# Supplementary material for: Ion mobility collision cross-section atlas for known and unknown metabolite annotation in untargeted metabolomics
Source: Nat Commun. 2020 Aug 28;11:4334. doi: 10.1038/s41467-020-18171-8 (PMC7455731; doi:10.1038/s41467-020-18171-8)
Supplement: Supplementary file 8 — Supplementary Data 5 [file 41467_2020_18171_MOESM8_ESM.zip › 01_positive_mode/L0837/cfmid_pred_spec.msp]

Name: +ve in-silico MS/MS by CFM-ID for VWFCHDSQECPREK-UHFFFAOYSA-N
ID: VWFCHDSQECPREK-UHFFFAOYSA-N
Comment: Energy0
Num peaks: 9
94.98925704 1.950907158
112.0505382 2.719362757
124.0505382 2.135293551
150.0661883 1.702255762
168.076753 5.524078288
186.0873177 5.27449426
262.0587336 8.331969856
263.0427492 4.590368089
280.0692983 49.12301468

Name: +ve in-silico MS/MS by CFM-ID for VWFCHDSQECPREK-UHFFFAOYSA-N
ID: VWFCHDSQECPREK-UHFFFAOYSA-N
Comment: Energy1
Num peaks: 20
69.04472458 1.870810856
78.95795691 1.687699923
80.97360697 20.56366112
82.98925704 8.653908938
85.0049071 1.090155164
94.98925704 9.152324053
95.02398914 0.9129860123
112.0505382 5.99353932
112.9998217 3.491483297
124.0505382 5.683815011
126.0661883 1.23869859
150.0661883 1.979970214
152.0818384 2.102056041
168.076753 3.259072132
186.0873177 1.121961584
245.0321845 0.9790029252
252.0743836 1.047178189
262.0587336 3.37445792
263.0427492 2.338253761
280.0692983 4.21675683

Name: +ve in-silico MS/MS by CFM-ID for VWFCHDSQECPREK-UHFFFAOYSA-N
ID: VWFCHDSQECPREK-UHFFFAOYSA-N
Comment: Energy2
Num peaks: 31
43.02907452 0.8947269574
50.00252542 0.7717107016
52.01817548 1.634725007
54.03382555 1.11648009
55.01784114 1.048107039
57.0334912 1.326472314
59.04914126 0.7334384413
67.02907452 2.813578385
69.04472458 5.992055818
72.04439023 0.7948182136
80.97360697 4.676790396
82.03997355 0.9087302692
82.98925704 1.592252304
83.02398914 1.865119216
84.05562361 1.191023675
85.0049071 0.7838926585
95.02398914 5.612181118
96.05562361 0.8143497199
109.0396392 0.961095858
112.0505382 21.87353048
112.0869237 0.9433095129
112.9998217 1.499232996
124.0505382 3.346097359
126.0661883 1.877467168
128.0818384 0.8857590857
148.0505382 1.392080251
150.0661883 1.780403481
152.0818384 2.003108741
168.076753 2.062416179
184.0369355 1.582083501
210.0525856 0.8990206507

Name: +ve in-silico MS/MS by CFM-ID for XZTYGFHCIAKPGJ-UHFFFAOYSA-N
ID: XZTYGFHCIAKPGJ-UHFFFAOYSA-N
Comment: Energy0
Num peaks: 6
58.06512568 2.799775866
72.08077574 17.40015043
90.09134042 4.131374431
129.0101689 17.76864761
169.0050835 9.577283252
258.0891475 28.67884214

Name: +ve in-silico MS/MS by CFM-ID for XZTYGFHCIAKPGJ-UHFFFAOYSA-N
ID: XZTYGFHCIAKPGJ-UHFFFAOYSA-N
Comment: Energy1
Num peaks: 8
58.06512568 10.48563027
72.08077574 28.92680533
74.0600403 2.426196002
90.09134042 3.09474606
129.0101689 16.12338552
130.086255 2.897393987
169.0050835 10.16336934
258.0891475 6.480484119

Name: +ve in-silico MS/MS by CFM-ID for XZTYGFHCIAKPGJ-UHFFFAOYSA-N
ID: XZTYGFHCIAKPGJ-UHFFFAOYSA-N
Comment: Energy2
Num peaks: 17
15.02292652 1.245855229
41.00219107 1.174154572
46.06512568 1.499548516
56.04947561 1.109551754
58.06512568 7.373082525
70.06512568 1.228472449
72.08077574 6.011419282
72.98395416 1.065044705
74.0600403 1.661239374
79.01784114 4.544400033
96.98395416 5.061075719
98.99960423 8.625078893
101.0152543 14.36580361
113.0152543 3.318709048
129.0101689 18.7579402
141.0101689 1.664811209
169.0050835 1.417406252

Name: +ve in-silico MS/MS by CFM-ID for AZRZBCASYOBNKQ-UHFFFAOYSA-N
ID: AZRZBCASYOBNKQ-UHFFFAOYSA-N
Comment: Energy0
Num peaks: 6
68.02432348 2.240959032
86.07127368 1.390832752
88.08692374 23.89053198
171.0068148 7.885281878
241.059913 7.823067257
258.0864621 49.15891808

Name: +ve in-silico MS/MS by CFM-ID for AZRZBCASYOBNKQ-UHFFFAOYSA-N
ID: AZRZBCASYOBNKQ-UHFFFAOYSA-N
Comment: Energy1
Num peaks: 6
72.05562361 18.46077212
88.08692374 43.69892758
145.0275503 3.60347779
171.0068148 8.942624587
241.059913 3.612389155
258.0864621 3.115903169

Name: +ve in-silico MS/MS by CFM-ID for AZRZBCASYOBNKQ-UHFFFAOYSA-N
ID: AZRZBCASYOBNKQ-UHFFFAOYSA-N
Comment: Energy2
Num peaks: 10
15.02292652 2.475026922
43.02907452 3.902353728
53.01342445 3.153906502
68.02432348 9.756823771
70.03997355 7.784837713
71.06037464 10.40627412
72.05562361 24.08737873
86.07127368 3.232128875
88.08692374 13.3831097
88.99010216 3.675930003

Name: +ve in-silico MS/MS by CFM-ID for NCLRGQCNIDLTDW-UHFFFAOYSA-M
ID: NCLRGQCNIDLTDW-UHFFFAOYSA-M
Comment: Energy0
Num peaks: 6
22.9892207 3.501256076
101.0361709 0.9136217499
223.053575 4.864392839
225.0328396 1.037788748
245.0355193 2.65208279
263.0460839 79.33908585

Name: +ve in-silico MS/MS by CFM-ID for NCLRGQCNIDLTDW-UHFFFAOYSA-M
ID: NCLRGQCNIDLTDW-UHFFFAOYSA-M
Comment: Energy1
Num peaks: 15
43.05422664 16.36263483
58.06512568 1.803167453
65.03617089 7.592304476
77.96442566 1.599662699
79.98007572 2.252500414
119.0273603 2.132560555
120.0443902 1.415283887
181.0066248 9.109708064
181.9906404 1.457862234
184.0062905 1.927878422
205.0042191 1.293597869
223.053575 18.08692082
224.0375906 2.169580375
245.0355193 8.745094215
263.0460839 5.048992351

Name: +ve in-silico MS/MS by CFM-ID for NCLRGQCNIDLTDW-UHFFFAOYSA-M
ID: NCLRGQCNIDLTDW-UHFFFAOYSA-M
Comment: Energy2
Num peaks: 26
22.9892207 2.391844873
39.02292652 1.677021696
41.03857658 1.403966963
43.05422664 2.773856583
49.00727645 1.464543723
51.02292652 2.909434502
58.06512568 1.231682701
63.02052083 1.444096968
63.02292652 2.100926567
65.03857658 1.863286069
73.00487076 4.305005467
75.02052083 4.536987928
77.96442566 4.792436866
80.04706992 1.314619683
87.02052083 1.229434432
89.03617089 1.287831346
94.06512568 1.629242013
101.0361709 3.805876943
101.9644257 1.538662062
105.9957258 3.251107354
116.0470699 5.997414246
127.97767 1.481411795
156.0113759 16.52929169
177.9933201 5.323573732
180.0089702 1.336466947
207.0222749 3.529476062

Name: +ve in-silico MS/MS by CFM-ID for KRZUZYJEQBXUIN-UHFFFAOYSA-N
ID: KRZUZYJEQBXUIN-UHFFFAOYSA-N
Comment: Energy0
Num peaks: 6
41.03857658 4.343507546
69.0334912 9.102530738
85.02840582 1.10046257
212.0472827 4.021550594
262.0629328 3.385023461
280.0734974 63.73996716

Name: +ve in-silico MS/MS by CFM-ID for KRZUZYJEQBXUIN-UHFFFAOYSA-N
ID: KRZUZYJEQBXUIN-UHFFFAOYSA-N
Comment: Energy1
Num peaks: 9
41.03857658 17.76571605
43.05422664 2.912524125
51.02292652 3.032988031
69.0334912 25.7751191
85.02840582 3.639563848
212.0472827 2.220206666
220.0523681 4.202706552
222.0680181 6.483197526
280.0734974 15.32141674

Name: +ve in-silico MS/MS by CFM-ID for KRZUZYJEQBXUIN-UHFFFAOYSA-N
ID: KRZUZYJEQBXUIN-UHFFFAOYSA-N
Comment: Energy2
Num peaks: 8
25.00727645 1.242574327
41.00219107 1.601570177
41.03857658 39.19941583
43.01784114 1.925460991
43.05422664 4.240309001
51.02292652 5.764386133
67.01784114 5.590763093
69.0334912 21.09843082

Name: +ve in-silico MS/MS by CFM-ID for VWFCHDSQECPREK-LURJTMIESA-N
ID: VWFCHDSQECPREK-LURJTMIESA-N
Comment: Energy0
Num peaks: 9
94.98925704 1.94735533
112.0505382 2.707304491
124.0505382 2.119798014
150.0661883 1.693323686
168.076753 5.500649773
186.0873177 5.252686661
262.0587336 8.997821458
263.0427492 4.554318312
280.0692983 48.60885066

Name: +ve in-silico MS/MS by CFM-ID for VWFCHDSQECPREK-LURJTMIESA-N
ID: VWFCHDSQECPREK-LURJTMIESA-N
Comment: Energy1
Num peaks: 21
64.97869235 1.391269271
69.04472458 1.653770508
78.95795691 1.666525984
80.97360697 19.96159367
82.98925704 7.535930479
85.0049071 1.03760714
94.98925704 9.944495999
95.02398914 0.9018333032
112.0505382 5.991673714
112.9998217 3.109535522
124.0505382 5.603927722
126.0661883 1.220655295
150.0661883 1.956148335
152.0818384 2.076765295
168.076753 3.256918961
186.0873177 1.133206229
245.0321845 0.9672241175
252.0743836 1.028117286
262.0587336 3.825916929
263.0427492 2.297207763
280.0692983 4.115899977

Name: +ve in-silico MS/MS by CFM-ID for VWFCHDSQECPREK-LURJTMIESA-N
ID: VWFCHDSQECPREK-LURJTMIESA-N
Comment: Energy2
Num peaks: 31
43.02907452 0.8494973962
50.00252542 0.8811498214
52.01817548 1.900397675
54.03382555 1.111658551
55.01784114 1.043591966
57.0334912 1.320758089
64.97869235 0.8046060822
67.02907452 2.693409682
69.04472458 5.727475085
72.04439023 0.7913942671
80.97360697 4.285128881
82.03997355 0.8971097275
82.98925704 1.065158893
83.02398914 1.850099773
84.05562361 1.176912914
94.98925704 0.9187308945
95.02398914 5.542007689
96.05562361 0.8108416348
109.0396392 0.9569556145
112.0505382 21.91261534
112.0869237 0.9392458901
112.9998217 1.452688383
124.0505382 3.331386677
126.0661883 1.869097546
128.0818384 0.881797416
148.0505382 1.386083398
150.0661883 1.772733794
152.0818384 1.994479677
168.076753 2.128710803
184.0369355 1.575219007
210.0525856 0.8951410901

Name: +ve in-silico MS/MS by CFM-ID for WAAPEIZFCHNLKK-UFBFGSQYSA-N
ID: WAAPEIZFCHNLKK-UFBFGSQYSA-N
Comment: Energy0
Num peaks: 6
192.0455331 2.779381542
207.0564321 6.554179539
209.0720822 9.872747096
262.0622458 6.814320753
263.0462614 21.66887412
280.0728105 37.34418257

Name: +ve in-silico MS/MS by CFM-ID for WAAPEIZFCHNLKK-UFBFGSQYSA-N
ID: WAAPEIZFCHNLKK-UFBFGSQYSA-N
Comment: Energy1
Num peaks: 13
164.0506185 2.071665015
189.0458675 1.837934754
190.029883 6.012072046
191.0615175 7.338086406
192.0455331 11.58569125
207.0564321 14.739092
209.0356967 3.873411137
209.0720822 6.557600825
235.0513468 2.008009408
237.0669968 1.803289414
262.0622458 5.175292767
263.0462614 13.21784348
280.0728105 4.343011019

Name: +ve in-silico MS/MS by CFM-ID for WAAPEIZFCHNLKK-UFBFGSQYSA-N
ID: WAAPEIZFCHNLKK-UFBFGSQYSA-N
Comment: Energy2
Num peaks: 17
40.01817548 2.313232082
68.0130901 1.875984491
86.02365479 4.516164821
88.03930485 12.02475517
95.02398914 10.18851386
97.0396392 2.686720407
113.0345538 1.872168629
113.0397195 1.847006636
122.0400538 7.096320337
123.0240694 2.079802024
136.0557039 1.687970215
138.0349684 13.84922787
140.0506185 7.948619642
164.0506185 2.556686894
189.0658539 3.109212434
191.0615175 2.462216448
207.0564321 2.436148217

Name: +ve in-silico MS/MS by CFM-ID for WAAPEIZFCHNLKK-QPUJVOFHSA-N
ID: WAAPEIZFCHNLKK-QPUJVOFHSA-N
Comment: Energy0
Num peaks: 6
192.0455331 2.779381542
207.0564321 6.554179539
209.0720822 9.872747096
262.0622458 6.814320753
263.0462614 21.66887412
280.0728105 37.34418257

Name: +ve in-silico MS/MS by CFM-ID for WAAPEIZFCHNLKK-QPUJVOFHSA-N
ID: WAAPEIZFCHNLKK-QPUJVOFHSA-N
Comment: Energy1
Num peaks: 13
164.0506185 2.071665015
189.0458675 1.837934754
190.029883 6.012072046
191.0615175 7.338086406
192.0455331 11.58569125
207.0564321 14.739092
209.0356967 3.873411137
209.0720822 6.557600825
235.0513468 2.008009408
237.0669968 1.803289414
262.0622458 5.175292767
263.0462614 13.21784348
280.0728105 4.343011019

Name: +ve in-silico MS/MS by CFM-ID for WAAPEIZFCHNLKK-QPUJVOFHSA-N
ID: WAAPEIZFCHNLKK-QPUJVOFHSA-N
Comment: Energy2
Num peaks: 17
40.01817548 2.313232082
68.0130901 1.875984491
86.02365479 4.516164821
88.03930485 12.02475517
95.02398914 10.18851386
97.0396392 2.686720407
113.0345538 1.872168629
113.0397195 1.847006636
122.0400538 7.096320337
123.0240694 2.079802024
136.0557039 1.687970215
138.0349684 13.84922787
140.0506185 7.948619642
164.0506185 2.556686894
189.0658539 3.109212434
191.0615175 2.462216448
207.0564321 2.436148217

Name: +ve in-silico MS/MS by CFM-ID for GFFXZLZWLOBBLO-ASKVSEFXSA-N
ID: GFFXZLZWLOBBLO-ASKVSEFXSA-N
Comment: Energy0
Num peaks: 6
112.0505382 59.62831369
212.0465957 0.8899222964
238.0822323 3.918357467
240.0778959 4.693921334
241.0619114 1.956188537
258.0884605 17.00481737

Name: +ve in-silico MS/MS by CFM-ID for GFFXZLZWLOBBLO-ASKVSEFXSA-N
ID: GFFXZLZWLOBBLO-ASKVSEFXSA-N
Comment: Energy1
Num peaks: 22
42.99785464 1.037534926
45.0135047 1.759478722
47.02915477 3.010903683
49.04480483 1.31338619
55.01784114 1.262245897
61.02840582 2.290682
69.04472458 3.1919299
71.01275576 1.069016997
73.02840582 2.10231906
83.02398914 1.439476998
84.05562361 1.128981097
95.02398914 1.690701286
112.0505382 33.46800381
147.0451988 1.172798914
220.0716676 2.851458394
221.0556832 1.499896773
223.0513468 1.862857717
230.0935459 1.234241398
238.0822323 2.460949151
240.0778959 5.150224443
241.0619114 3.587348999
258.0884605 5.639917015

Name: +ve in-silico MS/MS by CFM-ID for GFFXZLZWLOBBLO-ASKVSEFXSA-N
ID: GFFXZLZWLOBBLO-ASKVSEFXSA-N
Comment: Energy2
Num peaks: 27
43.01784114 0.5552293284
50.00252542 0.7038968768
52.01817548 1.285186889
67.02907452 2.422876163
69.04472458 4.6904789
73.00841932 2.59779644
75.02406939 3.064674231
82.03997355 0.9013969356
83.02398914 1.93289748
84.05562361 1.050440428
95.02398914 5.390912758
101.0033339 1.740343756
103.018984 3.108621898
105.0346341 0.6845120021
112.0505382 33.91893878
116.014233 1.06201761
138.0298028 1.888336504
140.0454529 3.01581958
146.092403 0.6995222832
182.036031 1.246223344
184.0516811 2.322988555
192.0403675 1.16602866
194.0560175 0.6269921265
196.0516811 0.8572024995
196.0716676 1.090623123
198.0673312 1.486014419
212.0465957 0.7374016097

Name: +ve in-silico MS/MS by CFM-ID for QCQZFHOGRCQNIH-UHFFFAOYSA-N
ID: QCQZFHOGRCQNIH-UHFFFAOYSA-N
Comment: Energy0
Num peaks: 6
91.03090436 5.028799217
119.025819 16.67747839
162.0525103 3.432963786
244.0943751 12.76624019
260.0648246 3.075743405
280.0710528 50.45149958

Name: +ve in-silico MS/MS by CFM-ID for QCQZFHOGRCQNIH-UHFFFAOYSA-N
ID: QCQZFHOGRCQNIH-UHFFFAOYSA-N
Comment: Energy1
Num peaks: 6
55.05422664 3.230393117
91.03090436 5.805011609
119.025819 45.74574675
162.0525103 4.068580054
244.0943751 7.748102766
280.0710528 15.95697936

Name: +ve in-silico MS/MS by CFM-ID for QCQZFHOGRCQNIH-UHFFFAOYSA-N
ID: QCQZFHOGRCQNIH-UHFFFAOYSA-N
Comment: Energy2
Num peaks: 10
29.00219107 1.361623557
41.03857658 1.801296109
55.05422664 11.51883182
57.06987671 4.583884253
74.99960423 4.90338998
89.01525429 10.85013251
91.03090436 30.17365825
102.9945188 5.372255178
119.025819 7.311553063
142.0462821 2.730725587

Name: +ve in-silico MS/MS by CFM-ID for YJCHZVXSPFPKMX-UHFFFAOYSA-N
ID: YJCHZVXSPFPKMX-UHFFFAOYSA-N
Comment: Energy0
Num peaks: 6
230.0524301 0.4814102101
230.0775822 0.4632786225
231.0728311 0.7821727561
232.0680801 0.4181192002
241.0571811 1.965976423
258.0837302 91.32610052

Name: +ve in-silico MS/MS by CFM-ID for YJCHZVXSPFPKMX-UHFFFAOYSA-N
ID: YJCHZVXSPFPKMX-UHFFFAOYSA-N
Comment: Energy1
Num peaks: 6
119.0291548 1.514586166
215.041531 1.130575274
230.0775822 6.60103395
231.0728311 9.190164489
241.0571811 11.37590687
258.0837302 53.97884726

Name: +ve in-silico MS/MS by CFM-ID for YJCHZVXSPFPKMX-UHFFFAOYSA-N
ID: YJCHZVXSPFPKMX-UHFFFAOYSA-N
Comment: Energy2
Num peaks: 31
40.01817548 1.809310997
43.02907452 1.059568954
49.00727645 1.164976292
51.02292652 1.262241989
70.00875367 1.027028217
81.0135047 1.561138192
109.0448048 1.973972416
116.0494756 1.637143946
119.0291548 8.394978056
120.0244037 1.294961151
123.0353028 1.148194221
134.0400538 5.142547971
136.0557039 4.05289927
185.0509528 5.589944778
186.0462018 1.733576139
187.0666029 2.032140521
189.0510331 1.099045456
197.0509528 2.992889834
211.0666029 2.455995138
212.0618519 1.649777199
213.0510331 1.284387834
216.0619321 2.356796807
221.0509528 1.388177103
224.0618519 1.080022276
229.0571811 1.509717521
230.0775822 2.020887511
231.0728311 3.281478083
232.0680801 1.2946551
241.0571811 4.217078992
242.0524301 1.233914547
258.0837302 2.20934385

Name: +ve in-silico MS/MS by CFM-ID for ZVZPCRKQNRRBOQ-UHFFFAOYSA-N
ID: ZVZPCRKQNRRBOQ-UHFFFAOYSA-N
Comment: Energy0
Num peaks: 12
53.03857658 2.48750832
55.05422664 10.75135005
70.06512568 3.685690746
127.0324456 3.637741252
137.0152543 4.239691254
138.0105033 2.122367371
143.0637458 4.888623094
168.0589947 5.147291807
183.9982243 3.277794492
226.0200224 2.17140191
264.0356725 3.876563993
280.0669726 33.78871612

Name: +ve in-silico MS/MS by CFM-ID for ZVZPCRKQNRRBOQ-UHFFFAOYSA-N
ID: ZVZPCRKQNRRBOQ-UHFFFAOYSA-N
Comment: Energy1
Num peaks: 12
41.03857658 2.104524786
51.02292652 3.127168476
53.03857658 6.413701437
55.05422664 34.91408257
70.06512568 6.829793834
112.0215466 8.684665218
138.0105033 1.59300459
211.0091234 1.726398638
226.0200224 3.706534137
238.0200224 1.454297423
264.0356725 2.065572518
280.0669726 7.386012098

Name: +ve in-silico MS/MS by CFM-ID for ZVZPCRKQNRRBOQ-UHFFFAOYSA-N
ID: ZVZPCRKQNRRBOQ-UHFFFAOYSA-N
Comment: Energy2
Num peaks: 25
25.00727645 1.0244557
27.02292652 0.86847015
39.02292652 5.85438494
41.03857658 5.188782188
49.00727645 1.107566493
51.02292652 1.860723384
53.03857658 11.07784041
54.03382555 0.9132032416
55.05422664 22.19728253
59.99024648 1.744078554
70.06512568 2.613826709
71.99024648 1.844691963
74.00589655 2.715617387
87.00114552 1.144998663
89.01679558 1.952399429
101.0385766 1.369263452
127.0324456 2.249925734
137.0152543 4.595554464
138.0105033 3.255727375
139.0309044 1.581552325
153.0214023 0.8325615784
166.9716752 1.222284963
168.9873253 0.8525880611
181.9825743 0.8624488109
183.9982243 1.69964998

Name: +ve in-silico MS/MS by CFM-ID for IKOCLISPVJZJEA-UHFFFAOYSA-N
ID: IKOCLISPVJZJEA-UHFFFAOYSA-N
Comment: Energy0
Num peaks: 27
47.04914126 0.598319156
87.04405588 1.704319353
119.0161269 4.197997053
121.0317769 1.37679143
124.0249177 0.5808546678
147.047427 0.9175485949
148.0249177 0.7121474922
150.0405678 0.5686384277
158.0270259 0.7797003011
160.042676 5.335553013
174.0041823 0.5605004836
174.058326 0.6137407897
176.0198324 2.421556369
178.0354824 1.374503025
189.9990969 1.630330648
192.014747 6.479904082
193.0351481 0.5791419494
194.030397 6.044447945
206.030397 1.295061049
208.0460471 0.6783254961
216.014747 0.8906592257
234.0253117 7.439974978
234.0616972 3.75994633
244.0460471 0.7979317483
252.0358763 1.656452562
262.0566118 9.8914252
280.0671765 17.54059188

Name: +ve in-silico MS/MS by CFM-ID for IKOCLISPVJZJEA-UHFFFAOYSA-N
ID: IKOCLISPVJZJEA-UHFFFAOYSA-N
Comment: Energy1
Num peaks: 31
44.97934745 1.713623439
47.04914126 1.535165903
74.98991214 3.698064965
87.02629764 0.962563659
87.04405588 1.834317737
93.00047682 1.778840916
114.0371967 1.970382455
117.0004768 1.938101552
118.9983686 0.8894529848
119.0161269 6.239448272
121.0317769 4.274543276
142.0321113 1.559718995
146.0092677 0.9638255797
147.047427 1.701600552
148.0249177 1.353642447
158.0270259 2.164580858
159.047427 0.7945237567
160.042676 9.057444858
161.0089333 0.8235606743
176.0198324 1.929787459
188.0198324 0.853131333
189.9990969 0.767524677
192.014747 4.541626935
194.030397 2.119833368
206.030397 1.261719899
207.0507981 0.7499635094
208.0460471 0.8683746403
234.0253117 5.357027953
234.0616972 4.027806962
262.0566118 3.036970079
280.0671765 3.48412725

Name: +ve in-silico MS/MS by CFM-ID for IKOCLISPVJZJEA-UHFFFAOYSA-N
ID: IKOCLISPVJZJEA-UHFFFAOYSA-N
Comment: Energy2
Num peaks: 31
44.97934745 2.390440511
46.99499752 0.669313349
56.04947561 1.990525667
61.01064758 1.217097209
74.00589655 0.7301226303
74.98991214 0.8304672971
83.99024648 2.618033478
86.00589655 1.731736341
88.02154661 8.29190476
90.03719668 4.851161543
92.05284674 1.057926868
101.0055622 0.9467277909
103.0212123 0.7587448883
115.9623175 2.916586367
117.9779675 2.077220399
119.0161269 3.829222997
119.9936176 8.458900426
122.0092677 4.83247732
124.0249177 6.920302708
130.0321113 1.576321612
134.0092677 0.9515934881
138.0405678 0.7038103374
146.0092677 2.272873654
148.0249177 1.309710604
160.042676 1.13808932
162.0041823 2.130737379
166.0354824 1.024725598
191.019498 1.036833686
192.014747 0.9131211554
192.0511325 0.9216627598
218.030397 0.6894556179

Name: +ve in-silico MS/MS by CFM-ID for IQZDCTMTVIBNHE-UHFFFAOYSA-N
ID: IQZDCTMTVIBNHE-UHFFFAOYSA-N
Comment: Energy0
Num peaks: 6
221.0363837 0.2619347816
227.0702706 1.439322904
237.0312983 0.401662143
245.0363837 2.838469886
247.0156482 1.050258652
263.0469483 91.03450488

Name: +ve in-silico MS/MS by CFM-ID for IQZDCTMTVIBNHE-UHFFFAOYSA-N
ID: IQZDCTMTVIBNHE-UHFFFAOYSA-N
Comment: Energy1
Num peaks: 6
221.0363837 2.336490441
233.0363837 3.81080007
235.0520337 7.439623611
245.0363837 4.596558902
247.0156482 1.89536607
263.0469483 62.90926126

Name: +ve in-silico MS/MS by CFM-ID for IQZDCTMTVIBNHE-UHFFFAOYSA-N
ID: IQZDCTMTVIBNHE-UHFFFAOYSA-N
Comment: Energy2
Num peaks: 31
39.02292652 3.81194854
65.00219107 6.414201649
135.0440559 2.639667562
141.0334912 2.67863426
143.0491413 1.581752107
157.0647913 1.245118972
159.0440559 2.128201173
161.0597059 1.299777172
167.0491413 1.936108631
169.0050835 1.276591695
169.0647913 1.554737142
171.0440559 1.363163424
177.0101689 1.331204617
183.0440559 4.602725353
185.0597059 1.982262119
199.075356 2.205569409
205.0050835 2.800978445
209.0363837 3.013397212
209.0597059 3.253869976
211.0389705 2.401908368
217.0050835 3.601657053
217.041469 2.33761353
219.0207336 2.651533487
221.0363837 1.840640091
227.025819 1.215966707
227.0702706 2.876538018
229.0050835 1.584361601
233.0363837 1.936042341
235.0520337 2.413090382
245.0363837 5.068478913
247.0156482 2.547997432

Name: +ve in-silico MS/MS by CFM-ID for SLZPXGVOYQEDIL-UHFFFAOYSA-N
ID: SLZPXGVOYQEDIL-UHFFFAOYSA-N
Comment: Energy0
Num peaks: 7
87.00767038 2.639936658
220.0465155 3.273839196
230.0308654 2.714197928
248.0414301 12.8077341
262.0570802 11.87254147
263.0410957 3.651309696
280.0676448 43.96375476

Name: +ve in-silico MS/MS by CFM-ID for SLZPXGVOYQEDIL-UHFFFAOYSA-N
ID: SLZPXGVOYQEDIL-UHFFFAOYSA-N
Comment: Energy1
Num peaks: 22
149.0457872 2.475037996
177.0407018 1.0611994
178.0359508 12.04575547
180.0516009 2.144454072
192.0516009 7.181941548
194.0672509 1.378942297
202.0359508 1.947292535
204.0516009 2.612616672
210.0509322 1.246276351
220.0465155 6.067688364
230.0308654 3.835684635
232.0465155 2.298981757
234.0621655 0.9127455737
235.0461811 1.055843478
237.0618312 1.822165603
244.0465155 1.453090208
245.0305311 1.304370654
248.0414301 5.13446211
252.0727302 2.815843
262.0570802 9.312974377
263.0410957 3.34038311
280.0676448 8.819310281

Name: +ve in-silico MS/MS by CFM-ID for SLZPXGVOYQEDIL-UHFFFAOYSA-N
ID: SLZPXGVOYQEDIL-UHFFFAOYSA-N
Comment: Energy2
Num peaks: 31
15.02292652 1.033321306
29.00219107 1.306163927
40.01817548 1.179169876
41.00219107 1.239171131
43.01784114 1.085363681
53.00219107 2.0140218
55.02907452 1.073131986
56.99710569 5.075494198
59.01275576 4.906322456
82.03997355 2.407988358
87.00767038 3.502819873
125.0457872 4.340968999
147.0301371 2.237442217
149.0457872 1.721755412
150.0298028 2.675752073
151.0250518 2.540100225
175.0250518 2.877517907
176.0090673 0.9763168532
176.0566862 1.229844443
177.0407018 1.916319207
178.0247174 1.696840854
180.0403675 1.274997214
190.0359508 1.647118305
192.0516009 2.533890353
200.0203007 1.204938585
202.0359508 1.106896875
203.0199664 1.544436988
204.0516009 2.036860027
205.0356164 1.281823125
220.0465155 1.674844244
232.0465155 1.709604181

Name: +ve in-silico MS/MS by CFM-ID for YPPCRKIUZHWKRW-UHFFFAOYSA-N
ID: YPPCRKIUZHWKRW-UHFFFAOYSA-N
Comment: Energy0
Num peaks: 6
187.075356 0.4142228243
227.0702706 0.5565900693
237.0312983 0.5950498901
245.0363837 2.890751641
247.0156482 1.223200319
263.0469483 92.09365034

Name: +ve in-silico MS/MS by CFM-ID for YPPCRKIUZHWKRW-UHFFFAOYSA-N
ID: YPPCRKIUZHWKRW-UHFFFAOYSA-N
Comment: Energy1
Num peaks: 6
221.0363837 2.484493578
233.0363837 3.205836838
235.0520337 5.778364133
245.0363837 4.417322137
247.0156482 2.594818915
263.0469483 67.25472322

Name: +ve in-silico MS/MS by CFM-ID for YPPCRKIUZHWKRW-UHFFFAOYSA-N
ID: YPPCRKIUZHWKRW-UHFFFAOYSA-N
Comment: Energy2
Num peaks: 23
39.02292652 4.866852732
65.00219107 7.17291752
169.0050835 1.641993664
171.0440559 2.34880119
187.075356 1.627500231
193.0050835 2.133991781
199.075356 1.451189392
205.0050835 5.658162011
209.0363837 4.17618689
209.0597059 2.259588635
211.0389705 1.236955162
217.0050835 6.932079711
217.041469 2.637714401
219.0207336 5.89688423
221.0363837 2.731445494
227.025819 1.800962955
227.0702706 1.247436157
229.0050835 3.821841737
233.0363837 2.779660737
235.0520337 3.527502916
245.0363837 7.856170008
247.0156482 4.558635803
263.0469483 1.702863651

Name: +ve in-silico MS/MS by CFM-ID for OICWURSXSABARJ-UHFFFAOYSA-N
ID: OICWURSXSABARJ-UHFFFAOYSA-N
Comment: Energy0
Num peaks: 10
96.96852159 2.226053187
98.98417166 3.403288167
118.0651257 1.467277412
132.0807757 2.203656522
158.0964258 6.86587298
160.1120759 26.62226531
162.1277259 3.374818903
178.1226406 1.414601109
240.0784064 3.55241373
258.0889711 30.20768764

Name: +ve in-silico MS/MS by CFM-ID for OICWURSXSABARJ-UHFFFAOYSA-N
ID: OICWURSXSABARJ-UHFFFAOYSA-N
Comment: Energy1
Num peaks: 17
39.02292652 2.597927449
41.03857658 5.124896899
43.05422664 1.701345699
80.97360697 2.052859789
96.96852159 3.503195518
98.98417166 6.156007075
118.0651257 2.81079941
120.0807757 2.291416467
130.0651257 1.316920779
132.0807757 2.024027631
143.0855268 1.802751693
144.0807757 1.481686174
146.0964258 1.648277309
158.0964258 6.993020441
160.1120759 35.47321205
162.1277259 2.241229781
258.0889711 1.555711578

Name: +ve in-silico MS/MS by CFM-ID for OICWURSXSABARJ-UHFFFAOYSA-N
ID: OICWURSXSABARJ-UHFFFAOYSA-N
Comment: Energy2
Num peaks: 31
39.02292652 5.589437799
41.03857658 2.853856924
43.05422664 3.716939433
49.00727645 4.391920306
51.02292652 2.675902813
53.03857658 1.076833941
63.02292652 3.514825505
65.03857658 2.137860891
67.05422664 3.056601478
79.05422664 1.090117268
80.97360697 1.160555106
94.06512568 1.133948611
96.96852159 2.585485504
98.98417166 1.200966426
104.0494756 2.931549712
106.0651257 3.167783883
108.0807757 1.74169815
118.0651257 5.041580606
119.0855268 0.984521389
120.0807757 4.1563801
130.0651257 1.20956194
131.0855268 1.832148628
132.0807757 2.045855462
133.1011768 2.99777606
134.0964258 3.38299674
144.0807757 1.687130092
145.1011768 1.060914844
146.0964258 1.158205588
158.0964258 0.9850749808
160.1120759 4.546635569
242.0576709 1.070976695

Name: +ve in-silico MS/MS by CFM-ID for KOFJGHDIIHEZRJ-UHFFFAOYSA-N
ID: KOFJGHDIIHEZRJ-UHFFFAOYSA-N
Comment: Energy0
Num peaks: 8
96.96852159 2.292194994
98.98417166 3.501585447
132.0807757 2.320781428
158.0964258 7.152038724
160.1120759 27.79757447
162.1277259 3.544425495
240.0784064 3.63977443
258.0889711 31.56209827

Name: +ve in-silico MS/MS by CFM-ID for KOFJGHDIIHEZRJ-UHFFFAOYSA-N
ID: KOFJGHDIIHEZRJ-UHFFFAOYSA-N
Comment: Energy1
Num peaks: 14
39.02292652 2.736181164
41.03857658 5.329131541
43.05422664 1.893539892
80.97360697 2.071846826
96.96852159 3.541677563
98.98417166 6.220431488
118.0651257 3.265488027
120.0807757 3.842132725
132.0807757 2.035598939
144.0807757 1.591909382
146.0964258 1.671223099
158.0964258 7.360756913
160.1120759 36.5311768
162.1277259 2.211627353

Name: +ve in-silico MS/MS by CFM-ID for KOFJGHDIIHEZRJ-UHFFFAOYSA-N
ID: KOFJGHDIIHEZRJ-UHFFFAOYSA-N
Comment: Energy2
Num peaks: 30
39.02292652 8.178352843
41.03857658 3.915052043
43.05422664 6.366728548
53.03857658 0.834463182
78.03382555 0.8926701418
78.95795691 0.7528159944
80.97360697 1.27433834
92.04947561 1.289309341
96.96852159 2.768333494
98.98417166 1.221564706
102.0338255 1.021884927
104.0494756 3.474426325
106.0651257 2.792076727
116.0494756 1.793290329
117.0698767 1.316344776
118.0651257 8.998302179
120.0807757 5.560537036
130.0651257 2.796643911
131.0855268 1.450960681
132.0807757 3.424492125
133.1011768 2.208251517
134.0964258 2.183307748
141.0698767 0.8694301835
143.0855268 0.9423016504
144.0807757 3.291203798
145.1011768 0.8060718055
146.0964258 1.919258379
158.0964258 1.44279057
160.1120759 5.936061935
242.0576709 0.8175834487

Name: +ve in-silico MS/MS by CFM-ID for FHLHKSAZFQRUPM-UHFFFAOYSA-N
ID: FHLHKSAZFQRUPM-UHFFFAOYSA-N
Comment: Energy0
Num peaks: 7
98.98417166 3.594431064
132.0807757 2.367233845
158.0964258 7.271718896
160.1120759 28.55555744
162.1277259 3.616065879
240.0784064 3.749762524
258.0889711 32.85815514

Name: +ve in-silico MS/MS by CFM-ID for FHLHKSAZFQRUPM-UHFFFAOYSA-N
ID: FHLHKSAZFQRUPM-UHFFFAOYSA-N
Comment: Energy1
Num peaks: 15
51.02292652 1.676435991
80.97360697 2.121855602
96.96852159 3.59790293
98.98417166 6.318093359
118.0651257 3.468480532
120.0807757 3.397405215
131.0855268 2.297802649
132.0807757 1.750024756
133.1011768 3.183906415
141.0698767 1.726828652
143.0855268 2.079007689
158.0964258 6.935861239
160.1120759 37.87241408
162.1277259 2.186797497
258.0889711 1.662499498

Name: +ve in-silico MS/MS by CFM-ID for FHLHKSAZFQRUPM-UHFFFAOYSA-N
ID: FHLHKSAZFQRUPM-UHFFFAOYSA-N
Comment: Energy2
Num peaks: 31
39.02292652 5.59873607
41.03857658 1.589900393
43.05422664 2.568912538
51.02292652 3.194755148
53.03857658 1.552746569
65.03857658 4.742395801
80.97360697 1.347199171
96.96852159 2.90823487
98.98417166 1.072622244
101.0385766 1.573498346
103.0542266 2.106018825
104.0494756 1.65237703
105.0698767 2.002073609
106.0651257 1.635599479
108.0807757 1.233902641
115.0542266 1.042149571
117.0698767 2.006099503
118.0651257 4.474005444
119.0855268 2.073628826
120.0807757 1.061176359
127.0542266 1.184107396
129.0698767 3.364612478
130.0651257 1.863677571
131.0855268 7.073906498
132.0807757 2.593751955
133.1011768 6.117269966
143.0855268 1.042830772
144.0807757 2.286054098
146.0964258 1.334073053
158.0964258 1.268147639
160.1120759 5.955769852

Name: +ve in-silico MS/MS by CFM-ID for BGAFEPAHLSSKTH-UHFFFAOYSA-N
ID: BGAFEPAHLSSKTH-UHFFFAOYSA-N
Comment: Energy0
Num peaks: 6
69.00833907 0.763147511
85.0396392 1.08974908
111.0189038 0.7822304874
128.0454529 91.96656067
132.076753 0.4688506029
280.0739533 0.7740192657

Name: +ve in-silico MS/MS by CFM-ID for BGAFEPAHLSSKTH-UHFFFAOYSA-N
ID: BGAFEPAHLSSKTH-UHFFFAOYSA-N
Comment: Energy1
Num peaks: 8
61.02840582 2.001857014
71.01275576 2.27405257
83.02398914 3.48889986
84.00800472 4.430685994
85.0396392 11.33606842
89.02332044 2.230768442
111.0189038 2.141257053
128.0454529 54.09027119

Name: +ve in-silico MS/MS by CFM-ID for BGAFEPAHLSSKTH-UHFFFAOYSA-N
ID: BGAFEPAHLSSKTH-UHFFFAOYSA-N
Comment: Energy2
Num peaks: 10
42.03382555 2.462037286
43.02907452 8.998412584
57.04472458 6.90367184
69.00833907 8.952560198
83.02398914 3.982652581
85.0396392 12.64270357
100.0505382 5.514477292
111.0189038 6.979785842
112.0141527 4.509268513
128.0454529 19.71078214

Name: +ve in-silico MS/MS by CFM-ID for JUKFRNKKPLQEAN-UHFFFAOYSA-N
ID: JUKFRNKKPLQEAN-UHFFFAOYSA-N
Comment: Energy0
Num peaks: 6
96.0192381 1.390211004
98.03488817 1.615926781
100.0505382 1.07231525
110.0348882 1.874923623
111.0189038 2.069603036
128.0454529 85.17386212

Name: +ve in-silico MS/MS by CFM-ID for JUKFRNKKPLQEAN-UHFFFAOYSA-N
ID: JUKFRNKKPLQEAN-UHFFFAOYSA-N
Comment: Energy1
Num peaks: 11
61.02840582 1.620309106
71.01275576 2.071485709
84.00800472 25.43846751
86.02365479 1.670341702
89.02332044 1.524449016
98.03488817 1.620927048
99.01890376 4.256925084
100.0505382 3.218321955
110.0348882 2.15933377
111.0189038 4.155409615
128.0454529 32.44700078

Name: +ve in-silico MS/MS by CFM-ID for JUKFRNKKPLQEAN-UHFFFAOYSA-N
ID: JUKFRNKKPLQEAN-UHFFFAOYSA-N
Comment: Energy2
Num peaks: 6
43.02907452 7.562027648
45.04472458 12.50972718
96.0192381 17.36640961
98.03488817 23.01976667
100.0505382 14.17420491
128.0454529 8.563074321

Name: +ve in-silico MS/MS by CFM-ID for KDTUVLFIEZMSPW-UHFFFAOYSA-N
ID: KDTUVLFIEZMSPW-UHFFFAOYSA-N
Comment: Energy0
Num peaks: 6
69.04472458 0.621397486
83.02398914 0.4375914389
95.02398914 1.517070608
112.0505382 94.89805973
262.0633887 0.3216581555
280.0739533 0.3226572292

Name: +ve in-silico MS/MS by CFM-ID for KDTUVLFIEZMSPW-UHFFFAOYSA-N
ID: KDTUVLFIEZMSPW-UHFFFAOYSA-N
Comment: Energy1
Num peaks: 10
59.01275576 1.732102284
68.0130901 2.114563505
69.04472458 7.268514369
77.02332044 1.577912329
83.02398914 2.990888014
84.05562361 2.735766632
85.0396392 1.724149561
87.00767038 1.838413697
95.02398914 3.465698766
112.0505382 55.82863024

Name: +ve in-silico MS/MS by CFM-ID for KDTUVLFIEZMSPW-UHFFFAOYSA-N
ID: KDTUVLFIEZMSPW-UHFFFAOYSA-N
Comment: Energy2
Num peaks: 8
52.01817548 3.832018972
67.02907452 3.885929866
69.04472458 15.56814593
82.03997355 3.680722935
83.02398914 3.699630283
84.05562361 4.289320302
95.02398914 21.96886541
112.0505382 23.6471016

Name: +ve in-silico MS/MS by CFM-ID for AZDJAKZADWPSRV-UHFFFAOYSA-N
ID: AZDJAKZADWPSRV-UHFFFAOYSA-N
Comment: Energy0
Num peaks: 6
85.0396392 0.6820578568
110.0348882 1.936398883
111.0189038 1.558613405
126.0298028 0.9503654481
128.0454529 90.53830164
280.0739533 0.7702490296

Name: +ve in-silico MS/MS by CFM-ID for AZDJAKZADWPSRV-UHFFFAOYSA-N
ID: AZDJAKZADWPSRV-UHFFFAOYSA-N
Comment: Energy1
Num peaks: 9
58.02874017 1.593930919
61.02840582 1.722804203
71.01275576 2.19249898
84.00800472 7.359998168
85.0396392 1.920534018
89.02332044 1.627616759
110.0348882 4.104246204
111.0189038 6.433284111
128.0454529 54.54222689

Name: +ve in-silico MS/MS by CFM-ID for AZDJAKZADWPSRV-UHFFFAOYSA-N
ID: AZDJAKZADWPSRV-UHFFFAOYSA-N
Comment: Energy2
Num peaks: 6
43.02907452 17.44367593
45.04472458 29.3291066
85.0396392 2.227472904
110.0348882 6.630527325
111.0189038 4.639366371
128.0454529 21.58902914

Name: +ve in-silico MS/MS by CFM-ID for AVVYBKIKPKHXRO-UHFFFAOYSA-N
ID: AVVYBKIKPKHXRO-UHFFFAOYSA-N
Comment: Energy0
Num peaks: 6
85.0396392 0.4672067121
99.01890376 0.4104201128
110.0348882 2.028208596
111.0189038 1.318816559
126.0298028 0.6300782929
128.0454529 91.65561636

Name: +ve in-silico MS/MS by CFM-ID for AVVYBKIKPKHXRO-UHFFFAOYSA-N
ID: AVVYBKIKPKHXRO-UHFFFAOYSA-N
Comment: Energy1
Num peaks: 13
61.02840582 1.907305631
71.01275576 1.992234616
83.02398914 3.483694953
84.99202031 1.317405179
85.0396392 13.95315445
89.02332044 2.433630096
97.0396392 3.083247253
99.01890376 2.082570907
100.0505382 1.944980635
110.0348882 2.888915697
111.0189038 4.245079912
128.0454529 39.57724014
247.0524896 1.657774263

Name: +ve in-silico MS/MS by CFM-ID for AVVYBKIKPKHXRO-UHFFFAOYSA-N
ID: AVVYBKIKPKHXRO-UHFFFAOYSA-N
Comment: Energy2
Num peaks: 9
44.0130901 3.748421196
58.02874017 3.372730825
68.0130901 18.77674524
85.0396392 7.543604288
98.03488817 3.012253812
100.0505382 3.275141201
110.0348882 7.354937757
111.0189038 12.9604423
128.0454529 20.27590215

Name: +ve in-silico MS/MS by CFM-ID for SYRRABISVVZYQY-UHFFFAOYSA-N
ID: SYRRABISVVZYQY-UHFFFAOYSA-N
Comment: Energy0
Num peaks: 12
115.002585 2.834320523
129.0182351 3.857703733
157.0131497 3.848390123
171.0287997 3.9736878
185.0080643 6.844342329
199.0237144 11.64699093
201.0393644 2.91598709
203.018629 6.377802185
217.034279 7.636487077
227.018629 11.95768493
245.0291937 15.20036062
263.0397584 5.512516395

Name: +ve in-silico MS/MS by CFM-ID for SYRRABISVVZYQY-UHFFFAOYSA-N
ID: SYRRABISVVZYQY-UHFFFAOYSA-N
Comment: Energy1
Num peaks: 19
59.01275576 6.983997503
68.99710569 1.790479066
83.01275576 5.744920363
85.02840582 4.527663649
87.00767038 2.365238084
111.0076704 3.186248419
113.0233204 1.958190652
129.0182351 9.166769404
147.0287997 1.522537663
157.0131497 7.223145477
171.0287997 6.876930168
173.0444498 1.709898879
185.0080643 5.579584728
199.0237144 5.756295234
201.0393644 3.73278208
203.018629 2.644145597
217.034279 4.94923235
227.018629 2.580148521
245.0291937 2.834878499

Name: +ve in-silico MS/MS by CFM-ID for SYRRABISVVZYQY-UHFFFAOYSA-N
ID: SYRRABISVVZYQY-UHFFFAOYSA-N
Comment: Energy2
Num peaks: 13
59.01275576 2.802550112
68.99710569 8.678899748
71.01275576 2.746722878
83.01275576 19.98928104
85.02840582 8.491391063
87.00767038 2.230898985
113.0233204 2.102308362
115.002585 2.148104063
129.0182351 4.803935392
157.0131497 5.9323101
159.0287997 1.821761112
171.0287997 14.52753342
199.0237144 4.434538305

Name: +ve in-silico MS/MS by CFM-ID for UXNUCBKBOCNQMG-UHFFFAOYSA-N
ID: UXNUCBKBOCNQMG-UHFFFAOYSA-N
Comment: Energy0
Num peaks: 6
95.04914126 3.116578743
199.075356 1.407116124
227.0702706 6.137233583
235.0520337 0.9414491305
245.0363837 9.425892942
263.0469483 74.61581576

Name: +ve in-silico MS/MS by CFM-ID for UXNUCBKBOCNQMG-UHFFFAOYSA-N
ID: UXNUCBKBOCNQMG-UHFFFAOYSA-N
Comment: Energy1
Num peaks: 8
169.0050835 2.016574065
199.075356 6.983602206
219.0207336 1.934244776
221.0363837 1.921461964
227.0702706 4.618378743
235.0520337 2.350037303
245.0363837 14.32210216
263.0469483 46.72932717

Name: +ve in-silico MS/MS by CFM-ID for UXNUCBKBOCNQMG-UHFFFAOYSA-N
ID: UXNUCBKBOCNQMG-UHFFFAOYSA-N
Comment: Energy2
Num peaks: 21
49.00727645 4.15070215
51.02292652 3.458165114
53.03857658 1.205773809
63.02292652 8.768497402
65.03857658 10.21355438
67.05422664 1.892750488
79.01784114 2.016723424
95.04914126 8.109650663
105.0334912 2.25968295
171.0804414 1.472555894
181.0647913 1.417761973
190.9894335 2.175296699
197.0597059 3.816124529
199.075356 7.475132261
203.025819 1.322996859
209.0597059 1.997223268
215.025819 2.198088653
217.0050835 1.052314363
217.041469 5.488401163
227.0702706 3.354571087
245.0363837 6.977808783

Name: +ve in-silico MS/MS by CFM-ID for MNOHMHUUEMSYEY-UHFFFAOYSA-N
ID: MNOHMHUUEMSYEY-UHFFFAOYSA-N
Comment: Energy0
Num peaks: 20
54.03382555 5.207588357
56.04947561 1.823703679
71.06037464 11.02745208
84.04439023 1.935934
98.98417166 1.669510074
125.0709393 1.563550634
137.0709393 2.931867081
139.0865894 1.587227868
150.0661883 0.8232330082
152.0818384 1.036951747
154.0974884 14.97997903
165.0658539 1.512848887
180.076753 1.490334993
182.092403 7.535098121
200.1029677 1.286835661
210.0162001 3.305220291
245.0321845 2.411428949
262.0587336 3.313035106
263.0427492 5.74987693
280.0692983 9.42388432

Name: +ve in-silico MS/MS by CFM-ID for MNOHMHUUEMSYEY-UHFFFAOYSA-N
ID: MNOHMHUUEMSYEY-UHFFFAOYSA-N
Comment: Energy1
Num peaks: 19
40.01817548 1.07558597
42.03382555 1.073332089
44.04947561 1.032089947
54.03382555 11.43635066
56.04947561 4.762462005
71.06037464 20.31361919
84.04439023 4.267556965
86.0600403 1.023884314
98.98417166 2.73418857
101.0709393 2.29737143
125.0709393 1.114101961
137.0709393 8.65002466
139.0865894 1.855655477
154.0974884 11.62808663
165.0658539 1.429009769
182.092403 2.329332217
210.0162001 1.410110655
245.0321845 1.049283763
263.0427492 1.242449191

Name: +ve in-silico MS/MS by CFM-ID for MNOHMHUUEMSYEY-UHFFFAOYSA-N
ID: MNOHMHUUEMSYEY-UHFFFAOYSA-N
Comment: Energy2
Num peaks: 17
25.00727645 1.046707679
27.02292652 2.813890075
40.01817548 2.244470743
42.03382555 1.847394669
44.04947561 1.324796781
52.01817548 1.919874444
54.03382555 24.05642004
56.04947561 13.58786395
58.06512568 4.415788475
69.04472458 1.87315255
71.06037464 10.36787522
84.04439023 5.894816072
86.0600403 1.418782626
96.96852159 1.05763744
99.05528926 2.355648125
101.0709393 3.488057849
154.0974884 0.9145624779

Name: +ve in-silico MS/MS by CFM-ID for SWBXEYUTFZRIBD-OWOJBTEDSA-N
ID: SWBXEYUTFZRIBD-OWOJBTEDSA-N
Comment: Energy0
Num peaks: 8
171.0287997 4.320929735
197.0080643 3.74751449
199.0237144 10.27837553
201.0393644 2.620231447
217.034279 9.397731051
227.018629 16.51500612
245.0291937 25.30482032
263.0397584 9.67272523

Name: +ve in-silico MS/MS by CFM-ID for SWBXEYUTFZRIBD-OWOJBTEDSA-N
ID: SWBXEYUTFZRIBD-OWOJBTEDSA-N
Comment: Energy1
Num peaks: 20
59.01275576 3.34656796
99.00767038 3.094089765
127.002585 1.766207146
129.0182351 4.608675005
131.0338851 2.068511873
143.0338851 2.521931145
154.9974996 2.720100255
157.0131497 10.1353979
169.0131497 3.045553587
171.0287997 6.184386912
182.9924142 1.829522672
185.0080643 6.144301256
197.0080643 1.65121582
199.0237144 7.134115
201.0029789 1.821162385
201.0393644 3.793518986
203.018629 4.493550365
217.034279 4.449448772
227.018629 6.057695124
245.0291937 4.653239833

Name: +ve in-silico MS/MS by CFM-ID for SWBXEYUTFZRIBD-OWOJBTEDSA-N
ID: SWBXEYUTFZRIBD-OWOJBTEDSA-N
Comment: Energy2
Num peaks: 18
41.00219107 2.137397327
53.00219107 2.176261804
59.01275576 2.528149269
115.002585 1.819489465
117.0182351 1.813044907
131.0338851 7.65154987
141.0182351 5.671861491
143.0338851 10.55647622
157.0131497 4.000922639
169.0131497 7.559048631
171.0287997 15.62057356
173.0444498 2.741003426
175.0237144 2.352822776
197.0080643 1.88555474
199.0237144 4.872039185
201.0393644 3.882296805
217.034279 1.500829742
227.018629 2.12585876

Name: +ve in-silico MS/MS by CFM-ID for GDPNYCHHCFDBKM-UHFFFAOYSA-N
ID: GDPNYCHHCFDBKM-UHFFFAOYSA-N
Comment: Energy0
Num peaks: 11
157.0131497 2.362239058
169.0131497 2.750710564
171.0287997 4.813065828
175.0237144 2.291738703
199.0237144 7.291936028
201.0393644 2.876685291
217.034279 13.05668251
219.0499291 2.152782011
227.018629 9.981050797
245.0291937 16.4543768
263.0397584 16.00630273

Name: +ve in-silico MS/MS by CFM-ID for GDPNYCHHCFDBKM-UHFFFAOYSA-N
ID: GDPNYCHHCFDBKM-UHFFFAOYSA-N
Comment: Energy1
Num peaks: 20
59.01275576 8.96880257
61.02840582 2.008091971
83.01275576 2.160846592
87.00767038 5.52068726
89.02332044 2.660771826
103.002585 3.908959777
105.0182351 14.07348797
107.0338851 4.096064182
111.0076704 2.735661049
139.002585 2.829461445
141.0182351 2.131860393
143.0338851 2.084714885
157.0131497 1.905907984
169.0131497 2.399906981
171.0287997 4.359272948
199.0237144 4.599691789
201.0393644 3.098443369
217.034279 3.36267458
227.018629 3.555892562
245.0291937 3.562659394

Name: +ve in-silico MS/MS by CFM-ID for GDPNYCHHCFDBKM-UHFFFAOYSA-N
ID: GDPNYCHHCFDBKM-UHFFFAOYSA-N
Comment: Energy2
Num peaks: 24
53.00219107 6.050204997
59.01275576 1.461705268
68.99710569 1.892551567
71.01275576 1.245003746
83.01275576 2.953587543
99.00767038 1.066437281
105.0182351 1.148799454
111.0076704 4.260381894
115.002585 2.090777209
117.0182351 3.526431622
129.0182351 3.739095859
131.0338851 3.217216854
141.0182351 4.82012488
143.0338851 9.109199279
154.9974996 1.166103817
157.0131497 3.134021475
169.0131497 5.244455057
171.0287997 13.05708395
173.0444498 1.773615711
175.0237144 1.587546184
197.0080643 1.075650025
199.0237144 2.452969737
201.0393644 3.058332385
227.018629 1.326829656

Name: +ve in-silico MS/MS by CFM-ID for MLKOHSQEOANJJQ-DAFODLJHSA-N
ID: MLKOHSQEOANJJQ-DAFODLJHSA-N
Comment: Energy0
Num peaks: 12
75.00767038 1.743414237
129.0182351 1.791966539
141.0182351 1.685478313
169.0131497 3.027420882
171.0287997 7.383952556
187.0237144 1.712541865
199.0237144 13.70659075
201.0393644 3.119674853
217.034279 9.761662804
227.018629 11.89897185
245.0291937 17.71315797
263.0397584 6.668061279

Name: +ve in-silico MS/MS by CFM-ID for MLKOHSQEOANJJQ-DAFODLJHSA-N
ID: MLKOHSQEOANJJQ-DAFODLJHSA-N
Comment: Energy1
Num peaks: 21
59.01275576 2.667200299
68.99710569 1.550152144
75.00767038 3.387984374
85.02840582 2.72018958
99.00767038 1.771173547
127.002585 1.61428312
129.0182351 2.754551008
139.002585 1.577021721
141.0182351 5.323035593
143.0338851 1.692136992
157.0131497 2.334172518
169.0131497 3.882685653
171.0287997 12.99933596
173.0444498 2.607318027
185.0080643 1.428810367
197.0080643 1.459797118
199.0237144 11.50904567
201.0393644 5.471213777
217.034279 6.95850022
227.018629 3.675698605
245.0291937 3.68607135

Name: +ve in-silico MS/MS by CFM-ID for MLKOHSQEOANJJQ-DAFODLJHSA-N
ID: MLKOHSQEOANJJQ-DAFODLJHSA-N
Comment: Energy2
Num peaks: 17
59.01275576 2.051762517
68.99710569 3.647279141
71.01275576 5.417375655
75.00767038 1.561163925
83.01275576 1.906139946
85.02840582 7.018925022
99.00767038 4.550821862
127.002585 2.528675326
129.0182351 3.409672944
141.0182351 16.62489894
143.0338851 5.323459446
157.0131497 2.49999467
169.0131497 1.774642361
171.0287997 14.31537623
173.0444498 2.007803912
199.0237144 4.329740371
201.0393644 1.63389942

Name: +ve in-silico MS/MS by CFM-ID for QSSWYZXZBDCWHO-UHFFFAOYSA-N
ID: QSSWYZXZBDCWHO-UHFFFAOYSA-N
Comment: Energy0
Num peaks: 16
67.02907452 1.245868924
84.05562361 2.281916237
96.05562361 1.768334337
98.07127368 2.4292674
113.0345538 1.400762736
140.0818384 1.468770299
142.0974884 2.000816654
158.092403 1.217659001
186.0525856 1.231262662
210.0525856 3.582162138
236.079469 8.17818927
237.0634846 1.672180081
252.0743836 1.783997497
254.0900337 42.30113112
280.0692983 1.429265961
298.0798629 6.803654536

Name: +ve in-silico MS/MS by CFM-ID for QSSWYZXZBDCWHO-UHFFFAOYSA-N
ID: QSSWYZXZBDCWHO-UHFFFAOYSA-N
Comment: Energy1
Num peaks: 21
67.02907452 5.611261526
69.04472458 5.495624786
78.95795691 1.074449428
80.97360697 13.12705044
82.98925704 4.858619192
84.05562361 2.330050844
94.98925704 5.950368045
98.07127368 1.671389798
112.9998217 2.475597302
113.0345538 2.36392465
142.0974884 2.530511799
158.092403 2.351490508
160.1080531 1.464945199
169.0260365 1.489135725
186.0525856 1.007110157
210.0525856 1.223951977
212.0682356 1.065312209
236.079469 10.53693452
237.0634846 3.282185152
254.0900337 9.877185843
280.0692983 1.027108152

Name: +ve in-silico MS/MS by CFM-ID for QSSWYZXZBDCWHO-UHFFFAOYSA-N
ID: QSSWYZXZBDCWHO-UHFFFAOYSA-N
Comment: Energy2
Num peaks: 24
54.03382555 1.296047183
57.04472458 1.392798365
67.02907452 3.571086096
69.04472458 6.230553714
80.97360697 2.316412597
82.03997355 1.433384949
82.98925704 0.8393473493
84.05562361 13.86931804
86.07127368 1.429705186
96.05562361 10.46122895
98.07127368 9.592903366
100.0869237 2.093614001
112.9998217 1.01952976
113.0345538 1.333553967
140.0818384 2.653155866
142.0974884 4.882564734
156.076753 0.7460753982
158.092403 2.314897389
169.0260365 3.115408218
184.0369355 1.10126775
186.0525856 1.569277957
210.0525856 2.161632436
236.079469 4.334582804
254.0900337 0.9166286361

Name: +ve in-silico MS/MS by CFM-ID for PSRXDPIUNTVKHM-UHFFFAOYSA-N
ID: PSRXDPIUNTVKHM-UHFFFAOYSA-N
Comment: Energy0
Num peaks: 21
44.99710569 1.449668898
69.04472458 3.651626703
84.05562361 1.002100504
94.98925704 1.297159568
96.05562361 0.9290365676
98.07127368 1.290026815
142.0974884 1.232445292
169.0260365 0.9654013979
184.0369355 0.9743478101
186.0873177 2.433941769
204.0978823 2.023147419
210.0525856 1.823372924
236.079469 3.832043551
237.0634846 1.276771577
252.0743836 2.365001593
254.0424148 4.301809642
254.0900337 22.33729419
256.0580649 0.9976105332
280.0692983 4.628186465
281.0533138 1.604773654
298.0798629 20.16135159

Name: +ve in-silico MS/MS by CFM-ID for PSRXDPIUNTVKHM-UHFFFAOYSA-N
ID: PSRXDPIUNTVKHM-UHFFFAOYSA-N
Comment: Energy1
Num peaks: 24
69.04472458 3.289482771
78.95795691 1.400928312
80.97360697 16.46649363
82.98925704 6.841807788
84.05562361 1.843676344
85.0049071 0.896062581
94.98925704 7.403375014
98.07127368 4.632949532
112.9998217 2.819842645
142.0611029 0.8912429393
142.0974884 3.085601989
158.092403 2.138876331
160.1080531 0.7980739428
172.1080531 0.8469497849
184.0369355 1.785772633
186.0873177 1.008736912
210.0525856 2.219679604
236.079469 7.450110042
237.0634846 1.963338846
252.0743836 1.195804075
254.0900337 5.292739156
280.0692983 1.797856067
281.0533138 1.529992217
298.0798629 2.51769906

Name: +ve in-silico MS/MS by CFM-ID for PSRXDPIUNTVKHM-UHFFFAOYSA-N
ID: PSRXDPIUNTVKHM-UHFFFAOYSA-N
Comment: Energy2
Num peaks: 26
25.00727645 1.472973245
44.99710569 1.511513835
52.01817548 1.811154373
57.04472458 1.211130232
67.02907452 1.662696139
69.04472458 14.43526409
80.97360697 2.266131948
82.98925704 0.9693257775
84.05562361 8.64761461
86.07127368 0.9202762751
96.05562361 7.376924786
98.07127368 7.308783488
100.0869237 2.030266394
112.9998217 1.395384104
140.0818384 1.942350449
142.0974884 5.556435602
144.1131385 0.6457355225
158.092403 2.570650291
169.0260365 2.41789817
184.0369355 5.043057544
186.0525856 0.6332051776
196.0369355 0.8032389535
208.0369355 0.9512743131
210.0525856 2.339104092
222.0638189 0.9863272353
236.079469 3.542223425

Name: +ve in-silico MS/MS by CFM-ID for LEZXFYMDOSIONC-UHFFFAOYSA-N
ID: LEZXFYMDOSIONC-UHFFFAOYSA-N
Comment: Energy0
Num peaks: 17
70.02874017 3.173850044
94.98925704 1.213460102
125.0345538 0.8427300829
169.0607686 0.8947999444
171.0764186 0.8266349957
186.0873177 2.162035054
204.0978823 1.840020869
229.0583992 2.616564595
237.0634846 0.9650659198
238.0475002 1.521059255
253.0583992 2.276520475
255.0740493 3.669678412
263.0427492 6.843036775
264.0267647 1.640235608
280.0692983 4.843459043
281.0533138 29.26418206
298.0798629 15.47277849

Name: +ve in-silico MS/MS by CFM-ID for LEZXFYMDOSIONC-UHFFFAOYSA-N
ID: LEZXFYMDOSIONC-UHFFFAOYSA-N
Comment: Energy1
Num peaks: 30
53.00219107 1.373882347
70.02874017 2.502773889
78.95795691 0.9799806928
80.97360697 13.97680666
82.98925704 5.568497009
85.0396392 1.874781168
94.98925704 6.191344098
99.05528926 2.157175672
112.9998217 2.617886394
113.0345538 2.442388871
125.0345538 0.9385310395
127.0502039 1.233141379
130.0611029 1.081054789
143.081504 0.9859554743
169.0260365 0.9655171239
171.0764186 0.8850489996
184.0369355 0.9204890397
186.0873177 0.9688526219
187.0713333 1.179749565
210.0525856 1.731769728
229.0583992 1.501560664
237.0634846 4.272682662
238.0475002 4.314756122
253.0583992 1.624024387
255.0740493 2.728943785
263.0427492 4.785852199
264.0267647 1.252940595
280.0692983 1.956467646
281.0533138 6.00454202
298.0798629 1.206383196

Name: +ve in-silico MS/MS by CFM-ID for LEZXFYMDOSIONC-UHFFFAOYSA-N
ID: LEZXFYMDOSIONC-UHFFFAOYSA-N
Comment: Energy2
Num peaks: 31
25.00727645 2.345393545
27.02292652 1.370142468
44.0130901 1.283038626
52.01817548 3.357320859
53.00219107 3.168695223
55.01784114 0.5633149237
68.0130901 2.85534909
70.02874017 21.70960516
71.02398914 3.794665151
73.0396392 4.825165946
80.97360697 2.536995721
82.98925704 1.020654433
83.02398914 0.6197489651
85.0396392 4.662802731
97.0396392 1.419450435
99.05528926 1.976945447
112.9998217 0.8964215186
113.0345538 0.736592875
117.0658539 2.354728725
125.0345538 0.6903669581
129.0658539 0.6185048135
130.0611029 3.60013674
133.0607686 0.8940644588
143.081504 1.039429256
167.0103864 0.5578386643
169.0260365 2.928698706
184.0369355 3.567156759
186.0873177 0.5558782235
211.0478345 1.898611683
229.0583992 0.8580257121
237.0634846 0.6400392879

Name: +ve in-silico MS/MS by CFM-ID for XOTUXDQKWDTKSI-UHFFFAOYSA-N
ID: XOTUXDQKWDTKSI-UHFFFAOYSA-N
Comment: Energy0
Num peaks: 6
70.02874017 2.37577239
83.02398914 1.726545938
85.0396392 2.02845105
113.0345538 80.3719442
245.0323609 1.449142074
263.0429256 2.765995476

Name: +ve in-silico MS/MS by CFM-ID for XOTUXDQKWDTKSI-UHFFFAOYSA-N
ID: XOTUXDQKWDTKSI-UHFFFAOYSA-N
Comment: Energy1
Num peaks: 6
61.02840582 1.914422765
68.0130901 5.504588946
70.02874017 17.27960964
84.00800472 3.265386861
85.0396392 4.692551537
113.0345538 47.6840229

Name: +ve in-silico MS/MS by CFM-ID for XOTUXDQKWDTKSI-UHFFFAOYSA-N
ID: XOTUXDQKWDTKSI-UHFFFAOYSA-N
Comment: Energy2
Num peaks: 11
40.01817548 3.744619423
42.03382555 10.06414513
53.00219107 2.210798367
65.99744004 1.289006339
68.0130901 3.96355268
70.02874017 8.911537546
83.02398914 15.76866558
85.0396392 11.37095886
96.00800472 2.909606487
113.0345538 18.00826412
189.0061462 1.922764337

Name: +ve in-silico MS/MS by CFM-ID for DWNYWJDDDPQUJF-UHFFFAOYSA-N
ID: DWNYWJDDDPQUJF-UHFFFAOYSA-N
Comment: Energy0
Num peaks: 6
210.0621655 18.56497479
214.0934657 1.752748959
216.0614968 2.005060091
240.0727302 13.49951031
241.0567458 4.353120009
258.0832949 51.20684729

Name: +ve in-silico MS/MS by CFM-ID for DWNYWJDDDPQUJF-UHFFFAOYSA-N
ID: DWNYWJDDDPQUJF-UHFFFAOYSA-N
Comment: Energy1
Num peaks: 15
139.0614373 2.557679762
164.0566862 1.707207994
192.0516009 2.447252488
193.0356164 1.418607899
194.0672509 5.715754683
196.082901 1.936649568
197.0669166 1.673952173
210.0621655 16.16295008
212.0778156 9.590216044
214.0934657 2.389936759
222.0621655 2.850347093
230.0883803 2.14031025
240.0727302 14.96368852
241.0567458 5.175253198
258.0832949 10.64449609

Name: +ve in-silico MS/MS by CFM-ID for DWNYWJDDDPQUJF-UHFFFAOYSA-N
ID: DWNYWJDDDPQUJF-UHFFFAOYSA-N
Comment: Energy2
Num peaks: 31
42.03382555 1.762024436
43.02907452 1.383554986
53.01342445 2.340456009
55.02907452 1.766017947
57.04472458 3.690666964
70.03997355 1.478728841
80.02432348 1.186420681
82.03997355 7.256959731
84.05562361 2.590779511
86.02365479 2.380039939
86.03488817 1.635527033
86.07127368 1.201653296
88.03930485 1.118389237
97.05087258 1.806804732
110.0348882 1.270581071
125.0457872 2.425996179
137.0457872 1.184875775
164.0566862 5.406193015
167.0563519 1.278229006
168.0403675 3.122680866
170.0560175 1.368024103
171.0400331 1.449067614
193.0356164 2.824350817
194.0672509 4.267770396
195.0512665 2.08992384
196.082901 1.190319242
197.0669166 2.610825256
210.0621655 1.144104768
223.0461811 1.224660488
240.0727302 1.32031109
241.0567458 1.473628948

Name: +ve in-silico MS/MS by CFM-ID for GTDDTBLSJCMSNA-UHFFFAOYSA-N
ID: GTDDTBLSJCMSNA-UHFFFAOYSA-N
Comment: Energy0
Num peaks: 6
113.0152543 1.486006058
149.0152543 1.11260989
151.0309044 3.248151913
235.0075821 1.932303414
237.0232321 0.9996972514
263.0388822 86.82672394

Name: +ve in-silico MS/MS by CFM-ID for GTDDTBLSJCMSNA-UHFFFAOYSA-N
ID: GTDDTBLSJCMSNA-UHFFFAOYSA-N
Comment: Energy1
Num peaks: 6
149.0152543 4.906325102
151.0309044 8.755808479
235.0075821 3.204077064
237.0232321 3.713680685
247.0075821 2.475401407
263.0388822 63.22604427

Name: +ve in-silico MS/MS by CFM-ID for GTDDTBLSJCMSNA-UHFFFAOYSA-N
ID: GTDDTBLSJCMSNA-UHFFFAOYSA-N
Comment: Energy2
Num peaks: 22
39.02292652 2.911290535
49.00727645 2.45982465
63.02292652 3.027094267
72.98395416 1.658649225
96.98395416 2.646270045
113.0152543 2.760242389
115.0542266 5.278432317
134.9996042 5.203154117
149.0152543 9.832145626
151.0309044 5.767930751
165.0465544 1.414591649
173.0152543 3.898812071
175.0309044 1.837400872
177.0465544 1.786125489
191.0855268 2.349832154
201.0465544 2.178633851
203.0622045 1.796502847
227.0622045 6.757143403
235.0075821 4.611421126
237.0232321 1.394860721
247.0075821 7.350746114
263.0388822 4.031339784

Name: +ve in-silico MS/MS by CFM-ID for MDFKKDBYOQFFFP-UHFFFAOYSA-N
ID: MDFKKDBYOQFFFP-UHFFFAOYSA-N
Comment: Energy0
Num peaks: 6
125.0152543 3.099411221
137.0152543 3.069282329
151.0309044 3.174042366
227.0622045 1.688339869
247.0075821 1.501749901
263.0388822 78.79536035

Name: +ve in-silico MS/MS by CFM-ID for MDFKKDBYOQFFFP-UHFFFAOYSA-N
ID: MDFKKDBYOQFFFP-UHFFFAOYSA-N
Comment: Energy1
Num peaks: 7
125.0152543 7.909450939
134.9996042 4.150940081
137.0152543 7.455427373
149.0152543 3.96627871
151.0309044 7.701550678
247.0075821 3.890353695
263.0388822 47.11118987

Name: +ve in-silico MS/MS by CFM-ID for MDFKKDBYOQFFFP-UHFFFAOYSA-N
ID: MDFKKDBYOQFFFP-UHFFFAOYSA-N
Comment: Energy2
Num peaks: 22
49.00727645 4.2504571
51.02292652 1.470017642
63.02292652 2.36020491
91.05422664 2.126988629
96.98395416 1.576851187
101.0385766 4.067588833
108.9839542 1.376840227
113.0152543 1.54313397
115.0542266 3.344764626
125.0152543 8.073010199
134.9996042 9.819446925
137.0152543 4.31102172
149.0152543 5.582298355
151.0309044 3.892280115
161.0152543 2.23744004
175.0309044 1.882749033
187.0309044 1.888364383
201.0465544 2.634545639
203.0622045 3.069096431
227.0622045 6.928881509
247.0075821 7.000093401
263.0388822 1.496442266

Name: +ve in-silico MS/MS by CFM-ID for AEORKBPETJAYNL-UHFFFAOYSA-N
ID: AEORKBPETJAYNL-UHFFFAOYSA-N
Comment: Energy0
Num peaks: 6
113.0152543 1.398127793
125.0152543 3.131234843
137.0152543 3.102329351
151.0309044 3.07774028
227.0622045 1.703538093
263.0388822 79.94922095

Name: +ve in-silico MS/MS by CFM-ID for AEORKBPETJAYNL-UHFFFAOYSA-N
ID: AEORKBPETJAYNL-UHFFFAOYSA-N
Comment: Energy1
Num peaks: 6
125.0152543 8.19317552
134.9996042 4.193148757
137.0152543 7.728135339
149.0152543 4.095546844
151.0309044 7.553493465
263.0388822 49.51360557

Name: +ve in-silico MS/MS by CFM-ID for AEORKBPETJAYNL-UHFFFAOYSA-N
ID: AEORKBPETJAYNL-UHFFFAOYSA-N
Comment: Energy2
Num peaks: 23
49.00727645 4.152120021
51.02292652 1.421077944
63.02292652 1.496899686
75.02292652 2.481294345
91.05422664 2.062200301
96.98395416 2.723805429
101.0385766 5.093473273
113.0152543 1.727570482
115.0542266 3.72698989
125.0152543 8.25878143
127.0309044 1.285225433
134.9996042 8.922786562
137.0152543 4.765975427
149.0152543 6.048988217
151.0309044 3.659917939
161.0152543 4.583947864
175.0309044 1.293996929
201.0465544 1.973723964
203.0622045 1.592643616
227.0622045 7.720923807
237.0232321 1.728905452
247.0075821 1.789055774
263.0388822 1.822313858

Name: +ve in-silico MS/MS by CFM-ID for JNVOBTXGBVNCGD-UHFFFAOYSA-N
ID: JNVOBTXGBVNCGD-UHFFFAOYSA-N
Comment: Energy0
Num peaks: 20
56.99710569 0.9913895796
61.02840582 4.913724476
63.04405588 1.010684582
73.02840582 1.244605403
80.96409131 1.568251852
87.00767038 0.9943303111
91.0389705 3.939907989
103.0389705 0.9191362714
110.974656 2.812047714
121.0495352 2.162413344
133.0495352 1.007846987
140.9852207 4.01544333
151.0600999 2.535111843
165.0757499 1.609958624
170.9957854 3.474677285
201.00635 2.078202474
227.0220001 3.369567097
231.0169147 1.23164317
245.0325648 18.13207875
263.0431295 22.61461815

Name: +ve in-silico MS/MS by CFM-ID for JNVOBTXGBVNCGD-UHFFFAOYSA-N
ID: JNVOBTXGBVNCGD-UHFFFAOYSA-N
Comment: Energy1
Num peaks: 23
43.01784114 2.510415271
45.0334912 2.962870658
59.01275576 1.569541562
61.02840582 12.34597736
63.04405588 4.534568204
73.02840582 7.585614858
75.04405588 3.828401028
91.0389705 4.733689638
96.95900593 2.292417037
98.974656 2.606146333
103.0389705 2.286675488
110.974656 4.341314116
122.974656 2.845113525
124.9903061 1.777914833
140.9852207 4.594910024
143.0008707 2.078988706
147.0651853 4.104676798
149.0808353 2.111972387
152.9852207 1.69314401
165.0757499 4.726518984
170.9957854 1.706931377
227.0220001 1.60477239
245.0325648 2.133920238

Name: +ve in-silico MS/MS by CFM-ID for JNVOBTXGBVNCGD-UHFFFAOYSA-N
ID: JNVOBTXGBVNCGD-UHFFFAOYSA-N
Comment: Energy2
Num peaks: 23
29.00219107 2.416530865
31.01784114 4.147575192
41.00219107 2.368460733
43.01784114 4.364419042
45.0334912 4.35325087
56.99710569 3.765706747
59.01275576 5.512109908
61.02840582 13.31309485
63.04405588 2.959230408
71.01275576 2.048764863
73.02840582 5.108304613
75.04405588 2.788370877
80.96409131 1.467412118
89.02332044 1.362971805
91.0389705 2.403931284
96.95900593 2.117839427
98.974656 4.171070272
110.974656 8.199388718
124.9903061 1.65912749
133.0495352 1.147215433
135.0651853 1.218526491
140.9852207 2.204946238
152.9852207 1.326181293

Name: +ve in-silico MS/MS by CFM-ID for NGWCNYYLANINAK-UHFFFAOYSA-N
ID: NGWCNYYLANINAK-UHFFFAOYSA-N
Comment: Energy0
Num peaks: 6
19.01784114 0.6691392554
96.96852159 7.06160397
167.0855268 2.147787093
183.0804414 4.923756619
245.0362072 8.414917162
263.0467719 74.6160262

Name: +ve in-silico MS/MS by CFM-ID for NGWCNYYLANINAK-UHFFFAOYSA-N
ID: NGWCNYYLANINAK-UHFFFAOYSA-N
Comment: Energy1
Num peaks: 6
80.97360697 5.168700725
96.96852159 5.180437305
167.0855268 5.726584521
183.0804414 4.912644954
245.0362072 25.6919619
263.0467719 44.45778216

Name: +ve in-silico MS/MS by CFM-ID for NGWCNYYLANINAK-UHFFFAOYSA-N
ID: NGWCNYYLANINAK-UHFFFAOYSA-N
Comment: Energy2
Num peaks: 12
49.00727645 5.924430629
51.02292652 2.635853788
78.95795691 9.059662712
96.96852159 12.96443021
139.0542266 4.131555077
141.0698767 3.520400984
151.0542266 8.880462063
155.0855268 2.040933447
167.0855268 20.56831984
181.0647913 2.262495015
183.0804414 6.359763812
245.0362072 3.244146003

Name: +ve in-silico MS/MS by CFM-ID for QQOVDQUDYFFYCB-UHFFFAOYSA-N
ID: QQOVDQUDYFFYCB-UHFFFAOYSA-N
Comment: Energy0
Num peaks: 6
91.05422664 0.9809712991
96.96852159 7.071661295
167.0855268 2.147721266
183.0804414 5.742399652
245.0362072 4.911046731
263.0467719 74.5745544

Name: +ve in-silico MS/MS by CFM-ID for QQOVDQUDYFFYCB-UHFFFAOYSA-N
ID: QQOVDQUDYFFYCB-UHFFFAOYSA-N
Comment: Energy1
Num peaks: 6
91.05422664 3.46160882
96.96852159 5.445857949
153.0698767 5.357809798
167.0855268 6.019401801
245.0362072 10.59536525
263.0467719 49.1554122

Name: +ve in-silico MS/MS by CFM-ID for QQOVDQUDYFFYCB-UHFFFAOYSA-N
ID: QQOVDQUDYFFYCB-UHFFFAOYSA-N
Comment: Energy2
Num peaks: 13
49.00727645 2.935331808
78.95795691 5.07313006
91.05422664 2.514393356
96.96852159 10.25238455
127.0542266 2.650687855
139.0542266 7.069881266
141.0698767 8.25973677
151.0542266 9.173622471
153.0698767 4.594598715
155.0855268 3.196843076
167.0855268 14.52516475
181.0647913 7.104229743
183.0804414 4.192999293

Name: +ve in-silico MS/MS by CFM-ID for JPYDASPDNMHEKH-UHFFFAOYSA-N
ID: JPYDASPDNMHEKH-UHFFFAOYSA-N
Comment: Energy0
Num peaks: 6
134.0461215 1.071468979
136.0617716 53.04527886
244.0465155 1.762778643
262.0570802 18.10232884
263.0410957 1.382033827
280.0676448 16.99310463

Name: +ve in-silico MS/MS by CFM-ID for JPYDASPDNMHEKH-UHFFFAOYSA-N
ID: JPYDASPDNMHEKH-UHFFFAOYSA-N
Comment: Energy1
Num peaks: 6
107.0352225 3.29687799
109.0508726 1.901189364
136.0617716 73.4797465
234.0621655 2.007509165
244.0465155 1.476282807
262.0570802 3.526213216

Name: +ve in-silico MS/MS by CFM-ID for JPYDASPDNMHEKH-UHFFFAOYSA-N
ID: JPYDASPDNMHEKH-UHFFFAOYSA-N
Comment: Energy2
Num peaks: 7
43.02907452 2.646575675
94.03997355 9.776762474
107.0352225 3.18179365
109.0508726 6.657916238
119.0352225 24.28321485
134.0461215 6.413653164
136.0617716 29.11346754

Name: +ve in-silico MS/MS by CFM-ID for YBEQTOFSEGISEH-UHFFFAOYSA-N
ID: YBEQTOFSEGISEH-UHFFFAOYSA-N
Comment: Energy0
Num peaks: 6
134.0461215 1.056596717
136.0617716 53.21921869
244.0465155 1.667451914
262.0570802 17.22376693
263.0410957 1.395301442
280.0676448 17.19282515

Name: +ve in-silico MS/MS by CFM-ID for YBEQTOFSEGISEH-UHFFFAOYSA-N
ID: YBEQTOFSEGISEH-UHFFFAOYSA-N
Comment: Energy1
Num peaks: 6
107.0352225 3.269495456
109.0508726 1.885368179
136.0617716 73.20924485
234.0621655 2.131212082
244.0465155 1.65119757
262.0570802 3.192447174

Name: +ve in-silico MS/MS by CFM-ID for YBEQTOFSEGISEH-UHFFFAOYSA-N
ID: YBEQTOFSEGISEH-UHFFFAOYSA-N
Comment: Energy2
Num peaks: 7
94.03997355 9.628670102
107.0352225 3.133597801
109.0508726 6.557033006
119.0352225 23.91538768
134.0461215 7.803861354
136.0617716 27.73312725
162.0410362 2.843115944

Name: +ve in-silico MS/MS by CFM-ID for BBMJVHDMGPCUSO-UHFFFAOYSA-N
ID: BBMJVHDMGPCUSO-UHFFFAOYSA-N
Comment: Energy0
Num peaks: 6
134.0461215 4.576537124
135.0301371 1.162876523
150.0410362 1.250581837
152.0566862 75.05765045
280.0676448 6.597388264
298.0782095 6.393475073

Name: +ve in-silico MS/MS by CFM-ID for BBMJVHDMGPCUSO-UHFFFAOYSA-N
ID: BBMJVHDMGPCUSO-UHFFFAOYSA-N
Comment: Energy1
Num peaks: 6
108.0192381 2.316925219
123.0301371 2.614478878
124.0617716 5.184296561
134.0461215 6.12417663
135.0301371 3.729539974
152.0566862 63.25434417

Name: +ve in-silico MS/MS by CFM-ID for BBMJVHDMGPCUSO-UHFFFAOYSA-N
ID: BBMJVHDMGPCUSO-UHFFFAOYSA-N
Comment: Energy2
Num peaks: 9
83.02398914 3.695669229
109.0508726 2.778219482
110.0348882 4.541288904
125.0457872 3.157437092
134.0461215 15.13031252
135.0301371 22.69172428
150.0410362 3.185655836
152.0566862 22.00666049
176.0203007 3.00634212

Name: +ve in-silico MS/MS by CFM-ID for CHZNMTSJEOYZFO-UHFFFAOYSA-N
ID: CHZNMTSJEOYZFO-UHFFFAOYSA-N
Comment: Energy0
Num peaks: 6
134.0461215 2.860101471
150.0410362 1.00196025
152.0566862 51.17759649
262.0570802 1.634657924
280.0676448 17.38023734
298.0782095 16.62345067

Name: +ve in-silico MS/MS by CFM-ID for CHZNMTSJEOYZFO-UHFFFAOYSA-N
ID: CHZNMTSJEOYZFO-UHFFFAOYSA-N
Comment: Energy1
Num peaks: 6
108.0192381 3.553696759
124.0617716 2.972991671
134.0461215 6.032037986
135.0301371 4.437762893
152.0566862 63.55404821
280.0676448 1.944227603

Name: +ve in-silico MS/MS by CFM-ID for CHZNMTSJEOYZFO-UHFFFAOYSA-N
ID: CHZNMTSJEOYZFO-UHFFFAOYSA-N
Comment: Energy2
Num peaks: 9
43.02907452 5.966258272
45.04472458 4.878288397
107.0352225 1.87510495
110.0348882 2.75867008
124.0617716 2.546575902
134.0461215 14.37163074
135.0301371 18.01641153
150.0410362 3.988337817
152.0566862 26.32859276

Name: +ve in-silico MS/MS by CFM-ID for DWVDMTRVFJZXHE-UHFFFAOYSA-N
ID: DWVDMTRVFJZXHE-UHFFFAOYSA-N
Comment: Energy0
Num peaks: 6
68.99710569 0.3881395192
87.00767038 0.3056677275
152.0566862 82.57089593
262.0570802 0.4683602622
280.0676448 6.44639487
298.0782095 6.734165419

Name: +ve in-silico MS/MS by CFM-ID for DWVDMTRVFJZXHE-UHFFFAOYSA-N
ID: DWVDMTRVFJZXHE-UHFFFAOYSA-N
Comment: Energy1
Num peaks: 6
43.02907452 1.413859601
83.02398914 1.813331007
108.0192381 1.600870986
110.0348882 1.578411041
152.0566862 80.36202406
280.0676448 1.216175081

Name: +ve in-silico MS/MS by CFM-ID for DWVDMTRVFJZXHE-UHFFFAOYSA-N
ID: DWVDMTRVFJZXHE-UHFFFAOYSA-N
Comment: Energy2
Num peaks: 6
43.02907452 1.693936262
45.04472458 5.302037569
68.02432348 32.16162748
70.03997355 28.54063225
135.0301371 1.392464495
152.0566862 18.25882518

Name: +ve in-silico MS/MS by CFM-ID for RXNCRZGSEYFYQU-UHFFFAOYSA-N
ID: RXNCRZGSEYFYQU-UHFFFAOYSA-N
Comment: Energy0
Num peaks: 6
134.0461215 2.474468907
150.0410362 1.041649262
152.0566862 53.63316414
262.0570802 1.264682783
280.0676448 11.89452486
298.0782095 19.20315097

Name: +ve in-silico MS/MS by CFM-ID for RXNCRZGSEYFYQU-UHFFFAOYSA-N
ID: RXNCRZGSEYFYQU-UHFFFAOYSA-N
Comment: Energy1
Num peaks: 6
123.0301371 1.252660953
125.0457872 3.553631984
134.0461215 43.16201229
152.0566862 29.64586709
265.0567458 1.308377371
280.0676448 1.684538356

Name: +ve in-silico MS/MS by CFM-ID for RXNCRZGSEYFYQU-UHFFFAOYSA-N
ID: RXNCRZGSEYFYQU-UHFFFAOYSA-N
Comment: Energy2
Num peaks: 8
108.0192381 4.568445067
110.0348882 9.574958825
125.0457872 4.452436487
134.0461215 22.15392601
135.0301371 9.920168568
150.0410362 4.084839008
152.0566862 23.05258155
176.0203007 3.129887526

Name: +ve in-silico MS/MS by CFM-ID for CBYGZNIYEMRVFI-UHFFFAOYSA-N
ID: CBYGZNIYEMRVFI-UHFFFAOYSA-N
Comment: Energy0
Num peaks: 6
134.0461215 1.076759904
136.0617716 53.41972012
244.0465155 1.450801944
262.0570802 17.59035672
263.0410957 1.395240836
280.0676448 17.19277938

Name: +ve in-silico MS/MS by CFM-ID for CBYGZNIYEMRVFI-UHFFFAOYSA-N
ID: CBYGZNIYEMRVFI-UHFFFAOYSA-N
Comment: Energy1
Num peaks: 6
59.01275576 1.40989982
107.0352225 3.120998775
109.0508726 3.622080006
136.0617716 70.39952897
234.0621655 1.879504174
262.0570802 3.05245719

Name: +ve in-silico MS/MS by CFM-ID for CBYGZNIYEMRVFI-UHFFFAOYSA-N
ID: CBYGZNIYEMRVFI-UHFFFAOYSA-N
Comment: Energy2
Num peaks: 6
94.03997355 9.192332239
107.0352225 3.001811276
109.0508726 11.09997156
119.0352225 22.82390003
134.0461215 6.010525909
136.0617716 28.53776729

Name: +ve in-silico MS/MS by CFM-ID for NDLNATOTGAPSLR-UHFFFAOYSA-N
ID: NDLNATOTGAPSLR-UHFFFAOYSA-N
Comment: Energy0
Num peaks: 13
29.03857658 3.369788205
109.0049071 2.193535479
127.0154718 2.145588405
137.0362072 1.895717825
155.0467719 2.369698099
204.9661522 8.284534823
206.9818023 8.222400837
217.0025378 4.778032126
232.9974524 4.810822617
235.0131024 25.36398436
237.0287525 2.211980557
245.0338379 2.406655898
263.0444026 13.3229075

Name: +ve in-silico MS/MS by CFM-ID for NDLNATOTGAPSLR-UHFFFAOYSA-N
ID: NDLNATOTGAPSLR-UHFFFAOYSA-N
Comment: Energy1
Num peaks: 13
82.98925704 4.571141546
96.96852159 2.842207866
98.98417166 4.755502838
109.0049071 3.821498756
111.0205572 3.011712492
124.9998217 3.021802541
127.0154718 4.672002327
188.9712376 2.902500514
190.9868877 2.263008157
204.9661522 10.54665603
206.9818023 31.05951108
217.0025378 2.619865103
235.0131024 5.889883904

Name: +ve in-silico MS/MS by CFM-ID for NDLNATOTGAPSLR-UHFFFAOYSA-N
ID: NDLNATOTGAPSLR-UHFFFAOYSA-N
Comment: Energy2
Num peaks: 22
27.02292652 2.593376072
29.03857658 14.87923875
43.01784114 1.640655187
47.04914126 4.518793229
80.97360697 3.862267482
82.98925704 1.328849102
93.00999248 1.349082527
96.96852159 8.143091164
98.98417166 3.42523339
109.0049071 5.548993647
111.0205572 2.187545342
124.9998217 5.986108026
127.0154718 5.200220932
137.0362072 2.444022911
153.0311219 2.182437907
188.9712376 2.341824509
190.9868877 2.432357138
204.9661522 2.374768653
206.9818023 2.845336082
217.0025378 2.424859637
219.0181878 1.835665921
227.0232732 1.473117504

Name: +ve in-silico MS/MS by CFM-ID for VUWNZXRWJKMDBK-UHFFFAOYSA-N
ID: VUWNZXRWJKMDBK-UHFFFAOYSA-N
Comment: Energy0
Num peaks: 6
86.07127368 50.42809045
98.98417166 2.638570625
110.9841717 1.985309594
200.1029677 6.136464083
280.0692983 3.350916691
298.0798629 16.03765553

Name: +ve in-silico MS/MS by CFM-ID for VUWNZXRWJKMDBK-UHFFFAOYSA-N
ID: VUWNZXRWJKMDBK-UHFFFAOYSA-N
Comment: Energy1
Num peaks: 6
40.01817548 2.128008671
57.04472458 5.86816162
69.04472458 3.507755584
86.07127368 64.07025584
96.96852159 2.251048872
98.98417166 3.611271726

Name: +ve in-silico MS/MS by CFM-ID for VUWNZXRWJKMDBK-UHFFFAOYSA-N
ID: VUWNZXRWJKMDBK-UHFFFAOYSA-N
Comment: Energy2
Num peaks: 14
28.01817548 1.418167389
42.03382555 4.392061065
43.02907452 3.014270761
44.04947561 4.802088453
45.04472458 4.13708027
57.04472458 3.840977413
59.06037464 2.436988557
69.04472458 11.33981251
84.05562361 2.678655206
86.07127368 36.13840996
96.96852159 1.927958694
98.98417166 1.39859857
110.0348882 1.977185214
112.0505382 1.469165966

Name: +ve in-silico MS/MS by CFM-ID for HYKSKRHZLCDKSX-UHFFFAOYSA-N
ID: HYKSKRHZLCDKSX-UHFFFAOYSA-N
Comment: Energy0
Num peaks: 6
86.07127368 50.46210448
98.98417166 2.638235198
110.9841717 1.985052855
200.1029677 6.135592549
280.0692983 3.350424085
298.0798629 16.03447149

Name: +ve in-silico MS/MS by CFM-ID for HYKSKRHZLCDKSX-UHFFFAOYSA-N
ID: HYKSKRHZLCDKSX-UHFFFAOYSA-N
Comment: Energy1
Num peaks: 6
57.04472458 8.085550769
59.06037464 3.076401589
69.04472458 3.322854872
86.07127368 59.84787467
96.96852159 2.239199678
98.98417166 3.592376229

Name: +ve in-silico MS/MS by CFM-ID for HYKSKRHZLCDKSX-UHFFFAOYSA-N
ID: HYKSKRHZLCDKSX-UHFFFAOYSA-N
Comment: Energy2
Num peaks: 13
28.01817548 1.510385447
42.03382555 5.634425043
43.02907452 3.199489643
44.04947561 5.325018203
55.02907452 1.71020595
57.04472458 4.116553915
59.06037464 2.89454099
69.04472458 10.66771586
84.05562361 2.402127797
86.07127368 37.39285904
96.96852159 1.928416394
110.0348882 1.826817436
112.0505382 1.426253865

Name: +ve in-silico MS/MS by CFM-ID for CMOPAYDFGPGBLZ-UHFFFAOYSA-N
ID: CMOPAYDFGPGBLZ-UHFFFAOYSA-N
Comment: Energy0
Num peaks: 6
118.9490886 2.663235261
133.9599877 5.135580275
135.9756377 31.85224117
206.976366 2.214381955
235.0440517 4.136804754
263.0389663 39.44217835

Name: +ve in-silico MS/MS by CFM-ID for CMOPAYDFGPGBLZ-UHFFFAOYSA-N
ID: CMOPAYDFGPGBLZ-UHFFFAOYSA-N
Comment: Energy1
Num peaks: 9
55.05422664 2.486884006
57.06987671 1.766730993
72.08077574 9.311147758
118.9490886 4.719281145
135.9756377 43.83743045
206.976366 3.091256428
232.9920161 2.156147592
235.0440517 3.187004468
263.0389663 9.618590343

Name: +ve in-silico MS/MS by CFM-ID for CMOPAYDFGPGBLZ-UHFFFAOYSA-N
ID: CMOPAYDFGPGBLZ-UHFFFAOYSA-N
Comment: Energy2
Num peaks: 13
15.02292652 2.689180703
42.03382555 2.355552297
44.04947561 4.597466645
46.06512568 2.086664699
56.04947561 2.834423494
57.06987671 4.821139903
72.08077574 2.914697896
116.9334386 7.231538575
118.9490886 23.26833359
119.9443376 3.386954345
120.9647387 3.643791376
133.9599877 6.319370229
135.9756377 13.91706025

Name: +ve in-silico MS/MS by CFM-ID for DSXJLPDNNPNIRF-UHFFFAOYSA-N
ID: DSXJLPDNNPNIRF-UHFFFAOYSA-N
Comment: Energy0
Num peaks: 6
158.991055 15.6873444
167.0008707 2.076996929
173.0067051 3.872174556
217.0329198 14.25107897
245.0278344 16.8858747
263.0383991 29.97057941

Name: +ve in-silico MS/MS by CFM-ID for DSXJLPDNNPNIRF-UHFFFAOYSA-N
ID: DSXJLPDNNPNIRF-UHFFFAOYSA-N
Comment: Energy1
Num peaks: 13
57.0334912 4.573456189
71.01275576 5.203232381
73.02840582 4.080145354
87.04405588 2.412115558
89.02332044 6.375671352
103.0389705 6.391272342
158.991055 5.71723813
173.0067051 3.077658523
175.0223551 4.552082621
199.0223551 2.50876576
217.0329198 10.96872536
245.0278344 14.88892077
263.0383991 9.524008545

Name: +ve in-silico MS/MS by CFM-ID for DSXJLPDNNPNIRF-UHFFFAOYSA-N
ID: DSXJLPDNNPNIRF-UHFFFAOYSA-N
Comment: Energy2
Num peaks: 15
57.0135047 1.44008745
57.0334912 3.405088888
69.0135047 5.035481835
76.96917669 1.211649375
81.0135047 12.71649672
83.02915477 11.8905535
97.04480483 5.449461744
155.0161269 2.877810751
157.0117905 1.491634313
158.991055 14.73369505
173.0067051 5.6596608
175.0223551 2.681740516
197.0067051 2.422848146
199.0223551 7.617383606
201.0380052 2.151954234

Name: +ve in-silico MS/MS by CFM-ID for LQBNLMGKTQIRMN-UHFFFAOYSA-N
ID: LQBNLMGKTQIRMN-UHFFFAOYSA-N
Comment: Energy0
Num peaks: 6
94.06512568 8.728650551
109.0760247 47.68492884
111.0916748 1.867845418
240.0801241 0.9254467485
241.0641397 9.835821742
258.0906888 22.22099069

Name: +ve in-silico MS/MS by CFM-ID for LQBNLMGKTQIRMN-UHFFFAOYSA-N
ID: LQBNLMGKTQIRMN-UHFFFAOYSA-N
Comment: Energy1
Num peaks: 20
43.05422664 13.06575057
58.06512568 5.181123908
94.06512568 1.60325288
117.9957258 1.51004656
120.0443902 4.176238848
122.0270259 1.62295715
137.0709393 3.434671971
160.0756904 0.7515797783
162.0913404 2.77084662
175.0865894 4.790604964
177.1022395 3.369006661
179.1178895 8.897461065
199.0171895 0.8831425838
201.0328396 1.064846676
216.0437386 1.277868082
222.0695594 5.196488885
223.053575 4.510968314
240.0801241 5.95123529
241.0641397 5.454663056
258.0906888 5.068482852

Name: +ve in-silico MS/MS by CFM-ID for LQBNLMGKTQIRMN-UHFFFAOYSA-N
ID: LQBNLMGKTQIRMN-UHFFFAOYSA-N
Comment: Energy2
Num peaks: 17
39.02292652 3.149011176
41.03857658 5.068619343
43.05422664 1.913042278
44.04947561 3.655025559
56.04947561 3.159872882
58.06512568 15.28218561
64.01817548 3.332990884
66.03382555 2.280130899
67.02907452 0.970359008
68.04947561 3.938365973
80.04947561 6.172267357
82.06512568 2.419622288
94.06512568 3.633931419
101.9644257 1.729716406
109.0760247 21.16621904
111.0916748 1.044652446
117.9957258 1.838173304

Name: +ve in-silico MS/MS by CFM-ID for RTSJHYOSQGAUPS-UHFFFAOYSA-N
ID: RTSJHYOSQGAUPS-UHFFFAOYSA-N
Comment: Energy0
Num peaks: 6
43.05422664 0.56805624
94.06512568 5.698591275
109.0760247 74.76530489
111.0916748 1.512206468
241.0641397 4.306443489
258.0906888 7.32621553

Name: +ve in-silico MS/MS by CFM-ID for RTSJHYOSQGAUPS-UHFFFAOYSA-N
ID: RTSJHYOSQGAUPS-UHFFFAOYSA-N
Comment: Energy1
Num peaks: 17
43.05422664 13.52358582
58.06512568 4.592920833
94.06512568 1.627670779
117.9957258 1.553035503
120.0443902 4.332269592
122.0270259 1.714487458
137.0709393 3.343083016
148.0062905 1.07130289
162.0913404 2.926576085
175.0865894 5.063129876
177.1022395 3.494017635
179.1178895 9.300377341
222.0695594 5.367899979
223.053575 4.831087764
240.0801241 6.212040511
241.0641397 5.838116943
258.0906888 5.344758606

Name: +ve in-silico MS/MS by CFM-ID for RTSJHYOSQGAUPS-UHFFFAOYSA-N
ID: RTSJHYOSQGAUPS-UHFFFAOYSA-N
Comment: Energy2
Num peaks: 15
39.02292652 3.164442275
41.03857658 9.777372689
43.05422664 6.631469428
44.04947561 3.935587387
56.04947561 2.859460358
58.06512568 14.70575056
64.01817548 1.953579827
65.01342445 2.966685862
66.03382555 2.475074467
67.02907452 3.021649862
68.04947561 3.264351631
80.04947561 10.85965067
82.06512568 2.590881932
94.06512568 2.352844418
109.0760247 9.542893469

Name: +ve in-silico MS/MS by CFM-ID for QFMITRLBPAIRDL-UHFFFAOYSA-N
ID: QFMITRLBPAIRDL-UHFFFAOYSA-N
Comment: Energy0
Num peaks: 6
92.9737834 7.969799484
136.1120759 11.03399242
212.0836682 4.532048467
222.0680181 3.622940085
240.0785828 31.39235406
258.0891475 29.00232798

Name: +ve in-silico MS/MS by CFM-ID for QFMITRLBPAIRDL-UHFFFAOYSA-N
ID: QFMITRLBPAIRDL-UHFFFAOYSA-N
Comment: Energy1
Num peaks: 13
43.05422664 2.088562935
92.9737834 1.733884612
94.06512568 10.10535703
122.9843481 1.883701776
134.0964258 3.273334836
136.1120759 30.30225896
180.0655196 2.689805355
198.0316326 2.385227325
212.0836682 2.565423784
216.0421973 4.434853633
222.1124698 3.1937566
240.0785828 5.484413388
258.0891475 10.1569876

Name: +ve in-silico MS/MS by CFM-ID for QFMITRLBPAIRDL-UHFFFAOYSA-N
ID: QFMITRLBPAIRDL-UHFFFAOYSA-N
Comment: Energy2
Num peaks: 15
43.05422664 2.101392622
48.98395416 4.465971694
51.02292652 1.593577115
58.06512568 6.270888358
65.03857658 2.213557951
67.05422664 2.792583781
74.96321872 10.08500944
76.97886878 7.1828396
78.99451885 2.931954666
92.9737834 12.30952524
94.06512568 2.855451625
118.0651257 2.120687602
120.0807757 5.875213273
134.0964258 5.004221907
136.1120759 12.89953981

Name: +ve in-silico MS/MS by CFM-ID for XKTVENLFEPGZFK-UHFFFAOYSA-N
ID: XKTVENLFEPGZFK-UHFFFAOYSA-N
Comment: Energy0
Num peaks: 6
105.0334912 1.007129335
215.025819 2.558283329
217.041469 26.33663957
219.0571191 5.328023581
245.0363837 16.23934715
263.0469483 42.01517673

Name: +ve in-silico MS/MS by CFM-ID for XKTVENLFEPGZFK-UHFFFAOYSA-N
ID: XKTVENLFEPGZFK-UHFFFAOYSA-N
Comment: Energy1
Num peaks: 8
105.0334912 3.848770134
181.0647913 2.180676313
189.0465544 1.740333369
215.025819 3.783649566
217.041469 34.73352956
219.0571191 6.063971072
245.0363837 17.14927161
263.0469483 12.09081972

Name: +ve in-silico MS/MS by CFM-ID for XKTVENLFEPGZFK-UHFFFAOYSA-N
ID: XKTVENLFEPGZFK-UHFFFAOYSA-N
Comment: Energy2
Num peaks: 24
79.01784114 0.845414239
96.98395416 0.845414239
105.0334912 12.53690548
107.0491413 1.853118581
113.0152543 1.921082529
117.0334912 0.8881996946
125.0152543 2.537904441
129.0334912 1.10690949
134.9996042 0.8881996946
149.0152543 1.359784641
161.0152543 1.26584043
169.0647913 0.9692709128
175.0309044 3.036117767
181.0647913 5.626309505
185.0152543 2.652978165
187.0309044 12.7460331
189.0465544 6.241768176
201.0101689 0.9573223336
201.0465544 3.561227782
203.025819 1.990160059
215.025819 3.74646071
217.041469 7.732909343
219.0571191 1.490693542
245.0363837 3.441834642

Name: +ve in-silico MS/MS by CFM-ID for CXNGXGZQPZEQKR-UHFFFAOYSA-N
ID: CXNGXGZQPZEQKR-UHFFFAOYSA-N
Comment: Energy0
Num peaks: 6
201.0465544 1.017426675
215.025819 2.056520531
217.041469 20.35455716
219.0571191 3.869727746
245.0363837 33.39786964
263.0469483 28.69755254

Name: +ve in-silico MS/MS by CFM-ID for CXNGXGZQPZEQKR-UHFFFAOYSA-N
ID: CXNGXGZQPZEQKR-UHFFFAOYSA-N
Comment: Energy1
Num peaks: 27
53.00219107 1.296642694
55.01784114 1.460965444
69.0334912 0.9555777519
77.00219107 2.045139815
79.01784114 1.564249696
81.0334912 0.9784133721
105.0334912 2.188730653
133.0284058 1.202700899
134.9996042 1.596452305
149.0152543 1.243521927
150.9945188 1.269588157
158.9996042 1.095093584
163.0309044 1.428476709
165.0101689 0.9198605633
174.9945188 1.149780022
175.0309044 0.9612885641
181.0647913 1.199137197
185.0152543 1.271987179
189.0465544 2.200840765
201.0465544 1.699464812
209.0597059 0.9330002516
215.025819 2.297289849
217.041469 19.79117171
219.0571191 3.728408396
235.0520337 2.735793375
245.0363837 17.34871539
263.0469483 5.894606805

Name: +ve in-silico MS/MS by CFM-ID for CXNGXGZQPZEQKR-UHFFFAOYSA-N
ID: CXNGXGZQPZEQKR-UHFFFAOYSA-N
Comment: Energy2
Num peaks: 31
49.00727645 1.364517244
53.00219107 1.256844781
55.01784114 1.210573296
63.02292652 1.504473843
77.00219107 1.523844412
79.01784114 3.998502905
81.0334912 1.196227908
105.0334912 4.014847287
134.9996042 5.32980422
137.0152543 1.271964724
149.0152543 5.716777872
158.9996042 1.340169001
161.0152543 2.68731616
163.0309044 3.939427783
165.0101689 1.20268411
165.0465544 1.767710654
174.9945188 2.164036749
175.0309044 1.833605812
177.0101689 2.311410589
181.0647913 2.618529444
187.0309044 1.299463973
189.0101689 1.850014311
189.0465544 3.543201688
191.025819 1.9978753
191.0622045 1.18826602
193.0050835 1.539027717
193.041469 1.245263597
201.0465544 3.228969717
215.025819 1.630178363
217.041469 4.938018678
245.0363837 2.138140009

Name: +ve in-silico MS/MS by CFM-ID for LEJJZBMNMXGCMM-UHFFFAOYSA-N
ID: LEJJZBMNMXGCMM-UHFFFAOYSA-N
Comment: Energy0
Num peaks: 6
55.05422664 4.769596733
57.06987671 2.171152395
101.0597059 15.56811211
125.0152543 42.22189981
240.0785828 9.53142802
258.0891475 11.52169561

Name: +ve in-silico MS/MS by CFM-ID for LEJJZBMNMXGCMM-UHFFFAOYSA-N
ID: LEJJZBMNMXGCMM-UHFFFAOYSA-N
Comment: Energy1
Num peaks: 12
41.03857658 2.509524737
55.05422664 7.889609442
57.06987671 3.997077731
71.04914126 2.09459169
85.06479133 2.305037004
101.0597059 8.190841424
125.0152543 33.59105373
140.0261533 6.044531198
212.0836682 4.444194415
214.0993183 2.148155141
240.0785828 5.112238655
258.0891475 2.589861645

Name: +ve in-silico MS/MS by CFM-ID for LEJJZBMNMXGCMM-UHFFFAOYSA-N
ID: LEJJZBMNMXGCMM-UHFFFAOYSA-N
Comment: Energy2
Num peaks: 9
41.03857658 3.022115323
55.05422664 21.40005554
57.06987671 6.999182444
63.02292652 2.519517853
75.02292652 5.067094543
96.98395416 2.014378978
98.99960423 3.488649962
101.0597059 2.723054674
125.0152543 33.74896357

Name: +ve in-silico MS/MS by CFM-ID for RUHUXXDOJIRPMN-UHFFFAOYSA-N
ID: RUHUXXDOJIRPMN-UHFFFAOYSA-N
Comment: Energy0
Num peaks: 6
44.04947561 13.47990166
61.07602471 14.55636369
176.99808 8.024938733
202.9773446 3.5905135
246.0195437 19.88131823
263.0460928 21.66500455

Name: +ve in-silico MS/MS by CFM-ID for RUHUXXDOJIRPMN-UHFFFAOYSA-N
ID: RUHUXXDOJIRPMN-UHFFFAOYSA-N
Comment: Energy1
Num peaks: 9
44.04947561 30.93079716
61.07602471 14.32536703
87.05528926 2.403438794
176.99808 13.65452394
202.9773446 6.607416332
220.0038937 2.113915355
228.9929946 2.578104807
246.0195437 6.47730478
263.0460928 2.679229232

Name: +ve in-silico MS/MS by CFM-ID for RUHUXXDOJIRPMN-UHFFFAOYSA-N
ID: RUHUXXDOJIRPMN-UHFFFAOYSA-N
Comment: Energy2
Num peaks: 13
15.02292652 1.469182918
27.02292652 6.173153528
30.03382555 1.953703914
42.03382555 5.556863976
44.04947561 40.11251543
46.06512568 1.468297455
59.06037464 1.48141795
61.07602471 5.131552018
141.0214023 1.422626608
147.9715309 5.301384336
174.9824299 2.998069418
176.99808 5.642536452
202.9773446 2.17795627

Name: +ve in-silico MS/MS by CFM-ID for JSZPAWSJEPZFAL-UHFFFAOYSA-N
ID: JSZPAWSJEPZFAL-UHFFFAOYSA-N
Comment: Energy0
Num peaks: 6
44.99710569 3.784791026
55.05422664 2.862527522
57.06987671 15.93503932
125.0152543 35.6511753
214.0993183 29.41158861
258.0891475 4.411831496

Name: +ve in-silico MS/MS by CFM-ID for JSZPAWSJEPZFAL-UHFFFAOYSA-N
ID: JSZPAWSJEPZFAL-UHFFFAOYSA-N
Comment: Energy1
Num peaks: 7
41.03857658 4.264517414
43.05422664 6.28570186
45.06987671 4.842726087
55.05422664 9.076354293
57.06987671 40.32647625
125.0152543 7.668803279
140.0261533 7.592654478

Name: +ve in-silico MS/MS by CFM-ID for JSZPAWSJEPZFAL-UHFFFAOYSA-N
ID: JSZPAWSJEPZFAL-UHFFFAOYSA-N
Comment: Energy2
Num peaks: 8
44.99710569 2.693110832
57.06987671 13.66638172
63.02292652 3.081040292
65.03857658 2.314049192
75.02292652 6.196392867
96.98395416 2.463321618
98.99960423 4.266161911
125.0152543 47.37761186

Name: +ve in-silico MS/MS by CFM-ID for ZEVPFFUSVWAGRX-UHFFFAOYSA-N
ID: ZEVPFFUSVWAGRX-UHFFFAOYSA-N
Comment: Energy0
Num peaks: 6
69.0334912 6.453614063
234.0680181 3.663246252
252.0785828 6.520674184
262.0629328 3.563890759
280.0734974 32.52723323
298.0840621 29.40725017

Name: +ve in-silico MS/MS by CFM-ID for ZEVPFFUSVWAGRX-UHFFFAOYSA-N
ID: ZEVPFFUSVWAGRX-UHFFFAOYSA-N
Comment: Energy1
Num peaks: 13
41.03857658 11.36327216
43.05422664 1.775635935
45.0334912 2.828902326
51.02292652 1.70147372
69.0334912 17.69642091
184.0159826 1.78799708
212.0472827 3.214123178
234.0680181 6.45948809
252.0421973 7.808749915
252.0785828 6.391147589
262.0629328 2.252435841
280.0734974 12.1843162
298.0840621 4.821787019

Name: +ve in-silico MS/MS by CFM-ID for ZEVPFFUSVWAGRX-UHFFFAOYSA-N
ID: ZEVPFFUSVWAGRX-UHFFFAOYSA-N
Comment: Energy2
Num peaks: 12
41.00219107 1.918492882
41.03857658 32.99893596
43.01784114 2.378047681
43.05422664 4.12254048
45.0334912 2.023842619
51.02292652 6.290538726
57.0334912 1.937496228
67.01784114 4.637847074
69.0334912 14.92138171
182.036718 2.751624476
212.0472827 3.688381381
234.0680181 2.535832284

Name: +ve in-silico MS/MS by CFM-ID for RZOHATDNFYALJN-UHFFFAOYSA-N
ID: RZOHATDNFYALJN-UHFFFAOYSA-N
Comment: Energy0
Num peaks: 6
41.03857658 1.374482865
69.0334912 4.699046355
212.0472827 15.50954625
238.0265472 2.689126317
262.0629328 4.12066241
280.0734974 53.90293564

Name: +ve in-silico MS/MS by CFM-ID for RZOHATDNFYALJN-UHFFFAOYSA-N
ID: RZOHATDNFYALJN-UHFFFAOYSA-N
Comment: Energy1
Num peaks: 19
27.02292652 1.552751899
41.03857658 4.534072381
51.02292652 2.55976373
69.0334912 10.12981705
85.02840582 4.280377455
152.0261533 1.627945732
154.0418034 2.845222638
194.036718 1.388887753
196.0523681 1.468363659
210.0316326 1.585781208
212.0472827 14.77345777
218.036718 1.518189801
220.0523681 4.041864506
222.0680181 6.305742271
234.0680181 1.519712369
236.0836682 1.056329871
238.0265472 2.301986411
262.0629328 2.618064953
280.0734974 14.77958951

Name: +ve in-silico MS/MS by CFM-ID for RZOHATDNFYALJN-UHFFFAOYSA-N
ID: RZOHATDNFYALJN-UHFFFAOYSA-N
Comment: Energy2
Num peaks: 26
39.02292652 2.060186032
41.03857658 15.29092175
43.05422664 2.25092228
51.02292652 1.202341781
67.01784114 1.328709749
69.0334912 4.950395768
84.98395416 0.888454746
85.02840582 4.398379037
100.0393049 1.324491883
140.0261533 1.780895918
150.0105033 1.840059871
152.0261533 5.771021022
154.0418034 8.142366526
164.0261533 0.9631048166
166.0054179 1.131091723
166.0418034 5.802723321
168.0574535 2.789773075
176.070605 1.72445872
178.0054179 2.196042489
180.0210679 3.507351844
182.036718 1.144280293
194.036718 3.353777129
196.0523681 1.541820311
204.0574535 0.8896211804
210.0316326 1.723760376
212.0472827 2.740378603

Name: +ve in-silico MS/MS by CFM-ID for JFIOOBHUQIAZPB-UHFFFAOYSA-N
ID: JFIOOBHUQIAZPB-UHFFFAOYSA-N
Comment: Energy0
Num peaks: 22
44.04947561 7.69662326
72.04439023 0.7737668664
96.96852159 1.65195515
98.98417166 3.995696732
123.9794206 2.20018884
127.0865894 1.006342641
145.0607686 0.8337822497
173.0920687 3.84994892
179.0216198 2.56850474
200.1029677 3.9353765
208.00055 1.568332123
209.0321845 0.7233520747
210.0162001 1.954077707
225.0270991 8.56999361
227.0427492 1.311102755
235.0478345 1.987130632
237.0634846 0.8762066344
252.0743836 5.362581435
263.0427492 2.520857479
280.0692983 4.012333089
281.0533138 8.703864359
298.0798629 13.9154197

Name: +ve in-silico MS/MS by CFM-ID for JFIOOBHUQIAZPB-UHFFFAOYSA-N
ID: JFIOOBHUQIAZPB-UHFFFAOYSA-N
Comment: Energy1
Num peaks: 25
27.02292652 0.8584128371
44.04947561 29.51311361
46.06512568 1.77126474
72.04439023 2.844686218
98.98417166 0.7918645002
100.0393049 1.192380557
127.0502039 4.757678607
127.0865894 1.385326271
129.0658539 1.66909457
154.0974884 2.738254484
156.1131385 0.8654559437
173.0920687 1.865439535
179.0216198 5.795812867
181.0372699 1.515189303
183.0764186 2.187785885
185.0920687 0.9636308203
200.1029677 5.281609622
208.00055 2.310586884
209.0321845 0.8069638224
210.0162001 2.025367621
225.0270991 3.637142779
235.0478345 1.078109912
237.0634846 1.07049427
252.0743836 1.84546278
281.0533138 1.712855469

Name: +ve in-silico MS/MS by CFM-ID for JFIOOBHUQIAZPB-UHFFFAOYSA-N
ID: JFIOOBHUQIAZPB-UHFFFAOYSA-N
Comment: Energy2
Num peaks: 31
28.01817548 1.133959708
42.03382555 1.191590014
44.0130901 1.059216537
44.04947561 8.692069586
56.04947561 1.027835663
70.02874017 1.117977233
72.04439023 1.673979017
74.0600403 1.150631458
85.02840582 1.377365933
87.04405588 1.280417955
89.07093933 1.181041124
96.00800472 0.9768173406
96.96852159 2.344820863
98.02365479 1.591140216
98.98417166 1.788063117
100.0393049 11.45446276
102.0549549 5.161987328
121.9637706 0.8303529542
123.9794206 2.320885637
127.0502039 2.336237019
127.0865894 12.54713723
129.1022395 1.235681883
152.0107208 1.343649359
154.0974884 2.784424144
155.081504 1.069049523
156.0655196 1.39867359
170.092403 0.8697787757
173.0920687 1.016422089
179.0216198 2.89056775
181.0372699 0.8104958165
225.0270991 1.107125942

Name: +ve in-silico MS/MS by CFM-ID for MEGXVXSYRSREIE-UHFFFAOYSA-N
ID: MEGXVXSYRSREIE-UHFFFAOYSA-N
Comment: Energy0
Num peaks: 21
44.04947561 7.541891989
72.04439023 1.326762483
98.98417166 1.72498837
99.05528926 2.374124338
127.0502039 1.280800655
155.081504 2.284755806
172.1080531 6.226156526
183.0764186 2.410623522
198.0873177 1.899730683
200.1029677 8.955455448
208.00055 1.147227837
209.0321845 0.9847717159
210.0162001 1.348613047
218.1135324 1.584559519
225.0270991 7.621758595
227.0427492 1.172438259
253.0583992 2.152994038
263.0427492 3.209804815
280.0692983 7.332941257
281.0533138 6.285599999
298.0798629 11.45105006

Name: +ve in-silico MS/MS by CFM-ID for MEGXVXSYRSREIE-UHFFFAOYSA-N
ID: MEGXVXSYRSREIE-UHFFFAOYSA-N
Comment: Energy1
Num peaks: 22
44.04947561 28.62236878
46.06512568 1.540629378
72.04439023 3.36427926
98.98417166 3.747022595
99.05528926 8.54524036
101.0709393 2.026153698
127.0502039 2.293461239
127.0865894 1.097842607
155.081504 2.022898814
157.0971541 1.79996783
172.1080531 3.03190023
183.0764186 1.448740255
185.0920687 1.567625598
200.1029677 2.735495493
207.0165344 1.457618193
208.00055 2.357278935
209.0321845 1.308700806
210.0162001 2.469086264
225.0270991 3.525761153
263.0427492 1.860416968
280.0692983 2.076652293
281.0533138 2.170440798

Name: +ve in-silico MS/MS by CFM-ID for MEGXVXSYRSREIE-UHFFFAOYSA-N
ID: MEGXVXSYRSREIE-UHFFFAOYSA-N
Comment: Energy2
Num peaks: 28
44.04947561 8.667528793
58.02874017 1.367890755
70.02874017 1.980850872
72.04439023 3.993308531
74.0600403 1.87145291
84.04439023 3.532320023
86.0600403 1.192060217
89.07093933 1.63323708
95.02398914 2.468587921
96.96852159 1.777278377
97.0396392 3.769373142
98.98417166 1.201858585
99.05528926 14.26507289
101.0709393 8.168773785
113.0709393 1.006198144
125.0345538 0.8358389372
127.0502039 3.848913818
127.0865894 4.627331339
129.0658539 1.86945093
129.1022395 0.8461235954
145.0607686 0.8727225961
154.0974884 2.086616179
155.081504 3.024296715
157.0971541 0.8405723364
172.1080531 1.682916815
180.0056354 1.228607026
207.0165344 0.906849726
225.0270991 1.070272255

Name: +ve in-silico MS/MS by CFM-ID for COWPIAPIDGKRKF-XFFZJAGNSA-N
ID: COWPIAPIDGKRKF-XFFZJAGNSA-N
Comment: Energy0
Num peaks: 18
42.03382555 1.141105639
44.04947561 11.96975448
46.06512568 1.272937673
99.05528926 3.366462931
127.0502039 1.233937354
128.0342195 1.956722818
130.0498695 2.059327243
145.0607686 11.35395543
147.0764186 1.11676984
183.0764186 1.178160374
200.1029677 3.754407768
235.0478345 1.831925162
252.0743836 5.48124321
253.0583992 2.506866747
263.0427492 2.875018418
280.0692983 6.87123403
281.0533138 7.187133948
298.0798629 13.1066389

Name: +ve in-silico MS/MS by CFM-ID for COWPIAPIDGKRKF-XFFZJAGNSA-N
ID: COWPIAPIDGKRKF-XFFZJAGNSA-N
Comment: Energy1
Num peaks: 13
27.02292652 2.018035526
44.04947561 49.76254635
46.06512568 4.379125594
56.04947561 1.344661875
99.05528926 6.973576234
101.0709393 1.418234434
127.0502039 1.6960285
128.0342195 3.285334273
130.0498695 1.942421016
145.0607686 3.810332331
252.0743836 1.164284904
280.0692983 1.152937156
281.0533138 1.436466949

Name: +ve in-silico MS/MS by CFM-ID for COWPIAPIDGKRKF-XFFZJAGNSA-N
ID: COWPIAPIDGKRKF-XFFZJAGNSA-N
Comment: Energy2
Num peaks: 27
27.02292652 1.084449735
42.03382555 1.422069009
44.04947561 8.129467461
56.04947561 4.264583869
58.02874017 2.466352763
68.0130901 2.111122071
70.02874017 1.619779051
71.06037464 2.046552344
72.00800472 1.126941464
72.04439023 6.249674409
74.0600403 2.272145084
84.04439023 2.658484113
86.02365479 1.140383346
97.0396392 1.801813872
99.05528926 11.95333562
100.0393049 6.125922021
101.0709393 2.815366577
102.0549549 1.240782431
127.0502039 2.810153611
128.0342195 1.208886787
130.0498695 1.830435974
145.0607686 4.871734361
154.0974884 4.28900182
155.081504 1.062563156
157.0971541 1.186171137
183.0764186 1.069047567
207.0529199 1.367357104

Name: +ve in-silico MS/MS by CFM-ID for KSRALYXAPZLIAI-UHFFFAOYSA-N
ID: KSRALYXAPZLIAI-UHFFFAOYSA-N
Comment: Energy0
Num peaks: 14
30.03382555 2.790602774
44.04947561 8.638847607
82.02874017 1.213647806
98.02365479 3.506761585
100.0393049 5.086140227
163.0502039 5.088029342
181.0607686 11.28410067
184.0539094 1.165904022
186.0695594 1.578407149
215.0484896 1.300669309
223.053575 3.885221048
240.0801241 12.64627062
241.0641397 9.074215466
258.0906888 13.22321658

Name: +ve in-silico MS/MS by CFM-ID for KSRALYXAPZLIAI-UHFFFAOYSA-N
ID: KSRALYXAPZLIAI-UHFFFAOYSA-N
Comment: Energy1
Num peaks: 31
30.03382555 0.8851376745
44.04947561 5.039856705
45.0334912 1.062717176
76.02154661 4.813105942
78.03719668 2.258848659
110.0236548 0.8569802643
136.0393049 1.060226709
139.0502039 1.404336203
153.0294684 2.887393473
155.0451185 1.958026846
163.0502039 3.288384313
164.0342195 1.105877024
165.0658539 1.769870399
169.0430103 1.180916744
181.0607686 2.644941733
186.0695594 1.716077078
195.0222749 1.166591868
195.0586604 2.322583321
197.0379249 3.925946468
198.0219405 1.527819777
211.053575 1.741538645
213.0328396 0.9165859162
213.0692251 2.766085416
215.0484896 0.9923429714
222.0695594 0.9606608441
223.053575 7.319673389
224.0375906 1.031419873
228.0801241 0.8733425477
240.0801241 7.101121777
241.0641397 5.771588366
258.0906888 2.59848627

Name: +ve in-silico MS/MS by CFM-ID for KSRALYXAPZLIAI-UHFFFAOYSA-N
ID: KSRALYXAPZLIAI-UHFFFAOYSA-N
Comment: Energy2
Num peaks: 31
27.02292652 1.198369004
30.03382555 1.427368798
40.01817548 2.588209463
42.03382555 1.266145916
44.0130901 0.9599908987
44.04947561 8.374733733
46.02874017 1.934747028
46.06512568 1.079396646
48.04439023 1.351104493
58.99499752 0.7569626839
80.0130901 5.771996069
82.02874017 8.692271545
84.04439023 5.080418166
86.0600403 2.360836005
94.02874017 0.7657561396
96.00800472 2.378022106
96.04439023 0.8713595829
98.02365479 6.607171849
100.0393049 2.998651155
102.0549549 1.148959635
108.0080047 1.441448551
112.0393049 5.220613964
114.0549549 1.153433819
136.0393049 1.496561596
141.0117102 1.665299533
143.0273603 1.170999396
163.0502039 0.8563120407
168.0113759 0.7131597147
181.0607686 0.7515059546
195.0222749 0.822512636
197.0379249 2.667782539

Name: +ve in-silico MS/MS by CFM-ID for JRYVHWSSOBCBMA-UHFFFAOYSA-N
ID: JRYVHWSSOBCBMA-UHFFFAOYSA-N
Comment: Energy0
Num peaks: 8
81.99572579 4.740543037
125.0015394 2.863612678
139.0502039 2.943707152
156.076753 34.68023599
182.0560175 5.091390606
199.0825666 2.983005299
231.0182521 3.830536052
263.0444669 23.93045332

Name: +ve in-silico MS/MS by CFM-ID for JRYVHWSSOBCBMA-UHFFFAOYSA-N
ID: JRYVHWSSOBCBMA-UHFFFAOYSA-N
Comment: Energy1
Num peaks: 9
79.98007572 3.829139516
81.99572579 11.94227634
114.0549549 2.599251555
124.0505382 3.911054714
139.0502039 7.090165941
140.0454529 3.147437672
156.076753 42.5677975
182.0560175 3.099969805
199.0825666 2.30840838

Name: +ve in-silico MS/MS by CFM-ID for JRYVHWSSOBCBMA-UHFFFAOYSA-N
ID: JRYVHWSSOBCBMA-UHFFFAOYSA-N
Comment: Energy2
Num peaks: 16
43.02907452 1.577664426
58.02874017 4.689618204
60.04439023 1.645467295
83.02398914 4.836947424
85.0396392 5.206269312
100.0505382 2.484341499
112.0393049 2.846860003
114.0549549 11.00713147
124.0505382 10.63736306
126.0298028 1.842722197
128.0818384 2.308810527
129.0658539 8.421446975
139.0502039 10.16759501
140.0454529 3.850589866
154.0611029 1.419164
156.076753 7.871660132

Name: +ve in-silico MS/MS by CFM-ID for PLLKQBCOXVZJCN-PBIXIIOPSA-N
ID: PLLKQBCOXVZJCN-PBIXIIOPSA-N
Comment: Energy0
Num peaks: 15
96.99202031 1.236118513
157.0131497 1.599215922
169.0131497 4.219442968
171.0287997 5.184063526
187.0237144 3.344739382
189.0393644 1.295177473
197.0080643 1.844609277
199.0237144 6.644354077
201.0393644 2.518488464
215.018629 1.198197922
217.034279 13.18181218
219.0499291 2.119945132
227.018629 6.67072711
245.0291937 14.3102433
263.0397584 15.58284727

Name: +ve in-silico MS/MS by CFM-ID for PLLKQBCOXVZJCN-PBIXIIOPSA-N
ID: PLLKQBCOXVZJCN-PBIXIIOPSA-N
Comment: Energy1
Num peaks: 23
59.01275576 8.484857983
61.02840582 1.88453813
83.01275576 1.832996073
87.00767038 5.804397678
89.02332044 2.411234067
96.99202031 2.046430438
99.00767038 1.591496799
103.002585 3.809582098
105.0182351 11.95003809
107.0338851 3.517161042
111.0076704 2.894967413
139.002585 4.041171829
141.0182351 1.854521959
143.0338851 2.278788039
157.0131497 1.596584599
169.0131497 4.370111183
171.0287997 5.029776455
187.0237144 2.506059073
199.0237144 3.504262515
201.0393644 1.92044993
217.034279 3.245506913
227.018629 1.796799374
245.0291937 2.454539385

Name: +ve in-silico MS/MS by CFM-ID for PLLKQBCOXVZJCN-PBIXIIOPSA-N
ID: PLLKQBCOXVZJCN-PBIXIIOPSA-N
Comment: Energy2
Num peaks: 24
25.00727645 1.481097712
41.00219107 1.433983438
53.00219107 4.073396898
55.01784114 4.857184485
59.01275576 1.347848821
71.01275576 1.045129626
83.01275576 2.568848184
87.00767038 1.145363666
96.99202031 4.783483345
99.00767038 1.423503295
111.0076704 4.041608766
115.002585 2.328807957
117.0182351 3.109680845
129.0182351 8.005611643
141.0182351 3.430054361
143.0338851 5.515507698
158.9924142 0.9727966674
169.0131497 6.98431151
171.0287997 12.58594339
173.0444498 2.048025459
187.0237144 1.13200727
197.0080643 0.9738100875
199.0237144 3.310781872
201.0393644 1.582260065

Name: +ve in-silico MS/MS by CFM-ID for JZUAQUQKAFNNJC-UHFFFAOYSA-N
ID: JZUAQUQKAFNNJC-UHFFFAOYSA-N
Comment: Energy0
Num peaks: 6
125.0152543 3.119516325
127.0309044 1.386488365
137.0152543 3.082315182
151.0309044 5.470001485
227.0622045 1.69888288
263.0388822 79.39003177

Name: +ve in-silico MS/MS by CFM-ID for JZUAQUQKAFNNJC-UHFFFAOYSA-N
ID: JZUAQUQKAFNNJC-UHFFFAOYSA-N
Comment: Energy1
Num peaks: 6
125.0152543 8.571488509
134.9996042 4.409064131
137.0152543 8.117771837
151.0309044 4.26805322
227.0622045 2.888969002
263.0388822 53.24318927

Name: +ve in-silico MS/MS by CFM-ID for JZUAQUQKAFNNJC-UHFFFAOYSA-N
ID: JZUAQUQKAFNNJC-UHFFFAOYSA-N
Comment: Energy2
Num peaks: 21
49.00727645 3.105077767
51.02292652 1.858643754
75.02292652 2.725161019
91.05422664 1.93151046
96.98395416 2.226069531
101.0385766 5.832324739
115.0542266 6.883694392
122.9996042 1.235896249
125.0152543 7.949940844
127.0309044 1.112837434
134.9996042 9.505205872
137.0152543 4.196114491
149.0152543 4.904534885
151.0309044 9.627706969
161.0152543 3.536533816
201.0465544 1.670535345
203.0622045 1.220671752
227.0622045 6.435339812
237.0232321 1.938971532
247.0075821 1.043290417
263.0388822 1.432041244

Name: +ve in-silico MS/MS by CFM-ID for SGRCDMFSGOBOJP-UHFFFAOYSA-N
ID: SGRCDMFSGOBOJP-UHFFFAOYSA-N
Comment: Energy0
Num peaks: 6
125.0152543 3.074717794
137.0152543 3.036863807
151.0309044 5.510864783
227.0622045 1.675141454
247.0075821 1.483402754
263.0388822 77.74967096

Name: +ve in-silico MS/MS by CFM-ID for SGRCDMFSGOBOJP-UHFFFAOYSA-N
ID: SGRCDMFSGOBOJP-UHFFFAOYSA-N
Comment: Energy1
Num peaks: 7
125.0152543 8.220911121
134.9996042 4.312085556
137.0152543 7.786785462
151.0309044 4.513320174
237.0232321 2.897174193
247.0075821 4.064107474
263.0388822 50.24970239

Name: +ve in-silico MS/MS by CFM-ID for SGRCDMFSGOBOJP-UHFFFAOYSA-N
ID: SGRCDMFSGOBOJP-UHFFFAOYSA-N
Comment: Energy2
Num peaks: 21
49.00727645 2.935019152
51.02292652 1.610638962
63.02292652 1.824013439
75.02292652 1.752528257
91.05422664 3.168836219
101.0385766 3.786860438
108.9839542 1.994377878
110.9996042 1.373854994
115.0542266 6.082079565
125.0152543 7.575620099
134.9996042 11.77322728
137.0152543 4.054675381
149.0152543 4.426045411
151.0309044 8.689731449
161.0152543 1.373024331
199.0309044 1.514535282
201.0465544 2.435227916
203.0622045 1.557885226
227.0622045 5.835632016
237.0232321 1.358294393
247.0075821 5.227583482

Name: +ve in-silico MS/MS by CFM-ID for HCUYPWRQFYYCQU-UHFFFAOYSA-N
ID: HCUYPWRQFYYCQU-UHFFFAOYSA-N
Comment: Energy0
Num peaks: 6
113.0152543 1.43022841
137.0152543 5.676935611
149.0152543 1.071277168
151.0309044 3.157627176
227.0622045 1.762331191
263.0388822 82.44979397

Name: +ve in-silico MS/MS by CFM-ID for HCUYPWRQFYYCQU-UHFFFAOYSA-N
ID: HCUYPWRQFYYCQU-UHFFFAOYSA-N
Comment: Energy1
Num peaks: 6
125.0152543 3.320633488
137.0152543 4.612893458
149.0152543 4.601668006
151.0309044 8.551520297
227.0622045 3.108100711
263.0388822 57.63004734

Name: +ve in-silico MS/MS by CFM-ID for HCUYPWRQFYYCQU-UHFFFAOYSA-N
ID: HCUYPWRQFYYCQU-UHFFFAOYSA-N
Comment: Energy2
Num peaks: 20
49.00727645 3.121260071
51.02292652 1.757343509
63.02292652 3.044468477
75.02292652 1.732363167
87.02292652 2.634587967
96.98395416 2.002810115
101.0385766 9.624664679
113.0152543 1.693407664
115.0542266 4.12892801
125.0152543 3.094936991
134.9996042 8.704393529
137.0152543 12.48707909
149.0152543 6.409066393
151.0309044 4.140453232
175.0309044 1.473598369
201.0465544 1.379566447
227.0622045 7.724299396
237.0232321 1.728157149
247.0075821 1.670275523
263.0388822 1.760164623

Name: +ve in-silico MS/MS by CFM-ID for VQQOBLVWOWPUNM-UHFFFAOYSA-N
ID: VQQOBLVWOWPUNM-UHFFFAOYSA-N
Comment: Energy0
Num peaks: 6
113.0152543 1.406397686
137.0152543 5.587624662
151.0309044 3.126541116
227.0622045 1.732631015
247.0075821 1.571100785
263.0388822 80.59211221

Name: +ve in-silico MS/MS by CFM-ID for VQQOBLVWOWPUNM-UHFFFAOYSA-N
ID: VQQOBLVWOWPUNM-UHFFFAOYSA-N
Comment: Energy1
Num peaks: 7
125.0152543 3.168630465
137.0152543 4.438033677
149.0152543 4.394984575
151.0309044 8.311586564
227.0622045 2.975367702
247.0075821 4.437798264
263.0388822 54.24210876

Name: +ve in-silico MS/MS by CFM-ID for VQQOBLVWOWPUNM-UHFFFAOYSA-N
ID: VQQOBLVWOWPUNM-UHFFFAOYSA-N
Comment: Energy2
Num peaks: 22
39.02292652 1.366975963
49.00727645 3.136577782
51.02292652 1.579377809
75.02292652 1.61004335
84.98395416 1.113098073
87.02292652 2.462469501
96.98395416 1.886607532
101.0385766 8.420319677
108.9839542 1.569209159
113.0152543 1.480782744
115.0542266 3.594930748
125.0152543 2.174099485
134.9996042 8.949607941
137.0152543 11.35844025
149.0152543 5.366808982
151.0309044 4.100108175
175.0309044 1.629632307
201.0465544 2.371734604
203.0622045 1.269957671
227.0622045 6.686146818
247.0075821 6.792189165
263.0388822 1.391797312

Name: +ve in-silico MS/MS by CFM-ID for RAZDOTRIROPGBO-UHFFFAOYSA-N
ID: RAZDOTRIROPGBO-UHFFFAOYSA-N
Comment: Energy0
Num peaks: 6
113.0152543 1.425159831
137.0152543 5.662107929
149.0152543 1.067225829
151.0309044 3.145790359
227.0622045 1.756526682
263.0388822 82.05405182

Name: +ve in-silico MS/MS by CFM-ID for RAZDOTRIROPGBO-UHFFFAOYSA-N
ID: RAZDOTRIROPGBO-UHFFFAOYSA-N
Comment: Energy1
Num peaks: 6
125.0152543 3.232755542
137.0152543 4.615463666
149.0152543 4.512620426
151.0309044 8.328286379
237.0232321 3.093768502
263.0388822 56.37027544

Name: +ve in-silico MS/MS by CFM-ID for RAZDOTRIROPGBO-UHFFFAOYSA-N
ID: RAZDOTRIROPGBO-UHFFFAOYSA-N
Comment: Energy2
Num peaks: 21
49.00727645 3.090759665
51.02292652 1.986975978
75.02292652 1.392587385
87.02292652 2.532655317
96.98395416 2.339159453
101.0385766 9.283083351
113.0152543 1.618436128
115.0542266 3.995085182
125.0152543 2.555660333
134.9996042 9.637484716
137.0152543 13.06701709
149.0152543 5.946926897
151.0309044 3.594799388
175.0309044 1.411892538
201.0465544 2.161787824
203.0622045 1.389593534
213.0465544 1.172998285
227.0622045 7.525710147
237.0232321 1.309995085
247.0075821 2.608422697
263.0388822 1.626597335

Name: +ve in-silico MS/MS by CFM-ID for GWAFMFNERBLTFP-UHFFFAOYSA-N
ID: GWAFMFNERBLTFP-UHFFFAOYSA-N
Comment: Energy0
Num peaks: 6
137.0152543 5.556952084
151.0309044 3.099711236
227.0622045 1.718099965
237.0232321 1.593841791
247.0075821 1.557047931
263.0388822 79.71506067

Name: +ve in-silico MS/MS by CFM-ID for GWAFMFNERBLTFP-UHFFFAOYSA-N
ID: GWAFMFNERBLTFP-UHFFFAOYSA-N
Comment: Energy1
Num peaks: 7
125.0152543 3.141791052
137.0152543 4.44327588
149.0152543 4.379169505
151.0309044 8.261733124
237.0232321 3.479042547
247.0075821 4.406905984
263.0388822 53.86616394

Name: +ve in-silico MS/MS by CFM-ID for GWAFMFNERBLTFP-UHFFFAOYSA-N
ID: GWAFMFNERBLTFP-UHFFFAOYSA-N
Comment: Energy2
Num peaks: 22
49.00727645 2.738069164
51.02292652 1.427968769
63.02292652 2.492434117
65.03857658 1.836424794
75.02292652 1.524736649
82.9683041 1.739423665
87.02292652 2.367229814
96.98395416 1.849773592
101.0385766 8.48352401
108.9839542 1.725165061
113.0152543 1.460486007
115.0542266 3.229351022
125.0152543 2.017498051
134.9996042 8.983440401
137.0152543 11.15221488
149.0152543 5.225847999
151.0309044 3.931570199
175.0309044 1.78550002
201.0465544 1.883742243
227.0622045 6.340877552
237.0232321 1.523964958
247.0075821 6.701312461

Name: +ve in-silico MS/MS by CFM-ID for DOUYZYXRVKTJIY-UHFFFAOYSA-N
ID: DOUYZYXRVKTJIY-UHFFFAOYSA-N
Comment: Energy0
Num peaks: 6
149.0152543 1.519664127
151.0309044 8.486132477
227.0622045 1.717886945
235.0075821 2.125157053
237.0232321 1.175151872
263.0388822 79.73470125

Name: +ve in-silico MS/MS by CFM-ID for DOUYZYXRVKTJIY-UHFFFAOYSA-N
ID: DOUYZYXRVKTJIY-UHFFFAOYSA-N
Comment: Energy1
Num peaks: 6
149.0152543 5.910227122
151.0309044 11.58291244
235.0075821 3.419761918
237.0232321 3.974706501
247.0075821 3.345906714
263.0388822 51.82210104

Name: +ve in-silico MS/MS by CFM-ID for DOUYZYXRVKTJIY-UHFFFAOYSA-N
ID: DOUYZYXRVKTJIY-UHFFFAOYSA-N
Comment: Energy2
Num peaks: 22
39.02292652 6.466141328
49.00727645 4.621670511
51.02292652 1.986929269
63.02292652 1.689220649
72.98395416 2.858372498
89.03857658 1.225016376
96.98395416 1.675984769
101.0385766 1.860048942
115.0542266 8.563090765
134.9996042 6.444520408
149.0152543 9.627789201
151.0309044 9.355447105
163.0309044 1.457432685
173.0152543 3.27990191
191.0855268 2.386521177
201.0465544 1.826511354
227.0622045 5.602394826
232.991932 1.116212001
235.0075821 3.071348921
237.0232321 1.303237842
247.0075821 3.338444987
263.0388822 1.197303991

Name: +ve in-silico MS/MS by CFM-ID for ZJWZOIRGNDAZLE-UHFFFAOYSA-N
ID: ZJWZOIRGNDAZLE-UHFFFAOYSA-N
Comment: Energy0
Num peaks: 6
94.06512568 3.485850395
111.0916748 1.287726534
122.0270259 2.243607061
240.0801241 2.460586908
241.0641397 5.097879293
258.0906888 75.42511069

Name: +ve in-silico MS/MS by CFM-ID for ZJWZOIRGNDAZLE-UHFFFAOYSA-N
ID: ZJWZOIRGNDAZLE-UHFFFAOYSA-N
Comment: Energy1
Num peaks: 14
43.05422664 20.03282094
58.06512568 10.0411944
117.0117102 2.224145566
117.9957258 2.503403891
119.0273603 4.104603018
121.0430103 5.687495802
122.0270259 2.598186429
137.0379249 8.91350101
139.053575 1.485804961
216.0437386 1.482113943
223.053575 1.409057926
240.0801241 9.141179142
241.0641397 3.561712816
258.0906888 7.082034534

Name: +ve in-silico MS/MS by CFM-ID for ZJWZOIRGNDAZLE-UHFFFAOYSA-N
ID: ZJWZOIRGNDAZLE-UHFFFAOYSA-N
Comment: Energy2
Num peaks: 19
39.02292652 1.141972351
41.03857658 8.040761993
56.04947561 4.810735894
58.06512568 13.92487487
67.05422664 7.747580673
77.96442566 1.447911526
79.98007572 1.512512809
81.99572579 1.172158962
94.06512568 6.659135972
101.9644257 5.334085353
103.9800757 3.984201131
105.9957258 1.38979562
111.0916748 8.739310276
117.9957258 4.116803498
120.0113759 1.995206097
157.0430103 2.024545558
158.0270259 1.48201532
173.0379249 1.969030823
175.053575 2.507922818

Name: +ve in-silico MS/MS by CFM-ID for YOWIBTUJPPFPAG-UHFFFAOYSA-N
ID: YOWIBTUJPPFPAG-UHFFFAOYSA-N
Comment: Energy0
Num peaks: 6
39.02292652 0.8223870267
94.06512568 5.638702572
109.0760247 74.11482764
111.0916748 1.487178173
241.0641397 4.282264635
258.0906888 7.268698921

Name: +ve in-silico MS/MS by CFM-ID for YOWIBTUJPPFPAG-UHFFFAOYSA-N
ID: YOWIBTUJPPFPAG-UHFFFAOYSA-N
Comment: Energy1
Num peaks: 21
43.05422664 12.53635697
58.06512568 4.658163473
94.06512568 1.475817328
117.9957258 1.443549665
120.0443902 4.097179527
122.0270259 1.561890745
122.0600403 1.322537216
124.0756904 1.849898801
137.0709393 2.986783752
148.0062905 0.9911568888
162.0913404 2.771212112
175.0865894 4.585177832
177.1022395 3.207039792
179.1178895 8.590075879
201.0328396 1.600748944
203.0484896 1.589095667
222.0695594 4.79633595
223.053575 4.497666802
240.0801241 5.52720061
241.0641397 5.288504355
258.0906888 4.741927114

Name: +ve in-silico MS/MS by CFM-ID for YOWIBTUJPPFPAG-UHFFFAOYSA-N
ID: YOWIBTUJPPFPAG-UHFFFAOYSA-N
Comment: Energy2
Num peaks: 15
39.02292652 11.2629242
40.01817548 3.34112418
42.03382555 4.607244003
43.05422664 3.478457193
44.04947561 2.404292649
50.00252542 1.792362434
56.04947561 5.937440676
58.06512568 17.21186832
66.03382555 2.881659487
68.04947561 4.299842812
69.04472458 4.76427928
80.04947561 7.347688732
94.06512568 2.040283943
101.9644257 1.613202019
109.0760247 7.769364928

Name: +ve in-silico MS/MS by CFM-ID for VBDYDUYNASPZFD-ZIHCLBLZSA-N
ID: VBDYDUYNASPZFD-ZIHCLBLZSA-N
Comment: Energy0
Num peaks: 22
75.00767038 1.616610606
87.00767038 1.55294453
119.0338851 3.145807689
143.0338851 2.475455428
145.0131497 1.543224851
154.9974996 1.926152948
157.0131497 2.281992051
169.0131497 2.395886909
171.0287997 5.002672745
173.0444498 1.586236284
185.0080643 1.919860074
187.0237144 8.824690628
189.0393644 3.070563511
191.0550145 2.444664424
199.0237144 5.815287324
201.0393644 1.722077498
215.018629 1.742320386
217.034279 8.742622845
227.018629 3.702273436
231.0135436 2.492279266
245.0291937 8.799571981
263.0397584 8.649610796

Name: +ve in-silico MS/MS by CFM-ID for VBDYDUYNASPZFD-ZIHCLBLZSA-N
ID: VBDYDUYNASPZFD-ZIHCLBLZSA-N
Comment: Energy1
Num peaks: 19
41.00219107 1.675426281
68.99710569 2.654632883
73.02840582 7.397529653
87.00767038 8.480754658
99.00767038 7.94917909
101.0233204 3.798932776
103.0389705 3.30573764
117.0182351 11.40359918
119.0338851 6.721065114
121.0495352 2.888269576
124.9869349 2.457532462
129.0182351 1.619622979
142.9974996 3.077195789
171.0287997 4.120941677
187.0237144 1.389546131
199.0237144 3.989257806
201.0393644 1.796022955
217.034279 2.848733374
245.0291937 2.444320754

Name: +ve in-silico MS/MS by CFM-ID for VBDYDUYNASPZFD-ZIHCLBLZSA-N
ID: VBDYDUYNASPZFD-ZIHCLBLZSA-N
Comment: Energy2
Num peaks: 15
68.99710569 3.626544276
71.01275576 5.778624977
129.0182351 10.29591007
141.0182351 2.467668235
143.0338851 12.05918884
145.0495352 1.692969542
154.9974996 10.14062466
157.0131497 12.54315879
159.0287997 2.708378486
169.0131497 2.531105266
171.0287997 6.965231257
173.0444498 3.359114375
185.0080643 3.169368558
187.0237144 2.187386089
199.0237144 1.78042572

Name: +ve in-silico MS/MS by CFM-ID for QDRIUTADNQDJBP-UHFFFAOYSA-N
ID: QDRIUTADNQDJBP-UHFFFAOYSA-N
Comment: Energy0
Num peaks: 6
138.0549549 2.99136383
141.0101689 5.193840344
245.0363837 11.22635627
262.0629328 34.11129729
263.0469483 4.559799786
280.0734974 28.75321466

Name: +ve in-silico MS/MS by CFM-ID for QDRIUTADNQDJBP-UHFFFAOYSA-N
ID: QDRIUTADNQDJBP-UHFFFAOYSA-N
Comment: Energy1
Num peaks: 15
105.0334912 1.364298393
109.0284058 2.491351657
111.0440559 1.206525212
113.0152543 1.590107775
121.0284058 6.665097998
125.0152543 3.422555372
138.0549549 5.089613119
138.9945188 1.513861937
141.0101689 19.72674395
143.025819 1.083281624
232.0523681 1.887183026
234.0680181 4.797324441
245.0363837 8.894463543
262.0629328 16.32458297
280.0734974 4.080626637

Name: +ve in-silico MS/MS by CFM-ID for QDRIUTADNQDJBP-UHFFFAOYSA-N
ID: QDRIUTADNQDJBP-UHFFFAOYSA-N
Comment: Energy2
Num peaks: 31
49.00727645 1.991389673
51.02292652 3.383947482
53.03857658 2.104170936
66.03382555 0.7106544623
76.01817548 1.197412766
78.03382555 0.6576782171
79.01784114 2.025227686
80.04947561 1.222250281
81.0334912 2.297256256
84.98395416 1.009317793
91.01784114 1.596439258
96.98395416 5.687059678
98.99960423 2.517838709
105.0334912 5.336581473
109.0284058 4.567357348
111.0440559 1.566778283
113.0152543 3.912660616
115.075356 0.746472341
120.0443902 0.9978050324
121.0284058 3.335365699
123.0440559 1.380427868
125.0152543 4.159199441
127.0309044 0.9152051179
129.0465544 0.9523024176
138.0549549 0.8535195604
138.9945188 2.532949924
141.0101689 15.43575344
152.0261533 0.7883327138
234.0680181 0.8162261886
245.0363837 2.010941129
262.0629328 0.751468858

Name: +ve in-silico MS/MS by CFM-ID for FRENAEVOLLPPRH-UHFFFAOYSA-N
ID: FRENAEVOLLPPRH-UHFFFAOYSA-N
Comment: Energy0
Num peaks: 6
139.0389705 3.868285992
140.0261533 4.463359236
245.0363837 11.11245945
262.0629328 33.74316715
263.0469483 4.81207611
280.0734974 29.12551878

Name: +ve in-silico MS/MS by CFM-ID for FRENAEVOLLPPRH-UHFFFAOYSA-N
ID: FRENAEVOLLPPRH-UHFFFAOYSA-N
Comment: Energy1
Num peaks: 14
109.0284058 2.439247365
111.0440559 3.011867724
113.0152543 1.73664235
121.0284058 10.20325143
123.0440559 3.002645149
135.0076704 1.784115354
137.0233204 1.296637641
139.0389705 9.09093346
140.0261533 15.76388622
232.0523681 1.878038124
234.0680181 4.289944535
245.0363837 7.596410424
262.0629328 14.49130612
280.0734974 4.037935853

Name: +ve in-silico MS/MS by CFM-ID for FRENAEVOLLPPRH-UHFFFAOYSA-N
ID: FRENAEVOLLPPRH-UHFFFAOYSA-N
Comment: Energy2
Num peaks: 31
49.00727645 1.517507198
51.02292652 2.172081666
53.00219107 0.7466639964
53.03857658 1.062076789
63.02292652 0.7999996542
79.01784114 3.113296263
81.0334912 7.030802689
83.04914126 1.233923738
95.01275576 1.684994901
97.02840582 0.8410787126
104.0494756 2.139052894
107.0127558 1.623150084
109.0284058 6.889766232
111.0440559 3.713087386
113.0152543 3.643503703
117.0465544 0.7651769523
119.0622045 0.7651769523
121.0284058 13.63451383
123.0440559 3.789163612
125.0152543 1.757952167
125.0597059 0.7869283504
135.0076704 1.649108319
137.0233204 1.281220031
138.0105033 1.958259479
139.0389705 3.758431751
140.0261533 3.701053771
150.0549549 0.842140689
234.0680181 1.584796239
244.0523681 0.9716951388
245.0363837 2.066301399
262.0629328 0.7867713573

Name: +ve in-silico MS/MS by CFM-ID for ZMCKSEIMMDBVPK-UHFFFAOYSA-N
ID: ZMCKSEIMMDBVPK-UHFFFAOYSA-N
Comment: Energy0
Num peaks: 6
48.98395416 1.7820481
121.0647913 3.822214683
222.1124698 10.71763064
262.1073844 1.278773484
280.0734974 4.958490558
298.0840621 58.45753947

Name: +ve in-silico MS/MS by CFM-ID for ZMCKSEIMMDBVPK-UHFFFAOYSA-N
ID: ZMCKSEIMMDBVPK-UHFFFAOYSA-N
Comment: Energy1
Num peaks: 21
76.97886878 7.826424469
85.02840582 3.548923884
93.06987671 1.420432993
100.0393049 1.187247699
121.0647913 14.54474142
136.0756904 1.212239056
162.0913404 1.25566132
164.1069905 1.676051465
192.1019051 2.004531537
194.1175552 1.505783017
204.1019051 2.605404349
220.0968197 1.226892351
222.1124698 12.24842103
236.0472827 1.232859153
238.0629328 3.564103077
240.0785828 4.804908474
252.0785828 1.275145203
262.1073844 1.741101178
270.0891475 1.33265939
280.0734974 2.317429147
298.0840621 11.5473868

Name: +ve in-silico MS/MS by CFM-ID for ZMCKSEIMMDBVPK-UHFFFAOYSA-N
ID: ZMCKSEIMMDBVPK-UHFFFAOYSA-N
Comment: Energy2
Num peaks: 31
39.02292652 0.8233455034
41.03857658 2.94608825
48.98395416 2.172394166
58.9683041 0.9133436737
65.03857658 8.000651734
76.97886878 2.07383742
85.02840582 3.140207946
89.03857658 1.247104494
91.05422664 1.246645394
93.06987671 2.542230951
100.0393049 1.556625303
105.0334912 1.478700553
119.0491413 1.41591174
121.0647913 13.93415094
136.0756904 5.688317713
150.0913404 0.9543986327
160.0756904 0.9540882341
162.0913404 3.418629692
164.1069905 4.98895171
176.1069905 2.945624668
178.1226406 1.291308905
180.0210679 2.672927414
182.036718 2.138713289
190.086255 0.6770417081
192.1019051 3.827853935
194.036718 0.6413729852
204.1019051 2.596112808
206.0811697 0.9230429313
222.0680181 1.180087733
222.1124698 0.9604152497
238.0629328 0.7889842846

Name: +ve in-silico MS/MS by CFM-ID for XWXPBWKJKDTURU-UHFFFAOYSA-N
ID: XWXPBWKJKDTURU-UHFFFAOYSA-N
Comment: Energy0
Num peaks: 6
48.98395416 1.81244757
121.0647913 3.947472647
222.1124698 10.98864949
262.1073844 1.293408837
280.0734974 5.031361053
298.0840621 59.853223

Name: +ve in-silico MS/MS by CFM-ID for XWXPBWKJKDTURU-UHFFFAOYSA-N
ID: XWXPBWKJKDTURU-UHFFFAOYSA-N
Comment: Energy1
Num peaks: 17
76.97886878 8.284319923
85.02840582 3.75549135
121.0647913 17.46327574
136.0756904 1.342821894
162.0913404 1.334112332
164.1069905 1.756430446
192.1019051 1.806724342
194.1175552 1.405699395
204.1019051 2.775688491
222.1124698 12.92854213
236.0472827 1.402760085
238.0629328 3.700571563
240.0785828 5.006740548
262.1073844 1.81813943
270.0891475 1.429970242
280.0734974 2.259644589
298.0840621 12.01723421

Name: +ve in-silico MS/MS by CFM-ID for XWXPBWKJKDTURU-UHFFFAOYSA-N
ID: XWXPBWKJKDTURU-UHFFFAOYSA-N
Comment: Energy2
Num peaks: 24
39.02292652 1.461474014
41.03857658 2.986590754
48.98395416 2.949016771
58.9683041 1.017692414
74.96321872 1.046213668
76.97886878 3.389198437
79.05422664 1.767626585
85.02840582 3.771924977
100.0393049 1.06808219
105.0334912 2.125175671
121.0647913 21.54460455
136.0756904 6.827791527
150.0913404 0.8999652258
160.0756904 1.133847723
162.0913404 4.56906503
164.1069905 6.509676119
176.1069905 3.554433703
178.1226406 1.546778365
190.086255 0.8848658012
192.1019051 4.65001945
204.1019051 3.148351392
222.0680181 1.478029543
222.1124698 1.161506195
238.0629328 1.074337841

Name: +ve in-silico MS/MS by CFM-ID for IOAQXYLGEZUAMY-UHFFFAOYSA-N
ID: IOAQXYLGEZUAMY-UHFFFAOYSA-N
Comment: Energy0
Num peaks: 6
48.98395416 1.492622537
121.0647913 2.651644107
204.1019051 3.66556665
222.1124698 6.407684894
280.0734974 34.05381494
298.0840621 35.53122717

Name: +ve in-silico MS/MS by CFM-ID for IOAQXYLGEZUAMY-UHFFFAOYSA-N
ID: IOAQXYLGEZUAMY-UHFFFAOYSA-N
Comment: Energy1
Num peaks: 15
76.97886878 6.193671081
85.02840582 2.703989136
121.0647913 10.00887615
190.086255 1.395803095
196.0523681 1.08883306
204.1019051 21.9988075
220.0523681 1.877436452
222.0680181 3.16474336
222.1124698 5.627387182
238.0629328 1.785328637
240.0785828 2.642861633
244.0968197 1.061044974
262.0629328 0.9920191182
280.0734974 12.96947582
298.0840621 6.527067151

Name: +ve in-silico MS/MS by CFM-ID for IOAQXYLGEZUAMY-UHFFFAOYSA-N
ID: IOAQXYLGEZUAMY-UHFFFAOYSA-N
Comment: Energy2
Num peaks: 31
39.02292652 1.419043111
41.03857658 3.024654751
48.98395416 2.321015311
58.9683041 0.8628575442
63.02292652 1.5615654
65.03857658 5.075711322
67.05422664 0.7646451931
76.97886878 2.258553997
85.02840582 3.088113738
91.05422664 1.004567321
100.0393049 1.243708706
105.0334912 1.226726294
119.0491413 1.431368587
121.0647913 14.01115991
136.0756904 4.906699968
150.0913404 0.840868075
160.0756904 0.8385230463
162.0913404 3.22936051
164.1069905 4.511888498
176.070605 0.8373964909
176.1069905 2.51652645
178.1226406 1.194772514
180.0210679 0.893492764
182.036718 0.90136203
196.0523681 0.8971031179
202.086255 0.7989126661
204.1019051 11.19732106
220.0523681 1.098719299
222.0680181 3.503452869
222.1124698 0.8406233197
236.0836682 1.066244879

Name: +ve in-silico MS/MS by CFM-ID for WKCQOXTYPKWCJD-UHFFFAOYSA-N
ID: WKCQOXTYPKWCJD-UHFFFAOYSA-N
Comment: Energy0
Num peaks: 6
85.02840582 1.223975017
105.0698767 4.001514878
206.1175552 11.12849602
232.0968197 2.36978975
280.0734974 5.123966291
298.0840621 60.81968412

Name: +ve in-silico MS/MS by CFM-ID for WKCQOXTYPKWCJD-UHFFFAOYSA-N
ID: WKCQOXTYPKWCJD-UHFFFAOYSA-N
Comment: Energy1
Num peaks: 15
85.02840582 4.068236319
92.9737834 3.385855377
105.0698767 19.73060095
120.0807757 1.460177114
146.0964258 1.523492373
148.1120759 1.886269013
204.1019051 1.792954132
206.1175552 13.65789418
232.0968197 1.567478416
236.0472827 1.333571147
238.0629328 4.473389715
240.0785828 6.0339555
252.0785828 1.580714639
280.0734974 3.798687087
298.0840621 14.20362312

Name: +ve in-silico MS/MS by CFM-ID for WKCQOXTYPKWCJD-UHFFFAOYSA-N
ID: WKCQOXTYPKWCJD-UHFFFAOYSA-N
Comment: Energy2
Num peaks: 22
41.03857658 3.004895411
64.97886878 1.080599316
65.03857658 0.9483428404
85.02840582 5.465887492
89.03857658 2.005801328
92.9737834 1.791819219
100.0393049 1.631245554
105.0698767 21.47501199
120.0807757 10.3096712
134.0964258 1.270607201
144.0807757 1.77278673
146.0964258 5.381341854
148.1120759 7.870268425
158.0964258 0.9278934158
160.0756904 1.08973867
160.1120759 5.207751345
162.1277259 2.128913116
174.0913404 1.538930722
176.1069905 0.923417415
188.1069905 2.08297689
190.086255 0.9466874371
206.1175552 1.971101281

Name: +ve in-silico MS/MS by CFM-ID for QDTBQSLNTPBVTP-UHFFFAOYSA-N
ID: QDTBQSLNTPBVTP-UHFFFAOYSA-N
Comment: Energy0
Num peaks: 6
48.98395416 1.742220956
105.0698767 3.684073031
204.1019051 2.895569252
222.1124698 8.617038549
280.0734974 14.19866593
298.0840621 53.63784887

Name: +ve in-silico MS/MS by CFM-ID for QDTBQSLNTPBVTP-UHFFFAOYSA-N
ID: QDTBQSLNTPBVTP-UHFFFAOYSA-N
Comment: Energy1
Num peaks: 12
41.00219107 1.240368527
76.97886878 7.614976376
101.0233204 4.472678863
105.0698767 17.17087667
120.0807757 1.263394529
204.1019051 11.2705727
220.0968197 1.361654297
222.1124698 12.87534187
262.1073844 2.000720109
270.0891475 1.340359734
280.0734974 6.582266716
298.0840621 13.079546

Name: +ve in-silico MS/MS by CFM-ID for QDTBQSLNTPBVTP-UHFFFAOYSA-N
ID: QDTBQSLNTPBVTP-UHFFFAOYSA-N
Comment: Energy2
Num peaks: 27
31.01784114 0.8196228993
41.00219107 1.545927254
43.01784114 1.245385664
44.99710569 0.8049807067
48.98395416 2.228082192
57.0334912 2.368775454
58.9683041 1.382144161
59.01275576 0.9911196179
65.03857658 1.563711737
76.97886878 1.303143925
79.05422664 1.426995409
89.03857658 3.075632882
95.08552677 0.8735486393
101.0233204 5.678376442
105.0698767 19.74873956
116.0342195 1.401386797
120.0807757 9.117067608
134.0964258 0.7596477656
174.0913404 1.498798237
176.1069905 2.626373346
178.086255 1.216917016
178.1226406 1.376572773
192.1019051 0.9943466485
202.086255 0.896887222
204.1019051 13.13626012
206.0811697 0.7907725701
222.1124698 1.732135184

Name: +ve in-silico MS/MS by CFM-ID for UGQDCNRUTKUNCE-UHFFFAOYSA-N
ID: UGQDCNRUTKUNCE-UHFFFAOYSA-N
Comment: Energy0
Num peaks: 9
43.01784114 1.828690698
44.99710569 2.80922346
75.00767038 1.729139024
105.0698767 3.40628993
222.1124698 8.32069556
250.0629328 2.88287023
252.0785828 2.083551931
280.0734974 12.55305257
298.0840621 45.16944627

Name: +ve in-silico MS/MS by CFM-ID for UGQDCNRUTKUNCE-UHFFFAOYSA-N
ID: UGQDCNRUTKUNCE-UHFFFAOYSA-N
Comment: Energy1
Num peaks: 16
41.00219107 1.050081804
44.99710569 1.328126151
47.01275576 1.593691302
76.97886878 7.492023903
101.0233204 3.793691802
105.0698767 16.8176492
120.0807757 1.326990719
204.1019051 8.466900234
220.0968197 1.328182446
222.0680181 1.446891587
222.1124698 12.54813212
224.0836682 1.590256553
226.0993183 1.120717507
262.1073844 1.96066698
280.0734974 6.817624934
298.0840621 11.49762056

Name: +ve in-silico MS/MS by CFM-ID for UGQDCNRUTKUNCE-UHFFFAOYSA-N
ID: UGQDCNRUTKUNCE-UHFFFAOYSA-N
Comment: Energy2
Num peaks: 24
41.00219107 1.022149657
44.99710569 3.327308992
47.01275576 0.9601314943
48.98395416 2.695442072
55.01784114 0.9932862553
57.0334912 1.098044531
65.03857658 1.065229901
76.97886878 3.115482335
79.05422664 0.9784215351
89.03857658 2.112509
101.0233204 4.06364156
105.0698767 20.57566245
116.0342195 1.019284573
120.0807757 6.652012858
146.0964258 3.701297962
148.1120759 8.959151625
174.0913404 2.927896761
176.1069905 4.119798835
178.1226406 1.061593382
198.0680181 0.9487673675
204.1019051 4.200339494
208.0887536 1.106315114
222.0680181 2.457763477
222.1124698 1.068800013

Name: +ve in-silico MS/MS by CFM-ID for OMKNVSIMKDVQDR-UHFFFAOYSA-N
ID: OMKNVSIMKDVQDR-UHFFFAOYSA-N
Comment: Energy0
Num peaks: 6
48.98395416 1.889006066
121.0647913 1.440830033
222.1124698 11.65883944
262.1073844 1.371217989
280.0734974 4.249206491
298.0840621 63.38963321

Name: +ve in-silico MS/MS by CFM-ID for OMKNVSIMKDVQDR-UHFFFAOYSA-N
ID: OMKNVSIMKDVQDR-UHFFFAOYSA-N
Comment: Energy1
Num peaks: 31
39.02292652 2.371081542
41.03857658 1.066824469
65.03857658 4.202005872
67.01784114 0.906426421
69.0334912 0.8591168537
76.97886878 7.094839857
85.02840582 3.03639936
112.0393049 1.528256798
121.0647913 3.149467397
136.0756904 0.9999836759
152.070605 4.10955725
162.0913404 0.9365113954
164.1069905 1.062547271
166.086255 1.096720356
170.036718 0.8327336678
182.036718 1.542750496
188.0108972 1.241936555
204.1019051 1.196949073
220.0968197 0.7882994371
222.1124698 8.568909325
228.0421973 1.612318074
230.0578474 1.437625919
236.0472827 0.9252369096
238.0629328 2.215696063
240.0421973 5.610739704
240.0785828 2.892278933
242.0578474 2.840746719
252.0785828 0.9208849439
262.1073844 1.095919521
280.0734974 2.987506283
298.0840621 6.99748563

Name: +ve in-silico MS/MS by CFM-ID for OMKNVSIMKDVQDR-UHFFFAOYSA-N
ID: OMKNVSIMKDVQDR-UHFFFAOYSA-N
Comment: Energy2
Num peaks: 31
39.02292652 8.193234859
41.03857658 2.911718903
48.98395416 2.123908756
58.9683041 0.9016978415
65.03857658 4.320641706
76.97886878 2.690484214
85.02840582 3.211111568
100.0393049 2.720009257
121.0647913 4.894475606
136.0756904 5.648165649
140.070605 0.9794807325
150.0549549 0.9200150735
150.0913404 1.127758856
152.070605 3.012255952
154.0054179 1.901696637
156.0210679 2.604763079
158.036718 1.656327004
160.0756904 0.895958778
162.0913404 3.164229006
164.1069905 4.694595791
170.036718 1.183794401
176.1069905 2.793954441
178.1226406 1.3622476
180.0210679 0.9439499989
182.036718 2.4003006
188.0108972 1.401327325
198.0316326 1.07159637
204.1019051 1.047601687
222.0680181 1.246836016
238.0629328 0.9964568426
280.0734974 0.914371804

Name: +ve in-silico MS/MS by CFM-ID for LFDWQQHCSCYGFM-UHFFFAOYSA-N
ID: LFDWQQHCSCYGFM-UHFFFAOYSA-N
Comment: Energy0
Num peaks: 6
48.98395416 1.801720692
121.0647913 3.872540027
222.1124698 10.85726151
262.1073844 1.273389059
280.0734974 4.897481001
298.0840621 59.35733208

Name: +ve in-silico MS/MS by CFM-ID for LFDWQQHCSCYGFM-UHFFFAOYSA-N
ID: LFDWQQHCSCYGFM-UHFFFAOYSA-N
Comment: Energy1
Num peaks: 25
39.02292652 1.274077191
41.00219107 0.885132139
67.01784114 0.6924320709
76.97886878 7.606540663
85.02840582 3.505990945
100.0393049 1.155690284
121.0647913 15.24904781
136.0756904 1.279003374
152.070605 1.556984194
162.0913404 1.249914396
164.1069905 1.584939775
204.1019051 1.808257572
214.0629328 0.7236367216
220.0968197 1.089694106
222.1124698 11.72874619
236.0472827 1.106232478
238.0629328 3.365866363
240.0785828 4.383065944
248.0917343 0.9062381358
252.0785828 1.216254677
254.0942329 0.7162111429
262.1073844 1.544593565
270.0891475 0.7531517263
280.0734974 4.982842731
298.0840621 10.29053352

Name: +ve in-silico MS/MS by CFM-ID for LFDWQQHCSCYGFM-UHFFFAOYSA-N
ID: LFDWQQHCSCYGFM-UHFFFAOYSA-N
Comment: Energy2
Num peaks: 31
27.02292652 0.9025304494
39.02292652 1.916502135
41.03857658 3.673620049
48.98395416 2.548847956
58.9683041 0.9465221076
63.02292652 0.8795401404
65.03857658 1.624338426
76.97886878 2.511844894
81.0334912 3.986332167
85.02840582 3.251393178
95.04914126 2.5893843
100.0393049 1.604247035
119.0491413 1.906605426
121.0647913 15.46204448
136.0756904 6.062688906
150.0913404 0.8370279372
160.0756904 0.9793504385
162.0913404 3.854865691
164.1069905 5.721618669
176.1069905 3.11328985
178.1226406 1.392796034
180.0655196 1.160018772
192.1019051 0.8062713306
194.0811697 4.081558527
204.1019051 1.277869443
212.0472827 0.8680024895
214.0629328 0.8481434875
222.0680181 1.349479166
222.1124698 0.9979577605
238.0629328 0.9046588619
268.0371119 0.8658183792

Name: +ve in-silico MS/MS by CFM-ID for VDDDHNVUAOVFII-UHFFFAOYSA-N
ID: VDDDHNVUAOVFII-UHFFFAOYSA-N
Comment: Energy0
Num peaks: 6
48.98395416 1.975686739
76.97886878 1.666852736
85.02840582 1.695484829
222.1124698 9.033542812
280.0734974 3.946191249
298.0840621 66.88008034

Name: +ve in-silico MS/MS by CFM-ID for VDDDHNVUAOVFII-UHFFFAOYSA-N
ID: VDDDHNVUAOVFII-UHFFFAOYSA-N
Comment: Energy1
Num peaks: 24
39.02292652 1.700286682
41.03857658 1.494926568
49.00727645 1.607477978
51.02292652 1.256523275
53.03857658 1.463001769
55.05422664 1.376202438
65.03857658 1.111720869
76.97886878 8.498099625
85.02840582 3.99153276
121.0647913 2.093061529
136.0756904 1.136413297
162.0913404 1.395804831
164.1069905 1.804960113
204.1019051 1.759845838
220.0968197 1.208178165
222.1124698 13.56529033
236.0472827 1.705845612
238.0629328 4.735220903
240.0785828 6.218509807
252.0785828 1.706553745
254.0942329 1.103804233
262.1073844 2.437718494
280.0734974 2.683288217
298.0840621 14.7939779

Name: +ve in-silico MS/MS by CFM-ID for VDDDHNVUAOVFII-UHFFFAOYSA-N
ID: VDDDHNVUAOVFII-UHFFFAOYSA-N
Comment: Energy2
Num peaks: 31
39.02292652 5.417483504
41.03857658 6.601609616
45.06987671 0.9852702873
48.98395416 4.598431334
49.00727645 2.281647206
51.02292652 1.675100829
55.05422664 1.454649543
58.9683041 2.481951734
63.02292652 1.26920688
65.03857658 3.583408748
67.05422664 1.173043554
74.96321872 2.24146694
76.97886878 8.7947459
85.02840582 3.156805201
100.0393049 2.65811624
121.0647913 2.619584291
136.0756904 1.968060462
150.0913404 1.271238302
160.0756904 0.9537432902
162.0913404 3.109142102
164.1069905 5.992991615
176.1069905 2.796111753
178.1226406 1.387574693
192.1019051 1.01906302
204.1019051 1.280447284
212.0472827 1.412931819
214.0629328 1.475901668
222.0680181 1.669818063
238.0629328 1.806776058
240.0785828 1.065651357
252.0785828 0.9769685124

Name: +ve in-silico MS/MS by CFM-ID for KWQGTGDIGYYIAG-UHFFFAOYSA-N
ID: KWQGTGDIGYYIAG-UHFFFAOYSA-N
Comment: Energy0
Num peaks: 7
66.99451885 3.298386391
105.0698767 2.772465801
206.1175552 13.69741049
232.0968197 18.73041242
248.0917343 2.267652142
280.0734974 2.267122075
298.0840621 37.59769109

Name: +ve in-silico MS/MS by CFM-ID for KWQGTGDIGYYIAG-UHFFFAOYSA-N
ID: KWQGTGDIGYYIAG-UHFFFAOYSA-N
Comment: Energy1
Num peaks: 16
48.98395416 1.467084597
66.99451885 1.893399741
85.02840582 3.531641903
92.9737834 3.935276903
105.0698767 8.986192081
120.0807757 1.36524703
146.0964258 1.805737452
148.0756904 1.711340092
174.0913404 6.891048854
188.1069905 1.784577128
204.1019051 4.582637886
206.1175552 11.05748271
232.0968197 20.20883009
238.0629328 1.945712101
240.0785828 2.684863149
298.0840621 6.627870875

Name: +ve in-silico MS/MS by CFM-ID for KWQGTGDIGYYIAG-UHFFFAOYSA-N
ID: KWQGTGDIGYYIAG-UHFFFAOYSA-N
Comment: Energy2
Num peaks: 23
41.03857658 2.356347144
48.98395416 0.8552492955
85.02840582 6.932156199
89.03857658 1.521026813
92.9737834 1.303089607
100.0393049 1.594330031
105.0698767 16.49099922
120.0807757 10.69915933
134.0964258 0.9994298272
144.0807757 2.20286942
146.0964258 5.747933788
148.1120759 5.952594593
158.0964258 1.078192052
160.0756904 1.266252733
160.1120759 6.019735216
162.1277259 1.886222353
172.0756904 0.8301117796
174.0913404 3.431206339
188.1069905 3.285949925
190.086255 1.095941398
204.1019051 1.91433538
206.1175552 2.43322302
216.1019051 0.7646632544

Name: +ve in-silico MS/MS by CFM-ID for JBQYZXURGREBEG-UHFFFAOYSA-N
ID: JBQYZXURGREBEG-UHFFFAOYSA-N
Comment: Energy0
Num peaks: 6
105.0698767 3.671635129
222.1124698 9.616973809
250.0629328 7.789301611
252.0785828 3.149178984
280.0734974 5.024661475
298.0840621 51.89844393

Name: +ve in-silico MS/MS by CFM-ID for JBQYZXURGREBEG-UHFFFAOYSA-N
ID: JBQYZXURGREBEG-UHFFFAOYSA-N
Comment: Energy1
Num peaks: 19
53.00219107 1.18461063
55.01784114 3.063190226
57.0334912 1.203883791
76.97886878 6.753475081
101.0233204 7.470769439
105.0698767 15.31556398
120.0807757 1.265610405
174.0913404 1.286382037
176.1069905 1.467986369
192.1019051 1.436006051
222.0680181 2.014467233
222.1124698 10.40204032
250.0629328 6.988025774
252.0785828 3.20139596
262.1073844 1.454810072
266.0578474 1.329325511
268.0734974 3.623281
280.0734974 1.995539609
298.0840621 8.793830999

Name: +ve in-silico MS/MS by CFM-ID for JBQYZXURGREBEG-UHFFFAOYSA-N
ID: JBQYZXURGREBEG-UHFFFAOYSA-N
Comment: Energy2
Num peaks: 21
44.99710569 1.21949992
47.01275576 1.683792917
48.98395416 2.563446614
55.01784114 0.8861459077
74.96321872 0.8636764664
76.97886878 2.947513042
89.03857658 1.756671162
105.0698767 21.28522829
120.0807757 1.947307832
132.0807757 1.310241965
134.0964258 3.515738136
148.1120759 1.115513566
174.0913404 11.64574987
176.1069905 9.498895482
178.1226406 1.731041361
198.0680181 2.884134549
204.1019051 0.9440171521
222.0680181 8.758026718
234.0680181 1.06739071
236.0836682 1.022767754
250.0629328 1.774525586

Name: +ve in-silico MS/MS by CFM-ID for PXMDBQNGSYHIRF-UHFFFAOYSA-N
ID: PXMDBQNGSYHIRF-UHFFFAOYSA-N
Comment: Energy0
Num peaks: 6
25.00727645 2.289994768
48.98395416 1.933456854
105.0698767 4.11950856
204.1019051 12.29752421
262.0629328 4.03532005
280.0734974 65.18215855

Name: +ve in-silico MS/MS by CFM-ID for PXMDBQNGSYHIRF-UHFFFAOYSA-N
ID: PXMDBQNGSYHIRF-UHFFFAOYSA-N
Comment: Energy1
Num peaks: 11
41.00219107 1.326514917
76.97886878 9.250321815
105.0698767 20.82647065
120.0807757 1.33091185
186.0913404 1.54657059
202.086255 1.961337869
204.1019051 19.30794535
222.0680181 1.704612201
244.0968197 2.924429533
262.0629328 2.589153745
280.0734974 17.40102084

Name: +ve in-silico MS/MS by CFM-ID for PXMDBQNGSYHIRF-UHFFFAOYSA-N
ID: PXMDBQNGSYHIRF-UHFFFAOYSA-N
Comment: Energy2
Num peaks: 21
39.02292652 2.147108031
48.98395416 3.055085696
58.9683041 1.588615016
65.03857658 1.717056387
76.97886878 2.11210759
79.05422664 1.649171495
89.03857658 3.589618645
93.06987671 1.117843602
98.02365479 2.505762091
105.0698767 26.09802143
120.0807757 11.86773313
144.0807757 2.833120918
146.0964258 3.527489228
156.0807757 1.339291273
158.0964258 4.079970077
160.1120759 2.012201962
176.070605 0.8783083049
186.0913404 2.884851266
188.070605 1.322827872
202.086255 1.464386873
204.1019051 2.8960717

Name: +ve in-silico MS/MS by CFM-ID for JRRPPIOKSRHABR-UHFFFAOYSA-N
ID: JRRPPIOKSRHABR-UHFFFAOYSA-N
Comment: Energy0
Num peaks: 6
105.0334912 24.08261054
122.0236548 7.2217758
135.0552893 11.47836787
154.0611029 2.771004419
240.076753 4.418213543
258.0873177 35.22748131

Name: +ve in-silico MS/MS by CFM-ID for JRRPPIOKSRHABR-UHFFFAOYSA-N
ID: JRRPPIOKSRHABR-UHFFFAOYSA-N
Comment: Energy1
Num peaks: 21
44.0130901 0.977889743
67.01784114 0.911545788
68.0130901 1.497821227
79.05422664 0.8759019992
80.0130901 1.006622251
82.02874017 1.146729624
93.99235466 1.028657262
94.02874017 0.9762364205
98.02365479 3.472691712
100.0393049 2.127868877
105.0334912 30.52978989
122.0236548 8.139980362
124.0393049 1.722108736
136.0505382 1.24027993
137.0345538 4.85179226
147.0552893 1.108890095
212.0818384 1.028840546
215.081504 1.327490299
227.081504 0.9995119026
240.076753 7.38265524
258.0873177 8.372945618

Name: +ve in-silico MS/MS by CFM-ID for JRRPPIOKSRHABR-UHFFFAOYSA-N
ID: JRRPPIOKSRHABR-UHFFFAOYSA-N
Comment: Energy2
Num peaks: 18
39.02292652 2.395620522
41.00219107 1.215333384
49.00727645 6.773154741
51.02292652 5.841125405
63.02292652 7.310733308
65.03857658 1.612353873
77.99744004 1.844649538
79.01784114 1.659576132
79.05422664 2.009601022
80.0130901 2.142985487
89.00219107 1.251324509
94.02874017 1.268418201
105.0334912 35.57193262
107.0491413 1.767913911
109.0396392 1.333802536
124.0505382 1.187010728
135.0552893 3.731682072
136.0505382 1.532005966

Name: +ve in-silico MS/MS by CFM-ID for GIVXLOLEGKQGJK-UHFFFAOYSA-N
ID: GIVXLOLEGKQGJK-UHFFFAOYSA-N
Comment: Energy0
Num peaks: 6
105.0334912 26.91073073
135.0552893 5.278894373
154.0611029 3.217572163
225.0658539 5.52047262
240.076753 5.22701623
258.0873177 42.2665308

Name: +ve in-silico MS/MS by CFM-ID for GIVXLOLEGKQGJK-UHFFFAOYSA-N
ID: GIVXLOLEGKQGJK-UHFFFAOYSA-N
Comment: Energy1
Num peaks: 20
51.02292652 1.445625446
53.00219107 1.201296686
68.0130901 5.760714737
70.02874017 3.541226683
79.01784114 2.232634968
81.99235466 1.030206865
82.02874017 1.693680521
84.00800472 1.059006945
86.02365479 1.018016776
94.02874017 2.036075476
105.0334912 25.7561482
110.0236548 3.108631213
112.0393049 9.372785566
136.0505382 0.9703595058
137.0345538 3.496671219
212.0818384 0.9590637292
225.0658539 3.561454313
228.076753 1.142867337
240.076753 5.607447468
258.0873177 5.806864542

Name: +ve in-silico MS/MS by CFM-ID for GIVXLOLEGKQGJK-UHFFFAOYSA-N
ID: GIVXLOLEGKQGJK-UHFFFAOYSA-N
Comment: Energy2
Num peaks: 14
39.02292652 2.220745529
49.00727645 7.212526013
51.02292652 6.259142452
63.02292652 7.750955673
65.03857658 1.643302966
79.01784114 1.844846781
79.05422664 2.039093054
89.00219107 1.335119131
105.0334912 42.90078171
107.0491413 1.436201963
109.0396392 1.228719758
135.0552893 1.829646986
136.0505382 1.773354215
173.0709393 1.183144813

Name: +ve in-silico MS/MS by CFM-ID for VMNSTLTVWGKOKM-IDMWQADZSA-N
ID: VMNSTLTVWGKOKM-IDMWQADZSA-N
Comment: Energy0
Num peaks: 6
121.0284058 25.64166252
138.0661883 3.067337849
149.0345538 2.866416795
151.0502039 12.13064159
240.076753 5.13976601
258.0873177 39.55377728

Name: +ve in-silico MS/MS by CFM-ID for VMNSTLTVWGKOKM-IDMWQADZSA-N
ID: VMNSTLTVWGKOKM-IDMWQADZSA-N
Comment: Energy1
Num peaks: 17
49.00727645 1.452771841
51.02292652 1.679918743
68.0130901 1.432488445
82.02874017 0.9410576496
92.0130901 1.011001309
93.0334912 0.9244217706
94.02874017 2.232402135
96.04439023 2.39946427
108.0443902 2.733922865
120.0556236 1.553337617
121.0284058 32.84790277
121.0396392 6.543645883
138.0661883 1.10129011
163.0502039 1.312046554
227.081504 1.601719736
240.076753 8.911638391
258.0873177 11.43866276

Name: +ve in-silico MS/MS by CFM-ID for VMNSTLTVWGKOKM-IDMWQADZSA-N
ID: VMNSTLTVWGKOKM-IDMWQADZSA-N
Comment: Energy2
Num peaks: 20
49.00727645 6.808937043
51.02292652 8.464875444
53.00219107 1.318593595
53.03857658 2.224977852
63.02292652 2.33991305
77.00219107 3.30887973
78.03382555 3.549474885
79.01784114 1.9403202
89.00219107 2.946731894
91.01784114 2.224899005
93.0334912 6.479732478
94.02874017 4.652121345
95.01275576 1.202565638
96.04439023 1.335638478
105.0334912 2.531077989
108.0443902 1.95381499
120.0556236 1.930003977
121.0284058 22.8079377
121.0396392 1.912509858
133.0396392 1.175718826

Name: +ve in-silico MS/MS by CFM-ID for CTXAYONWPHMNRO-DGIOSINNSA-N
ID: CTXAYONWPHMNRO-DGIOSINNSA-N
Comment: Energy0
Num peaks: 6
121.0284058 25.2267025
138.0661883 3.034233092
149.0345538 2.829493231
151.0502039 12.00271491
240.076753 5.169874246
258.0873177 38.95322365

Name: +ve in-silico MS/MS by CFM-ID for CTXAYONWPHMNRO-DGIOSINNSA-N
ID: CTXAYONWPHMNRO-DGIOSINNSA-N
Comment: Energy1
Num peaks: 20
68.0130901 1.388449591
79.01784114 1.327385131
82.02874017 0.9098963687
92.0130901 0.9798700313
93.0334912 1.262275982
94.02874017 2.186118358
95.04914126 1.010080675
96.04439023 2.185192258
108.0443902 2.505117065
120.0556236 1.509042766
121.0284058 32.2090496
121.0396392 6.42149248
138.0661883 1.058605982
163.0502039 1.265744369
212.0818384 0.8816555569
215.081504 0.8606293805
216.076753 0.8454749544
227.081504 1.547988584
240.076753 9.273853547
258.0873177 10.87945335

Name: +ve in-silico MS/MS by CFM-ID for CTXAYONWPHMNRO-DGIOSINNSA-N
ID: CTXAYONWPHMNRO-DGIOSINNSA-N
Comment: Energy2
Num peaks: 19
39.02292652 2.605839572
41.03857658 1.38296115
63.02292652 4.366432237
65.00219107 2.294921982
65.03857658 1.491137156
67.01784114 4.432907286
77.00219107 1.511424477
78.03382555 3.499777796
79.01784114 6.19820771
93.0334912 15.25372042
94.02874017 4.295213344
95.01275576 1.249427581
95.04914126 1.450405768
105.0334912 1.234593693
108.0443902 1.505342084
120.0556236 1.873619695
121.0284058 22.96468811
121.0396392 2.284728216
151.0502039 1.105437347

Name: +ve in-silico MS/MS by CFM-ID for KYRDCDABFZHOBI-DGIOSINNSA-N
ID: KYRDCDABFZHOBI-DGIOSINNSA-N
Comment: Energy0
Num peaks: 6
121.0284058 25.20272329
138.0661883 3.03587767
149.0345538 2.829061962
151.0502039 11.93272316
240.076753 5.094064816
258.0873177 38.98301341

Name: +ve in-silico MS/MS by CFM-ID for KYRDCDABFZHOBI-DGIOSINNSA-N
ID: KYRDCDABFZHOBI-DGIOSINNSA-N
Comment: Energy1
Num peaks: 19
68.0130901 1.418925506
79.01784114 1.330625073
82.02874017 0.9314510087
92.0130901 1.001413384
93.0334912 1.255751413
94.02874017 2.192311568
95.04914126 1.017207897
96.04439023 2.352999318
108.0443902 2.653112192
120.0556236 1.535585366
121.0284058 32.56895659
121.0396392 6.442353585
138.0661883 1.08810603
163.0502039 1.295423684
215.081504 0.881291142
227.081504 1.585152283
228.076753 0.8685389547
240.076753 8.763524453
258.0873177 11.26553726

Name: +ve in-silico MS/MS by CFM-ID for KYRDCDABFZHOBI-DGIOSINNSA-N
ID: KYRDCDABFZHOBI-DGIOSINNSA-N
Comment: Energy2
Num peaks: 18
53.00219107 1.146912298
55.01784114 2.295108163
63.02292652 4.637403317
67.01784114 1.71841799
77.00219107 6.094714473
78.03382555 3.492864327
79.01784114 7.027057243
81.0334912 1.150554899
89.00219107 3.28641117
91.01784114 5.128357514
93.0334912 11.30291023
94.02874017 4.173905475
95.04914126 1.08519585
105.0334912 2.506453604
108.0443902 1.552213417
120.0556236 1.869918543
121.0284058 19.98980197
121.0396392 2.018038716

Name: +ve in-silico MS/MS by CFM-ID for CJALVHDLFIECIH-UHFFFAOYSA-N
ID: CJALVHDLFIECIH-UHFFFAOYSA-N
Comment: Energy0
Num peaks: 6
105.0334912 24.7634651
133.0396392 2.955470612
135.0552893 15.08029279
154.0611029 2.847789519
240.076753 3.670553175
258.0873177 35.78572197

Name: +ve in-silico MS/MS by CFM-ID for CJALVHDLFIECIH-UHFFFAOYSA-N
ID: CJALVHDLFIECIH-UHFFFAOYSA-N
Comment: Energy1
Num peaks: 15
56.0130901 0.7485909245
68.0130901 1.438214561
79.05422664 0.9589344655
105.0334912 35.27945569
122.0236548 6.156870838
124.0393049 1.406087862
136.0505382 1.377992293
137.0345538 5.617867945
147.0552893 1.168541799
154.0611029 0.9503650215
173.0709393 1.212497269
225.0658539 4.854436735
227.081504 1.057433522
240.076753 8.389946096
258.0873177 9.690230844

Name: +ve in-silico MS/MS by CFM-ID for CJALVHDLFIECIH-UHFFFAOYSA-N
ID: CJALVHDLFIECIH-UHFFFAOYSA-N
Comment: Energy2
Num peaks: 12
39.02292652 2.001066229
49.00727645 6.162178375
51.02292652 5.620484317
63.02292652 6.951772208
65.03857658 2.638372038
79.01784114 1.348061879
79.05422664 3.239269554
105.0334912 39.58264916
107.0491413 2.774416853
133.0396392 1.817194637
135.0552893 7.061231184
136.0505382 1.289859583

Name: +ve in-silico MS/MS by CFM-ID for XEEDJURQBZQXQL-IDMWQADZSA-N
ID: XEEDJURQBZQXQL-IDMWQADZSA-N
Comment: Energy0
Num peaks: 6
121.0284058 12.56275097
138.0661883 4.3553565
149.0345538 3.422851033
151.0502039 14.69005557
240.076753 4.50783491
258.0873177 46.96333082

Name: +ve in-silico MS/MS by CFM-ID for XEEDJURQBZQXQL-IDMWQADZSA-N
ID: XEEDJURQBZQXQL-IDMWQADZSA-N
Comment: Energy1
Num peaks: 18
39.02292652 1.172833836
51.02292652 1.886227232
68.0130901 1.497896931
82.02874017 0.9829530725
92.0130901 1.079174061
94.02874017 2.282915596
96.04439023 2.374624451
108.0443902 2.648495343
120.0556236 1.57090455
121.0284058 30.31485559
121.0396392 6.793034225
123.0440559 1.171226482
138.0661883 1.195643682
163.0502039 1.400765632
215.081504 0.9673732906
227.081504 1.631040112
240.076753 8.972995866
258.0873177 12.28951304

Name: +ve in-silico MS/MS by CFM-ID for XEEDJURQBZQXQL-IDMWQADZSA-N
ID: XEEDJURQBZQXQL-IDMWQADZSA-N
Comment: Energy2
Num peaks: 19
39.02292652 4.332831567
41.03857658 2.500384002
49.00727645 4.115613473
51.02292652 12.48019983
53.03857658 4.177056194
57.00833907 1.253022928
63.02292652 3.061587918
76.01817548 1.276452683
78.03382555 4.680489486
92.0130901 1.871787974
93.0334912 2.12151359
94.02874017 7.507848587
95.01275576 1.257897143
96.04439023 2.565666258
108.0443902 1.956467604
120.0556236 10.34973996
121.0284058 8.796687033
121.0396392 3.389026712
151.0502039 2.668140558

Name: +ve in-silico MS/MS by CFM-ID for ZXRCCLQDJQYGOA-IDMWQADZSA-N
ID: ZXRCCLQDJQYGOA-IDMWQADZSA-N
Comment: Energy0
Num peaks: 7
93.0334912 2.810181522
121.0284058 22.72972939
138.0661883 2.701101344
151.0502039 10.44043893
225.0658539 4.439669565
240.076753 4.279521836
258.0873177 33.02002459

Name: +ve in-silico MS/MS by CFM-ID for ZXRCCLQDJQYGOA-IDMWQADZSA-N
ID: ZXRCCLQDJQYGOA-IDMWQADZSA-N
Comment: Energy1
Num peaks: 21
67.01784114 1.277203473
68.0130901 1.142495528
92.0130901 0.806044063
93.0334912 4.665869717
94.02874017 1.83366758
95.04914126 0.8187423012
96.04439023 1.863841774
105.0334912 1.743116295
108.0443902 2.066318542
119.0127558 1.739222489
120.0556236 1.279352836
121.0284058 28.21954723
121.0396392 5.164547465
136.0393049 1.343165731
138.0661883 0.8272827602
161.0345538 1.36301891
163.0502039 0.9069045406
225.0658539 5.167164977
227.081504 1.215069651
240.076753 8.762215988
258.0873177 7.922417364

Name: +ve in-silico MS/MS by CFM-ID for ZXRCCLQDJQYGOA-IDMWQADZSA-N
ID: ZXRCCLQDJQYGOA-IDMWQADZSA-N
Comment: Energy2
Num peaks: 20
39.02292652 1.230158435
41.00219107 2.259265017
51.02292652 2.405915565
53.00219107 1.603177973
55.01784114 2.653827703
63.02292652 1.823084265
65.00219107 6.2937927
67.01784114 12.53358105
78.03382555 2.622404294
79.01784114 5.410412476
92.99710569 2.222834749
93.0334912 12.79153047
94.02874017 3.283480973
95.01275576 4.108603334
105.0334912 1.438757476
108.0443902 1.369502197
119.0127558 2.11819574
120.0556236 1.294029479
121.0284058 11.64733757
121.0396392 1.09374376

Name: +ve in-silico MS/MS by CFM-ID for KWPDOBKRYMYOGJ-UUCQBCLGSA-N
ID: KWPDOBKRYMYOGJ-UUCQBCLGSA-N
Comment: Energy0
Num peaks: 7
121.0284058 23.28657054
138.0661883 2.73489083
149.0345538 2.53242602
151.0502039 10.65564104
225.0658539 4.513002873
240.076753 4.323593086
258.0873177 33.61225296

Name: +ve in-silico MS/MS by CFM-ID for KWPDOBKRYMYOGJ-UUCQBCLGSA-N
ID: KWPDOBKRYMYOGJ-UUCQBCLGSA-N
Comment: Energy1
Num peaks: 26
39.02292652 0.817000377
53.00219107 0.8850861831
55.01784114 1.599606302
63.02292652 0.7628520287
67.01784114 0.7924360762
68.0130901 1.146062413
82.02874017 0.7401226128
92.0130901 0.8085644083
93.0334912 1.463816019
94.02874017 1.864364535
96.04439023 1.89335267
105.0334912 1.670168372
108.0443902 2.109522784
119.0127558 1.757563078
120.0556236 1.278838685
121.0284058 27.05909904
121.0396392 5.231788731
136.0393049 1.467241843
138.0661883 0.8305457722
161.0345538 1.354468054
163.0502039 0.9372676118
215.081504 0.6981546287
225.0658539 5.271462255
227.081504 1.255750059
240.076753 8.669041126
258.0873177 7.96314507

Name: +ve in-silico MS/MS by CFM-ID for KWPDOBKRYMYOGJ-UUCQBCLGSA-N
ID: KWPDOBKRYMYOGJ-UUCQBCLGSA-N
Comment: Energy2
Num peaks: 26
29.00219107 0.8469316964
39.02292652 2.163221366
41.00219107 2.289780864
51.02292652 0.7968266367
53.00219107 3.674931847
55.01784114 2.331388944
63.02292652 2.018300413
65.00219107 10.58387573
67.01784114 4.919485496
77.00219107 2.091897163
78.03382555 2.906319077
79.01784114 1.717709545
80.04947561 0.9373330447
80.99710569 2.150952795
92.99710569 2.021714164
93.0334912 6.279237016
94.02874017 4.029682725
95.01275576 2.79396689
96.04439023 1.468191591
105.0334912 1.784668766
108.0443902 1.407912046
119.0127558 2.443913517
120.0556236 1.465957676
121.0284058 15.06551484
121.0396392 1.604202169
147.0189038 0.7594063937

Name: +ve in-silico MS/MS by CFM-ID for HDIFJPWLXGDXJB-DGIOSINNSA-N
ID: HDIFJPWLXGDXJB-DGIOSINNSA-N
Comment: Energy0
Num peaks: 7
95.04914126 19.90268124
121.0284058 5.019434846
138.0661883 4.302212995
151.0502039 9.164724208
164.0454529 10.92907849
240.076753 3.237571233
258.0873177 30.37246167

Name: +ve in-silico MS/MS by CFM-ID for HDIFJPWLXGDXJB-DGIOSINNSA-N
ID: HDIFJPWLXGDXJB-DGIOSINNSA-N
Comment: Energy1
Num peaks: 19
51.02292652 0.9616147648
68.0130901 1.368900659
92.0130901 1.040170914
94.02874017 2.285067645
95.04914126 17.42598044
96.04439023 2.335025956
108.0443902 3.25301727
120.0556236 6.283195768
121.0284058 7.895858377
121.0396392 4.056748011
133.0396392 1.092012954
136.0505382 3.524725521
138.0661883 3.90888536
163.0502039 0.9590988282
164.0454529 8.65260231
180.0403675 0.9352520902
227.081504 1.150899714
240.076753 4.742450608
258.0873177 8.559633998

Name: +ve in-silico MS/MS by CFM-ID for HDIFJPWLXGDXJB-DGIOSINNSA-N
ID: HDIFJPWLXGDXJB-DGIOSINNSA-N
Comment: Energy2
Num peaks: 19
49.00727645 4.136608168
51.02292652 2.981783497
53.03857658 2.543390227
57.00833907 3.792670884
63.02292652 5.618106539
65.03857658 4.0029006
67.05422664 5.390410319
76.01817548 1.382706886
78.03382555 4.776873956
79.05422664 1.594427943
92.0130901 1.611136678
94.02874017 8.302797037
95.04914126 12.06532067
96.04439023 3.807835136
108.0443902 3.080321611
120.0556236 6.333524871
121.0284058 2.805688551
121.0396392 5.087622428
189.0658539 1.304027968

Name: +ve in-silico MS/MS by CFM-ID for PGTOOUWDWUZDNY-KMUHKHSISA-N
ID: PGTOOUWDWUZDNY-KMUHKHSISA-N
Comment: Energy0
Num peaks: 6
105.0334912 11.81988987
121.0396392 5.860391168
151.0502039 15.24402223
152.0454529 8.586641243
154.0611029 11.85880948
258.0873177 28.5611861

Name: +ve in-silico MS/MS by CFM-ID for PGTOOUWDWUZDNY-KMUHKHSISA-N
ID: PGTOOUWDWUZDNY-KMUHKHSISA-N
Comment: Energy1
Num peaks: 14
63.02292652 1.29314599
68.0130901 1.887121175
79.05422664 4.153024548
80.0130901 1.332981377
92.0130901 1.392800385
94.02874017 2.675387527
96.04439023 2.626118198
105.0334912 23.76112024
108.0443902 4.216245039
121.0396392 3.659257535
163.0502039 1.756646439
227.081504 2.069948386
240.076753 15.49680857
258.0873177 14.41126788

Name: +ve in-silico MS/MS by CFM-ID for PGTOOUWDWUZDNY-KMUHKHSISA-N
ID: PGTOOUWDWUZDNY-KMUHKHSISA-N
Comment: Energy2
Num peaks: 15
39.02292652 1.934900373
49.00727645 4.620757268
51.02292652 4.466548366
63.02292652 7.812749917
78.03382555 3.65874159
92.0130901 1.686300431
94.02874017 6.152758117
96.04439023 2.907117977
105.0334912 21.69368001
108.0443902 4.945150363
121.0396392 8.202640745
133.0396392 2.411093226
134.0348882 2.20799354
136.0505382 5.761449315
151.0502039 2.532669633

Name: +ve in-silico MS/MS by CFM-ID for YUPMVJHFFCDYES-UHFFFAOYSA-N
ID: YUPMVJHFFCDYES-UHFFFAOYSA-N
Comment: Energy0
Num peaks: 25
43.01784114 1.847244518
44.0130901 1.081306
61.0396392 2.482581871
98.98417166 1.731832159
127.0865894 1.937034185
128.0818384 1.661087694
129.1022395 1.622807221
130.0974884 1.532339872
155.081504 1.261123777
157.0971541 2.960249549
158.092403 1.306366582
172.1080531 5.659120656
173.0920687 0.9741860432
198.0873177 2.061286306
200.1029677 8.26505603
211.0478345 2.182643359
218.1135324 1.660589085
237.0634846 2.678264193
238.0475002 3.908393993
239.0427492 1.174938666
255.0740493 11.11969635
256.0692983 3.664957538
280.0692983 4.196493279
281.0533138 2.848721276
298.0798629 11.08005527

Name: +ve in-silico MS/MS by CFM-ID for YUPMVJHFFCDYES-UHFFFAOYSA-N
ID: YUPMVJHFFCDYES-UHFFFAOYSA-N
Comment: Energy1
Num peaks: 28
43.01784114 1.31971682
44.0130901 1.884767715
60.04439023 1.470070804
61.0396392 4.591192789
98.98417166 5.386987547
112.0756904 3.050334301
127.0865894 2.245610072
128.0818384 1.611106319
129.1022395 2.997782784
130.0974884 5.26419739
140.070605 3.242032978
155.081504 1.483683815
157.0971541 5.349075184
158.092403 2.12237664
172.1080531 4.46775519
194.0212854 1.295805648
196.0369355 1.284641724
200.1029677 4.413886319
211.0478345 3.437435728
213.0634846 1.064500002
237.0634846 2.281824678
238.0475002 6.375785137
239.0427492 1.623832212
255.0740493 5.375885415
256.0692983 1.18260536
280.0692983 1.949450551
281.0533138 2.132936098
298.0798629 1.249503751

Name: +ve in-silico MS/MS by CFM-ID for YUPMVJHFFCDYES-UHFFFAOYSA-N
ID: YUPMVJHFFCDYES-UHFFFAOYSA-N
Comment: Energy2
Num peaks: 31
43.01784114 3.250774811
43.02907452 0.741178771
44.0130901 4.157729572
44.04947561 0.7951236046
58.06512568 0.8946651174
60.04439023 1.80351607
61.0396392 7.680351726
70.02874017 1.352367185
72.04439023 1.054267223
73.0396392 1.655628627
84.04439023 1.158806849
96.96852159 1.508616314
98.0600403 3.223077554
98.98417166 1.021165568
110.0600403 0.9163495073
112.0756904 19.45801777
113.0709393 2.379808713
114.0913404 1.374444634
127.0865894 4.164301173
128.0818384 1.885853629
129.1022395 3.576241632
130.0974884 4.482828505
138.0549549 0.8623304123
142.086255 0.9894917034
155.081504 1.230147145
157.0971541 2.197118064
158.092403 1.324795157
172.1080531 1.04318625
173.0920687 1.006381172
196.0369355 1.984247962
238.0475002 0.7872111793

Name: +ve in-silico MS/MS by CFM-ID for ZPTGNLDNBKQOKL-UHFFFAOYSA-N
ID: ZPTGNLDNBKQOKL-UHFFFAOYSA-N
Comment: Energy0
Num peaks: 7
61.02840582 5.752444884
218.029528 2.83186141
234.0608281 2.793337092
244.0451781 7.67475862
249.0604938 1.77647316
262.0557428 27.00804572
280.0663074 32.85652616

Name: +ve in-silico MS/MS by CFM-ID for ZPTGNLDNBKQOKL-UHFFFAOYSA-N
ID: ZPTGNLDNBKQOKL-UHFFFAOYSA-N
Comment: Energy1
Num peaks: 27
43.01784114 4.234674763
45.0334912 2.846119991
56.99710569 1.15179635
59.01275576 0.9885230679
61.02840582 17.89648516
63.04405588 7.30879036
73.02840582 1.28951082
85.02840582 0.9270141342
87.00767038 0.8415660287
91.0389705 0.8675067554
103.0389705 0.8682434231
105.0546206 1.234107733
139.997834 0.786080098
154.013484 1.013281169
156.0291341 2.400964701
170.0083986 0.9650315825
172.0240487 2.344270734
174.0396988 1.451822706
188.0189633 2.34867672
200.0189633 2.352822924
202.0346134 0.825480874
216.0502635 1.912401307
218.029528 1.625119941
234.0608281 1.686524761
244.0451781 9.11203874
262.0557428 8.458307008
280.0663074 2.926372534

Name: +ve in-silico MS/MS by CFM-ID for ZPTGNLDNBKQOKL-UHFFFAOYSA-N
ID: ZPTGNLDNBKQOKL-UHFFFAOYSA-N
Comment: Energy2
Num peaks: 31
29.00219107 1.397295583
31.01784114 2.548247367
41.00219107 1.726855011
43.01784114 6.298824488
44.99710569 1.357923719
45.0334912 4.985162252
56.99710569 6.663058479
59.01275576 2.083565257
61.02840582 17.53998281
63.04405588 3.766369389
73.02840582 1.256605522
87.00767038 0.8583206025
91.0389705 1.744578489
100.0029193 0.760206806
119.0338851 0.8152050213
130.013484 1.120178601
142.013484 1.987211326
170.0083986 1.428231565
172.0240487 3.218596509
174.0396988 3.178734206
188.0189633 1.132309821
188.0553488 1.050098459
190.0346134 1.07408232
190.0709989 1.963811856
200.0189633 1.559469394
202.0346134 1.28707373
216.0502635 1.317686674
218.0659135 1.025628679
244.0451781 2.925964397
248.0400927 0.9021442968
262.0557428 0.8308191608

Name: +ve in-silico MS/MS by CFM-ID for JQODEHYDIDMANO-RQOWECAXSA-N
ID: JQODEHYDIDMANO-RQOWECAXSA-N
Comment: Energy0
Num peaks: 9
157.0131497 5.184329305
171.0287997 4.362201432
185.0080643 5.997503559
199.0237144 12.32153212
203.018629 5.636142503
217.034279 8.563388472
227.018629 14.49135991
245.0291937 17.85409907
263.0397584 6.387077172

Name: +ve in-silico MS/MS by CFM-ID for JQODEHYDIDMANO-RQOWECAXSA-N
ID: JQODEHYDIDMANO-RQOWECAXSA-N
Comment: Energy1
Num peaks: 19
59.01275576 6.632345297
68.99710569 2.211371735
83.01275576 3.478201523
85.02840582 2.921557863
87.00767038 1.839235809
96.99202031 1.848032877
113.0233204 1.956311957
115.002585 3.683128534
129.0182351 5.54510994
157.0131497 9.584979224
171.0287997 7.973440503
173.0444498 2.172175414
185.0080643 4.791742531
199.0237144 6.500873959
201.0393644 4.514850505
203.018629 2.421918639
217.034279 5.867836788
227.018629 3.227778094
245.0291937 3.426213343

Name: +ve in-silico MS/MS by CFM-ID for JQODEHYDIDMANO-RQOWECAXSA-N
ID: JQODEHYDIDMANO-RQOWECAXSA-N
Comment: Energy2
Num peaks: 14
59.01275576 3.312890851
68.99710569 2.50767654
71.01275576 3.814119278
83.01275576 8.11251416
85.02840582 2.846934329
87.00767038 2.070360389
115.002585 1.995628818
129.0182351 3.839074965
157.0131497 14.15386882
171.0287997 23.10424783
173.0444498 3.172475241
185.0080643 1.697926995
199.0237144 7.313954651
201.0393644 3.191993897

Name: +ve in-silico MS/MS by CFM-ID for OSUVKBWZRQLANK-UHFFFAOYSA-N
ID: OSUVKBWZRQLANK-UHFFFAOYSA-N
Comment: Energy0
Num peaks: 10
96.96852159 2.216789675
98.98417166 3.369395456
118.0651257 1.459505662
132.0807757 2.185535714
158.0964258 6.815450768
160.1120759 26.41707789
162.1277259 3.376493573
178.1226406 1.408200946
240.0784064 3.536025857
258.0889711 30.01791567

Name: +ve in-silico MS/MS by CFM-ID for OSUVKBWZRQLANK-UHFFFAOYSA-N
ID: OSUVKBWZRQLANK-UHFFFAOYSA-N
Comment: Energy1
Num peaks: 19
39.02292652 2.36687279
41.03857658 4.642804615
43.05422664 1.55328197
80.97360697 2.008621808
94.06512568 4.429471944
96.96852159 3.422397085
98.98417166 6.004546727
108.0807757 1.6904431
118.0651257 2.341247565
120.0807757 2.122328682
130.0651257 1.185735378
132.0807757 1.958866595
143.0855268 1.605509076
144.0807757 1.248108102
146.0964258 1.479979827
158.0964258 6.538227749
160.1120759 32.16646202
162.1277259 2.041939704
258.0889711 1.491400028

Name: +ve in-silico MS/MS by CFM-ID for OSUVKBWZRQLANK-UHFFFAOYSA-N
ID: OSUVKBWZRQLANK-UHFFFAOYSA-N
Comment: Energy2
Num peaks: 31
39.02292652 5.479662897
41.03857658 2.385672778
43.05422664 2.633134879
49.00727645 6.872397346
51.02292652 2.004209935
53.03857658 1.218585197
63.02292652 4.332738046
67.05422664 2.485064467
78.03382555 0.9966922538
79.05422664 3.65927637
80.97360697 1.048334449
81.06987671 2.288936179
83.08552677 1.831736953
85.10117684 0.9412675958
94.06512568 2.467606604
96.96852159 2.401280453
98.98417166 1.058145672
104.0494756 3.850491756
106.0651257 3.800585394
108.0807757 4.663706684
110.0964258 1.437577937
112.1120759 1.270746974
118.0651257 2.994188807
120.0807757 2.228521477
131.0855268 1.31809446
132.0807757 1.32102815
133.1011768 2.237027765
134.0964258 2.513073891
144.0807757 1.026372169
160.1120759 3.598839792
242.0576709 0.8954241551

Name: +ve in-silico MS/MS by CFM-ID for CQECLZXFANKLPX-UHFFFAOYSA-N
ID: CQECLZXFANKLPX-UHFFFAOYSA-N
Comment: Energy0
Num peaks: 6
151.0389705 1.755894745
191.025819 1.331938527
217.041469 15.54619926
219.0571191 2.098885923
245.0363837 35.23114022
263.0469483 38.02824577

Name: +ve in-silico MS/MS by CFM-ID for CQECLZXFANKLPX-UHFFFAOYSA-N
ID: CQECLZXFANKLPX-UHFFFAOYSA-N
Comment: Energy1
Num peaks: 6
151.0389705 2.849953905
215.025819 1.905956953
217.041469 29.79561776
219.0571191 4.557342344
245.0363837 36.19736237
263.0469483 12.65378973

Name: +ve in-silico MS/MS by CFM-ID for CQECLZXFANKLPX-UHFFFAOYSA-N
ID: CQECLZXFANKLPX-UHFFFAOYSA-N
Comment: Energy2
Num peaks: 20
39.02292652 1.898239119
79.01784114 1.64750506
81.0334912 1.720856689
107.0491413 1.424756078
134.9996042 8.897574771
137.0152543 2.983453705
157.0647913 1.956018218
158.9996042 3.18057145
161.0152543 11.55517836
163.0309044 3.02992734
175.0309044 1.796866261
183.0804414 1.874639346
189.0101689 2.847197444
189.0465544 3.170066382
191.025819 7.212701089
193.041469 2.197139871
203.025819 1.176114966
215.025819 5.217417022
217.041469 12.56045543
245.0363837 4.599369787

Name: +ve in-silico MS/MS by CFM-ID for XNEKRGDCRGRGFD-UHFFFAOYSA-N
ID: XNEKRGDCRGRGFD-UHFFFAOYSA-N
Comment: Energy0
Num peaks: 6
48.98395416 1.750357538
182.1175552 9.825281947
212.0472827 1.499347719
226.0629328 13.79342312
228.0785828 2.836856645
258.0891475 53.75438045

Name: +ve in-silico MS/MS by CFM-ID for XNEKRGDCRGRGFD-UHFFFAOYSA-N
ID: XNEKRGDCRGRGFD-UHFFFAOYSA-N
Comment: Energy1
Num peaks: 15
59.04914126 5.470607022
76.97886878 7.346852401
107.0491413 4.141521806
122.0600403 1.322809662
136.0756904 1.638758095
150.0913404 16.9619862
166.086255 2.15524894
182.1175552 12.16664891
196.0523681 1.365145014
200.0472827 1.530325934
212.0472827 1.30973902
222.1124698 1.673228029
226.0629328 9.357885062
228.0785828 2.637092534
258.0891475 11.35462558

Name: +ve in-silico MS/MS by CFM-ID for XNEKRGDCRGRGFD-UHFFFAOYSA-N
ID: XNEKRGDCRGRGFD-UHFFFAOYSA-N
Comment: Energy2
Num peaks: 28
15.02292652 0.735755953
39.02292652 0.8326919862
45.0334912 1.80428454
47.04914126 0.8372189446
48.98395416 2.202509044
49.00727645 1.400353917
51.02292652 8.349741469
58.9683041 1.142196299
59.04914126 4.543942557
63.02292652 1.446993384
74.0600403 5.504988531
76.97886878 1.627485346
107.0491413 4.769766824
112.0756904 0.8644278035
122.0600403 9.448517989
124.0756904 1.536499695
126.0913404 1.401551991
136.0756904 4.600488508
138.0913404 2.960375719
144.0210679 1.192658751
150.0913404 11.38079673
152.1069905 1.042455529
166.086255 5.667409323
168.0210679 0.6859166588
170.036718 1.40386323
182.036718 0.8230570406
182.1175552 1.30091178
212.0472827 0.910656113

Name: +ve in-silico MS/MS by CFM-ID for CHULGSJCJUDJEL-UHFFFAOYSA-N
ID: CHULGSJCJUDJEL-UHFFFAOYSA-N
Comment: Energy0
Num peaks: 6
48.98395416 1.714362211
107.0491413 3.763760483
182.1175552 9.465200795
226.0629328 13.11336458
228.0785828 2.975046159
258.0891475 52.22944242

Name: +ve in-silico MS/MS by CFM-ID for CHULGSJCJUDJEL-UHFFFAOYSA-N
ID: CHULGSJCJUDJEL-UHFFFAOYSA-N
Comment: Energy1
Num peaks: 13
59.04914126 5.418419171
74.0600403 1.345190952
76.97886878 7.04795705
107.0491413 14.53094956
122.0600403 1.295258007
136.0756904 1.553357448
150.0913404 13.15918613
166.086255 2.100118344
182.1175552 12.10480032
222.1124698 1.726503443
226.0629328 7.342266887
228.0785828 1.831133958
258.0891475 11.26999146

Name: +ve in-silico MS/MS by CFM-ID for CHULGSJCJUDJEL-UHFFFAOYSA-N
ID: CHULGSJCJUDJEL-UHFFFAOYSA-N
Comment: Energy2
Num peaks: 24
39.02292652 0.8184761678
45.0334912 1.635355997
47.04914126 0.7527742207
48.98395416 1.99671042
49.00727645 1.359260014
51.02292652 7.920512802
58.9683041 1.114820842
59.04914126 3.998680122
63.02292652 3.939372158
74.0600403 1.916494368
76.97886878 1.38327948
79.05422664 0.8900614799
107.0491413 12.5971129
122.0600403 8.058045669
124.0756904 1.33439207
126.0913404 1.544985839
136.0756904 5.084654754
138.0913404 3.728873082
150.0913404 11.37062713
152.1069905 0.8952246935
156.0210679 1.055970945
166.086255 4.797669286
170.036718 1.171688896
182.1175552 1.143523539

Name: +ve in-silico MS/MS by CFM-ID for IJRWRDZQONDAEN-UHFFFAOYSA-N
ID: IJRWRDZQONDAEN-UHFFFAOYSA-N
Comment: Energy0
Num peaks: 6
48.98395416 1.718954672
107.0491413 3.769514382
182.1175552 9.48420765
226.0629328 13.09609739
228.0785828 2.985055829
258.0891475 52.42456991

Name: +ve in-silico MS/MS by CFM-ID for IJRWRDZQONDAEN-UHFFFAOYSA-N
ID: IJRWRDZQONDAEN-UHFFFAOYSA-N
Comment: Energy1
Num peaks: 12
59.04914126 5.486897215
74.0600403 1.363946275
76.97886878 7.102216782
107.0491413 15.11263785
136.0756904 1.574992045
150.0913404 13.3599149
166.086255 2.12647591
182.1175552 12.35380592
222.1124698 1.760759605
226.0629328 7.499937976
228.0785828 1.870608004
258.0891475 11.56012096

Name: +ve in-silico MS/MS by CFM-ID for IJRWRDZQONDAEN-UHFFFAOYSA-N
ID: IJRWRDZQONDAEN-UHFFFAOYSA-N
Comment: Energy2
Num peaks: 24
45.0334912 1.852489511
47.04914126 0.8596616338
48.98395416 2.20853953
49.00727645 0.8251471067
51.02292652 1.578016003
58.9683041 1.226423994
59.04914126 4.337558618
63.02292652 3.967635023
74.0600403 2.186600173
76.97886878 1.217876272
79.05422664 0.9831713729
81.0334912 2.488523389
107.0491413 14.5657548
122.0600403 8.949905008
124.0756904 0.8419251354
134.0600403 0.7499072683
136.0756904 5.342272479
138.0913404 3.513264458
150.0913404 13.00965739
152.1069905 1.052912402
156.0210679 0.7476570323
166.086255 5.409330515
182.1175552 1.365726901
200.0472827 0.7753817905

Name: +ve in-silico MS/MS by CFM-ID for BQMQDINADYDOCK-UHFFFAOYSA-N
ID: BQMQDINADYDOCK-UHFFFAOYSA-N
Comment: Energy0
Num peaks: 6
212.0818384 5.115988168
222.0661883 4.4164076
228.0655196 1.905312118
240.076753 37.7542733
241.0607686 2.646939126
258.0873177 38.24716778

Name: +ve in-silico MS/MS by CFM-ID for BQMQDINADYDOCK-UHFFFAOYSA-N
ID: BQMQDINADYDOCK-UHFFFAOYSA-N
Comment: Energy1
Num peaks: 20
29.03857658 1.123291815
142.0287402 1.641493573
144.0443902 0.9798645994
170.0236548 1.884113806
172.0393049 2.095459175
184.0505382 2.172329482
188.0342195 1.270769754
190.0498695 1.590061302
194.0712737 1.582518951
196.0869237 1.639838061
210.0661883 0.9775348234
212.0454529 3.74065435
212.0818384 8.95618296
214.0974884 6.17674345
222.0661883 7.081639389
230.0560175 1.336828372
231.0764186 1.204823854
240.076753 23.54825698
242.0560175 1.113893767
258.0873177 10.4411888

Name: +ve in-silico MS/MS by CFM-ID for BQMQDINADYDOCK-UHFFFAOYSA-N
ID: BQMQDINADYDOCK-UHFFFAOYSA-N
Comment: Energy2
Num peaks: 31
29.03857658 2.471598855
52.01817548 1.62317844
144.0556236 1.321508343
145.0396392 3.208506329
170.0348882 1.531122477
170.0600403 1.643710727
170.0712737 1.178206417
172.0505382 3.833277591
182.0600403 2.98089434
184.0505382 4.487222809
185.0345538 1.60366117
186.0661883 1.008000727
192.0556236 0.9511032085
194.0712737 1.648400389
196.0505382 3.035583637
196.0869237 4.434801883
197.0709393 2.131981023
198.0549549 2.902556931
198.0661883 5.496733023
212.0454529 6.444725332
212.070605 1.411300676
212.0818384 1.844037431
213.0658539 1.225213324
214.0498695 1.073748898
214.0611029 1.361309182
215.0451185 1.614210282
222.0661883 3.964358903
223.0502039 2.808580727
230.0560175 1.018564435
240.076753 3.299995591
242.0560175 1.405702501

Name: +ve in-silico MS/MS by CFM-ID for WAAPEIZFCHNLKK-UHFFFAOYSA-N
ID: WAAPEIZFCHNLKK-UHFFFAOYSA-N
Comment: Energy0
Num peaks: 6
192.0455331 6.290595839
207.0564321 2.264987187
209.0720822 23.29272031
262.0622458 2.497839717
263.0462614 25.43501317
280.0728105 25.7473829

Name: +ve in-silico MS/MS by CFM-ID for WAAPEIZFCHNLKK-UHFFFAOYSA-N
ID: WAAPEIZFCHNLKK-UHFFFAOYSA-N
Comment: Energy1
Num peaks: 11
122.0400538 4.099980749
138.0349684 5.435394266
164.0506185 2.197849721
191.0615175 3.125428276
192.0455331 24.64747414
207.0564321 2.922192406
209.0356967 1.997682176
209.0720822 24.8002966
262.0622458 2.045268656
263.0462614 8.313875183
280.0728105 1.929769408

Name: +ve in-silico MS/MS by CFM-ID for WAAPEIZFCHNLKK-UHFFFAOYSA-N
ID: WAAPEIZFCHNLKK-UHFFFAOYSA-N
Comment: Energy2
Num peaks: 17
42.03382555 1.510906112
68.0130901 1.359379425
86.02365479 3.083665316
88.03930485 14.08996393
95.02398914 5.887860229
97.0396392 1.762981099
97.04480483 1.347101181
122.0400538 6.718947582
123.0240694 2.039716109
136.0557039 2.259828203
138.0349684 21.90683528
140.0506185 8.968897548
164.0506185 3.121251843
189.0658539 2.363942483
192.0455331 1.472668598
193.0407821 1.477059541
209.0720822 1.912908027

Name: +ve in-silico MS/MS by CFM-ID for YOELZIQOLWZLQC-UHFFFAOYSA-N
ID: YOELZIQOLWZLQC-UHFFFAOYSA-N
Comment: Energy0
Num peaks: 6
202.0433447 0.90825622
269.054324 0.630471741
271.069974 1.268490791
278.0746448 3.816141122
281.054324 2.201142463
298.0808731 86.17122788

Name: +ve in-silico MS/MS by CFM-ID for YOELZIQOLWZLQC-UHFFFAOYSA-N
ID: YOELZIQOLWZLQC-UHFFFAOYSA-N
Comment: Energy1
Num peaks: 7
213.082253 2.568795499
267.0386739 3.086633731
269.054324 3.385415565
271.069974 3.464542948
281.054324 5.84515062
282.0495729 4.825652686
298.0808731 58.88463595

Name: +ve in-silico MS/MS by CFM-ID for YOELZIQOLWZLQC-UHFFFAOYSA-N
ID: YOELZIQOLWZLQC-UHFFFAOYSA-N
Comment: Energy2
Num peaks: 31
39.02292652 1.281233138
49.00727645 2.618152522
51.02292652 3.779517571
52.01817548 0.8653880702
57.0135047 1.26318288
63.02292652 1.985106071
65.03857658 2.575857877
75.02292652 3.593867912
80.04947561 1.360883248
81.0135047 0.8753408869
92.04947561 19.92980104
97.04480483 1.931254842
102.0338255 1.75613141
117.0447246 2.42398288
119.0291548 2.365459398
169.0448048 1.459794905
170.0400538 1.477653756
171.0604549 0.8526579099
172.0557039 1.970889632
181.0448048 0.8465163904
186.0713539 1.489218607
196.0557039 2.293750653
198.0713539 2.107739307
213.082253 5.006996108
219.0386739 0.8761158129
250.0433447 1.201316199
251.0637458 1.061011188
257.054324 0.9790477811
270.0495729 0.7962403457
278.0746448 2.744312922
282.0495729 0.9471701078

Name: +ve in-silico MS/MS by CFM-ID for GLHFDXWSDZWRNN-UHFFFAOYSA-N
ID: GLHFDXWSDZWRNN-UHFFFAOYSA-N
Comment: Energy0
Num peaks: 6
219.0386739 0.909697454
269.054324 0.6291664597
271.069974 1.268611632
278.0746448 3.816175188
281.054324 2.201561062
298.0808731 86.17122788

Name: +ve in-silico MS/MS by CFM-ID for GLHFDXWSDZWRNN-UHFFFAOYSA-N
ID: GLHFDXWSDZWRNN-UHFFFAOYSA-N
Comment: Energy1
Num peaks: 7
213.082253 2.66630211
267.0386739 3.086490465
269.054324 3.378237352
271.069974 3.466179977
281.054324 5.907315422
282.0495729 4.835392688
298.0808731 58.88463595

Name: +ve in-silico MS/MS by CFM-ID for GLHFDXWSDZWRNN-UHFFFAOYSA-N
ID: GLHFDXWSDZWRNN-UHFFFAOYSA-N
Comment: Energy2
Num peaks: 31
39.02292652 1.738093032
49.00727645 0.9272862816
51.02292652 1.930266617
57.0135047 1.474345788
63.02292652 2.059362511
65.03857658 1.542466497
75.02292652 1.81140925
80.04947561 1.256356729
81.0135047 2.965366146
83.02915477 2.418197947
91.05422664 1.49653521
97.04480483 1.911829567
102.0338255 2.221922617
109.0448048 19.6622752
119.0291548 1.75613141
129.0447246 1.459138364
134.0400538 2.583863126
169.0448048 1.670289762
179.0603746 1.030310968
181.0448048 0.8838866925
186.0713539 1.611688318
198.0713539 2.107739307
213.082253 5.4204017
237.0480957 1.052677719
250.0433447 1.427226602
251.0637458 1.316051187
255.0386739 1.284163688
257.054324 0.9663939694
261.0480957 0.9687001663
278.0746448 3.408019021
282.0495729 0.9429475533

Name: +ve in-silico MS/MS by CFM-ID for MIVZPPWQZAABAF-UHFFFAOYSA-N
ID: MIVZPPWQZAABAF-UHFFFAOYSA-N
Comment: Energy0
Num peaks: 12
46.06512568 5.692081756
72.04439023 5.268059784
90.05495492 5.866256024
115.0502039 3.290635695
169.0430103 2.809631529
171.0764186 1.174473681
187.053575 1.397383222
210.0873177 5.779502336
212.1029677 1.941057974
213.0328396 1.274150546
242.0593887 4.666684407
258.0906888 41.17563

Name: +ve in-silico MS/MS by CFM-ID for MIVZPPWQZAABAF-UHFFFAOYSA-N
ID: MIVZPPWQZAABAF-UHFFFAOYSA-N
Comment: Energy1
Num peaks: 22
44.04947561 2.874929684
46.06512568 6.71871387
46.99499752 1.404647811
49.01064758 2.455324054
72.04439023 23.22561732
88.03930485 1.123768237
90.05495492 5.737119135
123.0552893 2.002059727
139.0324456 3.12315999
141.0480957 1.408501075
169.0430103 7.419402815
180.076753 1.537670494
182.092403 1.13288756
187.053575 1.524641701
210.0873177 3.128160439
212.048824 1.334460534
212.1029677 1.616492381
213.0328396 1.959897158
226.064474 2.337069895
228.0801241 2.489532107
242.0593887 1.570257078
258.0906888 4.709027527

Name: +ve in-silico MS/MS by CFM-ID for MIVZPPWQZAABAF-UHFFFAOYSA-N
ID: MIVZPPWQZAABAF-UHFFFAOYSA-N
Comment: Energy2
Num peaks: 31
15.02292652 3.420319894
30.03382555 2.089329339
40.01817548 1.53407089
44.04947561 2.997796997
46.06512568 6.525297002
46.99499752 1.266868348
58.99499752 1.147434629
61.01064758 1.672923262
69.04472458 2.709186989
70.99499752 0.8243997847
72.04439023 8.493152772
73.01064758 1.955335795
86.00589655 1.950535364
88.02154661 5.165808569
88.03930485 1.246759291
90.05495492 2.522193611
99.00114552 3.63332158
100.0215466 2.412725878
101.0167956 1.025304489
103.0324456 0.9610947234
115.0324456 2.749826658
115.0502039 1.319408604
117.0480957 0.9681489433
123.0552893 1.361532639
127.0324456 1.160972396
139.0324456 1.74764175
168.076753 1.251224014
180.076753 2.092274291
186.0331739 1.011265468
198.0331739 0.8141761966
242.0593887 0.8438410893

Name: +ve in-silico MS/MS by CFM-ID for GVISZWLIJCVBOG-UHFFFAOYSA-N
ID: GVISZWLIJCVBOG-UHFFFAOYSA-N
Comment: Energy0
Num peaks: 6
95.01275576 11.16043449
125.0345538 1.221740734
162.0661883 3.914046191
164.0818384 17.66179771
240.076753 4.670955126
258.0873177 53.40757152

Name: +ve in-silico MS/MS by CFM-ID for GVISZWLIJCVBOG-UHFFFAOYSA-N
ID: GVISZWLIJCVBOG-UHFFFAOYSA-N
Comment: Energy1
Num peaks: 11
65.00219107 1.727084041
95.01275576 28.01849591
107.0491413 2.356751226
108.0443902 4.358506796
162.0661883 2.78524052
164.0818384 18.12266215
226.0611029 3.030388184
230.092403 4.124063539
240.076753 4.899129974
242.0560175 2.645158359
258.0873177 8.277995075

Name: +ve in-silico MS/MS by CFM-ID for GVISZWLIJCVBOG-UHFFFAOYSA-N
ID: GVISZWLIJCVBOG-UHFFFAOYSA-N
Comment: Energy2
Num peaks: 22
25.00727645 1.768975887
31.02907452 1.261881117
39.02292652 3.659318355
41.03857658 1.310196139
51.02292652 0.8581107195
53.00219107 4.250695744
53.01342445 14.13482858
53.03857658 1.386435786
55.01784114 1.757287864
55.02907452 7.496535815
56.02432348 1.625217352
57.00833907 1.124911032
57.04472458 17.03875237
70.03997355 2.724209453
79.05422664 3.782945405
81.00833907 0.852283984
81.06987671 1.303110707
95.01275576 7.73196607
119.0239891 0.9193388545
147.0189038 1.74546976
162.0661883 1.472562424
164.0818384 1.94541241

Name: +ve in-silico MS/MS by CFM-ID for IFAWQJNCOYZJLO-UHFFFAOYSA-N
ID: IFAWQJNCOYZJLO-UHFFFAOYSA-N
Comment: Energy0
Num peaks: 6
62.99960423 3.235213991
90.99451885 10.40600513
151.075356 19.81710517
168.1019051 13.67621989
222.1124698 4.797679799
258.0891475 30.65272951

Name: +ve in-silico MS/MS by CFM-ID for IFAWQJNCOYZJLO-UHFFFAOYSA-N
ID: IFAWQJNCOYZJLO-UHFFFAOYSA-N
Comment: Energy1
Num peaks: 12
55.01784114 3.689052499
62.99960423 3.65298908
72.98395416 2.479846307
90.99451885 7.799543678
107.0491413 1.491599619
136.0756904 2.25805653
151.075356 32.19996493
152.070605 3.735000347
166.086255 1.509944164
168.1019051 16.2573435
222.1124698 1.585226435
258.0891475 4.072282536

Name: +ve in-silico MS/MS by CFM-ID for IFAWQJNCOYZJLO-UHFFFAOYSA-N
ID: IFAWQJNCOYZJLO-UHFFFAOYSA-N
Comment: Energy2
Num peaks: 24
49.00727645 1.025611761
51.02292652 2.236500892
55.01784114 1.46719223
60.98395416 1.105659969
62.99960423 6.219306117
65.03857658 1.522384257
67.05422664 2.516794591
72.98395416 1.243878404
79.01784114 2.045863766
81.0334912 1.564138593
83.04914126 1.166253481
90.99451885 2.292020677
95.04914126 1.397095371
105.0334912 8.221331132
107.0491413 9.751948302
121.0647913 5.322898228
122.0600403 2.660794897
123.0804414 1.494582801
124.0756904 4.68991096
135.0440559 3.100453765
136.0756904 2.187643483
151.075356 12.927069
152.070605 3.696023662
168.1019051 1.063070344

Name: +ve in-silico MS/MS by CFM-ID for XQPQIMBSZLYRTP-UHFFFAOYSA-N
ID: XQPQIMBSZLYRTP-UHFFFAOYSA-N
Comment: Energy0
Num peaks: 6
48.98395416 3.125910922
76.97886878 5.942559845
165.0910061 19.80369093
182.1175552 11.27569038
230.0578474 4.155406941
258.0891475 36.70440259

Name: +ve in-silico MS/MS by CFM-ID for XQPQIMBSZLYRTP-UHFFFAOYSA-N
ID: XQPQIMBSZLYRTP-UHFFFAOYSA-N
Comment: Energy1
Num peaks: 22
76.97886878 3.738166534
81.0334912 0.9798004126
106.0054179 1.440296921
107.0491413 1.248454346
111.0804414 1.245289482
121.0647913 1.461289319
124.0756904 2.005864679
135.0440559 1.174724698
136.0756904 2.964734817
137.0597059 1.245541248
139.075356 3.551647066
150.0913404 0.9360041092
152.070605 2.481562198
154.086255 3.077261471
165.0910061 26.51083603
166.086255 1.766512785
182.1175552 14.20675824
204.0785828 0.8857539247
212.0472827 1.358952038
222.1124698 1.255819784
230.0578474 1.50911846
258.0891475 5.375047885

Name: +ve in-silico MS/MS by CFM-ID for XQPQIMBSZLYRTP-UHFFFAOYSA-N
ID: XQPQIMBSZLYRTP-UHFFFAOYSA-N
Comment: Energy2
Num peaks: 26
29.03857658 1.312723218
41.00219107 0.9539271603
48.98395416 2.647471184
51.02292652 0.9127111396
58.9683041 2.506735922
67.05422664 0.8972943468
74.96321872 0.9765767935
76.97886878 4.908739965
79.01784114 0.9122740971
105.0334912 3.210033486
107.0491413 4.148286098
109.0647913 7.314866825
121.0647913 6.762917821
122.0600403 1.278440495
123.0804414 2.148594345
124.0756904 4.879976255
135.0440559 2.170440849
135.0804414 0.9488669647
136.0756904 5.618632176
137.0597059 8.835790671
139.075356 2.74194998
149.0597059 1.283204838
152.070605 4.642047007
165.0910061 5.373389827
166.086255 1.979768852
198.0316326 0.941671011

Name: +ve in-silico MS/MS by CFM-ID for VFDXJOUOYOTEFU-UHFFFAOYSA-N
ID: VFDXJOUOYOTEFU-UHFFFAOYSA-N
Comment: Energy0
Num peaks: 6
46.99499752 3.494404805
141.0480957 4.423741133
157.0542437 3.968223492
246.0807928 19.26417772
263.0419648 5.405614463
280.0685139 45.39252569

Name: +ve in-silico MS/MS by CFM-ID for VFDXJOUOYOTEFU-UHFFFAOYSA-N
ID: VFDXJOUOYOTEFU-UHFFFAOYSA-N
Comment: Energy1
Num peaks: 20
15.02292652 1.103967236
46.99499752 1.600079846
49.01064758 0.8658249282
70.99499752 1.450445331
73.01064758 0.9469529786
94.99499752 0.9466652667
97.01064758 2.194428203
99.02629764 2.323837239
107.0603746 9.26204145
111.0665226 1.159194018
124.0215466 5.078573434
140.0276946 7.045753713
141.0480957 12.95714324
157.0542437 9.08146337
202.1087218 0.8675784421
215.0385936 0.8137257066
232.0651427 6.722413762
246.0807928 5.528244947
263.0419648 5.027181132
280.0685139 5.772266596

Name: +ve in-silico MS/MS by CFM-ID for VFDXJOUOYOTEFU-UHFFFAOYSA-N
ID: VFDXJOUOYOTEFU-UHFFFAOYSA-N
Comment: Energy2
Num peaks: 31
39.02292652 1.057348008
40.01817548 1.771727661
42.03382555 2.60386936
46.99499752 2.361685117
49.00727645 1.858085388
51.02292652 2.227179085
52.01817548 5.043838093
53.03857658 3.284731389
66.03382555 1.919123207
67.02907452 3.391838525
68.04947561 2.059820678
69.04472458 1.961652122
74.00589655 2.647814942
89.01679558 0.8632327021
98.00589655 1.488958385
99.00114552 0.9419696558
107.0603746 10.85913752
115.0324456 2.063809596
124.0215466 3.096105407
125.0167956 0.9362699222
132.0556236 0.9122904681
140.0276946 3.369247024
141.0480957 2.504007533
156.0556236 2.35613371
157.0542437 0.7794006307
158.0712737 4.375975842
229.0542437 0.8507533298
239.0419648 0.7779737378
246.0807928 1.112566531
263.0419648 1.144580727
264.0372137 0.7652135768

Name: +ve in-silico MS/MS by CFM-ID for ADIPKVVCLKSSBN-UHFFFAOYSA-N
ID: ADIPKVVCLKSSBN-UHFFFAOYSA-N
Comment: Energy0
Num peaks: 6
120.0443902 20.69443429
122.0600403 0.4991157557
148.0393049 1.044317705
240.076753 2.27040048
242.0560175 0.9626674043
258.0873177 73.0777804

Name: +ve in-silico MS/MS by CFM-ID for ADIPKVVCLKSSBN-UHFFFAOYSA-N
ID: ADIPKVVCLKSSBN-UHFFFAOYSA-N
Comment: Energy1
Num peaks: 6
107.0239891 1.866766474
109.0396392 0.8867106193
111.0552893 47.27159965
137.0345538 4.789711837
139.0502039 34.59472607
258.0873177 3.741705912

Name: +ve in-silico MS/MS by CFM-ID for ADIPKVVCLKSSBN-UHFFFAOYSA-N
ID: ADIPKVVCLKSSBN-UHFFFAOYSA-N
Comment: Energy2
Num peaks: 19
49.00727645 1.279020181
51.02292652 2.10586854
53.03857658 4.893908212
55.05422664 1.752990574
63.02292652 2.356115626
65.03857658 4.021755957
92.0130901 1.085088609
94.02874017 3.203383564
94.06512568 2.209280956
95.02398914 1.369355508
104.0130901 1.546015673
104.0494756 6.990690779
111.0552893 1.495105621
120.0443902 39.05288424
122.0600403 1.615805708
148.0393049 1.380770291
150.0549549 1.09958627
240.076753 1.110942505
242.0560175 2.341731517

Name: +ve in-silico MS/MS by CFM-ID for PZMJLAMSOBSEEJ-UHFFFAOYSA-N
ID: PZMJLAMSOBSEEJ-UHFFFAOYSA-N
Comment: Energy0
Num peaks: 6
96.96852159 2.300976341
167.081504 3.895382349
183.0764186 5.503946299
216.0420209 3.957725597
245.0321845 6.777276759
263.0427492 73.41326195

Name: +ve in-silico MS/MS by CFM-ID for PZMJLAMSOBSEEJ-UHFFFAOYSA-N
ID: PZMJLAMSOBSEEJ-UHFFFAOYSA-N
Comment: Energy1
Num peaks: 6
149.0709393 13.28309165
153.0658539 5.636932325
167.081504 13.65628883
216.0420209 9.513004608
245.0321845 19.51796344
263.0427492 19.12093567

Name: +ve in-silico MS/MS by CFM-ID for PZMJLAMSOBSEEJ-UHFFFAOYSA-N
ID: PZMJLAMSOBSEEJ-UHFFFAOYSA-N
Comment: Energy2
Num peaks: 15
15.02292652 2.403721479
68.04947561 2.054975636
92.04947561 1.680418183
94.06512568 4.020770305
96.96852159 4.438281584
120.0807757 3.818026058
141.0658539 4.773589623
149.0709393 19.90355812
151.0502039 14.13945598
153.0658539 1.508267984
165.0658539 5.892543094
167.0451185 4.173031061
167.081504 6.60853028
183.0764186 2.185635402
245.0321845 2.872104118

Name: +ve in-silico MS/MS by CFM-ID for CBKGNZGFDXQOEV-UHFFFAOYSA-N
ID: CBKGNZGFDXQOEV-UHFFFAOYSA-N
Comment: Energy0
Num peaks: 6
123.0440559 4.022920681
138.9945188 18.1015338
141.0101689 1.682313705
151.0389705 4.638844472
245.0363837 10.37839967
263.0469483 53.44002982

Name: +ve in-silico MS/MS by CFM-ID for CBKGNZGFDXQOEV-UHFFFAOYSA-N
ID: CBKGNZGFDXQOEV-UHFFFAOYSA-N
Comment: Energy1
Num peaks: 6
123.0440559 3.027314271
138.9945188 41.24957229
141.0101689 1.671362679
151.0389705 17.64812223
245.0363837 6.84867934
263.0469483 14.28380197

Name: +ve in-silico MS/MS by CFM-ID for CBKGNZGFDXQOEV-UHFFFAOYSA-N
ID: CBKGNZGFDXQOEV-UHFFFAOYSA-N
Comment: Energy2
Num peaks: 20
65.00219107 1.009946409
67.01784114 1.216662078
79.01784114 2.496042912
81.0334912 3.197669017
84.98395416 3.098745251
89.00219107 5.07771048
95.04914126 1.193309125
96.98395416 10.65151062
98.99960423 1.154140897
105.0334912 2.668920733
107.0127558 2.948738532
109.0284058 0.9947022117
113.0152543 1.366596309
121.0284058 2.946279987
123.0440559 3.092787763
138.9945188 30.41447649
141.0101689 2.396898055
151.0389705 1.99302108
215.025819 1.511480504
245.0363837 1.130473816

Name: +ve in-silico MS/MS by CFM-ID for WAOCEEXLEFNWKA-UHFFFAOYSA-N
ID: WAOCEEXLEFNWKA-UHFFFAOYSA-N
Comment: Energy0
Num peaks: 6
121.0284058 16.59436589
125.0152543 28.60169074
143.025819 0.6281734422
235.0520337 0.6403189482
245.0363837 2.575294974
263.0469483 45.68818451

Name: +ve in-silico MS/MS by CFM-ID for WAOCEEXLEFNWKA-UHFFFAOYSA-N
ID: WAOCEEXLEFNWKA-UHFFFAOYSA-N
Comment: Energy1
Num peaks: 6
79.01784114 1.058569725
121.0284058 19.11896613
125.0152543 56.17391034
143.025819 1.462015077
245.0363837 2.349480986
263.0469483 9.03662465

Name: +ve in-silico MS/MS by CFM-ID for WAOCEEXLEFNWKA-UHFFFAOYSA-N
ID: WAOCEEXLEFNWKA-UHFFFAOYSA-N
Comment: Energy2
Num peaks: 14
63.02292652 4.554212996
65.03857658 3.322513609
75.02292652 4.508316847
77.00219107 4.53004358
79.01784114 5.097479275
89.00219107 2.156443539
91.01784114 3.42926825
93.0334912 8.086890229
96.98395416 3.585481699
98.99960423 2.716159785
105.0334912 2.625700828
107.0491413 1.740287549
121.0284058 7.343260628
125.0152543 26.60048295

Name: +ve in-silico MS/MS by CFM-ID for XHTLNOREYRWMPY-UHFFFAOYSA-N
ID: XHTLNOREYRWMPY-UHFFFAOYSA-N
Comment: Energy0
Num peaks: 6
121.0284058 16.58601657
125.0152543 28.56850393
143.025819 0.6259925441
235.0520337 0.6400891323
245.0363837 2.574415126
263.0469483 45.66631281

Name: +ve in-silico MS/MS by CFM-ID for XHTLNOREYRWMPY-UHFFFAOYSA-N
ID: XHTLNOREYRWMPY-UHFFFAOYSA-N
Comment: Energy1
Num peaks: 6
79.01784114 1.060329092
121.0284058 19.12082922
125.0152543 55.91548606
143.025819 1.422516361
245.0363837 2.354333145
263.0469483 9.064902019

Name: +ve in-silico MS/MS by CFM-ID for XHTLNOREYRWMPY-UHFFFAOYSA-N
ID: XHTLNOREYRWMPY-UHFFFAOYSA-N
Comment: Energy2
Num peaks: 13
63.02292652 6.94167468
65.03857658 5.116458947
77.00219107 4.608776229
79.01784114 5.185758775
89.00219107 2.193616467
91.01784114 3.488382221
93.0334912 8.226292621
98.99960423 2.164898933
105.0334912 2.670962846
107.0491413 1.886118237
108.9839542 3.40814855
121.0284058 7.183187243
125.0152543 27.55253275

Name: +ve in-silico MS/MS by CFM-ID for ZDAAPEPLJTXHQY-UHFFFAOYSA-N
ID: ZDAAPEPLJTXHQY-UHFFFAOYSA-N
Comment: Energy0
Num peaks: 6
121.0284058 16.54787654
125.0152543 28.34783529
151.0389705 0.975859881
235.0520337 0.6350441891
245.0363837 2.555097008
263.0469483 45.18662502

Name: +ve in-silico MS/MS by CFM-ID for ZDAAPEPLJTXHQY-UHFFFAOYSA-N
ID: ZDAAPEPLJTXHQY-UHFFFAOYSA-N
Comment: Energy1
Num peaks: 6
79.01784114 1.06146276
121.0284058 19.1606201
125.0152543 56.0512999
143.025819 1.423503245
245.0363837 2.356020685
263.0469483 9.074741974

Name: +ve in-silico MS/MS by CFM-ID for ZDAAPEPLJTXHQY-UHFFFAOYSA-N
ID: ZDAAPEPLJTXHQY-UHFFFAOYSA-N
Comment: Energy2
Num peaks: 15
49.00727645 2.080321129
63.02292652 6.284912273
65.03857658 2.475463732
75.02292652 2.011083498
77.00219107 4.662657742
79.01784114 5.125975502
89.00219107 2.102269484
91.01784114 3.343118364
93.0334912 7.883731823
96.98395416 1.904084477
98.99960423 3.668211604
105.0334912 2.559738118
107.0491413 1.824945099
121.0284058 9.405018214
125.0152543 25.15136979

Name: +ve in-silico MS/MS by CFM-ID for FRIWIMPDXXTXTA-UHFFFAOYSA-N
ID: FRIWIMPDXXTXTA-UHFFFAOYSA-N
Comment: Energy0
Num peaks: 6
29.03857658 2.582581034
39.02292652 1.572351716
57.0334912 11.48256913
202.0586583 18.15100083
240.0743084 1.9078134
258.0848731 54.30892745

Name: +ve in-silico MS/MS by CFM-ID for FRIWIMPDXXTXTA-UHFFFAOYSA-N
ID: FRIWIMPDXXTXTA-UHFFFAOYSA-N
Comment: Energy1
Num peaks: 9
29.03857658 11.0683557
39.02292652 4.852655286
57.0334912 15.68389972
132.0556236 2.120658396
163.0865894 2.700106528
182.0524301 2.499112199
200.0430082 2.093475576
202.0586583 28.48007147
258.0848731 12.1969495

Name: +ve in-silico MS/MS by CFM-ID for FRIWIMPDXXTXTA-UHFFFAOYSA-N
ID: FRIWIMPDXXTXTA-UHFFFAOYSA-N
Comment: Energy2
Num peaks: 21
27.02292652 1.28633291
29.03857658 6.11740039
39.02292652 7.951792385
41.00219107 2.945232052
41.03857658 1.866132196
53.00219107 1.023544087
54.03382555 1.433871782
55.01784114 3.490626037
57.0334912 9.35712617
68.99466108 3.403150801
107.0603746 2.116708761
132.0556236 1.28911693
146.0600403 2.095270855
171.0164591 3.780944986
173.0321092 4.294970333
175.0477593 6.625133785
182.0524301 11.76171814
187.0477593 1.750185778
200.0430082 3.020546575
202.0586583 4.083150809
242.0535729 0.8719912647

Name: +ve in-silico MS/MS by CFM-ID for GOVWGNBMVWHZIZ-UHFFFAOYSA-N
ID: GOVWGNBMVWHZIZ-UHFFFAOYSA-N
Comment: Energy0
Num peaks: 6
30.03382555 1.458488476
193.0407821 0.9408043352
233.0332521 0.5885711768
235.0489021 2.737354727
243.0375885 8.68194008
263.0438168 81.5876204

Name: +ve in-silico MS/MS by CFM-ID for GOVWGNBMVWHZIZ-UHFFFAOYSA-N
ID: GOVWGNBMVWHZIZ-UHFFFAOYSA-N
Comment: Energy1
Num peaks: 6
58.02874017 6.570912342
180.0430885 3.659094085
220.0380031 5.150305105
235.0489021 6.972773066
243.0375885 6.215313666
263.0438168 53.76489928

Name: +ve in-silico MS/MS by CFM-ID for GOVWGNBMVWHZIZ-UHFFFAOYSA-N
ID: GOVWGNBMVWHZIZ-UHFFFAOYSA-N
Comment: Energy2
Num peaks: 25
26.00252542 2.600617107
28.01817548 7.073651607
30.03382555 6.162466513
40.01817548 1.730847142
41.00219107 1.804288933
56.0130901 6.631546707
58.02874017 2.763158448
68.99466108 1.939895926
69.0135047 1.786893339
81.0135047 1.584309573
137.0008893 2.011411749
145.0032537 1.126643609
145.0259612 1.347836144
147.0189038 2.21912978
153.0321895 1.431504115
160.0368602 2.157721466
165.0458675 2.605747056
180.0430885 2.86097308
193.0407821 4.670871739
215.0426739 4.365979258
223.0313603 7.915749282
227.0062884 2.685924083
235.0489021 1.33014466
243.0375885 7.901629531
247.0125166 1.68660899

Name: +ve in-silico MS/MS by CFM-ID for DVZWJUUZLSCUQB-UHFFFAOYSA-N
ID: DVZWJUUZLSCUQB-UHFFFAOYSA-N
Comment: Energy0
Num peaks: 6
155.0161269 3.730048553
157.0317769 6.479967704
170.9780271 3.653108848
245.0300627 3.146907448
247.0093273 10.51146338
263.0406274 56.5820929

Name: +ve in-silico MS/MS by CFM-ID for DVZWJUUZLSCUQB-UHFFFAOYSA-N
ID: DVZWJUUZLSCUQB-UHFFFAOYSA-N
Comment: Energy1
Num peaks: 17
65.03857658 1.583284166
78.98482676 2.988421953
81.00047682 1.256810314
91.05422664 14.52557019
93.00047682 2.539944599
95.01612688 2.038998376
107.0161269 9.06177192
155.0161269 2.52344922
157.0317769 1.370994999
169.0317769 1.9685637
170.9780271 1.617276613
171.047427 1.955775416
181.0317769 1.185642875
183.047427 16.82105022
245.0300627 2.332752553
247.0093273 2.193467265
263.0406274 14.76529443

Name: +ve in-silico MS/MS by CFM-ID for DVZWJUUZLSCUQB-UHFFFAOYSA-N
ID: DVZWJUUZLSCUQB-UHFFFAOYSA-N
Comment: Energy2
Num peaks: 21
15.02292652 2.414144373
29.03857658 1.71123033
49.00727645 3.099439837
51.02292652 3.80455515
53.03857658 1.50314137
63.02292652 1.804679897
65.03857658 6.446547146
67.05422664 1.65297905
75.02292652 5.890362487
77.03857658 4.244051643
79.05422664 5.014171301
81.06987671 2.84344902
90.98482676 1.820964551
91.05422664 17.66509587
93.00047682 3.876156932
93.06987671 3.203570784
102.9848268 1.160573324
107.0161269 6.036288436
155.0161269 2.075410915
157.0317769 2.759893384
183.047427 2.12492335

Name: +ve in-silico MS/MS by CFM-ID for MSZPFWFDFWYVOE-UHFFFAOYSA-N
ID: MSZPFWFDFWYVOE-UHFFFAOYSA-N
Comment: Energy0
Num peaks: 6
107.0491413 15.62779216
125.0597059 3.968483977
138.9945188 18.96050561
157.0050835 1.00329027
233.0363837 0.8231595366
263.0469483 52.53996304

Name: +ve in-silico MS/MS by CFM-ID for MSZPFWFDFWYVOE-UHFFFAOYSA-N
ID: MSZPFWFDFWYVOE-UHFFFAOYSA-N
Comment: Energy1
Num peaks: 6
107.0491413 37.5738401
113.0152543 1.06787296
125.0597059 4.211575845
138.9945188 30.31246463
157.0050835 1.15313202
263.0469483 13.34790621

Name: +ve in-silico MS/MS by CFM-ID for MSZPFWFDFWYVOE-UHFFFAOYSA-N
ID: MSZPFWFDFWYVOE-UHFFFAOYSA-N
Comment: Energy2
Num peaks: 13
39.02292652 2.360455535
51.02292652 2.342791127
63.02292652 5.943737862
79.01784114 4.268382112
81.0334912 4.530693822
84.98395416 3.126942611
89.00219107 4.674046831
96.98395416 10.90964825
105.0334912 1.68279397
107.0491413 5.170366411
109.0284058 3.113370626
113.0152543 2.494208205
138.9945188 30.82974466

Name: +ve in-silico MS/MS by CFM-ID for ODJPPMWDYMJAST-UHFFFAOYSA-N
ID: ODJPPMWDYMJAST-UHFFFAOYSA-N
Comment: Energy0
Num peaks: 6
59.01275576 4.716223531
184.9999982 1.259273896
217.041469 1.515695227
227.0702706 1.03081465
245.0363837 21.84047227
263.0469483 60.39292169

Name: +ve in-silico MS/MS by CFM-ID for ODJPPMWDYMJAST-UHFFFAOYSA-N
ID: ODJPPMWDYMJAST-UHFFFAOYSA-N
Comment: Energy1
Num peaks: 9
59.01275576 8.841798509
91.05422664 2.740155444
166.9894335 2.259006015
184.9999982 2.904767608
209.0597059 2.009599918
217.041469 5.971601255
227.025819 3.412479474
245.0363837 28.0896646
263.0469483 24.65141061

Name: +ve in-silico MS/MS by CFM-ID for ODJPPMWDYMJAST-UHFFFAOYSA-N
ID: ODJPPMWDYMJAST-UHFFFAOYSA-N
Comment: Energy2
Num peaks: 23
15.02292652 1.875197201
41.00219107 5.797509381
44.99710569 2.345772245
49.00727645 4.184630922
51.02292652 2.218937326
59.01275576 11.15147625
79.05422664 4.17773934
82.9683041 1.29776512
91.05422664 6.386530576
101.0385766 4.224792005
103.0542266 3.981252737
115.0542266 2.368409129
125.0385766 5.582596447
127.0542266 4.114422242
129.0698767 4.288441491
139.0542266 1.556201885
173.0152543 3.232383071
175.0309044 1.945038797
189.0465544 3.502983208
191.0622045 1.239092917
217.041469 1.636305315
237.0312983 1.357938381
245.0363837 1.859580774

Name: +ve in-silico MS/MS by CFM-ID for YYLSMHZXCZRMRF-UHFFFAOYSA-N
ID: YYLSMHZXCZRMRF-UHFFFAOYSA-N
Comment: Energy0
Num peaks: 6
173.0709393 2.309352128
199.0502039 2.218349513
201.0658539 5.239099021
230.092403 1.640863865
242.0560175 1.111961808
258.0873177 83.77023266

Name: +ve in-silico MS/MS by CFM-ID for YYLSMHZXCZRMRF-UHFFFAOYSA-N
ID: YYLSMHZXCZRMRF-UHFFFAOYSA-N
Comment: Energy1
Num peaks: 6
173.0709393 13.54845154
199.0502039 3.6112944
201.0658539 15.85717103
203.081504 3.06499514
230.092403 4.282511031
258.0873177 40.56559393

Name: +ve in-silico MS/MS by CFM-ID for YYLSMHZXCZRMRF-UHFFFAOYSA-N
ID: YYLSMHZXCZRMRF-UHFFFAOYSA-N
Comment: Energy2
Num peaks: 19
39.02292652 1.227934779
49.00727645 1.454914937
51.02292652 2.083707785
56.0130901 4.831087881
58.02874017 5.957676354
63.02292652 2.408988611
79.05422664 1.590227584
80.0130901 10.70626947
82.02874017 6.653939806
91.05422664 10.39970965
104.0494756 4.760848741
106.0651257 9.775938592
107.0239891 1.431422254
123.0189038 1.283370164
171.0552893 3.844087732
172.0393049 3.567438973
173.0709393 2.645349461
199.0502039 3.296426594
201.0658539 3.059828019

Name: +ve in-silico MS/MS by CFM-ID for LRCGJDSKVYHHES-UHFFFAOYSA-N
ID: LRCGJDSKVYHHES-UHFFFAOYSA-N
Comment: Energy0
Num peaks: 6
34.9683041 0.1846274559
125.0457872 0.979754144
213.0519352 0.06206436664
221.0224649 0.7786085964
246.0177139 0.2184457518
263.044263 97.48425385

Name: +ve in-silico MS/MS by CFM-ID for LRCGJDSKVYHHES-UHFFFAOYSA-N
ID: LRCGJDSKVYHHES-UHFFFAOYSA-N
Comment: Energy1
Num peaks: 6
67.02907452 2.835139727
113.0152543 1.051706278
151.0362851 1.267501832
220.0384493 6.778610016
221.0224649 7.984056475
263.044263 73.69775793

Name: +ve in-silico MS/MS by CFM-ID for LRCGJDSKVYHHES-UHFFFAOYSA-N
ID: LRCGJDSKVYHHES-UHFFFAOYSA-N
Comment: Energy2
Num peaks: 19
26.00252542 1.821514097
40.01817548 7.311737138
43.02907452 7.950450846
53.01342445 2.25788096
55.02907452 3.894350736
68.0130901 2.710927045
69.00833907 3.970798884
81.00833907 2.834409936
83.02398914 3.233978651
84.98395416 1.628595853
96.98395416 3.084870431
108.0192381 2.013121937
125.0457872 8.924557585
139.0057522 5.444184636
153.0214023 2.095196545
166.0166513 8.466164438
213.0519352 2.617631366
221.0224649 6.709597093
263.044263 4.502716643

Name: +ve in-silico MS/MS by CFM-ID for QHHPMKKJBURYIQ-UHFFFAOYSA-N
ID: QHHPMKKJBURYIQ-UHFFFAOYSA-N
Comment: Energy0
Num peaks: 6
94.06512568 14.75964176
120.0443902 4.514599077
139.0502039 14.47275015
165.0294684 4.485856844
240.076753 2.759495086
258.0873177 57.03169937

Name: +ve in-silico MS/MS by CFM-ID for QHHPMKKJBURYIQ-UHFFFAOYSA-N
ID: QHHPMKKJBURYIQ-UHFFFAOYSA-N
Comment: Energy1
Num peaks: 6
94.06512568 23.56495045
120.0443902 13.29166028
139.0502039 19.73246241
165.0294684 10.69428114
240.076753 14.10933789
258.0873177 9.205821512

Name: +ve in-silico MS/MS by CFM-ID for QHHPMKKJBURYIQ-UHFFFAOYSA-N
ID: QHHPMKKJBURYIQ-UHFFFAOYSA-N
Comment: Energy2
Num peaks: 10
63.02292652 4.749128952
65.03857658 7.328086889
67.05422664 10.80295338
94.06512568 10.94092601
110.0236548 4.713370592
112.0393049 5.348344471
120.0443902 6.548010855
121.0396392 19.36514885
139.0502039 5.706494502
165.0294684 6.790165149

Name: +ve in-silico MS/MS by CFM-ID for TVWWZEZFEFMTNC-UHFFFAOYSA-N
ID: TVWWZEZFEFMTNC-UHFFFAOYSA-N
Comment: Energy0
Num peaks: 8
73.06479133 6.613420225
105.0334912 2.765934917
204.1019051 2.036209691
248.0472827 16.59153469
250.0629328 3.85011986
252.0785828 1.921322243
262.0629328 7.685947921
280.0734974 39.7254393

Name: +ve in-silico MS/MS by CFM-ID for TVWWZEZFEFMTNC-UHFFFAOYSA-N
ID: TVWWZEZFEFMTNC-UHFFFAOYSA-N
Comment: Energy1
Num peaks: 22
41.03857658 5.746827141
43.05422664 4.07045748
45.06987671 0.8992492796
71.04914126 1.042551065
73.06479133 12.05114502
88.07569036 3.624549651
105.0334912 8.846979871
107.0491413 1.677591096
153.0101689 1.084913343
181.0050835 4.720204049
192.0210679 1.063394461
208.0159826 2.049347956
220.0159826 5.992144971
220.0523681 1.563597493
222.0316326 1.535227631
230.036718 1.222984
232.0523681 0.92212546
248.0472827 5.243018508
250.0629328 1.103557957
252.0785828 6.293944687
262.0629328 3.204807406
280.0734974 6.053130829

Name: +ve in-silico MS/MS by CFM-ID for TVWWZEZFEFMTNC-UHFFFAOYSA-N
ID: TVWWZEZFEFMTNC-UHFFFAOYSA-N
Comment: Energy2
Num peaks: 31
27.02292652 1.574081516
39.02292652 1.355066514
41.03857658 5.238868287
43.05422664 3.443122042
45.0334912 1.422058283
45.06987671 1.75008507
49.00727645 1.089771752
51.02292652 0.9979641599
56.04947561 2.179504724
63.02292652 1.482640192
71.04914126 1.038508298
73.06479133 6.748714054
79.05422664 1.654259134
88.07569036 2.895032446
96.04439023 0.90771819
98.0600403 0.8906910486
105.0334912 9.996781071
115.9897678 1.045946691
132.0443902 1.933244176
144.0210679 2.630402774
146.036718 1.930371205
146.0600403 0.8743320216
156.0443902 1.191676168
170.0600403 1.953089115
172.0756904 3.900933077
192.0210679 1.264835559
204.0210679 1.050634267
220.0523681 2.333723206
232.0523681 2.094144822
234.0680181 0.8530727839
264.0421973 1.096632671

Name: +ve in-silico MS/MS by CFM-ID for QPCPLFFZEHXWIJ-UHFFFAOYSA-N
ID: QPCPLFFZEHXWIJ-UHFFFAOYSA-N
Comment: Energy0
Num peaks: 6
15.02292652 1.489696135
125.0152543 26.24524444
168.0574535 0.8023916276
244.0887536 0.7314660851
264.0341312 0.8550984067
280.0654313 68.85599648

Name: +ve in-silico MS/MS by CFM-ID for QPCPLFFZEHXWIJ-UHFFFAOYSA-N
ID: QPCPLFFZEHXWIJ-UHFFFAOYSA-N
Comment: Energy1
Num peaks: 6
98.99960423 0.4940957841
125.0152543 66.09807846
154.0418034 0.9297059845
168.0574535 2.196037852
244.0887536 0.6741223514
280.0654313 25.75533248

Name: +ve in-silico MS/MS by CFM-ID for QPCPLFFZEHXWIJ-UHFFFAOYSA-N
ID: QPCPLFFZEHXWIJ-UHFFFAOYSA-N
Comment: Energy2
Num peaks: 6
65.03857658 3.582475291
75.02292652 9.592892154
96.98395416 5.039886897
98.99960423 5.365612043
108.9839542 2.536339053
125.0152543 60.81669393

Name: +ve in-silico MS/MS by CFM-ID for MDPQWXBDMSAJJM-UHFFFAOYSA-N
ID: MDPQWXBDMSAJJM-UHFFFAOYSA-N
Comment: Energy0
Num peaks: 6
91.05422664 29.8280594
187.0865894 3.03789421
215.081504 1.450557009
230.092403 5.050253962
240.076753 2.211312588
258.0873177 54.00828867

Name: +ve in-silico MS/MS by CFM-ID for MDPQWXBDMSAJJM-UHFFFAOYSA-N
ID: MDPQWXBDMSAJJM-UHFFFAOYSA-N
Comment: Energy1
Num peaks: 6
91.05422664 37.64159068
132.0807757 3.134448032
159.0916748 3.596706177
185.0709393 3.527414098
187.0865894 30.35745037
258.0873177 3.506023898

Name: +ve in-silico MS/MS by CFM-ID for MDPQWXBDMSAJJM-UHFFFAOYSA-N
ID: MDPQWXBDMSAJJM-UHFFFAOYSA-N
Comment: Energy2
Num peaks: 6
49.00727645 1.899479985
51.02292652 2.498985768
63.02292652 3.006246308
65.03857658 7.255419504
75.02292652 6.370051137
91.05422664 62.85598438

Name: +ve in-silico MS/MS by CFM-ID for YTIHVRBBTKXDRM-UHFFFAOYSA-N
ID: YTIHVRBBTKXDRM-UHFFFAOYSA-N
Comment: Energy0
Num peaks: 15
86.99960423 1.447720123
105.0101689 4.993079468
149.0597059 2.413248293
194.036718 1.140737003
224.0472827 3.041504207
234.0316326 2.284516188
236.0472827 1.261770471
252.0421973 6.584086578
252.0785828 2.832805557
262.0629328 1.123584604
262.1073844 1.263940556
270.052762 1.893782428
270.0891475 14.1716071
280.0734974 14.64884443
298.0840621 21.28997074

Name: +ve in-silico MS/MS by CFM-ID for YTIHVRBBTKXDRM-UHFFFAOYSA-N
ID: YTIHVRBBTKXDRM-UHFFFAOYSA-N
Comment: Energy1
Num peaks: 28
47.04914126 1.402098814
69.0334912 2.827864781
86.99960423 0.9757446681
105.0101689 8.623040414
123.0440559 0.8377250627
148.0393049 0.9763503071
149.0597059 5.360311878
164.070605 2.027229454
178.086255 4.493707417
188.070605 0.9722014424
192.1019051 0.8628700394
194.036718 1.47004353
194.0811697 0.9068671099
196.0523681 2.627119254
206.0811697 3.26447729
216.0655196 1.64816014
224.0472827 9.254020627
234.0316326 1.19342057
234.1124698 4.579065215
240.0421973 0.9994657906
242.0578474 1.368729155
244.0968197 1.158342029
252.0421973 5.397382068
252.0785828 1.067290293
262.1073844 1.284716019
270.0891475 7.351837955
280.0734974 2.293062981
298.0840621 5.53970783

Name: +ve in-silico MS/MS by CFM-ID for YTIHVRBBTKXDRM-UHFFFAOYSA-N
ID: YTIHVRBBTKXDRM-UHFFFAOYSA-N
Comment: Energy2
Num peaks: 31
27.02292652 1.825334336
29.03857658 2.482130975
58.9683041 1.102541724
63.02292652 1.087895013
69.0334912 1.931294888
74.96321872 1.425716816
76.97886878 2.625357192
79.05422664 2.138925745
84.98395416 1.462769111
86.99960423 9.749827169
89.01525429 1.60124388
102.9945188 1.275543208
105.0101689 10.57710906
105.0334912 1.393588314
120.0443902 1.235968407
146.0600403 2.677835965
148.0393049 0.776083291
149.0597059 3.606957233
164.070605 2.38993543
174.0549549 0.7909794739
176.070605 1.197319743
178.086255 2.371774677
192.1019051 2.485704196
194.036718 5.179754712
196.0523681 3.50120395
224.0472827 5.545432215
234.0316326 0.8639374691
234.1124698 0.7550177103
236.0472827 1.318479259
252.0421973 0.7499476709
252.0785828 1.00948883

Name: +ve in-silico MS/MS by CFM-ID for AWTATRKWXMOKQD-UHFFFAOYSA-N
ID: AWTATRKWXMOKQD-UHFFFAOYSA-N
Comment: Energy0
Num peaks: 7
138.0105033 4.389258194
169.0495352 2.336185839
171.0651853 8.961366071
224.0472827 7.109977873
252.0421973 13.00631177
270.052762 3.474204879
298.0840621 41.97281547

Name: +ve in-silico MS/MS by CFM-ID for AWTATRKWXMOKQD-UHFFFAOYSA-N
ID: AWTATRKWXMOKQD-UHFFFAOYSA-N
Comment: Energy1
Num peaks: 17
47.04914126 2.131470118
95.01275576 1.38950239
99.04405588 4.799628976
101.0597059 1.640494286
127.0389705 9.651517599
138.0105033 9.826581152
145.0495352 1.491628997
153.0546206 1.525180143
155.0338851 8.428068257
159.0651853 1.540114017
169.0495352 1.201528511
171.0651853 24.62370656
178.0054179 1.292201647
224.0472827 2.163147418
226.0629328 1.448042394
252.0421973 4.372482409
298.0840621 3.094060947

Name: +ve in-silico MS/MS by CFM-ID for AWTATRKWXMOKQD-UHFFFAOYSA-N
ID: AWTATRKWXMOKQD-UHFFFAOYSA-N
Comment: Energy2
Num peaks: 22
29.03857658 0.8235061845
47.04914126 1.190555021
51.02292652 1.642341842
53.03857658 1.913256714
85.02840582 1.554831936
95.01275576 0.8952921393
99.04405588 7.705027889
101.0597059 3.085719325
125.0233204 0.9589959537
127.0389705 7.482861264
138.0105033 15.23653944
140.0261533 3.862798299
144.0574535 0.8193871967
146.0731035 0.8193871967
150.0105033 12.28886963
152.0261533 2.064115483
154.0418034 1.68293669
178.0054179 11.86566628
180.0210679 1.503759223
188.070605 0.943203078
208.0159826 1.343521207
236.0472827 0.8023475049

Name: +ve in-silico MS/MS by CFM-ID for WTSRSXQEEUAWLU-UHFFFAOYSA-N
ID: WTSRSXQEEUAWLU-UHFFFAOYSA-N
Comment: Energy0
Num peaks: 6
34.99499752 1.574351638
95.04914126 2.43341597
166.9827322 1.339317638
168.9983822 36.85555343
229.052526 6.419279529
263.0402471 48.51389753

Name: +ve in-silico MS/MS by CFM-ID for WTSRSXQEEUAWLU-UHFFFAOYSA-N
ID: WTSRSXQEEUAWLU-UHFFFAOYSA-N
Comment: Energy1
Num peaks: 6
34.99499752 5.290699462
65.03857658 4.954007375
95.04914126 33.54255375
168.9983822 12.3757398
229.052526 3.804873109
263.0402471 22.67057864

Name: +ve in-silico MS/MS by CFM-ID for WTSRSXQEEUAWLU-UHFFFAOYSA-N
ID: WTSRSXQEEUAWLU-UHFFFAOYSA-N
Comment: Energy2
Num peaks: 11
39.02292652 4.488054142
41.03857658 1.749876228
49.00727645 4.785614144
51.02292652 7.296671397
53.03857658 5.893682675
63.02292652 6.106694808
65.03857658 5.368781313
67.05422664 6.222366659
79.05422664 19.99163604
95.04914126 5.905403286
168.9983822 12.88946093

Name: +ve in-silico MS/MS by CFM-ID for KTGIYNPHHQRHOL-UHFFFAOYSA-N
ID: KTGIYNPHHQRHOL-UHFFFAOYSA-N
Comment: Energy0
Num peaks: 7
45.0334912 1.601329411
61.06479133 4.05531361
237.0312983 2.566214717
238.0265472 5.562291239
256.0371119 11.21646733
280.0734974 13.28979813
298.0840621 42.05140501

Name: +ve in-silico MS/MS by CFM-ID for KTGIYNPHHQRHOL-UHFFFAOYSA-N
ID: KTGIYNPHHQRHOL-UHFFFAOYSA-N
Comment: Energy1
Num peaks: 29
43.05422664 1.155169504
45.0334912 3.798984346
60.04439023 1.119270686
61.06479133 3.274160108
138.9945188 1.335441388
166.0418034 0.774854828
178.0054179 2.263080124
180.0210679 3.936840244
182.036718 1.973174385
194.036718 0.970051064
196.0159826 3.561969764
196.9999982 1.382728942
198.0316326 5.29443735
210.0316326 2.178092795
212.0472827 0.7496287422
220.0159826 1.954477659
222.0316326 1.241667221
226.0265472 1.877805651
228.0421973 1.421000156
237.0312983 1.952596209
238.0265472 13.34016141
240.0421973 4.195192815
252.0785828 1.517160269
254.0942329 0.9023140986
256.0371119 7.762315564
268.0734974 0.7936090197
270.0891475 3.177248155
280.0734974 3.353164858
298.0840621 3.20411376

Name: +ve in-silico MS/MS by CFM-ID for KTGIYNPHHQRHOL-UHFFFAOYSA-N
ID: KTGIYNPHHQRHOL-UHFFFAOYSA-N
Comment: Energy2
Num peaks: 31
41.03857658 1.103402692
42.03382555 3.078097558
43.05422664 7.874859585
45.0334912 3.846430103
59.04914126 0.8539208355
60.04439023 2.714616235
61.06479133 4.507345377
70.02874017 1.851865784
72.04439023 1.000506838
113.0152543 0.997822839
115.0309044 1.147325086
138.0105033 1.697313869
138.9945188 4.755080158
141.0101689 1.211031759
154.0054179 3.39336455
164.0261533 0.8183927679
166.0054179 0.9090890442
178.0054179 1.686200353
180.0210679 5.857532351
182.0003325 0.9203886458
182.036718 2.720735914
192.0210679 1.003343998
194.036718 3.220003622
196.0159826 2.470091599
198.0316326 5.435265263
200.0472827 1.022375471
208.0159826 1.323914762
209.9952471 1.429245376
220.0159826 1.443324872
222.0316326 1.211097807
238.0265472 1.921360135

Name: +ve in-silico MS/MS by CFM-ID for WPXQSKZBGJKXQO-UHFFFAOYSA-N
ID: WPXQSKZBGJKXQO-UHFFFAOYSA-N
Comment: Energy0
Num peaks: 13
86.0600403 3.522800069
88.07569036 4.475034073
160.0062905 2.551128771
164.0375906 1.47541353
173.0015394 2.033404695
175.0171895 15.81376869
175.976053 2.739527829
177.0328396 15.45178872
218.0230032 1.413092894
219.0182521 2.271086091
220.0386532 4.48627413
246.0179178 1.427996413
263.0444669 23.55394179

Name: +ve in-silico MS/MS by CFM-ID for WPXQSKZBGJKXQO-UHFFFAOYSA-N
ID: WPXQSKZBGJKXQO-UHFFFAOYSA-N
Comment: Energy1
Num peaks: 13
45.0334912 1.681259334
61.0396392 1.44531767
72.0192381 3.218245218
86.0600403 10.76981649
88.07569036 15.42551865
175.976053 5.924286172
190.0280885 2.129968032
207.0434043 1.263125839
219.0182521 1.459456256
231.0182521 1.566599395
235.0495523 10.4969178
245.0339022 1.739427135
263.0444669 23.89916556

Name: +ve in-silico MS/MS by CFM-ID for WPXQSKZBGJKXQO-UHFFFAOYSA-N
ID: WPXQSKZBGJKXQO-UHFFFAOYSA-N
Comment: Energy2
Num peaks: 17
42.03382555 4.648967137
44.04947561 1.037080543
45.0334912 2.236637163
56.04947561 6.393833571
57.0334912 1.115652887
59.04914126 1.396611098
84.04439023 1.900290229
86.0600403 17.94311984
88.07569036 5.378607069
104.9753247 1.271338544
116.9753247 2.723805238
118.9909748 18.20869393
121.0066248 1.956879724
133.0066248 5.458578032
145.0066248 1.911192363
147.0222749 5.607417048
177.0328396 1.251733485

Name: +ve in-silico MS/MS by CFM-ID for RBXFZKZMAUKGKA-UHFFFAOYSA-N
ID: RBXFZKZMAUKGKA-UHFFFAOYSA-N
Comment: Energy0
Num peaks: 6
29.03857658 4.558404336
240.0031908 23.05882896
242.0188408 16.80235679
268.0344909 4.221683171
270.050141 22.67103238
298.0814411 9.811323725

Name: +ve in-silico MS/MS by CFM-ID for RBXFZKZMAUKGKA-UHFFFAOYSA-N
ID: RBXFZKZMAUKGKA-UHFFFAOYSA-N
Comment: Energy1
Num peaks: 8
47.04914126 1.78468539
147.0416113 2.694143729
162.0525103 3.024498156
224.0082761 4.271366188
226.0239262 2.649324268
240.0031908 15.80556373
242.0188408 44.78865191
270.050141 5.756672966

Name: +ve in-silico MS/MS by CFM-ID for RBXFZKZMAUKGKA-UHFFFAOYSA-N
ID: RBXFZKZMAUKGKA-UHFFFAOYSA-N
Comment: Energy2
Num peaks: 27
27.02292652 3.879309225
29.03857658 16.07318846
31.05422664 1.358639295
43.01784114 0.8704253288
45.0334912 1.086209819
47.04914126 2.129515951
92.99466108 0.9278003858
109.0049071 1.369698603
121.0259612 0.8954857868
124.0158061 1.129874406
127.035383 1.015728284
133.0259612 1.30977439
135.0416113 3.458779302
142.0462821 3.483642935
147.0416113 1.734559566
162.0525103 2.367653236
198.0314562 1.071137754
200.0471063 2.695783658
202.0627563 1.591940682
224.0082761 1.453792258
240.0031908 13.5428927
242.0188408 7.647061389
250.0439127 3.673379249
252.0595628 1.221757301
254.0188408 1.452320888
254.0552263 1.54492305
256.0344909 1.51453317

Name: +ve in-silico MS/MS by CFM-ID for HJQPCTOFNISCCQ-UHFFFAOYSA-N
ID: HJQPCTOFNISCCQ-UHFFFAOYSA-N
Comment: Energy0
Num peaks: 6
214.0611029 1.572216555
215.081504 3.072113175
226.0611029 3.400280348
230.092403 1.702987461
240.076753 17.21275172
258.0873177 66.2771013

Name: +ve in-silico MS/MS by CFM-ID for HJQPCTOFNISCCQ-UHFFFAOYSA-N
ID: HJQPCTOFNISCCQ-UHFFFAOYSA-N
Comment: Energy1
Num peaks: 7
45.0334912 4.914693766
197.0709393 3.24519797
214.0611029 12.48088447
215.081504 6.091254538
226.0611029 8.77911436
240.076753 25.81280367
258.0873177 20.05527878

Name: +ve in-silico MS/MS by CFM-ID for HJQPCTOFNISCCQ-UHFFFAOYSA-N
ID: HJQPCTOFNISCCQ-UHFFFAOYSA-N
Comment: Energy2
Num peaks: 26
44.0130901 2.991509828
45.0334912 2.005314415
73.00727645 1.717145819
75.02292652 1.284942544
77.03857658 1.835850762
104.0494756 4.32136504
128.0494756 3.111813459
144.0443902 4.490094406
146.0600403 1.720721672
169.0760247 1.183884608
171.0552893 7.836847605
172.0756904 2.881804169
183.0552893 1.512859003
185.0709393 2.73454122
187.0865894 2.404787995
197.0345538 1.849997742
197.0709393 3.592906188
198.0298028 1.247283696
198.0661883 2.941801634
199.0502039 3.044676428
200.0454529 1.476134519
212.0818384 1.756197173
214.0611029 16.67143083
222.0661883 1.124698909
226.0611029 1.998120809
240.076753 2.486873059

Name: +ve in-silico MS/MS by CFM-ID for DQMAUXIQILXETR-UHFFFAOYSA-N
ID: DQMAUXIQILXETR-UHFFFAOYSA-N
Comment: Energy0
Num peaks: 6
107.0603746 6.59728955
152.0342195 4.370423249
212.0818384 9.138384112
240.076753 24.56721531
241.0607686 17.66474943
258.0873177 24.32921466

Name: +ve in-silico MS/MS by CFM-ID for DQMAUXIQILXETR-UHFFFAOYSA-N
ID: DQMAUXIQILXETR-UHFFFAOYSA-N
Comment: Energy1
Num peaks: 16
66.03382555 1.40354522
79.01784114 1.838419357
80.04947561 1.689483322
82.06512568 1.921917082
107.0603746 5.005347829
109.0284058 1.016594108
121.0284058 0.9849985183
134.0236548 3.229440057
152.0342195 2.024640425
184.0869237 2.120523186
197.0709393 2.283958357
212.0818384 13.94350751
214.0974884 3.83940827
240.076753 22.63126883
241.0607686 9.086116582
258.0873177 7.74212451

Name: +ve in-silico MS/MS by CFM-ID for DQMAUXIQILXETR-UHFFFAOYSA-N
ID: DQMAUXIQILXETR-UHFFFAOYSA-N
Comment: Energy2
Num peaks: 31
51.02292652 1.664728604
63.02292652 4.220441566
65.03857658 3.291020014
68.99710569 1.122990143
76.01817548 2.554924532
78.03382555 4.602264683
79.01784114 2.528683634
80.04947561 6.501404269
93.04472458 1.681710657
94.06512568 0.9647556548
95.01275576 1.059677921
107.0603746 8.749518328
108.0443902 1.34358704
120.0556236 2.034882712
121.0284058 2.356877189
121.0396392 1.039433887
123.0076704 1.550470397
125.0233204 1.06469108
134.0236548 9.272606941
147.0189038 1.3476436
152.0342195 3.017546233
165.0294684 0.9986724708
170.0712737 1.150006608
182.0712737 1.531835226
183.0552893 1.945106633
197.0709393 1.28592757
211.0502039 1.191441305
212.0818384 1.022338525
213.0658539 2.09063665
240.076753 1.055974689
241.0607686 1.958118617

Name: +ve in-silico MS/MS by CFM-ID for GLJDUIVADVTDPJ-UHFFFAOYSA-N
ID: GLJDUIVADVTDPJ-UHFFFAOYSA-N
Comment: Energy0
Num peaks: 6
169.0163169 5.945669824
248.0272962 23.28090853
250.0429463 1.292605625
260.0585161 2.898819232
262.0541796 1.447419343
280.0647443 60.16178673

Name: +ve in-silico MS/MS by CFM-ID for GLJDUIVADVTDPJ-UHFFFAOYSA-N
ID: GLJDUIVADVTDPJ-UHFFFAOYSA-N
Comment: Energy1
Num peaks: 8
112.0557039 1.549886071
138.9945188 2.021013259
169.0163169 14.52824793
222.0480316 3.020077245
248.0272962 35.32202943
250.0429463 1.904681694
262.0541796 4.621322041
280.0647443 18.29816494

Name: +ve in-silico MS/MS by CFM-ID for GLJDUIVADVTDPJ-UHFFFAOYSA-N
ID: GLJDUIVADVTDPJ-UHFFFAOYSA-N
Comment: Energy2
Num peaks: 31
57.0135047 0.9860921633
59.02398914 1.329402343
65.03857658 1.009818533
72.98395416 1.029559618
81.0135047 2.186533482
83.02915477 2.368506296
84.98395416 5.077768481
85.04480483 1.407493935
86.99960423 1.07525672
96.98395416 4.669510353
113.0152543 6.856058395
133.0396392 3.636106703
134.0400538 1.20071594
136.0557039 1.133940076
138.9945188 4.154542241
140.087004 0.946929621
167.0006668 1.889469431
169.0163169 5.801831145
188.0261533 1.405019655
194.0167315 1.121184307
204.0010814 4.34408182
206.0167315 2.033779075
214.0054179 0.9811602276
222.0480316 1.525280038
224.0818384 1.271479401
230.036718 1.283516654
232.0323816 1.846229661
244.0880666 0.9785686005
248.0272962 6.626169814
260.0585161 1.418928185
262.0541796 0.9718296928

Name: +ve in-silico MS/MS by CFM-ID for JLKRBPJUVGFLCV-UHFFFAOYSA-N
ID: JLKRBPJUVGFLCV-UHFFFAOYSA-N
Comment: Energy0
Num peaks: 9
46.99499752 3.42824105
49.01064758 2.592338354
184.0539094 5.561349304
197.0379249 2.537824807
212.048824 13.65046579
214.064474 2.22999441
230.0593887 3.382659131
240.0801241 9.255423746
258.0906888 37.84683157

Name: +ve in-silico MS/MS by CFM-ID for JLKRBPJUVGFLCV-UHFFFAOYSA-N
ID: JLKRBPJUVGFLCV-UHFFFAOYSA-N
Comment: Energy1
Num peaks: 31
15.02292652 0.9169909198
44.04947561 1.244118764
45.0334912 1.628697089
46.99499752 1.601374192
47.04914126 1.082229442
49.01064758 1.109440754
62.0600403 1.697897788
136.0505382 2.583035045
138.0661883 0.9244242835
140.0276946 2.347765216
140.0818384 1.295648277
152.0276946 1.34131171
166.0433447 4.222837107
166.0611029 1.126991763
168.0226092 1.262053829
168.0589947 3.493333663
168.076753 0.7577733047
180.0226092 1.08351014
184.0539094 9.619055713
185.0920687 1.332221904
186.0695594 4.808277109
190.1008596 1.111360382
194.0382593 1.803739309
196.0539094 1.120119154
197.0379249 1.712109952
210.0873177 2.605362162
212.048824 6.363228263
214.064474 4.051511891
226.064474 0.8630239572
240.0801241 4.967004302
258.0906888 4.475699319

Name: +ve in-silico MS/MS by CFM-ID for JLKRBPJUVGFLCV-UHFFFAOYSA-N
ID: JLKRBPJUVGFLCV-UHFFFAOYSA-N
Comment: Energy2
Num peaks: 31
26.00252542 1.663549937
43.02907452 5.723726843
45.0334912 3.92212239
46.99499752 0.8164776035
55.02907452 1.213522361
62.0600403 0.8661770027
69.04472458 1.381317185
74.00589655 2.40567144
81.00833907 1.022967271
85.0396392 1.914102343
87.05528926 1.273758172
96.04439023 9.823990517
98.0600403 2.623771813
101.0167956 1.560347464
103.0324456 1.01381074
109.0284058 2.606033322
124.0393049 2.997124151
125.0167956 1.709205351
126.0549549 1.733164331
127.0324456 1.205929334
140.0276946 4.912828225
142.0433447 1.102829935
152.0276946 2.001534944
153.0117102 0.9945819792
154.0433447 0.9441623724
166.0433447 2.434080551
168.0226092 3.030654681
168.0589947 1.220927428
194.0382593 0.8101690113
197.0379249 0.8522464476
212.048824 1.012339317

Name: +ve in-silico MS/MS by CFM-ID for MKGHYUVMRJIWPW-UHFFFAOYSA-N
ID: MKGHYUVMRJIWPW-UHFFFAOYSA-N
Comment: Energy0
Num peaks: 6
94.06512568 15.02165182
120.0443902 4.563626441
139.0502039 15.07528514
165.0294684 4.564651133
240.076753 1.082351561
258.0873177 58.43884286

Name: +ve in-silico MS/MS by CFM-ID for MKGHYUVMRJIWPW-UHFFFAOYSA-N
ID: MKGHYUVMRJIWPW-UHFFFAOYSA-N
Comment: Energy1
Num peaks: 6
94.06512568 28.09811538
120.0443902 12.71538001
139.0502039 27.97239356
165.0294684 12.80522015
242.0560175 0.6260726064
258.0873177 12.22199322

Name: +ve in-silico MS/MS by CFM-ID for MKGHYUVMRJIWPW-UHFFFAOYSA-N
ID: MKGHYUVMRJIWPW-UHFFFAOYSA-N
Comment: Energy2
Num peaks: 12
63.02292652 4.527736006
64.01817548 1.812305149
65.03857658 7.31718202
66.03382555 4.690867343
67.05422664 10.8370864
94.02874017 2.016204535
94.06512568 11.10034735
98.02365479 2.469531882
112.0393049 7.507068002
120.0443902 6.158642722
139.0502039 15.11016674
165.0294684 6.581117847

Name: +ve in-silico MS/MS by CFM-ID for MQUAYIQAPMFLCC-UHFFFAOYSA-N
ID: MQUAYIQAPMFLCC-UHFFFAOYSA-N
Comment: Energy0
Num peaks: 6
91.05422664 7.110721285
217.041469 14.59823654
219.0571191 1.983637264
235.0156482 2.246983981
245.0363837 32.72089596
263.0469483 36.12822008

Name: +ve in-silico MS/MS by CFM-ID for MQUAYIQAPMFLCC-UHFFFAOYSA-N
ID: MQUAYIQAPMFLCC-UHFFFAOYSA-N
Comment: Energy1
Num peaks: 6
91.05422664 20.3216529
138.9945188 0.7791050414
217.041469 25.82361406
219.0571191 3.495577378
245.0363837 28.29383388
263.0469483 10.61213577

Name: +ve in-silico MS/MS by CFM-ID for MQUAYIQAPMFLCC-UHFFFAOYSA-N
ID: MQUAYIQAPMFLCC-UHFFFAOYSA-N
Comment: Energy2
Num peaks: 12
49.00727645 3.05220696
51.02292652 3.768620153
63.02292652 4.57337156
65.03857658 5.854723242
75.02292652 3.579946864
79.05422664 1.657478679
91.05422664 40.83093648
96.98395416 3.622322889
113.0152543 5.115827234
138.9945188 2.679705444
191.025819 2.859865655
217.041469 3.26051381

Name: +ve in-silico MS/MS by CFM-ID for KKGMIBJNWHZUAB-UHFFFAOYSA-N
ID: KKGMIBJNWHZUAB-UHFFFAOYSA-N
Comment: Energy0
Num peaks: 6
53.03857658 1.125235435
79.05422664 0.9444271731
81.06987671 2.32911568
109.0647913 1.376651578
245.0363837 21.84014187
263.0469483 62.83006806

Name: +ve in-silico MS/MS by CFM-ID for KKGMIBJNWHZUAB-UHFFFAOYSA-N
ID: KKGMIBJNWHZUAB-UHFFFAOYSA-N
Comment: Energy1
Num peaks: 17
39.02292652 2.310469186
41.03857658 2.373176119
51.02292652 1.522952424
53.03857658 2.315542553
79.05422664 2.634984557
81.06987671 2.715201421
91.05422664 1.3493534
105.0334912 3.952723911
107.0491413 5.737997406
109.0647913 6.575084525
154.9894335 12.5679905
157.0050835 1.870264406
223.0156482 2.144268898
233.0363837 2.068976732
235.0520337 9.184292751
245.0363837 9.167120754
263.0469483 12.34945716

Name: +ve in-silico MS/MS by CFM-ID for KKGMIBJNWHZUAB-UHFFFAOYSA-N
ID: KKGMIBJNWHZUAB-UHFFFAOYSA-N
Comment: Energy2
Num peaks: 24
39.02292652 11.2548001
41.03857658 4.994341924
49.00727645 3.577256026
51.02292652 9.052913482
53.03857658 12.93611122
55.01784114 1.623547127
55.05422664 2.22602695
72.98395416 2.158437725
79.05422664 3.755811444
81.06987671 3.073819367
83.08552677 1.451166054
91.05422664 2.080745394
105.0334912 2.757206204
181.0050835 1.292583647
193.0050835 2.59012301
195.0207336 2.318307809
205.0050835 1.497597362
217.0050835 1.541963854
217.041469 1.59552894
219.0207336 2.565959038
223.0156482 1.330017784
232.9999982 1.617832067
237.0312983 1.321815843
245.0363837 2.301036665

Name: +ve in-silico MS/MS by CFM-ID for KYSPTDBARQHQHB-UHFFFAOYSA-N
ID: KYSPTDBARQHQHB-UHFFFAOYSA-N
Comment: Energy0
Num peaks: 6
103.0057522 0.9618723512
131.0006668 72.56405331
231.0167108 1.267074659
235.048011 1.80502095
245.0323609 3.331134786
263.0429256 10.29520631

Name: +ve in-silico MS/MS by CFM-ID for KYSPTDBARQHQHB-UHFFFAOYSA-N
ID: KYSPTDBARQHQHB-UHFFFAOYSA-N
Comment: Energy1
Num peaks: 6
61.02840582 1.278858342
87.9948532 2.712126858
100.9901022 2.893822717
101.9741178 1.180831273
103.0057522 8.855226676
131.0006668 67.75770009

Name: +ve in-silico MS/MS by CFM-ID for KYSPTDBARQHQHB-UHFFFAOYSA-N
ID: KYSPTDBARQHQHB-UHFFFAOYSA-N
Comment: Energy2
Num peaks: 15
43.01784114 1.608661497
44.0130901 2.298661078
45.0334912 1.049280262
58.9683041 1.658873865
73.97920313 1.357012674
85.97920313 1.497201019
87.9948532 1.606621419
98.9744521 1.589042777
100.9901022 12.5259765
101.9741178 2.012215159
103.0057522 14.25488814
128.9850168 1.611188915
131.0006668 35.13847778
133.0163169 1.042169187
156.9799314 1.153432264

Name: +ve in-silico MS/MS by CFM-ID for LBVZLRFSCVYDQN-UHFFFAOYSA-N
ID: LBVZLRFSCVYDQN-UHFFFAOYSA-N
Comment: Energy0
Num peaks: 6
184.0505382 2.227129436
212.0454529 18.52140423
230.0560175 4.64536115
240.076753 9.124684297
241.0607686 4.629532912
258.0873177 50.75334544

Name: +ve in-silico MS/MS by CFM-ID for LBVZLRFSCVYDQN-UHFFFAOYSA-N
ID: LBVZLRFSCVYDQN-UHFFFAOYSA-N
Comment: Energy1
Num peaks: 14
47.04914126 2.0836021
144.0556236 1.65326909
145.0396392 2.663698807
169.0396392 1.820098493
170.0348882 8.757521489
172.0505382 7.769977746
184.0505382 7.290802287
186.0661883 2.354946204
212.0454529 21.1167377
230.0560175 2.249017742
231.0764186 3.400897364
240.076753 4.690148434
241.0607686 2.932789719
258.0873177 11.42376727

Name: +ve in-silico MS/MS by CFM-ID for LBVZLRFSCVYDQN-UHFFFAOYSA-N
ID: LBVZLRFSCVYDQN-UHFFFAOYSA-N
Comment: Energy2
Num peaks: 31
25.00727645 2.008274577
29.03857658 1.06032283
43.01784114 1.079509914
51.02292652 1.06967985
53.00219107 5.139068863
55.01784114 5.624955172
65.99744004 1.087897544
91.02907452 1.202182643
104.0494756 3.052715866
106.0651257 2.738894111
119.0603746 2.445771542
121.0760247 2.400135659
123.0916748 1.921384892
132.0556236 1.809313496
144.0556236 2.440176672
145.0396392 4.907516658
156.0556236 1.419371739
158.0348882 1.138618659
158.0712737 2.178463338
169.0396392 1.151038469
170.0348882 6.00016928
170.0712737 1.348842811
171.0552893 1.351407045
184.0505382 5.069261095
185.0345538 1.697041974
196.0505382 3.749121485
197.0345538 1.849399419
198.0661883 1.12800065
199.0502039 1.078140792
212.0454529 5.896534239
223.0502039 0.9221229584

Name: +ve in-silico MS/MS by CFM-ID for ZSCZWSWFZXIGDY-UHFFFAOYSA-N
ID: ZSCZWSWFZXIGDY-UHFFFAOYSA-N
Comment: Energy0
Num peaks: 6
39.02292652 0.04650312619
45.99235466 0.1255679764
51.02292652 0.05307073981
65.03857658 0.1531272671
272.0665822 0.5295068982
298.0822323 98.94404012

Name: +ve in-silico MS/MS by CFM-ID for ZSCZWSWFZXIGDY-UHFFFAOYSA-N
ID: ZSCZWSWFZXIGDY-UHFFFAOYSA-N
Comment: Energy1
Num peaks: 6
65.03857658 0.5308036263
75.02292652 0.5933097944
225.0658539 0.5873795969
254.0560175 0.6667944276
272.0665822 3.193209087
298.0822323 92.97116862

Name: +ve in-silico MS/MS by CFM-ID for ZSCZWSWFZXIGDY-UHFFFAOYSA-N
ID: ZSCZWSWFZXIGDY-UHFFFAOYSA-N
Comment: Energy2
Num peaks: 6
49.00727645 5.621935207
65.03857658 4.767805854
225.0658539 7.217581647
254.0560175 12.64578522
272.0665822 17.60208108
298.0822323 34.50626138

Name: +ve in-silico MS/MS by CFM-ID for RQWJOPIZZSUGDC-UHFFFAOYSA-N
ID: RQWJOPIZZSUGDC-UHFFFAOYSA-N
Comment: Energy0
Num peaks: 6
101.9741178 1.876216552
103.9897678 1.093453634
131.0006668 72.13202121
227.0662479 0.8029875364
245.0323609 3.671350474
263.0429256 10.77568627

Name: +ve in-silico MS/MS by CFM-ID for RQWJOPIZZSUGDC-UHFFFAOYSA-N
ID: RQWJOPIZZSUGDC-UHFFFAOYSA-N
Comment: Energy1
Num peaks: 6
61.02840582 1.271115046
101.9741178 6.111663353
103.0057522 1.234233733
103.9897678 11.63929055
113.9741178 1.784459953
131.0006668 61.97370955

Name: +ve in-silico MS/MS by CFM-ID for RQWJOPIZZSUGDC-UHFFFAOYSA-N
ID: RQWJOPIZZSUGDC-UHFFFAOYSA-N
Comment: Energy2
Num peaks: 14
41.00219107 0.981597906
43.01784114 1.533751502
45.0334912 1.005764173
61.97920313 5.079568819
63.9948532 1.665048754
65.99744004 1.646043677
75.9948532 3.246531179
85.97920313 1.686471147
86.96321872 0.9750228548
88.99010216 1.176273337
101.9741178 22.34716786
103.9897678 12.11683492
113.9741178 2.939013163
131.0006668 24.30855643

Name: +ve in-silico MS/MS by CFM-ID for GBLYFHREDXDIIV-UHFFFAOYSA-N
ID: GBLYFHREDXDIIV-UHFFFAOYSA-N
Comment: Energy0
Num peaks: 6
26.00252542 2.601852061
112.0557039 0.5080325321
147.0353028 8.087345508
231.0728311 2.227491552
242.0524301 0.1795105322
258.0837302 85.12223618

Name: +ve in-silico MS/MS by CFM-ID for GBLYFHREDXDIIV-UHFFFAOYSA-N
ID: GBLYFHREDXDIIV-UHFFFAOYSA-N
Comment: Energy1
Num peaks: 6
26.00252542 7.353692778
112.0557039 2.668619275
147.0353028 17.23703704
224.0618519 0.6371426338
231.0728311 11.37246862
258.0837302 55.98218482

Name: +ve in-silico MS/MS by CFM-ID for GBLYFHREDXDIIV-UHFFFAOYSA-N
ID: GBLYFHREDXDIIV-UHFFFAOYSA-N
Comment: Energy2
Num peaks: 9
26.00252542 25.47220709
49.00727645 3.506843218
51.02292652 6.541207859
53.03857658 2.864503313
69.0135047 1.78869287
101.0134245 1.958744055
112.0557039 3.332571719
147.0353028 32.32088126
231.0728311 2.660368129

Name: +ve in-silico MS/MS by CFM-ID for CYLUDCUQNPHHMS-UHFFFAOYSA-N
ID: CYLUDCUQNPHHMS-UHFFFAOYSA-N
Comment: Energy0
Num peaks: 6
26.00252542 2.606104335
28.01817548 0.1713671775
112.0557039 0.5065219918
147.0353028 8.103384307
231.0728311 2.231254358
258.0837302 85.31593873

Name: +ve in-silico MS/MS by CFM-ID for CYLUDCUQNPHHMS-UHFFFAOYSA-N
ID: CYLUDCUQNPHHMS-UHFFFAOYSA-N
Comment: Energy1
Num peaks: 6
26.00252542 7.460208969
83.02915477 0.3904522138
112.0557039 2.747872661
147.0353028 17.49119492
231.0728311 11.57934616
258.0837302 57.1795589

Name: +ve in-silico MS/MS by CFM-ID for CYLUDCUQNPHHMS-UHFFFAOYSA-N
ID: CYLUDCUQNPHHMS-UHFFFAOYSA-N
Comment: Energy2
Num peaks: 7
26.00252542 28.26419061
57.0135047 2.670875309
81.0135047 6.212939867
83.02915477 2.650743596
85.04480483 3.048427578
147.0353028 35.78051788
231.0728311 2.801575925

Name: +ve in-silico MS/MS by CFM-ID for GQOTVEHMQKIPGS-UHFFFAOYSA-N
ID: GQOTVEHMQKIPGS-UHFFFAOYSA-N
Comment: Energy0
Num peaks: 6
107.0491413 5.48748099
129.0101689 5.013162159
135.0440559 20.19166667
227.0702706 1.073333309
233.0363837 0.9540108129
263.0469483 61.82837992

Name: +ve in-silico MS/MS by CFM-ID for GQOTVEHMQKIPGS-UHFFFAOYSA-N
ID: GQOTVEHMQKIPGS-UHFFFAOYSA-N
Comment: Energy1
Num peaks: 6
105.0334912 1.674224152
107.0491413 14.40930641
109.0647913 1.392969618
129.0101689 7.41792103
135.0440559 36.77016817
263.0469483 23.10769108

Name: +ve in-silico MS/MS by CFM-ID for GQOTVEHMQKIPGS-UHFFFAOYSA-N
ID: GQOTVEHMQKIPGS-UHFFFAOYSA-N
Comment: Energy2
Num peaks: 17
39.02292652 2.213708628
49.00727645 2.921235512
51.02292652 3.94569133
63.02292652 8.4470352
65.03857658 1.993436646
79.01784114 3.653638651
79.05422664 1.955626792
81.0334912 3.381195819
89.00219107 5.153379357
91.01784114 7.916133458
93.0334912 2.577719568
101.0152543 2.566222185
105.0334912 6.310519069
107.0491413 13.47638297
109.0284058 2.521238655
129.0101689 4.416706385
135.0440559 6.888751162

Name: +ve in-silico MS/MS by CFM-ID for ISLJYPPXVQBTQP-UHFFFAOYSA-N
ID: ISLJYPPXVQBTQP-UHFFFAOYSA-N
Comment: Energy0
Num peaks: 6
94.06512568 9.379875539
120.0443902 13.9167255
138.0549549 11.36392489
179.0451185 8.674997279
280.0716676 5.095457763
298.0822323 37.6345549

Name: +ve in-silico MS/MS by CFM-ID for ISLJYPPXVQBTQP-UHFFFAOYSA-N
ID: ISLJYPPXVQBTQP-UHFFFAOYSA-N
Comment: Energy1
Num peaks: 8
94.06512568 10.2054504
120.0443902 24.8189834
138.0549549 3.63261479
161.0345538 17.47617917
179.0451185 9.145776189
205.0243831 5.444844914
280.0716676 4.037672545
298.0822323 7.604842276

Name: +ve in-silico MS/MS by CFM-ID for ISLJYPPXVQBTQP-UHFFFAOYSA-N
ID: ISLJYPPXVQBTQP-UHFFFAOYSA-N
Comment: Energy2
Num peaks: 21
44.99710569 1.406223824
49.00727645 0.8212642987
51.02292652 1.219667356
53.03857658 1.319849682
63.02292652 3.437766453
65.03857658 5.863363723
67.05422664 7.80579713
79.05422664 1.936827133
80.0130901 0.710284982
94.02874017 0.6939766221
94.06512568 18.38046474
104.0494756 1.157080669
107.0239891 1.16358299
120.0443902 18.32821451
137.0345538 3.755857192
138.0549549 1.15375273
149.0345538 0.8424753005
159.0189038 3.070560759
161.0345538 5.671512761
162.0185694 0.8354321558
280.0716676 0.6995471885

Name: +ve in-silico MS/MS by CFM-ID for AMRYLFCALUMNPV-UHFFFAOYSA-N
ID: AMRYLFCALUMNPV-UHFFFAOYSA-N
Comment: Energy0
Num peaks: 6
180.0403675 1.864807093
201.0658539 0.6269308634
229.0607686 0.5295490939
230.092403 0.4081235034
242.0560175 0.9801921616
258.0873177 93.79371154

Name: +ve in-silico MS/MS by CFM-ID for AMRYLFCALUMNPV-UHFFFAOYSA-N
ID: AMRYLFCALUMNPV-UHFFFAOYSA-N
Comment: Energy1
Num peaks: 6
125.0345538 6.437812988
173.0709393 14.43443099
180.0403675 19.11909581
201.0658539 15.91258708
203.081504 4.407436172
258.0873177 21.3713822

Name: +ve in-silico MS/MS by CFM-ID for AMRYLFCALUMNPV-UHFFFAOYSA-N
ID: AMRYLFCALUMNPV-UHFFFAOYSA-N
Comment: Energy2
Num peaks: 22
49.00727645 4.400668846
51.02292652 2.336217491
53.01342445 6.7937653
55.02907452 4.33168572
63.02292652 1.796876953
123.0189038 3.816288014
125.0345538 8.13971272
129.0334912 6.503696736
131.0491413 1.753726198
153.0294684 1.941525678
156.0443902 7.823536997
158.0600403 2.234434593
160.0756904 1.199277361
171.0552893 1.790436917
172.0393049 3.130110087
173.0709393 4.180763549
180.0403675 3.461487399
186.0549549 2.134155255
187.0502039 2.214306974
199.0502039 1.57605046
201.0658539 7.032505233
242.0560175 1.985765801

Name: +ve in-silico MS/MS by CFM-ID for FXGYYINAPYFDDP-UHFFFAOYSA-N
ID: FXGYYINAPYFDDP-UHFFFAOYSA-N
Comment: Energy0
Num peaks: 6
75.08044139 2.784358556
178.0054179 1.278425162
180.0210679 20.2622149
206.0003325 12.97007789
224.0108972 45.59481856
280.0734974 11.74281988

Name: +ve in-silico MS/MS by CFM-ID for FXGYYINAPYFDDP-UHFFFAOYSA-N
ID: FXGYYINAPYFDDP-UHFFFAOYSA-N
Comment: Energy1
Num peaks: 6
57.06987671 6.057083781
75.08044139 4.234337235
178.0054179 6.83936137
180.0210679 27.93834675
206.0003325 16.16603509
224.0108972 28.06814632

Name: +ve in-silico MS/MS by CFM-ID for FXGYYINAPYFDDP-UHFFFAOYSA-N
ID: FXGYYINAPYFDDP-UHFFFAOYSA-N
Comment: Energy2
Num peaks: 6
57.06987671 3.081052902
144.0443902 26.09859653
162.0105033 23.26422577
178.0054179 12.51352165
180.0210679 13.03870486
206.0003325 3.893079356

Name: +ve in-silico MS/MS by CFM-ID for MPIHTEJDFCDIIR-UHFFFAOYSA-N
ID: MPIHTEJDFCDIIR-UHFFFAOYSA-N
Comment: Energy0
Num peaks: 7
46.02874017 3.07093237
48.04439023 4.298157756
95.04914126 5.690353315
186.0314562 4.93715032
202.0263708 14.0860635
262.0627563 3.299980339
280.073321 45.18734453

Name: +ve in-silico MS/MS by CFM-ID for MPIHTEJDFCDIIR-UHFFFAOYSA-N
ID: MPIHTEJDFCDIIR-UHFFFAOYSA-N
Comment: Energy1
Num peaks: 16
33.0334912 3.291868151
46.02874017 2.476779324
48.04439023 4.153582721
65.03857658 3.259511841
79.05422664 4.210573398
95.04914126 3.810184556
141.0099925 2.536750003
186.0314562 4.380100896
202.0263708 2.543639244
233.0362072 9.123720384
235.0518573 4.439897665
248.0471063 10.49601602
250.0627563 2.009339002
262.0627563 8.488057456
264.0420209 2.902248007
280.073321 12.60791146

Name: +ve in-silico MS/MS by CFM-ID for MPIHTEJDFCDIIR-UHFFFAOYSA-N
ID: MPIHTEJDFCDIIR-UHFFFAOYSA-N
Comment: Energy2
Num peaks: 15
15.02292652 4.83919602
31.01784114 2.114209061
46.02874017 4.469675603
48.04439023 1.874069417
49.00727645 5.737883767
51.02292652 4.09034808
53.03857658 2.80274172
63.02292652 3.135125592
65.03857658 2.43036919
67.05422664 3.257927947
79.05422664 17.24636531
91.98959139 4.462530974
95.04914126 15.72088378
107.984506 5.803423117
202.0263708 2.280390752

Name: +ve in-silico MS/MS by CFM-ID for MCUIPKFCAPKZJU-UHFFFAOYSA-N
ID: MCUIPKFCAPKZJU-UHFFFAOYSA-N
Comment: Energy0
Num peaks: 6
94.03997355 0.3171797235
101.0385766 2.062855884
103.0542266 8.024714278
151.0072935 8.117312822
253.0542437 2.607269795
280.0651427 77.76061097

Name: +ve in-silico MS/MS by CFM-ID for MCUIPKFCAPKZJU-UHFFFAOYSA-N
ID: MCUIPKFCAPKZJU-UHFFFAOYSA-N
Comment: Energy1
Num peaks: 6
103.0542266 4.16421922
123.9963945 2.702097657
130.0651257 2.824054771
151.0072935 10.08743843
253.0542437 18.0231965
280.0651427 54.30990703

Name: +ve in-silico MS/MS by CFM-ID for MCUIPKFCAPKZJU-UHFFFAOYSA-N
ID: MCUIPKFCAPKZJU-UHFFFAOYSA-N
Comment: Energy2
Num peaks: 15
42.03382555 2.059403776
43.02907452 4.124825205
53.01342445 2.497479478
67.02907452 3.97809666
75.02292652 2.029674105
87.02292652 2.179532806
94.03997355 2.737968313
101.0385766 13.67206608
103.0542266 17.48067375
123.9963945 4.5470748
130.0651257 2.360842111
151.0072935 15.09319436
187.0324456 1.680966098
226.0433447 3.046149273
253.0542437 3.79619779

Name: +ve in-silico MS/MS by CFM-ID for INKGKPCLQCFQKB-UHFFFAOYSA-N
ID: INKGKPCLQCFQKB-UHFFFAOYSA-N
Comment: Energy0
Num peaks: 6
19.01784114 0.6369499331
94.06512568 4.330734985
139.0502039 0.4526047321
165.0294684 21.5274119
240.076753 2.913037872
258.0873177 68.82726677

Name: +ve in-silico MS/MS by CFM-ID for INKGKPCLQCFQKB-UHFFFAOYSA-N
ID: INKGKPCLQCFQKB-UHFFFAOYSA-N
Comment: Energy1
Num peaks: 6
94.06512568 4.201527397
121.0396392 4.870327947
139.0502039 6.4143822
165.0294684 45.50043246
240.076753 19.43797465
258.0873177 14.23199896

Name: +ve in-silico MS/MS by CFM-ID for INKGKPCLQCFQKB-UHFFFAOYSA-N
ID: INKGKPCLQCFQKB-UHFFFAOYSA-N
Comment: Energy2
Num peaks: 15
40.01817548 4.58201478
65.03857658 1.570221883
67.05422664 1.345618475
72.00800472 3.056318667
92.0130901 1.391390001
98.02365479 3.279160888
110.0236548 1.560619364
111.0189038 6.181398667
113.0345538 3.740844994
121.0396392 5.438092286
123.0189038 2.196791868
136.0029193 5.338416877
138.0185694 6.538985585
165.0294684 32.50016305
240.076753 1.893394002

Name: +ve in-silico MS/MS by CFM-ID for NUUGTSDUQSAQIU-UHFFFAOYSA-N
ID: NUUGTSDUQSAQIU-UHFFFAOYSA-N
Comment: Energy0
Num peaks: 6
107.0491413 5.452339943
113.0152543 1.260189387
129.0101689 4.99378606
135.0440559 20.10104111
233.0363837 0.9495623521
263.0469483 61.43406464

Name: +ve in-silico MS/MS by CFM-ID for NUUGTSDUQSAQIU-UHFFFAOYSA-N
ID: NUUGTSDUQSAQIU-UHFFFAOYSA-N
Comment: Energy1
Num peaks: 6
105.0334912 1.704455709
107.0491413 14.75907597
109.0647913 1.426804845
129.0101689 7.94680859
135.0440559 37.74840915
263.0469483 23.94973919

Name: +ve in-silico MS/MS by CFM-ID for NUUGTSDUQSAQIU-UHFFFAOYSA-N
ID: NUUGTSDUQSAQIU-UHFFFAOYSA-N
Comment: Energy2
Num peaks: 16
51.02292652 2.837956301
63.02292652 9.246807288
65.03857658 1.997650859
79.01784114 4.762729671
81.0334912 3.388374144
89.00219107 5.164273829
91.01784114 7.932868514
93.0334912 2.583217298
96.98395416 2.071084625
98.99960423 2.334379366
101.0152543 3.171970157
105.0334912 6.323859785
107.0491413 13.43754694
109.0284058 2.526568665
129.0101689 5.289729597
135.0440559 7.206754344

Name: +ve in-silico MS/MS by CFM-ID for AVWXQTDOQZAJHQ-UHFFFAOYSA-N
ID: AVWXQTDOQZAJHQ-UHFFFAOYSA-N
Comment: Energy0
Num peaks: 6
19.01784114 0.7916514602
45.99235466 0.5282821367
88.00291934 2.95793926
211.0865894 0.4182649546
280.0716676 2.474083272
298.0822323 92.48615993

Name: +ve in-silico MS/MS by CFM-ID for AVWXQTDOQZAJHQ-UHFFFAOYSA-N
ID: AVWXQTDOQZAJHQ-UHFFFAOYSA-N
Comment: Energy1
Num peaks: 6
19.01784114 0.8023127579
51.02292652 1.364689978
183.0916748 1.303044759
272.0665822 0.7376975509
280.0716676 47.34206272
298.0822323 44.7947795

Name: +ve in-silico MS/MS by CFM-ID for AVWXQTDOQZAJHQ-UHFFFAOYSA-N
ID: AVWXQTDOQZAJHQ-UHFFFAOYSA-N
Comment: Energy2
Num peaks: 10
45.99235466 9.540129835
63.02292652 3.161009578
69.99235466 10.87391216
88.00291934 14.0718808
97.98726928 3.01095383
115.997834 6.260736906
183.0916748 9.91196529
211.0865894 3.094987034
280.0716676 12.55692867
298.0822323 8.418556643

Name: +ve in-silico MS/MS by CFM-ID for OOSNDHMLIFRVBM-UHFFFAOYSA-N
ID: OOSNDHMLIFRVBM-UHFFFAOYSA-N
Comment: Energy0
Num peaks: 6
111.0440559 1.963410093
125.0152543 5.563570656
137.0233204 11.84274141
153.0101689 5.182592381
245.0363837 11.95775183
263.0469483 55.62591156

Name: +ve in-silico MS/MS by CFM-ID for OOSNDHMLIFRVBM-UHFFFAOYSA-N
ID: OOSNDHMLIFRVBM-UHFFFAOYSA-N
Comment: Energy1
Num peaks: 6
125.0152543 11.09582293
134.9996042 3.020297872
137.0233204 43.20640106
153.0101689 8.735429495
245.0363837 5.249728864
263.0469483 9.295282198

Name: +ve in-silico MS/MS by CFM-ID for OOSNDHMLIFRVBM-UHFFFAOYSA-N
ID: OOSNDHMLIFRVBM-UHFFFAOYSA-N
Comment: Energy2
Num peaks: 21
41.00219107 1.780190632
65.00219107 1.327324081
67.01784114 8.041100706
69.0334912 2.450830673
75.02292652 1.756135337
81.0334912 1.056816795
91.05422664 1.473962741
92.99710569 6.651202232
95.01275576 4.024553954
96.98395416 1.511148368
98.99960423 1.062711434
107.0127558 3.182169491
109.0284058 7.037077254
111.0440559 1.110977177
117.0334912 1.563425787
125.0152543 15.67425273
134.9996042 3.151827188
137.0233204 10.1521825
150.9945188 3.691016747
153.0101689 2.413562777
245.0363837 1.339734562

Name: +ve in-silico MS/MS by CFM-ID for GJQBOMLIZKYVFG-UHFFFAOYSA-N
ID: GJQBOMLIZKYVFG-UHFFFAOYSA-N
Comment: Energy0
Num peaks: 6
29.03857658 0.8428000299
186.0661883 1.845879635
212.0454529 21.76119725
230.0560175 5.499970933
240.076753 2.496674558
258.0873177 61.87040333

Name: +ve in-silico MS/MS by CFM-ID for GJQBOMLIZKYVFG-UHFFFAOYSA-N
ID: GJQBOMLIZKYVFG-UHFFFAOYSA-N
Comment: Energy1
Num peaks: 7
51.02292652 6.566248345
186.0661883 22.15480657
190.0974884 3.506031876
212.0454529 27.82847325
230.0560175 2.523307657
240.076753 2.801908519
258.0873177 14.97969209

Name: +ve in-silico MS/MS by CFM-ID for GJQBOMLIZKYVFG-UHFFFAOYSA-N
ID: GJQBOMLIZKYVFG-UHFFFAOYSA-N
Comment: Energy2
Num peaks: 19
29.03857658 1.387919239
39.02292652 1.121355812
40.01817548 9.37243054
41.00219107 5.135903431
42.03382555 4.877637021
51.02292652 1.120333429
65.99744004 7.409778989
68.0130901 1.388107291
112.0393049 1.032527021
147.0552893 1.199863628
169.0396392 3.081798053
170.0712737 1.039263639
186.0298028 1.302357429
186.0661883 8.179156314
188.0818384 0.8637597656
196.0505382 4.548312606
198.0661883 1.518159979
212.0454529 24.62891364
214.0611029 1.081068298

Name: +ve in-silico MS/MS by CFM-ID for GJXBIVMCTDXUKR-UHFFFAOYSA-N
ID: GJXBIVMCTDXUKR-UHFFFAOYSA-N
Comment: Energy0
Num peaks: 6
34.99499752 0.9850950307
94.06512568 2.833941173
128.0261533 2.838040865
136.0215466 10.81432237
169.9825743 10.80475506
263.0404235 68.93988576

Name: +ve in-silico MS/MS by CFM-ID for GJXBIVMCTDXUKR-UHFFFAOYSA-N
ID: GJXBIVMCTDXUKR-UHFFFAOYSA-N
Comment: Energy1
Num peaks: 6
94.06512568 9.332817687
128.0261533 9.320870631
136.0215466 22.39316611
169.9825743 22.42272459
229.0527024 4.46417957
263.0404235 25.42887126

Name: +ve in-silico MS/MS by CFM-ID for GJXBIVMCTDXUKR-UHFFFAOYSA-N
ID: GJXBIVMCTDXUKR-UHFFFAOYSA-N
Comment: Energy2
Num peaks: 14
39.02292652 1.871898524
49.00727645 3.314107388
51.02292652 6.904022735
53.03857658 6.300817262
63.02292652 4.156423998
65.03857658 6.414327842
67.05422664 5.142438725
94.06512568 4.341232079
96.98395416 2.041392204
98.99960423 3.663616983
101.0152543 2.167274857
128.0261533 4.931792307
136.0215466 16.10673314
169.9825743 13.97725788

Name: +ve in-silico MS/MS by CFM-ID for KVWCSKAFDFBAEH-UHFFFAOYSA-N
ID: KVWCSKAFDFBAEH-UHFFFAOYSA-N
Comment: Energy0
Num peaks: 6
69.0334912 1.307525727
107.0491413 5.066987749
251.081504 4.721194102
268.0716676 1.227236299
280.0716676 2.250762149
298.0822323 82.10793095

Name: +ve in-silico MS/MS by CFM-ID for KVWCSKAFDFBAEH-UHFFFAOYSA-N
ID: KVWCSKAFDFBAEH-UHFFFAOYSA-N
Comment: Energy1
Num peaks: 6
107.0491413 13.49015593
124.0393049 1.407045448
251.081504 16.76519847
272.0665822 1.078600915
280.0716676 31.75939912
298.0822323 26.16779192

Name: +ve in-silico MS/MS by CFM-ID for KVWCSKAFDFBAEH-UHFFFAOYSA-N
ID: KVWCSKAFDFBAEH-UHFFFAOYSA-N
Comment: Energy2
Num peaks: 13
39.02292652 4.726752302
49.00727645 4.45617419
51.02292652 9.098390857
53.03857658 1.862663794
63.02292652 20.76245715
76.01817548 1.355786646
79.01784114 1.481990891
79.05422664 4.236749172
81.0334912 6.053417717
107.0491413 16.79912401
124.0393049 1.609000555
132.0443902 2.767981614
149.0345538 5.501672449

Name: +ve in-silico MS/MS by CFM-ID for SSOGSEBLCQKKNR-UHFFFAOYSA-N
ID: SSOGSEBLCQKKNR-UHFFFAOYSA-N
Comment: Energy0
Num peaks: 6
206.036718 2.130644095
234.0316326 22.84859517
236.0472827 1.107259268
252.0421973 10.5917162
262.0629328 1.398606429
280.0734974 51.06842666

Name: +ve in-silico MS/MS by CFM-ID for SSOGSEBLCQKKNR-UHFFFAOYSA-N
ID: SSOGSEBLCQKKNR-UHFFFAOYSA-N
Comment: Energy1
Num peaks: 8
47.04914126 2.880680287
190.0054179 2.6548328
208.0159826 6.183235323
216.0210679 3.103317263
234.0316326 33.2833147
252.0421973 9.836593181
262.0629328 2.580893989
280.0734974 19.9777341

Name: +ve in-silico MS/MS by CFM-ID for SSOGSEBLCQKKNR-UHFFFAOYSA-N
ID: SSOGSEBLCQKKNR-UHFFFAOYSA-N
Comment: Energy2
Num peaks: 22
29.03857658 1.598735961
44.99710569 1.002457538
68.99710569 1.09959594
73.02840582 2.046179735
150.0105033 10.50318107
152.0261533 2.440663062
164.0261533 9.034206195
166.0418034 1.065010805
168.0443902 1.171197927
170.0600403 2.627727322
178.0054179 2.937366788
180.0210679 8.53842053
190.0054179 5.031029894
192.0210679 3.005459417
198.0549549 1.126418697
204.0210679 3.380260904
206.0003325 6.779968467
206.036718 6.589131287
208.0159826 3.673452715
216.0210679 1.279348918
218.036718 0.9992010411
234.0316326 4.074505145

Name: +ve in-silico MS/MS by CFM-ID for NUNLXXARLCXOPW-UHFFFAOYSA-N
ID: NUNLXXARLCXOPW-UHFFFAOYSA-N
Comment: Energy0
Num peaks: 6
95.04914126 32.97603254
135.0440559 3.676066169
166.9894335 1.326170907
169.0050835 10.10686731
245.0363837 1.480224364
263.0469483 42.30268288

Name: +ve in-silico MS/MS by CFM-ID for NUNLXXARLCXOPW-UHFFFAOYSA-N
ID: NUNLXXARLCXOPW-UHFFFAOYSA-N
Comment: Energy1
Num peaks: 6
95.04914126 30.27532479
135.0440559 7.682810141
141.0101689 2.904595864
150.9945188 2.378813911
169.0050835 17.46093095
263.0469483 20.88414787

Name: +ve in-silico MS/MS by CFM-ID for NUNLXXARLCXOPW-UHFFFAOYSA-N
ID: NUNLXXARLCXOPW-UHFFFAOYSA-N
Comment: Energy2
Num peaks: 12
41.00219107 1.939912678
49.00727645 8.116859142
51.02292652 4.171997469
53.03857658 4.165298091
63.02292652 5.718404306
65.03857658 9.839561602
67.05422664 16.0024758
79.01784114 3.596776197
79.05422664 2.387788119
95.04914126 18.87187865
113.0152543 3.498625375
141.0101689 1.777110197

Name: +ve in-silico MS/MS by CFM-ID for DQMAUXIQILXETR-UHFFFAOYSA-N
ID: DQMAUXIQILXETR-UHFFFAOYSA-N
Comment: Energy0
Num peaks: 6
107.0603746 6.59728955
152.0342195 4.370423249
212.0818384 9.138384112
240.076753 24.56721531
241.0607686 17.66474943
258.0873177 24.32921466

Name: +ve in-silico MS/MS by CFM-ID for DQMAUXIQILXETR-UHFFFAOYSA-N
ID: DQMAUXIQILXETR-UHFFFAOYSA-N
Comment: Energy1
Num peaks: 16
66.03382555 1.40354522
79.01784114 1.838419357
80.04947561 1.689483322
82.06512568 1.921917082
107.0603746 5.005347829
109.0284058 1.016594108
121.0284058 0.9849985183
134.0236548 3.229440057
152.0342195 2.024640425
184.0869237 2.120523186
197.0709393 2.283958357
212.0818384 13.94350751
214.0974884 3.83940827
240.076753 22.63126883
241.0607686 9.086116582
258.0873177 7.74212451

Name: +ve in-silico MS/MS by CFM-ID for DQMAUXIQILXETR-UHFFFAOYSA-N
ID: DQMAUXIQILXETR-UHFFFAOYSA-N
Comment: Energy2
Num peaks: 31
51.02292652 1.664728604
63.02292652 4.220441566
65.03857658 3.291020014
68.99710569 1.122990143
76.01817548 2.554924532
78.03382555 4.602264683
79.01784114 2.528683634
80.04947561 6.501404269
93.04472458 1.681710657
94.06512568 0.9647556548
95.01275576 1.059677921
107.0603746 8.749518328
108.0443902 1.34358704
120.0556236 2.034882712
121.0284058 2.356877189
121.0396392 1.039433887
123.0076704 1.550470397
125.0233204 1.06469108
134.0236548 9.272606941
147.0189038 1.3476436
152.0342195 3.017546233
165.0294684 0.9986724708
170.0712737 1.150006608
182.0712737 1.531835226
183.0552893 1.945106633
197.0709393 1.28592757
211.0502039 1.191441305
212.0818384 1.022338525
213.0658539 2.09063665
240.076753 1.055974689
241.0607686 1.958118617

Name: +ve in-silico MS/MS by CFM-ID for MLROXJBOMDEEPY-UHFFFAOYSA-N
ID: MLROXJBOMDEEPY-UHFFFAOYSA-N
Comment: Energy0
Num peaks: 6
81.0334912 0.9293304229
107.0491413 1.121547799
251.081504 4.816395777
268.0716676 1.255424584
280.0716676 2.297766106
298.0822323 84.86461365

Name: +ve in-silico MS/MS by CFM-ID for MLROXJBOMDEEPY-UHFFFAOYSA-N
ID: MLROXJBOMDEEPY-UHFFFAOYSA-N
Comment: Energy1
Num peaks: 6
107.0491413 1.457822246
132.0443902 7.044642145
149.0345538 6.42180591
251.081504 16.89139544
280.0716676 31.74125743
298.0822323 26.21135853

Name: +ve in-silico MS/MS by CFM-ID for MLROXJBOMDEEPY-UHFFFAOYSA-N
ID: MLROXJBOMDEEPY-UHFFFAOYSA-N
Comment: Energy2
Num peaks: 23
15.02292652 1.247728589
39.02292652 4.141131463
49.00727645 3.713729584
51.02292652 14.21359451
53.03857658 2.74919267
63.02292652 11.11651759
76.01817548 1.717061737
78.03382555 0.976900606
79.01784114 3.548998733
79.05422664 1.752072877
81.0334912 6.243938641
104.0494756 1.012218597
107.0491413 7.382169261
110.0236548 2.614652672
124.0393049 2.120335055
132.0443902 2.151416886
149.0345538 5.216380618
175.0502039 1.455164391
195.0552893 1.379854685
225.0658539 1.05324283
226.0611029 1.014997667
251.081504 1.538159708
268.0716676 1.6692349

Name: +ve in-silico MS/MS by CFM-ID for PUZLCGYSAKXHRL-UHFFFAOYSA-N
ID: PUZLCGYSAKXHRL-UHFFFAOYSA-N
Comment: Energy0
Num peaks: 6
69.0334912 1.34584251
107.0491413 1.126465849
251.081504 4.859777553
268.0716676 1.261059487
280.0716676 2.316888284
298.0822323 85.29040509

Name: +ve in-silico MS/MS by CFM-ID for PUZLCGYSAKXHRL-UHFFFAOYSA-N
ID: PUZLCGYSAKXHRL-UHFFFAOYSA-N
Comment: Energy1
Num peaks: 6
107.0491413 1.456671153
132.0443902 7.073565584
149.0345538 6.406952904
251.081504 16.70636544
280.0716676 31.87470001
298.0822323 26.12166374

Name: +ve in-silico MS/MS by CFM-ID for PUZLCGYSAKXHRL-UHFFFAOYSA-N
ID: PUZLCGYSAKXHRL-UHFFFAOYSA-N
Comment: Energy2
Num peaks: 31
15.02292652 1.490112928
25.00727645 0.9232670047
39.02292652 4.808252527
49.00727645 2.57812235
51.02292652 7.289862193
53.03857658 0.9583905224
63.02292652 14.34984921
69.0334912 1.784730239
75.02292652 1.241511366
76.01817548 1.786438864
78.03382555 1.016257597
79.05422664 1.799062405
81.0334912 2.551567758
88.01817548 0.9632642342
93.0334912 1.641311064
98.02365479 0.9185823201
103.0290745 0.9441569943
104.0494756 1.052840972
107.0491413 7.7858852
110.0236548 2.901750687
124.0393049 2.215404007
131.0239891 1.431329266
132.0443902 2.285492923
149.0345538 5.228741058
175.0502039 1.571870828
195.0552893 1.463721168
207.0552893 2.143116754
227.081504 0.9305638553
251.081504 1.627065017
268.0716676 1.886663238
280.0716676 1.185794004

Name: +ve in-silico MS/MS by CFM-ID for FPWDMHRKKZPDFZ-UHFFFAOYSA-N
ID: FPWDMHRKKZPDFZ-UHFFFAOYSA-N
Comment: Energy0
Num peaks: 6
83.08552677 8.497612174
112.1120759 1.236587985
198.9753034 28.09885087
256.0331526 0.8366408805
266.0538881 2.978545425
298.0801028 49.47718728

Name: +ve in-silico MS/MS by CFM-ID for FPWDMHRKKZPDFZ-UHFFFAOYSA-N
ID: FPWDMHRKKZPDFZ-UHFFFAOYSA-N
Comment: Energy1
Num peaks: 9
83.08552677 10.49535348
112.1120759 2.215768885
128.9334386 1.048961656
168.9647387 2.794194322
170.9803888 1.101903719
182.9440033 1.08010107
198.9753034 51.13153237
266.0538881 1.795677841
298.0801028 9.237931324

Name: +ve in-silico MS/MS by CFM-ID for FPWDMHRKKZPDFZ-UHFFFAOYSA-N
ID: FPWDMHRKKZPDFZ-UHFFFAOYSA-N
Comment: Energy2
Num peaks: 18
39.02292652 2.381378099
41.03857658 2.89633118
43.05422664 3.222778834
53.03857658 1.543899696
55.05422664 2.370501199
57.06987671 1.715772952
69.06987671 1.56569854
71.08552677 1.500388002
81.06987671 1.321137102
83.08552677 12.50711561
128.9334386 1.442924378
152.9334386 9.019241723
154.9490886 10.32103447
168.9647387 6.882355402
170.9803888 2.166644277
172.9596533 1.273702205
182.9440033 4.188171423
198.9753034 13.83453136

Name: +ve in-silico MS/MS by CFM-ID for BTPGFGCYSXXOID-UHFFFAOYSA-N
ID: BTPGFGCYSXXOID-UHFFFAOYSA-N
Comment: Energy0
Num peaks: 6
83.08552677 8.502073655
198.9753034 28.45906184
218.1539407 0.9083334813
256.0331526 0.8492387373
266.0538881 2.005036792
298.0801028 50.48116599

Name: +ve in-silico MS/MS by CFM-ID for BTPGFGCYSXXOID-UHFFFAOYSA-N
ID: BTPGFGCYSXXOID-UHFFFAOYSA-N
Comment: Energy1
Num peaks: 8
83.08552677 10.33946594
100.1120759 1.007064059
142.9490886 0.8807484235
168.9647387 0.9512256053
182.9440033 1.017030339
198.9753034 55.83749484
254.0175026 0.8010500131
298.0801028 9.676908555

Name: +ve in-silico MS/MS by CFM-ID for BTPGFGCYSXXOID-UHFFFAOYSA-N
ID: BTPGFGCYSXXOID-UHFFFAOYSA-N
Comment: Energy2
Num peaks: 22
39.02292652 2.57253425
41.03857658 2.780208682
43.05422664 3.093625902
49.00727645 2.311592307
51.02292652 1.828773412
53.03857658 1.482093119
55.05422664 2.27545021
57.06987671 1.646927653
65.03857658 2.762061699
67.05422664 1.572402796
81.06987671 1.267395957
83.08552677 10.14377105
140.9334386 1.320469375
142.9490886 2.305233095
152.9334386 4.356691966
154.9490886 6.728087107
168.9647387 7.315589313
170.9803888 3.461329057
172.9596533 1.219520507
182.9440033 3.980975371
184.9596533 2.392714626
198.9753034 13.19065476

Name: +ve in-silico MS/MS by CFM-ID for DYLDZFGJFCNZLD-UHFFFAOYSA-N
ID: DYLDZFGJFCNZLD-UHFFFAOYSA-N
Comment: Energy0
Num peaks: 6
92.04947561 4.166792121
107.0603746 1.110936477
211.0865894 4.707725876
231.0764186 0.8698041433
240.076753 2.13922387
258.0873177 82.60630702

Name: +ve in-silico MS/MS by CFM-ID for DYLDZFGJFCNZLD-UHFFFAOYSA-N
ID: DYLDZFGJFCNZLD-UHFFFAOYSA-N
Comment: Energy1
Num peaks: 7
92.04947561 5.637112508
124.0393049 11.97840405
134.0236548 5.374023427
209.0709393 4.626315938
211.0865894 13.13961244
240.076753 19.63183073
258.0873177 20.67779799

Name: +ve in-silico MS/MS by CFM-ID for DYLDZFGJFCNZLD-UHFFFAOYSA-N
ID: DYLDZFGJFCNZLD-UHFFFAOYSA-N
Comment: Energy2
Num peaks: 13
39.02292652 1.415728878
49.00727645 3.611938474
51.02292652 7.352887291
53.03857658 1.788022966
63.02292652 8.57661113
65.03857658 12.0504735
66.03382555 1.526303458
76.01817548 3.200911632
92.04947561 22.6307368
107.0603746 4.322870373
108.0443902 3.006160471
124.0393049 7.818819771
134.0236548 3.407713796

Name: +ve in-silico MS/MS by CFM-ID for OWZGPSNRSCNSRI-UHFFFAOYSA-N
ID: OWZGPSNRSCNSRI-UHFFFAOYSA-N
Comment: Energy0
Num peaks: 6
92.04947561 1.87850864
239.0385936 0.7410818703
251.0385936 0.6698439109
253.0542437 1.342006898
263.0385936 2.337358201
280.0651427 91.23385863

Name: +ve in-silico MS/MS by CFM-ID for OWZGPSNRSCNSRI-UHFFFAOYSA-N
ID: OWZGPSNRSCNSRI-UHFFFAOYSA-N
Comment: Energy1
Num peaks: 6
92.04947561 1.357535517
251.0385936 4.219803281
252.0338426 1.172529164
253.0542437 4.319007774
263.0385936 7.475931889
280.0651427 76.08493344

Name: +ve in-silico MS/MS by CFM-ID for OWZGPSNRSCNSRI-UHFFFAOYSA-N
ID: OWZGPSNRSCNSRI-UHFFFAOYSA-N
Comment: Energy2
Num peaks: 7
49.00727645 7.744046417
51.02292652 11.23438032
52.01817548 2.47142438
64.01817548 2.574030781
65.03857658 7.750986946
75.02292652 16.76073281
92.04947561 31.47286331

Name: +ve in-silico MS/MS by CFM-ID for YRBVLVKDMVTDDO-UHFFFAOYSA-N
ID: YRBVLVKDMVTDDO-UHFFFAOYSA-N
Comment: Energy0
Num peaks: 6
34.99499752 0.9859945999
94.06512568 2.836016467
128.0261533 2.825507994
136.0215466 10.8268037
169.9825743 10.80975961
263.0404235 69.02651229

Name: +ve in-silico MS/MS by CFM-ID for YRBVLVKDMVTDDO-UHFFFAOYSA-N
ID: YRBVLVKDMVTDDO-UHFFFAOYSA-N
Comment: Energy1
Num peaks: 6
94.06512568 9.130886644
128.0261533 8.91013897
136.0215466 22.08419026
169.9825743 21.39580069
229.0527024 4.380340977
263.0404235 24.66181043

Name: +ve in-silico MS/MS by CFM-ID for YRBVLVKDMVTDDO-UHFFFAOYSA-N
ID: YRBVLVKDMVTDDO-UHFFFAOYSA-N
Comment: Energy2
Num peaks: 15
49.00727645 1.954982832
51.02292652 3.37382467
63.02292652 4.380428754
65.03857658 6.821574509
67.05422664 5.217992272
84.98395416 2.417748717
94.06512568 4.419210259
98.99960423 3.26164135
101.0152543 3.837130046
107.9902465 1.921502952
110.0058965 2.201464931
128.0261533 5.135838783
136.0215466 16.55907912
169.9825743 17.35419149
229.0527024 2.157766968

Name: +ve in-silico MS/MS by CFM-ID for XYAKDKSYCSTBMN-UHFFFAOYSA-N
ID: XYAKDKSYCSTBMN-UHFFFAOYSA-N
Comment: Energy0
Num peaks: 6
34.99499752 0.987163314
94.06512568 2.840357256
128.0261533 2.839052846
136.0215466 10.83797089
169.9825743 10.83710612
263.0404235 69.13908738

Name: +ve in-silico MS/MS by CFM-ID for XYAKDKSYCSTBMN-UHFFFAOYSA-N
ID: XYAKDKSYCSTBMN-UHFFFAOYSA-N
Comment: Energy1
Num peaks: 6
94.06512568 9.357889157
128.0261533 9.364914265
136.0215466 22.48793026
169.9825743 22.59912101
229.0527024 4.463394337
263.0404235 25.46989897

Name: +ve in-silico MS/MS by CFM-ID for XYAKDKSYCSTBMN-UHFFFAOYSA-N
ID: XYAKDKSYCSTBMN-UHFFFAOYSA-N
Comment: Energy2
Num peaks: 13
51.02292652 2.832985547
63.02292652 4.377115456
65.03857658 6.777978286
67.05422664 5.179183123
94.06512568 4.608994888
96.98395416 4.05292218
98.99960423 5.716702535
101.0152543 4.513622934
119.9902465 3.827564605
128.0261533 4.223832742
136.0215466 16.52555332
169.9825743 16.14387963
229.0527024 1.727250773

Name: +ve in-silico MS/MS by CFM-ID for BCZZJDHMWJMILK-UHFFFAOYSA-N
ID: BCZZJDHMWJMILK-UHFFFAOYSA-N
Comment: Energy0
Num peaks: 6
81.0334912 0.9185617378
107.0491413 5.036879954
251.081504 4.671306617
268.0716676 1.22034342
280.0716676 2.2268878
298.0822323 81.55123368

Name: +ve in-silico MS/MS by CFM-ID for BCZZJDHMWJMILK-UHFFFAOYSA-N
ID: BCZZJDHMWJMILK-UHFFFAOYSA-N
Comment: Energy1
Num peaks: 6
107.0491413 13.48814744
124.0393049 1.408352696
251.081504 16.85464456
272.0665822 1.053252461
280.0716676 31.59769812
298.0822323 26.20407028

Name: +ve in-silico MS/MS by CFM-ID for BCZZJDHMWJMILK-UHFFFAOYSA-N
ID: BCZZJDHMWJMILK-UHFFFAOYSA-N
Comment: Energy2
Num peaks: 11
39.02292652 4.20183036
49.00727645 5.116775906
51.02292652 13.90866248
53.03857658 2.837282547
63.02292652 17.37224912
79.01784114 3.477611995
79.05422664 4.179765643
81.0334912 6.044943244
107.0491413 16.31591015
132.0443902 2.527392533
149.0345538 5.238190982

Name: +ve in-silico MS/MS by CFM-ID for WRELJNMKLNHYCU-UHFFFAOYSA-N
ID: WRELJNMKLNHYCU-UHFFFAOYSA-N
Comment: Energy0
Num peaks: 6
125.0152543 7.198676035
217.041469 15.13081655
219.0571191 2.049951497
227.0702706 0.4966051122
245.0363837 33.75489947
263.0469483 37.38936654

Name: +ve in-silico MS/MS by CFM-ID for WRELJNMKLNHYCU-UHFFFAOYSA-N
ID: WRELJNMKLNHYCU-UHFFFAOYSA-N
Comment: Energy1
Num peaks: 6
105.0334912 2.212181338
125.0152543 20.2872087
217.041469 26.18233203
219.0571191 3.684306993
245.0363837 27.45518484
263.0469483 10.80105613

Name: +ve in-silico MS/MS by CFM-ID for WRELJNMKLNHYCU-UHFFFAOYSA-N
ID: WRELJNMKLNHYCU-UHFFFAOYSA-N
Comment: Energy2
Num peaks: 13
49.00727645 2.312727442
51.02292652 3.243425134
63.02292652 6.752736255
65.03857658 2.677079215
75.02292652 4.938506301
79.05422664 4.148092132
84.98395416 1.373027942
96.98395416 5.477990329
98.99960423 3.807096377
105.0334912 3.118254882
125.0152543 38.74852638
191.025819 1.342212169
217.041469 3.263300465

Name: +ve in-silico MS/MS by CFM-ID for PLFLYSSWKISNDL-UHFFFAOYSA-N
ID: PLFLYSSWKISNDL-UHFFFAOYSA-N
Comment: Energy0
Num peaks: 6
219.0375885 2.269885699
252.0379229 20.21051257
270.0484875 5.088335962
278.0735594 2.520837163
280.069223 1.652582181
298.0797877 56.3082093

Name: +ve in-silico MS/MS by CFM-ID for PLFLYSSWKISNDL-UHFFFAOYSA-N
ID: PLFLYSSWKISNDL-UHFFFAOYSA-N
Comment: Energy1
Num peaks: 24
29.03857658 0.9153942633
47.04914126 2.202266178
97.02840582 2.22281452
105.0447246 1.412988035
129.0447246 1.975097644
131.0603746 1.251515772
157.0396392 3.87942165
197.0321092 0.872432274
199.0477593 0.8664628897
201.0658539 3.689882307
203.081504 2.474773238
214.0586583 0.8311832699
225.0270238 3.107329497
226.0586583 6.350410632
228.0743084 0.9727299465
228.076753 3.779845588
230.0899584 1.781900391
252.0379229 20.61833496
269.0532386 1.185002604
270.0484875 2.168910591
271.0688886 1.852483644
280.069223 2.2899455
281.0532386 1.762316814
298.0797877 11.74766115

Name: +ve in-silico MS/MS by CFM-ID for PLFLYSSWKISNDL-UHFFFAOYSA-N
ID: PLFLYSSWKISNDL-UHFFFAOYSA-N
Comment: Energy2
Num peaks: 31
29.03857658 0.8981484601
49.00727645 1.234303119
51.02292652 5.899249792
53.01342445 4.998546241
53.03857658 9.067368155
55.02907452 1.114180773
68.99466108 2.627821472
76.01817548 1.053018601
78.03382555 3.580721249
80.04947561 1.257513321
82.06512568 0.8570955061
92.04947561 0.9334269606
96.00556011 1.038053287
103.0290745 0.7100964581
105.0447246 10.73311739
107.0603746 3.842731145
120.0055601 1.37684487
132.0556236 3.242052504
134.0712737 2.165532585
149.0321092 1.388142167
149.0345538 1.398091546
158.0712737 0.7012940405
175.0113738 2.490821261
187.0113738 0.6799733999
211.0477593 1.147140314
223.0113738 0.8804652172
225.0270238 3.206486489
226.0586583 0.9775779356
235.0113738 1.404246698
252.0379229 8.276163906
272.0641376 0.6603297303

Name: +ve in-silico MS/MS by CFM-ID for FMEUEBPGQJXWDA-UHFFFAOYSA-N
ID: FMEUEBPGQJXWDA-UHFFFAOYSA-N
Comment: Energy0
Num peaks: 7
138.0105033 4.387635447
169.0495352 2.332436337
171.0651853 8.946759761
224.0472827 7.098113758
252.0421973 12.98475645
270.052762 3.468267961
298.0840621 41.88084926

Name: +ve in-silico MS/MS by CFM-ID for FMEUEBPGQJXWDA-UHFFFAOYSA-N
ID: FMEUEBPGQJXWDA-UHFFFAOYSA-N
Comment: Energy1
Num peaks: 17
47.04914126 2.187410841
95.01275576 1.387059719
99.04405588 4.77656898
101.0597059 1.637610384
127.0389705 9.634550744
138.0105033 9.904778748
145.0495352 1.489006793
153.0546206 1.522498957
155.0338851 8.413046141
159.0651853 1.536700408
169.0495352 1.198837245
171.0651853 24.56626794
178.0054179 1.289276739
224.0472827 2.15754951
226.0629328 1.453140729
252.0421973 4.360571928
298.0840621 3.083192119

Name: +ve in-silico MS/MS by CFM-ID for FMEUEBPGQJXWDA-UHFFFAOYSA-N
ID: FMEUEBPGQJXWDA-UHFFFAOYSA-N
Comment: Energy2
Num peaks: 22
29.03857658 0.814722862
47.04914126 1.385670556
85.02840582 1.538406053
95.01275576 0.8858339055
96.98395416 1.300818258
99.04405588 7.492096729
101.0597059 3.053120519
113.0152543 0.8557040556
125.0233204 0.947622522
127.0389705 7.403809245
138.0105033 17.42831928
140.0261533 3.439167458
144.0574535 0.810581743
146.0731035 0.810581743
150.0105033 12.15557893
152.0261533 2.065021324
154.0418034 1.68367525
178.0054179 11.7135666
180.0210679 1.484848049
188.070605 1.377810266
208.0159826 1.327076222
236.0472827 0.7938711764

Name: +ve in-silico MS/MS by CFM-ID for IUZMHUAHKBHJFY-UHFFFAOYSA-N
ID: IUZMHUAHKBHJFY-UHFFFAOYSA-N
Comment: Energy0
Num peaks: 7
148.0393049 5.461517751
240.0056354 16.90585292
242.0212854 15.20671344
268.0369355 3.557963018
270.0525856 25.05447871
272.0682356 3.977805915
298.0838857 13.30923246

Name: +ve in-silico MS/MS by CFM-ID for IUZMHUAHKBHJFY-UHFFFAOYSA-N
ID: IUZMHUAHKBHJFY-UHFFFAOYSA-N
Comment: Energy1
Num peaks: 17
19.01784114 1.774631764
29.03857658 4.397623559
47.04914126 2.40615747
111.0205572 1.892576847
123.0205572 1.511988836
125.0362072 3.203377346
148.0393049 2.14082992
151.0518573 2.792612599
160.0393049 9.721658561
224.0107208 2.476132896
240.0056354 6.396098737
242.0212854 18.20713198
242.0576709 1.58297614
252.0420209 2.269224038
268.0369355 1.805665071
270.0525856 15.04036351
298.0838857 3.879431093

Name: +ve in-silico MS/MS by CFM-ID for IUZMHUAHKBHJFY-UHFFFAOYSA-N
ID: IUZMHUAHKBHJFY-UHFFFAOYSA-N
Comment: Energy2
Num peaks: 21
27.02292652 3.548117396
29.03857658 10.48655453
31.05422664 1.313485511
45.0334912 1.199319454
47.04914126 3.106401696
49.00727645 2.177199561
51.02292652 4.309360365
79.05422664 4.921086338
81.06987671 1.279540629
83.08552677 1.156524727
105.0334912 2.181482051
106.989257 0.999977107
109.0049071 2.544395122
111.0205572 1.073564332
122.0236548 0.9577785597
132.0443902 1.370022102
148.0393049 24.50072054
150.0549549 1.121604403
240.0056354 6.360559455
242.0212854 4.65072681
254.0576709 1.606481948

Name: +ve in-silico MS/MS by CFM-ID for RCEYSQYPPMHENR-UHFFFAOYSA-N
ID: RCEYSQYPPMHENR-UHFFFAOYSA-N
Comment: Energy0
Num peaks: 6
117.0334912 1.038817014
135.0440559 5.278866623
217.041469 15.22533042
219.0571191 2.092268832
245.0363837 34.65039757
263.0469483 37.37783446

Name: +ve in-silico MS/MS by CFM-ID for RCEYSQYPPMHENR-UHFFFAOYSA-N
ID: RCEYSQYPPMHENR-UHFFFAOYSA-N
Comment: Energy1
Num peaks: 6
117.0334912 3.677897622
135.0440559 9.719146515
217.041469 26.6766845
219.0571191 3.867982018
245.0363837 31.70989864
263.0469483 10.82649773

Name: +ve in-silico MS/MS by CFM-ID for RCEYSQYPPMHENR-UHFFFAOYSA-N
ID: RCEYSQYPPMHENR-UHFFFAOYSA-N
Comment: Energy2
Num peaks: 15
49.00727645 2.434166791
51.02292652 3.177462489
63.02292652 6.42784476
65.03857658 4.342356389
75.02292652 2.968229238
91.05422664 19.8235757
96.98395416 3.565839141
105.0334912 1.901141281
113.0152543 7.551971093
117.0334912 10.96900046
135.0440559 7.718560952
191.025819 1.638096725
201.0101689 2.725897608
217.041469 4.462958058
245.0363837 1.497185184

Name: +ve in-silico MS/MS by CFM-ID for DMVJAZBVAHBZNK-UHFFFAOYSA-N
ID: DMVJAZBVAHBZNK-UHFFFAOYSA-N
Comment: Energy0
Num peaks: 6
92.04947561 26.3011822
211.0865894 3.624718638
231.0764186 0.9014594021
240.076753 1.573654018
241.0607686 1.684554282
258.0873177 59.6227546

Name: +ve in-silico MS/MS by CFM-ID for DMVJAZBVAHBZNK-UHFFFAOYSA-N
ID: DMVJAZBVAHBZNK-UHFFFAOYSA-N
Comment: Energy1
Num peaks: 6
92.04947561 41.78043438
134.0236548 5.692087316
209.0709393 2.958343459
211.0865894 8.110895582
240.076753 11.60996343
258.0873177 11.25356901

Name: +ve in-silico MS/MS by CFM-ID for DMVJAZBVAHBZNK-UHFFFAOYSA-N
ID: DMVJAZBVAHBZNK-UHFFFAOYSA-N
Comment: Energy2
Num peaks: 6
51.02292652 2.94466097
65.03857658 15.81559489
66.03382555 2.995713215
75.02292652 12.26124541
92.04947561 43.66955019
124.0393049 3.461939955

Name: +ve in-silico MS/MS by CFM-ID for WIMYONIKOLZLBM-UHFFFAOYSA-N
ID: WIMYONIKOLZLBM-UHFFFAOYSA-N
Comment: Energy0
Num peaks: 6
125.0152543 7.270497441
151.0389705 0.9034869875
217.041469 12.09796435
219.0571191 3.898638195
245.0363837 33.99616756
263.0469483 37.51883791

Name: +ve in-silico MS/MS by CFM-ID for WIMYONIKOLZLBM-UHFFFAOYSA-N
ID: WIMYONIKOLZLBM-UHFFFAOYSA-N
Comment: Energy1
Num peaks: 6
105.0334912 2.315382689
125.0152543 21.43114824
217.041469 21.18963168
219.0571191 6.803909628
245.0363837 28.656988
263.0469483 11.15353022

Name: +ve in-silico MS/MS by CFM-ID for WIMYONIKOLZLBM-UHFFFAOYSA-N
ID: WIMYONIKOLZLBM-UHFFFAOYSA-N
Comment: Energy2
Num peaks: 14
39.02292652 1.359561221
49.00727645 6.149298549
51.02292652 9.752924391
53.03857658 1.975866359
63.02292652 5.401448359
65.03857658 1.37941202
75.02292652 2.257010134
79.05422664 1.477329497
96.98395416 2.246982824
98.99960423 4.312195898
105.0334912 3.021370933
107.0491413 1.928613425
123.0440559 1.406375766
125.0152543 37.91951377

Name: +ve in-silico MS/MS by CFM-ID for UMIRGIHRCRAJPI-UHFFFAOYSA-N
ID: UMIRGIHRCRAJPI-UHFFFAOYSA-N
Comment: Energy0
Num peaks: 6
125.0152543 7.323348956
217.041469 12.15466167
219.0571191 3.968431893
227.0702706 0.5007518852
245.0363837 34.19074745
263.0469483 37.87123911

Name: +ve in-silico MS/MS by CFM-ID for UMIRGIHRCRAJPI-UHFFFAOYSA-N
ID: UMIRGIHRCRAJPI-UHFFFAOYSA-N
Comment: Energy1
Num peaks: 6
105.0334912 2.282756357
125.0152543 21.30551164
217.041469 20.82194145
219.0571191 6.722897934
245.0363837 28.29054462
263.0469483 11.04805552

Name: +ve in-silico MS/MS by CFM-ID for UMIRGIHRCRAJPI-UHFFFAOYSA-N
ID: UMIRGIHRCRAJPI-UHFFFAOYSA-N
Comment: Energy2
Num peaks: 12
49.00727645 5.420003828
51.02292652 8.708126567
53.03857658 1.651625669
63.02292652 3.215175335
65.03857658 2.308575471
75.02292652 5.053025283
79.05422664 1.384144924
96.98395416 5.058378794
98.99960423 3.445891308
105.0334912 3.033979741
113.0152543 1.349801219
125.0152543 39.41943276

Name: +ve in-silico MS/MS by CFM-ID for OQTBAOKCXSPYKE-UHFFFAOYSA-N
ID: OQTBAOKCXSPYKE-UHFFFAOYSA-N
Comment: Energy0
Num peaks: 6
91.05422664 30.34267393
134.0964258 3.411695313
172.991932 8.370372324
244.0887536 1.125124917
264.0341312 0.7846528726
280.0654313 51.96830701

Name: +ve in-silico MS/MS by CFM-ID for OQTBAOKCXSPYKE-UHFFFAOYSA-N
ID: OQTBAOKCXSPYKE-UHFFFAOYSA-N
Comment: Energy1
Num peaks: 6
91.05422664 65.50530214
134.0964258 1.241384488
137.0152543 1.366422149
172.991932 9.879692688
264.0341312 1.154537055
280.0654313 11.1253694

Name: +ve in-silico MS/MS by CFM-ID for OQTBAOKCXSPYKE-UHFFFAOYSA-N
ID: OQTBAOKCXSPYKE-UHFFFAOYSA-N
Comment: Energy2
Num peaks: 9
51.02292652 2.050680354
63.02292652 2.342600476
65.03857658 5.831706469
75.02292652 4.491133601
79.05422664 1.953958827
91.05422664 48.46739803
122.9996042 2.56290587
137.0152543 6.617860307
172.991932 5.925711455

Name: +ve in-silico MS/MS by CFM-ID for FICFGTKHQQCELD-UHFFFAOYSA-N
ID: FICFGTKHQQCELD-UHFFFAOYSA-N
Comment: Energy0
Num peaks: 6
105.0698767 8.65480429
134.0964258 1.3097557
158.9762819 30.29694079
202.0184811 1.095894478
244.0887536 1.256400344
280.0654313 52.80331423

Name: +ve in-silico MS/MS by CFM-ID for FICFGTKHQQCELD-UHFFFAOYSA-N
ID: FICFGTKHQQCELD-UHFFFAOYSA-N
Comment: Energy1
Num peaks: 6
105.0698767 10.93949267
158.9762819 65.52289986
202.0184811 1.069959231
244.0887536 0.8463097527
264.0341312 1.102337768
280.0654313 11.1888637

Name: +ve in-silico MS/MS by CFM-ID for FICFGTKHQQCELD-UHFFFAOYSA-N
ID: FICFGTKHQQCELD-UHFFFAOYSA-N
Comment: Energy2
Num peaks: 10
49.00727645 2.4695606
51.02292652 2.039081648
79.05422664 4.330872449
89.03857658 1.592851738
103.0542266 2.011643277
105.0698767 11.89886583
108.9839542 8.829010636
130.9449818 1.630981274
132.9606319 1.904706908
158.9762819 43.38373633

Name: +ve in-silico MS/MS by CFM-ID for XNRLYRGZEKWEMJ-UHFFFAOYSA-N
ID: XNRLYRGZEKWEMJ-UHFFFAOYSA-N
Comment: Energy0
Num peaks: 6
33.04472458 3.756972782
75.00114552 5.827964737
167.0702706 4.061518432
226.0532407 8.388701046
226.064474 2.357340953
258.0906888 61.84741227

Name: +ve in-silico MS/MS by CFM-ID for XNRLYRGZEKWEMJ-UHFFFAOYSA-N
ID: XNRLYRGZEKWEMJ-UHFFFAOYSA-N
Comment: Energy1
Num peaks: 14
75.00114552 13.5505123
123.0440559 2.010177904
167.0702706 10.81775458
182.0270259 3.041870646
182.0811697 1.587583469
184.0968197 3.950355108
196.042676 1.597166571
212.048824 1.344786961
214.064474 2.513149598
226.0532407 25.14624795
226.064474 1.424958452
228.0688907 1.902365515
241.0641397 1.663383462
258.0906888 10.32033897

Name: +ve in-silico MS/MS by CFM-ID for XNRLYRGZEKWEMJ-UHFFFAOYSA-N
ID: XNRLYRGZEKWEMJ-UHFFFAOYSA-N
Comment: Energy2
Num peaks: 30
15.02292652 0.9081444532
18.03382555 0.9855812859
31.02907452 1.299488052
33.04472458 2.080991974
44.97934745 2.288346028
55.01784114 1.071397328
59.99024648 2.414288883
72.98549545 0.9443799992
75.00114552 10.28394642
79.01784114 6.235693049
81.0334912 10.49035335
83.04914126 3.936354039
92.02769461 4.055552967
111.0440559 4.553670764
114.0120445 1.912356473
116.0276946 1.250015521
123.0440559 0.9198896186
137.0597059 2.595714452
140.0276946 2.582115122
152.070605 1.321692113
153.0546206 1.085309059
167.0702706 6.497428614
168.0226092 0.8243387233
168.0655196 1.507117996
170.0382593 1.782694352
172.0539094 1.386685461
182.0382593 1.264677831
184.0539094 1.876556953
212.048824 0.8337950557
226.064474 0.918876009

Name: +ve in-silico MS/MS by CFM-ID for RJIIPCWLMHMXQA-UHFFFAOYSA-N
ID: RJIIPCWLMHMXQA-UHFFFAOYSA-N
Comment: Energy0
Num peaks: 6
193.0430103 0.8356025667
231.0198303 2.816485407
233.0354803 1.268333376
243.0398168 2.236123276
245.0354803 39.09905277
263.046045 46.18418699

Name: +ve in-silico MS/MS by CFM-ID for RJIIPCWLMHMXQA-UHFFFAOYSA-N
ID: RJIIPCWLMHMXQA-UHFFFAOYSA-N
Comment: Energy1
Num peaks: 10
43.02907452 4.21701273
45.04472458 3.155151665
65.00219107 1.821950189
67.01784114 3.606036279
120.0055601 2.61579179
122.0212102 2.94117812
149.0321092 21.80403214
231.0198303 3.581904391
245.0354803 20.87346998
263.046045 16.61593435

Name: +ve in-silico MS/MS by CFM-ID for RJIIPCWLMHMXQA-UHFFFAOYSA-N
ID: RJIIPCWLMHMXQA-UHFFFAOYSA-N
Comment: Energy2
Num peaks: 31
15.02292652 0.693483436
25.00727645 0.6213724255
31.01784114 0.7333222755
39.02292652 2.903303442
49.00727645 7.384820105
51.02292652 12.35822487
53.03857658 6.898342931
54.03382555 0.65235164
65.00219107 3.379348295
67.01784114 0.7333795726
69.0334912 1.797850667
85.01064758 0.7147339231
92.99466108 0.6510352441
95.01031114 2.402298468
110.0212102 0.5999378738
113.0055622 0.9611247824
122.0212102 6.560280249
124.0368602 0.7454816066
147.0164591 2.486361212
149.0321092 0.6704016613
151.0212123 0.8366817581
163.0477593 1.209284358
187.0477593 4.613721899
200.9980322 1.316345104
203.0136823 3.476776765
211.0477593 1.434769983
213.0292521 0.7926100871
216.0089312 0.9240278768
229.0041802 1.16429803
231.0198303 1.237181723
245.0354803 8.639314118

Name: +ve in-silico MS/MS by CFM-ID for VVLZLUQBKVMYQQ-UHFFFAOYSA-N
ID: VVLZLUQBKVMYQQ-UHFFFAOYSA-N
Comment: Energy0
Num peaks: 6
164.0317749 1.302369394
265.058324 2.097139851
267.073974 21.95597899
278.0735594 3.346008387
281.0532386 5.951863157
298.0797877 53.05998961

Name: +ve in-silico MS/MS by CFM-ID for VVLZLUQBKVMYQQ-UHFFFAOYSA-N
ID: VVLZLUQBKVMYQQ-UHFFFAOYSA-N
Comment: Energy1
Num peaks: 13
104.0494756 2.326947809
135.0552893 3.474649433
156.0443902 3.506804851
158.0600403 2.866430311
164.0317749 2.415042601
187.0502039 1.48350672
189.0658539 1.719619972
240.063075 3.267500202
247.0677458 1.648090269
265.058324 3.022405912
267.073974 36.29202578
281.0532386 8.362144921
298.0797877 11.07499102

Name: +ve in-silico MS/MS by CFM-ID for VVLZLUQBKVMYQQ-UHFFFAOYSA-N
ID: VVLZLUQBKVMYQQ-UHFFFAOYSA-N
Comment: Energy2
Num peaks: 31
25.00727645 1.577056558
49.00727645 1.546516032
51.02292652 5.313564859
63.02292652 5.688679311
64.01817548 1.485875701
65.03857658 1.738452905
66.03382555 1.520993223
81.00833907 1.816489046
92.04947561 1.856213412
92.99466108 2.415760061
95.01031114 1.292193317
101.019733 1.831729861
104.0494756 3.122772047
107.0239891 1.287713762
116.030632 1.894678549
119.0103111 2.511294283
119.0239891 2.08181412
120.0055601 1.51474113
121.0259612 1.982508616
121.0396392 1.174768893
128.030632 4.311715047
135.0552893 2.406093493
136.0368602 1.317663253
144.0255466 1.326306114
148.0368602 1.428300964
197.0709393 3.358145901
220.0568467 1.482251612
228.076753 1.45916885
247.0677458 2.394782645
267.073974 1.210135222
278.0735594 1.627714489

Name: +ve in-silico MS/MS by CFM-ID for XIZADGBMXDQELS-UHFFFAOYSA-N
ID: XIZADGBMXDQELS-UHFFFAOYSA-N
Comment: Energy0
Num peaks: 11
43.01784114 2.047698644
45.0334912 1.657666546
65.03857658 1.836406145
88.03930485 3.020628411
169.0412926 1.763173679
171.0569427 3.135979582
211.0882428 3.281823395
230.0576709 27.35108644
232.073321 3.382051163
240.0784064 1.961347943
258.0889711 31.80169158

Name: +ve in-silico MS/MS by CFM-ID for XIZADGBMXDQELS-UHFFFAOYSA-N
ID: XIZADGBMXDQELS-UHFFFAOYSA-N
Comment: Energy1
Num peaks: 15
29.03857658 2.690233724
39.02292652 1.510725569
41.03857658 3.536424565
48.00800472 1.685228192
70.02874017 8.631417143
72.04439023 2.234778248
88.03930485 36.06099509
90.05495492 5.002818846
93.00999248 1.735235793
141.0099925 1.900395929
143.0256425 5.263337126
154.0263708 1.774442302
169.0412926 2.536117669
171.0569427 4.225258001
180.0420209 2.159595811

Name: +ve in-silico MS/MS by CFM-ID for XIZADGBMXDQELS-UHFFFAOYSA-N
ID: XIZADGBMXDQELS-UHFFFAOYSA-N
Comment: Energy2
Num peaks: 29
15.02292652 1.674886054
25.00727645 1.099794462
27.02292652 1.828375713
29.03857658 1.804867031
39.02292652 1.395379399
41.00219107 5.530033611
43.01784114 6.845472387
45.0334912 8.129133967
47.04914126 3.188700336
49.00727645 1.938139035
51.02292652 4.007006703
63.02292652 1.821800218
65.03857658 2.427891085
79.05422664 4.779358331
81.06987671 0.9759509895
88.03930485 1.99163722
88.97869235 1.311864995
112.9786924 1.203273492
125.0150779 2.444325736
141.0099925 10.46453274
143.0256425 3.016287649
152.0107208 4.157687777
153.046378 1.244295274
169.0412926 1.769269101
171.0569427 1.506252737
178.0263708 0.9790282773
190.0627563 1.045853989
204.0420209 0.9626627125
214.0627563 1.357419243

Name: +ve in-silico MS/MS by CFM-ID for RBAMQDJSOLCGPA-UHFFFAOYSA-N
ID: RBAMQDJSOLCGPA-UHFFFAOYSA-N
Comment: Energy0
Num peaks: 6
223.0461811 0.7320251135
249.0618312 25.51914926
251.0410957 0.1550559835
252.0727302 0.3690660916
262.0570802 2.845313465
280.0676448 69.5981378

Name: +ve in-silico MS/MS by CFM-ID for RBAMQDJSOLCGPA-UHFFFAOYSA-N
ID: RBAMQDJSOLCGPA-UHFFFAOYSA-N
Comment: Energy1
Num peaks: 6
195.0512665 7.531234741
207.0512665 4.752639766
223.0461811 13.33471019
252.0727302 7.302359732
262.0570802 16.13860657
280.0676448 36.22257431

Name: +ve in-silico MS/MS by CFM-ID for RBAMQDJSOLCGPA-UHFFFAOYSA-N
ID: RBAMQDJSOLCGPA-UHFFFAOYSA-N
Comment: Energy2
Num peaks: 8
137.0345538 2.581125833
164.0454529 13.59759471
168.0403675 2.790381314
192.0403675 20.92043288
194.0560175 29.20739626
195.0512665 3.246020108
207.0512665 6.433648761
249.0618312 2.745878882

Name: +ve in-silico MS/MS by CFM-ID for UXRHMFWBIGJRPV-UHFFFAOYSA-N
ID: UXRHMFWBIGJRPV-UHFFFAOYSA-N
Comment: Energy0
Num peaks: 6
45.0334912 1.339541527
114.0913404 1.313947308
254.0513225 1.089995542
266.0513225 2.410065715
280.0669726 15.59493894
298.0775373 68.58641165

Name: +ve in-silico MS/MS by CFM-ID for UXRHMFWBIGJRPV-UHFFFAOYSA-N
ID: UXRHMFWBIGJRPV-UHFFFAOYSA-N
Comment: Energy1
Num peaks: 12
45.0334912 6.27499428
88.07569036 2.915680644
114.0913404 1.609987933
129.1022395 1.503615425
157.9825743 1.932334627
244.0902949 1.636458332
254.0513225 2.854820373
266.0513225 8.426830393
268.0669726 1.657030678
270.0826226 1.443895029
280.0669726 27.53368929
298.0775373 23.22571464

Name: +ve in-silico MS/MS by CFM-ID for UXRHMFWBIGJRPV-UHFFFAOYSA-N
ID: UXRHMFWBIGJRPV-UHFFFAOYSA-N
Comment: Energy2
Num peaks: 31
27.02292652 0.8417289525
42.03382555 5.178214017
44.04947561 7.392926064
45.0334912 7.53959939
56.04947561 3.36198249
58.06512568 2.902251698
60.04439023 6.770541185
62.0600403 0.9186936074
63.02292652 0.8651704973
68.04947561 0.8704780005
70.06512568 6.159770712
72.08077574 4.285602527
74.0600403 2.060474707
84.08077574 1.693463019
85.07602471 2.033863732
86.0600403 2.013132073
86.0964258 0.9033730599
88.07569036 5.627124591
96.08077574 1.23134551
99.09167477 0.7973148271
113.0152543 1.536724034
114.0913404 0.9413529098
115.0309044 0.9072721047
117.0465544 0.7715288019
161.0167956 1.848065294
194.9778232 1.259781149
196.9934733 2.78204738
206.0746448 0.7650512703
211.0091234 2.079055604
223.0091234 1.348545505
230.0746448 0.7195769984

Name: +ve in-silico MS/MS by CFM-ID for RKJVXMKEAVMWHX-UHFFFAOYSA-N
ID: RKJVXMKEAVMWHX-UHFFFAOYSA-N
Comment: Energy0
Num peaks: 6
106.0287402 20.14209156
153.0658539 3.776818357
211.0865894 6.981084609
231.0764186 0.9892753867
240.076753 1.683036495
258.0873177 60.92835842

Name: +ve in-silico MS/MS by CFM-ID for RKJVXMKEAVMWHX-UHFFFAOYSA-N
ID: RKJVXMKEAVMWHX-UHFFFAOYSA-N
Comment: Energy1
Num peaks: 7
79.01784114 2.277372459
80.04947561 4.095700502
106.0287402 41.28484502
209.0709393 3.808286441
211.0865894 12.25754607
240.076753 9.211608067
258.0873177 8.184707764

Name: +ve in-silico MS/MS by CFM-ID for RKJVXMKEAVMWHX-UHFFFAOYSA-N
ID: RKJVXMKEAVMWHX-UHFFFAOYSA-N
Comment: Energy2
Num peaks: 10
39.02292652 9.816969806
50.00252542 2.333729271
51.02292652 2.641790157
52.01817548 11.01015046
63.02292652 2.463489628
79.01784114 12.10390493
80.0130901 2.22467448
80.04947561 5.467873704
106.0287402 31.21960686
135.0552893 2.066550793

Name: +ve in-silico MS/MS by CFM-ID for IXSOERFZBHGAOQ-UHFFFAOYSA-N
ID: IXSOERFZBHGAOQ-UHFFFAOYSA-N
Comment: Energy0
Num peaks: 6
91.05422664 5.215109598
119.0491413 13.17703779
140.0454529 18.34274616
211.0865894 9.709914566
240.076753 2.127685135
258.0873177 47.80513729

Name: +ve in-silico MS/MS by CFM-ID for IXSOERFZBHGAOQ-UHFFFAOYSA-N
ID: IXSOERFZBHGAOQ-UHFFFAOYSA-N
Comment: Energy1
Num peaks: 6
91.05422664 9.713360873
119.0491413 17.12473577
140.0454529 22.01104835
211.0865894 19.56688082
240.076753 9.154908364
258.0873177 6.240501191

Name: +ve in-silico MS/MS by CFM-ID for IXSOERFZBHGAOQ-UHFFFAOYSA-N
ID: IXSOERFZBHGAOQ-UHFFFAOYSA-N
Comment: Energy2
Num peaks: 12
49.00727645 2.364146313
51.02292652 2.127042333
65.03857658 6.112852957
75.02292652 9.894738154
77.03857658 3.315556891
91.05422664 25.10632798
93.06987671 2.646447429
98.02365479 3.155039354
113.0345538 2.166756589
119.0491413 7.601076221
122.0348882 13.44134021
140.0454529 3.657294119

Name: +ve in-silico MS/MS by CFM-ID for HWGQXZQCNJNJCF-UHFFFAOYSA-N
ID: HWGQXZQCNJNJCF-UHFFFAOYSA-N
Comment: Energy0
Num peaks: 6
92.04947561 4.228286007
107.0603746 1.137146145
124.0393049 1.052763981
211.0865894 4.820868325
240.076753 2.284501916
258.0873177 84.16533615

Name: +ve in-silico MS/MS by CFM-ID for HWGQXZQCNJNJCF-UHFFFAOYSA-N
ID: HWGQXZQCNJNJCF-UHFFFAOYSA-N
Comment: Energy1
Num peaks: 6
92.04947561 6.693522323
107.0603746 3.72493749
124.0393049 3.280847148
211.0865894 16.63432814
240.076753 30.8051236
258.0873177 26.4991431

Name: +ve in-silico MS/MS by CFM-ID for HWGQXZQCNJNJCF-UHFFFAOYSA-N
ID: HWGQXZQCNJNJCF-UHFFFAOYSA-N
Comment: Energy2
Num peaks: 11
41.03857658 1.492796326
49.00727645 5.561944099
51.02292652 9.428900486
63.02292652 4.242747427
65.03857658 3.433323544
66.03382555 2.590812478
75.02292652 5.140916443
92.04947561 26.0420206
107.0603746 7.637511421
124.0393049 13.01162252
211.0865894 1.75232889

Name: +ve in-silico MS/MS by CFM-ID for YPUOBLQIQXRNQU-UHFFFAOYSA-N
ID: YPUOBLQIQXRNQU-UHFFFAOYSA-N
Comment: Energy0
Num peaks: 15
74.00589655 3.327321123
102.0120445 16.59355516
129.0910061 1.37633145
155.0702706 1.390589332
157.0859207 5.049492641
184.0790615 2.546175933
208.042676 1.430853428
210.058326 1.331070531
212.0739761 5.484279014
212.0852095 2.804712186
226.0532407 2.683717532
228.0688907 3.45231293
230.0845408 19.60944591
240.0801241 6.876998293
258.0906888 6.993380094

Name: +ve in-silico MS/MS by CFM-ID for YPUOBLQIQXRNQU-UHFFFAOYSA-N
ID: YPUOBLQIQXRNQU-UHFFFAOYSA-N
Comment: Energy1
Num peaks: 23
41.03857658 1.137468906
43.05422664 4.89962862
45.06987671 0.6737587183
55.01784114 0.931225173
58.03997355 0.8629301238
59.99024648 3.377725737
71.99024648 1.514264508
72.98549545 0.9359168811
83.08552677 1.281275132
102.0120445 39.03883585
111.0804414 2.73139807
114.0008112 0.8654342118
129.0910061 1.976228218
139.075356 2.09208267
156.0226092 1.385294372
157.0859207 2.728088429
170.0634114 1.630062448
198.058326 1.215896215
212.0852095 2.359098399
216.0688907 3.173720731
222.0695594 0.7477001668
240.0801241 3.455258716
258.0906888 1.437988216

Name: +ve in-silico MS/MS by CFM-ID for YPUOBLQIQXRNQU-UHFFFAOYSA-N
ID: YPUOBLQIQXRNQU-UHFFFAOYSA-N
Comment: Energy2
Num peaks: 31
39.02292652 4.789011227
41.03857658 2.457859829
43.05422664 3.647203031
44.97934745 0.745799775
45.06987671 1.450075955
54.00867342 1.747318127
55.05422664 0.9036971909
56.02432348 3.587501912
58.03997355 1.230299616
59.99024648 4.846038938
64.02154661 0.6326565527
69.06987671 1.909692925
71.99024648 5.562228562
74.00589655 5.931047818
75.00114552 1.733395902
83.08552677 5.307114608
85.10117684 0.8142895876
102.0120445 6.874780476
111.0804414 2.735861343
113.0960915 0.6373698086
115.075356 0.9047073336
126.0008112 0.7453192321
128.0164612 1.281747167
129.0117102 0.6374402538
129.0910061 4.382957594
155.0702706 2.073454237
157.0859207 3.081575736
166.0974884 0.8983989481
184.0790615 1.836912102
185.0743105 0.9221967557
212.0739761 1.706724813

Name: +ve in-silico MS/MS by CFM-ID for ULFLACGIFMTNGR-UHFFFAOYSA-N
ID: ULFLACGIFMTNGR-UHFFFAOYSA-N
Comment: Energy0
Num peaks: 6
91.05422664 7.30608469
217.041469 12.09918682
219.0571191 3.959815375
227.0702706 0.4974917089
245.0363837 34.24507837
263.0469483 37.75385985

Name: +ve in-silico MS/MS by CFM-ID for ULFLACGIFMTNGR-UHFFFAOYSA-N
ID: ULFLACGIFMTNGR-UHFFFAOYSA-N
Comment: Energy1
Num peaks: 6
91.05422664 21.43789163
138.9945188 2.336205662
217.041469 20.97577129
219.0571191 6.751221768
245.0363837 28.78808747
263.0469483 11.11846278

Name: +ve in-silico MS/MS by CFM-ID for ULFLACGIFMTNGR-UHFFFAOYSA-N
ID: ULFLACGIFMTNGR-UHFFFAOYSA-N
Comment: Energy2
Num peaks: 11
41.03857658 1.590628548
49.00727645 3.559608297
51.02292652 3.676231798
63.02292652 4.844517514
65.03857658 6.354614621
75.02292652 4.167923564
79.05422664 2.012740669
91.05422664 46.57400507
96.98395416 1.740421694
113.0152543 2.338959183
138.9945188 4.586347545

Name: +ve in-silico MS/MS by CFM-ID for MXULPPPMIRRVAW-UHFFFAOYSA-N
ID: MXULPPPMIRRVAW-UHFFFAOYSA-N
Comment: Energy0
Num peaks: 6
139.0309044 4.56471564
140.0276946 1.359661631
142.0433447 6.362463246
157.041469 2.199987097
210.0680181 3.136563847
298.0775373 72.42070461

Name: +ve in-silico MS/MS by CFM-ID for MXULPPPMIRRVAW-UHFFFAOYSA-N
ID: MXULPPPMIRRVAW-UHFFFAOYSA-N
Comment: Energy1
Num peaks: 6
113.0167956 3.218036955
139.0309044 11.77280155
140.0276946 3.125378505
142.0433447 34.02251342
157.041469 15.14853027
298.0775373 13.26291152

Name: +ve in-silico MS/MS by CFM-ID for MXULPPPMIRRVAW-UHFFFAOYSA-N
ID: MXULPPPMIRRVAW-UHFFFAOYSA-N
Comment: Energy2
Num peaks: 25
15.02292652 1.064852934
39.02292652 3.497878937
41.03857658 6.035200191
43.05422664 2.573766804
52.01817548 1.322256381
54.03382555 2.498505391
56.04947561 1.067943662
59.99024648 1.264181785
70.06512568 1.811592242
71.99024648 2.181631798
87.00114552 6.994266092
89.01525429 1.299459205
89.01679558 4.487265558
89.03857658 2.302796005
105.0698767 1.249131838
113.0152543 2.808211386
126.0120445 1.012005776
129.0465544 2.994424299
139.0309044 21.7414148
140.0276946 1.996279203
141.0465544 1.979065911
142.0433447 2.70609214
157.041469 3.133745139
195.0571191 1.375449776
282.0462371 1.057928383

Name: +ve in-silico MS/MS by CFM-ID for CUTOXSJDKJUWJH-UHFFFAOYSA-N
ID: CUTOXSJDKJUWJH-UHFFFAOYSA-N
Comment: Energy0
Num peaks: 6
125.0152543 4.49148217
143.025819 2.162600344
154.0433447 1.340480763
156.0589947 6.277491453
270.0462371 2.366253681
298.0775373 71.19302818

Name: +ve in-silico MS/MS by CFM-ID for CUTOXSJDKJUWJH-UHFFFAOYSA-N
ID: CUTOXSJDKJUWJH-UHFFFAOYSA-N
Comment: Energy1
Num peaks: 8
113.0167956 3.268071817
125.0152543 10.42032595
128.0276946 8.499944182
143.025819 13.84979597
154.0433447 2.13778227
156.0589947 23.858966
270.0462371 9.048964018
298.0775373 9.628126299

Name: +ve in-silico MS/MS by CFM-ID for CUTOXSJDKJUWJH-UHFFFAOYSA-N
ID: CUTOXSJDKJUWJH-UHFFFAOYSA-N
Comment: Energy2
Num peaks: 31
29.03857658 1.101882461
39.02292652 1.234126573
42.03382555 0.9762867445
44.04947561 4.126330768
54.03382555 1.250441334
72.98395416 2.030347094
75.02292652 1.560123598
84.08077574 1.543387118
86.00589655 0.9302344106
87.00114552 1.542861243
91.05422664 0.9439662733
96.98395416 2.103437188
98.99960423 1.962061018
99.00114552 1.894997009
99.99639448 1.041636631
101.0167956 4.999109491
103.0324456 3.476588031
113.0152543 1.019726813
115.0309044 1.581259691
123.9963945 1.730091954
125.0152543 14.92492078
126.0120445 1.33925427
127.0309044 1.192128377
128.0276946 6.225632147
131.0622045 0.9638119706
140.0276946 1.86456074
143.025819 1.744797943
150.0120445 1.531933179
154.0433447 1.384410668
156.0589947 1.694343884
282.0462371 1.346276118

Name: +ve in-silico MS/MS by CFM-ID for WMBQAJRNBQWSPS-UHFFFAOYSA-N
ID: WMBQAJRNBQWSPS-UHFFFAOYSA-N
Comment: Energy0
Num peaks: 6
124.0393049 1.066358778
211.0865894 4.755528324
229.0607686 0.9861110854
231.0764186 1.38879604
240.076753 2.150023316
258.0873177 84.84543864

Name: +ve in-silico MS/MS by CFM-ID for WMBQAJRNBQWSPS-UHFFFAOYSA-N
ID: WMBQAJRNBQWSPS-UHFFFAOYSA-N
Comment: Energy1
Num peaks: 6
107.0603746 1.374160075
124.0393049 3.579195562
134.0236548 10.80556318
211.0865894 17.27144783
240.076753 25.2455797
258.0873177 30.54929652

Name: +ve in-silico MS/MS by CFM-ID for WMBQAJRNBQWSPS-UHFFFAOYSA-N
ID: WMBQAJRNBQWSPS-UHFFFAOYSA-N
Comment: Energy2
Num peaks: 22
39.02292652 1.511641954
49.00727645 3.841388538
51.02292652 9.66318933
53.03857658 2.485624646
63.02292652 9.109980062
76.01817548 2.935833255
78.03382555 1.401322797
79.01784114 1.268590595
79.05422664 1.199067661
80.04947561 2.884903766
98.02365479 2.088051322
105.0334912 1.507590514
107.0603746 1.940436809
108.0443902 2.834839977
110.0236548 3.762087991
124.0393049 18.9154928
134.0236548 6.016056107
152.0342195 2.493805884
182.0600403 1.056738362
184.0756904 1.343179044
213.0658539 1.244433176
229.0607686 1.25718142

Name: +ve in-silico MS/MS by CFM-ID for RKWITJBPOJGUDF-UHFFFAOYSA-N
ID: RKWITJBPOJGUDF-UHFFFAOYSA-N
Comment: Energy0
Num peaks: 6
125.0152543 3.379888011
143.025819 2.222835152
154.0433447 1.359141091
156.0589947 6.320641803
270.0462371 2.162475589
298.0775373 71.86037436

Name: +ve in-silico MS/MS by CFM-ID for RKWITJBPOJGUDF-UHFFFAOYSA-N
ID: RKWITJBPOJGUDF-UHFFFAOYSA-N
Comment: Energy1
Num peaks: 11
113.0167956 3.543990543
115.0324456 1.056496209
125.0152543 3.036946291
128.0276946 8.92914839
130.0433447 1.568653653
143.025819 14.70736759
154.0433447 2.208335929
156.0589947 24.82272013
270.0462371 9.506214397
282.0462371 1.197264768
298.0775373 10.20547866

Name: +ve in-silico MS/MS by CFM-ID for RKWITJBPOJGUDF-UHFFFAOYSA-N
ID: RKWITJBPOJGUDF-UHFFFAOYSA-N
Comment: Energy2
Num peaks: 31
29.03857658 1.045178978
39.02292652 1.807111568
42.03382555 0.9264245851
44.04947561 3.916191721
49.00727645 1.028547426
51.02292652 1.013173256
54.03382555 1.179131828
55.05422664 2.99497064
84.08077574 1.464883187
86.00589655 0.8829051548
87.00114552 1.43474356
96.98395416 2.564417712
98.99960423 2.468461226
99.00114552 1.796663184
99.99639448 0.9855733855
101.0167956 4.730949023
103.0324456 3.283632585
113.0152543 1.015059039
115.0309044 1.165214456
123.9963945 1.610658485
125.0152543 15.66902227
126.0120445 1.251254905
127.0309044 1.027215903
128.0276946 5.843850842
131.0622045 1.002152755
140.0276946 1.764937371
143.025819 1.669073239
150.0120445 1.498113875
154.0433447 1.582415124
156.0589947 1.590626035
282.0462371 1.256387829

Name: +ve in-silico MS/MS by CFM-ID for LGHPKSUPLDGYHW-UHFFFAOYSA-N
ID: LGHPKSUPLDGYHW-UHFFFAOYSA-N
Comment: Energy0
Num peaks: 6
125.0152543 4.253043057
143.025819 2.039478212
156.0589947 6.192206483
270.0462371 4.749516816
272.0618872 3.415135563
298.0775373 65.99777427

Name: +ve in-silico MS/MS by CFM-ID for LGHPKSUPLDGYHW-UHFFFAOYSA-N
ID: LGHPKSUPLDGYHW-UHFFFAOYSA-N
Comment: Energy1
Num peaks: 9
113.0167956 3.746275834
125.0152543 9.695505762
128.0276946 8.69202677
130.0433447 2.585533369
143.025819 12.90528916
156.0589947 22.66830475
158.0746448 3.494264495
270.0462371 8.214509355
298.0775373 8.827376001

Name: +ve in-silico MS/MS by CFM-ID for LGHPKSUPLDGYHW-UHFFFAOYSA-N
ID: LGHPKSUPLDGYHW-UHFFFAOYSA-N
Comment: Energy2
Num peaks: 31
29.03857658 1.034605866
39.02292652 1.283505529
44.04947561 3.877824178
54.03382555 1.362547895
56.04947561 1.268283525
65.03857658 1.232252334
72.98395416 2.376113842
84.08077574 1.748895002
84.98395416 1.187867381
86.99960423 1.128322799
87.00114552 1.302067867
91.05422664 1.082356772
98.99960423 1.44971524
99.00114552 1.778467082
99.99639448 0.9719157167
101.0167956 4.678993525
103.0324456 3.285994848
108.9839542 2.32405748
115.0309044 1.103616457
123.9963945 1.554831104
125.0152543 14.09898774
126.0120445 1.213423141
127.0309044 1.299009729
128.0276946 6.610792042
130.0433447 1.344694819
140.0276946 1.594227417
143.025819 1.530009387
150.0120445 1.437463924
154.0433447 1.08265285
156.0589947 2.710757807
282.0462371 1.042451009

Name: +ve in-silico MS/MS by CFM-ID for GOUYKEAWWARTPN-UHFFFAOYSA-N
ID: GOUYKEAWWARTPN-UHFFFAOYSA-N
Comment: Energy0
Num peaks: 6
34.99499752 1.0374255
139.0309044 7.090254571
142.0433447 5.485347118
157.041469 1.894123387
270.0462371 2.19895615
298.0775373 70.52727251

Name: +ve in-silico MS/MS by CFM-ID for GOUYKEAWWARTPN-UHFFFAOYSA-N
ID: GOUYKEAWWARTPN-UHFFFAOYSA-N
Comment: Energy1
Num peaks: 6
114.0120445 4.649222574
139.0309044 12.96567174
142.0433447 13.43403756
157.041469 14.78246476
270.0462371 17.28141046
298.0775373 17.76419689

Name: +ve in-silico MS/MS by CFM-ID for GOUYKEAWWARTPN-UHFFFAOYSA-N
ID: GOUYKEAWWARTPN-UHFFFAOYSA-N
Comment: Energy2
Num peaks: 31
39.02292652 0.9048024778
40.01817548 1.481443502
42.03382555 2.466933693
44.04947561 4.362480573
59.99024648 1.203391742
70.06512568 1.203322796
83.99024648 1.409867921
86.00589655 1.152014785
87.00114552 2.447692814
89.01525429 1.559958195
89.03857658 1.844207732
99.00114552 1.891116285
101.0167956 8.074604481
103.0324456 1.372970838
105.0698767 1.333037933
111.9963945 1.374763243
113.0152543 2.362821737
114.0120445 6.689621403
121.0647913 0.9371430103
126.0120445 1.403073791
129.0465544 3.047596549
135.9963945 1.28778911
138.0120445 1.004261828
139.0309044 17.85166949
141.0465544 2.666701491
142.0433447 1.808421492
143.0622045 0.9647328329
145.0778545 1.183394461
147.0935046 1.308310608
155.025819 1.284606575
157.041469 1.743823518

Name: +ve in-silico MS/MS by CFM-ID for WILBZGLRFYVNSQ-UHFFFAOYSA-N
ID: WILBZGLRFYVNSQ-UHFFFAOYSA-N
Comment: Energy0
Num peaks: 6
79.05422664 1.576390783
107.0603746 1.574824589
180.0403675 3.169566359
211.0865894 4.569530431
240.076753 2.013560232
258.0873177 81.86740704

Name: +ve in-silico MS/MS by CFM-ID for WILBZGLRFYVNSQ-UHFFFAOYSA-N
ID: WILBZGLRFYVNSQ-UHFFFAOYSA-N
Comment: Energy1
Num peaks: 6
51.02292652 2.682746955
65.03857658 3.301026549
134.0236548 8.527548897
211.0865894 15.35126781
240.076753 23.50202105
258.0873177 26.64002042

Name: +ve in-silico MS/MS by CFM-ID for WILBZGLRFYVNSQ-UHFFFAOYSA-N
ID: WILBZGLRFYVNSQ-UHFFFAOYSA-N
Comment: Energy2
Num peaks: 18
39.02292652 2.514110835
49.00727645 1.732430662
51.02292652 5.046466111
53.03857658 1.461579575
63.02292652 7.273371824
65.03857658 8.498916128
76.03930485 1.095470554
79.01784114 4.090162529
79.05422664 6.706433958
98.02365479 1.203826137
105.0334912 3.111013025
107.0603746 2.952493286
124.0393049 6.737572319
133.0396392 2.201907279
134.0236548 14.09568752
136.0393049 3.615630429
152.0342195 5.159841881
180.0403675 3.549395782

Name: +ve in-silico MS/MS by CFM-ID for PSMWWOIRJZQOFM-UHFFFAOYSA-N
ID: PSMWWOIRJZQOFM-UHFFFAOYSA-N
Comment: Energy0
Num peaks: 8
59.99024648 9.094966933
153.0229436 3.015804043
219.0698938 3.039545365
221.0855438 8.456705752
239.0961085 10.33030963
264.0913575 3.421474714
281.0525295 2.824941213
298.0790786 42.22965188

Name: +ve in-silico MS/MS by CFM-ID for PSMWWOIRJZQOFM-UHFFFAOYSA-N
ID: PSMWWOIRJZQOFM-UHFFFAOYSA-N
Comment: Energy1
Num peaks: 15
59.99024648 6.750429426
60.97426207 1.407255363
69.06987671 1.08889948
78.00081117 11.3400338
146.0634114 2.624513452
153.0229436 21.23344253
165.0229436 4.48081926
193.0542437 1.088075128
219.0698938 1.73307013
221.0855438 9.951986367
239.0961085 2.129311725
264.0913575 2.948718176
271.0681795 1.416062878
281.0525295 5.431880577
298.0790786 6.626354704

Name: +ve in-silico MS/MS by CFM-ID for PSMWWOIRJZQOFM-UHFFFAOYSA-N
ID: PSMWWOIRJZQOFM-UHFFFAOYSA-N
Comment: Energy2
Num peaks: 31
39.02292652 0.7988653378
41.03857658 2.144164503
43.05422664 0.5887137521
55.05422664 1.855270776
59.99024648 16.1615574
64.02154661 0.7444771215
67.02907452 0.5833873074
69.06987671 1.229062727
78.00081117 0.6078208667
82.03997355 3.079457828
87.08044139 0.5882592812
94.03997355 16.06229902
96.05562361 0.7104378841
108.0556236 1.123399481
110.0712737 0.7016839864
113.0167956 1.132854019
118.0321113 0.5851051308
121.0508726 2.047697931
123.9963945 1.939528033
126.0120445 1.795289448
134.0712737 1.311191458
138.0120445 1.266758099
146.0634114 2.478029084
148.0869237 1.285985734
150.1025738 0.5851327683
151.0072935 2.299300634
153.0229436 10.19545496
162.1025738 1.335038023
165.0229436 1.923349339
210.0695594 0.9608299915
212.0852095 0.7483335738

Name: +ve in-silico MS/MS by CFM-ID for VJOKMRXMNXGEBW-UHFFFAOYSA-N
ID: VJOKMRXMNXGEBW-UHFFFAOYSA-N
Comment: Energy0
Num peaks: 6
79.05422664 0.8250769318
180.0403675 1.287927434
211.0865894 4.457026781
227.081504 6.366384308
240.076753 2.153457533
258.0873177 79.85936825

Name: +ve in-silico MS/MS by CFM-ID for VJOKMRXMNXGEBW-UHFFFAOYSA-N
ID: VJOKMRXMNXGEBW-UHFFFAOYSA-N
Comment: Energy1
Num peaks: 8
79.05422664 6.048869134
120.0443902 6.103096253
121.0396392 7.610194579
139.0502039 9.993737941
211.0865894 11.58364144
227.081504 7.024478215
240.076753 18.42359666
258.0873177 18.75298667

Name: +ve in-silico MS/MS by CFM-ID for VJOKMRXMNXGEBW-UHFFFAOYSA-N
ID: VJOKMRXMNXGEBW-UHFFFAOYSA-N
Comment: Energy2
Num peaks: 31
40.01817548 0.9819620315
49.00727645 1.884250406
51.02292652 5.1472902
53.03857658 1.300737049
63.02292652 2.340238279
79.05422664 9.085133049
98.02365479 1.375957203
110.0236548 1.316657206
120.0443902 3.974037723
121.0396392 3.692141719
132.0443902 1.160029305
133.0396392 0.9704161053
144.0443902 4.630210378
146.0600403 1.118883624
153.0294684 1.078242005
157.0396392 1.020609258
180.0403675 1.090778187
180.0443902 0.9775250061
180.0807757 1.867711228
182.0600403 1.767077476
184.0756904 1.723578807
198.0549549 3.049695776
200.070605 2.643456597
204.0403675 1.126019679
211.0865894 2.081925129
213.0658539 4.036387366
227.0451185 1.888765427
227.081504 2.743131215
231.0764186 1.130354443
240.076753 1.204545192
258.0873177 1.351853035

Name: +ve in-silico MS/MS by CFM-ID for BDJAEXMUQMNMAR-UHFFFAOYSA-N
ID: BDJAEXMUQMNMAR-UHFFFAOYSA-N
Comment: Energy0
Num peaks: 6
69.0334912 1.361023835
107.0491413 1.131044139
251.081504 4.881772432
268.0716676 1.266163743
280.0716676 2.316297006
298.0822323 85.73917821

Name: +ve in-silico MS/MS by CFM-ID for BDJAEXMUQMNMAR-UHFFFAOYSA-N
ID: BDJAEXMUQMNMAR-UHFFFAOYSA-N
Comment: Energy1
Num peaks: 6
124.0393049 2.53499705
132.0443902 6.877613928
149.0345538 6.213032306
251.081504 16.32489715
280.0716676 30.25554812
298.0822323 24.99226932

Name: +ve in-silico MS/MS by CFM-ID for BDJAEXMUQMNMAR-UHFFFAOYSA-N
ID: BDJAEXMUQMNMAR-UHFFFAOYSA-N
Comment: Energy2
Num peaks: 28
15.02292652 1.481549114
39.02292652 5.174349128
41.03857658 0.8180151894
49.00727645 3.808533472
51.02292652 8.48075681
53.03857658 1.465745656
63.02292652 15.21496093
65.03857658 0.8339793251
69.0334912 2.294502094
75.02292652 1.303352122
76.01817548 2.535803557
78.03382555 1.294452444
79.05422664 1.827479187
81.0334912 2.570913269
88.01817548 1.051420666
93.0334912 1.900059634
103.0290745 0.9911862715
104.0494756 1.069470941
107.0491413 8.313486504
124.0393049 1.392760981
132.0443902 2.349019814
149.0345538 4.453244718
195.0552893 1.831732182
207.0552893 2.121682913
242.0560175 0.9208165396
251.081504 1.68056272
268.0716676 1.881029249
280.0716676 0.9587242591

Name: +ve in-silico MS/MS by CFM-ID for RVXOFACJJMKRHR-UHFFFAOYSA-N
ID: RVXOFACJJMKRHR-UHFFFAOYSA-N
Comment: Energy0
Num peaks: 6
19.01784114 0.7416140397
107.0491413 3.282582352
251.081504 4.829340339
268.0716676 1.256955853
280.0716676 2.301383408
298.0822323 84.69936952

Name: +ve in-silico MS/MS by CFM-ID for RVXOFACJJMKRHR-UHFFFAOYSA-N
ID: RVXOFACJJMKRHR-UHFFFAOYSA-N
Comment: Energy1
Num peaks: 6
51.02292652 1.885143107
107.0491413 3.928135062
124.0393049 1.521024437
251.081504 18.31967131
280.0716676 34.03879427
298.0822323 29.39260154

Name: +ve in-silico MS/MS by CFM-ID for RVXOFACJJMKRHR-UHFFFAOYSA-N
ID: RVXOFACJJMKRHR-UHFFFAOYSA-N
Comment: Energy2
Num peaks: 20
15.02292652 0.9909923081
39.02292652 3.05103146
49.00727645 6.916078246
51.02292652 13.26147332
53.03857658 4.11962353
55.01784114 1.321743155
63.02292652 13.41277429
76.01817548 1.634920435
78.03382555 1.157884157
79.05422664 2.410232292
81.0334912 1.684359326
107.0491413 10.55879439
120.0443902 1.357757611
124.0393049 2.258133938
132.0443902 3.433237356
149.0345538 7.630149344
225.0658539 1.048682698
251.081504 1.088928236
252.076753 1.010908498
268.0716676 2.014512632

Name: +ve in-silico MS/MS by CFM-ID for JFHBTDZUTSWGRK-UHFFFAOYSA-N
ID: JFHBTDZUTSWGRK-UHFFFAOYSA-N
Comment: Energy0
Num peaks: 6
19.01784114 0.7510585619
124.0393049 1.074991177
211.0865894 4.847741474
231.0764186 1.120147585
240.076753 2.182244275
258.0873177 86.15994293

Name: +ve in-silico MS/MS by CFM-ID for JFHBTDZUTSWGRK-UHFFFAOYSA-N
ID: JFHBTDZUTSWGRK-UHFFFAOYSA-N
Comment: Energy1
Num peaks: 6
107.0603746 1.360322858
124.0393049 3.573596113
134.0236548 10.70043208
211.0865894 17.05137865
240.076753 25.01334929
258.0873177 30.2839798

Name: +ve in-silico MS/MS by CFM-ID for JFHBTDZUTSWGRK-UHFFFAOYSA-N
ID: JFHBTDZUTSWGRK-UHFFFAOYSA-N
Comment: Energy2
Num peaks: 21
49.00727645 1.583549045
51.02292652 6.107226559
63.02292652 9.845183699
76.01817548 2.121317549
78.03382555 2.030894565
79.01784114 1.347844889
79.05422664 1.440910993
80.04947561 5.152472255
98.02365479 2.230937091
105.0334912 1.780172018
107.0603746 1.969126224
108.0443902 2.814285312
110.0236548 4.088987103
124.0393049 21.49599369
134.0236548 6.509239071
152.0342195 1.909987238
182.0600403 1.180071358
211.0865894 1.185750741
213.0658539 2.710468856
229.0607686 1.121966495
231.0764186 1.413778304

Name: +ve in-silico MS/MS by CFM-ID for URJOIZFTDVMRNQ-UHFFFAOYSA-N
ID: URJOIZFTDVMRNQ-UHFFFAOYSA-N
Comment: Energy0
Num peaks: 6
25.00727645 0.005128495455
29.99744004 0.004911164106
72.00800472 0.001638424807
149.0345538 0.003969943888
192.0403675 0.002013308089
263.0410957 99.98163182

Name: +ve in-silico MS/MS by CFM-ID for URJOIZFTDVMRNQ-UHFFFAOYSA-N
ID: URJOIZFTDVMRNQ-UHFFFAOYSA-N
Comment: Energy1
Num peaks: 6
29.99744004 0.2273919507
102.0338255 0.1091245071
131.0239891 0.2002347158
149.0345538 1.367590982
167.0451185 0.1114295256
263.0410957 97.88308461

Name: +ve in-silico MS/MS by CFM-ID for URJOIZFTDVMRNQ-UHFFFAOYSA-N
ID: URJOIZFTDVMRNQ-UHFFFAOYSA-N
Comment: Energy2
Num peaks: 6
53.99744004 0.7086628758
72.00800472 1.763370443
149.0345538 2.259547407
167.0451185 0.4404534861
192.0403675 0.7067505766
263.0410957 92.09768579

Name: +ve in-silico MS/MS by CFM-ID for FWPCRABUESLZOT-UHFFFAOYSA-N
ID: FWPCRABUESLZOT-UHFFFAOYSA-N
Comment: Energy0
Num peaks: 6
138.0549549 0.8454659745
211.0865894 4.793809947
231.0764186 1.765466711
240.076753 2.263156031
241.0607686 2.221350143
258.0873177 86.14656351

Name: +ve in-silico MS/MS by CFM-ID for FWPCRABUESLZOT-UHFFFAOYSA-N
ID: FWPCRABUESLZOT-UHFFFAOYSA-N
Comment: Energy1
Num peaks: 6
120.0443902 6.370245001
138.0549549 11.06257591
211.0865894 15.5160587
240.076753 25.09440484
241.0607686 2.649121029
258.0873177 24.88897006

Name: +ve in-silico MS/MS by CFM-ID for FWPCRABUESLZOT-UHFFFAOYSA-N
ID: FWPCRABUESLZOT-UHFFFAOYSA-N
Comment: Energy2
Num peaks: 17
39.02292652 4.143746163
41.03857658 1.339007228
49.00727645 2.185117328
51.02292652 8.668851296
52.01817548 1.511315747
63.02292652 1.672725388
65.03857658 2.377410787
77.03857658 3.308712193
91.05422664 9.180036505
120.0443902 25.19898944
121.0396392 1.139843143
138.0549549 10.8645563
211.0865894 2.293942482
231.0764186 1.599520988
240.076753 1.411629303
241.0607686 1.790874604
258.0873177 1.893962135

Name: +ve in-silico MS/MS by CFM-ID for CSIIUALMNKONTJ-UHFFFAOYSA-N
ID: CSIIUALMNKONTJ-UHFFFAOYSA-N
Comment: Energy0
Num peaks: 6
138.0549549 0.8477963106
211.0865894 4.786461947
229.0607686 0.6031598237
231.0764186 3.545307402
240.076753 2.276385456
258.0873177 85.32048721

Name: +ve in-silico MS/MS by CFM-ID for CSIIUALMNKONTJ-UHFFFAOYSA-N
ID: CSIIUALMNKONTJ-UHFFFAOYSA-N
Comment: Energy1
Num peaks: 6
120.0443902 6.711106383
138.0549549 11.20586399
211.0865894 15.60229161
231.0764186 2.803666645
240.076753 26.16881902
258.0873177 24.95827653

Name: +ve in-silico MS/MS by CFM-ID for CSIIUALMNKONTJ-UHFFFAOYSA-N
ID: CSIIUALMNKONTJ-UHFFFAOYSA-N
Comment: Energy2
Num peaks: 20
25.00727645 1.295519088
39.02292652 4.016193011
41.03857658 1.044883091
49.00727645 2.586690881
51.02292652 10.55562832
52.01817548 2.049064726
63.02292652 1.304929596
65.03857658 1.854051217
77.03857658 2.667943246
91.05422664 6.97164726
120.0443902 19.99962629
138.0549549 14.40923238
158.0600403 1.282458347
166.0498695 0.9898299443
181.0607686 1.603497143
189.0658539 1.573139069
205.0607686 2.143871815
211.0865894 1.563382457
231.0764186 1.843099043
258.0873177 1.211280661

Name: +ve in-silico MS/MS by CFM-ID for DFZFUHQONIMFPR-UHFFFAOYSA-N
ID: DFZFUHQONIMFPR-UHFFFAOYSA-N
Comment: Energy0
Num peaks: 6
39.02292652 1.018936092
151.0324456 5.108549532
153.0214023 6.002297045
155.0370524 2.29519086
246.0138744 5.182718614
263.0404235 73.9193227

Name: +ve in-silico MS/MS by CFM-ID for DFZFUHQONIMFPR-UHFFFAOYSA-N
ID: DFZFUHQONIMFPR-UHFFFAOYSA-N
Comment: Energy1
Num peaks: 11
42.03382555 1.580840924
110.0058965 3.152711633
134.9996042 2.484786357
137.0152543 5.93496199
139.0309044 3.430005731
151.0309044 1.221706256
153.0214023 1.556877488
179.0370524 30.41090716
235.0091234 1.756155759
247.0091234 2.409177627
263.0404235 26.20929473

Name: +ve in-silico MS/MS by CFM-ID for DFZFUHQONIMFPR-UHFFFAOYSA-N
ID: DFZFUHQONIMFPR-UHFFFAOYSA-N
Comment: Energy2
Num peaks: 31
39.02292652 8.131642118
40.01817548 3.394731499
42.03382555 4.214278218
53.01342445 1.07389747
64.01817548 1.077236604
66.03382555 0.7894970943
79.02907452 0.7416969065
80.04947561 1.925753193
93.04472458 0.7859362053
97.01064758 0.8651679024
103.0290745 2.176208859
105.0447246 2.14312054
106.9949975 1.896971098
109.0106476 2.259403595
110.0058965 0.785909461
113.0152543 1.196106457
118.0651257 2.22793429
119.0603746 1.030783227
125.0152543 7.403084276
127.0309044 0.7968263931
137.0152543 3.105792597
138.0105033 8.873817122
151.0324456 1.075947344
153.0214023 9.918761213
154.0418034 0.8509417588
155.0370524 3.119817992
165.0214023 1.148629851
189.0214023 1.233199401
189.0465544 1.209503997
215.0370524 0.7756196263
247.0091234 1.034317054

Name: +ve in-silico MS/MS by CFM-ID for ZHVOIYMOENNRBF-UHFFFAOYSA-N
ID: ZHVOIYMOENNRBF-UHFFFAOYSA-N
Comment: Energy0
Num peaks: 6
186.0661883 1.813405058
212.0454529 21.32869568
230.0560175 5.431545777
231.0764186 0.9113759696
240.076753 1.813409084
258.0873177 60.62084259

Name: +ve in-silico MS/MS by CFM-ID for ZHVOIYMOENNRBF-UHFFFAOYSA-N
ID: ZHVOIYMOENNRBF-UHFFFAOYSA-N
Comment: Energy1
Num peaks: 14
47.04914126 1.988273506
156.0556236 1.45665281
158.0712737 1.950308682
159.0552893 2.707430869
184.0505382 1.781605714
186.0661883 17.24965758
190.0974884 2.400682309
212.0454529 25.15786074
226.0611029 2.746770662
230.0560175 2.263809756
230.092403 4.230749661
231.0764186 2.15818429
240.076753 2.117826188
258.0873177 12.11635798

Name: +ve in-silico MS/MS by CFM-ID for ZHVOIYMOENNRBF-UHFFFAOYSA-N
ID: ZHVOIYMOENNRBF-UHFFFAOYSA-N
Comment: Energy2
Num peaks: 23
29.03857658 1.335663124
39.02292652 6.295197291
40.01817548 8.259372849
42.03382555 1.942466388
45.06987671 0.8439618942
65.99744004 2.756077078
68.0130901 1.082355416
93.0334912 1.149711666
95.02398914 0.9115018443
120.0556236 1.668373812
139.0502039 2.081590596
146.0348882 0.9465478935
156.0556236 5.751014637
158.0712737 4.293839981
159.0552893 1.002630879
170.0348882 1.126009142
182.0348882 8.448328577
184.0505382 12.24200143
186.0661883 4.982861856
194.0348882 1.056917321
198.0661883 1.18595834
212.0454529 9.996162485
214.0611029 1.435189197

Name: +ve in-silico MS/MS by CFM-ID for UQRLYDDCHNEFAP-UHFFFAOYSA-N
ID: UQRLYDDCHNEFAP-UHFFFAOYSA-N
Comment: Energy0
Num peaks: 6
59.01275576 4.680226825
79.05422664 1.224784727
184.9999982 2.42095025
217.041469 1.503439099
245.0363837 21.42330717
263.0469483 59.76219971

Name: +ve in-silico MS/MS by CFM-ID for UQRLYDDCHNEFAP-UHFFFAOYSA-N
ID: UQRLYDDCHNEFAP-UHFFFAOYSA-N
Comment: Energy1
Num peaks: 8
59.01275576 9.00427143
166.9894335 2.293592814
184.9999982 4.431938945
209.0597059 2.067517024
217.041469 6.062309085
227.025819 3.50533356
245.0363837 28.85668489
263.0469483 25.3273762

Name: +ve in-silico MS/MS by CFM-ID for UQRLYDDCHNEFAP-UHFFFAOYSA-N
ID: UQRLYDDCHNEFAP-UHFFFAOYSA-N
Comment: Energy2
Num peaks: 28
15.02292652 2.42457833
41.00219107 8.290189578
44.99710569 3.495863618
49.00727645 3.064879531
51.02292652 1.149412676
59.01275576 14.72740586
79.05422664 1.277327
101.0385766 3.500006877
103.0542266 1.195634275
113.0152543 1.242399555
115.0542266 2.891860442
127.0542266 1.753368896
129.0698767 1.903243173
139.0542266 1.423941878
155.0855268 1.816127869
161.0152543 1.597186985
166.9894335 2.165650087
173.0152543 2.975090323
175.0309044 1.495910376
183.0804414 1.260551023
189.0465544 5.994918366
191.0622045 2.164363558
209.0597059 2.162449502
217.041469 3.311217092
219.0207336 1.355749853
219.0571191 1.319172925
227.025819 1.146551578
245.0363837 3.270517784

Name: +ve in-silico MS/MS by CFM-ID for PAFHDOHFSGBJCW-UHFFFAOYSA-N
ID: PAFHDOHFSGBJCW-UHFFFAOYSA-N
Comment: Energy0
Num peaks: 6
39.02292652 0.4176571165
92.04947561 1.91310628
177.0229436 0.6640759491
251.0385936 0.9958630082
253.0542437 1.805379221
280.0651427 92.26349152

Name: +ve in-silico MS/MS by CFM-ID for PAFHDOHFSGBJCW-UHFFFAOYSA-N
ID: PAFHDOHFSGBJCW-UHFFFAOYSA-N
Comment: Energy1
Num peaks: 6
251.0385936 6.635056199
252.0338426 1.274538867
253.0542437 10.67380268
254.0494927 1.567144623
264.0338426 3.259401407
280.0651427 68.52964181

Name: +ve in-silico MS/MS by CFM-ID for PAFHDOHFSGBJCW-UHFFFAOYSA-N
ID: PAFHDOHFSGBJCW-UHFFFAOYSA-N
Comment: Energy2
Num peaks: 8
39.02292652 4.690891707
49.00727645 5.517583074
51.02292652 6.524380231
52.01817548 3.218817083
63.02292652 8.917434977
65.03857658 17.96244536
76.01817548 4.196770392
92.04947561 30.22540279

Name: +ve in-silico MS/MS by CFM-ID for INKRVCLHHYZHBJ-UHFFFAOYSA-N
ID: INKRVCLHHYZHBJ-UHFFFAOYSA-N
Comment: Energy0
Num peaks: 6
107.0491413 6.8702784
122.0600403 5.799392618
251.081504 4.034933384
270.0873177 7.792589345
280.0716676 1.862584251
298.0822323 67.1087578

Name: +ve in-silico MS/MS by CFM-ID for INKRVCLHHYZHBJ-UHFFFAOYSA-N
ID: INKRVCLHHYZHBJ-UHFFFAOYSA-N
Comment: Energy1
Num peaks: 6
107.0491413 21.55771876
121.0396392 2.173350343
165.0294684 8.854843996
251.081504 12.8575813
280.0716676 19.25747883
298.0822323 18.01988556

Name: +ve in-silico MS/MS by CFM-ID for INKRVCLHHYZHBJ-UHFFFAOYSA-N
ID: INKRVCLHHYZHBJ-UHFFFAOYSA-N
Comment: Energy2
Num peaks: 31
15.02292652 1.322371002
49.00727645 1.447253943
51.02292652 2.155706848
63.02292652 5.399196474
65.99744004 1.56495826
66.03382555 2.366814739
68.0130901 1.640583962
72.00800472 1.74932121
76.01817548 2.13315312
78.03382555 3.609013345
79.05422664 1.236824743
81.0334912 2.28494604
92.0130901 0.9239599076
93.0334912 2.151688928
95.04914126 3.693510858
96.04439023 1.047938073
104.0130901 2.373558416
107.0491413 9.521253849
110.0236548 1.63828111
121.0396392 1.338541742
122.0600403 7.740898865
146.0600403 1.45136247
158.0600403 1.457740251
165.0294684 4.859895779
177.0294684 1.879744194
197.0709393 0.8820555073
225.0658539 1.005005878
250.0611029 1.146514338
252.0403675 0.9314478259
270.0873177 0.9561261185
282.0509322 0.9296674029

Name: +ve in-silico MS/MS by CFM-ID for GUYIHBSEFAAOQP-UHFFFAOYSA-N
ID: GUYIHBSEFAAOQP-UHFFFAOYSA-N
Comment: Energy0
Num peaks: 6
15.02292652 1.69763825
43.01784114 3.955956216
251.081504 6.457589504
256.0716676 23.64308935
280.0716676 2.33432991
298.0822323 55.65278843

Name: +ve in-silico MS/MS by CFM-ID for GUYIHBSEFAAOQP-UHFFFAOYSA-N
ID: GUYIHBSEFAAOQP-UHFFFAOYSA-N
Comment: Energy1
Num peaks: 7
43.01784114 3.894830959
209.0709393 11.68004671
249.0658539 4.935189724
251.081504 18.03971488
256.0716676 16.85756537
280.0716676 16.957483
298.0822323 11.34044366

Name: +ve in-silico MS/MS by CFM-ID for GUYIHBSEFAAOQP-UHFFFAOYSA-N
ID: GUYIHBSEFAAOQP-UHFFFAOYSA-N
Comment: Energy2
Num peaks: 17
15.02292652 4.642676482
25.00727645 5.814225873
41.00219107 4.838258153
43.01784114 15.52197363
49.00727645 3.147557059
51.02292652 2.430831871
209.0709393 6.228649106
223.0865894 1.795260827
228.076753 7.017922265
229.0607686 2.28063283
238.0611029 9.265159202
243.0764186 2.33807043
252.076753 2.371728628
254.0560175 3.151679701
256.0716676 3.768808565
270.0873177 2.746503941
280.0716676 2.81744067

Name: +ve in-silico MS/MS by CFM-ID for NLSYAGPPJSQRGM-UHFFFAOYSA-N
ID: NLSYAGPPJSQRGM-UHFFFAOYSA-N
Comment: Energy0
Num peaks: 6
91.05422664 7.408062744
217.041469 8.586864945
219.0571191 1.047834713
235.0156482 1.849070214
245.0363837 34.80787965
263.0469483 39.57513548

Name: +ve in-silico MS/MS by CFM-ID for NLSYAGPPJSQRGM-UHFFFAOYSA-N
ID: NLSYAGPPJSQRGM-UHFFFAOYSA-N
Comment: Energy1
Num peaks: 6
91.05422664 26.27156428
138.9945188 2.96130273
217.041469 5.225493514
219.0571191 0.9599058105
245.0363837 39.18187424
263.0469483 17.21025573

Name: +ve in-silico MS/MS by CFM-ID for NLSYAGPPJSQRGM-UHFFFAOYSA-N
ID: NLSYAGPPJSQRGM-UHFFFAOYSA-N
Comment: Energy2
Num peaks: 11
39.02292652 3.12182631
49.00727645 3.459801963
51.02292652 4.094784085
63.02292652 4.70815595
65.03857658 6.048282358
75.02292652 3.709030296
91.05422664 41.25622436
113.0152543 4.510854571
138.9945188 3.399063185
191.025819 3.285911941
217.041469 3.092533557

Name: +ve in-silico MS/MS by CFM-ID for ZDLTYOVPUAHOPJ-UHFFFAOYSA-N
ID: ZDLTYOVPUAHOPJ-UHFFFAOYSA-N
Comment: Energy0
Num peaks: 6
138.0549549 0.8635215654
211.0865894 4.969326813
231.0764186 0.9117280002
240.076753 2.347831943
241.0607686 0.5493402456
258.0873177 88.8610308

Name: +ve in-silico MS/MS by CFM-ID for ZDLTYOVPUAHOPJ-UHFFFAOYSA-N
ID: ZDLTYOVPUAHOPJ-UHFFFAOYSA-N
Comment: Energy1
Num peaks: 6
120.0443902 6.606234224
138.0549549 11.21544231
211.0865894 15.5864506
240.076753 26.00663798
241.0607686 1.402429151
258.0873177 25.38197398

Name: +ve in-silico MS/MS by CFM-ID for ZDLTYOVPUAHOPJ-UHFFFAOYSA-N
ID: ZDLTYOVPUAHOPJ-UHFFFAOYSA-N
Comment: Energy2
Num peaks: 17
39.02292652 4.381878353
41.03857658 1.331588849
49.00727645 2.464927525
51.02292652 5.605320154
53.03857658 1.564619895
63.02292652 1.663996742
65.03857658 2.365502807
77.03857658 2.809202765
91.05422664 9.180575793
95.06037464 3.897869259
120.0443902 24.929098
138.0549549 11.69826302
166.0498695 1.406709237
211.0865894 2.280817596
240.076753 1.382062794
241.0607686 1.465628546
258.0873177 1.875277311

Name: +ve in-silico MS/MS by CFM-ID for PXDQZUYXGQDCDQ-UHFFFAOYSA-N
ID: PXDQZUYXGQDCDQ-UHFFFAOYSA-N
Comment: Energy0
Num peaks: 6
69.0135047 0.3755153606
71.02915477 0.3465710717
230.0524301 0.2202108431
231.0728311 4.775493899
232.0680801 0.2737151747
258.0837302 92.95109139

Name: +ve in-silico MS/MS by CFM-ID for PXDQZUYXGQDCDQ-UHFFFAOYSA-N
ID: PXDQZUYXGQDCDQ-UHFFFAOYSA-N
Comment: Energy1
Num peaks: 6
104.0494756 1.774381951
230.0524301 0.7854465921
231.0728311 6.633429895
232.0680801 1.734604967
242.0524301 0.8547390199
258.0837302 80.94371741

Name: +ve in-silico MS/MS by CFM-ID for PXDQZUYXGQDCDQ-UHFFFAOYSA-N
ID: PXDQZUYXGQDCDQ-UHFFFAOYSA-N
Comment: Energy2
Num peaks: 25
26.00252542 2.006260376
42.99785464 0.9303928064
43.02907452 2.419884464
49.00727645 4.108976738
51.02292652 5.029232583
53.03857658 0.8960691826
57.0135047 2.345822544
63.02292652 3.096369542
65.03857658 1.733357989
69.0135047 7.667034009
71.02915477 4.842076692
75.00408289 1.10115558
87.00408289 0.8819367659
99.00408289 1.021117594
103.0290745 2.721179006
104.0494756 4.373991463
119.0603746 10.19839177
190.0462821 1.147216576
200.030632 0.9513041098
216.0619321 5.855672388
230.0524301 1.910141714
231.0728311 4.22927781
232.0680801 2.097567267
242.0524301 3.65960171
258.0837302 4.828056891

Name: +ve in-silico MS/MS by CFM-ID for JLMRVKQIVQMDPC-UHFFFAOYSA-N
ID: JLMRVKQIVQMDPC-UHFFFAOYSA-N
Comment: Energy0
Num peaks: 6
129.0447246 2.648773365
131.0603746 17.97303254
168.0291341 2.317969711
251.081504 3.90508016
280.0716676 1.784352843
298.0822323 66.79303079

Name: +ve in-silico MS/MS by CFM-ID for JLMRVKQIVQMDPC-UHFFFAOYSA-N
ID: JLMRVKQIVQMDPC-UHFFFAOYSA-N
Comment: Energy1
Num peaks: 6
131.0603746 25.91115697
134.0236548 6.129197571
168.0291341 3.839507522
251.081504 10.99127099
280.0716676 18.97068392
298.0822323 18.44716343

Name: +ve in-silico MS/MS by CFM-ID for JLMRVKQIVQMDPC-UHFFFAOYSA-N
ID: JLMRVKQIVQMDPC-UHFFFAOYSA-N
Comment: Energy2
Num peaks: 15
49.00727645 3.658797108
51.02292652 6.112498548
53.03857658 1.904624785
63.02292652 3.550218795
78.03382555 1.529114756
79.01784114 1.572146744
80.04947561 2.38681986
107.0603746 4.843926222
110.0236548 2.41239246
124.0393049 7.849799753
129.0447246 9.485124315
131.0603746 24.91250685
134.0236548 5.914491164
136.0393049 3.542117141
168.0291341 1.596749244

Name: +ve in-silico MS/MS by CFM-ID for FVHUTURYIPGJEV-UHFFFAOYSA-N
ID: FVHUTURYIPGJEV-UHFFFAOYSA-N
Comment: Energy0
Num peaks: 6
105.0447246 6.719723977
107.0603746 24.32704283
165.0294684 1.998498225
180.0403675 2.202072905
211.0865894 2.909840048
258.0873177 49.71047739

Name: +ve in-silico MS/MS by CFM-ID for FVHUTURYIPGJEV-UHFFFAOYSA-N
ID: FVHUTURYIPGJEV-UHFFFAOYSA-N
Comment: Energy1
Num peaks: 19
51.02292652 1.968522601
55.01784114 1.223556629
65.03857658 2.233685125
67.05422664 4.415354504
94.06512568 1.693137762
105.0334912 4.367568216
105.0447246 0.9360610585
107.0603746 2.024850389
119.0603746 1.146957009
134.0236548 5.524718286
136.0393049 2.147474414
152.0342195 5.553041114
165.0294684 3.884255858
173.0709393 1.355483258
209.0709393 2.793953995
211.0865894 8.221328612
230.092403 1.877541907
240.076753 14.00191775
258.0873177 14.74675597

Name: +ve in-silico MS/MS by CFM-ID for FVHUTURYIPGJEV-UHFFFAOYSA-N
ID: FVHUTURYIPGJEV-UHFFFAOYSA-N
Comment: Energy2
Num peaks: 30
39.02292652 1.308048169
49.00727645 0.9422407982
51.02292652 1.420442165
53.99744004 1.123451244
58.02874017 2.005945055
63.02292652 7.276589614
65.03857658 11.80778804
67.05422664 1.909647357
72.00800472 2.364519186
76.03930485 1.48862878
77.00219107 0.8786630218
79.01784114 3.069050926
79.02907452 0.8943243271
79.05422664 3.140818545
81.0334912 1.123193289
81.04472458 0.8756376244
91.02907452 0.9872199208
94.06512568 0.8931629111
98.02365479 0.9021062747
105.0334912 1.823218029
105.0447246 6.488202896
107.0603746 18.41382656
119.0603746 1.032795539
124.0393049 1.863329081
129.0447246 1.003244185
136.0393049 0.8936764756
145.0760247 0.9506327236
152.0342195 1.337148712
165.0294684 1.050308302
180.0403675 0.9835418874

Name: +ve in-silico MS/MS by CFM-ID for FQOPXUAFKLFWCO-UHFFFAOYSA-N
ID: FQOPXUAFKLFWCO-UHFFFAOYSA-N
Comment: Energy0
Num peaks: 6
105.0334912 9.995829917
120.0443902 1.965111705
135.0552893 2.119685619
152.0454529 23.27661072
211.0865894 2.984554662
258.0873177 47.95392848

Name: +ve in-silico MS/MS by CFM-ID for FQOPXUAFKLFWCO-UHFFFAOYSA-N
ID: FQOPXUAFKLFWCO-UHFFFAOYSA-N
Comment: Energy1
Num peaks: 16
39.02292652 1.764934239
49.00727645 2.004196335
51.02292652 3.311388552
53.03857658 2.13975953
77.03857658 1.063087548
105.0334912 24.91655606
107.0491413 6.999308562
112.0393049 2.140163569
120.0443902 3.989795631
121.0396392 1.101822427
152.0454529 1.271355107
209.0709393 2.170570861
211.0865894 5.825861805
230.092403 1.49582061
240.076753 9.836329761
258.0873177 10.01764278

Name: +ve in-silico MS/MS by CFM-ID for FQOPXUAFKLFWCO-UHFFFAOYSA-N
ID: FQOPXUAFKLFWCO-UHFFFAOYSA-N
Comment: Energy2
Num peaks: 29
39.02292652 3.096506955
41.00219107 0.6579605602
41.03857658 1.250375831
49.00727645 2.873143752
51.02292652 4.57342537
53.03857658 4.022110709
55.01784114 1.086594111
55.02907452 0.8087832926
57.04472458 0.7778883583
63.02292652 2.793478656
65.00219107 1.894444461
65.03857658 0.9186281676
75.02292652 0.7723922053
77.03857658 1.779557966
79.01784114 0.7151652059
79.02907452 1.010630947
79.05422664 1.48798719
94.02874017 0.9913410992
105.0334912 2.705715035
105.0447246 4.912507263
107.0491413 1.406150256
110.0236548 8.18126546
112.0393049 0.8552023921
121.0396392 1.444422604
124.0393049 3.254450141
134.0348882 2.817414438
152.0454529 21.16970496
162.0661883 0.8822571389
176.0454529 0.9408906639

Name: +ve in-silico MS/MS by CFM-ID for BQDWYYFKVOQYPC-UHFFFAOYSA-N
ID: BQDWYYFKVOQYPC-UHFFFAOYSA-N
Comment: Energy0
Num peaks: 6
43.01784114 3.864423443
251.081504 6.085221278
256.0716676 22.70781363
267.0764186 4.094208359
280.0716676 2.239876534
298.0822323 52.87698027

Name: +ve in-silico MS/MS by CFM-ID for BQDWYYFKVOQYPC-UHFFFAOYSA-N
ID: BQDWYYFKVOQYPC-UHFFFAOYSA-N
Comment: Energy1
Num peaks: 8
43.01784114 3.769385951
209.0709393 10.31948313
249.0658539 6.148783604
251.081504 16.26088144
256.0716676 16.24060403
267.0764186 3.545267217
280.0716676 16.13833941
298.0822323 11.00986273

Name: +ve in-silico MS/MS by CFM-ID for BQDWYYFKVOQYPC-UHFFFAOYSA-N
ID: BQDWYYFKVOQYPC-UHFFFAOYSA-N
Comment: Energy2
Num peaks: 15
15.02292652 4.898080892
25.00727645 6.479079775
27.02292652 1.782238683
41.00219107 4.87576578
43.01784114 15.52749965
209.0709393 7.306082605
211.0502039 2.276622134
225.0658539 6.040105759
229.0607686 2.738413734
238.0611029 13.1021199
249.0658539 1.359673611
251.081504 1.481768397
254.0560175 3.864562804
256.0716676 5.035514844
280.0716676 3.582103774

Name: +ve in-silico MS/MS by CFM-ID for NIVFQXXZWHQDBJ-UHFFFAOYSA-N
ID: NIVFQXXZWHQDBJ-UHFFFAOYSA-N
Comment: Energy0
Num peaks: 8
99.04405588 6.293201053
125.0233204 2.143969986
127.0389705 4.698105167
219.0207336 3.742684672
221.0363837 2.663001908
245.0363837 11.83624646
247.0156482 2.567135458
263.0469483 47.72563096

Name: +ve in-silico MS/MS by CFM-ID for NIVFQXXZWHQDBJ-UHFFFAOYSA-N
ID: NIVFQXXZWHQDBJ-UHFFFAOYSA-N
Comment: Energy1
Num peaks: 20
43.01784114 1.975736613
57.0334912 1.672179572
81.0334912 1.45602537
83.04914126 1.293802084
85.02840582 1.128776995
99.04405588 1.882097284
109.0284058 1.436694076
125.0233204 3.474078987
127.0389705 5.813974789
134.9996042 1.659516544
151.0389705 3.672763147
153.0101689 1.228210651
162.9945188 1.471504304
219.0207336 2.570665236
221.0363837 4.785063309
227.025819 1.539079771
237.0312983 1.309023109
245.0363837 13.11504145
247.0156482 2.270677872
263.0469483 26.31666694

Name: +ve in-silico MS/MS by CFM-ID for NIVFQXXZWHQDBJ-UHFFFAOYSA-N
ID: NIVFQXXZWHQDBJ-UHFFFAOYSA-N
Comment: Energy2
Num peaks: 24
39.02292652 3.141889315
41.00219107 1.515334266
57.0334912 2.574142397
63.02292652 1.82691362
65.00219107 1.753741931
67.01784114 1.850027221
81.0334912 8.548093723
83.01275576 4.063931152
83.04914126 5.447976164
91.01784114 1.273641001
93.0334912 1.771154238
99.04405588 3.384170345
101.0385766 1.388586504
107.0127558 7.945990059
109.0284058 5.353560046
111.0076704 3.033403947
125.0233204 2.241695674
127.0389705 2.485729551
134.9996042 7.980762131
137.0152543 4.303452921
150.9945188 1.892010028
201.0101689 2.737027524
203.025819 2.934489441
219.0207336 1.458673399

Name: +ve in-silico MS/MS by CFM-ID for JXXCMOHMJHNMAX-UHFFFAOYSA-N
ID: JXXCMOHMJHNMAX-UHFFFAOYSA-N
Comment: Energy0
Num peaks: 6
106.0287402 21.47947514
121.0284058 6.820045183
134.0348882 4.233516475
136.0505382 14.46767573
240.076753 9.88729536
258.0873177 27.53800247

Name: +ve in-silico MS/MS by CFM-ID for JXXCMOHMJHNMAX-UHFFFAOYSA-N
ID: JXXCMOHMJHNMAX-UHFFFAOYSA-N
Comment: Energy1
Num peaks: 15
52.01817548 0.8832142645
67.01784114 1.231067947
79.01784114 1.50896823
105.0334912 2.176740418
106.0287402 26.96426402
121.0284058 19.09988483
123.0440559 4.920910052
136.0393049 4.648149001
136.0505382 0.9812329551
153.0658539 0.9594061052
222.0661883 1.031261916
230.092403 1.357780456
240.076753 6.18054663
241.0607686 1.049770089
258.0873177 7.588127296

Name: +ve in-silico MS/MS by CFM-ID for JXXCMOHMJHNMAX-UHFFFAOYSA-N
ID: JXXCMOHMJHNMAX-UHFFFAOYSA-N
Comment: Energy2
Num peaks: 20
40.01817548 1.23630976
41.00219107 1.286265615
49.00727645 1.227789237
51.02292652 1.503190185
52.01817548 4.315701351
53.00219107 1.771190367
53.03857658 2.06554573
64.01817548 1.922037538
65.00219107 0.8749037422
79.01784114 6.350838037
80.0130901 1.353663893
80.04947561 1.879781952
89.00219107 4.223311274
105.0334912 1.378684114
106.0287402 40.14394327
107.0491413 1.212901556
108.0443902 1.759806642
121.0284058 1.074845672
134.0348882 0.9436532723
136.0505382 4.20815865

Name: +ve in-silico MS/MS by CFM-ID for LNHIVMAEGWDENI-UHFFFAOYSA-N
ID: LNHIVMAEGWDENI-UHFFFAOYSA-N
Comment: Energy0
Num peaks: 6
62.99960423 1.145781717
154.0184811 1.5592921
157.0647913 23.5443174
262.0993183 2.176076403
280.0654313 8.160657081
298.075996 52.29034553

Name: +ve in-silico MS/MS by CFM-ID for LNHIVMAEGWDENI-UHFFFAOYSA-N
ID: LNHIVMAEGWDENI-UHFFFAOYSA-N
Comment: Energy1
Num peaks: 25
49.00727645 1.277433658
51.02292652 0.7437269517
53.03857658 1.342755689
62.99960423 8.520163056
91.05422664 6.281854685
101.0385766 1.61996914
103.0542266 4.044648971
105.0334912 1.683265433
105.0698767 2.156597209
125.0385766 2.963419209
129.0698767 1.832485391
131.0491413 1.459809105
141.0698767 1.33716927
149.987181 1.165395507
154.0184811 0.7668384732
157.0647913 22.8633187
200.1069905 0.8790328233
206.0133957 1.150388261
236.0836682 1.651577681
248.0836682 0.9066740524
262.0993183 1.57079657
270.0810814 2.677900461
280.0654313 2.460265065
282.0446958 0.806811026
298.075996 8.208328612

Name: +ve in-silico MS/MS by CFM-ID for LNHIVMAEGWDENI-UHFFFAOYSA-N
ID: LNHIVMAEGWDENI-UHFFFAOYSA-N
Comment: Energy2
Num peaks: 30
39.02292652 2.633815865
48.98395416 0.6021683105
49.00727645 2.073290785
51.02292652 3.937591703
53.00219107 1.077475212
53.03857658 5.638937528
62.99960423 11.01901061
78.01050326 0.8645196999
79.01784114 1.613777382
79.05422664 0.7448747626
90.01050326 1.34588222
91.05422664 1.341914268
92.02615332 3.801722195
101.0385766 4.578764854
103.0542266 5.183364651
104.0261533 2.064159744
105.0334912 0.9357367682
105.0698767 3.763040659
118.0418034 0.6319635784
125.0385766 0.564222101
127.0542266 1.933522349
129.0334912 1.676878294
129.0698767 4.232529095
131.0491413 2.102668719
141.0698767 2.455297948
142.0184811 0.9606139743
157.0647913 9.893349265
159.0804414 0.7966719769
159.9715309 0.8849092185
282.0446958 1.151293465

Name: +ve in-silico MS/MS by CFM-ID for MEMPPCGVAMKFNC-UHFFFAOYSA-N
ID: MEMPPCGVAMKFNC-UHFFFAOYSA-N
Comment: Energy0
Num peaks: 6
15.02292652 2.036249059
150.0371967 0.9915482839
174.0371967 3.56570406
250.0684968 5.410551931
279.0586604 1.85238049
297.0692251 84.38243235

Name: +ve in-silico MS/MS by CFM-ID for MEMPPCGVAMKFNC-UHFFFAOYSA-N
ID: MEMPPCGVAMKFNC-UHFFFAOYSA-N
Comment: Energy1
Num peaks: 6
150.0371967 2.917202595
174.0371967 8.293155046
250.0684968 17.5024244
279.0586604 29.21621142
281.0379249 1.564842081
297.0692251 33.4162044

Name: +ve in-silico MS/MS by CFM-ID for MEMPPCGVAMKFNC-UHFFFAOYSA-N
ID: MEMPPCGVAMKFNC-UHFFFAOYSA-N
Comment: Energy2
Num peaks: 25
15.02292652 13.65352148
39.02292652 2.688543724
49.00727645 2.825726855
51.02292652 3.090907172
63.02292652 1.680217785
65.03857658 1.392004761
79.05422664 2.288337795
104.0494756 2.233944292
106.0651257 3.881094118
133.0106476 2.47522195
144.0443902 6.100252265
147.0262976 2.104624072
148.0393049 1.37756732
150.0371967 6.603192426
162.0549549 3.211573549
174.0371967 7.080468838
192.0113759 2.075064565
224.0528467 1.26944323
250.0684968 2.927641735
252.0477614 3.549835412
270.058326 2.441991048
271.053575 1.20098571
279.0586604 1.44974176
281.0379249 1.428989803
297.0692251 1.84965154

Name: +ve in-silico MS/MS by CFM-ID for KFCOQJCKINQZHN-UHFFFAOYSA-N
ID: KFCOQJCKINQZHN-UHFFFAOYSA-N
Comment: Energy0
Num peaks: 6
76.95141845 1.802886316
91.05422664 8.079940606
185.0821727 1.378808174
187.0978228 1.052191541
229.0542437 1.06446735
263.0419648 81.00553764

Name: +ve in-silico MS/MS by CFM-ID for KFCOQJCKINQZHN-UHFFFAOYSA-N
ID: KFCOQJCKINQZHN-UHFFFAOYSA-N
Comment: Energy1
Num peaks: 6
91.05422664 44.39799447
129.9779675 5.069380961
158.0712737 12.83338756
219.0698938 1.694193826
229.0542437 11.18720074
263.0419648 10.50459304

Name: +ve in-silico MS/MS by CFM-ID for KFCOQJCKINQZHN-UHFFFAOYSA-N
ID: KFCOQJCKINQZHN-UHFFFAOYSA-N
Comment: Energy2
Num peaks: 23
29.01342445 0.7954349464
39.02292652 0.8513202032
40.01817548 2.583178041
44.97934745 0.8152285873
49.00727645 0.9722852846
51.02292652 1.307699031
52.01817548 4.631582686
54.03382555 3.792911428
57.04472458 1.541571242
63.02292652 1.664170565
65.03857658 3.552363947
67.02907452 0.9170108324
75.02292652 2.218129146
76.95141845 9.072501615
79.05422664 1.573371671
80.04947561 0.8405756007
90.03382555 1.306436787
91.05422664 26.37539257
104.0494756 2.175742751
106.0651257 8.478902558
129.9779675 1.481623765
146.0712737 2.082076255
185.0821727 1.20794465

Name: +ve in-silico MS/MS by CFM-ID for QMXPJNHJNFUZAT-UHFFFAOYSA-N
ID: QMXPJNHJNFUZAT-UHFFFAOYSA-N
Comment: Energy0
Num peaks: 6
125.0152543 7.191027655
217.041469 15.13293971
219.0571191 2.04901797
227.0702706 0.4963794187
245.0363837 33.74928432
263.0469483 37.36499357

Name: +ve in-silico MS/MS by CFM-ID for QMXPJNHJNFUZAT-UHFFFAOYSA-N
ID: QMXPJNHJNFUZAT-UHFFFAOYSA-N
Comment: Energy1
Num peaks: 6
105.0334912 2.228856957
125.0152543 20.26306486
217.041469 26.3330917
219.0571191 3.689611464
245.0363837 27.61712606
263.0469483 10.8248278

Name: +ve in-silico MS/MS by CFM-ID for QMXPJNHJNFUZAT-UHFFFAOYSA-N
ID: QMXPJNHJNFUZAT-UHFFFAOYSA-N
Comment: Energy2
Num peaks: 11
39.02292652 1.79890143
49.00727645 2.853025855
51.02292652 2.801105047
63.02292652 9.902834773
65.03857658 4.689162092
79.05422664 4.641024535
98.99960423 2.63525796
105.0334912 3.225193058
108.9839542 3.728982694
125.0152543 40.32250135
217.041469 3.690304226

Name: +ve in-silico MS/MS by CFM-ID for NZZFDEXCRZRHED-UHFFFAOYSA-N
ID: NZZFDEXCRZRHED-UHFFFAOYSA-N
Comment: Energy0
Num peaks: 8
57.06987671 8.506272239
116.0528467 7.435570767
128.0261533 17.59359709
130.0418034 3.956370652
141.0214023 2.841348883
143.0370524 13.66115596
184.9934733 4.475104455
258.0826226 23.08962131

Name: +ve in-silico MS/MS by CFM-ID for NZZFDEXCRZRHED-UHFFFAOYSA-N
ID: NZZFDEXCRZRHED-UHFFFAOYSA-N
Comment: Energy1
Num peaks: 14
53.03857658 2.267927918
55.05422664 2.629491474
57.06987671 30.33112678
74.0964258 1.955196372
101.0152543 2.429737851
116.0528467 6.772966425
128.0261533 7.357255742
130.0418034 3.205818617
131.0637458 1.935147906
141.0214023 1.968407971
143.0370524 3.238654097
184.9934733 9.690656641
202.0200224 1.835632328
258.0826226 4.47362572

Name: +ve in-silico MS/MS by CFM-ID for NZZFDEXCRZRHED-UHFFFAOYSA-N
ID: NZZFDEXCRZRHED-UHFFFAOYSA-N
Comment: Energy2
Num peaks: 19
39.02292652 1.228206766
41.03857658 6.287278674
43.05422664 2.683533422
53.03857658 1.072846429
55.05422664 7.66327881
57.06987671 19.35400172
59.08552677 1.093753768
78.03382555 1.460001284
90.01204455 1.272238661
96.98395416 2.941686549
98.99960423 6.872073104
101.0152543 9.326565378
107.0603746 1.456704251
113.0152543 4.135876835
128.0261533 5.739040635
130.0418034 2.53157043
132.0574535 1.136557663
141.0214023 1.190525229
143.0370524 2.723538293

Name: +ve in-silico MS/MS by CFM-ID for ZZLXYZLVZBXJBY-UHFFFAOYSA-N
ID: ZZLXYZLVZBXJBY-UHFFFAOYSA-N
Comment: Energy0
Num peaks: 6
125.0152543 7.324463934
217.041469 12.15994178
219.0571191 3.969965495
227.0702706 0.5007979315
245.0363837 34.19466023
263.0469483 37.87622816

Name: +ve in-silico MS/MS by CFM-ID for ZZLXYZLVZBXJBY-UHFFFAOYSA-N
ID: ZZLXYZLVZBXJBY-UHFFFAOYSA-N
Comment: Energy1
Num peaks: 6
105.0334912 2.303283372
125.0152543 21.31819253
217.041469 20.9044647
219.0571191 6.743352405
245.0363837 28.47348837
263.0469483 11.05772967

Name: +ve in-silico MS/MS by CFM-ID for ZZLXYZLVZBXJBY-UHFFFAOYSA-N
ID: ZZLXYZLVZBXJBY-UHFFFAOYSA-N
Comment: Energy2
Num peaks: 11
39.02292652 1.671087245
49.00727645 6.032009472
51.02292652 8.416684823
53.03857658 1.715263916
63.02292652 6.060496862
65.03857658 4.397705592
84.98395416 1.612189212
98.99960423 2.551021802
105.0334912 3.161822918
108.9839542 3.846127608
125.0152543 41.61238092

Name: +ve in-silico MS/MS by CFM-ID for KBJNBGAXZRIWHP-UHFFFAOYSA-N
ID: KBJNBGAXZRIWHP-UHFFFAOYSA-N
Comment: Energy0
Num peaks: 6
125.0152543 7.101740985
191.025819 1.347586689
217.041469 14.85497285
219.0571191 2.012154681
245.0363837 33.13361733
263.0469483 36.40531155

Name: +ve in-silico MS/MS by CFM-ID for KBJNBGAXZRIWHP-UHFFFAOYSA-N
ID: KBJNBGAXZRIWHP-UHFFFAOYSA-N
Comment: Energy1
Num peaks: 6
105.0334912 2.243626903
125.0152543 20.10694071
217.041469 26.01675475
219.0571191 3.65707117
245.0363837 27.62163579
263.0469483 10.67921835

Name: +ve in-silico MS/MS by CFM-ID for KBJNBGAXZRIWHP-UHFFFAOYSA-N
ID: KBJNBGAXZRIWHP-UHFFFAOYSA-N
Comment: Energy2
Num peaks: 12
49.00727645 3.785625178
51.02292652 7.771879112
63.02292652 7.808217103
65.03857658 4.053681199
79.05422664 4.177184211
84.98395416 1.561330697
98.99960423 2.34665794
105.0334912 2.875000116
108.9839542 3.312125556
125.0152543 38.38239516
191.025819 1.86892416
217.041469 3.363142507

Name: +ve in-silico MS/MS by CFM-ID for ARDDJTFNQIDAJU-UHFFFAOYSA-N
ID: ARDDJTFNQIDAJU-UHFFFAOYSA-N
Comment: Energy0
Num peaks: 6
26.00252542 2.331127894
129.0447246 20.93783026
135.0011455 9.631143538
229.0508726 0.2442679946
237.0229436 0.100892424
263.0385936 66.52347774

Name: +ve in-silico MS/MS by CFM-ID for ARDDJTFNQIDAJU-UHFFFAOYSA-N
ID: ARDDJTFNQIDAJU-UHFFFAOYSA-N
Comment: Energy1
Num peaks: 6
26.00252542 4.604928774
91.02907452 2.267699025
129.0447246 3.607113002
135.0011455 43.93982609
237.0229436 1.177481239
263.0385936 42.03762247

Name: +ve in-silico MS/MS by CFM-ID for ARDDJTFNQIDAJU-UHFFFAOYSA-N
ID: ARDDJTFNQIDAJU-UHFFFAOYSA-N
Comment: Energy2
Num peaks: 6
26.00252542 32.60706751
89.01342445 5.824517116
103.0290745 3.64242048
113.0134245 5.005708229
129.0447246 30.8777118
135.0011455 7.715615529

Name: +ve in-silico MS/MS by CFM-ID for CJWXJLFLVDOUPP-UHFFFAOYSA-N
ID: CJWXJLFLVDOUPP-UHFFFAOYSA-N
Comment: Energy0
Num peaks: 6
206.036718 2.467949749
216.0210679 0.8551148872
234.0316326 20.06832649
252.0421973 5.970606242
262.0629328 2.389098057
280.0734974 60.10694689

Name: +ve in-silico MS/MS by CFM-ID for CJWXJLFLVDOUPP-UHFFFAOYSA-N
ID: CJWXJLFLVDOUPP-UHFFFAOYSA-N
Comment: Energy1
Num peaks: 10
47.04914126 2.776293426
194.036718 1.491017726
198.0549549 1.439347485
206.036718 8.890791549
208.0523681 4.009411337
216.0210679 3.800776482
234.0316326 29.06288248
252.0421973 4.828532041
262.0629328 3.319914659
280.0734974 20.38221353

Name: +ve in-silico MS/MS by CFM-ID for CJWXJLFLVDOUPP-UHFFFAOYSA-N
ID: CJWXJLFLVDOUPP-UHFFFAOYSA-N
Comment: Energy2
Num peaks: 31
29.03857658 1.617339001
49.00727645 3.135845188
51.02292652 3.408979538
53.03857658 2.109936142
65.03857658 0.9241939482
132.0443902 1.157895798
152.0261533 0.9164295576
154.0418034 1.110365281
166.0418034 0.9408802576
168.0574535 0.8435706948
170.0600403 3.836243501
178.0054179 1.888371982
178.0418034 0.9322384479
180.0210679 4.119563861
180.0574535 1.212905652
188.0261533 0.9656984353
190.0418034 1.881655465
192.0210679 2.759044944
194.0731035 0.863342152
198.0549549 3.878446152
204.0210679 2.406239422
206.0003325 1.087334847
206.036718 7.930760826
208.0523681 1.935926799
210.0680181 1.047870679
216.0210679 6.662863115
218.0003325 1.147702771
218.036718 3.979238369
220.0523681 1.447828437
234.0316326 9.610516473
236.0472827 1.300346195

Name: +ve in-silico MS/MS by CFM-ID for JBJNAQTZCRRWCR-UHFFFAOYSA-N
ID: JBJNAQTZCRRWCR-UHFFFAOYSA-N
Comment: Energy0
Num peaks: 6
119.0855268 11.04349121
161.987181 2.371039739
188.002831 1.236167298
202.0184811 1.914493208
244.0887536 1.627690548
280.0654313 68.87602839

Name: +ve in-silico MS/MS by CFM-ID for JBJNAQTZCRRWCR-UHFFFAOYSA-N
ID: JBJNAQTZCRRWCR-UHFFFAOYSA-N
Comment: Energy1
Num peaks: 13
39.02292652 1.433203243
41.03857658 3.45891804
79.05422664 1.526413024
91.05422664 4.65209983
117.0698767 1.528029908
119.0855268 32.0738135
161.987181 5.744705127
173.987181 3.235870663
188.002831 2.01466118
200.002831 1.36794701
202.0184811 2.784630052
244.0887536 1.724568459
280.0654313 19.5400659

Name: +ve in-silico MS/MS by CFM-ID for JBJNAQTZCRRWCR-UHFFFAOYSA-N
ID: JBJNAQTZCRRWCR-UHFFFAOYSA-N
Comment: Energy2
Num peaks: 31
27.02292652 1.117437804
39.02292652 5.565109929
41.03857658 5.406297083
49.00727645 2.05054782
51.02292652 1.512458386
63.02292652 1.407293184
65.03857658 1.42484091
79.05422664 4.038966082
84.98395416 2.013042116
86.99960423 1.546066411
91.05422664 11.08354696
93.06987671 3.18643267
95.08552677 0.9022737038
101.0385766 1.98837587
103.0542266 3.982874808
105.0698767 5.366687666
107.0855268 1.384598986
115.0542266 1.360082155
117.0698767 1.083729232
119.0855268 5.806990014
132.9606319 0.8153699223
138.0105033 2.675545491
152.0261533 0.9993663744
161.987181 3.153812817
171.9715309 0.8593655878
173.987181 2.526854242
188.002831 1.009741318
197.987181 1.059192277
252.0341312 0.8584181996
254.0497812 0.9311317748
264.0341312 1.273825484

Name: +ve in-silico MS/MS by CFM-ID for SGVKGPHKMMNVJY-UHFFFAOYSA-N
ID: SGVKGPHKMMNVJY-UHFFFAOYSA-N
Comment: Energy0
Num peaks: 6
50.00252542 0.00671978193
79.05422664 0.1223342992
108.0443902 0.001705461542
253.0607686 0.9244446719
254.0560175 0.06638101245
280.0716676 98.87299392

Name: +ve in-silico MS/MS by CFM-ID for SGVKGPHKMMNVJY-UHFFFAOYSA-N
ID: SGVKGPHKMMNVJY-UHFFFAOYSA-N
Comment: Energy1
Num peaks: 6
79.05422664 0.1856298267
108.0443902 0.04364324127
235.0502039 0.04602829108
253.0607686 1.800002697
254.0560175 0.5809796132
280.0716676 97.25483089

Name: +ve in-silico MS/MS by CFM-ID for SGVKGPHKMMNVJY-UHFFFAOYSA-N
ID: SGVKGPHKMMNVJY-UHFFFAOYSA-N
Comment: Energy2
Num peaks: 6
51.02292652 4.799431396
63.02292652 5.909228271
79.05422664 51.09950572
117.0334912 8.603324136
253.0607686 5.041017533
280.0716676 9.091592585

Name: +ve in-silico MS/MS by CFM-ID for LWFOLZPZYGVKAO-UHFFFAOYSA-N
ID: LWFOLZPZYGVKAO-UHFFFAOYSA-N
Comment: Energy0
Num peaks: 6
70.03997355 5.582676305
189.0546206 10.72850925
226.0611029 3.559851302
231.0764186 2.635955281
240.076753 6.841755687
258.0873177 59.51891002

Name: +ve in-silico MS/MS by CFM-ID for LWFOLZPZYGVKAO-UHFFFAOYSA-N
ID: LWFOLZPZYGVKAO-UHFFFAOYSA-N
Comment: Energy1
Num peaks: 6
186.0549549 2.735897281
189.0546206 27.7564851
200.0342195 1.944065589
204.0655196 3.913923147
216.0655196 41.72261164
231.0764186 2.122144698

Name: +ve in-silico MS/MS by CFM-ID for LWFOLZPZYGVKAO-UHFFFAOYSA-N
ID: LWFOLZPZYGVKAO-UHFFFAOYSA-N
Comment: Energy2
Num peaks: 31
42.03382555 3.736415393
43.02907452 1.645518301
53.01342445 1.213857972
55.02907452 0.8682988639
65.00219107 0.934182507
67.01784114 1.130273321
70.03997355 5.319535675
77.99744004 1.127140444
80.0130901 0.9870838957
132.0192381 0.8846907993
133.0284058 6.680434185
135.0440559 3.520202447
146.0600403 0.8628461166
147.0440559 1.475089556
148.0393049 2.100365336
159.0440559 6.770814835
160.0756904 1.646865293
161.0597059 2.338153169
162.0549549 0.7905070229
163.0389705 2.319066152
172.0393049 2.21218497
174.0549549 3.690143813
175.0389705 1.809430855
176.070605 4.163105313
178.086255 0.9422082351
186.0549549 1.536123285
188.070605 2.339991275
189.0546206 12.44332393
190.0498695 1.882820523
203.081504 0.7887261339
204.0655196 1.474540856

Name: +ve in-silico MS/MS by CFM-ID for VGHKUIOSWPONRU-UHFFFAOYSA-N
ID: VGHKUIOSWPONRU-UHFFFAOYSA-N
Comment: Energy0
Num peaks: 6
83.02915477 0.163631275
85.04480483 0.1316230999
212.0618519 0.1959837951
214.0775019 0.4700627732
231.0728311 4.797046696
258.0837302 93.16723046

Name: +ve in-silico MS/MS by CFM-ID for VGHKUIOSWPONRU-UHFFFAOYSA-N
ID: VGHKUIOSWPONRU-UHFFFAOYSA-N
Comment: Energy1
Num peaks: 6
122.0400538 1.841381599
212.0618519 0.7866865674
214.0775019 1.335724655
231.0728311 6.744611583
242.0524301 0.5596358128
258.0837302 83.32821829

Name: +ve in-silico MS/MS by CFM-ID for VGHKUIOSWPONRU-UHFFFAOYSA-N
ID: VGHKUIOSWPONRU-UHFFFAOYSA-N
Comment: Energy2
Num peaks: 24
26.00252542 2.514936519
39.02292652 1.364899072
43.02907452 2.494180713
51.02292652 1.218991717
57.0135047 4.304363266
63.02292652 1.349378371
65.03857658 2.288026634
69.0135047 3.138979327
81.0135047 4.749836904
83.02915477 3.943597143
85.04480483 2.660483226
93.04472458 1.240823505
103.0290745 1.997390024
121.0196527 1.15313614
122.0400538 5.73346474
137.0509528 12.584982
182.0400538 1.536679198
212.0618519 1.888387888
214.0775019 2.973814224
216.0619321 7.222732422
224.0618519 1.632931903
231.0728311 5.210094273
242.0524301 2.688269464
258.0837302 5.073137372

Name: +ve in-silico MS/MS by CFM-ID for DGBIMUZIXHVUEH-UHFFFAOYSA-N
ID: DGBIMUZIXHVUEH-UHFFFAOYSA-N
Comment: Energy0
Num peaks: 9
86.0600403 2.061374452
88.07569036 2.946725424
107.0603746 7.121085347
171.0222749 7.617051139
212.048824 5.21056557
214.064474 3.905795221
226.0532407 4.757926953
241.0641397 1.859949596
258.0906888 45.73513203

Name: +ve in-silico MS/MS by CFM-ID for DGBIMUZIXHVUEH-UHFFFAOYSA-N
ID: DGBIMUZIXHVUEH-UHFFFAOYSA-N
Comment: Energy1
Num peaks: 24
49.00727645 1.226272793
51.02292652 2.268120124
63.02292652 1.762259848
65.03857658 1.018279089
79.02907452 1.316043031
81.04472458 3.150041019
86.0600403 4.525324203
88.07569036 5.314524023
97.07602471 2.140821457
105.0447246 1.899303526
107.0603746 6.991856194
132.0113759 1.729460955
141.0004768 2.813247876
150.0219405 2.247183463
152.0375906 1.842588345
171.0222749 6.293574589
214.0532407 1.509922744
214.064474 1.07377165
216.0688907 2.390892414
226.0532407 11.78863556
228.0688907 1.751126365
230.0845408 1.531240682
241.0641397 1.344652991
258.0906888 12.39511261

Name: +ve in-silico MS/MS by CFM-ID for DGBIMUZIXHVUEH-UHFFFAOYSA-N
ID: DGBIMUZIXHVUEH-UHFFFAOYSA-N
Comment: Energy2
Num peaks: 23
42.03382555 3.58257486
45.0334912 1.567198349
51.02292652 1.264598613
56.04947561 4.645945792
59.04914126 1.161178107
63.02292652 7.481050446
65.03857658 6.751559615
69.04472458 1.330733936
78.03382555 1.266705268
80.04947561 3.309092154
81.04472458 1.405765614
86.0600403 3.903455047
88.07569036 2.21754938
91.02907452 3.78044866
93.04472458 1.581647037
95.06037464 2.087175218
105.0447246 11.32073027
107.0603746 15.4315896
109.0760247 1.919867629
170.0270259 1.048629272
171.0222749 1.448373817
183.0222749 0.8890401095
212.048824 1.085444868

Name: +ve in-silico MS/MS by CFM-ID for IEXNKDQSZTYMTI-UHFFFAOYSA-N
ID: IEXNKDQSZTYMTI-UHFFFAOYSA-N
Comment: Energy0
Num peaks: 6
75.08044139 14.52870355
141.0101689 8.361872612
158.036718 22.16955958
184.0159826 5.879902961
202.0265472 29.52709359
258.0891475 8.285930013

Name: +ve in-silico MS/MS by CFM-ID for IEXNKDQSZTYMTI-UHFFFAOYSA-N
ID: IEXNKDQSZTYMTI-UHFFFAOYSA-N
Comment: Energy1
Num peaks: 7
57.06987671 6.857012278
75.08044139 17.20621905
141.0101689 11.46710633
156.0210679 2.376449793
158.036718 17.25448224
184.0159826 10.14531502
202.0265472 16.38928683

Name: +ve in-silico MS/MS by CFM-ID for IEXNKDQSZTYMTI-UHFFFAOYSA-N
ID: IEXNKDQSZTYMTI-UHFFFAOYSA-N
Comment: Energy2
Num peaks: 12
55.05422664 2.080828594
57.06987671 10.05743665
75.08044139 3.985193068
105.0334912 3.128366241
108.9839542 5.14579717
110.9996042 5.143902836
113.0152543 10.16484441
126.0105033 1.857561946
128.0261533 4.707440178
138.9945188 3.590964868
141.0101689 27.42680363
158.036718 3.48061052

Name: +ve in-silico MS/MS by CFM-ID for UCWBYQNDSCUAAU-UHFFFAOYSA-N
ID: UCWBYQNDSCUAAU-UHFFFAOYSA-N
Comment: Energy0
Num peaks: 6
115.0937534 2.940256702
130.9490886 17.32207274
183.1199682 3.44884715
204.96788 2.125887152
206.9835301 15.67399337
263.0461303 40.71117349

Name: +ve in-silico MS/MS by CFM-ID for UCWBYQNDSCUAAU-UHFFFAOYSA-N
ID: UCWBYQNDSCUAAU-UHFFFAOYSA-N
Comment: Energy1
Num peaks: 6
15.02292652 2.275457151
51.02292652 10.22296445
102.9177885 1.190191399
113.0781034 1.323087228
115.0937534 5.294728669
130.9490886 66.83052401

Name: +ve in-silico MS/MS by CFM-ID for UCWBYQNDSCUAAU-UHFFFAOYSA-N
ID: UCWBYQNDSCUAAU-UHFFFAOYSA-N
Comment: Energy2
Num peaks: 15
25.00727645 5.049737665
27.02292652 5.602397278
39.02292652 2.009319879
51.02292652 15.34861619
57.06987671 1.57861597
101.0417179 1.847794309
102.9177885 10.17283016
103.0573679 1.628289257
104.9334386 4.657444161
115.0937534 1.816642958
116.9334386 10.37186305
130.9490886 12.3233626
131.0886681 3.457563653
133.1043181 3.40000586
159.1199682 1.617258228

Name: +ve in-silico MS/MS by CFM-ID for PZTNLGKMAYZNHG-UHFFFAOYSA-N
ID: PZTNLGKMAYZNHG-UHFFFAOYSA-N
Comment: Energy0
Num peaks: 6
15.02292652 0.6824374168
45.99235466 0.2454282702
251.081504 4.951432662
254.092403 2.038650554
280.0716676 2.27388411
298.0822323 89.19710717

Name: +ve in-silico MS/MS by CFM-ID for PZTNLGKMAYZNHG-UHFFFAOYSA-N
ID: PZTNLGKMAYZNHG-UHFFFAOYSA-N
Comment: Energy1
Num peaks: 6
207.0916748 2.618689322
236.0818384 9.491965855
251.081504 16.85484454
254.092403 11.9147576
280.0716676 27.20023888
298.0822323 28.24630665

Name: +ve in-silico MS/MS by CFM-ID for PZTNLGKMAYZNHG-UHFFFAOYSA-N
ID: PZTNLGKMAYZNHG-UHFFFAOYSA-N
Comment: Energy2
Num peaks: 20
15.02292652 3.343024821
49.00727645 2.298597202
51.02292652 3.183635031
76.01817548 3.926927033
80.04947561 1.876673166
104.0494756 5.209053595
106.0651257 2.32119074
132.0443902 3.895733932
148.0393049 1.867694973
150.0549549 3.484372548
181.0760247 1.832542698
207.0916748 6.408618844
224.070605 2.332239701
236.0818384 11.55136979
251.081504 5.427921289
253.0607686 7.011436312
254.092403 4.136678237
271.0713333 3.521407072
280.0716676 2.950806621
298.0822323 3.421911941

Name: +ve in-silico MS/MS by CFM-ID for KTOKAXBSNRGBSX-UHFFFAOYSA-N
ID: KTOKAXBSNRGBSX-UHFFFAOYSA-N
Comment: Energy0
Num peaks: 8
29.03857658 3.058644904
200.0107208 12.00653593
202.0263708 10.75532959
212.0471063 6.04772616
214.0627563 8.916008648
230.0576709 17.41980965
240.0784064 12.88478558
258.0889711 9.144611056

Name: +ve in-silico MS/MS by CFM-ID for KTOKAXBSNRGBSX-UHFFFAOYSA-N
ID: KTOKAXBSNRGBSX-UHFFFAOYSA-N
Comment: Energy1
Num peaks: 22
29.03857658 2.976645593
47.04914126 2.718239952
102.0338255 4.531553995
104.0494756 1.834881351
104.973607 1.65735246
106.989257 3.02965276
109.0049071 5.968019896
111.0205572 6.208532444
120.0443902 10.99998084
122.0600403 3.230485258
123.0205572 1.802771238
125.0362072 1.978600875
126.0913404 1.401926919
137.0362072 2.672405617
184.0158061 2.004560191
200.0107208 2.868390097
202.0263708 8.156380459
212.0471063 3.00824974
214.0627563 2.059622519
230.0576709 7.537398859
240.0784064 1.774186638
258.0889711 2.141393562

Name: +ve in-silico MS/MS by CFM-ID for KTOKAXBSNRGBSX-UHFFFAOYSA-N
ID: KTOKAXBSNRGBSX-UHFFFAOYSA-N
Comment: Energy2
Num peaks: 31
27.02292652 3.294012637
29.03857658 10.57871452
31.05422664 1.37645795
41.00219107 1.149381539
45.0334912 1.878382297
47.04914126 4.525556835
51.02292652 2.886151847
53.03857658 1.245015331
82.06512568 1.365585065
84.08077574 1.14435666
102.0338255 1.447602335
104.0494756 3.471906922
104.973607 1.999011783
106.0287402 1.558497884
106.0651257 2.598353949
106.989257 1.756306633
108.0807757 1.372840972
109.0049071 2.996360465
110.0964258 1.181129141
111.0205572 1.075526441
123.0205572 1.056030073
137.0362072 2.765139625
148.9998217 2.825977155
151.0154718 3.662554089
153.0311219 1.108243846
200.0107208 3.386813561
202.0263708 2.246111559
210.0314562 1.492562971
212.0471063 3.796165449
214.0627563 5.084077278
240.0784064 1.160729392

Name: +ve in-silico MS/MS by CFM-ID for DFZFUHQONIMFPR-UHFFFAOYSA-N
ID: DFZFUHQONIMFPR-UHFFFAOYSA-N
Comment: Energy0
Num peaks: 6
39.02292652 1.018936092
151.0324456 5.108549532
153.0214023 6.002297045
155.0370524 2.29519086
246.0138744 5.182718614
263.0404235 73.9193227

Name: +ve in-silico MS/MS by CFM-ID for DFZFUHQONIMFPR-UHFFFAOYSA-N
ID: DFZFUHQONIMFPR-UHFFFAOYSA-N
Comment: Energy1
Num peaks: 11
42.03382555 1.580840924
110.0058965 3.152711633
134.9996042 2.484786357
137.0152543 5.93496199
139.0309044 3.430005731
151.0309044 1.221706256
153.0214023 1.556877488
179.0370524 30.41090716
235.0091234 1.756155759
247.0091234 2.409177627
263.0404235 26.20929473

Name: +ve in-silico MS/MS by CFM-ID for DFZFUHQONIMFPR-UHFFFAOYSA-N
ID: DFZFUHQONIMFPR-UHFFFAOYSA-N
Comment: Energy2
Num peaks: 31
39.02292652 8.131642118
40.01817548 3.394731499
42.03382555 4.214278218
53.01342445 1.07389747
64.01817548 1.077236604
66.03382555 0.7894970943
79.02907452 0.7416969065
80.04947561 1.925753193
93.04472458 0.7859362053
97.01064758 0.8651679024
103.0290745 2.176208859
105.0447246 2.14312054
106.9949975 1.896971098
109.0106476 2.259403595
110.0058965 0.785909461
113.0152543 1.196106457
118.0651257 2.22793429
119.0603746 1.030783227
125.0152543 7.403084276
127.0309044 0.7968263931
137.0152543 3.105792597
138.0105033 8.873817122
151.0324456 1.075947344
153.0214023 9.918761213
154.0418034 0.8509417588
155.0370524 3.119817992
165.0214023 1.148629851
189.0214023 1.233199401
189.0465544 1.209503997
215.0370524 0.7756196263
247.0091234 1.034317054

Name: +ve in-silico MS/MS by CFM-ID for XHQGPCIAMJHNQO-UHFFFAOYSA-N
ID: XHQGPCIAMJHNQO-UHFFFAOYSA-N
Comment: Energy0
Num peaks: 6
73.04680324 3.055728018
92.99218082 3.014992367
166.1046525 4.808259727
186.05003 4.592383392
222.1128791 1.608320635
258.0895568 75.39224095

Name: +ve in-silico MS/MS by CFM-ID for XHQGPCIAMJHNQO-UHFFFAOYSA-N
ID: XHQGPCIAMJHNQO-UHFFFAOYSA-N
Comment: Energy1
Num peaks: 8
94.06512568 3.957814261
150.0733523 7.41224417
164.0890024 7.479935677
166.1046525 15.52442609
184.03438 6.658777632
186.05003 12.11286177
222.1128791 6.285002996
258.0895568 20.84555543

Name: +ve in-silico MS/MS by CFM-ID for XHQGPCIAMJHNQO-UHFFFAOYSA-N
ID: XHQGPCIAMJHNQO-UHFFFAOYSA-N
Comment: Energy2
Num peaks: 18
15.02292652 7.744873945
39.02292652 2.469097942
49.00727645 2.358540307
51.02292652 2.881975961
63.02292652 9.213223983
65.03857658 11.17965845
71.03115317 4.688286718
73.04680324 9.117076875
88.05770227 2.476063055
90.97653076 4.354435364
92.99218082 8.219625768
108.0030799 2.253910879
164.0890024 2.407227463
166.1046525 2.686826072
180.0426066 2.337049252
184.03438 2.199222528
186.05003 2.239688987
258.0895568 2.395500873

Name: +ve in-silico MS/MS by CFM-ID for QEEKMSCHFGAGCI-UHFFFAOYSA-N
ID: QEEKMSCHFGAGCI-UHFFFAOYSA-N
Comment: Energy0
Num peaks: 6
92.93343858 2.735952809
120.9283532 4.079555323
161.132477 5.75413365
178.1590261 8.991324473
256.0331526 2.742211337
298.0801028 65.95508824

Name: +ve in-silico MS/MS by CFM-ID for QEEKMSCHFGAGCI-UHFFFAOYSA-N
ID: QEEKMSCHFGAGCI-UHFFFAOYSA-N
Comment: Energy1
Num peaks: 10
92.93343858 1.590340621
117.0698767 2.123088682
120.9283532 9.70372194
134.0964258 3.394243116
137.9549023 1.330167123
161.132477 16.16385782
176.143376 1.573570368
178.1590261 23.10869538
256.0331526 3.498748975
298.0801028 18.45181398

Name: +ve in-silico MS/MS by CFM-ID for QEEKMSCHFGAGCI-UHFFFAOYSA-N
ID: QEEKMSCHFGAGCI-UHFFFAOYSA-N
Comment: Energy2
Num peaks: 20
41.00219107 1.499196347
55.05422664 1.085815642
65.03857658 1.132145654
91.05422664 2.474162276
92.93343858 3.307101463
93.06987671 1.282297896
102.9177885 4.970930103
117.0698767 3.546619694
118.9127031 1.955824259
119.0855268 2.206187657
120.9283532 3.91571673
145.1011768 9.710799714
147.1168269 1.590170077
149.132477 2.737367255
151.148127 3.718953905
159.1168269 3.622271055
161.132477 25.60985432
162.1277259 2.273992402
176.143376 1.270196601
178.1590261 3.003596616

Name: +ve in-silico MS/MS by CFM-ID for PSAFEPFUPOBJFZ-UHFFFAOYSA-N
ID: PSAFEPFUPOBJFZ-UHFFFAOYSA-N
Comment: Energy0
Num peaks: 6
167.0702706 1.720578454
262.1073844 6.899062992
266.0578474 2.867601678
281.057513 1.222789472
282.052762 1.029561922
298.0840621 79.29254435

Name: +ve in-silico MS/MS by CFM-ID for PSAFEPFUPOBJFZ-UHFFFAOYSA-N
ID: PSAFEPFUPOBJFZ-UHFFFAOYSA-N
Comment: Energy1
Num peaks: 23
62.99960423 0.9582137634
84.98395416 1.00474985
85.02840582 1.16641904
86.99960423 1.579587757
89.05970595 1.238359878
123.0440559 1.152170931
154.0054179 0.9327837606
167.0702706 5.420242148
169.0859207 1.699427851
210.0316326 1.52013395
214.0629328 1.028349619
218.0811697 1.365842728
221.0808353 4.172637709
223.0964854 2.661345163
224.0472827 1.120593258
248.0917343 1.240649955
252.0421973 3.181220726
254.0578474 5.304738412
262.1073844 7.489802707
266.0578474 3.439395173
281.057513 1.135100271
282.052762 1.533025703
298.0840621 29.83969877

Name: +ve in-silico MS/MS by CFM-ID for PSAFEPFUPOBJFZ-UHFFFAOYSA-N
ID: PSAFEPFUPOBJFZ-UHFFFAOYSA-N
Comment: Energy2
Num peaks: 31
15.02292652 1.102809524
27.02292652 0.8357731115
49.00727645 6.618853749
51.02292652 1.689572925
53.03857658 2.051144301
55.01784114 1.209669001
58.9683041 1.836871177
60.98395416 1.441267669
79.01784114 1.468579883
81.0334912 2.970615406
82.9683041 1.968881622
83.04914126 2.443286603
84.98395416 3.889935867
86.99960423 1.194797976
111.0440559 1.928443122
123.0440559 1.871485526
130.0054179 1.884074824
137.0597059 9.056457566
139.075356 1.099599209
153.0546206 6.546374873
154.0054179 1.587804438
167.0702706 6.918134359
180.0210679 2.588308813
180.0655196 3.584796361
194.0811697 1.733677718
195.0651853 0.8531143039
210.0316326 0.9576696262
242.0578474 1.189926173
252.0421973 1.411966399
270.0891475 0.7865978931
282.052762 1.665689521

Name: +ve in-silico MS/MS by CFM-ID for ALMJMOPIBISVHZ-UHFFFAOYSA-N
ID: ALMJMOPIBISVHZ-UHFFFAOYSA-N
Comment: Energy0
Num peaks: 6
59.01275576 1.509498204
135.0440559 1.499769338
217.041469 11.41809256
227.025819 8.329908865
245.0363837 50.25660092
263.0469483 20.88082857

Name: +ve in-silico MS/MS by CFM-ID for ALMJMOPIBISVHZ-UHFFFAOYSA-N
ID: ALMJMOPIBISVHZ-UHFFFAOYSA-N
Comment: Energy1
Num peaks: 9
41.00219107 3.646994883
59.01275576 3.842362086
117.0334912 1.796425655
135.0440559 3.927942709
217.041469 36.21667346
219.0571191 3.205954171
227.025819 5.274873217
245.0363837 16.59599269
263.0469483 6.71487797

Name: +ve in-silico MS/MS by CFM-ID for ALMJMOPIBISVHZ-UHFFFAOYSA-N
ID: ALMJMOPIBISVHZ-UHFFFAOYSA-N
Comment: Energy2
Num peaks: 29
15.02292652 1.202346015
25.00727645 1.754177661
39.02292652 1.539029669
41.00219107 1.973082075
49.00727645 4.378223449
51.02292652 2.231604543
55.01784114 1.376676456
59.01275576 3.472461144
63.02292652 3.984383233
65.03857658 2.442093207
68.99710569 1.567525777
72.98395416 1.196127685
75.02292652 4.678841832
77.03857658 6.563289362
89.00219107 1.349051829
91.05422664 10.65794826
96.98395416 2.578976893
98.99960423 1.332144972
103.0178411 1.172341554
105.0334912 2.108851677
107.0127558 1.368066838
109.0284058 1.254568919
113.0152543 2.160403216
117.0334912 4.571661025
119.0127558 2.414545392
135.0440559 4.564553716
191.025819 1.330777051
217.041469 4.226446847
245.0363837 1.131760209

Name: +ve in-silico MS/MS by CFM-ID for PYYSVRWLUJQZPM-UHFFFAOYSA-N
ID: PYYSVRWLUJQZPM-UHFFFAOYSA-N
Comment: Energy0
Num peaks: 6
51.02292652 0.159809808
53.03857658 0.1789629512
129.0195725 0.4885663878
236.0276946 0.9933102023
247.0072935 0.1992807095
263.0385936 97.43627662

Name: +ve in-silico MS/MS by CFM-ID for PYYSVRWLUJQZPM-UHFFFAOYSA-N
ID: PYYSVRWLUJQZPM-UHFFFAOYSA-N
Comment: Energy1
Num peaks: 6
26.00252542 0.7150294107
197.0167956 3.612323246
209.0167956 2.621859079
236.0276946 32.90962962
237.0229436 0.6905572572
263.0385936 56.62693045

Name: +ve in-silico MS/MS by CFM-ID for PYYSVRWLUJQZPM-UHFFFAOYSA-N
ID: PYYSVRWLUJQZPM-UHFFFAOYSA-N
Comment: Energy2
Num peaks: 6
65.01342445 9.633751175
102.0086734 19.365508
129.0195725 33.96018807
236.0276946 4.542700965
247.0072935 9.323298643
263.0385936 4.07768436

Name: +ve in-silico MS/MS by CFM-ID for YLHQOUAEWJREMV-UHFFFAOYSA-N
ID: YLHQOUAEWJREMV-UHFFFAOYSA-N
Comment: Energy0
Num peaks: 6
108.9606319 5.578909867
120.9606319 1.11568448
153.0698767 2.335019902
155.0855268 3.845953536
227.0622045 5.69034881
263.0388822 76.817028

Name: +ve in-silico MS/MS by CFM-ID for YLHQOUAEWJREMV-UHFFFAOYSA-N
ID: YLHQOUAEWJREMV-UHFFFAOYSA-N
Comment: Energy1
Num peaks: 6
134.9762819 3.911993282
141.0698767 4.04527612
153.0698767 5.196632177
155.0855268 2.914743771
179.0855268 4.357338719
263.0388822 64.82692318

Name: +ve in-silico MS/MS by CFM-ID for YLHQOUAEWJREMV-UHFFFAOYSA-N
ID: YLHQOUAEWJREMV-UHFFFAOYSA-N
Comment: Energy2
Num peaks: 17
49.00727645 2.290259886
84.98395416 2.516603282
94.94498181 2.257233901
98.99960423 5.321447733
108.9606319 10.16167147
120.9606319 1.538759727
127.0542266 2.271646225
129.0698767 3.191943594
132.9606319 4.897224747
134.9762819 2.392519918
141.0698767 3.493475585
153.0698767 13.145216
155.0855268 6.472283015
191.0855268 3.829367551
211.0309044 6.164546767
227.0622045 6.536274481
247.0075821 4.507353496

Name: +ve in-silico MS/MS by CFM-ID for DDSWZEGGIONFTE-UHFFFAOYSA-N
ID: DDSWZEGGIONFTE-UHFFFAOYSA-N
Comment: Energy0
Num peaks: 6
105.0334912 10.28994279
180.0403675 3.876491457
226.0611029 18.07052305
240.076753 7.041156462
241.0607686 4.145323319
258.0873177 45.11193056

Name: +ve in-silico MS/MS by CFM-ID for DDSWZEGGIONFTE-UHFFFAOYSA-N
ID: DDSWZEGGIONFTE-UHFFFAOYSA-N
Comment: Energy1
Num peaks: 10
105.0334912 33.6389008
107.0491413 4.482250664
150.0298028 2.036089413
152.0454529 2.075778666
180.0403675 11.07360467
216.0655196 1.44522581
226.0611029 7.457053687
240.076753 3.720245074
241.0607686 3.887581674
258.0873177 10.23730809

Name: +ve in-silico MS/MS by CFM-ID for DDSWZEGGIONFTE-UHFFFAOYSA-N
ID: DDSWZEGGIONFTE-UHFFFAOYSA-N
Comment: Energy2
Num peaks: 20
39.02292652 1.900840632
43.02907452 1.051191438
45.04472458 3.197514374
49.00727645 8.050829636
51.02292652 6.262389902
53.01342445 1.395810044
63.02292652 7.802353525
70.03997355 1.141187322
79.01784114 1.93199785
79.05422664 1.349538418
89.00219107 1.459370016
105.0334912 27.4854342
122.0348882 4.015632971
148.0141527 1.150390428
150.0298028 1.990876056
152.0454529 2.854060939
169.0396392 1.15842387
180.0403675 1.356297938
182.0712737 3.112507458
183.0552893 2.148877572

Name: +ve in-silico MS/MS by CFM-ID for RRIGFZVBYUJNIH-UHFFFAOYSA-N
ID: RRIGFZVBYUJNIH-UHFFFAOYSA-N
Comment: Energy0
Num peaks: 6
69.04472458 1.914269439
124.0393049 0.798368841
135.0552893 1.314517227
211.0865894 4.886193323
240.076753 2.372289595
258.0873177 85.55326888

Name: +ve in-silico MS/MS by CFM-ID for RRIGFZVBYUJNIH-UHFFFAOYSA-N
ID: RRIGFZVBYUJNIH-UHFFFAOYSA-N
Comment: Energy1
Num peaks: 6
42.03382555 1.898485263
124.0393049 1.871891194
135.0552893 3.477026763
211.0865894 17.12269334
240.076753 32.12113147
258.0873177 27.23658161

Name: +ve in-silico MS/MS by CFM-ID for RRIGFZVBYUJNIH-UHFFFAOYSA-N
ID: RRIGFZVBYUJNIH-UHFFFAOYSA-N
Comment: Energy2
Num peaks: 29
15.02292652 0.9726107264
25.00727645 1.339012732
27.02292652 2.877584772
28.01817548 1.390104728
39.02292652 1.862608148
40.01817548 7.99094663
42.03382555 12.3069602
44.04947561 11.56544945
50.00252542 0.8263025681
51.02292652 1.004448942
53.01342445 2.988294419
55.02907452 1.908290658
63.02292652 0.9005687876
64.01817548 0.8460077273
69.04472458 7.569874754
91.02907452 2.313166932
103.0290745 3.68384935
124.0393049 1.482262535
135.0552893 3.300777787
144.0443902 1.843956368
148.0393049 1.53742793
176.0342195 0.7685066753
183.0552893 1.374825746
185.0709393 1.258895525
187.0865894 1.878537812
190.0498695 0.792994422
215.0451185 1.746481164
232.0716676 1.081787964
240.076753 0.9530162011

Name: +ve in-silico MS/MS by CFM-ID for LJHITQVUVVQYIC-UHFFFAOYSA-N
ID: LJHITQVUVVQYIC-UHFFFAOYSA-N
Comment: Energy0
Num peaks: 6
95.08552677 0.8393193083
97.10117684 1.708179452
200.143376 0.9415621374
238.0225879 0.7247806376
252.038238 0.9468577969
280.0695381 86.89010352

Name: +ve in-silico MS/MS by CFM-ID for LJHITQVUVVQYIC-UHFFFAOYSA-N
ID: LJHITQVUVVQYIC-UHFFFAOYSA-N
Comment: Energy1
Num peaks: 13
95.08552677 1.794497877
97.10117684 1.673802271
109.1011768 2.193533437
183.9756377 3.904827396
197.9912878 2.435201339
200.143376 1.692471553
221.9912878 1.482488946
224.0069379 1.743736993
238.0225879 1.397552388
250.0225879 1.272808968
252.038238 1.797924211
264.038238 1.804885304
280.0695381 57.81088445

Name: +ve in-silico MS/MS by CFM-ID for LJHITQVUVVQYIC-UHFFFAOYSA-N
ID: LJHITQVUVVQYIC-UHFFFAOYSA-N
Comment: Energy2
Num peaks: 31
39.02292652 7.719182077
41.03857658 6.173049044
43.05422664 3.500454836
45.06987671 2.06661524
53.03857658 1.74498373
55.05422664 3.265023136
77.03857658 2.48045869
79.05422664 2.416488061
81.06987671 3.530606085
95.08552677 2.437491161
97.10117684 2.434007672
99.1168269 2.346461901
109.1011768 1.150322547
116.9334386 1.25411711
183.9756377 1.14922815
185.9912878 1.438080475
195.9756377 1.573045692
197.9912878 1.475575156
200.0069379 1.492936642
200.143376 1.367784287
209.9912878 1.894770721
221.9912878 2.991519753
224.0069379 2.73399604
226.0225879 1.879753836
228.038238 2.319045895
230.0538881 2.319045895
236.0069379 1.567758765
250.0225879 2.271453319
252.038238 2.094746709
254.0538881 1.711624743
264.038238 5.006067677

Name: +ve in-silico MS/MS by CFM-ID for WPGJSAWLHUFDAI-UHFFFAOYSA-N
ID: WPGJSAWLHUFDAI-UHFFFAOYSA-N
Comment: Energy0
Num peaks: 6
88.07569036 1.197097407
93.00047682 29.42753812
95.01612688 11.99124118
139.0865894 2.428037053
230.0593887 1.81796192
258.0906888 38.67775415

Name: +ve in-silico MS/MS by CFM-ID for WPGJSAWLHUFDAI-UHFFFAOYSA-N
ID: WPGJSAWLHUFDAI-UHFFFAOYSA-N
Comment: Energy1
Num peaks: 11
29.03857658 23.29962121
74.98991214 2.589372189
76.96917669 1.948690383
88.07569036 1.948472545
93.00047682 17.33046082
95.01612688 6.501509413
112.0756904 1.047628859
139.0865894 2.03430589
164.0818384 12.91307309
230.0593887 1.941391249
258.0906888 8.585603045

Name: +ve in-silico MS/MS by CFM-ID for WPGJSAWLHUFDAI-UHFFFAOYSA-N
ID: WPGJSAWLHUFDAI-UHFFFAOYSA-N
Comment: Energy2
Num peaks: 31
29.03857658 3.005171834
39.02292652 3.347900212
45.0334912 3.427162363
50.00252542 2.148242717
52.01817548 7.890962315
54.03382555 2.555775921
56.04947561 1.018900829
66.03382555 4.636219099
67.02907452 3.545352976
69.04472458 1.506331249
79.02907452 1.306155935
81.04472458 1.585789658
86.0600403 2.752092366
88.07569036 2.475317683
93.00047682 1.433574936
94.06512568 2.96046777
95.06037464 2.67095848
96.04439023 0.9968292102
98.0600403 1.006206815
107.0603746 1.743575039
111.0552893 4.090400894
113.0709393 1.500638299
120.0443902 1.20011797
122.0600403 1.670486348
124.0756904 2.029322162
126.0913404 1.376619186
127.0865894 1.209839929
133.0396392 1.517722954
137.0709393 1.72980301
139.0865894 1.352226704
242.0593887 1.023486108

Name: +ve in-silico MS/MS by CFM-ID for AMGDADWZZVMVNU-UHFFFAOYSA-N
ID: AMGDADWZZVMVNU-UHFFFAOYSA-N
Comment: Energy0
Num peaks: 6
119.0491413 5.049418898
211.0865894 8.635318334
216.076753 2.020912463
240.076753 11.86113897
242.0560175 3.025296631
258.0873177 63.76132555

Name: +ve in-silico MS/MS by CFM-ID for AMGDADWZZVMVNU-UHFFFAOYSA-N
ID: AMGDADWZZVMVNU-UHFFFAOYSA-N
Comment: Energy1
Num peaks: 6
119.0491413 5.766058636
193.0760247 7.153733207
211.0865894 32.50874831
222.0661883 3.97855192
240.076753 19.40776788
258.0873177 12.74457165

Name: +ve in-silico MS/MS by CFM-ID for AMGDADWZZVMVNU-UHFFFAOYSA-N
ID: AMGDADWZZVMVNU-UHFFFAOYSA-N
Comment: Energy2
Num peaks: 31
15.02292652 0.8772423638
39.02292652 1.247477944
41.00219107 1.047608221
45.99235466 1.927049704
49.00727645 1.789095403
51.02292652 3.517990759
53.99744004 1.567243251
56.0130901 0.8285724494
72.00800472 3.105613293
80.0130901 1.095828402
91.01784114 1.285424143
93.0334912 2.571457397
96.00800472 1.693168418
98.02365479 3.080039995
101.0385766 11.66188227
119.0491413 18.04161362
146.0600403 1.059180437
153.0447246 0.879470779
158.0600403 1.533830177
185.0709393 2.140048007
187.0502039 2.546067526
189.0294684 1.24916624
189.0658539 3.9460805
193.0760247 2.50443274
198.0661883 1.144099334
200.0454529 0.8040291715
205.0607686 0.8564999637
211.0865894 1.973223749
222.0661883 0.7783657211
240.076753 2.293182147
242.0560175 1.695439265

Name: +ve in-silico MS/MS by CFM-ID for ILJHIDUKXZLTOI-UHFFFAOYSA-N
ID: ILJHIDUKXZLTOI-UHFFFAOYSA-N
Comment: Energy0
Num peaks: 6
119.0491413 5.912388652
140.0454529 1.135108806
211.0865894 9.791299109
231.0764186 1.155753471
240.076753 1.989983793
258.0873177 72.67710399

Name: +ve in-silico MS/MS by CFM-ID for ILJHIDUKXZLTOI-UHFFFAOYSA-N
ID: ILJHIDUKXZLTOI-UHFFFAOYSA-N
Comment: Energy1
Num peaks: 7
119.0491413 6.957310139
140.0454529 2.684426429
183.0916748 2.04385885
184.0756904 1.865134567
211.0865894 36.41594713
240.076753 17.2632481
258.0873177 12.96936042

Name: +ve in-silico MS/MS by CFM-ID for ILJHIDUKXZLTOI-UHFFFAOYSA-N
ID: ILJHIDUKXZLTOI-UHFFFAOYSA-N
Comment: Energy2
Num peaks: 31
45.99235466 1.615298982
49.00727645 5.573883013
51.02292652 4.237441361
53.99744004 1.571112579
63.02292652 1.574145599
72.00800472 2.685575251
77.03857658 1.003454453
80.0130901 1.09856216
87.01890376 1.026686003
91.01784114 1.339800119
91.05422664 2.813482152
96.00800472 0.8364595767
98.02365479 2.193584467
105.0334912 1.896731321
107.0491413 1.428072996
119.0491413 24.49429585
122.0348882 4.111367604
140.0454529 1.401374691
146.0600403 1.186822754
156.0443902 1.060492692
158.0600403 1.462386302
181.0760247 1.756002547
185.0345538 0.9233866717
185.0709393 1.695959664
187.0502039 2.204774102
189.0658539 1.16554339
191.0451185 1.165181612
203.0451185 1.348265278
205.0607686 0.8971084554
211.0865894 1.709194491
212.0818384 1.604573101

Name: +ve in-silico MS/MS by CFM-ID for ZYOBGMQQTGUPBY-UHFFFAOYSA-N
ID: ZYOBGMQQTGUPBY-UHFFFAOYSA-N
Comment: Energy0
Num peaks: 9
205.0033715 7.037709483
207.0190216 8.939170528
219.0190216 3.567504693
231.0190216 2.724263328
233.0346717 3.599853124
235.0503217 4.434043235
245.0346717 2.628566254
247.0139362 5.156111713
263.0452363 44.4447077

Name: +ve in-silico MS/MS by CFM-ID for ZYOBGMQQTGUPBY-UHFFFAOYSA-N
ID: ZYOBGMQQTGUPBY-UHFFFAOYSA-N
Comment: Energy1
Num peaks: 9
15.02292652 10.98805991
39.02292652 8.342485615
41.03857658 7.820383547
43.05422664 5.098407487
55.01784114 3.159697514
178.9877215 3.138242779
245.0346717 11.12791004
247.0139362 5.4034874
263.0452363 25.33006609

Name: +ve in-silico MS/MS by CFM-ID for ZYOBGMQQTGUPBY-UHFFFAOYSA-N
ID: ZYOBGMQQTGUPBY-UHFFFAOYSA-N
Comment: Energy2
Num peaks: 22
25.00727645 1.389249044
27.02292652 2.098040888
29.03857658 1.599346333
39.02292652 3.048251278
41.03857658 7.731796933
43.05422664 2.365930933
55.01784114 3.093327541
55.05422664 2.171522679
57.0334912 2.607512641
69.06987671 3.071415546
188.9720714 4.026365322
190.9877215 4.255619661
193.0033715 4.739769555
205.0033715 12.69901828
207.0190216 8.324062954
217.0033715 3.613959163
219.0190216 4.24626734
229.0033715 1.874581738
231.0190216 1.395230419
233.0346717 2.105855102
235.0503217 2.207521028
247.0139362 2.424399025

Name: +ve in-silico MS/MS by CFM-ID for ACRGFWLMXXOWJE-UHFFFAOYSA-N
ID: ACRGFWLMXXOWJE-UHFFFAOYSA-N
Comment: Energy0
Num peaks: 6
79.05422664 2.200540893
94.94498181 0.3577101763
184.991932 0.8324402559
227.0622045 6.426672704
247.0075821 0.2559098326
263.0388822 88.19523287

Name: +ve in-silico MS/MS by CFM-ID for ACRGFWLMXXOWJE-UHFFFAOYSA-N
ID: ACRGFWLMXXOWJE-UHFFFAOYSA-N
Comment: Energy1
Num peaks: 6
79.05422664 1.525783648
167.0855268 2.06316137
179.0855268 4.500056646
184.991932 3.915351357
235.0075821 1.739506902
263.0388822 77.73699874

Name: +ve in-silico MS/MS by CFM-ID for ACRGFWLMXXOWJE-UHFFFAOYSA-N
ID: ACRGFWLMXXOWJE-UHFFFAOYSA-N
Comment: Energy2
Num peaks: 13
49.00727645 5.628218934
51.02292652 3.64085307
53.03857658 2.793853839
63.02292652 4.552919971
79.05422664 10.98195653
94.94498181 2.711973008
167.0855268 14.82925536
184.991932 5.060367261
201.0465544 4.226292528
211.0309044 3.005845793
227.0622045 18.34657079
235.0075821 2.661259619
263.0388822 2.566382935

Name: +ve in-silico MS/MS by CFM-ID for FMTUOZQCVABXSC-UHFFFAOYSA-N
ID: FMTUOZQCVABXSC-UHFFFAOYSA-N
Comment: Energy0
Num peaks: 6
93.00047682 4.243187226
95.01612688 4.121650086
169.0317769 1.590404365
232.9936772 4.714457142
235.0093273 14.34225795
263.0406274 62.53002825

Name: +ve in-silico MS/MS by CFM-ID for FMTUOZQCVABXSC-UHFFFAOYSA-N
ID: FMTUOZQCVABXSC-UHFFFAOYSA-N
Comment: Energy1
Num peaks: 9
29.03857658 3.48047927
93.00047682 4.829519729
95.01612688 1.906082596
141.0004768 3.728509524
143.0161269 2.589627862
167.0161269 2.748449647
169.0317769 18.01234516
235.0093273 2.737678873
263.0406274 40.74389914

Name: +ve in-silico MS/MS by CFM-ID for FMTUOZQCVABXSC-UHFFFAOYSA-N
ID: FMTUOZQCVABXSC-UHFFFAOYSA-N
Comment: Energy2
Num peaks: 22
15.02292652 1.380506583
29.03857658 4.215662939
51.02292652 3.942924446
63.02292652 10.5559354
65.03857658 3.681387153
88.96917669 1.851207709
93.00047682 4.233034785
95.01612688 1.594224162
126.9848268 3.732784939
129.0004768 6.919453261
141.0004768 10.71178097
143.0161269 3.158339428
153.0004768 2.674026947
153.0368623 1.341419775
155.0161269 2.090010905
157.0317769 2.817481092
159.047427 1.7733818
169.0317769 6.393335793
204.9623771 2.182081232
218.9780271 1.42797745
235.0093273 1.826397834
237.0249773 2.662841363

Name: +ve in-silico MS/MS by CFM-ID for OPIHOOGBWKMWMU-UHFFFAOYSA-N
ID: OPIHOOGBWKMWMU-UHFFFAOYSA-N
Comment: Energy0
Num peaks: 6
19.01784114 0.7746748689
107.0603746 0.2994101988
135.0552893 0.3734025871
211.0865894 5.067815089
240.076753 2.332294172
258.0873177 89.83102059

Name: +ve in-silico MS/MS by CFM-ID for OPIHOOGBWKMWMU-UHFFFAOYSA-N
ID: OPIHOOGBWKMWMU-UHFFFAOYSA-N
Comment: Energy1
Num peaks: 6
51.02292652 1.185328403
107.0603746 1.482477933
134.0236548 11.10185085
211.0865894 18.53214308
240.076753 26.69371164
258.0873177 32.19581181

Name: +ve in-silico MS/MS by CFM-ID for OPIHOOGBWKMWMU-UHFFFAOYSA-N
ID: OPIHOOGBWKMWMU-UHFFFAOYSA-N
Comment: Energy2
Num peaks: 16
49.00727645 1.743136146
51.02292652 7.536734961
63.02292652 10.27394922
79.01784114 3.216714744
79.05422664 2.56614514
98.02365479 1.707704491
105.0334912 5.062209595
107.0603746 5.498561846
110.0236548 7.91545152
124.0393049 8.410719202
134.0236548 9.365969988
135.0552893 3.049092095
185.0709393 2.044920451
211.0865894 5.760819325
240.076753 2.258137406
258.0873177 3.644947206

Name: +ve in-silico MS/MS by CFM-ID for PKMKNEIUKHPJAX-UHFFFAOYSA-N
ID: PKMKNEIUKHPJAX-UHFFFAOYSA-N
Comment: Energy0
Num peaks: 6
59.01275576 1.504963696
169.0050835 1.494358024
217.041469 11.38083372
227.025819 8.325325626
245.0363837 50.15265206
263.0469483 20.7872406

Name: +ve in-silico MS/MS by CFM-ID for PKMKNEIUKHPJAX-UHFFFAOYSA-N
ID: PKMKNEIUKHPJAX-UHFFFAOYSA-N
Comment: Energy1
Num peaks: 8
41.00219107 3.789081209
59.01275576 3.934517793
169.0050835 4.027029542
217.041469 36.92513231
219.0571191 3.285281483
227.025819 5.483904151
245.0363837 17.25440178
263.0469483 6.98177565

Name: +ve in-silico MS/MS by CFM-ID for PKMKNEIUKHPJAX-UHFFFAOYSA-N
ID: PKMKNEIUKHPJAX-UHFFFAOYSA-N
Comment: Energy2
Num peaks: 24
15.02292652 1.280673519
25.00727645 2.171532729
39.02292652 1.962656508
41.00219107 2.184709062
49.00727645 4.027047892
51.02292652 2.321474677
53.03857658 2.166163226
59.01275576 3.713046496
63.02292652 2.85389749
65.03857658 2.451695335
68.99710569 1.644303747
79.05422664 2.603916532
108.9839542 5.980573525
110.9996042 6.715705461
125.0152543 11.96542085
136.9788688 1.367295478
138.9945188 2.388170793
150.9945188 5.292479017
152.9737834 3.710041942
169.0050835 5.150681196
183.0804414 1.146486199
191.025819 1.334015167
217.041469 4.87706438
245.0363837 1.327943414

Name: +ve in-silico MS/MS by CFM-ID for FFWAXCOBUOZBQZ-UHFFFAOYSA-N
ID: FFWAXCOBUOZBQZ-UHFFFAOYSA-N
Comment: Energy0
Num peaks: 16
61.06479133 3.116445459
104.9827186 1.700255025
106.9983686 2.056235531
114.9670685 2.760704792
142.9619831 2.816106874
144.9776332 2.028927204
159.0651853 3.980559093
174.9881979 11.89599106
177.0038479 2.76606662
202.9831125 7.129943478
203.019498 10.35113341
205.0351481 2.434212898
220.9936772 4.916681946
231.0144126 5.776104921
245.0300627 1.332479183
263.0406274 15.84835412

Name: +ve in-silico MS/MS by CFM-ID for FFWAXCOBUOZBQZ-UHFFFAOYSA-N
ID: FFWAXCOBUOZBQZ-UHFFFAOYSA-N
Comment: Energy1
Num peaks: 25
43.05422664 1.532728451
61.06479133 2.937876732
99.00767038 3.210921138
104.9827186 2.917621229
117.0182351 1.470775649
127.0389705 1.270072442
142.9619831 1.815301547
157.0495352 4.251916453
159.0110415 1.690803395
159.0651853 1.76733424
169.0495352 6.013080019
171.0651853 4.165231679
173.0808353 1.754931886
174.9881979 3.337906251
175.0059561 6.520797642
185.0266916 2.700217717
190.9831125 2.37283685
201.0579917 1.355992347
202.9831125 7.160487637
215.0372563 2.931771191
217.0529063 9.805003192
219.0685564 1.385579418
220.9936772 4.011346382
231.0144126 1.377682306
263.0406274 2.683067355

Name: +ve in-silico MS/MS by CFM-ID for FFWAXCOBUOZBQZ-UHFFFAOYSA-N
ID: FFWAXCOBUOZBQZ-UHFFFAOYSA-N
Comment: Energy2
Num peaks: 17
43.05422664 2.704991043
44.97934745 4.460789611
46.99499752 1.2377754
61.06479133 4.655759177
83.01275576 1.306243452
85.02840582 1.917973034
88.95141845 1.413472986
104.9827186 3.418375957
111.0440559 1.141412249
113.0597059 1.176539859
114.9670685 32.88435485
116.9827186 2.948979665
118.9983686 1.987214459
142.9619831 14.26925967
144.9776332 2.109307209
174.9881979 1.304866269
186.9881979 1.239922046

Name: +ve in-silico MS/MS by CFM-ID for SGMZZSVTQPMEPX-UHFFFAOYSA-N
ID: SGMZZSVTQPMEPX-UHFFFAOYSA-N
Comment: Energy0
Num peaks: 10
74.00589655 6.619924957
103.0324456 2.911707015
113.0167956 18.13691787
117.0480957 13.81342191
147.0045166 2.067102606
173.0201667 4.677972009
190.0467158 2.200015761
232.0031367 4.290635956
246.0187868 2.29136983
263.0453359 23.3593639

Name: +ve in-silico MS/MS by CFM-ID for SGMZZSVTQPMEPX-UHFFFAOYSA-N
ID: SGMZZSVTQPMEPX-UHFFFAOYSA-N
Comment: Energy1
Num peaks: 22
56.97934745 1.490373197
58.99499752 3.48630508
74.00589655 11.70955985
76.02154661 2.419112406
86.00589655 1.572373322
91.03244564 1.849896761
103.0324456 1.911680601
113.0167956 13.31270634
115.0324456 1.88345169
115.9623175 1.105835031
117.0480957 3.701446322
117.9779675 1.629328783
119.0637458 1.096643439
142.9732165 1.227844209
144.9888666 6.278931164
147.0045166 7.872820351
149.0201667 5.321560672
173.0201667 4.366522252
190.0467158 1.129080339
232.0031367 2.944924438
246.0187868 1.145412303
263.0453359 2.929026721

Name: +ve in-silico MS/MS by CFM-ID for SGMZZSVTQPMEPX-UHFFFAOYSA-N
ID: SGMZZSVTQPMEPX-UHFFFAOYSA-N
Comment: Energy2
Num peaks: 22
15.02292652 3.4295769
40.01817548 5.188946756
42.03382555 1.318458011
44.04947561 7.423040557
44.97934745 2.339106523
56.97934745 1.884657932
58.99499752 2.471182081
59.99024648 1.485557915
71.99024648 2.295614125
74.00589655 12.16350897
76.02154661 4.957923132
86.00589655 6.229895332
88.02154661 1.054766417
91.03244564 1.235011642
103.0324456 1.020547887
113.0167956 15.44748944
115.0324456 1.859947025
117.0480957 1.916158024
117.9779675 1.644381122
144.9888666 2.035899378
147.0045166 1.27909395
173.0201667 2.078251891

Name: +ve in-silico MS/MS by CFM-ID for IIJNPKVOYPDSMV-UHFFFAOYSA-N
ID: IIJNPKVOYPDSMV-UHFFFAOYSA-N
Comment: Energy0
Num peaks: 6
105.0698767 6.056397641
122.0964258 12.94707391
148.9960388 10.74132415
176.9909535 3.080486419
220.0331526 1.065086341
298.0801028 56.27579479

Name: +ve in-silico MS/MS by CFM-ID for IIJNPKVOYPDSMV-UHFFFAOYSA-N
ID: IIJNPKVOYPDSMV-UHFFFAOYSA-N
Comment: Energy1
Num peaks: 6
105.0698767 18.31738821
120.0807757 3.238160754
122.0964258 42.125011
148.9960388 5.586605979
176.9909535 3.502485287
298.0801028 9.058457826

Name: +ve in-silico MS/MS by CFM-ID for IIJNPKVOYPDSMV-UHFFFAOYSA-N
ID: IIJNPKVOYPDSMV-UHFFFAOYSA-N
Comment: Energy2
Num peaks: 11
15.02292652 1.312776372
55.05422664 10.28913614
57.06987671 1.396479047
71.08552677 2.163895549
79.05422664 3.465020654
103.0542266 2.025693947
105.0698767 13.18411495
106.0651257 2.541089094
122.0964258 1.429269328
132.9647387 14.22422007
148.9960388 28.21371247

Name: +ve in-silico MS/MS by CFM-ID for BTULKVWWGJYSDU-UHFFFAOYSA-N
ID: BTULKVWWGJYSDU-UHFFFAOYSA-N
Comment: Energy0
Num peaks: 7
105.0004768 3.090669639
186.0219405 3.778395575
188.0375906 43.09143562
190.0532407 17.23660817
192.0688907 7.233433256
196.1001909 3.339170613
198.1158409 3.504227214

Name: +ve in-silico MS/MS by CFM-ID for BTULKVWWGJYSDU-UHFFFAOYSA-N
ID: BTULKVWWGJYSDU-UHFFFAOYSA-N
Comment: Energy1
Num peaks: 12
25.00727645 2.439273543
27.02292652 2.735831575
39.02292652 7.30407167
41.03857658 13.59214701
43.05422664 2.850644587
86.98991214 5.615825146
88.96917669 2.709177581
102.9848268 5.948850797
105.0004768 27.42819985
107.0161269 3.326748355
126.0913404 3.534273902
128.1069905 2.883783217

Name: +ve in-silico MS/MS by CFM-ID for BTULKVWWGJYSDU-UHFFFAOYSA-N
ID: BTULKVWWGJYSDU-UHFFFAOYSA-N
Comment: Energy2
Num peaks: 14
76.96917669 2.496601302
86.0600403 5.105710625
88.07569036 2.681317192
102.9848268 4.543661804
105.0004768 29.3169433
110.0600403 2.227277347
114.0913404 1.985520901
117.9957258 2.214239175
122.0600403 6.166277725
124.0756904 3.454213967
126.0913404 9.687602687
128.1069905 4.842281188
160.042676 2.594462046
188.0375906 2.716775018

Name: +ve in-silico MS/MS by CFM-ID for YBYDMZCBKZCLNV-UHFFFAOYSA-N
ID: YBYDMZCBKZCLNV-UHFFFAOYSA-N
Comment: Energy0
Num peaks: 6
45.0334912 6.080629688
219.0207336 13.26156563
227.0702706 0.7557108384
231.0207336 0.6939391823
245.0363837 3.383387587
263.0469483 67.34553849

Name: +ve in-silico MS/MS by CFM-ID for YBYDMZCBKZCLNV-UHFFFAOYSA-N
ID: YBYDMZCBKZCLNV-UHFFFAOYSA-N
Comment: Energy1
Num peaks: 6
43.01784114 2.021775899
45.0334912 24.86125092
219.0207336 14.71968317
245.0363837 10.90356432
247.0156482 1.190834231
263.0469483 29.93926814

Name: +ve in-silico MS/MS by CFM-ID for YBYDMZCBKZCLNV-UHFFFAOYSA-N
ID: YBYDMZCBKZCLNV-UHFFFAOYSA-N
Comment: Energy2
Num peaks: 25
15.02292652 1.224636681
25.00727645 0.9591986314
27.02292652 2.306997706
29.00219107 1.146027112
41.00219107 1.873668512
43.01784114 0.9455573438
45.0334912 7.361591903
51.02292652 1.293553808
67.01784114 2.25086839
134.9996042 1.200165197
137.0152543 0.8318121775
155.0491413 1.039448389
165.0101689 1.714788547
174.9945188 3.836287835
177.0101689 5.850621617
189.0101689 6.897820188
190.9894335 2.429460415
191.025819 14.03647402
193.0050835 1.362805526
203.025819 3.415702125
205.041469 0.9664266135
207.0571191 1.011657951
219.0207336 14.65489909
245.0363837 1.148426627
247.0156482 0.9703322741

Name: +ve in-silico MS/MS by CFM-ID for NDQBVFUTDXOLPW-UHFFFAOYSA-N
ID: NDQBVFUTDXOLPW-UHFFFAOYSA-N
Comment: Energy0
Num peaks: 6
92.04947561 29.63337548
107.0603746 1.608394231
211.0865894 1.622061876
251.081504 4.414793191
271.0713333 2.020764695
298.0822323 52.21390513

Name: +ve in-silico MS/MS by CFM-ID for NDQBVFUTDXOLPW-UHFFFAOYSA-N
ID: NDQBVFUTDXOLPW-UHFFFAOYSA-N
Comment: Energy1
Num peaks: 12
92.04947561 34.07695253
207.0916748 5.163804059
209.0709393 3.207217867
211.0865894 2.409315956
223.0865894 5.242551727
236.0818384 3.075607099
251.081504 4.219025758
252.076753 2.906196855
254.092403 6.052622264
270.0873177 6.66535629
280.0716676 4.043095311
298.0822323 3.485697096

Name: +ve in-silico MS/MS by CFM-ID for NDQBVFUTDXOLPW-UHFFFAOYSA-N
ID: NDQBVFUTDXOLPW-UHFFFAOYSA-N
Comment: Energy2
Num peaks: 13
51.02292652 3.235675369
63.02292652 2.357239288
65.03857658 13.48070019
76.01817548 2.378614698
80.04947561 2.982726803
92.04947561 32.95941476
105.0334912 10.35489138
107.0603746 2.062271498
132.0443902 2.053017658
148.0393049 1.848579381
182.0600403 2.391685755
207.0916748 1.926115266
209.0709393 2.017522311

Name: +ve in-silico MS/MS by CFM-ID for QRVNZCCPNXIMKY-UHFFFAOYSA-N
ID: QRVNZCCPNXIMKY-UHFFFAOYSA-N
Comment: Energy0
Num peaks: 6
234.0316326 8.637849084
236.0472827 1.51511806
244.0968197 2.661916925
252.0421973 12.4177737
262.0629328 6.641833157
280.0734974 55.7256504

Name: +ve in-silico MS/MS by CFM-ID for QRVNZCCPNXIMKY-UHFFFAOYSA-N
ID: QRVNZCCPNXIMKY-UHFFFAOYSA-N
Comment: Energy1
Num peaks: 13
206.0003325 1.450678778
208.0159826 2.577806718
216.0210679 1.367152826
222.0316326 1.850022618
224.0108972 2.815786493
224.0472827 1.367377916
226.0629328 3.210394094
234.0316326 13.38244245
236.0472827 2.801313326
252.0421973 15.6163369
262.0629328 6.963017707
264.0421973 1.35955789
280.0734974 25.51754887

Name: +ve in-silico MS/MS by CFM-ID for QRVNZCCPNXIMKY-UHFFFAOYSA-N
ID: QRVNZCCPNXIMKY-UHFFFAOYSA-N
Comment: Energy2
Num peaks: 31
29.03857658 1.374047565
47.04914126 0.9936924687
109.0647913 1.32684988
119.0491413 2.877980194
137.0597059 2.779991114
166.0054179 1.172107883
175.9897678 2.067918713
178.0054179 6.383697473
188.070605 1.825272174
190.0054179 1.967258892
191.9846824 1.165277283
192.0210679 3.355207441
194.0003325 2.942609024
194.036718 1.800242593
198.0549549 2.528228575
200.070605 1.494677863
204.0210679 3.734035745
206.0003325 5.684329608
206.036718 3.420334454
208.0159826 2.661661761
216.0655196 2.945022486
218.036718 1.378724981
220.0159826 3.246650411
220.0523681 1.019894738
221.9952471 2.947143578
222.0316326 3.892068989
224.0108972 1.280897265
224.0472827 1.502476737
234.0316326 3.788555623
236.0472827 2.496320388
264.0421973 1.247871516

Name: +ve in-silico MS/MS by CFM-ID for DBRITJQSFBBWFM-UHFFFAOYSA-N
ID: DBRITJQSFBBWFM-UHFFFAOYSA-N
Comment: Energy0
Num peaks: 20
43.05422664 2.280582132
73.02840582 1.503502216
87.02629764 0.8980184282
87.04405588 1.64699042
100.0215466 1.2449378
102.0371967 3.127737831
113.0233204 1.213321125
115.0389705 4.683006536
116.0528467 1.367589042
127.0324456 1.347701656
144.0589947 20.19725523
198.058326 3.196750483
208.0539094 1.765904137
226.0532407 0.9098253433
226.064474 10.75840242
228.0688907 2.372649876
228.0801241 1.330457717
230.0845408 7.679195275
240.0801241 1.836441141
258.0906888 11.06952062

Name: +ve in-silico MS/MS by CFM-ID for DBRITJQSFBBWFM-UHFFFAOYSA-N
ID: DBRITJQSFBBWFM-UHFFFAOYSA-N
Comment: Energy1
Num peaks: 22
41.00219107 1.071063696
43.01784114 0.851492784
43.05422664 0.9327255978
55.01784114 1.572345444
57.0334912 1.15158982
83.01275576 0.9923502223
85.02840582 1.187043293
87.04405588 3.537882817
97.02840582 1.510496058
102.0371967 2.017177247
114.0371967 5.920626548
115.0324456 0.949987555
115.0389705 4.191235011
127.0324456 7.976098232
142.0433447 0.8936156906
144.0589947 34.79709264
184.0539094 2.776575044
186.0695594 0.9024220106
198.0695594 1.23468815
226.064474 2.091510043
240.0801241 1.100887479
258.0906888 2.460568972

Name: +ve in-silico MS/MS by CFM-ID for DBRITJQSFBBWFM-UHFFFAOYSA-N
ID: DBRITJQSFBBWFM-UHFFFAOYSA-N
Comment: Energy2
Num peaks: 31
27.02292652 3.090680625
41.03857658 1.692891749
43.05422664 8.533034263
55.01784114 3.374936696
55.05422664 1.035763922
56.02432348 1.009898098
57.0334912 2.18723176
59.01275576 0.771917827
68.04947561 4.919256381
70.06512568 1.194519147
73.02840582 1.539717303
83.99024648 1.193172362
85.01064758 3.880513655
85.02840582 0.763899013
86.00589655 2.972290151
87.02629764 2.408696246
87.04405588 3.912498795
89.04194771 2.824824751
90.03719668 0.9791330368
100.0215466 3.993981989
102.0371967 11.18655039
106.0684968 0.9417025527
112.0215466 1.31639154
113.0233204 1.135347833
114.0371967 1.650724556
115.0389705 2.48096751
116.0528467 3.366466859
144.0589947 2.379481707
157.0066248 1.152710395
170.0634114 0.76859149
198.058326 1.331077183

Name: +ve in-silico MS/MS by CFM-ID for MIZMASRUTHLLRT-UHFFFAOYSA-N
ID: MIZMASRUTHLLRT-UHFFFAOYSA-N
Comment: Energy0
Num peaks: 6
15.02292652 0.6602248389
198.0661883 1.078591616
211.0865894 6.053898184
216.076753 51.52100947
240.076753 2.068757667
258.0873177 35.95983056

Name: +ve in-silico MS/MS by CFM-ID for MIZMASRUTHLLRT-UHFFFAOYSA-N
ID: MIZMASRUTHLLRT-UHFFFAOYSA-N
Comment: Energy1
Num peaks: 6
187.0502039 3.838555659
198.0661883 7.212424797
211.0865894 26.67505699
216.076753 33.20364717
240.076753 12.75837963
258.0873177 6.46082335

Name: +ve in-silico MS/MS by CFM-ID for MIZMASRUTHLLRT-UHFFFAOYSA-N
ID: MIZMASRUTHLLRT-UHFFFAOYSA-N
Comment: Energy2
Num peaks: 17
45.99235466 1.918978832
51.02292652 1.249229275
63.02292652 1.648946933
65.03857658 1.746409076
72.00800472 5.320560592
74.02365479 1.482991986
96.00800472 2.7131932
98.02365479 6.253273911
155.0603746 1.108435867
163.0502039 3.27468426
185.0709393 2.115058077
187.0502039 1.938970003
189.0658539 2.177596078
198.0661883 35.04670697
200.0454529 1.21491018
211.0865894 1.269486491
216.076753 10.49237692

Name: +ve in-silico MS/MS by CFM-ID for VUEFDGJYMSHXKJ-UHFFFAOYSA-N
ID: VUEFDGJYMSHXKJ-UHFFFAOYSA-N
Comment: Energy0
Num peaks: 14
56.97934745 3.805659952
58.99499752 10.28799268
61.01064758 3.628335608
63.02629764 5.581886806
88.95141845 1.89258095
90.96706852 3.339532122
92.98271858 2.419098517
94.99836864 5.279478124
217.0351481 1.591195704
219.0507981 4.874664955
227.019498 1.54370522
231.0144126 3.25548496
245.0300627 11.33836084
263.0406274 22.41258259

Name: +ve in-silico MS/MS by CFM-ID for VUEFDGJYMSHXKJ-UHFFFAOYSA-N
ID: VUEFDGJYMSHXKJ-UHFFFAOYSA-N
Comment: Energy1
Num peaks: 24
43.01784114 2.555622088
67.01784114 1.328740376
69.0334912 2.043150826
71.04914126 1.453460729
104.9827186 4.228831324
146.9932833 1.382407491
173.0089333 2.04016754
173.0630771 2.773867857
187.0245834 3.492976183
189.0579917 1.039078363
198.9881979 1.713614472
199.0245834 1.640119725
201.0038479 1.716232382
201.0402335 1.594283447
203.019498 1.874590449
205.0351481 3.826726343
215.019498 11.22330101
217.0351481 5.812759542
219.0144126 1.747694553
219.0507981 13.80356626
231.0144126 1.247376278
235.0457128 6.547689649
245.0300627 2.12766867
263.0406274 2.959266386

Name: +ve in-silico MS/MS by CFM-ID for VUEFDGJYMSHXKJ-UHFFFAOYSA-N
ID: VUEFDGJYMSHXKJ-UHFFFAOYSA-N
Comment: Energy2
Num peaks: 10
15.02292652 5.983064357
25.00727645 5.516224821
29.03857658 2.644288627
46.99499752 2.001845217
56.97934745 18.75698117
58.99499752 27.98181862
61.01064758 6.401921899
63.02629764 6.618460663
88.95141845 2.409959578
99.04405588 2.238176325

Name: +ve in-silico MS/MS by CFM-ID for JJMHIEVGMFNTRR-UHFFFAOYSA-N
ID: JJMHIEVGMFNTRR-UHFFFAOYSA-N
Comment: Energy0
Num peaks: 6
105.0334912 29.92196039
135.0552893 2.191449277
154.0611029 3.944456402
211.0865894 2.884542844
240.076753 1.46049498
258.0873177 53.35966114

Name: +ve in-silico MS/MS by CFM-ID for JJMHIEVGMFNTRR-UHFFFAOYSA-N
ID: JJMHIEVGMFNTRR-UHFFFAOYSA-N
Comment: Energy1
Num peaks: 6
105.0334912 42.65424853
112.0393049 2.479874559
154.0611029 2.000031699
211.0865894 7.197299844
240.076753 13.97451033
258.0873177 13.47091932

Name: +ve in-silico MS/MS by CFM-ID for JJMHIEVGMFNTRR-UHFFFAOYSA-N
ID: JJMHIEVGMFNTRR-UHFFFAOYSA-N
Comment: Energy2
Num peaks: 8
39.02292652 3.397776942
49.00727645 11.59302385
51.02292652 10.06478869
63.02292652 13.87840934
79.01784114 3.416111523
79.05422664 2.623615252
89.00219107 2.230228616
105.0334912 34.12197262

Name: +ve in-silico MS/MS by CFM-ID for PIYIYBKUWPMENA-UHFFFAOYSA-N
ID: PIYIYBKUWPMENA-UHFFFAOYSA-N
Comment: Energy0
Num peaks: 6
73.06479133 4.355968216
101.0597059 16.76462757
125.0152543 15.04181583
158.036718 4.205150257
240.0785828 25.79083469
258.0891475 25.77204899

Name: +ve in-silico MS/MS by CFM-ID for PIYIYBKUWPMENA-UHFFFAOYSA-N
ID: PIYIYBKUWPMENA-UHFFFAOYSA-N
Comment: Energy1
Num peaks: 7
55.05422664 6.536664006
57.06987671 5.7436511
73.06479133 5.288182256
101.0597059 9.917642689
125.0152543 41.3271095
240.0785828 9.844232894
258.0891475 3.485114071

Name: +ve in-silico MS/MS by CFM-ID for PIYIYBKUWPMENA-UHFFFAOYSA-N
ID: PIYIYBKUWPMENA-UHFFFAOYSA-N
Comment: Energy2
Num peaks: 12
41.03857658 2.326460007
55.05422664 6.214444294
57.06987671 3.07576725
63.02292652 1.956637974
69.0334912 7.907645296
71.04914126 5.5827788
73.06479133 3.732973116
75.02292652 3.935066222
85.02840582 2.245543892
98.99960423 2.709258434
101.0597059 10.16746708
125.0152543 30.80976511

Name: +ve in-silico MS/MS by CFM-ID for PMTWWRFMLUUOGB-UHFFFAOYSA-N
ID: PMTWWRFMLUUOGB-UHFFFAOYSA-N
Comment: Energy0
Num peaks: 6
125.0152543 42.94268654
208.0523681 10.38292569
210.0680181 12.26568223
238.0629328 9.633349878
256.0734974 4.048738952
298.0840621 5.205325372

Name: +ve in-silico MS/MS by CFM-ID for PMTWWRFMLUUOGB-UHFFFAOYSA-N
ID: PMTWWRFMLUUOGB-UHFFFAOYSA-N
Comment: Energy1
Num peaks: 9
69.0334912 3.526789596
71.04914126 2.586977199
73.06479133 6.257193945
99.04405588 2.988803622
101.0597059 4.960596408
125.0152543 18.42336126
238.0629328 36.04180555
256.0734974 3.137570273
298.0840621 4.513488786

Name: +ve in-silico MS/MS by CFM-ID for PMTWWRFMLUUOGB-UHFFFAOYSA-N
ID: PMTWWRFMLUUOGB-UHFFFAOYSA-N
Comment: Energy2
Num peaks: 8
63.02292652 4.064839542
65.03857658 3.052942437
75.02292652 8.174947535
96.98395416 3.249878667
98.99960423 5.628379374
108.9839542 2.161437693
125.0152543 50.00547262
140.0261533 3.90459986

Name: +ve in-silico MS/MS by CFM-ID for ONRSRZXSWBTYBJ-UHFFFAOYSA-N
ID: ONRSRZXSWBTYBJ-UHFFFAOYSA-N
Comment: Energy0
Num peaks: 7
83.08552677 3.588908763
139.9897678 7.171567131
142.0684968 6.749916007
157.0163169 2.771249077
159.0950459 10.69254459
198.9727378 7.045259762
298.0775373 43.87220663

Name: +ve in-silico MS/MS by CFM-ID for ONRSRZXSWBTYBJ-UHFFFAOYSA-N
ID: ONRSRZXSWBTYBJ-UHFFFAOYSA-N
Comment: Energy1
Num peaks: 13
59.99024648 1.116223847
79.05422664 1.222248537
81.06987671 1.220808627
83.08552677 8.576158705
100.1120759 5.164416656
139.9897678 26.25520803
142.0684968 9.208910575
157.0163169 2.264054935
159.0950459 10.04158337
198.9727378 6.619851491
264.0898162 1.281518233
281.0509882 1.114573093
298.0775373 6.985099345

Name: +ve in-silico MS/MS by CFM-ID for ONRSRZXSWBTYBJ-UHFFFAOYSA-N
ID: ONRSRZXSWBTYBJ-UHFFFAOYSA-N
Comment: Energy2
Num peaks: 31
39.02292652 2.98015093
41.03857658 3.409022432
43.05422664 1.956751382
52.01817548 1.737206607
53.03857658 0.6841688218
55.05422664 1.946988336
57.06987671 1.021264911
59.99024648 4.488875413
69.06987671 3.317310934
71.08552677 3.588056931
80.04947561 0.8498018647
81.06987671 4.432379136
83.08552677 11.21326447
85.97920313 1.199519446
87.9948532 0.8649924
96.98395416 0.7014865383
100.1120759 0.9117609309
106.0287402 1.311868681
112.9788688 1.88840731
113.9741178 1.012797787
114.0105033 0.6874697288
115.0324456 0.7903566465
117.0480957 0.7991032495
139.9897678 14.98443546
140.0528467 0.6932471729
142.0684968 2.884936943
157.0163169 0.7154392642
159.0950459 1.420633085
258.0462371 0.8844970079
270.0462371 0.6612576625
282.0462371 0.9430287125

Name: +ve in-silico MS/MS by CFM-ID for KGYMQQAJSYYFLR-UHFFFAOYSA-N
ID: KGYMQQAJSYYFLR-UHFFFAOYSA-N
Comment: Energy0
Num peaks: 6
91.02907452 2.682229504
93.04472458 5.892495495
95.06037464 22.10745653
126.0661883 7.327004153
241.0607686 3.591542275
258.0873177 47.67940164

Name: +ve in-silico MS/MS by CFM-ID for KGYMQQAJSYYFLR-UHFFFAOYSA-N
ID: KGYMQQAJSYYFLR-UHFFFAOYSA-N
Comment: Energy1
Num peaks: 6
66.03382555 3.32337183
68.04947561 9.03163153
91.02907452 2.851967052
93.04472458 18.21991503
95.06037464 48.91878335
258.0873177 2.593929299

Name: +ve in-silico MS/MS by CFM-ID for KGYMQQAJSYYFLR-UHFFFAOYSA-N
ID: KGYMQQAJSYYFLR-UHFFFAOYSA-N
Comment: Energy2
Num peaks: 19
39.02292652 4.162178533
41.03857658 1.640050825
49.00727645 9.840476336
51.02292652 3.622449369
52.01817548 4.888584696
53.03857658 4.172771558
54.03382555 4.157445769
64.01817548 1.411840545
66.03382555 4.838388563
68.04947561 6.421394592
76.01817548 2.704629651
78.03382555 4.232168727
79.02907452 2.344149711
79.05422664 1.835874065
81.04472458 2.208640237
91.02907452 7.253972242
93.04472458 2.110365456
95.06037464 7.774745721
148.0393049 4.586037332

Name: +ve in-silico MS/MS by CFM-ID for XDLRGJSCZRZVJF-UHFFFAOYSA-N
ID: XDLRGJSCZRZVJF-UHFFFAOYSA-N
Comment: Energy0
Num peaks: 11
29.03857658 3.200671389
47.04914126 2.88238371
200.0107208 13.48625895
202.0263708 12.29591846
213.0311219 3.992853661
215.0467719 2.601477192
228.0420209 2.928775235
230.0576709 21.1864975
232.073321 3.494366667
241.062422 3.276948898
258.0889711 11.64374208

Name: +ve in-silico MS/MS by CFM-ID for XDLRGJSCZRZVJF-UHFFFAOYSA-N
ID: XDLRGJSCZRZVJF-UHFFFAOYSA-N
Comment: Energy1
Num peaks: 31
29.03857658 3.067994825
40.01817548 1.984257585
47.04914126 2.317746967
52.01817548 2.271824702
93.0334912 0.8534150217
105.0334912 1.660288584
106.989257 1.392224607
109.0049071 2.364848786
111.0205572 5.03780127
118.0287402 1.214681193
120.0443902 3.848660032
122.0600403 1.338759036
137.0362072 1.374230057
144.0208915 0.9936276693
160.0158061 3.031601596
162.0314562 1.984176467
164.0471063 1.16811533
184.0158061 3.292437775
186.0314562 1.669322098
190.0627563 0.9722369059
199.0518573 2.780432876
200.0107208 2.215030115
202.0263708 6.316881457
212.0471063 2.674296451
213.0311219 6.224818971
214.0627563 0.9446859892
215.0467719 1.649825996
223.0518573 2.525323616
230.0576709 6.259037928
241.062422 3.236198025
258.0889711 1.884766466

Name: +ve in-silico MS/MS by CFM-ID for XDLRGJSCZRZVJF-UHFFFAOYSA-N
ID: XDLRGJSCZRZVJF-UHFFFAOYSA-N
Comment: Energy2
Num peaks: 31
15.02292652 1.163183785
25.00727645 0.8653793588
27.02292652 2.917285683
29.03857658 9.664846075
31.05422664 1.077826424
40.01817548 6.711029737
41.00219107 2.533180787
42.03382555 1.212977217
43.01784114 2.362015589
45.0334912 3.939442934
47.04914126 5.455520928
52.01817548 2.326618046
93.0334912 0.7609364389
104.973607 1.506898805
106.989257 1.112902964
109.0049071 2.886911474
111.0205572 1.18811296
160.0158061 2.939646267
162.0314562 2.650911693
187.0154718 0.916868547
189.0311219 2.304004338
198.0314562 1.501569929
200.0107208 2.74632504
200.0471063 4.773731132
201.0311219 2.652147227
202.0263708 1.861378855
202.0627563 1.177504279
203.0467719 3.234851697
205.062422 0.8897553459
213.0311219 1.255645239
215.0467719 1.365629172

Name: +ve in-silico MS/MS by CFM-ID for GACXETQGFCXPMM-UHFFFAOYSA-N
ID: GACXETQGFCXPMM-UHFFFAOYSA-N
Comment: Energy0
Num peaks: 6
107.0491413 6.889120681
122.0600403 5.809565948
251.081504 4.05791161
270.0873177 7.79118976
280.0716676 1.862789923
298.0822323 67.28763906

Name: +ve in-silico MS/MS by CFM-ID for GACXETQGFCXPMM-UHFFFAOYSA-N
ID: GACXETQGFCXPMM-UHFFFAOYSA-N
Comment: Energy1
Num peaks: 6
107.0491413 20.87887193
121.0396392 2.149281447
165.0294684 8.825617831
251.081504 12.68198165
280.0716676 19.00374552
298.0822323 17.80675259

Name: +ve in-silico MS/MS by CFM-ID for GACXETQGFCXPMM-UHFFFAOYSA-N
ID: GACXETQGFCXPMM-UHFFFAOYSA-N
Comment: Energy2
Num peaks: 31
39.02292652 1.401077192
40.01817548 1.264190617
49.00727645 1.925252691
51.02292652 3.096791161
55.01784114 0.9716740962
57.0334912 1.272560571
63.02292652 5.572896505
64.01817548 3.005669422
65.99744004 1.599713559
66.03382555 7.913707263
68.0130901 1.856564539
68.04947561 1.36220658
72.00800472 1.553809283
79.05422664 1.259139861
92.0130901 0.9095199492
104.0130901 2.520079983
106.0287402 1.50344832
107.0491413 9.364750177
110.0236548 1.674664796
121.0396392 1.358359751
122.0600403 8.081481117
146.0600403 1.295467688
158.0600403 1.409835994
165.0294684 5.329105345
177.0294684 1.642724198
195.0552893 1.036176782
214.0611029 0.981357703
223.0865894 0.9567779469
225.0658539 0.9682690906
250.0611029 1.164192324
270.0873177 0.9420879523

Name: +ve in-silico MS/MS by CFM-ID for VXPWHSRKIONXPH-UHFFFAOYSA-N
ID: VXPWHSRKIONXPH-UHFFFAOYSA-N
Comment: Energy0
Num peaks: 7
43.01784114 3.217960736
199.0518573 4.066148396
200.0471063 8.258571207
216.0784064 10.71761688
226.0263708 3.028395068
242.0576709 13.70699624
258.0889711 38.61796815

Name: +ve in-silico MS/MS by CFM-ID for VXPWHSRKIONXPH-UHFFFAOYSA-N
ID: VXPWHSRKIONXPH-UHFFFAOYSA-N
Comment: Energy1
Num peaks: 18
19.01784114 1.812807226
43.01784114 1.992361742
78.99434242 7.798542068
92.97360697 9.493784963
94.98925704 3.603388908
106.0651257 3.229206765
109.0049071 13.88175772
148.0756904 6.933543525
169.0412926 2.47332538
184.0521916 4.509692761
199.0518573 3.568939005
200.0471063 3.67097535
212.0471063 1.60060846
216.0784064 4.541163012
226.0627563 2.716012662
240.0784064 1.673247986
242.0576709 2.72658343
258.0889711 4.909409099

Name: +ve in-silico MS/MS by CFM-ID for VXPWHSRKIONXPH-UHFFFAOYSA-N
ID: VXPWHSRKIONXPH-UHFFFAOYSA-N
Comment: Energy2
Num peaks: 25
15.02292652 5.63991962
25.00727645 1.668070344
29.00219107 1.712932503
31.01784114 3.385163026
33.0334912 2.731480586
41.00219107 2.565136087
43.01784114 7.005056273
77.03857658 0.850723153
91.05422664 10.88302091
104.0494756 1.467829271
106.0651257 14.34125349
132.0807757 1.40156623
134.0600403 2.050812355
146.0600403 1.611704753
148.0756904 2.551553583
150.0913404 1.054151031
171.0205572 1.476552159
173.0362072 2.681846848
183.0205572 0.7137016216
185.0362072 0.7400879422
199.0518573 4.114057529
200.0471063 5.380730651
226.0263708 1.837442519
232.073321 0.9829299301
242.0576709 1.673643634

Name: +ve in-silico MS/MS by CFM-ID for IWPZYXLYGCQHTJ-UHFFFAOYSA-N
ID: IWPZYXLYGCQHTJ-UHFFFAOYSA-N
Comment: Energy0
Num peaks: 19
46.06512568 1.135058561
80.02432348 1.934141519
84.05562361 1.199232884
129.0101689 2.388241494
142.0433447 1.232473698
169.041469 1.246659158
170.0746448 7.257396276
213.01354 1.164560701
223.9931389 1.171276703
226.008789 1.880219371
228.0244391 3.916254969
232.0557392 1.246892416
253.019688 1.239742903
266.0400891 1.465287016
268.0557392 3.243555083
270.0462371 2.159629418
270.0713893 9.862158442
281.0509882 1.855549783
298.0775373 34.78673642

Name: +ve in-silico MS/MS by CFM-ID for IWPZYXLYGCQHTJ-UHFFFAOYSA-N
ID: IWPZYXLYGCQHTJ-UHFFFAOYSA-N
Comment: Energy1
Num peaks: 28
29.03857658 4.292495266
44.04947561 0.6918335538
46.06512568 4.537238604
59.99024648 1.221013809
83.99024648 1.379969657
88.02154661 7.781963189
90.03719668 1.844259324
114.0120445 0.7337235998
125.0167956 1.55825913
128.0276946 0.7095448522
129.0101689 7.910539417
138.0120445 0.6090534397
140.0276946 1.077483547
142.0433447 5.178655424
144.0589947 1.523665687
156.0589947 0.7134077938
168.0589947 1.5040473
169.041469 1.036334248
170.0746448 8.22398561
194.036718 1.04498252
228.0244391 1.098221506
240.0244391 0.672123842
241.019688 0.6304507481
253.019688 5.500035391
270.0462371 8.130875319
281.0509882 1.013479027
282.0462371 0.802312441
298.0775373 8.902557974

Name: +ve in-silico MS/MS by CFM-ID for IWPZYXLYGCQHTJ-UHFFFAOYSA-N
ID: IWPZYXLYGCQHTJ-UHFFFAOYSA-N
Comment: Energy2
Num peaks: 31
29.01342445 1.921069378
29.03857658 1.704643096
46.06512568 1.365518169
56.02432348 1.452483642
56.04947561 1.18505345
72.98395416 0.8319558961
74.00589655 3.613695422
76.02154661 1.167510058
80.02432348 1.952483716
83.99024648 1.407003738
84.05562361 2.159820965
86.00589655 1.787811478
88.02154661 1.071726407
96.98395416 1.248465653
98.00589655 2.015742875
98.99960423 1.458297097
99.00114552 2.970240221
100.0215466 14.21401752
101.0152543 2.3720932
102.0371967 4.450604009
104.0528467 3.012464307
113.0152543 3.549053545
114.0371967 0.8515969522
129.0101689 6.90186199
141.0101689 0.989653414
142.0684968 1.974398691
169.041469 3.460434639
194.036718 0.9070585598
213.01354 1.287691705
223.9931389 1.047670701
228.0244391 1.561451452

Name: +ve in-silico MS/MS by CFM-ID for PUYRZPRNFQMJKX-UHFFFAOYSA-N
ID: PUYRZPRNFQMJKX-UHFFFAOYSA-N
Comment: Energy0
Num peaks: 17
15.02292652 1.004372815
70.03997355 1.237076367
76.08692374 1.01057192
129.0101689 2.528065433
170.0746448 7.464545897
183.0571191 1.260729672
227.0291901 1.228662888
238.008789 1.270816778
240.0244391 1.945265889
242.0400891 3.957769086
246.0713893 1.28260281
266.0400891 1.482926177
267.0353381 2.999447558
268.0557392 3.515955205
270.0713893 10.44232859
281.0509882 1.904113551
298.0775373 36.10557878

Name: +ve in-silico MS/MS by CFM-ID for PUYRZPRNFQMJKX-UHFFFAOYSA-N
ID: PUYRZPRNFQMJKX-UHFFFAOYSA-N
Comment: Energy1
Num peaks: 31
15.02292652 0.9133149404
74.00589655 11.6520374
76.02154661 2.835303954
78.03719668 0.6840462647
111.0011455 0.8195878725
114.0120445 0.6955017679
128.0276946 1.022700068
129.0101689 9.070240106
138.0120445 0.8213330691
139.0324456 2.537919624
140.0276946 0.7775374411
141.0480957 1.01545487
142.0433447 1.484447024
142.0684968 0.7582455064
153.0480957 0.7725887202
155.025819 0.7480529479
156.0589947 0.8825961396
168.0589947 1.877784154
170.0746448 11.03151967
183.0571191 1.101320795
195.0571191 0.6953755372
208.0523681 1.229982634
227.0291901 0.6983664522
242.0400891 1.260265846
250.008789 1.072283258
255.0353381 0.794435157
267.0353381 6.01021007
269.0509882 0.9180983997
271.0666382 0.7133958594
281.0509882 1.2951113
298.0775373 12.5271868

Name: +ve in-silico MS/MS by CFM-ID for PUYRZPRNFQMJKX-UHFFFAOYSA-N
ID: PUYRZPRNFQMJKX-UHFFFAOYSA-N
Comment: Energy2
Num peaks: 31
15.02292652 1.491456531
29.01342445 1.182015721
42.03382555 1.785242227
59.06037464 0.7209447867
70.03997355 3.003721005
72.98395416 0.898410739
74.00589655 1.853784363
76.02154661 0.8862352414
76.08692374 0.9457613199
83.99024648 2.108709958
86.00589655 2.810335386
88.02154661 2.001715257
96.98395416 0.7366895097
98.99960423 1.396192987
100.0215466 2.153597895
101.0152543 2.883896692
102.0371967 0.9242420437
110.0058965 2.740583233
112.0215466 2.086046442
113.0152543 2.660913011
114.0371967 14.29266367
116.0528467 4.733266722
118.0684968 3.247674342
129.0101689 10.153814
141.0101689 0.8799027295
142.0684968 2.517185683
183.0571191 3.470373072
208.0523681 0.8587197978
225.01354 0.756036293
227.0291901 1.45243543
242.0400891 0.7673433406

Name: +ve in-silico MS/MS by CFM-ID for MTUNUMPRULCKFG-UHFFFAOYSA-N
ID: MTUNUMPRULCKFG-UHFFFAOYSA-N
Comment: Energy0
Num peaks: 6
125.0152543 4.801908115
151.0389705 1.953537995
217.041469 11.68908506
219.0571191 3.746797336
245.0363837 33.99383095
263.0469483 36.04600573

Name: +ve in-silico MS/MS by CFM-ID for MTUNUMPRULCKFG-UHFFFAOYSA-N
ID: MTUNUMPRULCKFG-UHFFFAOYSA-N
Comment: Energy1
Num peaks: 10
105.0334912 3.921113844
125.0152543 11.65883881
133.0284058 3.216447492
151.0389705 2.612172347
189.0465544 2.287168384
215.025819 2.195453931
217.041469 15.16460909
219.0571191 4.903980223
245.0363837 25.40128047
263.0469483 9.694097357

Name: +ve in-silico MS/MS by CFM-ID for MTUNUMPRULCKFG-UHFFFAOYSA-N
ID: MTUNUMPRULCKFG-UHFFFAOYSA-N
Comment: Energy2
Num peaks: 28
39.02292652 1.114813706
49.00727645 1.460213335
51.02292652 1.491525523
63.02292652 1.215001495
65.03857658 1.376016241
75.02292652 2.839010492
79.01784114 0.981928877
96.98395416 1.975951158
98.99960423 1.627180229
105.0334912 10.34423254
107.0491413 0.858445886
113.0152543 0.9771707152
125.0152543 25.6229545
133.0284058 3.068869634
134.9996042 0.7292633063
151.0389705 1.21056895
173.0152543 4.504576327
175.0309044 2.719589666
181.0647913 2.238635607
187.0309044 2.868371371
189.0101689 0.8211959386
189.0465544 1.311350208
201.0465544 1.30064572
209.0597059 0.9359401397
215.025819 0.8381492933
217.041469 2.212959785
245.0363837 2.550430539
247.0156482 0.8701715268

Name: +ve in-silico MS/MS by CFM-ID for BDGADINMMVHXDJ-UHFFFAOYSA-N
ID: BDGADINMMVHXDJ-UHFFFAOYSA-N
Comment: Energy0
Num peaks: 6
59.01275576 1.678118156
138.0105033 1.98340049
234.0680181 6.515422426
244.0523681 7.907508136
262.0629328 48.07077079
280.0734974 20.73536065

Name: +ve in-silico MS/MS by CFM-ID for BDGADINMMVHXDJ-UHFFFAOYSA-N
ID: BDGADINMMVHXDJ-UHFFFAOYSA-N
Comment: Energy1
Num peaks: 28
29.03857658 4.057027806
31.05422664 1.079005215
41.00219107 1.502541616
43.01784114 1.607836035
55.01784114 1.745730789
57.0334912 1.170144348
59.01275576 2.791020333
61.02840582 1.592408452
73.02840582 1.648949588
113.0152543 0.9360268609
125.0152543 1.176096056
149.0152543 1.261015959
151.0309044 1.576886558
163.0309044 2.080193496
165.0465544 2.573148368
168.0655196 1.347688759
189.0101689 1.21112666
191.025819 1.052105377
193.041469 1.943610777
207.0207336 1.485737374
218.036718 3.870158526
220.0523681 7.959995022
232.0523681 0.9524698458
234.0680181 11.74513358
236.0836682 1.186016872
244.0523681 3.069582675
262.0629328 11.78340009
280.0734974 6.276517079

Name: +ve in-silico MS/MS by CFM-ID for BDGADINMMVHXDJ-UHFFFAOYSA-N
ID: BDGADINMMVHXDJ-UHFFFAOYSA-N
Comment: Energy2
Num peaks: 31
15.02292652 1.071867908
41.00219107 1.064001363
43.01784114 2.09727832
43.05422664 1.147967224
52.01817548 2.778945476
59.01275576 2.830453031
68.99710569 0.8251670078
73.02840582 1.449482804
85.02840582 0.8917103979
92.99710569 1.257938683
113.0152543 3.169328167
125.0152543 2.454759904
134.9996042 4.232984549
137.0152543 2.361352596
138.0105033 5.412874401
140.0261533 1.551866221
144.0574535 1.052421099
149.0152543 2.486875286
151.0309044 0.8523921533
158.9996042 4.826195937
161.0152543 5.08125442
163.0309044 6.9253801
165.0465544 2.64123073
176.0261533 2.095317531
186.9945188 4.164964709
189.0101689 1.376491445
191.025819 1.876981282
193.041469 1.110162283
205.0050835 1.917973262
207.0207336 1.039747063
209.0363837 1.122814257

Name: +ve in-silico MS/MS by CFM-ID for RHPCJIOKZZBQTJ-UHFFFAOYSA-N
ID: RHPCJIOKZZBQTJ-UHFFFAOYSA-N
Comment: Energy0
Num peaks: 7
73.02840582 2.241269988
138.0105033 2.680847693
230.036718 4.810660517
248.0472827 31.64001548
250.0629328 3.357712284
262.0629328 3.561762026
280.0734974 32.70535078

Name: +ve in-silico MS/MS by CFM-ID for RHPCJIOKZZBQTJ-UHFFFAOYSA-N
ID: RHPCJIOKZZBQTJ-UHFFFAOYSA-N
Comment: Energy1
Num peaks: 28
41.00219107 1.160870734
43.01784114 1.286961769
55.01784114 1.389187634
57.0334912 1.078977528
73.02840582 3.618994999
75.04405588 1.926222212
87.04405588 2.212586315
94.02874017 0.8951059744
113.0152543 1.019885415
125.0152543 0.8662589265
167.025819 0.828154535
168.0655196 1.856266327
170.0600403 0.9526391579
191.025819 1.003453668
192.0210679 1.300513767
204.0210679 5.771729661
206.036718 14.20322944
208.0523681 3.015035959
219.0207336 0.7684832936
220.0523681 6.811400297
221.0363837 2.291457546
230.036718 2.388483545
239.0469483 0.7328768103
248.0472827 8.715929387
254.0578474 0.7547024506
262.0629328 2.521590885
263.0469483 0.7743247394
280.0734974 10.1312509

Name: +ve in-silico MS/MS by CFM-ID for RHPCJIOKZZBQTJ-UHFFFAOYSA-N
ID: RHPCJIOKZZBQTJ-UHFFFAOYSA-N
Comment: Energy2
Num peaks: 31
15.02292652 0.946710915
43.01784114 1.95320834
55.01784114 1.722231195
57.0334912 1.620640476
59.01275576 2.92306049
73.02840582 1.670992555
113.0152543 4.037585384
125.0152543 2.165366457
134.9996042 1.948606027
138.0105033 10.5684043
140.0261533 3.827291314
142.0418034 1.028165075
144.0574535 1.157551771
149.0152543 1.644651447
158.9996042 5.208933535
161.0152543 3.138677239
162.0105033 1.13573219
163.0309044 1.586595814
176.0261533 1.292710503
183.0440559 0.9569417036
186.9945188 3.042754854
189.0101689 2.917134208
191.025819 6.855936274
192.0210679 1.641951417
193.041469 1.186137468
204.0210679 1.06591988
207.0207336 1.096106321
219.0207336 1.343424046
220.0523681 0.9283557699
221.0363837 1.000739005
232.0523681 0.9791137219

Name: +ve in-silico MS/MS by CFM-ID for FFCCEUNXJGUYHL-UHFFFAOYSA-N
ID: FFCCEUNXJGUYHL-UHFFFAOYSA-N
Comment: Energy0
Num peaks: 10
39.02292652 11.99697033
57.0334912 7.550947111
83.01275576 2.787342027
199.0520337 2.82988302
216.0785828 4.600628033
242.0578474 9.454324598
252.0421973 3.44316173
258.052762 1.24504328
270.052762 6.38275931
298.0840621 29.89577621

Name: +ve in-silico MS/MS by CFM-ID for FFCCEUNXJGUYHL-UHFFFAOYSA-N
ID: FFCCEUNXJGUYHL-UHFFFAOYSA-N
Comment: Energy1
Num peaks: 17
39.02292652 40.6829813
57.0334912 6.610480503
83.01275576 2.753848894
158.036718 1.292310488
170.036718 1.042606352
186.0316326 2.241440733
188.0472827 2.107880861
199.0520337 2.16333458
214.0265472 1.022368661
216.0421973 2.634120297
216.0785828 2.687691903
242.0578474 6.204275107
244.0734974 1.086324853
252.0421973 1.227388439
270.052762 2.200808561
282.052762 1.083921192
298.0840621 3.817920568

Name: +ve in-silico MS/MS by CFM-ID for FFCCEUNXJGUYHL-UHFFFAOYSA-N
ID: FFCCEUNXJGUYHL-UHFFFAOYSA-N
Comment: Energy2
Num peaks: 31
25.00727645 1.100298572
29.03857658 0.8158328929
39.02292652 10.53711359
41.03857658 0.8006194134
47.04914126 0.94010548
55.01784114 0.9658233651
57.0334912 2.304928861
83.01275576 1.008481485
153.0101689 1.716003429
155.025819 1.790674975
158.036718 2.750223825
170.036718 9.21550292
171.0207336 2.985589051
172.0523681 1.237386191
180.1019051 1.159740371
184.0159826 1.200900049
186.0316326 10.64020027
188.0472827 2.285708149
196.0159826 1.146755556
198.0316326 1.469471938
199.0520337 4.997429409
209.9952471 1.087816504
212.0108972 1.04837493
214.0265472 3.086118721
216.0785828 1.301145851
224.0108972 2.067846284
230.0214619 1.938071506
240.0058118 0.8749178155
240.0421973 1.355775179
252.0421973 0.9512324908
282.052762 0.983150063

Name: +ve in-silico MS/MS by CFM-ID for WKTJQJSUBFSULB-UHFFFAOYSA-N
ID: WKTJQJSUBFSULB-UHFFFAOYSA-N
Comment: Energy0
Num peaks: 6
81.04472458 65.52912327
83.06037464 4.760715843
85.07602471 0.8645162889
212.0295245 2.79359293
237.0247734 1.178259826
280.0669726 18.73448107

Name: +ve in-silico MS/MS by CFM-ID for WKTJQJSUBFSULB-UHFFFAOYSA-N
ID: WKTJQJSUBFSULB-UHFFFAOYSA-N
Comment: Energy1
Num peaks: 6
40.01817548 3.78758004
69.04472458 2.730096759
81.04472458 71.51905711
198.0138744 4.488126545
212.0295245 5.286860181
280.0669726 1.758334876

Name: +ve in-silico MS/MS by CFM-ID for WKTJQJSUBFSULB-UHFFFAOYSA-N
ID: WKTJQJSUBFSULB-UHFFFAOYSA-N
Comment: Energy2
Num peaks: 11
27.02292652 1.789262976
40.01817548 9.880673551
42.03382555 8.877176669
44.04947561 6.200746459
52.01817548 8.021636848
54.03382555 9.637804297
69.04472458 4.205480692
81.04472458 26.02141933
83.06037464 1.75280533
154.9716752 2.364122782
168.9873253 2.146122469

Name: +ve in-silico MS/MS by CFM-ID for SEPXZJWZKZFEDU-UHFFFAOYSA-N
ID: SEPXZJWZKZFEDU-UHFFFAOYSA-N
Comment: Energy0
Num peaks: 6
81.04472458 3.313233891
95.06037464 7.740419034
126.0661883 11.34562427
214.0498695 1.502325094
242.0560175 1.778691059
258.0873177 67.73757737

Name: +ve in-silico MS/MS by CFM-ID for SEPXZJWZKZFEDU-UHFFFAOYSA-N
ID: SEPXZJWZKZFEDU-UHFFFAOYSA-N
Comment: Energy1
Num peaks: 8
52.01817548 4.058866928
54.03382555 2.749872106
56.04947561 4.087429883
78.03382555 4.984400275
95.06037464 49.71745948
148.0393049 3.475688008
217.0607686 3.030667217
258.0873177 8.03488416

Name: +ve in-silico MS/MS by CFM-ID for SEPXZJWZKZFEDU-UHFFFAOYSA-N
ID: SEPXZJWZKZFEDU-UHFFFAOYSA-N
Comment: Energy2
Num peaks: 18
15.02292652 1.066318409
39.02292652 6.11409533
40.01817548 5.149375831
42.03382555 2.14590262
49.00727645 3.247527453
51.02292652 5.628369434
52.01817548 5.522720737
53.03857658 3.071734703
54.03382555 10.33344771
56.04947561 2.319856237
59.06037464 1.421440042
79.02907452 3.102236096
81.04472458 10.49296521
95.06037464 7.53120523
105.0334912 1.638113446
133.0284058 1.120151684
148.0393049 9.335053188
188.0342195 1.501800336

Name: +ve in-silico MS/MS by CFM-ID for WWIIUZRDEYPOAR-UHFFFAOYSA-N
ID: WWIIUZRDEYPOAR-UHFFFAOYSA-N
Comment: Energy0
Num peaks: 6
105.0698767 8.915210548
134.0964258 1.337322137
158.9762819 30.68706001
244.0887536 1.282975249
264.0341312 0.7400143751
280.0654313 54.2939186

Name: +ve in-silico MS/MS by CFM-ID for WWIIUZRDEYPOAR-UHFFFAOYSA-N
ID: WWIIUZRDEYPOAR-UHFFFAOYSA-N
Comment: Energy1
Num peaks: 6
105.0698767 12.02879919
158.9762819 67.07189122
244.0887536 0.8792396592
254.0497812 0.8005584297
264.0341312 1.066707877
280.0654313 11.79007224

Name: +ve in-silico MS/MS by CFM-ID for WWIIUZRDEYPOAR-UHFFFAOYSA-N
ID: WWIIUZRDEYPOAR-UHFFFAOYSA-N
Comment: Energy2
Num peaks: 7
49.00727645 2.489421509
51.02292652 2.155926302
89.03857658 2.0900832
105.0698767 19.44926459
108.9839542 9.994311531
132.9606319 2.042827289
158.9762819 43.44352469

Name: +ve in-silico MS/MS by CFM-ID for SKNZNANPOBAOAE-UHFFFAOYSA-N
ID: SKNZNANPOBAOAE-UHFFFAOYSA-N
Comment: Energy0
Num peaks: 6
186.0316326 2.567740216
199.0520337 5.46481297
212.0472827 5.439276583
216.0785828 17.2080961
230.0578474 9.912368077
258.0891475 45.07994984

Name: +ve in-silico MS/MS by CFM-ID for SKNZNANPOBAOAE-UHFFFAOYSA-N
ID: SKNZNANPOBAOAE-UHFFFAOYSA-N
Comment: Energy1
Num peaks: 21
60.04439023 1.371681922
153.0101689 1.220464592
156.0210679 1.056485464
158.036718 2.675532716
160.0523681 1.402663517
169.0050835 1.982245297
170.036718 2.320033901
173.0363837 2.216888772
186.0316326 4.574996293
188.0472827 5.324546597
199.0520337 8.624285501
200.0472827 1.717687629
202.0265472 1.137913777
204.0785828 3.007007326
212.0472827 4.490312081
214.0629328 1.071204997
216.0785828 13.45379918
230.0578474 7.090314169
240.0785828 1.178119648
242.0578474 1.266615115
258.0891475 13.00622052

Name: +ve in-silico MS/MS by CFM-ID for SKNZNANPOBAOAE-UHFFFAOYSA-N
ID: SKNZNANPOBAOAE-UHFFFAOYSA-N
Comment: Energy2
Num peaks: 27
29.03857658 1.609904193
43.01784114 3.084646096
141.0101689 1.260153635
143.025819 1.082284061
150.9945188 1.022898927
153.0101689 3.55077439
154.0054179 1.048658545
155.025819 2.9495265
156.0210679 2.129060275
157.041469 1.488066912
158.036718 2.861884738
168.0210679 1.842249641
169.0050835 2.266505152
170.036718 10.69210967
171.0207336 6.261044086
172.0159826 0.9494399365
173.0363837 1.591321575
184.0159826 6.075749783
186.0316326 12.86185238
188.0472827 1.160261436
199.0520337 2.74700325
200.0108972 3.382072592
200.0472827 1.276012133
202.0265472 1.414548078
212.0472827 2.948183675
214.0629328 1.469906225
230.0578474 1.066873185

Name: +ve in-silico MS/MS by CFM-ID for MITNYWDUHBDTGX-UHFFFAOYSA-N
ID: MITNYWDUHBDTGX-UHFFFAOYSA-N
Comment: Energy0
Num peaks: 8
43.01784114 3.265910243
199.0520337 4.568766045
212.0472827 2.694337741
216.0785828 14.55544858
226.0629328 11.90578112
228.0785828 2.871522904
230.0578474 4.15912164
258.0891475 38.31006847

Name: +ve in-silico MS/MS by CFM-ID for MITNYWDUHBDTGX-UHFFFAOYSA-N
ID: MITNYWDUHBDTGX-UHFFFAOYSA-N
Comment: Energy1
Num peaks: 19
43.01784114 3.343346587
60.04439023 1.565296919
167.025819 2.909098428
169.041469 1.611091885
170.036718 1.277859618
173.0363837 1.289139611
184.0523681 6.402008351
186.0316326 2.048337241
188.0472827 2.966161799
198.0316326 1.27071109
199.0520337 9.479812968
200.0472827 2.563375492
212.0472827 2.490653062
216.0785828 14.49512548
226.0629328 7.434102854
230.0578474 3.633785815
240.0785828 1.185429742
[truncated: 511,601 more chars]
