# Supplementary material for: Ion mobility collision cross-section atlas for known and unknown metabolite annotation in untargeted metabolomics
Source: Nat Commun. 2020 Aug 28;11:4334. doi: 10.1038/s41467-020-18171-8 (PMC7455731; doi:10.1038/s41467-020-18171-8)
Supplement: Supplementary file 8 — Supplementary Data 5 [file 41467_2020_18171_MOESM8_ESM.zip › 01_positive_mode/L0837/cfmid_result.txt]

1 0.31578947 VWFCHDSQECPREK-UHFFFAOYSA-N C1=CN(C(=O)N=C1N)CC(CO)OCP(=O)(O)O
2 0.31578947 VWFCHDSQECPREK-LURJTMIESA-N NC1=NC(=O)N(C[C@@H](CO)OCP(O)(O)=O)C=C1
3 0.22857143 KDTUVLFIEZMSPW-UHFFFAOYSA-N OC(C1OC(C(C1O)(F)F)n1ccc(nc1=O)N)O
4 0.16326531 MNOHMHUUEMSYEY-UHFFFAOYSA-N NC(C(=O)OP(=O)(O)O)CCC(=O)NCCC#N
5 0.11428571 CBYGZNIYEMRVFI-UHFFFAOYSA-N OC(=O)C1=C(O)C(C(O1)n1cnc2c1ncnc2N)O
6 0.11428571 JPYDASPDNMHEKH-UHFFFAOYSA-N OC(=O)C1OC(C(C1=O)O)n1cnc2c1ncnc2N
7 0.11428571 BDGADINMMVHXDJ-UHFFFAOYSA-N CCC1=NC(=C(CCC(O)=O)O1)C1=CC=C(Cl)C=C1
8 0.11428571 YBEQTOFSEGISEH-UHFFFAOYSA-N OC(=O)C1OC(C(=O)C1O)n1cnc2c1ncnc2N
9 0.11428571 JXQJSFQJHLDHCT-UHFFFAOYSA-N FC1=CC2=C(C=C1)N=C(NC(=O)N1C=CN=C1)S2
10 0.11111111 ZPTGNLDNBKQOKL-UHFFFAOYSA-N OCC(C(C1OC(O)(CC(=O)C1N=O)C(=O)O)O)O
11 0.10714286 IKOCLISPVJZJEA-UHFFFAOYSA-N CCOC(=O)CSCCC1NC(CS1)C(O)=O
12 0.1 XIZADGBMXDQELS-UHFFFAOYSA-N CCOP(=O)(C1=CC=CC=C1)C(C)(C)[N+]([O-])=O
13 0.090909091 YTIHVRBBTKXDRM-UHFFFAOYSA-N CCOC(=O)C1=CC=C(C=C1)N(CCC(=O)CCl)C=O
14 0.08 PSRXDPIUNTVKHM-UHFFFAOYSA-N OCC(CN(C(=O)O)C=CC(=N)N)OCP(=O)(O)O
15 0.074074074 YUPMVJHFFCDYES-UHFFFAOYSA-N CC(=O)NC(C(=O)OP(=O)(O)O)CCCNC(=O)N
16 0.057142857 FRENAEVOLLPPRH-UHFFFAOYSA-N Clc1ccc(cc1)C(C(c1ccc(c(c1)O)O)O)N
17 0.057142857 TUGCJWCBHGJIRN-UHFFFAOYSA-N COC1=CC(=O)C2=C3NC4=C(C=NC=C4)C3=CN=C2C1=O
18 0.057142857 IQXPAOUPZWGAJO-UHFFFAOYSA-N CC1=CC=C(C#N)N1OCC1=CC=C(C=C1)[N+]([O-])=O
19 0.057142857 KRZUZYJEQBXUIN-UHFFFAOYSA-N C1CC1C(=O)N(C2CCOC2=O)C3=CC(=CC=C3)Cl
20 0.057142857 WAAPEIZFCHNLKK-UFBFGSQYSA-N [H][C@]1(C[C@]2(N=C(O)N=C2O)C2=C(O1)C=CC(F)=C2)C(O)=N
21 0.057142857 WAAPEIZFCHNLKK-QPUJVOFHSA-N [H][C@]1(C[C@@]2(N=C(O)N=C2O)C2=C(O1)C=CC(F)=C2)C(O)=N
22 0.057142857 GFFXZLZWLOBBLO-ASKVSEFXSA-N NC1=NC(=O)N(C=C1)[C@@H]1O[C@H](CO)[C@@H](O)\C1=C/F
23 0.057142857 WMVAIQKSTXXDPY-UHFFFAOYSA-N CCC1(N(C)C(=O)CCl)C(=O)C2=CC=CC=C2C1=O
24 0.057142857 GFFXZLZWLOBBLO-UHFFFAOYSA-N NC1=NC(=O)N(C=C1)C1OC(CO)C(O)C1=CF
25 0.057142857 ALDABJGYZKFDHO-UHFFFAOYSA-N CC1=C(NC(=O)C2=CC=C(C=C2)[N+]([O-])=O)N=CC=C1
26 0.057142857 WULRAUCDJRNTCH-UHFFFAOYSA-N CC1=CN=C(NC(=O)C2=CC=C(C=C2)[N+]([O-])=O)C=C1
27 0.057142857 RALRVIPTUXSBPO-UHFFFAOYSA-N OC1(CCNCC1)C1=CC(=C(Cl)C=C1)C(F)(F)F
28 0.057142857 RALRVIPTUXSBPO-UHFFFAOYSA-N OC1(CCNCC1)C1=CC(=C(Cl)C=C1)C(F)(F)F
29 0.057142857 MAOUTRLYLJXKEH-UHFFFAOYSA-N ClC(=O)C1=CC=C(C=C1)C(=O)N1CCCCCC1=O
30 0.057142857 OPIHOOGBWKMWMU-UHFFFAOYSA-N NN(C(=O)C1=CC=C(C=C1)N(=O)=O)C1=CC=CC=C1
31 0.057142857 WKTJQJSUBFSULB-UHFFFAOYSA-N ClC1=CC=C(C=C1)C1(CN2C=CN=C2)NCCS1
32 0.057142857 FPXCVLARBMPLMQ-UHFFFAOYSA-N OC(=O)C(CC(=O)C1=CC=C(Cl)C=C1)N1CCOCC1
33 0.057142857 YBYDMZCBKZCLNV-UHFFFAOYSA-N OCCOC1=CC2=C(OC3=C2C=CC(Cl)=C3)C=C1
34 0.057142857 PXMDBQNGSYHIRF-UHFFFAOYSA-N ClCC(=O)N(c1c(C)cccc1C)C1=CCOC1=O
35 0.057142857 NDQBVFUTDXOLPW-UHFFFAOYSA-N [O-][N+](=O)C1C(=O)OC2=C(C=CC=C2)C1=NCC1=CC=CN=C1
36 0.057142857 QRVNZCCPNXIMKY-UHFFFAOYSA-N CCOC1=CC2=CC(C=O)=C(Cl)N=C2C=C1OCC
37 0.057142857 DQMAUXIQILXETR-UHFFFAOYSA-N NC1=CC=C(C=C1)N=NC1=CC(C(O)=O)=C(O)C=C1
38 0.057142857 GLJDUIVADVTDPJ-UHFFFAOYSA-N NNC(=O)C1=C(NC2=CC=C(F)C=C2)C=C(Cl)C=C1
39 0.057142857 VSRWIFLXAWQPFD-UHFFFAOYSA-N CC1=C(NC(=O)C2=CC(=CC=C2)[N+]([O-])=O)N=CC=C1
40 0.057142857 GUYIHBSEFAAOQP-UHFFFAOYSA-N CC(=O)NC1=CC2=C(NC(=O)C3=CC=CC=C23)C(=C1)[N+]([O-])=O
41 0.057142857 JRMGSKHNOLYDRL-UHFFFAOYSA-N OC(N=C(O)C1=CN=CC=N1)C(=O)C1=CC=CC=C1
42 0.057142857 XXIBJMYGQAHPFY-UHFFFAOYSA-N O=C=NC1=CC=C(NC(=O)C2=CC=C(C=C2)N=C=O)C=C1
43 0.057142857 SEPXZJWZKZFEDU-UHFFFAOYSA-N CN1C=CC(CON2C(=O)C3=CC=CC=C3C2=O)=N1
44 0.057142857 QXGCRDZPPUDHNX-UHFFFAOYSA-N CC1=NC(NC(=O)C2=CC=C(C=C2)[N+]([O-])=O)=CC=C1
45 0.057142857 UMNDVZQMQWFSOH-UHFFFAOYSA-N [O-][N+](=O)C1=CC=C(C=C1)C(=O)NNC1=CC=CC=C1
46 0.057142857 FVHUTURYIPGJEV-UHFFFAOYSA-N [O-][N+](=O)C1=CC(C=NNC2=CC=CC=C2)C(=O)C=C1
47 0.057142857 WBRLZIXEQFIXCQ-UHFFFAOYSA-N OC(=NN=C1C(=O)C2=CC=CC=C2C1=O)C1=CC=NC=C1
48 0.057142857 CHZNMTSJEOYZFO-UHFFFAOYSA-N OC(=O)C1OC(C(C1O)O)n1cnc2c1nc(O)nc2N
49 0.057142857 DWVDMTRVFJZXHE-UHFFFAOYSA-N OC(=O)C1OC(C(C1O)O)N1C=NC23C1(N=CN=C3N)O2
50 0.057142857 RXNCRZGSEYFYQU-UHFFFAOYSA-N ONc1ncnc2c1ncn2C1OC(C(C1O)O)C(=O)O
51 0.057142857 VUWNZXRWJKMDBK-UHFFFAOYSA-N OC1C(COP(=O)(O)O)OC(C1O)N1CNC=C1N
52 0.057142857 HYKSKRHZLCDKSX-UHFFFAOYSA-N OC1C(COP(=O)(O)O)OC(C1O)N1C=NCC1N
53 0.057142857 RBAMQDJSOLCGPA-UHFFFAOYSA-N CN1C(=O)N(C)C2=C(C3=NO[N+]([O-])=C3C(=O)N2C)C1=O
54 0.057142857 UXRHMFWBIGJRPV-UHFFFAOYSA-N OCCN1CCN(CC1)C1=NC2=C(S1)C=C(Cl)C=C2
55 0.057142857 BQDWYYFKVOQYPC-UHFFFAOYSA-N CC(=O)NC1=C(C=C2C(=C1)C(N=O)C1=CC=CC=C21)[N+]([O-])=O
56 0.057142857 WAAPEIZFCHNLKK-UHFFFAOYSA-N NC(=O)C1CC2(NC(=O)NC2=O)C2=CC(F)=CC=C2O1
57 0.057142857 HWGQXZQCNJNJCF-UHFFFAOYSA-N CC1=NC(NC(=O)C2=CC(=CC=C2)[N+]([O-])=O)=CC=C1
58 0.057142857 MCUIPKFCAPKZJU-UHFFFAOYSA-N N1C=NC2=C1C(SC1=NC3=CC=CC=C3C=C1)=NC=N2
59 0.057142857 JXXCMOHMJHNMAX-UHFFFAOYSA-N O=C(NN=CC1C=CC(=O)CC1=O)C1=CC=NC=C1
60 0.057142857 RRIGFZVBYUJNIH-UHFFFAOYSA-N [O-][N+](=O)C1=CC=CC(=C1)C1=CC=C(O1)C1=NCCN1
61 0.057142857 ZEVPFFUSVWAGRX-UHFFFAOYSA-N OCCC(N(C(=O)C1CC1)c1cccc(c1)Cl)C(=O)O
62 0.057142857 RZOHATDNFYALJN-UHFFFAOYSA-N CC=CC(=O)N(C1CCOC1=O)c1cccc(c1)Cl
63 0.057142857 YLASUYCRADETMX-UHFFFAOYSA-N NC1=CC(NC(=O)C2=CC=C(C=C2)[N+]([O-])=O)=CC=C1
64 0.057142857 FKIJMWIPULJYJW-UHFFFAOYSA-N CC1=C(CON2C(=O)C3=CC=CC=C3C2=O)N=CN1
65 0.057142857 YNXBSTIHPDARRO-UHFFFAOYSA-N CN1C=NC=C1CON1C(=O)C2=CC=CC=C2C1=O
66 0.057142857 SSOGSEBLCQKKNR-UHFFFAOYSA-N CCOC(=O)C1=CN=C2C=CC(OCC)=CC2=C1Cl
67 0.057142857 AERTUTXRLJPVSV-UHFFFAOYSA-N OC(=O)C1=CN(CCCCCl)C(=O)C2=CC=CC=C12
68 0.057142857 DQMAUXIQILXETR-UHFFFAOYSA-N NC1=CC=C(C=C1)N=NC1=CC(C(O)=O)=C(O)C=C1
69 0.057142857 FRIWIMPDXXTXTA-UHFFFAOYSA-N CCC(=O)NC1=CC2=C(C=C1)N=C(N2)C(F)(F)F
70 0.057142857 WILBZGLRFYVNSQ-UHFFFAOYSA-N [O-][N+](=O)C1=CC=CC(=C1)C(=O)NNC1=CC=CC=C1
71 0.057142857 CJWXJLFLVDOUPP-UHFFFAOYSA-N CCOC(=O)C1=CC(CC)=C2C=C(Cl)C=CN2C1=O
72 0.057142857 OPIHOOGBWKMWMU-UHFFFAOYSA-N NN(C(=O)C1=CC=C(C=C1)N(=O)=O)C1=CC=CC=C1
73 0.057142857 DYLDZFGJFCNZLD-UHFFFAOYSA-N CC1=CN=C(NC(=O)C2=CC=CC=C2[N+]([O-])=O)C=C1
74 0.057142857 QDRIUTADNQDJBP-UHFFFAOYSA-N Clc1ccc(cc1)C(C(c1ccc(c(c1)O)O)N)O
75 0.057142857 GFFXZLZWLOBBLO-UHFFFAOYSA-N NC1=NC(=O)N(C=C1)C1OC(CO)C(O)C1=CF
76 0.055555556 RHPCJIOKZZBQTJ-UHFFFAOYSA-N COC(=O)CCC1=C(N=C(C)O1)C1=CC=C(Cl)C=C1
77 0.055555556 SLZPXGVOYQEDIL-UHFFFAOYSA-N COC(=O)C(=O)CC1=NC2=C(NC1=O)C(=O)NC(=N2)N
78 0.055555556 FHLHKSAZFQRUPM-UHFFFAOYSA-N OP(=O)(OCCCC1CNc2c1cccc2)O
79 0.055555556 KTGIYNPHHQRHOL-UHFFFAOYSA-N CC(C)OC1C(=O)OC2=CC=C(Cl)C=C2C1=NCCO
80 0.055555556 GECNVUCCRYGYOX-UHFFFAOYSA-N CC(CC1=CC(=CC=C1)C(F)(F)F)N=C(O)CCl
81 0.055555556 VXPWHSRKIONXPH-UHFFFAOYSA-N COP(=O)(CC1=CC=CC=C1NC(C)=O)OC
82 0.055555556 MPIHTEJDFCDIIR-UHFFFAOYSA-N CONP(=O)(OC1=CC=CC=C1)OC1=CC=CC=C1
83 0.054054054 TVWWZEZFEFMTNC-UHFFFAOYSA-N COCCCN=C1C(Cl)C(=O)C2=CC=CC=C2C1=O
84 0.054054054 KOFJGHDIIHEZRJ-UHFFFAOYSA-N OP(=O)(OCCCc1c[nH]c2=CCCC=c12)O
85 0.054054054 SPPUWVPDDJHYDK-UHFFFAOYSA-N CCOC(=O)C1=C(CCCl)C2=CC=CC(C=O)=C2N1
86 0.054054054 MITNYWDUHBDTGX-UHFFFAOYSA-N CCOC1=C(COC)C=C(NC(C)=O)C=C1Cl
87 0.054054054 YKSMLIJCVUSOHY-UHFFFAOYSA-N CCOC(=O)CC(NC(=O)C1=CC=C(Cl)C=C1)C(C)=O
88 0.054054054 WWKOMYSDTYRJIJ-UHFFFAOYSA-N COP(O)(=O)C(CC1=CC=CC=C1)NC(C)=O
89 0.054054054 PSALXGSPXAXNCY-UHFFFAOYSA-N CCOC(=O)C1=C(CCCl)C2=C(N1)C=C(C=O)C=C2
90 0.054054054 MWPCZCZOQHIHMS-UHFFFAOYSA-N CCOC1C(=O)C(=O)C1=NC1=CC=C2N=CNC2=C1
91 0.052631579 DGBIMUZIXHVUEH-UHFFFAOYSA-N NNC1=CC=C(C=C1)S(=O)(=O)N1CCOCC1
92 0.052631579 UGQDCNRUTKUNCE-UHFFFAOYSA-N ClCC(=O)N(c1c(C)cccc1C)C1CC(OC1=O)O
93 0.051282051 FFCCEUNXJGUYHL-UHFFFAOYSA-N CCOC1=C(OCC)C(Cl)=CC(NC(=O)OCC#C)=C1
94 0.051282051 OICWURSXSABARJ-UHFFFAOYSA-N OP(=O)(OCCCC1=CNC2C1=CC=CC2)O
95 0.051282051 IXUZICWALVWOSZ-UHFFFAOYSA-N COC(=O)C1=CC2=C(NC=C2C(=O)CCCCl)C=C1
96 0.051282051 OSUVKBWZRQLANK-UHFFFAOYSA-N OP(=O)(OCCCC1=CNC2=CC=CCC12)O
97 0.05 QWGFJBVCQAKNFA-UHFFFAOYSA-N CCCCCCOP(O)(=O)OP(O)(O)=O
98 0.048780488 YPOZIWHKANGHEP-UHFFFAOYSA-N OCNP(=O)(OC1=CC=CC=C1)OC1=CC=CC=C1
99 0.046511628 NAVAGRCBXRSPTH-UHFFFAOYSA-N NC(CC(CC=CC1=CC=C(Cl)C=C1)C(O)=O)C(O)=O
100 0.045454545 SJAKLSXXQWGQEG-UHFFFAOYSA-N CCCN1CC(O)(SC1=S)C(O)C(O)C(O)CO
101 0.043478261 LEZXFYMDOSIONC-UHFFFAOYSA-N OCC(CN(C(=O)N)C=CC(=O)N)OCP(=O)(O)O
102 0.040816327 DBRITJQSFBBWFM-UHFFFAOYSA-N COC(=O)CCC(=O)NC1=NN=C(S1)C(C)C
103 0.04 MEGXVXSYRSREIE-UHFFFAOYSA-N OC(=N)CCC(C(=O)OP(=O)(O)O)/N=C(/C(N)C)\O
104 0.039215686 JFIOOBHUQIAZPB-UHFFFAOYSA-N N=C(OP(=O)(O)O)CCC(C(=O)O)/N=C(/C(N)C)\O
105 0 AEORKBPETJAYNL-UHFFFAOYSA-N Clc1ccc(cc1)C(=C)c1ccc(c(c1)C)Cl
106 0 JNVOBTXGBVNCGD-UHFFFAOYSA-N OCC(C(C(C(COS(=O)(=O)O)O)O)O)O
107 0 NGWCNYYLANINAK-UHFFFAOYSA-N OP(=O)(OC1c2ccccc2c2c1cccc2)O
108 0 QQOVDQUDYFFYCB-UHFFFAOYSA-N OP(=O)(Oc1ccc2c(c1)Cc1c2cccc1)O
109 0 BBMJVHDMGPCUSO-UHFFFAOYSA-N OC(=O)C1OC(C(C1O)O)n1c(O)nc2c1ncnc2N
110 0 NDLNATOTGAPSLR-UHFFFAOYSA-N CCOP(=O)(OP(=O)(OCC)OCC)O
111 0 CMOPAYDFGPGBLZ-UHFFFAOYSA-N CCC(N1C(=O)NC(C(C1=O)Br)C)C
112 0 DSXJLPDNNPNIRF-UHFFFAOYSA-N OC(=O)C(CS(=O)(=O)c1ccc(cc1)F)(O)C
113 0 LQBNLMGKTQIRMN-UHFFFAOYSA-N NC1C=CC=C2C1C(=O)N(S(=O)(=O)N2)C(C)C
114 0 RTSJHYOSQGAUPS-UHFFFAOYSA-N NC1CC=C2C(=C1)NS(=O)(=O)N(C2=O)C(C)C
115 0 QFMITRLBPAIRDL-UHFFFAOYSA-N OC(=O)C(C(N(c1ccccc1)C(C)C)O)Cl
116 0 XKTVENLFEPGZFK-UHFFFAOYSA-N Oc1ccc(cc1)C(c1ccc(cc1)Cl)C(=O)O
117 0 CXNGXGZQPZEQKR-UHFFFAOYSA-N OC(=O)C(c1ccc(cc1)Cl)C1=CCC(=O)C=C1
118 0 LEJJZBMNMXGCMM-UHFFFAOYSA-N OC(=O)C(CONCc1ccccc1Cl)(C)C
119 0 RUHUXXDOJIRPMN-UHFFFAOYSA-N NCCNC(=O)Nc1c(Cl)cc(cc1Cl)N
120 0 JSZPAWSJEPZFAL-UHFFFAOYSA-N CC(CON(C(=O)O)Cc1ccccc1Cl)C
121 0 COWPIAPIDGKRKF-XFFZJAGNSA-N OC(=N)CCC(C(=O)O)/N=C(/C(N)C)\OP(=O)(O)O
122 0 KSRALYXAPZLIAI-UHFFFAOYSA-N NCCSC1=C(C(=O)N)N2C(C1)C(C2=O)CO
123 0 JRYVHWSSOBCBMA-UHFFFAOYSA-N COc1nc(NC(=O)NS(=O)O)nc(c1)OC
124 0 PLLKQBCOXVZJCN-PBIXIIOPSA-N OC(=C/C=C(/C(C(=O)O)C(O)O)\C(=O)O)C(=O)O
125 0 JZUAQUQKAFNNJC-UHFFFAOYSA-N Clc1ccccc1C(=C)c1ccc(c(c1)C)Cl
126 0 SGRCDMFSGOBOJP-UHFFFAOYSA-N Clc1ccc(c(c1)C)C(=C)c1ccccc1Cl
127 0 HCUYPWRQFYYCQU-UHFFFAOYSA-N Clc1ccc(cc1)C(=C)c1cccc(c1Cl)C
128 0 VQQOBLVWOWPUNM-UHFFFAOYSA-N Clc1ccc(cc1)C(=C)c1ccc(cc1Cl)C
129 0 RAZDOTRIROPGBO-UHFFFAOYSA-N Clc1ccc(cc1)C(=C)c1cc(C)ccc1Cl
130 0 GWAFMFNERBLTFP-UHFFFAOYSA-N Clc1ccc(cc1)C(=C)c1c(C)cccc1Cl
131 0 DOUYZYXRVKTJIY-UHFFFAOYSA-N CC=C(c1ccccc1Cl)c1ccc(cc1)Cl
132 0 ZJWZOIRGNDAZLE-UHFFFAOYSA-N CC(N1C(=O)C2C=CC=CC2(NS1(=O)=O)N)C
133 0 YOWIBTUJPPFPAG-UHFFFAOYSA-N NC1C=CC2=C(C1)NS(=O)(=O)N(C2=O)C(C)C
134 0 VBDYDUYNASPZFD-ZIHCLBLZSA-N COC(/C(=C(\C(=O)O)/C=C(C(=O)O)O)/C(=O)O)O
135 0 ZMCKSEIMMDBVPK-UHFFFAOYSA-N ClCC(=O)N(c1c(C)ccc(c1C)O)C1CCOC1=O
136 0 XWXPBWKJKDTURU-UHFFFAOYSA-N ClCC(=O)N(c1c(C)cc(cc1C)O)C1CCOC1=O
137 0 IOAQXYLGEZUAMY-UHFFFAOYSA-N ClCC(=O)N(c1c(C)cccc1CO)C1CCOC1=O
138 0 WKCQOXTYPKWCJD-UHFFFAOYSA-N OC(C(=O)N(c1c(C)cccc1C)C1CCOC1=O)Cl
139 0 QDTBQSLNTPBVTP-UHFFFAOYSA-N ClCC(=O)N(c1c(C)cccc1C)C1C(O)COC1=O
140 0 OMKNVSIMKDVQDR-UHFFFAOYSA-N ClCC(=O)N(C1=C(C)C=CC2C1(C)O2)C1CCOC1=O
141 0 LFDWQQHCSCYGFM-UHFFFAOYSA-N ClCC(=O)N(C1CCOC1=O)C1=C(C)C2C(C=C1C)O2
142 0 VDDDHNVUAOVFII-UHFFFAOYSA-N ClCC(=O)N(C12OC2(C)C=CC=C1C)C1CCOC1=O
143 0 KWQGTGDIGYYIAG-UHFFFAOYSA-N ClCOC(=O)N(c1c(C)cccc1C)C1CCOC1=O
144 0 JBQYZXURGREBEG-UHFFFAOYSA-N ClCC(=O)N(c1c(C)cccc1C)C1COCOC1=O
145 0 JRRPPIOKSRHABR-UHFFFAOYSA-N ON=C1C=CC(=NNC(=O)c2ccccc2)C=C1O
146 0 GIVXLOLEGKQGJK-UHFFFAOYSA-N ON=C1C=CC(=NNC(=O)c2ccccc2)C(=C1)O
147 0 VMNSTLTVWGKOKM-IDMWQADZSA-N O/N=C/1\C=C/C(=N/NC(=O)c2ccccc2O)/C=C1
148 0 CTXAYONWPHMNRO-DGIOSINNSA-N O/N=C/1\C=C/C(=N/NC(=O)c2cccc(c2)O)/C=C1
149 0 KYRDCDABFZHOBI-DGIOSINNSA-N O/N=C/1\C=C/C(=N/NC(=O)c2ccc(cc2)O)/C=C1
150 0 CJALVHDLFIECIH-UHFFFAOYSA-N ON=C1C=CC(=NNC(=O)c2ccccc2)C2C1O2
151 0 XEEDJURQBZQXQL-IDMWQADZSA-N O/N=C/1\C=C/C(=N/NC(=O)C23C=CC=CC3O2)/C=C1
152 0 ZXRCCLQDJQYGOA-IDMWQADZSA-N O/N=C/1\C=C/C(=N/NC(=O)C2=CC3C(C=C2)O3)/C=C1
153 0 KWPDOBKRYMYOGJ-UUCQBCLGSA-N O/N=C/1\C=C/C(=N/NC(=O)C2=CC=CC3C2O3)/C=C1
154 0 HDIFJPWLXGDXJB-DGIOSINNSA-N O/N=C/1\C=C/C(=N/NC(=O)Oc2ccccc2)/C=C1
155 0 PGTOOUWDWUZDNY-KMUHKHSISA-N O/N=C/1\C=C/C(=N/N(C(=O)c2ccccc2)O)/C=C1
156 0 JQODEHYDIDMANO-RQOWECAXSA-N OC(=O)C/C(=C/C(C(=O)O)(CC(=O)O)O)/C(=O)O
157 0 CQECLZXFANKLPX-UHFFFAOYSA-N COC1=CC(=CC(=C1)C(O)=O)C1=CC=C(Cl)C=C1
158 0 XNEKRGDCRGRGFD-UHFFFAOYSA-N COCCN(C(=O)CCl)C1=CC=CC=C1OC
159 0 CHULGSJCJUDJEL-UHFFFAOYSA-N COCCN(C(=O)CCl)C1=CC(OC)=CC=C1
160 0 IJRWRDZQONDAEN-UHFFFAOYSA-N COCCN(C(=O)CCl)C1=CC=C(OC)C=C1
161 0 BQMQDINADYDOCK-UHFFFAOYSA-N CCN1C=C(C(O)=O)C(=O)C2=C1C=CC1=C2NN=C1
162 0 YOELZIQOLWZLQC-UHFFFAOYSA-N FC1=CC=C(C=C1)C1=C(N2CCSC2=N1)C1=CC=NC=C1
163 0 GLHFDXWSDZWRNN-UHFFFAOYSA-N FC1=CC=C(C=C1)C1=C(N=C2SCCN12)C1=CC=NC=C1
164 0 MIVZPPWQZAABAF-UHFFFAOYSA-N COC1=CN=C(CSC)N=C1OC(=O)N(C)C
165 0 GVISZWLIJCVBOG-UHFFFAOYSA-N O=C(NNC1=NC2=CC=CC=C2OC1)C1=CC=CO1
166 0 IFAWQJNCOYZJLO-UHFFFAOYSA-N COC1=CC=CC(CNC(=O)CCCl)=C1OC
167 0 XQPQIMBSZLYRTP-UHFFFAOYSA-N CCOC1=C(CNC(=O)CCl)C=CC=C1OC
168 0 VFDXJOUOYOTEFU-UHFFFAOYSA-N CSC1=NC(N)=CC(NC2=C(S)C=CC(C)=N2)=N1
169 0 ADIPKVVCLKSSBN-UHFFFAOYSA-N CC1=C(C)C(=O)N2N1C(=O)N(C2=O)C1=CC=CC=C1
170 0 PZMJLAMSOBSEEJ-UHFFFAOYSA-N CN(C)c1cc(ccc1OP(O)(O)=O)[N+]([O-])=O
171 0 CBKGNZGFDXQOEV-UHFFFAOYSA-N COC1=CC(O)=C(C=C1)C(=O)C1=CC=C(Cl)C=C1
172 0 WAOCEEXLEFNWKA-UHFFFAOYSA-N OC1=CC=C(C=C1)C(=O)OCC1=CC=C(Cl)C=C1
173 0 XHTLNOREYRWMPY-UHFFFAOYSA-N OC1=CC=C(C=C1)C(=O)OCC1=CC(Cl)=CC=C1
174 0 ZDAAPEPLJTXHQY-UHFFFAOYSA-N OC1=CC=C(C=C1)C(=O)OCC1=CC=CC=C1Cl
175 0 GOVWGNBMVWHZIZ-UHFFFAOYSA-N FC1=C(C=C(C=C1)N1C(=O)CNC1=O)C(F)(F)F
176 0 DVZWJUUZLSCUQB-UHFFFAOYSA-N CC1=CC=C(C=C1)S(=O)(=O)CCS(C)(=O)=O
177 0 MSZPFWFDFWYVOE-UHFFFAOYSA-N COC1=CC=C(OC(=O)C2=CC=C(Cl)C=C2)C=C1
178 0 ODJPPMWDYMJAST-UHFFFAOYSA-N OC(=O)COC1=C(C=CC=C1Cl)C1=CC=CC=C1
179 0 YYLSMHZXCZRMRF-UHFFFAOYSA-N CN1C2=C(N=C(O2)C2=CC=CC=C2)C(=O)N(C)C1=O
180 0 LRCGJDSKVYHHES-UHFFFAOYSA-N NC1=NC(=O)C2N=NN(C2=N1)C1=CC=C(Cl)C=C1
181 0 QHHPMKKJBURYIQ-UHFFFAOYSA-N [O-][N+](=O)C1=CC=C(NC(=O)NC2=CC=CC=C2)C=C1
182 0 QPCPLFFZEHXWIJ-UHFFFAOYSA-N CN(CC1=CC=C(Cl)C=C1)CC1=CC=C(Cl)C=C1
183 0 MDPQWXBDMSAJJM-UHFFFAOYSA-N O=C1N(CC2=CC=CC=C2)CC2C1=NC(=O)NC2=O
184 0 AWTATRKWXMOKQD-UHFFFAOYSA-N CCOC(=O)C(C=NC1=CC=CC=C1Cl)C(=O)OCC
185 0 WTSRSXQEEUAWLU-UHFFFAOYSA-N S=P1(NC2=CC=CC=C2N1)OC1=CC=CC=C1
186 0 WPXQSKZBGJKXQO-UHFFFAOYSA-N O=C1NC(=O)C(N=N1)S(=O)(=O)N1CCOCC1
187 0 RBXFZKZMAUKGKA-UHFFFAOYSA-N CCOP(=O)(NC1=CC=CC(=C1)C(F)(F)F)OCC
188 0 HJQPCTOFNISCCQ-UHFFFAOYSA-N OCCN1C2=CC=CC=C2C=C2C(=O)NC(=O)N=C12
189 0 JLKRBPJUVGFLCV-UHFFFAOYSA-N CCOC(=O)C1=CN=C(SC)N=C1NCCO
190 0 MKGHYUVMRJIWPW-UHFFFAOYSA-N [O-][N+](=O)C1=CC=CC(NC(=O)NC2=CC=CC=C2)=C1
191 0 MQUAYIQAPMFLCC-UHFFFAOYSA-N OC(=O)C1=CC(Cl)=C(OCC2=CC=CC=C2)C=C1
192 0 KKGMIBJNWHZUAB-UHFFFAOYSA-N OC1=CC=C(Cl)C2=C1C(=O)C1CC=CCC1C2=O
193 0 KYSPTDBARQHQHB-UHFFFAOYSA-N OCC1OC(C(O)C1O)N1C=C(Cl)C=NC1=O
194 0 LBVZLRFSCVYDQN-UHFFFAOYSA-N CCOC(=O)C1C=NC2=CC=C3NC=NC3=C2C1=O
195 0 ZSCZWSWFZXIGDY-UHFFFAOYSA-N CC1=CC=C(C=C1)C1=C(N2C=CC=CC2=C1[N+]([O-])=O)[N+]([O-])=O
196 0 RQWJOPIZZSUGDC-UHFFFAOYSA-N OCC1OC(C(O)C1O)N1C=NC(Cl)=CC1=O
197 0 GBLYFHREDXDIIV-UHFFFAOYSA-N FC1=CC=CC=C1N\C(=N\C1=CC=CC=C1F)C#N
198 0 CYLUDCUQNPHHMS-UHFFFAOYSA-N FC1=CC=C(N\C(=N\C2=CC=C(F)C=C2)C#N)C=C1
199 0 GQOTVEHMQKIPGS-UHFFFAOYSA-N COC1=CC=C(C=C1)C(=O)OC1=CC=CC=C1Cl
200 0 ISLJYPPXVQBTQP-UHFFFAOYSA-N O=C(NC1=CC=CC=C1)OCC1=NC2=C(N1)C(=O)C=CC2=O
201 0 AMRYLFCALUMNPV-UHFFFAOYSA-N CN1C2=NOC(=C2C(=O)N(C)C1=O)C1=CC=CC=C1
202 0 FXGYYINAPYFDDP-UHFFFAOYSA-N CC(C)(C)OC(=O)N1C(Cl)=C(C=O)C2=CC=CC=C12
203 0 INKGKPCLQCFQKB-UHFFFAOYSA-N NC1=C(C=C(C=C1)[N+]([O-])=O)C(=O)NC1=CC=CC=C1
204 0 NUUGTSDUQSAQIU-UHFFFAOYSA-N COC1=CC=C(C=C1)C(=O)OC1=CC=C(Cl)C=C1
205 0 AVWXQTDOQZAJHQ-UHFFFAOYSA-N [O-][N+](=O)C1C(=O)N(N(C1=O)C1=CC=CC=C1)C1=CC=CC=C1
206 0 OOSNDHMLIFRVBM-UHFFFAOYSA-N OC1=CC(O)=C(C=C1)C(=O)CC1=CC=C(Cl)C=C1
207 0 GJQBOMLIZKYVFG-UHFFFAOYSA-N CCOC(=O)C1C=NN2C1=NC(=O)C1=CC=CC=C21
208 0 GJXBIVMCTDXUKR-UHFFFAOYSA-N ClC1=CC=CC=C1NC(=S)NC1=CC=CC=C1
209 0 KVWCSKAFDFBAEH-UHFFFAOYSA-N COC1=CC=C(C=C1)C1=NC(=NO1)C1=CC(=CC=C1)[N+]([O-])=O
210 0 NUNLXXARLCXOPW-UHFFFAOYSA-N ClC1=CC=C(OCC(=O)OC2=CC=CC=C2)C=C1
211 0 MLROXJBOMDEEPY-UHFFFAOYSA-N COC1=CC=CC(=C1)C1=NN=C(O1)C1=CC=C(C=C1)[N+]([O-])=O
212 0 PUZLCGYSAKXHRL-UHFFFAOYSA-N COC1=CC=C(C=C1)C1=NN=C(O1)C1=CC=C(C=C1)[N+]([O-])=O
213 0 FPWDMHRKKZPDFZ-UHFFFAOYSA-N COC1=C(CNC2CCCCC2)C=C(Br)C=C1
214 0 BTPGFGCYSXXOID-UHFFFAOYSA-N COC1=C(Br)C=C(CNC2CCCCC2)C=C1
215 0 OWZGPSNRSCNSRI-UHFFFAOYSA-N S1C2=NN=C(N2N=C1C1=CC=CC=C1)C1=CC=NC=C1
216 0 YRBVLVKDMVTDDO-UHFFFAOYSA-N ClC1=CC=CC(NC(=S)NC2=CC=CC=C2)=C1
217 0 XYAKDKSYCSTBMN-UHFFFAOYSA-N ClC1=CC=C(NC(=S)NC2=CC=CC=C2)C=C1
218 0 BCZZJDHMWJMILK-UHFFFAOYSA-N COC1=CC=CC(=C1)C1=NC(=NO1)C1=CC(=CC=C1)[N+]([O-])=O
219 0 WRELJNMKLNHYCU-UHFFFAOYSA-N OC(=O)C1=CC=C(OCC2=CC=C(Cl)C=C2)C=C1
220 0 PLFLYSSWKISNDL-UHFFFAOYSA-N CCOC(=O)C1=CN=C(N=C1C(F)(F)F)C1=CC=CC=N1
221 0 FMEUEBPGQJXWDA-UHFFFAOYSA-N CCOC(=O)C(C=NC1=CC=C(Cl)C=C1)C(=O)OCC
222 0 IUZMHUAHKBHJFY-UHFFFAOYSA-N CCOP(=O)(CN1C(=O)C2=CC=CC=C2C1=O)OCC
223 0 RCEYSQYPPMHENR-UHFFFAOYSA-N OC(=O)C1=CC=C(COC2=CC=C(Cl)C=C2)C=C1
224 0 DMVJAZBVAHBZNK-UHFFFAOYSA-N [O-][N+](=O)C1=CC=C(C=C1)C(=O)NCC1=CC=NC=C1
225 0 WIMYONIKOLZLBM-UHFFFAOYSA-N OC(=O)C1=CC=CC=C1OCC1=CC=CC=C1Cl
226 0 UMIRGIHRCRAJPI-UHFFFAOYSA-N OC(=O)C1=CC=CC=C1OCC1=CC=C(Cl)C=C1
227 0 OQTBAOKCXSPYKE-UHFFFAOYSA-N CC(NCC1=CC=CC=C1)C1=CC=C(Cl)C=C1Cl
228 0 FICFGTKHQQCELD-UHFFFAOYSA-N CC(NCC1=CC=C(Cl)C=C1Cl)C1=CC=CC=C1
229 0 XNRLYRGZEKWEMJ-UHFFFAOYSA-N COC1=CC(NC(=S)NN)=CC(OC)=C1OC
230 0 RJIIPCWLMHMXQA-UHFFFAOYSA-N CN1N=C(C=C1C(F)(F)F)C1=CC=C(CO)S1
231 0 VVLZLUQBKVMYQQ-UHFFFAOYSA-N NC(N=O)C1=CC=C(OC2=NC=C(C=C2)C(F)(F)F)C=C1
232 0 RKJVXMKEAVMWHX-UHFFFAOYSA-N CC1=CC(=C(NC(=O)C2=CN=CC=C2)C=C1)[N+]([O-])=O
233 0 IXSOERFZBHGAOQ-UHFFFAOYSA-N CC1=CC=C(C=C1)C(=O)NC1=NC=C(C=C1)[N+]([O-])=O
234 0 YPUOBLQIQXRNQU-UHFFFAOYSA-N CCCC(CCC(=O)NC1=NN=CS1)C(O)=O
235 0 ULFLACGIFMTNGR-UHFFFAOYSA-N OC(=O)C1=C(OCC2=CC=CC=C2)C=CC(Cl)=C1
236 0 MXULPPPMIRRVAW-UHFFFAOYSA-N CC(OC1=CC(C)=C(Cl)C(C)=C1)C1N=NC(=S)N1C
237 0 CUTOXSJDKJUWJH-UHFFFAOYSA-N CCN1C(N=NC1=S)C(C)OC1=CC=C(Cl)C(C)=C1
238 0 WMBQAJRNBQWSPS-UHFFFAOYSA-N NC1=CC=CC=C1NC(=O)C1=CC=C(C=C1)[N+]([O-])=O
239 0 RKWITJBPOJGUDF-UHFFFAOYSA-N CCN1C(N=NC1=S)C(C)OC1=CC(C)=CC=C1Cl
240 0 LGHPKSUPLDGYHW-UHFFFAOYSA-N CCN1C(N=NC1=S)C(C)OC1=CC=C(Cl)C=C1C
241 0 GOUYKEAWWARTPN-UHFFFAOYSA-N CCN1C(COC2=CC(C)=C(Cl)C(C)=C2)N=NC1=S
242 0 PSMWWOIRJZQOFM-UHFFFAOYSA-N NC(=S)OCCCCCN1C=NC2=C1NC=NC2=S
243 0 VJOKMRXMNXGEBW-UHFFFAOYSA-N NC1=CC=C(C=C1C(N=O)C1=CC=CC=C1)[N+]([O-])=O
244 0 BDJAEXMUQMNMAR-UHFFFAOYSA-N COC1=CC=C(C=C1)C1=NN=C(O1)C1=CC=CC=C1[N+]([O-])=O
245 0 RVXOFACJJMKRHR-UHFFFAOYSA-N COC1=CC=CC=C1C1=NC(=NO1)C1=CC(=CC=C1)[N+]([O-])=O
246 0 JFHBTDZUTSWGRK-UHFFFAOYSA-N NC1=CC=C(NC(=O)C2=CC=C(C=C2)[N+]([O-])=O)C=C1
247 0 URJOIZFTDVMRNQ-UHFFFAOYSA-N [O-][N+](=O)C1=CC(=NC=C1)C1=[N+]([O-])C=CC(=C1)[N+]([O-])=O
248 0 FWPCRABUESLZOT-UHFFFAOYSA-N CC1=C(C(=CC=C1)C(=O)NC1=CC=NC=C1)[N+]([O-])=O
249 0 CSIIUALMNKONTJ-UHFFFAOYSA-N CC1=C(C(=CC=C1)C(=O)NC1=CN=CC=C1)[N+]([O-])=O
250 0 DFZFUHQONIMFPR-UHFFFAOYSA-N ClC1=CC=C(C=C1)C1CC(N=N1)C1=CC=CS1
251 0 ZHVOIYMOENNRBF-UHFFFAOYSA-N CCOC(=O)C1=C2N=CC=C(N2N=C1)C1=CC=CO1
252 0 UQRLYDDCHNEFAP-UHFFFAOYSA-N OC(=O)COC1=C(Cl)C=C(C=C1)C1=CC=CC=C1
253 0 PAFHDOHFSGBJCW-UHFFFAOYSA-N S1C2=NN=C(N2N=C1C1=CC=CC=C1)C1=CN=CC=C1
254 0 INKRVCLHHYZHBJ-UHFFFAOYSA-N COC1=CC=C(C=C1)N=C1C2C=C(C=CC2=NC1=O)[N+]([O-])=O
255 0 NLSYAGPPJSQRGM-UHFFFAOYSA-N OC(=O)C1=C(Cl)C=C(OCC2=CC=CC=C2)C=C1
256 0 ZDLTYOVPUAHOPJ-UHFFFAOYSA-N CC1=C(C(=CC=C1)C(=O)NC1=CC=CC=N1)[N+]([O-])=O
257 0 PXDQZUYXGQDCDQ-UHFFFAOYSA-N FC1=CC(F)=C(NC2=NC=NC3=CC=CC=C23)C=C1
258 0 JLMRVKQIVQMDPC-UHFFFAOYSA-N [O-][N+](=O)C1=CC=C(C=C1)C(=O)OCC1=NC2=CC=CC=C2N1
259 0 FQOPXUAFKLFWCO-UHFFFAOYSA-N [O-][N+](=O)C1=CC=C(NN=CC2C=CC=CC2=O)C=C1
260 0 NIVFQXXZWHQDBJ-UHFFFAOYSA-N CC(=O)C1=C(C)OC(=CC2=CC=C(Cl)C=C2)C1=O
261 0 LNHIVMAEGWDENI-UHFFFAOYSA-N ClCCN(CCCl)C=C1CCC2=CC=CC=C2C1=O
262 0 MEMPPCGVAMKFNC-UHFFFAOYSA-N C[N+]1=C(SC2=CC=CC=C12)C=CC1=CC=CC(=C1)[N+]([O-])=O
263 0 KFCOQJCKINQZHN-UHFFFAOYSA-N S=C1SCC2N=NN(CC3=CC=CC=C3)C2=N1
264 0 QMXPJNHJNFUZAT-UHFFFAOYSA-N OC(=O)C1=CC=C(OCC2=CC(Cl)=CC=C2)C=C1
265 0 NZZFDEXCRZRHED-UHFFFAOYSA-N CCCCNC(=S)NNC1=CC=C(Cl)C=C1
266 0 ZZLXYZLVZBXJBY-UHFFFAOYSA-N OC(=O)C1=CC=CC=C1OCC1=CC(Cl)=CC=C1
267 0 KBJNBGAXZRIWHP-UHFFFAOYSA-N OC(=O)C1=CC(OCC2=CC(Cl)=CC=C2)=CC=C1
268 0 ARDDJTFNQIDAJU-UHFFFAOYSA-N N#CN=C1C2=C(C=CS2)C(=NC#N)C2=CC=CC=C12
269 0 JBJNAQTZCRRWCR-UHFFFAOYSA-N ClC1=CC(Cl)=C(NCCCC2=CC=CC=C2)C=C1
270 0 SGVKGPHKMMNVJY-UHFFFAOYSA-N ON1C2=CC=CC=C2[N+]([O-])=C2C1=CC(=O)C1=C2C=CC=N1
271 0 LWFOLZPZYGVKAO-UHFFFAOYSA-N COC1=CC2=C(C=C1)C(CN1C=NC=N1)=CC(=O)O2
272 0 VGHKUIOSWPONRU-UHFFFAOYSA-N FC1=CC=C(NC2=NC=NC3=C2C=CC(F)=C3)C=C1
273 0 IEXNKDQSZTYMTI-UHFFFAOYSA-N CC(C)(C)OC(=O)NCC1=C(O)C=CC(Cl)=C1
274 0 UCWBYQNDSCUAAU-UHFFFAOYSA-N CC(C)(C)[Si](C)(C)OCCC#CBr
275 0 PZTNLGKMAYZNHG-UHFFFAOYSA-N CN1C2=CC=CC(C(O)=O)=C2N=C1C1=CC=CC=C1[N+]([O-])=O
276 0 KTOKAXBSNRGBSX-UHFFFAOYSA-N CCOP(=O)(CC(=O)C1=CC=CC=N1)OCC
277 0 DFZFUHQONIMFPR-UHFFFAOYSA-N ClC1=CC=C(C=C1)C1CC(N=N1)C1=CC=CS1
278 0 XHQGPCIAMJHNQO-UHFFFAOYSA-N C[Si](C)(C)N(C1=CC=CC=C1)[Si](C)(C)Cl
279 0 PSAFEPFUPOBJFZ-UHFFFAOYSA-N COC1=CC(=CC(OC)=C1OC)C1=NC(CCl)=C(C)O1
280 0 ALMJMOPIBISVHZ-UHFFFAOYSA-N OC(=O)CC1=CC=CC=C1OC1=CC=C(Cl)C=C1
281 0 PYYSVRWLUJQZPM-UHFFFAOYSA-N [H]C12SC([H])(C3=CC=CC=C13)C(C#N)(C#N)C2(C#N)C#N
282 0 YLHQOUAEWJREMV-UHFFFAOYSA-N ClC1(Cl)C2CC3=CC4=CC=CC=C4C=C3CC12
283 0 DDSWZEGGIONFTE-UHFFFAOYSA-N COC(=O)C1=NC(N)=NC=C1C(=O)C1=CC=CC=C1
284 0 LJHITQVUVVQYIC-UHFFFAOYSA-N BrC1=CC=C(C=C1)N1CCC2(CCCC2)C1
285 0 WPGJSAWLHUFDAI-UHFFFAOYSA-N CCS(=O)(=O)C1=NC=CC(=N1)N1CCOCC1
286 0 AMGDADWZZVMVNU-UHFFFAOYSA-N CC(=O)C1=CC=C(NC2=C(C=CC=N2)[N+]([O-])=O)C=C1
287 0 ILJHIDUKXZLTOI-UHFFFAOYSA-N [O-][N+](=O)C1=C(NC2=CC3=C(COC3)C=C2)N=CC=C1
288 0 ZYOBGMQQTGUPBY-UHFFFAOYSA-N C[Sn](C)(C)C1CCCC(=O)C1
289 0 ACRGFWLMXXOWJE-UHFFFAOYSA-N ClC1(Cl)CC1(C1=CC=CC=C1)C1=CC=CC=C1
290 0 FMTUOZQCVABXSC-UHFFFAOYSA-N CCS(=O)(=O)C1=CC=C(C=C1)S(=O)(=O)CC
291 0 PKMKNEIUKHPJAX-UHFFFAOYSA-N OC(=O)CC1=C(OC2=CC=CC=C2)C=CC(Cl)=C1
292 0 FFWAXCOBUOZBQZ-UHFFFAOYSA-N COC(=O)C(C(=O)OC(C)C)=C1SCCS1
293 0 SGMZZSVTQPMEPX-UHFFFAOYSA-N CNC(=S)NCCSCC1=CSC(N)=N1
294 0 IIJNPKVOYPDSMV-UHFFFAOYSA-N CC(NC(=O)C(Br)C(C)(C)C)C1=CC=CC=C1
295 0 BTULKVWWGJYSDU-UHFFFAOYSA-N O=S1(=O)CCCS(=O)(=O)C1CCN1CCOCC1
296 0 MIZMASRUTHLLRT-UHFFFAOYSA-N CC(=O)N(C1=CC=CC=C1)C1=C(C=CC=N1)[N+]([O-])=O
297 0 VUEFDGJYMSHXKJ-UHFFFAOYSA-N COC1C(COC(=O)C11SCCS1)C(C)=O
298 0 JJMHIEVGMFNTRR-UHFFFAOYSA-N [O-][N+](=O)C1=CC=C(NNC(=O)C2=CC=CC=C2)C=C1
299 0 PIYIYBKUWPMENA-UHFFFAOYSA-N CC(C)(CO)C(=O)N(O)CC1=CC=CC=C1Cl
300 0 PMTWWRFMLUUOGB-UHFFFAOYSA-N CC(=O)OC1ON(CC2=CC=CC=C2Cl)C(=O)C1(C)C
301 0 ONRSRZXSWBTYBJ-UHFFFAOYSA-N ClC1=C(C=CC=N1)C(=O)NC(=S)NC1CCCCC1
302 0 KGYMQQAJSYYFLR-UHFFFAOYSA-N O=C1N(OCCC2=CN=CN2)C(=O)C2=CC=CC=C12
303 0 XDLRGJSCZRZVJF-UHFFFAOYSA-N CCOP(=O)(OCC)C(CC#N)C1=CC=CO1
304 0 GACXETQGFCXPMM-UHFFFAOYSA-N COC1=CC=CC(=C1)N=C1C2C=C(C=CC2=NC1=O)[N+]([O-])=O
305 0 IWPZYXLYGCQHTJ-UHFFFAOYSA-N CCNC1=NN=C(CCCOC2=CC=C(Cl)C=C2)S1
306 0 PUYRZPRNFQMJKX-UHFFFAOYSA-N CNC1=NN=C(CCCCOC2=CC=C(Cl)C=C2)S1
307 0 MTUNUMPRULCKFG-UHFFFAOYSA-N OC(=O)C1=CC=CC(CC2=CC=C(Cl)C=C2)=C1O
308 0 WWIIUZRDEYPOAR-UHFFFAOYSA-N CC1=CC(C)=C(NCC2=C(Cl)C=C(Cl)C=C2)C=C1
309 0 SKNZNANPOBAOAE-UHFFFAOYSA-N CCOC1=C(OCC)C(Cl)=CC(NC(C)=O)=C1
310 0 NRMJORKWXBXRLJ-UHFFFAOYSA-N CSC1=NC(NC2=CC=CC(C)=C2C)=CC(Cl)=N1
311 0 OYVHTXVOAVXNOI-UHFFFAOYSA-N [O-][N+](=O)C1=CC=C(C=C1)C(=O)C1=NC=NC2=CC=CC=C12
312 0 XBEDDDLZCIRMKE-UHFFFAOYSA-N CC1=CC=C(SC2=C(F)C=C(C#N)C(F)=N2)C=C1
313 0 BGCUVRJKBSXIDZ-UHFFFAOYSA-N O=NC1=CC2=C(C=CC3=CC=CC=C23)C2=CC=CC=C12
314 0 RHLQQXGTFMENKD-UHFFFAOYSA-N COC1=CC(OC)=C(CCNC(=O)CCl)C=C1
315 0 MZQVXSSVFCCFCV-UHFFFAOYSA-N NC(=O)C1=CC=CC=C1NC1=CC=C(C=C1)[N+]([O-])=O
316 0 WBKVJOCZCGZSJP-UHFFFAOYSA-N [H]C12CCC([H])(C1)C(C2)N(CC1=CC=C(Cl)C=C1)C(Cl)=O
317 0 KGJTVSMEWFIWLX-UHFFFAOYSA-N CNC1=NN=C(CCCCOC2=CC(Cl)=CC=C2)S1
318 0 JZVRBCSBIZBCNO-UHFFFAOYSA-N CNC1=NN=C(CCCCOC2=CC=CC=C2Cl)S1
319 0 HNSKBYWTNSSVBT-UHFFFAOYSA-N CNC1=NN=C(CCC(C)OC2=CC=C(Cl)C=C2)S1
320 0 GELGMOVVQFFDES-UHFFFAOYSA-N CC(C)(C)[Si](C)(C)OCC#CCBr
321 0 ZIQZVWYAZWTQPW-UHFFFAOYSA-N COC1=CC=CC=C1N=NC1=CC=CC=C1[N+]([O-])=O
322 0 BXWSVNWRCIAGHG-UHFFFAOYSA-N CCC1=NOC(CN2C(=O)C3=CC=CC=C3C2=O)=N1
323 0 IJALVPVCGQULIP-UHFFFAOYSA-N CC1=CC=CC=C1OC(=O)C1=C(O)C=CC(Cl)=C1
324 0 CDBOTLBWQJJKQJ-UHFFFAOYSA-N CC1=C(Cl)C=CC(OC(=O)C2=CC=CC=C2O)=C1
325 0 NBVAPHKPYCQSTH-UHFFFAOYSA-N BrCCCCC1=CC=CC2=CC=CC=C12
326 0 ABWLAKRFQXPGJM-UHFFFAOYSA-N COC1=C(Cl)C=C(C=C1)C1=CC=C(C=C1)C(O)=O
327 0 WEYXGKGBWBMISB-UHFFFAOYSA-N COC(=O)C1C(C(=O)OC)C11SCCCS1
328 0 KJOCCCCUKDDDDA-UHFFFAOYSA-N O=C(NC1=CC(=CC=C1)N1NN=NC1=S)C1=CC=CC=C1
329 0 UPRUMYQKRKLRCT-UHFFFAOYSA-N COC(=O)C(C(=O)OC)=C1SCCCCS1
330 0 UNUVOTLFKTZBGA-UHFFFAOYSA-N CCOC(=O)C(C(=O)OC(C)C)=C1SCS1
331 0 ANWKXZMOVJSSOI-UHFFFAOYSA-N CN(C)CCN(C(C)=O)c1ccsc1[N+]([O-])=O
332 0 NLVRPRRTWUOBLE-UHFFFAOYSA-N [O-][N+](=O)c1sccc1NCCN1CCOCC1
333 0 SRWOFDTVVMATQK-UHFFFAOYSA-N ON(N=NC1=CC=C(C=C1)C(O)=O)C1=CC=CC=C1
334 0 XYWCXPKPSPHSAA-UHFFFAOYSA-N OC(=O)CC1=CC=C(OC2=CC=C(Cl)C=C2)C=C1
335 0 REGNGRJQIWYYRJ-UHFFFAOYSA-N ClC1=CC=C(CCNCC2=CC=C(Cl)C=C2)C=C1
336 0 KZGIACZNLMRJJR-UHFFFAOYSA-N OC1=CC(Cl)=CC(=C1)C(=O)OCC1=CC=CC=C1
337 0 XSEGCHYEPATDIM-UHFFFAOYSA-N S(C1=CC=CC=C1)C1=NC2=CC=CC=C2N2N=NN=C12
338 0 KCGVSWOLBMMCMW-UHFFFAOYSA-N FC(F)(F)C1=CC(CCl)=C(C=C1)N1CCOCC1
339 0 QEEKMSCHFGAGCI-UHFFFAOYSA-N CC(C)C1=CC=CC(C(C)C)=C1NC(=O)CBr
340 0 JUUYZCCKKAMCFI-UHFFFAOYSA-N ClC1=CC=CC=C1OCC(=O)OC1=CC=CC=C1
341 0 IEBWGBFBTXVGIF-UHFFFAOYSA-N CC(C)OC(=O)COC1=C2N=CC=CC2=C(Cl)C=C1
342 0 UKQPTEWFNZEMCV-UHFFFAOYSA-N OC1=CC(Cl)=C(C=C1)C(=O)OCC1=CC=CC=C1
343 0 AFOKQFUYUOKXHC-UHFFFAOYSA-N CCN1C(N=NC1=O)C1=CC(=CC=C1)C(F)(F)F
344 0 CBFZRLQZSOMINR-UHFFFAOYSA-N NC1=NC(=O)N(C=C1F)C1OC(CO)C(O)C1=C
345 0 YRTDVIWFGQTNQJ-UHFFFAOYSA-N ON1C2=CC=CC=C2C(C#N)=C1C1=CC=CC=C1[N+]([O-])=O
346 0 XZTYGFHCIAKPGJ-UHFFFAOYSA-N CN(C)CCOC(=O)COC1=CC=C(C=C1)Cl
347 0 OCWXQNWFVXBXMU-UHFFFAOYSA-N CCCCNC(=O)NS(=O)(=O)C1=CC=CC=N1
348 0 XHSCWQKTMYCCII-UHFFFAOYSA-N COC1=CC(O)=C(C=C1)C(=O)C1=CC(Cl)=CC=C1
349 0 JYXVQAVKGIBATI-UHFFFAOYSA-N [O-][N+](=O)C1=CC=C(O1)C1=NN(CC2=CC=CC=C2)C=C1C=O
350 0 JZCNKVQJECHFKA-UHFFFAOYSA-N CC1=CC=C(C=C1)N1C=C(C=O)C(=N1)C1=CC=C(O1)[N+]([O-])=O
351 0 BFSMULOSYIQCGJ-UHFFFAOYSA-N OC(=O)C1=CC=C(C=C1)P(O)(=O)C1=CC=CC=C1
352 0 KTZQMOQHSQRAJH-UHFFFAOYSA-N OC(=O)C1=C(COC2=CC=CC=C2)C=CC(Cl)=C1
353 0 BLCXFSUTKOZWLS-UHFFFAOYSA-N COC1=C(C=C(Cl)C=C1)C1=CC(=CC=C1)C(O)=O
354 0 QIIRKQVXCAYBNN-UHFFFAOYSA-N COC1=CC2=C(OC(=CC2=O)C2=NN(C)N=C2)C=C1
355 0 LQAMGNCRBMPFTL-UHFFFAOYSA-N COC1=CC2=C(OC(=CC2=O)C2=CN=NN2C)C=C1
356 0 FYCAHNFQEKCBDG-UHFFFAOYSA-N COC1=CC2=C(OC(=CC2=O)C2=CN(C)N=N2)C=C1
357 0 VXRQDVKWEKDZKL-UHFFFAOYSA-N CN1C(COC2=C(C=CC=N2)[N+]([O-])=O)=NC=C1[N+]([O-])=O
358 0 JTGJPFLBFUAUJH-UHFFFAOYSA-N CN1C(COC2=CC=CC(=N2)[N+]([O-])=O)=NC=C1[N+]([O-])=O
359 0 RIRUUBOQEZYITM-UHFFFAOYSA-N CN1CCC2=CC3=C(C(=C2C1)OC)OCO3.Cl
360 0 YWPODDOIKZHOPX-UHFFFAOYSA-N NC1=CC(=C(C=C1)N1CCNCC1)S(O)(=O)=O
361 0 STAICVYVVDGMGK-UHFFFAOYSA-N CN(C)CCNC(=O)c1cc(c(C)s1)[N+]([O-])=O
362 0 KPCXMWNTFMVVEE-UHFFFAOYSA-N FC1=CC=C(C=C1)C1=C(C=NN1)C1=CC(F)=NC=C1
363 0 MBBXIKGKEFSSPX-UHFFFAOYSA-N CC(C)N(C(C)C)C(=O)CC1=CC=CC=C1Br
364 0 MCBKBOQPEWFTLJ-UHFFFAOYSA-N OC(=O)C1=C(OCC2=CC=CC=C2)C=C(Cl)C=C1
365 0 DRPPFIRCBMBJCM-UHFFFAOYSA-N CC1=CC(N=NC2=CC=CC=C2[N+]([O-])=O)=C(O)C=C1
366 0 RQTZERGMTDGMMD-UHFFFAOYSA-N ClC1=NN=C(SCCN2CCCCC2)C=C1
367 0 VAHRINASWSACNW-UHFFFAOYSA-N CC1=CC(C=CC1=O)N=NC1=CC=C(C=C1)[N+]([O-])=O
368 0 UTALRIPMLUBCCE-UHFFFAOYSA-N O=C(NC1=CC=CC=C1)N1N=NN(C1=S)C1=CC=CC=C1
369 0 IALFIINUVBLRFY-UHFFFAOYSA-N CC1(NC2=CC(Cl)=CC=C2S1)C1=CC=CC=N1
370 0 FQLZGNZSYMTIRI-UHFFFAOYSA-N C[S+](C)C1C(=O)C(=O)C([S+](C)C)C(=O)C1=O
371 0 UESDIBLBXYIRLZ-UHFFFAOYSA-N CN(C)CCC(C)(C(=O)CBr)C1=CC=CC=C1
372 0 JPZNFOOQCSHGDH-UHFFFAOYSA-N COC1=CC=C(CC(N)C(=O)OCCCl)C=C1
373 0 VJSUICOUCKHBBV-UHFFFAOYSA-N COC1=CC=CC=C1C1=NC2=C(C=NN2C)C(=O)O1
374 0 TULAGOLHEDJGHV-UHFFFAOYSA-N FC1=C(Cl)C=C(C=C1)C(=O)CCCCCCl
375 0 KHFHMCPDVGSFEZ-UHFFFAOYSA-N COC1=C(C=CC(=C1)C1=CC=C(Cl)C=C1)C(O)=O
376 0 LAFRWTOEDIMTLU-UHFFFAOYSA-N COC1=C(CC=C)C=CC2=C1C(=O)C=C(Cl)C2=O
377 0 XRQUTVLZVKJYEZ-UHFFFAOYSA-N NC(=O)C1=CC=CC=C1NC1=CC=CC=C1[N+]([O-])=O
378 0 NDKHORDFZTVOQX-UHFFFAOYSA-N CC(=O)OCCOCN1C=C(Cl)C(=O)NC1=O
379 0 YWTLVCWWIQBSOV-UHFFFAOYSA-N COC1=CC=C(C=C1)C1=C(Cl)C=CC(=C1)C(O)=O
380 0 QHVJOAFQMYLFAG-UHFFFAOYSA-N COC1=CC=CC(=C1)C1=C(Cl)C=CC(=C1)C(O)=O
381 0 NXINGUGBBGEJPK-UHFFFAOYSA-N COC1=CC=CC=C1C1=C(Cl)C=CC(=C1)C(O)=O
382 0 FSJLIFCBCGGQFT-UHFFFAOYSA-N CC(C)(C)OC(=O)N1C=C(C=O)C2=C1C=CC=C2Cl
383 0 WWBJEBQJHYKQHM-UHFFFAOYSA-N COC1=C(OC)C=C(CCNC(=O)CCl)C=C1
384 0 RWWICWFUQKISNP-UHFFFAOYSA-N COC(=O)C1=CC=C(C=C1)C1=CC(O)=C(Cl)C=C1
385 0 GCFCLRRKQXUVJM-UHFFFAOYSA-N CC1(C)OB(OC1(C)C)C1=C(Cl)C(F)=NC=C1
386 0 BEZLAYYFGVADSA-UHFFFAOYSA-N CCOP(=O)(OCC)OP(=O)(OC)OC
387 0 ABTGXMCDXOHGOP-UHFFFAOYSA-N CC(C)N(C(C)C)C(=O)C1=CC(C)=C(Br)C=C1
388 0 ZHBOWFMFTXVDPY-UHFFFAOYSA-N CC1(C)OB(OC1(C)C)C1=CC(F)=NC(Cl)=C1
389 0 KNIZZYCAQOGVEO-UHFFFAOYSA-N [O-][N+](=O)C1=CC=CC=C1CNC(=O)C1=CN=CC=C1
390 0 SDSMQRZMWSETPY-UHFFFAOYSA-N O=C1OC(=O)C2=CN=C(N=C2N1CC#C)C1=CC=CC=C1
391 0 UWXQQAXDUAXRKE-UHFFFAOYSA-N COC1=C(C=C(Cl)C=C1)C1=CC=CC=C1C(O)=O
392 0 RDLNMPPOULPVDY-UHFFFAOYSA-N COC1=C(C=C(Cl)C=C1)C1=CC=C(C=C1)C(O)=O
393 0 KDPOUKKMFIFCSZ-UHFFFAOYSA-N COC1=C(Cl)C=C(C=C1)C1=CC=CC=C1C(O)=O
394 0 OMNGOBJTDWDOJT-UHFFFAOYSA-N COC1=C(Cl)C=C(C=C1)C1=CC(=CC=C1)C(O)=O
395 0 AOYIXVXLZOQVAE-UHFFFAOYSA-N COC1=CC(C(O)=O)=C(C=C1)C1=CC=C(Cl)C=C1
396 0 REDLYUUPWWTRDL-UHFFFAOYSA-N COC1=CC=CC=C1C1=CC(C(O)=O)=C(Cl)C=C1
397 0 XMIRFXQWRTXYOI-UHFFFAOYSA-N COC1=CC=C(C=C1)C1=CC(C(O)=O)=C(Cl)C=C1
398 0 IRBXJYBKBLPYBG-UHFFFAOYSA-N COC1=CC=CC(=C1)C1=CC(C(O)=O)=C(Cl)C=C1
399 0 CQZZESXMYMNTMF-UHFFFAOYSA-N O=NC1=CC2=C(C=C1)C=CC1=C2C=CC2=CC=CC=C12
400 0 SJDGXSBYCHDKMS-UHFFFAOYSA-N COC1=CC(C(O)=O)=C(C=C1)C1=CC=CC=C1Cl
401 0 CKEUJHVZWLTZRZ-UHFFFAOYSA-N COC1=CC(C(O)=O)=C(C=C1)C1=CC(Cl)=CC=C1
402 0 CZGPPYHWISSCGP-UHFFFAOYSA-N CCCCOC1=C(Cl)C=C(C=C1Cl)B(O)O
403 0 NIDCPTZXOXJCGW-UHFFFAOYSA-N CC(C)COC1=C(Cl)C=C(Cl)C(=C1)B(O)O
404 0 UNUSRHVSANUKKR-UHFFFAOYSA-N CCCCOC1=C(Cl)C=C(Cl)C(=C1)B(O)O
405 0 DRYXFJQEEDVSFI-UHFFFAOYSA-N COC1=CC=CC(=C1Cl)C1=CC(=CC=C1)C(O)=O
406 0 NKQXNXBDZCZIRX-UHFFFAOYSA-N COC1=C(Cl)C=CC(=C1)C1=CC(=CC=C1)C(O)=O
407 0 HTTQWXUOAKRUBK-UHFFFAOYSA-N COC1=CC(Cl)=CC(=C1)C1=CC(=CC=C1)C(O)=O
408 0 CNLNBYMMKGMIEU-UHFFFAOYSA-N COC1=CC(=C(Cl)C=C1)C1=CC(=CC=C1)C(O)=O
409 0 UQIHUVBRQAKJHD-UHFFFAOYSA-N COC1=CC(Cl)=C(C=C1)C1=CC(=CC=C1)C(O)=O
410 0 DPLIDNDATZAKKG-UHFFFAOYSA-N CC1(C)OB(OC1(C)C)C1=CN=C(Cl)C=C1F
411 0 GZRZNYRICKWBKF-UHFFFAOYSA-N CC1(C)OB(OC1(C)C)C1=CC(Cl)=C(F)N=C1
412 0 KURVOLBPNVYEGO-UHFFFAOYSA-N CC1(C)OB(OC1(C)C)C1=CC(Cl)=NC=C1F
413 0 ZWBDJNDVZJDUOF-UHFFFAOYSA-N COC1=CC(=C(Cl)C=C1)C1=CC=CC=C1C(O)=O
414 0 XORRDGGWSMQYIO-UHFFFAOYSA-N COC1=CC(=C(Cl)C=C1)C1=CC=C(C=C1)C(O)=O
415 0 UJXHLFMAPXKPKY-UHFFFAOYSA-N COC1=C(C=CC(Cl)=C1)C1=CC=CC=C1C(O)=O
416 0 VASYCLURFPIHFM-UHFFFAOYSA-N COC1=C(C=CC(Cl)=C1)C1=CC(=CC=C1)C(O)=O
417 0 WUIDYJIEGHOXCS-UHFFFAOYSA-N COC1=C(C=CC(Cl)=C1)C1=CC=C(C=C1)C(O)=O
418 0 QBUBNFHXUXOQIW-UHFFFAOYSA-N COC(=O)C1=CC(=C(Cl)C=C1)C1=CC=CC=C1O
419 0 UIAMDPLAXADMIC-UHFFFAOYSA-N COC(=O)C1=CC(=C(Cl)C=C1)C1=CC(O)=CC=C1
420 0 DTWIAMNHBWGDGM-UHFFFAOYSA-N COC(=O)C1=CC(=C(Cl)C=C1)C1=CC=C(O)C=C1
421 0 XKNJPOKFNWXGSY-UHFFFAOYSA-N COC(=O)C1=C(Cl)C=C(C=C1)C1=CC=CC=C1O
422 0 HYNIAOGEGBWYKZ-UHFFFAOYSA-N COC(=O)C1=C(Cl)C=C(C=C1)C1=CC(O)=CC=C1
423 0 CSVRBQGHWWENPS-UHFFFAOYSA-N COC(=O)C1=C(Cl)C=C(C=C1)C1=CC=C(O)C=C1
424 0 HQLNPLISTXEQJN-UHFFFAOYSA-N COC(=O)C1=C(Cl)C=CC(=C1)C1=CC=CC=C1O
425 0 QUQXRTQTWGEEIC-UHFFFAOYSA-N COC(=O)C1=C(Cl)C=CC(=C1)C1=CC(O)=CC=C1
426 0 FYTKXUQIMALGMA-UHFFFAOYSA-N COC(=O)C1=C(Cl)C=CC(=C1)C1=CC=C(O)C=C1
427 0 HHQNQUDNHGKXRV-UHFFFAOYSA-N CC1=C(O)C=CC(=C1)C1=CC(C(O)=O)=C(Cl)C=C1
428 0 PSNODMUAHJPOJH-UHFFFAOYSA-N CC1=C(O)C=C(C=C1)C1=CC(C(O)=O)=C(Cl)C=C1
429 0 JREBHGZNYNQTAQ-UHFFFAOYSA-N CC1=CC(=CC(O)=C1)C1=CC(C(O)=O)=C(Cl)C=C1
430 0 ARJOGTSQJQDZMI-UHFFFAOYSA-N COC1=CC(=C(Cl)C=C1)C1=CC(C=O)=C(O)C=C1
431 0 SVSGSGKCTGLLGE-UHFFFAOYSA-N COC1=CC(=C(Cl)C=C1)C1=CC(O)=C(C=O)C=C1
432 0 KDJARBJCQIQMLX-UHFFFAOYSA-N COC1=CC(=C(Cl)C=C1)C1=CC=CC(C=O)=C1O
433 0 FDZNZXCITNKEMZ-UHFFFAOYSA-N COC1=C(Cl)C=C(C=C1)C1=CC(C=O)=C(O)C=C1
434 0 UNEMYZJBCDBVCZ-UHFFFAOYSA-N COC1=C(Cl)C=C(C=C1)C1=CC(O)=C(C=O)C=C1
435 0 YGMHUKDSGSHQJZ-UHFFFAOYSA-N COC1=C(Cl)C=C(C=C1)C1=CC=CC(C=O)=C1O
436 0 QFPTUCZPCOWEFZ-UHFFFAOYSA-N COC1=C(C=CC(Cl)=C1)C1=CC(C=O)=C(O)C=C1
437 0 NLTPAASOUUDGTI-UHFFFAOYSA-N COC1=C(C=CC(Cl)=C1)C1=CC(O)=C(C=O)C=C1
438 0 IAMUQUZDIFXZKR-UHFFFAOYSA-N COC1=C(C=CC(Cl)=C1)C1=CC=CC(C=O)=C1O
439 0 VOHGCEXLTQDNLB-UHFFFAOYSA-N COC1=C(C=C(Cl)C=C1)C1=CC(C=O)=C(O)C=C1
440 0 OMVYGGZSECOCMY-UHFFFAOYSA-N COC1=C(C=C(Cl)C=C1)C1=CC(O)=C(C=O)C=C1
441 0 FDGSYCMHIKYPIH-UHFFFAOYSA-N COC1=C(C=C(Cl)C=C1)C1=CC=CC(C=O)=C1O
442 0 UJNZQHOXLXDSJM-UHFFFAOYSA-N COC(=O)C1=CC=CC(=C1)C1=CC(Cl)=C(O)C=C1
443 0 QIOAXRIBALVIOG-UHFFFAOYSA-N COC(=O)C1=CC=CC(=C1)C1=CC(O)=C(Cl)C=C1
444 0 POSSKSIDZUTBRI-UHFFFAOYSA-N COC(=O)C1=CC=CC(=C1)C1=CC(O)=CC(Cl)=C1
445 0 DIDHAEBKDLTMKI-UHFFFAOYSA-N COC(=O)C1=CC=C(C=C1)C1=CC(Cl)=C(O)C=C1
446 0 AFRXANHLCOTLIG-UHFFFAOYSA-N COC(=O)C1=CC=C(C=C1)C1=CC(O)=CC(Cl)=C1
447 0 PWCDFWYBIJFACJ-UHFFFAOYSA-N NC(=O)C1=CC=CC(=C1)C1=CN=C(N)C=C1C(O)=O
448 0 DUZVANXBLKUYEX-UHFFFAOYSA-N NC(=O)C1=CC=CC(=C1)C1=CC(C(O)=O)=C(N)N=C1
449 0 BCHOMVHSKLZUMW-UHFFFAOYSA-N OCC1=CC=CC=C1C1=CC(C(O)=O)=C(Cl)C=C1
450 0 BTUKFJYEYZEFEL-UHFFFAOYSA-N OCC1=CC=CC=C1C1=CC(Cl)=C(C=C1)C(O)=O
451 0 IKNFIXZWIPYFAI-UHFFFAOYSA-N OCC1=CC=CC=C1C1=CC(=CC(Cl)=C1)C(O)=O
452 0 KSKFDNZKNVWPRY-UHFFFAOYSA-N OCC1=CC=CC=C1C1=C(C=CC(Cl)=C1)C(O)=O
453 0 PWUUMFFCHOSTHV-UHFFFAOYSA-N OCC1=CC=CC=C1C1=C(C(O)=O)C(Cl)=CC=C1
454 0 DLGHWBNYRCHUSG-UHFFFAOYSA-N OCC1=CC=CC=C1C1=C(Cl)C=CC(=C1)C(O)=O
455 0 IDVGWBYQCOJBDX-UHFFFAOYSA-N OCC1=CC(=CC=C1)C1=CC(C(O)=O)=C(Cl)C=C1
456 0 OBLPHJSNJXSACD-UHFFFAOYSA-N OCC1=CC(=CC=C1)C1=CC(Cl)=C(C=C1)C(O)=O
457 0 VNRHPOORIWKJMA-UHFFFAOYSA-N OCC1=CC(=CC=C1)C1=CC(=CC(Cl)=C1)C(O)=O
458 0 IMWQBOJKYVJWJM-UHFFFAOYSA-N OCC1=CC(=CC=C1)C1=C(C=CC(Cl)=C1)C(O)=O
459 0 WIDATZXZFNDYNL-UHFFFAOYSA-N OCC1=CC(=CC=C1)C1=C(C(O)=O)C(Cl)=CC=C1
460 0 CEXCFGBFFTVJJB-UHFFFAOYSA-N OCC1=CC(=CC=C1)C1=C(Cl)C=CC(=C1)C(O)=O
461 0 FAEDIDKVZNCXQV-UHFFFAOYSA-N OCC1=CC=C(C=C1)C1=CC(C(O)=O)=C(Cl)C=C1
462 0 FSURYLMQGKJETK-UHFFFAOYSA-N OCC1=CC=C(C=C1)C1=CC(Cl)=C(C=C1)C(O)=O
463 0 QNPVCQDOLKHJRI-UHFFFAOYSA-N OCC1=CC=C(C=C1)C1=CC(=CC(Cl)=C1)C(O)=O
464 0 PZQWMMTVTSVJTG-UHFFFAOYSA-N OCC1=CC=C(C=C1)C1=C(C=CC(Cl)=C1)C(O)=O
465 0 MTGNZLSZGDXROG-UHFFFAOYSA-N OCC1=CC=C(C=C1)C1=C(C(O)=O)C(Cl)=CC=C1
466 0 KADKIUIJQPNKCL-UHFFFAOYSA-N OCC1=CC=C(C=C1)C1=C(Cl)C=CC(=C1)C(O)=O
467 0 WZLAZYJDKBCRSP-UHFFFAOYSA-N COC1=CC=CC=C1C1=CC(Cl)=C(C=C1)C(O)=O
468 0 NLWIXLYUEMIJKR-UHFFFAOYSA-N COC1=CC=CC=C1C1=CC(=CC(Cl)=C1)C(O)=O
469 0 MHCFSODBRNYULW-UHFFFAOYSA-N COC1=CC=CC=C1C1=C(C=CC(Cl)=C1)C(O)=O
470 0 CQONRXTZZATYBZ-UHFFFAOYSA-N COC1=CC=CC=C1C1=C(C(O)=O)C(Cl)=CC=C1
471 0 SWRZETFUQIUCRC-UHFFFAOYSA-N COC1=CC=CC(=C1)C1=CC(Cl)=C(C=C1)C(O)=O
472 0 JMLYJZBBCHQNKB-UHFFFAOYSA-N COC1=CC=CC(=C1)C1=CC(=CC(Cl)=C1)C(O)=O
473 0 LZFQHXVFHVGJNX-UHFFFAOYSA-N COC1=CC=CC(=C1)C1=C(C=CC(Cl)=C1)C(O)=O
474 0 DICDUOCHDFDMFW-UHFFFAOYSA-N COC1=CC=CC(=C1)C1=C(C(O)=O)C(Cl)=CC=C1
475 0 QNPGXMVJFHHOOD-UHFFFAOYSA-N COC1=CC=C(C=C1)C1=CC(Cl)=C(C=C1)C(O)=O
476 0 UEUSJPFKBIHVQT-UHFFFAOYSA-N COC1=CC=C(C=C1)C1=CC(=CC(Cl)=C1)C(O)=O
477 0 BGIJTQOXDPBDCF-UHFFFAOYSA-N COC1=CC=C(C=C1)C1=C(C=CC(Cl)=C1)C(O)=O
478 0 DVGQXCYEFNBGIK-UHFFFAOYSA-N COC1=CC=C(C=C1)C1=C(C(O)=O)C(Cl)=CC=C1
479 0 BYWOIWKCOKQPJP-UHFFFAOYSA-N COC1=C(C=CC(=C1)C(O)=O)C1=CC=CC=C1Cl
480 0 REYYMQZTARIDFJ-UHFFFAOYSA-N COC1=C(C=CC=C1C(O)=O)C1=CC=CC=C1Cl
481 0 GBMMCQXWMOLNEV-UHFFFAOYSA-N COC1=CC(=CC(=C1)C(O)=O)C1=CC=CC=C1Cl
482 0 OFBUCLWCTKCTRW-UHFFFAOYSA-N COC1=C(C=CC(=C1)C1=CC=CC=C1Cl)C(O)=O
483 0 PXYNDEOKVAMEIZ-UHFFFAOYSA-N COC1=C(C=CC(=C1)C(O)=O)C1=CC(Cl)=CC=C1
484 0 GJIQIRCPGAVQOG-UHFFFAOYSA-N COC1=C(C=CC=C1C(O)=O)C1=CC(Cl)=CC=C1
485 0 YAZMTLBTJRBJJH-UHFFFAOYSA-N COC1=CC(=CC(=C1)C(O)=O)C1=CC(Cl)=CC=C1
486 0 IZYCKTZTYALYAX-UHFFFAOYSA-N COC1=C(C=CC(=C1)C1=CC(Cl)=CC=C1)C(O)=O
487 0 PVBLFBFYWWDGPF-UHFFFAOYSA-N COC1=C(C=CC(=C1)C(O)=O)C1=CC=C(Cl)C=C1
488 0 PDSRCTCTOHPZDB-UHFFFAOYSA-N COC1=C(C=CC=C1C(O)=O)C1=CC=C(Cl)C=C1
489 0 SXDVSQIEDYUKHC-UHFFFAOYSA-N CC1=CC(Cl)=C(C=C1)C1=C(O)C=C(C=C1)C(O)=O
490 0 WUJCVGNHCZNZPL-UHFFFAOYSA-N CC1=CC(Cl)=C(C=C1)C1=CC(=CC(O)=C1)C(O)=O
491 0 IOMGABSMPAOJIF-UHFFFAOYSA-N CC1=CC(Cl)=C(C=C1)C1=CC(O)=C(C=C1)C(O)=O
492 0 HCSKDCQKFVNQNE-UHFFFAOYSA-N CC1=C(C=CC=C1Cl)C1=C(O)C=C(C=C1)C(O)=O
493 0 KFTHWIVKTZZBKZ-UHFFFAOYSA-N CC1=C(C=CC=C1Cl)C1=CC(=CC(O)=C1)C(O)=O
494 0 WBLGNSFBTBAFHX-UHFFFAOYSA-N CC1=C(C=CC=C1Cl)C1=CC(O)=C(C=C1)C(O)=O
495 0 VCWFMLAPYBDOBA-UHFFFAOYSA-N CC1=C(Cl)C=C(C=C1)C1=C(O)C=C(C=C1)C(O)=O
496 0 VJDIZVZWYXERAP-UHFFFAOYSA-N CC1=C(Cl)C=C(C=C1)C1=CC(=CC(O)=C1)C(O)=O
497 0 KOPSDMDUWUMSQP-UHFFFAOYSA-N CC1=C(Cl)C=C(C=C1)C1=CC(O)=C(C=C1)C(O)=O
498 0 XFOUVYLGVYNMLB-UHFFFAOYSA-N CC1=CC(=CC(Cl)=C1)C1=C(O)C=C(C=C1)C(O)=O
499 0 VYDSGRNLYCZNSR-UHFFFAOYSA-N CC1=CC(=CC(Cl)=C1)C1=CC(=CC(O)=C1)C(O)=O
500 0 DZPONAYXABCXFW-UHFFFAOYSA-N CC1=CC(=CC(Cl)=C1)C1=CC(O)=C(C=C1)C(O)=O
501 0 MCMXAALJTVHNSI-UHFFFAOYSA-N CC1=C(C=CC(Cl)=C1)C1=C(O)C=C(C=C1)C(O)=O
502 0 NALGEWWHPFTYEI-UHFFFAOYSA-N CC1=C(C=CC(Cl)=C1)C1=CC(=CC(O)=C1)C(O)=O
503 0 RDCKLWCJBLXHTF-UHFFFAOYSA-N CC1=C(C=CC(Cl)=C1)C1=CC(O)=C(C=C1)C(O)=O
504 0 NIUMXGRQYUTAAM-UHFFFAOYSA-N CC1=C(Cl)C=CC(=C1)C1=C(O)C=C(C=C1)C(O)=O
505 0 JXZKZLCQAPVTIO-UHFFFAOYSA-N CC1=C(Cl)C=CC(=C1)C1=CC(=CC(O)=C1)C(O)=O
506 0 KWAXKAPUEJVGJZ-UHFFFAOYSA-N CC1=C(Cl)C=CC(=C1)C1=CC(O)=C(C=C1)C(O)=O
507 0 QYBFLUSXHDKKAP-UHFFFAOYSA-N CC1=C(C(O)=O)C(=CC=C1)C1=C(Cl)C=CC(O)=C1
508 0 MXXFOUBTXRNDQE-UHFFFAOYSA-N CC1=C(C=CC(=C1)C(O)=O)C1=C(Cl)C=CC(O)=C1
509 0 AZRZBCASYOBNKQ-UHFFFAOYSA-N CN(C)C(=NC(=O)C1=C(N=C(C(=N1)Cl)N)N)N
510 0 SFFOAAVMFDXSPF-UHFFFAOYSA-N CC1=CC(C(O)=O)=C(C=C1)C1=C(Cl)C=CC(O)=C1
511 0 HYWNXELTZSYGLP-UHFFFAOYSA-N BrC1=CC=C(C=C1)C1CCCCN1CC=C
512 0 FTJNVYIGHAMRQU-UHFFFAOYSA-N CC1(C)OB(OC1(C)C)C1=CC(Cl)=CN=C1F
513 0 QTSFEDRDXGFGKR-UHFFFAOYSA-N CC1(C)OB(OC1(C)C)C1=CC(F)=C(Cl)N=C1
514 0 LBHNCAMAHMVBTE-UHFFFAOYSA-N CC1(C)OB(OC1(C)C)C1=CC(F)=NC=C1Cl
515 0 QWCMRXJDYXVLTM-UHFFFAOYSA-N CCCCOC1=C(Cl)C=C(CC(=O)NO)C=C1
516 0 AJUJANYBXNSRCM-UHFFFAOYSA-N NC(=N)c1ccc(Oc2ccc(cc2)[N+]([O-])=O)cc1
517 0 HSVPCRUODVLCAE-UHFFFAOYSA-N COC1=CC(Cl)=C(C=C1)C1=CC=C(C=C1)C(O)=O
518 0 OZEGOURKMWFSPI-UHFFFAOYSA-N COC1=C(C=CC=C1Cl)C1=CC=C(C=C1)C(O)=O
519 0 RZHVZEJSWYRMAO-UHFFFAOYSA-N COC(=O)C1=NC=CN=C1NC(=O)C1=CC=CC=C1
520 0 RXDJDBKNFDLEOQ-UHFFFAOYSA-N OC1=C(Cl)C=C(C=C1)C(=O)OCC1=CC=CC=C1
521 0 QHLMJMBWIQIDSP-UHFFFAOYSA-N CC1=CC(=O)C(C=C1)N=NC1=CC=CC=C1[N+]([O-])=O
522 0 WNRJXEPUNBBCRG-UHFFFAOYSA-N ClCC(=C(Cl)C1=CC=CC=C1)C1=CC=CC=C1
523 0 YAOWGCFIHAJUST-UHFFFAOYSA-N COC1=CC=C(OCC(N=O)C(C)(C)Cl)C=C1
524 0 SLKUMCIIZXIUIG-UHFFFAOYSA-N CCCN(CCC)CC(=O)C1=CC=C(Br)C=C1
525 0 ASPNAPINZYWCEG-UHFFFAOYSA-N C[N+]1=C(SC2=CC=CC=C12)C=CC1=CC=C(C=C1)[N+]([O-])=O
526 0 JBXJOHNWFOFRRH-UHFFFAOYSA-N ClC1=CC=C(C=C1)C1CCC2=CC(Cl)=CC=C12
527 0 FHYNTIUTGDLUND-UHFFFAOYSA-N COC(=O)C1=C(N2C=C(C=CC2=N1)[N+]([O-])=O)C1=CC=CC=C1
528 0 NCLRGQCNIDLTDW-UHFFFAOYSA-M CC(C)N1C(=O)C2=CC=CC=C2[N-]S1(=O)=O.[Na+]
529 0 QCQZFHOGRCQNIH-UHFFFAOYSA-N CC(C)(CCl)C(=O)NC1=CC=C(C=C1)C(F)(F)F
530 0 BNVVBEBPORJYNS-UHFFFAOYSA-N FC(F)=CCCSC1=NC=CC(=N1)C1=CC=CC=N1
531 0 LSNHDNHOYSJGLU-UHFFFAOYSA-N O=C1C2=CC=CC=C2C2=C1C=C(C=C2)C1=CC=CC=N1
532 0 WIOFBSONOGSQJA-UHFFFAOYSA-N OC1=CC(O)=C(Cl)C=C1C(=O)CC1=CC=CC=C1
533 0 YJCHZVXSPFPKMX-UHFFFAOYSA-N FC1=CC=C(C=C1)C1=CNN=C1C1=CC(F)=NC=C1
534 0 ADGNWDWXEXVEAK-UHFFFAOYSA-N OC(=O)C1=C(NC(=O)NC2=CC=CC=C2)N=CC=C1
535 0 IIEXZPDGBVEEDO-UHFFFAOYSA-N CC(C)(C)N1CCOC(C1)C1=CC=C(Br)C=C1
536 0 IIEXZPDGBVEEDO-UHFFFAOYSA-N CC(C)(C)N1CCOC(C1)C1=CC=C(Br)C=C1
537 0 ZVZPCRKQNRRBOQ-UHFFFAOYSA-N ClC1=CC=C(C=C1)C1=NN\C(SC1)=N\CCC=C
538 0 IQZDCTMTVIBNHE-UHFFFAOYSA-N Cc1cc(O)cc2oc3cc(O)c(Cl)c(C)c3c12
539 0 HGNDCUSEFANRBC-UHFFFAOYSA-N ClC1=CC=C(C=C1)C(C=C)C1=CC=C(Cl)C=C1
540 0 ZGUOGAMOHBBVSC-UHFFFAOYSA-N CS(=O)(=O)N1CCN(CC1)C1=NC=C(O)C=C1
541 0 AFVMHFKOSRIYDL-UHFFFAOYSA-N NC1=C(F)C=C(C=C1)C1=NC2=C(S1)C=C(F)C=C2
542 0 PPMLBUSXGVZQKF-UHFFFAOYSA-N COCCCN1C(=O)C(Cl)=C(C1=O)C1=CC=CC=C1
543 0 GGDJVXAXNSLLBH-UHFFFAOYSA-N CC1=CC(N=NC2=CC=CC=N2)C(=O)C(=C1)C(O)=O
544 0 NJCXGFKPQSFZIB-UHFFFAOYSA-N OCC1OC(CC1O)N1C=C(Cl)C(=O)NC1=O
545 0 KHOAJZRQZXSMSC-UHFFFAOYSA-N NC(CCP(O)(=O)CC1=CC=CC=C1)C(O)=O
546 0 QNQVUUWIMGQUMO-UHFFFAOYSA-N COC1=C(C=CC)C=CC2=C1C(=O)C=C(Cl)C2=O
547 0 QKDBGVPYWORHGU-UHFFFAOYSA-N O=S1(=O)CCCC(=CS(=O)(=O)C1)N1CCCC1
548 0 WMMDFPXZULRYPU-UHFFFAOYSA-N ClCCNP(=O)(C1=CC=CC=C1)C1=CC=CC=C1
549 0 UCSUZFLOJSMXTE-UHFFFAOYSA-N OCC1OC(C(O)C1Cl)N1C=CC(O)=NC1=O
550 0 HSRZSMMIVQXCLY-UHFFFAOYSA-N ClCC1=CC2=C(C=C1)C1=C(C2)C=C(CCl)C=C1
551 0 KECJJTMZYBZWDH-UHFFFAOYSA-N C[Si](C)(C)C#CC1=CC=C(S1)C1=CC=CS1
552 0 SOSVIGDJLBZSBE-UHFFFAOYSA-N CN1C(=O)N(C)C2=CC(=O)C3=CC=CC=C3N2C1=O
553 0 FAQCEXUHQVFKQK-UHFFFAOYSA-N CC1=CC2=CC3=C(NC(=O)NC3=O)N=C2C(O)=C1C
554 0 CYNRFWQHVVEBAF-UHFFFAOYSA-N NC(=O)C(SC(F)(F)F)C(=N)C1=CC=CC=C1
555 0 REQOPKMJUMZIKK-UHFFFAOYSA-N O=C(NC1=CC=CC=C1)C1=CC(=CC=C1)N1NN=NC1=S
556 0 YPPCRKIUZHWKRW-UHFFFAOYSA-N Cc1cc(O)cc2oc3c(Cl)c(O)cc(C)c3c12
557 0 KBGDPFMOXFSNAR-UHFFFAOYSA-N CC1=NC(C=CC1=O)N=NC1=CC=CC=C1C(O)=O
558 0 IITUWNNVUVHDKQ-UHFFFAOYSA-N COC(=O)CC(C)(N)P(O)(=O)C1=CC=CC=C1
559 0 VDJJCKRLIVSEQC-UHFFFAOYSA-N CCCCC#CC=CC1=CC=CC=C1Br
560 0 CRPGSPYIXFWTLU-UHFFFAOYSA-N CC(C)(C)C#CC=CC1=CC=CC=C1Br
561 0 HZRBFTGUNHZSNC-UHFFFAOYSA-N CCOC(=O)C(N=C(SC)SC)C(=O)OCC
562 0 BGAFEPAHLSSKTH-UHFFFAOYSA-N OCC1OC(C(C1O)(F)F)n1c(O)cc(nc1=O)N
563 0 LPGJOPHGVDQDPV-UHFFFAOYSA-N CC(=O)C(CCl)=CC1=CC=C(C=C1)C(F)(F)F
564 0 XSPVDQYYFDQAHX-UHFFFAOYSA-N CSC1=NN=C2SCC(=NN12)C1=CC=CC=C1
565 0 DBPIFQSWARTIKB-UHFFFAOYSA-N CN(C)C1=CC2=C(C=C1)C(=O)N=C(N2)C(F)(F)F
566 0 JUKFRNKKPLQEAN-UHFFFAOYSA-N OCC1OC(C(C1O)(F)F)n1cc(O)c(nc1=O)N
567 0 SNLMRIFNJVHKHO-UHFFFAOYSA-N FC(F)(F)C1=CC=C(OC2CCNCC2)C(Cl)=C1
568 0 UJULPTTUDIZQMW-UHFFFAOYSA-N CCOC(NC(=O)OCC)P(F)(=O)OCC
569 0 GMOQRTNDFYLDSO-UHFFFAOYSA-N COCCOCC(=O)NC1=C(C)C=C(Cl)C=C1
570 0 UOUXWQFUASQPIO-UHFFFAOYSA-N COCCOCC(=O)NC1=C(C)C=CC=C1Cl
571 0 FVKJWHHMEYNNJT-UHFFFAOYSA-N OC1=C(C=C(CCl)C=C1)C(=O)OC1=CC=CC=C1
572 0 WTTLVSHBVQDSKO-UHFFFAOYSA-N [O-][N+](=O)C1=CNC(C=CC(=O)NC2=CC=CC=C2)=C1
573 0 FFVWLIRPRXJLDM-UHFFFAOYSA-N O=C1C2=C(C=CN=C2)C2=C1C=C(C=C2)C1=CC=CC=C1
574 0 RIDIXAAYQYETDQ-UHFFFAOYSA-N CCCCOP(O)(=O)C(=O)NC1=CC=CC=C1
575 0 ZRVWYUYQYOXRHW-UHFFFAOYSA-N CC1(C)OCCC(COC2=NC=CC=C2Cl)O1
576 0 AEULUSQAIYCFPN-UHFFFAOYSA-N CC1=CC=C(C=C1)C(Cl)=CC=C(C#N)C(N)=S
577 0 AOHNHXWXWMPNPH-UHFFFAOYSA-N CN1C(COC2=C(C=NC=C2)[N+]([O-])=O)=NC=C1[N+]([O-])=O
578 0 RORAYAMKBYFIQQ-UHFFFAOYSA-N CN1C(COC2=C(N=CC=C2)[N+]([O-])=O)=NC=C1[N+]([O-])=O
579 0 DTZZRBJJPFQYAO-UHFFFAOYSA-N CC1=C(C=CC=C1N=C(Cl)C1=CC=CC=C1)C(F)F
580 0 GWDXPCQCYIHANJ-UHFFFAOYSA-N NC1=NC2=C(NC=N2)C(SC2CC3=CC=CC=C3C2=O)=N1
581 0 FOXJRJJWTLANEQ-UHFFFAOYSA-N BrC1=CC=C(CC2=CCCCC=C2)C=C1
582 0 AZDJAKZADWPSRV-UHFFFAOYSA-N OCC1OC(C(C1O)(F)F)N1C(=O)N=C(C2C1O2)N
583 0 RBQOESPEOCALAT-UHFFFAOYSA-N OC(=O)C1=C(Cl)C(OCC2=CC=CC=C2)=CC=C1
584 0 PYVNMASCHQIRII-UHFFFAOYSA-N COC(=O)C1=NN(C2=C1C=CC(=C2)[N+]([O-])=O)C1=CC=CC=C1
585 0 OAQTXKVXMXPLFX-UHFFFAOYSA-N COC1=CC=C(C=C1)C(=O)N1N=CC2=C1C=CC(=C2)[N+]([O-])=O
586 0 LAOBTOSLBAULSH-UHFFFAOYSA-N NC(=O)C(F)(F)C(F)(F)C(=O)NC1=CC=CC=C1N
587 0 JRPLPRQQAVQRDI-UHFFFAOYSA-N CC=CC1=CC(F)=C(C=C1)C#CC1=CC(F)=C(C#N)C(F)=C1
588 0 VSLQULQBYIVRKD-UHFFFAOYSA-N CC=CC1=CC(F)=C(C#CC2=CC(F)=C(C=C2)C#N)C(F)=C1
589 0 NHGKTJCKWGILCY-UHFFFAOYSA-N ClC1=CC=C(C2CCC3CC(=O)CCN3C2)C(Cl)=C1
590 0 INJXMNOZQAHUMA-UHFFFAOYSA-N CN\C(C[N+]([O-])=O)=N\CCSCC1=CC=CO1
591 0 PTLMDOICKYOMFF-UHFFFAOYSA-N CCCOC(=O)COC1=C2N=CC=CC2=C(Cl)C=C1
592 0 PCTAQUBCCTZSLV-UHFFFAOYSA-N CC(C)O[Si](Cl)(CCl)C1=CC=C(C)C=C1
593 0 IKXZFFSKUCRXOB-UHFFFAOYSA-N CC1=C(C=CC=C1C(O)=O)C1=C(Cl)C=CC(O)=C1
594 0 IVJIBMYSXVTLPG-UHFFFAOYSA-N CSC1=NN(C(=S)N2CCCCC2)C(N)=N1
595 0 RYJYDUMSXGGVJR-UHFFFAOYSA-N NC1=C(C=C(Cl)C=C1)C(=S)NC1=CC=CC=C1
596 0 BSNRCBTXSFPWCL-UHFFFAOYSA-N O=C(C#CC1=CC=CC=C1)C1=CC=CC2=C1N=CC=C2
597 0 HPYJVFBUBAOSKN-UHFFFAOYSA-N CCN1C2=NC(=O)NC(=O)C2C=C2C=CC(=O)C=C12
598 0 YVMFJUAJGGAUHE-UHFFFAOYSA-N COC1=C(NC(=O)C(C)(C)CO)C=CC(Cl)=C1
599 0 BHNBJTRMUCLSGH-UHFFFAOYSA-N CCOC(=O)C1=C(Cl)C=C2C(C=O)=CC=CC2=C1
600 0 FZXOOCARXWHZLG-UHFFFAOYSA-N CCOC(=O)C1=C(Cl)C=C2C=CC=C(C=O)C2=C1
601 0 QXQMEFNMVZGBCR-UHFFFAOYSA-N CCOP(=O)(NC(C)C(O)=O)C1=CC=CC=C1
602 0 XDBVKBKIGFRXAW-UHFFFAOYSA-N CCC(C)C(Br)C(=O)NC(C)C1=CC=CC=C1
603 0 RIEONHBXKBZVQE-UHFFFAOYSA-N CCC(C)C(Br)C(=O)NCCC1=CC=CC=C1
604 0 JNEIFCCSTSDCLO-UHFFFAOYSA-N COC1=NC=CC(=N1)C1=NC2=C(NC=N2)C(Cl)=N1
605 0 BVUUGNGVCNETMN-UHFFFAOYSA-N COC1=NC=CC(=N1)C1=NN=C2C=CC(Cl)=NN12
606 0 LIJGQYDASPLEKS-UHFFFAOYSA-N CCOP(=O)(OCC)C(N=O)C1=CC=CC=C1
607 0 AVVYBKIKPKHXRO-UHFFFAOYSA-N OCC1OC(C(C1O)(F)F)n1ccc(nc1=O)NO
608 0 SYRRABISVVZYQY-UHFFFAOYSA-N OC(=O)C=C(C(=O)O)CC(C(=O)O)(CC(=O)O)O
609 0 DVTMYRYNKDVZQD-UHFFFAOYSA-N CCCNC(=O)NS(=O)(=O)C1=CC=C(N)C=C1
610 0 XKMPFKIWJXXAIG-UHFFFAOYSA-N CC1(C)OB(OC1(C)C)C1=C(F)C(Cl)=NC=C1
611 0 DOMUXMPWIOTODO-UHFFFAOYSA-N CC(C)(C)OC(=O)C1COC2=CC(Cl)=CC=C2NC1=O
612 0 DOMUXMPWIOTODO-UHFFFAOYSA-N CC(C)(C)OC(=O)C1COC2=CC(Cl)=CC=C2NC1=O
613 0 JCKRRRSDPZOMBF-UHFFFAOYSA-N CCOC(=O)C(C(=O)OCC)=C1SCCS1
614 0 XHULKYHCMPHAPV-UHFFFAOYSA-N CN(C)N=NC1=CC=C(C=C1)S(=O)(=O)CCO
615 0 UXNUCBKBOCNQMG-UHFFFAOYSA-N ClC(=O)C(c1ccc(cc1)O)c1ccc(cc1)O
616 0 BYLZHFMTBONWJX-UHFFFAOYSA-N Nc1ccc(nc1)C(F)(F)C(F)(F)C(F)(F)F
617 0 JBRBWHCVRGURBA-UHFFFAOYSA-N CC(C)(C)NCC(O)C1=CC(Br)=NO1
618 0 NYBDMYWOGLTJBP-UHFFFAOYSA-N BrC1=CC=CC=C1C1CCC2CCCCN12
619 0 ZMZLAMBFSBUWHG-UHFFFAOYSA-N CN=C(O)OC(C1=NC=CN1C)C1=C(Cl)C=CC=C1F
620 0 YCYKUNZVKNJOPW-UHFFFAOYSA-N NC1=CC=C(C=C1)C(=O)NC1=CC=C(C=C1)[N+]([O-])=O
621 0 PEAWLJJBROTGEF-UHFFFAOYSA-N CC(C)N1CCOC(C)(C1)C1=CC=C(Br)C=C1
622 0 GSQAPNKAQDAFKO-UHFFFAOYSA-N CC(=O)C(SSC(C(C)=O)C(C)=O)C(C)=O
623 0 VLBRWDJSOHOVGF-UHFFFAOYSA-N CCOP(=O)(OCC)OC1=NOC(=C1)C1=CC=CC=C1
624 0 LATLARRRJDLPQG-UHFFFAOYSA-N CC(C)N=C(O)NS(=O)(=O)C1=CC=C(N)C=C1
625 0 JYZYMYQSKZTOAC-UHFFFAOYSA-N BrC1=CC=C2C3CCCCC3C=CC2=C1
626 0 NGUVKIVGNXLBQE-UHFFFAOYSA-N OC(=O)C(OC1=CC=C(Cl)C=C1)C1=CC=CC=C1
627 0 RXMUPNVSYKGKMY-UHFFFAOYSA-N CN(C)C1=C(Cl)N=C(C(O)=NC(N)=N)C(N)=N1
628 0 HKQQQSBJRUTJNW-UHFFFAOYSA-N O=CC1=C2C=CC3=CC=CC=C3C2=NC2=CC=CC=C12
629 0 NKYBQBAWYVRYCZ-UHFFFAOYSA-N CCN1C(=N)SC2=C1C=CC(OC(F)(F)F)=C2
630 0 ALLRHGAMCNJKTO-UHFFFAOYSA-N OCC1COCC(O1)N1C=C(Cl)C(O)=NC1=O
631 0 DUKRZCJISBJYLO-UHFFFAOYSA-N CCOC(=O)C(C=NC1=CC(Cl)=CC=C1)C(=O)OCC
632 0 RAZABXQTXNREAC-UHFFFAOYSA-N OC(=O)C(OC1=CC=CC=C1Cl)C1=CC=CC=C1
633 0 ZAZXPIZQYVPWAW-UHFFFAOYSA-N COC(O)=NC(CC1=CC=CC=C1)C(O)CCl
634 0 VJHQMBJCNXSDHH-UHFFFAOYSA-N FC(F)(F)C1=CC(=CC=C1)N1NC(=O)C2=C1N=CC=C2
635 0 GKJLCTORZIGKPV-UHFFFAOYSA-N CCOC(=O)C1=CC=C(NC(CO)CCl)C=C1
636 0 BQPRXEHWLMFKLL-UHFFFAOYSA-N OC1C(O)C(OC1CCl)N1C=CC(O)=NC1=O
637 0 SWBXEYUTFZRIBD-OWOJBTEDSA-N OC(=O)CC(C(=O)O)(C(O)O)/C=C/C(=O)C(=O)O
638 0 GDPNYCHHCFDBKM-UHFFFAOYSA-N O=C(C(=O)O)C=CC(C(C(=O)O)C(O)O)C(=O)O
639 0 VZNGWWPNGJWTDQ-UHFFFAOYSA-N CC1=C(Cl)C=C(C=C1)N1CC(COCC#C)OC1=O
640 0 WVFLWCBWFAAFPW-UHFFFAOYSA-N O=C1N=C2OC=CN2C(=O)N1C1=CC=CC2=CC=CC=C12
641 0 XUHAUNZHOUEFOS-UHFFFAOYSA-N OC(=N)OC(COCC#C)COCC1=CC=C(Cl)C=C1
642 0 VMRPEZQUOYSENX-UHFFFAOYSA-N CCCOP(O)(=O)OP(O)(=O)OCCC
643 0 DJDNTZDWSNETAS-UHFFFAOYSA-N ClC1(Cl)C(C1C1=CC=CC=C1)C1=CC=CC=C1
644 0 FREJIWOFHHULTE-UHFFFAOYSA-N OC1=NC(=O)C(CC1)N1C=NC2=CC=CC=C2C1=O
645 0 MLKOHSQEOANJJQ-DAFODLJHSA-N OC(=O)CC(C(=O)O)/C=C(\C(C(=O)O)O)/C(=O)O
646 0 CTZOFCKLLMFZQM-UHFFFAOYSA-N NC1=CC=C(C=C1)C(=O)NC1=C(C=CC=N1)C(O)=O
647 0 PWQNAUQOWNUXPM-UHFFFAOYSA-N CC1=C(NC(=O)C2=CC=C(C=C2)[N+]([O-])=O)C=CN=C1
648 0 BXVSAYBZSGIURM-UHFFFAOYSA-N O=P1(OC2=CC=CC=C2)OCC2=CC=CC=C2O1
649 0 QSSWYZXZBDCWHO-UHFFFAOYSA-N OCC(OCP(=O)(O)O)CNC=CC(=NC(=O)O)N
650 0 CXCKOTGRTPLISC-UHFFFAOYSA-N OC(=O)C\N=C(/O)CN1C2NC(O)=NC2N=C1O
651 0 NJCXGFKPQSFZIB-UHFFFAOYSA-N OCC1OC(CC1O)N1C=C(Cl)C(=O)NC1=O
652 0 BFOQDCFECRYNFD-UHFFFAOYSA-N O=CC1SC(=O)N=C1[N+]1=CC=C(CC2=CC=CC=C2)C=C1
653 0 XOTUXDQKWDTKSI-UHFFFAOYSA-N OCC1OC(C(C1O)Cl)n1ccc(nc1=O)O
654 0 DWCCZVGNMVCAKX-UHFFFAOYSA-N O=C(NCC1=CC=CC=N1)C1=CC=C(C=C1)N(=O)=O
655 0 XIHXRRMCNSMUET-UHFFFAOYSA-N NC(N)=NNCCOC1=C(Cl)C=CC=C1Cl
656 0 BLODWCNGEILCHR-UHFFFAOYSA-N CN1CCN(CC1)C1=NC=C(C=C1)S(O)(=O)=O
657 0 DJDNTZDWSNETAS-UHFFFAOYSA-N ClC1(Cl)C(C1C1=CC=CC=C1)C1=CC=CC=C1
658 0 SYCGUXQTHQVZSU-UHFFFAOYSA-N CNCC12CC3CC(CC(C3)C1Br)C2
659 0 NPQPAQLPNOGAPP-UHFFFAOYSA-N COC1=CC=CC=C1OC(=O)C1=CC=C(Cl)C=C1
660 0 UCSUZFLOJSMXTE-UHFFFAOYSA-N OCC1OC(C(O)C1Cl)N1C=CC(O)=NC1=O
661 0 JRBQAXRNZXSBPJ-UHFFFAOYSA-N ClC1=CC=C(C=C1)C1=CC=C(O1)C1CCC(=O)O1
662 0 AYLZFWRLSOHSND-UHFFFAOYSA-N CCN=C(O)OC(CCl)COC1=CC=CC=C1
663 0 XWPVCPYBCJRTAS-UHFFFAOYSA-N CC[As+](C)(CC)C1=CC(O\C([O-])=N\C)=CC=C1
664 0 DWNYWJDDDPQUJF-UHFFFAOYSA-N OC(C1(CNc2c(N1)c(=O)[nH]c(n2)N)C(=O)O)O
665 0 ZYKMMAMRXDNPOY-UHFFFAOYSA-N COC1=CC=C(OC2=CC=C(C=C2)C(Cl)=O)C=C1
666 0 VXGQQIQVKRTBFG-UHFFFAOYSA-N CCN(CC)C1=C(C=C(C(F)=C1)N(=O)=O)N(=O)=O
667 0 UBNXGZRGACOTNW-UHFFFAOYSA-N CCOP(=O)(CC)OC1=CC=C(C=C1)C(N)=O
668 0 GPESXKQLEUUTQN-UHFFFAOYSA-N CCCCC1=NN=C(S1)N=C(O)CCC(O)=O
669 0 IVWFIODZLCCUKF-UHFFFAOYSA-N COC1=CC=CC(CN=C(O)C(C)Cl)=C1OC
670 0 SNOXETBALUKUMT-UHFFFAOYSA-N COC1=C(OC)C=C(CN=C(O)C(C)Cl)C=C1
671 0 GTDDTBLSJCMSNA-UHFFFAOYSA-N CC=C(c1ccc(cc1)Cl)c1ccc(cc1)Cl
672 0 JADGCGSQDUSAED-UHFFFAOYSA-N OC1=NC(=O)N(C=C1F)C1OC(=O)C2=CC=CC=C12
673 0 LHEJDBBHZGISGW-UHFFFAOYSA-N OC1=NC=C(F)C(=O)N1C1OC(=O)C2=CC=CC=C12
674 0 MDFKKDBYOQFFFP-UHFFFAOYSA-N Clc1ccc(cc1)C(=C)c1ccc(cc1C)Cl
675 0 YNRRYIXPKANAJD-UHFFFAOYSA-N NC(N)N=NCCOC1=C(Cl)C=CC=C1Cl
676 0 VUQUJSBAENGCFB-UHFFFAOYSA-N OC(=O)CC1=CC(=CC(O)=C1)C1=CC=C(Cl)C=C1
677 0 DFKYDTBCWAWFBJ-UHFFFAOYSA-N CC1=C(C)C(CNC2=NC(=S)N=C(Cl)C2)=CC=C1
