# Supplementary material for: Ion mobility collision cross-section atlas for known and unknown metabolite annotation in untargeted metabolomics
Source: Nat Commun. 2020 Aug 28;11:4334. doi: 10.1038/s41467-020-18171-8 (PMC7455731; doi:10.1038/s41467-020-18171-8)
Supplement: Supplementary file 8 — Supplementary Data 5 [file 41467_2020_18171_MOESM8_ESM.zip › 01_positive_mode/L0839/cfmid_pred_spec.msp]

Name: +ve in-silico MS/MS by CFM-ID for CBQJSKKFNMDLON-JTQLQIEISA-N
ID: CBQJSKKFNMDLON-JTQLQIEISA-N
Comment: Energy0
Num peaks: 7
43.01784114 3.173325971
91.05422664 11.27092404
120.0807757 3.368658252
162.0913404 12.82554451
166.086255 10.82038678
190.086255 6.438718066
208.0968197 33.78912943

Name: +ve in-silico MS/MS by CFM-ID for CBQJSKKFNMDLON-JTQLQIEISA-N
ID: CBQJSKKFNMDLON-JTQLQIEISA-N
Comment: Energy1
Num peaks: 10
43.01784114 2.836514905
60.04439023 3.077678963
91.05422664 10.8796392
103.0542266 3.195239882
118.0651257 6.936080329
120.0807757 20.02228328
162.0913404 14.9893735
166.086255 7.379289049
190.086255 3.575689469
208.0968197 7.963256064

Name: +ve in-silico MS/MS by CFM-ID for CBQJSKKFNMDLON-JTQLQIEISA-N
ID: CBQJSKKFNMDLON-JTQLQIEISA-N
Comment: Energy2
Num peaks: 15
25.00727645 1.626983751
43.01784114 4.909489983
49.00727645 1.549023871
51.02292652 1.75279014
60.04439023 1.738847506
63.02292652 2.087261711
65.03857658 4.690118129
75.02292652 3.075967799
77.03857658 1.669475041
79.05422664 1.35247704
91.05422664 31.46252448
93.06987671 8.658004999
103.0542266 7.195991026
118.0651257 2.940996985
120.0807757 6.370593586

Name: +ve in-silico MS/MS by CFM-ID for CBQJSKKFNMDLON-SNVBAGLBSA-N
ID: CBQJSKKFNMDLON-SNVBAGLBSA-N
Comment: Energy0
Num peaks: 7
43.01784114 3.173325971
91.05422664 11.27092404
120.0807757 3.368658252
162.0913404 12.82554451
166.086255 10.82038678
190.086255 6.438718066
208.0968197 33.78912943

Name: +ve in-silico MS/MS by CFM-ID for CBQJSKKFNMDLON-SNVBAGLBSA-N
ID: CBQJSKKFNMDLON-SNVBAGLBSA-N
Comment: Energy1
Num peaks: 10
43.01784114 2.836514905
60.04439023 3.077678963
91.05422664 10.8796392
103.0542266 3.195239882
118.0651257 6.936080329
120.0807757 20.02228328
162.0913404 14.9893735
166.086255 7.379289049
190.086255 3.575689469
208.0968197 7.963256064

Name: +ve in-silico MS/MS by CFM-ID for CBQJSKKFNMDLON-SNVBAGLBSA-N
ID: CBQJSKKFNMDLON-SNVBAGLBSA-N
Comment: Energy2
Num peaks: 15
25.00727645 1.626983751
43.01784114 4.909489983
49.00727645 1.549023871
51.02292652 1.75279014
60.04439023 1.738847506
63.02292652 2.087261711
65.03857658 4.690118129
75.02292652 3.075967799
77.03857658 1.669475041
79.05422664 1.35247704
91.05422664 31.46252448
93.06987671 8.658004999
103.0542266 7.195991026
118.0651257 2.940996985
120.0807757 6.370593586

Name: +ve in-silico MS/MS by CFM-ID for MJGLQDXKEOEIFB-LDWIPMOCSA-N
ID: MJGLQDXKEOEIFB-LDWIPMOCSA-N
Comment: Energy0
Num peaks: 6
130.0651257 4.371482434
148.0756904 3.035272106
158.0600403 4.894332309
176.070605 9.079111038
190.086255 34.1339487
208.0968197 31.84490711

Name: +ve in-silico MS/MS by CFM-ID for MJGLQDXKEOEIFB-LDWIPMOCSA-N
ID: MJGLQDXKEOEIFB-LDWIPMOCSA-N
Comment: Energy1
Num peaks: 24
118.0651257 1.024761194
130.0651257 4.947243575
132.0443902 0.8882794421
132.0807757 1.633229617
136.0393049 0.98084407
146.0600403 1.211506855
148.0756904 4.396402358
150.0549549 2.201111361
156.1019051 1.030587318
158.0600403 4.716413185
160.0756904 2.767626852
162.0549549 2.049039063
162.0913404 1.468984172
164.070605 2.885664076
172.0756904 1.984132951
174.0549549 1.121494288
176.070605 6.544960811
178.086255 4.288475383
180.1019051 3.339834222
181.0859207 1.030164243
190.086255 17.20175957
191.0702706 1.148762951
192.0655196 0.9334256316
208.0968197 10.97273515

Name: +ve in-silico MS/MS by CFM-ID for MJGLQDXKEOEIFB-LDWIPMOCSA-N
ID: MJGLQDXKEOEIFB-LDWIPMOCSA-N
Comment: Energy2
Num peaks: 31
51.02292652 1.798490672
53.03857658 2.051894429
55.05422664 1.323043982
67.01784114 4.776043462
71.04914126 1.423903896
77.03857658 1.29680263
91.05422664 1.358220026
93.0334912 0.906690124
93.06987671 1.022431373
95.04914126 1.299101585
104.0494756 1.066786326
105.0334912 2.094126213
106.0287402 1.117059218
107.0491413 1.545158428
109.0647913 1.108165925
117.0334912 1.2140087
118.0651257 1.277830141
121.0647913 2.573275844
128.0494756 4.648205722
130.0651257 17.55337142
132.0443902 3.247064906
132.0807757 3.762942914
133.0647913 0.9961309274
146.0600403 1.428273684
148.0756904 3.2651938
158.0600403 5.493639505
160.0756904 3.438238374
162.0913404 1.440118372
174.0549549 0.9370263979
176.070605 1.415775129
190.086255 0.9374753984

Name: +ve in-silico MS/MS by CFM-ID for SEQJFRYHSZPDOC-HZGVNTEJSA-N
ID: SEQJFRYHSZPDOC-HZGVNTEJSA-N
Comment: Energy0
Num peaks: 6
130.0651257 4.436725221
148.0756904 3.073560536
158.0600403 4.967227234
176.070605 9.16230406
190.086255 34.6050524
208.0968197 32.21323236

Name: +ve in-silico MS/MS by CFM-ID for SEQJFRYHSZPDOC-HZGVNTEJSA-N
ID: SEQJFRYHSZPDOC-HZGVNTEJSA-N
Comment: Energy1
Num peaks: 17
130.0651257 5.794035117
132.0807757 1.862401774
136.0393049 2.691512192
146.0600403 1.18105549
148.0756904 5.278354888
158.0600403 5.494327944
160.0756904 2.989067297
162.0913404 1.565449212
164.070605 2.452458107
172.0756904 2.196819225
176.070605 7.589709076
178.086255 3.656986907
180.1019051 3.014016799
181.0859207 1.164311504
190.086255 19.7282807
191.0702706 1.238985207
208.0968197 12.30313388

Name: +ve in-silico MS/MS by CFM-ID for SEQJFRYHSZPDOC-HZGVNTEJSA-N
ID: SEQJFRYHSZPDOC-HZGVNTEJSA-N
Comment: Energy2
Num peaks: 27
49.00727645 1.423448372
93.06987671 0.6881918692
102.0338255 1.401801812
104.0494756 1.715373587
107.0491413 1.590912058
109.0647913 1.056856216
117.0334912 1.564934648
118.0651257 1.094279858
119.0491413 1.052207625
121.0647913 3.173012507
128.0494756 5.555048936
130.0651257 22.43913696
132.0443902 3.099352845
132.0807757 4.920751495
133.0647913 1.19013013
134.0600403 1.500909246
146.0600403 1.429030076
148.0756904 4.323873798
149.0597059 1.977329118
150.0913404 0.6902212991
158.0600403 7.794757598
160.0393049 1.06223573
160.0756904 4.188144613
162.0913404 1.652085111
174.0549549 0.8702843558
176.070605 1.95165354
190.086255 1.204557911

Name: +ve in-silico MS/MS by CFM-ID for KFBCTNNQFGONHB-UHFFFAOYSA-N
ID: KFBCTNNQFGONHB-UHFFFAOYSA-N
Comment: Energy0
Num peaks: 6
15.02292652 0.3937405034
198.0549549 10.0065148
200.070605 2.22852367
202.086255 0.3551131168
214.0498695 0.8958031264
230.0811697 85.11695921

Name: +ve in-silico MS/MS by CFM-ID for KFBCTNNQFGONHB-UHFFFAOYSA-N
ID: KFBCTNNQFGONHB-UHFFFAOYSA-N
Comment: Energy1
Num peaks: 6
186.0549549 0.9769409593
198.0549549 28.29548788
200.070605 6.834318133
202.086255 5.281612409
214.0498695 1.807883259
230.0811697 51.49481259

Name: +ve in-silico MS/MS by CFM-ID for KFBCTNNQFGONHB-UHFFFAOYSA-N
ID: KFBCTNNQFGONHB-UHFFFAOYSA-N
Comment: Energy2
Num peaks: 17
15.02292652 2.942833086
39.02292652 5.364688819
49.00727645 1.932718117
51.02292652 1.949532277
142.0287402 5.594374819
144.0443902 1.531129002
148.0393049 8.959766585
156.0443902 1.665603476
158.0600403 1.600127339
170.0600403 6.021320389
172.0756904 2.256546753
182.0600403 1.591204137
186.0549549 6.086803969
198.0549549 18.71961812
200.070605 5.424023655
202.086255 1.550381042
214.0498695 6.89320722

Name: +ve in-silico MS/MS by CFM-ID for VKEQBMCRQDSRET-UHFFFAOYSA-N
ID: VKEQBMCRQDSRET-UHFFFAOYSA-N
Comment: Energy0
Num peaks: 6
15.02292652 2.781966325
58.06512568 5.098042713
177.0546206 6.851409922
178.086255 4.415066905
190.086255 6.233884197
208.0968197 57.06162744

Name: +ve in-silico MS/MS by CFM-ID for VKEQBMCRQDSRET-UHFFFAOYSA-N
ID: VKEQBMCRQDSRET-UHFFFAOYSA-N
Comment: Energy1
Num peaks: 12
58.06512568 12.1915405
121.0284058 2.470418074
123.0440559 3.603085009
149.0233204 9.751280871
151.0389705 1.544334348
160.0756904 1.680012707
162.0913404 1.625269537
177.0546206 3.792820993
178.086255 4.634039263
190.086255 10.47082998
192.0655196 2.227058831
208.0968197 26.21992663

Name: +ve in-silico MS/MS by CFM-ID for VKEQBMCRQDSRET-UHFFFAOYSA-N
ID: VKEQBMCRQDSRET-UHFFFAOYSA-N
Comment: Energy2
Num peaks: 31
15.02292652 2.529280395
27.02292652 0.9610048543
29.03857658 0.9070049977
32.04947561 1.314707668
42.03382555 6.577562192
44.04947561 1.53411922
51.02292652 0.976722209
52.01817548 0.9873281413
53.00219107 1.116425987
54.03382555 1.256299156
56.04947561 3.336170037
58.06512568 14.86036598
78.03382555 1.111342131
95.01275576 0.9064769281
105.0334912 3.785771238
121.0284058 3.008813477
123.0076704 0.9378986213
123.0440559 2.028509001
131.0491413 2.989666276
135.0440559 1.160403106
146.0600403 1.094014916
146.0964258 0.8849906025
147.0440559 1.491818051
149.0233204 4.751980706
159.0440559 0.9056142559
160.0756904 1.856475547
161.0597059 1.948784688
162.0549549 1.016127119
162.0913404 2.636364362
176.070605 0.9016702011
192.0655196 1.440429995

Name: +ve in-silico MS/MS by CFM-ID for CCIXZFJYFQJTGK-GQOHGMTASA-N
ID: CCIXZFJYFQJTGK-GQOHGMTASA-N
Comment: Energy0
Num peaks: 11
85.02840582 3.158404014
102.0549549 12.1091698
119.0491413 4.086609357
129.0334912 1.299478484
147.0440559 9.692162044
190.086255 2.931769215
202.086255 1.322373688
204.1019051 1.450855563
220.0968197 1.35791206
230.0811697 4.298725218
248.0917343 38.32312333

Name: +ve in-silico MS/MS by CFM-ID for CCIXZFJYFQJTGK-GQOHGMTASA-N
ID: CCIXZFJYFQJTGK-GQOHGMTASA-N
Comment: Energy1
Num peaks: 26
42.03382555 1.312821524
44.04947561 1.451724559
53.00219107 1.065361265
54.03382555 2.062772086
56.04947561 1.330945845
58.06512568 1.510684056
74.0600403 1.820068671
84.04439023 0.978269764
85.02840582 4.974117538
100.0393049 1.024397695
102.0549549 12.46164903
105.0334912 5.096616452
107.0491413 1.35908376
119.0491413 9.540536914
128.0342195 0.9191823302
129.0334912 3.038409062
147.0440559 11.00044525
154.0498695 1.525585281
164.070605 1.087695708
188.070605 1.405588393
190.086255 1.665831563
202.086255 1.52749619
218.0811697 1.027949911
220.0968197 1.956414725
230.0811697 2.662981712
248.0917343 6.603185534

Name: +ve in-silico MS/MS by CFM-ID for CCIXZFJYFQJTGK-GQOHGMTASA-N
ID: CCIXZFJYFQJTGK-GQOHGMTASA-N
Comment: Energy2
Num peaks: 31
39.02292652 0.9472788765
40.01817548 1.179222054
41.00219107 1.552844644
41.03857658 3.743213735
42.03382555 2.209762221
44.04947561 3.689925502
53.00219107 1.164161071
56.04947561 2.463238183
58.02874017 0.8618039585
58.06512568 1.323401808
70.02874017 1.199036343
75.02292652 1.432663543
77.03857658 2.80775654
79.05422664 1.497329785
82.02874017 0.8085516205
84.04439023 1.752180054
85.02840582 2.495608408
87.02292652 1.432591602
89.03857658 3.431483425
91.05422664 5.026253707
101.0385766 1.887462079
102.0549549 1.049636075
105.0334912 5.087510105
107.0491413 2.149180203
117.0334912 2.017477063
119.0491413 14.19223762
121.0647913 1.131221748
125.0960915 0.7542374456
129.0334912 0.8338056208
145.0284058 0.9736906529
147.0440559 5.855833245

Name: +ve in-silico MS/MS by CFM-ID for YEIQSAXUPKPPBN-UHFFFAOYSA-N
ID: YEIQSAXUPKPPBN-UHFFFAOYSA-N
Comment: Energy0
Num peaks: 8
58.02874017 3.370774999
59.01275576 4.703135833
76.03930485 12.80693954
105.0698767 3.576386449
133.0647913 13.19890709
162.0913404 7.566880954
190.086255 8.477060676
208.0968197 29.66289353

Name: +ve in-silico MS/MS by CFM-ID for YEIQSAXUPKPPBN-UHFFFAOYSA-N
ID: YEIQSAXUPKPPBN-UHFFFAOYSA-N
Comment: Energy1
Num peaks: 11
28.01817548 3.852291684
30.03382555 1.86209129
58.02874017 11.64380162
59.01275576 9.760057902
76.03930485 16.60970999
105.0698767 8.282003763
115.0542266 2.721113004
133.0647913 10.7704771
162.0913404 8.124405674
190.086255 3.233589149
208.0968197 3.749174035

Name: +ve in-silico MS/MS by CFM-ID for YEIQSAXUPKPPBN-UHFFFAOYSA-N
ID: YEIQSAXUPKPPBN-UHFFFAOYSA-N
Comment: Energy2
Num peaks: 22
28.01817548 11.53161458
30.03382555 1.711331567
41.00219107 2.465487449
49.00727645 1.459073859
53.00219107 1.790440295
55.01784114 1.472148577
56.0130901 2.049856387
58.02874017 8.45755794
59.01275576 4.90367901
70.02874017 1.282947405
76.03930485 3.613983766
79.05422664 2.765277188
84.04439023 1.270258532
89.03857658 1.562133513
91.05422664 7.069683749
93.06987671 2.276468922
101.0385766 1.437515988
103.0542266 2.885402109
105.0698767 13.68362092
107.0855268 1.917794747
115.0542266 1.627429894
133.0647913 3.033273624

Name: +ve in-silico MS/MS by CFM-ID for XHSURMJJKAFELI-UHFFFAOYSA-N
ID: XHSURMJJKAFELI-UHFFFAOYSA-N
Comment: Energy0
Num peaks: 7
59.01275576 2.668929851
105.0334912 2.099562471
133.0647913 9.095028496
162.0913404 20.36925334
164.1069905 1.714423694
190.086255 14.05486619
208.0968197 31.48165562

Name: +ve in-silico MS/MS by CFM-ID for XHSURMJJKAFELI-UHFFFAOYSA-N
ID: XHSURMJJKAFELI-UHFFFAOYSA-N
Comment: Energy1
Num peaks: 17
42.03382555 1.187276038
55.01784114 1.454990077
58.02874017 1.677109413
59.01275576 2.333399332
76.03930485 1.818788449
79.05422664 2.112674286
88.03930485 3.251642039
105.0334912 14.33418719
107.0491413 1.686775583
115.0542266 2.752045194
130.0498695 1.332497442
133.0647913 17.94897593
144.0807757 2.578132332
162.0913404 13.81034433
164.1069905 1.617889404
190.086255 5.985232414
208.0968197 5.132173472

Name: +ve in-silico MS/MS by CFM-ID for XHSURMJJKAFELI-UHFFFAOYSA-N
ID: XHSURMJJKAFELI-UHFFFAOYSA-N
Comment: Energy2
Num peaks: 27
15.02292652 1.532458624
28.01817548 2.775553563
30.03382555 1.020020008
41.00219107 1.749343501
42.03382555 7.552300024
44.04947561 2.170062922
49.00727645 3.380186041
51.02292652 2.203349211
53.00219107 2.610397836
55.01784114 1.367430961
56.04947561 1.592097696
58.02874017 1.210225599
58.06512568 1.01364379
59.01275576 6.572396308
63.02292652 2.462777528
65.03857658 0.9696573497
79.05422664 4.768944964
84.04439023 1.970492778
91.05422664 1.495901551
105.0334912 14.33231662
107.0491413 1.782668961
109.0647913 1.236359565
115.0542266 2.78661555
117.0698767 0.9789335253
131.0491413 1.20677367
133.0647913 8.586423374
146.0964258 1.140077303

Name: +ve in-silico MS/MS by CFM-ID for WXUQMTRHPNOXBV-UHFFFAOYSA-N
ID: WXUQMTRHPNOXBV-UHFFFAOYSA-N
Comment: Energy0
Num peaks: 6
171.0440559 0.2658895508
185.0233204 0.1928822066
185.0597059 0.1794449214
187.0389705 0.2865786204
197.0233204 0.5625887929
213.0546206 97.63202421

Name: +ve in-silico MS/MS by CFM-ID for WXUQMTRHPNOXBV-UHFFFAOYSA-N
ID: WXUQMTRHPNOXBV-UHFFFAOYSA-N
Comment: Energy1
Num peaks: 6
171.0440559 2.153791966
183.0440559 3.185214781
185.0597059 5.593343723
187.0389705 2.284604531
197.0233204 1.937779743
213.0546206 76.86772391

Name: +ve in-silico MS/MS by CFM-ID for WXUQMTRHPNOXBV-UHFFFAOYSA-N
ID: WXUQMTRHPNOXBV-UHFFFAOYSA-N
Comment: Energy2
Num peaks: 17
39.02292652 2.982752986
49.00727645 13.72208884
51.02292652 8.321584563
115.0542266 4.807292599
127.0542266 1.937570185
139.0542266 2.308539855
143.0491413 2.003036892
159.0440559 3.737091015
167.0491413 3.794894647
169.0284058 6.935759229
171.0440559 3.936484684
183.0440559 2.398079354
185.0233204 3.548596496
185.0597059 6.036565128
187.0389705 2.339499825
197.0233204 7.108385729
213.0546206 5.311684171

Name: +ve in-silico MS/MS by CFM-ID for HZYFHQOWCFUSOV-UHFFFAOYSA-N
ID: HZYFHQOWCFUSOV-UHFFFAOYSA-N
Comment: Energy0
Num peaks: 11
70.02874017 3.386331068
87.05528926 8.274873743
115.0502039 4.480673009
116.0342195 3.911633351
185.0556832 3.169096634
202.0822323 3.950355916
212.0665822 5.134252841
213.0505978 9.221068787
230.0771469 19.94935734
231.0611625 11.42514514
248.0877116 7.104407386

Name: +ve in-silico MS/MS by CFM-ID for HZYFHQOWCFUSOV-UHFFFAOYSA-N
ID: HZYFHQOWCFUSOV-UHFFFAOYSA-N
Comment: Energy1
Num peaks: 24
59.01275576 2.524305938
69.04472458 0.9317065344
70.02874017 12.06283927
72.04439023 0.9931581023
74.02365479 5.806878677
86.02365479 1.332434462
87.05528926 10.90083734
88.03930485 5.033231502
98.02365479 2.087793538
115.0502039 3.065256261
116.0342195 3.725282781
117.0182351 0.9496598543
134.0447842 2.342411526
171.0400331 3.206948201
184.0716676 1.338227656
185.0556832 4.219542865
187.0713333 1.1037404
188.0665822 2.338617817
202.0822323 2.168669721
212.0665822 1.505241386
213.0505978 4.609501984
214.0346134 1.589396656
230.0771469 2.840549539
231.0611625 3.911086135

Name: +ve in-silico MS/MS by CFM-ID for HZYFHQOWCFUSOV-UHFFFAOYSA-N
ID: HZYFHQOWCFUSOV-UHFFFAOYSA-N
Comment: Energy2
Num peaks: 19
40.01817548 2.027311356
42.03382555 10.97759608
44.04947561 8.975785911
58.02874017 1.48940172
59.01275576 1.439561038
69.04472458 2.055050337
70.02874017 17.78248894
71.01275576 2.888124697
72.04439023 2.73195834
85.0396392 1.437338967
86.02365479 3.757265843
87.05528926 11.74444722
88.03930485 4.326256961
98.02365479 1.50913915
114.0185694 1.364812348
115.0502039 1.341853987
116.0342195 1.750826071
157.0607686 1.575171961
185.0556832 1.502077004

Name: +ve in-silico MS/MS by CFM-ID for VGRHZPNRCLAHQA-UHFFFAOYSA-N
ID: VGRHZPNRCLAHQA-UHFFFAOYSA-N
Comment: Energy0
Num peaks: 11
70.02874017 3.344725514
88.03930485 7.519051939
116.0342195 6.202680164
184.0716676 2.514133071
185.0556832 2.997541422
202.0822323 4.041416247
212.0665822 5.478740237
213.0505978 9.242932123
230.0771469 20.62792003
231.0611625 10.93968921
248.0877116 7.114542269

Name: +ve in-silico MS/MS by CFM-ID for VGRHZPNRCLAHQA-UHFFFAOYSA-N
ID: VGRHZPNRCLAHQA-UHFFFAOYSA-N
Comment: Energy1
Num peaks: 23
58.02874017 2.260808532
60.04439023 1.196473856
70.02874017 3.645395719
71.01275576 9.366657673
74.02365479 1.097550277
85.0396392 1.507250911
87.05528926 4.646151128
88.03930485 14.19099771
99.00767038 1.307019091
115.0502039 2.152235883
116.0342195 7.721239026
133.0607686 2.738969944
142.0611029 0.9298276207
171.0400331 2.124441172
184.0716676 1.703910796
185.0556832 4.115246178
188.0665822 1.829315435
202.0822323 2.462534347
212.0665822 1.875990152
213.0505978 4.808234907
214.0346134 1.418886899
230.0771469 3.299071103
231.0611625 3.765800552

Name: +ve in-silico MS/MS by CFM-ID for VGRHZPNRCLAHQA-UHFFFAOYSA-N
ID: VGRHZPNRCLAHQA-UHFFFAOYSA-N
Comment: Energy2
Num peaks: 16
15.02292652 1.485619126
40.01817548 1.420592124
42.03382555 18.71565705
43.01784114 2.83802308
44.04947561 7.680372376
59.01275576 5.76648645
61.02840582 3.031156023
70.02874017 7.765209702
71.01275576 8.794074597
72.04439023 2.293445084
85.0396392 3.676234768
87.05528926 2.602157012
88.03930485 8.968698827
116.0342195 2.108297553
156.076753 2.029450916
185.0556832 1.3598981

Name: +ve in-silico MS/MS by CFM-ID for WSACHQJPCNOREV-UHFFFAOYSA-N
ID: WSACHQJPCNOREV-UHFFFAOYSA-N
Comment: Energy0
Num peaks: 6
159.0440559 0.3143347377
171.0440559 0.3666825883
185.0233204 0.6000674218
185.0597059 0.485704094
187.0389705 0.8294801559
213.0546206 95.81806945

Name: +ve in-silico MS/MS by CFM-ID for WSACHQJPCNOREV-UHFFFAOYSA-N
ID: WSACHQJPCNOREV-UHFFFAOYSA-N
Comment: Energy1
Num peaks: 6
171.0440559 3.068166975
183.0440559 2.14787323
185.0233204 1.505459468
185.0597059 6.029994856
187.0389705 1.665260969
213.0546206 79.26682826

Name: +ve in-silico MS/MS by CFM-ID for WSACHQJPCNOREV-UHFFFAOYSA-N
ID: WSACHQJPCNOREV-UHFFFAOYSA-N
Comment: Energy2
Num peaks: 21
49.00727645 7.03561641
51.02292652 4.460227452
63.02292652 3.219628835
67.01784114 2.137509974
79.05422664 3.715074681
81.0334912 2.376220172
105.0334912 4.09547316
107.0127558 2.605719869
109.0284058 3.966927082
121.0284058 3.733540819
131.0491413 2.464470716
135.0076704 2.648075571
157.0284058 2.030806455
159.0440559 4.523956584
169.0284058 7.098075976
171.0440559 2.929294963
183.0440559 5.146645755
185.0233204 2.588917534
185.0597059 7.06023724
187.0389705 2.936981218
213.0546206 3.822543374

Name: +ve in-silico MS/MS by CFM-ID for KBQFPPUAIJHDCO-UHFFFAOYSA-N
ID: KBQFPPUAIJHDCO-UHFFFAOYSA-N
Comment: Energy0
Num peaks: 6
109.0284058 0.2844593957
135.0076704 0.2367815111
183.0440559 0.2178078669
185.0597059 0.4675242781
187.0389705 0.3273044823
213.0546206 97.45500485

Name: +ve in-silico MS/MS by CFM-ID for KBQFPPUAIJHDCO-UHFFFAOYSA-N
ID: KBQFPPUAIJHDCO-UHFFFAOYSA-N
Comment: Energy1
Num peaks: 6
39.02292652 1.190845884
169.0284058 1.180660271
183.0440559 4.861692415
185.0597059 7.43966774
187.0389705 1.961639188
213.0546206 75.34733489

Name: +ve in-silico MS/MS by CFM-ID for KBQFPPUAIJHDCO-UHFFFAOYSA-N
ID: KBQFPPUAIJHDCO-UHFFFAOYSA-N
Comment: Energy2
Num peaks: 20
39.02292652 7.947763514
41.03857658 4.128537816
49.00727645 9.288195823
51.02292652 6.935057037
53.03857658 2.747072227
63.02292652 2.055111718
65.00219107 2.151504111
77.00219107 3.332715189
79.01784114 2.645498487
79.05422664 4.378380718
105.0334912 2.76571233
109.0284058 4.283102153
135.0076704 3.078924166
169.0284058 3.672441595
183.0440559 2.112756494
185.0233204 2.532503358
185.0597059 4.335768159
187.0389705 3.561483679
197.0233204 3.283693329
213.0546206 6.565226919

Name: +ve in-silico MS/MS by CFM-ID for ALLQMEDAYDKMIO-UHFFFAOYSA-N
ID: ALLQMEDAYDKMIO-UHFFFAOYSA-N
Comment: Energy0
Num peaks: 6
15.02292652 0.3938965902
107.0491413 0.2781251437
198.0549549 9.220682823
200.070605 2.504153564
214.0498695 0.8943074063
230.0811697 85.03498836

Name: +ve in-silico MS/MS by CFM-ID for ALLQMEDAYDKMIO-UHFFFAOYSA-N
ID: ALLQMEDAYDKMIO-UHFFFAOYSA-N
Comment: Energy1
Num peaks: 6
186.0549549 1.265540186
198.0549549 18.11708804
200.070605 2.377966064
202.086255 5.878578451
214.0498695 2.169746486
230.0811697 65.55366

Name: +ve in-silico MS/MS by CFM-ID for ALLQMEDAYDKMIO-UHFFFAOYSA-N
ID: ALLQMEDAYDKMIO-UHFFFAOYSA-N
Comment: Energy2
Num peaks: 18
15.02292652 2.939012035
49.00727645 2.231463715
51.02292652 2.374793
107.0491413 2.136891925
142.0287402 1.778362897
144.0443902 2.489982139
148.0393049 1.723916812
156.0443902 4.593553829
158.0600403 1.784681969
170.0236548 2.549906468
170.0600403 7.560171405
172.0393049 4.086645027
172.0756904 2.309868124
174.0549549 2.015030084
186.0549549 8.330489192
198.0549549 20.44540335
200.070605 5.362358279
214.0498695 6.774154528

Name: +ve in-silico MS/MS by CFM-ID for PRCGIFCKPACTDG-UHFFFAOYSA-N
ID: PRCGIFCKPACTDG-UHFFFAOYSA-N
Comment: Energy0
Num peaks: 6
60.08077574 2.349664031
149.0233204 12.39226192
162.0913404 12.54117035
166.0498695 5.566967649
190.086255 27.94591084
208.0968197 28.94930429

Name: +ve in-silico MS/MS by CFM-ID for PRCGIFCKPACTDG-UHFFFAOYSA-N
ID: PRCGIFCKPACTDG-UHFFFAOYSA-N
Comment: Energy1
Num peaks: 8
105.0334912 5.585694464
122.0600403 2.797376141
148.0393049 8.991844102
149.0233204 24.85909616
162.0913404 13.83191078
166.0498695 4.543599285
190.086255 14.84751798
208.0968197 5.46256546

Name: +ve in-silico MS/MS by CFM-ID for PRCGIFCKPACTDG-UHFFFAOYSA-N
ID: PRCGIFCKPACTDG-UHFFFAOYSA-N
Comment: Energy2
Num peaks: 15
43.05422664 1.894707094
49.00727645 1.835710584
51.02292652 3.858345648
63.02292652 4.93461697
79.01784114 4.571044781
79.05422664 4.256137553
89.00219107 3.009194191
95.01275576 2.392239014
105.0334912 31.81717073
107.0127558 3.002570298
133.0284058 1.636796346
146.0600403 1.72459164
148.0393049 2.830921908
149.0233204 10.4124368
160.0756904 1.830219491

Name: +ve in-silico MS/MS by CFM-ID for GPJFMEZBKSINFK-UHFFFAOYSA-N
ID: GPJFMEZBKSINFK-UHFFFAOYSA-N
Comment: Energy0
Num peaks: 6
43.01784114 3.178028543
106.0651257 3.031500117
122.0600403 2.934594193
148.0756904 17.76001122
166.086255 29.14799204
208.0968197 34.04951761

Name: +ve in-silico MS/MS by CFM-ID for GPJFMEZBKSINFK-UHFFFAOYSA-N
ID: GPJFMEZBKSINFK-UHFFFAOYSA-N
Comment: Energy1
Num peaks: 6
106.0651257 18.36244684
122.0600403 6.41834625
124.0756904 4.277516685
148.0756904 30.71235896
166.086255 15.74307764
208.0968197 5.921760179

Name: +ve in-silico MS/MS by CFM-ID for GPJFMEZBKSINFK-UHFFFAOYSA-N
ID: GPJFMEZBKSINFK-UHFFFAOYSA-N
Comment: Energy2
Num peaks: 15
15.02292652 2.454096899
25.00727645 2.054193138
41.00219107 2.882879684
43.01784114 8.157030217
60.04439023 1.919580491
65.03857658 1.90301767
105.0334912 1.771304662
106.0651257 20.32573248
107.0491413 4.2748614
122.0600403 16.59989781
124.0756904 2.08143749
148.0756904 9.298053073
149.0597059 1.783930124
150.0549549 2.882299567
166.086255 2.53406574

Name: +ve in-silico MS/MS by CFM-ID for RMRKEMHUAGATCC-UHFFFAOYSA-O
ID: RMRKEMHUAGATCC-UHFFFAOYSA-O
Comment: Energy0
Num peaks: 9
95.98450601 3.874899358
98.00015607 8.652873116
130.0611029 3.852687162
132.076753 9.183872102
152.0219541 3.430221951
166.0376042 9.68215797
168.0532543 3.237142326
194.0325188 3.748874567
212.0430835 34.85813982

Name: +ve in-silico MS/MS by CFM-ID for RMRKEMHUAGATCC-UHFFFAOYSA-O
ID: RMRKEMHUAGATCC-UHFFFAOYSA-O
Comment: Energy1
Num peaks: 19
59.01275576 14.11129073
71.06037464 1.617045745
78.95795691 2.08380761
80.97360697 14.18495049
82.98925704 1.671279417
86.07127368 1.765576467
90.05495492 4.233300075
95.98450601 2.891053169
98.00015607 2.212396416
113.0345538 2.266118399
115.0502039 1.790788723
117.0658539 1.772887793
132.076753 5.675069087
150.0063041 1.444438772
150.0426896 1.84879723
166.0376042 2.512877791
176.0219541 1.399532765
194.0325188 7.923685946
212.0430835 9.266200102

Name: +ve in-silico MS/MS by CFM-ID for RMRKEMHUAGATCC-UHFFFAOYSA-O
ID: RMRKEMHUAGATCC-UHFFFAOYSA-O
Comment: Energy2
Num peaks: 23
19.01784114 1.310096457
42.03382555 3.155495332
59.01275576 2.579988344
71.06037464 3.724888154
72.05562361 2.622969918
74.02365479 2.071221974
78.95795691 1.61991039
79.98959139 2.974352968
80.97360697 3.656458674
86.07127368 9.030766725
88.08692374 2.188729138
90.05495492 1.933716067
95.98450601 9.807765668
98.00015607 18.968856
114.0661883 2.495677084
115.0502039 1.203269217
122.995405 1.376688053
125.0110551 1.172657058
130.0611029 1.189647531
132.076753 1.495534474
150.0063041 1.165964909
152.0219541 1.780518071
166.0376042 2.957210026

Name: +ve in-silico MS/MS by CFM-ID for MKWKNSIESPFAQN-UHFFFAOYSA-N
ID: MKWKNSIESPFAQN-UHFFFAOYSA-N
Comment: Energy0
Num peaks: 6
83.08552677 9.316462901
100.1120759 2.761296375
108.9953914 2.791536632
126.1277259 7.708366034
190.0896262 14.50293224
208.1001909 47.64947052

Name: +ve in-silico MS/MS by CFM-ID for MKWKNSIESPFAQN-UHFFFAOYSA-N
ID: MKWKNSIESPFAQN-UHFFFAOYSA-N
Comment: Energy1
Num peaks: 15
81.06987671 0.8786572168
83.08552677 15.15592773
90.98482676 2.754801493
94.97974138 1.500942293
96.99539144 1.367118893
100.1120759 1.680961169
108.9953914 18.1924874
112.1120759 3.539108049
124.1120759 0.9001731514
126.1277259 9.763581705
128.143376 2.919861661
166.0532407 0.9491767553
172.0790615 0.9420438478
190.0896262 8.130180268
208.1001909 12.1923275

Name: +ve in-silico MS/MS by CFM-ID for MKWKNSIESPFAQN-UHFFFAOYSA-N
ID: MKWKNSIESPFAQN-UHFFFAOYSA-N
Comment: Energy2
Num peaks: 22
15.02292652 1.513350906
29.03857658 1.63326597
39.02292652 3.044407689
41.03857658 5.100442733
43.05422664 4.419276834
44.04947561 3.624743499
53.03857658 1.938440313
55.05422664 3.81752615
57.06987671 2.349888899
67.05422664 1.720358818
69.06987671 5.192036584
70.06512568 1.289928912
71.08552677 4.990102849
81.06987671 1.943243225
83.08552677 25.04067206
84.08077574 3.203600769
86.0964258 1.054858167
94.97974138 2.320211494
100.1120759 1.672821057
108.9953914 2.23876917
112.1120759 1.054512735
126.1277259 1.831758837

Name: +ve in-silico MS/MS by CFM-ID for DNVVZWSVACQWJE-UHFFFAOYSA-N
ID: DNVVZWSVACQWJE-UHFFFAOYSA-N
Comment: Energy0
Num peaks: 6
95.04914126 5.153210863
110.0600403 1.997305096
136.0393049 21.36550082
186.0549549 0.3618334401
212.070605 1.853967615
230.0811697 64.7351698

Name: +ve in-silico MS/MS by CFM-ID for DNVVZWSVACQWJE-UHFFFAOYSA-N
ID: DNVVZWSVACQWJE-UHFFFAOYSA-N
Comment: Energy1
Num peaks: 6
95.04914126 8.173634146
108.0443902 1.485006103
110.0600403 2.263212877
136.0393049 42.90085167
212.070605 4.558421847
230.0811697 26.69085826

Name: +ve in-silico MS/MS by CFM-ID for DNVVZWSVACQWJE-UHFFFAOYSA-N
ID: DNVVZWSVACQWJE-UHFFFAOYSA-N
Comment: Energy2
Num peaks: 21
49.00727645 4.374102438
50.00252542 4.09123931
51.02292652 2.647158664
53.03857658 1.713696883
63.02292652 1.869392398
65.00219107 2.616738945
65.03857658 2.870946889
66.03382555 6.421672208
67.01784114 2.845677529
67.05422664 2.833053913
68.04947561 2.466977096
80.04947561 3.962406833
82.02874017 2.056129124
89.99744004 2.599586529
92.0130901 3.353587875
94.02874017 5.119050792
95.04914126 5.764362897
106.0287402 3.994131953
108.0443902 9.790907002
109.0284058 1.198472899
136.0393049 7.44369433

Name: +ve in-silico MS/MS by CFM-ID for GVRXLHLFAABVLJ-UHFFFAOYSA-N
ID: GVRXLHLFAABVLJ-UHFFFAOYSA-N
Comment: Energy0
Num peaks: 7
74.0600403 13.41009247
91.05422664 7.674363605
100.0393049 10.10833811
109.0647913 8.485511877
135.0440559 3.892142835
190.086255 4.553015239
208.0968197 33.39501424

Name: +ve in-silico MS/MS by CFM-ID for GVRXLHLFAABVLJ-UHFFFAOYSA-N
ID: GVRXLHLFAABVLJ-UHFFFAOYSA-N
Comment: Energy1
Num peaks: 10
56.04947561 3.078787054
57.0334912 5.481146954
74.0600403 5.288099398
82.02874017 4.343336662
91.05422664 32.31287777
100.0393049 8.148045395
109.0647913 9.095541774
135.0440559 4.430722301
190.086255 3.969959332
208.0968197 4.632479757

Name: +ve in-silico MS/MS by CFM-ID for GVRXLHLFAABVLJ-UHFFFAOYSA-N
ID: GVRXLHLFAABVLJ-UHFFFAOYSA-N
Comment: Energy2
Num peaks: 16
28.01817548 2.170172932
30.03382555 2.097785252
39.02292652 10.66310017
41.03857658 3.420669439
43.01784114 1.824228938
54.03382555 2.162700281
56.0130901 1.380421112
56.04947561 18.92470044
57.0334912 14.6365311
58.02874017 2.840883115
63.02292652 1.278342769
68.0130901 1.274298341
72.04439023 1.786740001
74.0600403 4.490999559
91.05422664 10.42126901
93.06987671 1.852427591

Name: +ve in-silico MS/MS by CFM-ID for RQEPVMAYUINZRE-GFCCVEGCSA-N
ID: RQEPVMAYUINZRE-GFCCVEGCSA-N
Comment: Energy0
Num peaks: 6
61.02840582 7.71514972
179.0338851 6.918108127
186.0549549 3.377679704
188.070605 4.145642133
190.086255 2.83136517
248.0917343 55.98861109

Name: +ve in-silico MS/MS by CFM-ID for RQEPVMAYUINZRE-GFCCVEGCSA-N
ID: RQEPVMAYUINZRE-GFCCVEGCSA-N
Comment: Energy1
Num peaks: 13
61.02840582 1.547010885
135.0440559 2.007709724
151.0389705 7.162942725
161.0233204 13.53400612
163.0389705 9.910269366
186.0549549 2.948261768
188.070605 2.554275759
202.0498695 4.914315051
204.0655196 11.69436069
218.0811697 2.10043106
220.0968197 1.612403666
232.0604342 3.812766171
248.0917343 16.42947197

Name: +ve in-silico MS/MS by CFM-ID for RQEPVMAYUINZRE-GFCCVEGCSA-N
ID: RQEPVMAYUINZRE-GFCCVEGCSA-N
Comment: Energy2
Num peaks: 20
25.00727645 3.139809892
27.02292652 1.033945193
29.03857658 1.302249075
51.02292652 1.046519183
56.99710569 3.881293499
59.01275576 1.251133594
61.02840582 2.383453808
79.05422664 2.443341054
121.0284058 21.34807653
123.0076704 3.527130242
123.0440559 5.101851531
125.0233204 1.67200966
125.0597059 1.71396283
135.0076704 7.605311924
137.0233204 5.870620067
151.002585 3.436593538
161.0233204 4.293128578
163.0389705 6.48715996
179.0338851 1.103437146
186.0549549 1.629938733

Name: +ve in-silico MS/MS by CFM-ID for SQGYWRZISBCKMW-JTQLQIEISA-N
ID: SQGYWRZISBCKMW-JTQLQIEISA-N
Comment: Energy0
Num peaks: 6
119.0491413 2.881612069
186.0549549 1.935888038
202.086255 9.356904462
212.070605 3.356359179
230.0811697 35.03928592
248.0917343 34.50979108

Name: +ve in-silico MS/MS by CFM-ID for SQGYWRZISBCKMW-JTQLQIEISA-N
ID: SQGYWRZISBCKMW-JTQLQIEISA-N
Comment: Energy1
Num peaks: 16
55.01784114 1.309506202
85.02840582 3.290119643
101.0385766 1.801263165
119.0491413 13.63894998
148.0756904 6.455711403
150.0913404 1.28742896
184.0756904 1.627607923
186.0549549 1.588013437
188.070605 1.821138413
202.086255 8.855838265
204.0655196 1.359519413
204.1019051 2.208679071
212.070605 4.726375058
220.0968197 2.792012376
230.0811697 20.02048764
248.0917343 7.917124751

Name: +ve in-silico MS/MS by CFM-ID for SQGYWRZISBCKMW-JTQLQIEISA-N
ID: SQGYWRZISBCKMW-JTQLQIEISA-N
Comment: Energy2
Num peaks: 30
39.02292652 1.164156255
41.03857658 1.14311037
49.00727645 0.7746472162
51.02292652 1.782695982
55.01784114 0.8655357913
63.02292652 0.9633925315
85.02840582 0.8399904788
93.0334912 2.547611237
101.0385766 5.859277906
103.0542266 1.203292749
119.0491413 26.14709127
120.0443902 0.7508654113
128.0494756 0.7477939522
132.0443902 0.9569508064
132.0807757 0.8939625706
134.0600403 2.763920513
144.0443902 1.074932681
146.0600403 1.180815338
148.0756904 1.365334449
160.0756904 3.294936283
174.0913404 1.851215973
184.0756904 2.838680897
186.0549549 4.521901917
186.0913404 3.608371367
188.070605 1.784728573
200.070605 1.625351679
202.086255 4.135777407
204.0655196 0.8293424669
212.070605 1.453463058
230.0811697 1.193257741

Name: +ve in-silico MS/MS by CFM-ID for QWOPEBCGKASVQP-QXOHVQIXSA-N
ID: QWOPEBCGKASVQP-QXOHVQIXSA-N
Comment: Energy0
Num peaks: 6
68.04947561 13.52562852
70.06512568 5.671435778
72.08077574 14.59793782
74.0964258 5.823279472
230.0845408 8.233159898
248.0951055 32.16886331

Name: +ve in-silico MS/MS by CFM-ID for QWOPEBCGKASVQP-QXOHVQIXSA-N
ID: QWOPEBCGKASVQP-QXOHVQIXSA-N
Comment: Energy1
Num peaks: 15
43.05422664 1.898160121
126.0371967 7.362820104
128.0528467 3.194070417
138.0371967 1.320532655
140.0528467 1.64964844
156.0477614 11.43560732
158.0634114 9.247104853
168.0477614 2.385466601
170.0634114 2.365773972
172.0790615 1.287257448
186.058326 6.029136096
188.0739761 7.779217402
212.0739761 2.391333499
230.0845408 11.4075284
248.0951055 10.59258037

Name: +ve in-silico MS/MS by CFM-ID for QWOPEBCGKASVQP-QXOHVQIXSA-N
ID: QWOPEBCGKASVQP-QXOHVQIXSA-N
Comment: Energy2
Num peaks: 19
39.02292652 2.311376627
40.01817548 1.424028715
41.03857658 2.554131837
43.05422664 15.90078227
45.06987671 4.165592574
51.02292652 7.202482741
52.01817548 1.285316639
53.03857658 1.851928519
55.05422664 16.05184136
57.06987671 3.312121143
68.04947561 6.615058528
70.06512568 1.499831441
72.08077574 3.972946819
74.0964258 2.077401063
82.99499752 1.729171072
85.01064758 1.495335428
87.02629764 1.703383036
89.04194771 3.743218556
106.0684968 1.620368048

Name: +ve in-silico MS/MS by CFM-ID for VXIZYDKGLBPCAQ-VIFPVBQESA-N
ID: VXIZYDKGLBPCAQ-VIFPVBQESA-N
Comment: Energy0
Num peaks: 8
173.0572613 7.014023539
185.0572613 3.458938869
202.0838104 27.52246548
213.052176 2.463503425
228.0830615 2.234010673
230.0787251 12.35214771
231.0627406 7.413506688
248.0892897 19.63119071

Name: +ve in-silico MS/MS by CFM-ID for VXIZYDKGLBPCAQ-VIFPVBQESA-N
ID: VXIZYDKGLBPCAQ-VIFPVBQESA-N
Comment: Energy1
Num peaks: 12
83.01031114 4.176204458
118.0651257 3.005178231
132.0807757 1.588507011
159.0416113 2.132820149
173.0572613 6.730112821
175.0729114 2.253429587
182.0775822 3.134813073
185.0572613 15.11115141
202.0838104 33.72978144
230.0787251 3.542177535
231.0627406 1.675779076
248.0892897 3.106585062

Name: +ve in-silico MS/MS by CFM-ID for VXIZYDKGLBPCAQ-VIFPVBQESA-N
ID: VXIZYDKGLBPCAQ-VIFPVBQESA-N
Comment: Energy2
Num peaks: 31
28.01817548 0.9461826171
42.03382555 2.172808455
68.99466108 1.884895745
75.02292652 1.060975497
83.01031114 5.25850835
91.05422664 3.545093038
92.99466108 0.9696171758
103.0542266 8.419938685
105.0698767 0.7743499942
107.0103111 0.8954419806
116.0494756 0.8124765967
118.0651257 5.362354663
120.0807757 0.7641720408
132.0807757 4.506524076
133.0259612 1.313765477
139.035383 1.365135719
141.0510331 0.7642459721
145.0259612 1.039869788
147.0416113 0.8569996232
151.035383 1.231367803
153.0510331 2.348268667
155.0666831 2.08511788
159.0416113 7.749532957
161.0572613 1.037406271
171.0416113 3.418852476
173.0572613 10.725453
175.0729114 2.595664645
177.0885615 0.9151787378
182.0775822 2.519812071
185.0572613 1.673168751
202.0838104 1.720597624

Name: +ve in-silico MS/MS by CFM-ID for MXUNKHLAEDCYJL-UHFFFAOYSA-N
ID: MXUNKHLAEDCYJL-UHFFFAOYSA-N
Comment: Energy0
Num peaks: 6
75.04405588 1.473674118
91.05422664 3.41218687
118.0651257 1.666498356
120.0807757 7.219446417
190.086255 11.76627312
208.0968197 66.36736623

Name: +ve in-silico MS/MS by CFM-ID for MXUNKHLAEDCYJL-UHFFFAOYSA-N
ID: MXUNKHLAEDCYJL-UHFFFAOYSA-N
Comment: Energy1
Num peaks: 6
91.05422664 5.079210245
146.0964258 1.532838914
164.1069905 2.801338088
180.1019051 3.873158274
190.086255 30.42719755
208.0968197 39.18155104

Name: +ve in-silico MS/MS by CFM-ID for MXUNKHLAEDCYJL-UHFFFAOYSA-N
ID: MXUNKHLAEDCYJL-UHFFFAOYSA-N
Comment: Energy2
Num peaks: 16
39.02292652 3.490277864
57.0334912 3.071326918
63.02292652 1.303651243
65.03857658 4.110411535
79.05422664 2.278135662
81.06987671 1.435201953
91.05422664 34.09544631
93.06987671 1.411159919
106.0651257 5.742156372
108.0807757 1.296127188
118.0651257 2.556480574
120.0807757 11.52327062
122.0964258 2.500765151
148.0756904 1.987660902
190.086255 1.833170876
192.0655196 1.592974072

Name: +ve in-silico MS/MS by CFM-ID for MQKFSXLBPPCAGR-UHFFFAOYSA-N
ID: MQKFSXLBPPCAGR-UHFFFAOYSA-N
Comment: Energy0
Num peaks: 6
151.075356 1.534403047
165.0910061 2.483699655
176.070605 2.987283711
178.086255 1.426861059
179.0702706 4.899135503
208.0968197 78.17011664

Name: +ve in-silico MS/MS by CFM-ID for MQKFSXLBPPCAGR-UHFFFAOYSA-N
ID: MQKFSXLBPPCAGR-UHFFFAOYSA-N
Comment: Energy1
Num peaks: 9
151.075356 7.238412993
163.075356 13.36831792
165.0546206 1.524683036
165.0910061 6.082181722
176.070605 5.024705469
178.086255 1.853901236
180.1019051 15.17217856
191.0702706 3.243726335
208.0968197 26.49554672

Name: +ve in-silico MS/MS by CFM-ID for MQKFSXLBPPCAGR-UHFFFAOYSA-N
ID: MQKFSXLBPPCAGR-UHFFFAOYSA-N
Comment: Energy2
Num peaks: 31
15.02292652 1.337645884
42.03382555 1.582301428
44.04947561 3.045659244
49.00727645 3.284837896
51.02292652 1.968962173
65.03857658 3.984915243
65.99744004 1.851647706
69.0334912 1.334762664
95.04914126 2.938769025
107.0491413 1.226145467
108.0443902 0.8966758345
111.0440559 0.9753602173
120.0443902 4.117907144
121.0647913 8.356298211
125.0597059 1.701009797
134.0600403 1.927049179
135.0440559 4.008005321
137.0597059 6.680107814
147.0440559 1.039344786
149.0597059 1.826651773
151.075356 5.859562942
160.0756904 1.306513927
161.0597059 1.596205343
162.0549549 2.313833109
163.0389705 0.8789339645
163.075356 4.29782137
164.070605 1.014382032
176.070605 1.278666778
178.086255 0.9482016658
190.086255 0.9525342694
192.0655196 1.621088628

Name: +ve in-silico MS/MS by CFM-ID for BMTGCDDXYNEVRV-GFCCVEGCSA-N
ID: BMTGCDDXYNEVRV-GFCCVEGCSA-N
Comment: Energy0
Num peaks: 6
107.0491413 3.08611053
152.0342195 1.817460478
184.0756904 20.97142364
194.0600403 1.468790372
212.070605 19.02337287
230.0811697 47.05231623

Name: +ve in-silico MS/MS by CFM-ID for BMTGCDDXYNEVRV-GFCCVEGCSA-N
ID: BMTGCDDXYNEVRV-GFCCVEGCSA-N
Comment: Energy1
Num peaks: 6
105.0334912 2.934520718
106.0287402 4.307246251
107.0491413 19.36318079
184.0756904 36.29623884
212.070605 8.942299042
230.0811697 9.738147306

Name: +ve in-silico MS/MS by CFM-ID for BMTGCDDXYNEVRV-GFCCVEGCSA-N
ID: BMTGCDDXYNEVRV-GFCCVEGCSA-N
Comment: Energy2
Num peaks: 17
39.02292652 1.525695095
49.00727645 6.804699828
51.02292652 5.897029859
52.01817548 1.660047056
53.03857658 2.109484516
63.02292652 6.93209261
65.03857658 2.811295709
79.01784114 1.378777128
79.05422664 7.416906734
105.0334912 8.102013801
106.0287402 10.02423095
107.0491413 14.79621026
142.0651257 2.113075339
157.0647913 1.197052474
168.0807757 2.873255187
184.0756904 2.621951251
212.070605 2.339915546

Name: +ve in-silico MS/MS by CFM-ID for IKGZCJYWFOXBEW-NSHDSACASA-N
ID: IKGZCJYWFOXBEW-NSHDSACASA-N
Comment: Energy0
Num peaks: 6
164.070605 1.527150888
176.070605 5.391082438
178.086255 1.066685268
180.1019051 2.31083995
190.086255 4.452957874
208.0968197 80.31744313

Name: +ve in-silico MS/MS by CFM-ID for IKGZCJYWFOXBEW-NSHDSACASA-N
ID: IKGZCJYWFOXBEW-NSHDSACASA-N
Comment: Energy1
Num peaks: 6
108.0443902 5.237491257
148.0756904 2.405515287
176.070605 31.02034209
180.1019051 7.729724974
190.086255 3.72240344
208.0968197 33.00533943

Name: +ve in-silico MS/MS by CFM-ID for IKGZCJYWFOXBEW-NSHDSACASA-N
ID: IKGZCJYWFOXBEW-NSHDSACASA-N
Comment: Energy2
Num peaks: 24
27.02292652 1.164132907
51.02292652 1.348730333
63.02292652 3.387508046
65.03857658 2.623956436
67.01784114 2.906499958
77.00219107 1.342824555
78.03382555 1.424158136
79.01784114 1.501213064
80.04947561 2.585436605
81.0334912 2.060076082
83.04914126 2.448423269
108.0443902 31.00839198
110.0600403 4.00503923
134.0600403 1.055847134
136.0756904 0.9962261118
146.0600403 3.033454825
148.0756904 4.0311106
162.0913404 1.703837794
164.070605 2.558567957
176.070605 1.351640986
178.086255 1.762634168
180.1019051 2.245679927
190.086255 1.900761884
192.0655196 1.593755839

Name: +ve in-silico MS/MS by CFM-ID for WPKMGEQXTYQXGI-UHFFFAOYSA-N
ID: WPKMGEQXTYQXGI-UHFFFAOYSA-N
Comment: Energy0
Num peaks: 6
137.0597059 1.614500684
176.070605 1.642870424
178.086255 0.9595261079
180.1019051 0.8348380386
190.086255 1.871036757
208.0968197 87.13834281

Name: +ve in-silico MS/MS by CFM-ID for WPKMGEQXTYQXGI-UHFFFAOYSA-N
ID: WPKMGEQXTYQXGI-UHFFFAOYSA-N
Comment: Energy1
Num peaks: 14
44.04947561 1.745827535
58.06512568 1.360345601
135.0440559 3.370314597
137.0597059 7.578927965
149.0597059 5.071219304
151.075356 3.955242394
164.070605 1.406204209
176.070605 3.053503924
177.0546206 3.467986836
178.086255 3.15350648
179.0702706 2.536931163
180.1019051 11.59696473
192.0655196 1.57455231
208.0968197 31.33586838

Name: +ve in-silico MS/MS by CFM-ID for WPKMGEQXTYQXGI-UHFFFAOYSA-N
ID: WPKMGEQXTYQXGI-UHFFFAOYSA-N
Comment: Energy2
Num peaks: 31
15.02292652 1.365645028
49.00727645 3.291803463
51.02292652 2.564238186
53.00219107 1.157821444
53.03857658 2.907604543
55.01784114 1.497098039
56.04947561 2.994942711
58.06512568 2.764853306
65.03857658 4.341961833
84.04439023 1.281651886
95.04914126 1.021495999
105.0334912 4.932893597
107.0491413 4.440363592
109.0647913 2.227130986
121.0284058 3.593013773
123.0440559 1.15481196
134.0600403 2.711174828
135.0440559 5.36123681
137.0597059 6.45027441
147.0440559 1.575230881
148.0756904 1.005329451
149.0597059 4.817572757
160.0756904 0.9674586437
161.0597059 1.336525319
163.0389705 1.231899066
163.075356 1.502102674
164.070605 1.343244966
165.0546206 1.100090879
176.070605 1.054619225
190.086255 1.35012206
192.0655196 1.099775851

Name: +ve in-silico MS/MS by CFM-ID for ZEDTWWVIPKHLOF-UHFFFAOYSA-N
ID: ZEDTWWVIPKHLOF-UHFFFAOYSA-N
Comment: Energy0
Num peaks: 6
43.01784114 3.653729732
106.0651257 3.367860086
148.0756904 20.79997946
149.0597059 4.423447991
166.086255 16.93614772
208.0968197 34.73525635

Name: +ve in-silico MS/MS by CFM-ID for ZEDTWWVIPKHLOF-UHFFFAOYSA-N
ID: ZEDTWWVIPKHLOF-UHFFFAOYSA-N
Comment: Energy1
Num peaks: 7
43.01784114 3.801098058
106.0651257 18.24652107
122.0600403 1.985776923
148.0756904 30.14292357
149.0597059 8.18611532
166.086255 11.44410834
208.0968197 6.64087629

Name: +ve in-silico MS/MS by CFM-ID for ZEDTWWVIPKHLOF-UHFFFAOYSA-N
ID: ZEDTWWVIPKHLOF-UHFFFAOYSA-N
Comment: Energy2
Num peaks: 19
15.02292652 2.666350644
25.00727645 1.559119729
41.00219107 4.31813394
43.01784114 13.72276771
49.00727645 1.263040431
51.02292652 1.693752946
63.02292652 2.631863153
77.03857658 1.458013881
104.0494756 3.259876944
105.0334912 1.498700609
106.0651257 22.36491743
107.0491413 5.341109333
122.0600403 1.75628382
130.0651257 1.388992963
131.0491413 2.089262425
134.0600403 1.184134166
146.0600403 2.267255591
148.0756904 5.515718947
149.0597059 4.942781519

Name: +ve in-silico MS/MS by CFM-ID for IFERABFGYYJODC-LURJTMIESA-N
ID: IFERABFGYYJODC-LURJTMIESA-N
Comment: Energy0
Num peaks: 21
42.03382555 2.133863663
69.06987671 2.011563241
74.02365479 1.310332808
76.02154661 1.673080494
87.08044139 6.007346212
88.03930485 5.787985754
103.0575978 1.063290602
105.0004768 0.9582663313
119.0525124 1.34041102
120.0113759 1.911414438
121.0681625 1.230925529
122.0270259 3.260291765
133.0681625 2.143152212
144.0841469 4.860445233
162.0947116 11.51934697
164.1103616 0.9126533191
172.0790615 1.328987917
173.0630771 3.725769298
190.0896262 11.78041677
191.0736418 4.647623823
208.1001909 10.60118143

Name: +ve in-silico MS/MS by CFM-ID for IFERABFGYYJODC-LURJTMIESA-N
ID: IFERABFGYYJODC-LURJTMIESA-N
Comment: Energy1
Num peaks: 31
42.03382555 1.040094073
45.0334912 5.405897744
47.04914126 4.818670582
69.06987671 1.917734201
73.01064758 1.136858741
74.00589655 2.276148672
74.02365479 2.681082191
75.02629764 4.817173279
76.02154661 1.881076872
85.06479133 1.362406635
87.08044139 1.941346217
88.03930485 2.041158684
101.0419477 1.661637474
103.0575978 4.703368122
104.0164612 1.094828811
105.0004768 0.8851979124
116.0528467 6.964417527
118.0684968 1.38308882
119.0525124 1.690979194
120.0113759 3.755423569
120.0841469 1.64717902
121.0681625 1.545464468
122.0270259 7.595758485
144.0841469 2.293169621
145.0317769 1.166552771
146.0634114 1.061350069
162.058326 2.19014381
162.0947116 3.066059698
164.0739761 2.142320962
190.0896262 2.922171167
208.1001909 1.298441194

Name: +ve in-silico MS/MS by CFM-ID for IFERABFGYYJODC-LURJTMIESA-N
ID: IFERABFGYYJODC-LURJTMIESA-N
Comment: Energy2
Num peaks: 29
42.03382555 9.049244853
44.04947561 1.514453691
55.05422664 1.578730906
69.06987671 1.778190706
71.08552677 0.8589644445
73.01064758 2.408398308
74.00589655 6.132896774
75.02629764 3.217165298
76.02154661 3.777011979
78.03719668 0.9363987971
85.06479133 2.908851835
87.02629764 1.905898424
87.08044139 5.247467711
88.03930485 2.20823437
89.04194771 3.867872405
91.05759777 1.398637003
99.02629764 0.86704247
101.0419477 4.725293647
103.0212123 1.941258442
103.0575978 6.039884291
105.0368623 0.8839588372
113.0419477 1.402257995
115.0575978 1.914589601
116.0528467 1.257201555
117.0368623 1.454964423
117.0732478 2.196189607
119.0525124 4.79710967
121.0681625 1.659322832
144.0841469 2.144637626

Name: +ve in-silico MS/MS by CFM-ID for XINKZRRAVQNCLX-WDEREUQCSA-N
ID: XINKZRRAVQNCLX-WDEREUQCSA-N
Comment: Energy0
Num peaks: 6
61.02840582 5.106095236
146.0600403 10.33739633
172.0756904 4.570044029
176.070605 1.766606955
190.086255 21.07599134
208.0968197 44.57386722

Name: +ve in-silico MS/MS by CFM-ID for XINKZRRAVQNCLX-WDEREUQCSA-N
ID: XINKZRRAVQNCLX-WDEREUQCSA-N
Comment: Energy1
Num peaks: 11
61.02840582 5.591433221
73.02840582 2.913175142
91.0389705 3.214613635
118.0651257 6.760376961
128.0494756 2.094080516
146.0600403 16.10779826
148.0756904 2.968493521
163.075356 2.047880873
172.0756904 7.8003279
190.086255 17.81621259
208.0968197 13.61125367

Name: +ve in-silico MS/MS by CFM-ID for XINKZRRAVQNCLX-WDEREUQCSA-N
ID: XINKZRRAVQNCLX-WDEREUQCSA-N
Comment: Energy2
Num peaks: 20
29.00219107 1.882616337
31.01784114 3.659443669
41.00219107 2.661014049
43.01784114 9.001064221
45.0334912 4.833091983
56.99710569 4.582383106
59.01275576 1.540507918
61.02840582 8.744917497
63.04405588 1.294122531
71.01275576 1.777287743
73.02840582 1.875376337
101.0385766 1.468924444
118.0651257 4.368454387
128.0494756 9.956010742
130.0651257 5.390316222
146.0600403 8.386183879
148.0756904 1.551597081
172.0756904 5.100051315
190.086255 1.575690335
192.0655196 0.8525988932

Name: +ve in-silico MS/MS by CFM-ID for AKZUHDGGCINRME-SSDOTTSWSA-N
ID: AKZUHDGGCINRME-SSDOTTSWSA-N
Comment: Energy0
Num peaks: 6
134.0600403 4.643206662
148.0756904 8.007375502
162.0549549 4.121561376
166.086255 10.51737001
190.086255 21.30061119
208.0968197 33.79580898

Name: +ve in-silico MS/MS by CFM-ID for AKZUHDGGCINRME-SSDOTTSWSA-N
ID: AKZUHDGGCINRME-SSDOTTSWSA-N
Comment: Energy1
Num peaks: 11
73.02840582 4.375635466
131.0491413 4.17151683
134.0600403 7.87440162
136.0756904 3.789694977
148.0756904 10.46034806
149.0597059 9.904648183
162.0549549 2.857640868
166.086255 12.56501108
172.0756904 3.607297016
190.086255 10.14602563
208.0968197 11.38271908

Name: +ve in-silico MS/MS by CFM-ID for AKZUHDGGCINRME-SSDOTTSWSA-N
ID: AKZUHDGGCINRME-SSDOTTSWSA-N
Comment: Energy2
Num peaks: 25
15.02292652 2.585159734
41.00219107 3.129122826
43.01784114 6.048339697
45.0334912 3.422827011
49.00727645 1.274310854
51.02292652 1.559623825
53.00219107 1.301505248
55.01784114 2.36673764
63.02292652 2.341209333
65.03857658 1.267039587
73.02840582 1.424391745
79.05422664 7.688506726
105.0334912 1.710891616
116.0494756 2.041124466
118.0287402 1.387803445
118.0651257 1.497317319
120.0443902 5.100865046
129.0334912 1.815550936
131.0491413 7.734096379
134.0600403 6.420078584
146.0600403 1.523474239
148.0756904 7.437809596
149.0597059 5.416260731
172.0756904 2.90886679
190.086255 1.369293616

Name: +ve in-silico MS/MS by CFM-ID for MJGLQDXKEOEIFB-QUBYGPBYSA-N
ID: MJGLQDXKEOEIFB-QUBYGPBYSA-N
Comment: Energy0
Num peaks: 6
130.0651257 4.371482434
148.0756904 3.035272106
158.0600403 4.894332309
176.070605 9.079111038
190.086255 34.1339487
208.0968197 31.84490711

Name: +ve in-silico MS/MS by CFM-ID for MJGLQDXKEOEIFB-QUBYGPBYSA-N
ID: MJGLQDXKEOEIFB-QUBYGPBYSA-N
Comment: Energy1
Num peaks: 24
118.0651257 1.024761194
130.0651257 4.947243575
132.0443902 0.8884143049
132.0807757 1.633229617
136.0393049 0.98084407
146.0600403 1.211506855
148.0756904 4.396402358
150.0549549 2.201111361
156.1019051 1.030587318
158.0600403 4.716413185
160.0756904 2.767626852
162.0549549 2.049039063
162.0913404 1.468984172
164.070605 2.885664076
172.0756904 1.984132951
174.0549549 1.121494288
176.070605 6.544960811
178.086255 4.288475383
180.1019051 3.339834222
181.0859207 1.030164243
190.086255 17.20175957
191.0702706 1.148762951
192.0655196 0.9334256316
208.0968197 10.97273515

Name: +ve in-silico MS/MS by CFM-ID for MJGLQDXKEOEIFB-QUBYGPBYSA-N
ID: MJGLQDXKEOEIFB-QUBYGPBYSA-N
Comment: Energy2
Num peaks: 31
51.02292652 1.508378311
53.03857658 2.073263328
55.05422664 1.323043982
67.01784114 4.550782233
71.04914126 1.423903896
77.03857658 1.335869495
91.05422664 1.358220026
93.0334912 0.906690124
93.06987671 1.022431373
95.04914126 1.299101585
104.0494756 1.066786326
105.0334912 2.317554143
106.0287402 1.117059218
107.0491413 1.55602766
109.0647913 1.108165925
117.0334912 1.2140087
118.0651257 1.277830141
121.0647913 2.573275844
128.0494756 4.648205722
130.0651257 17.55337142
132.0443902 3.141277996
132.0807757 3.762942914
133.0647913 0.9961309274
146.0600403 1.428273684
148.0756904 3.2651938
158.0600403 5.493639505
160.0756904 3.438238374
162.0913404 1.440118372
174.0549549 0.9370263979
176.070605 1.415775129
190.086255 0.9374753984

Name: +ve in-silico MS/MS by CFM-ID for JUTRIMPZQCIOOF-UHFFFAOYSA-N
ID: JUTRIMPZQCIOOF-UHFFFAOYSA-N
Comment: Energy0
Num peaks: 6
198.0549549 4.788431621
200.070605 1.599321611
201.0546206 0.708285303
202.086255 0.5979981937
214.0498695 0.5819441407
230.0811697 89.67824876

Name: +ve in-silico MS/MS by CFM-ID for JUTRIMPZQCIOOF-UHFFFAOYSA-N
ID: JUTRIMPZQCIOOF-UHFFFAOYSA-N
Comment: Energy1
Num peaks: 6
39.02292652 1.767341026
188.070605 3.687172034
198.0549549 8.569743839
200.070605 3.384945103
202.086255 12.91545188
230.0811697 60.8054745

Name: +ve in-silico MS/MS by CFM-ID for JUTRIMPZQCIOOF-UHFFFAOYSA-N
ID: JUTRIMPZQCIOOF-UHFFFAOYSA-N
Comment: Energy2
Num peaks: 22
15.02292652 1.729828425
39.02292652 6.624792034
79.01784114 2.567458637
95.04914126 1.466253544
105.0334912 11.72975876
107.0491413 3.851742769
121.0284058 2.269828891
135.0440559 2.720389648
158.0600403 2.275824036
161.0597059 3.369258492
170.0600403 3.907216672
171.0440559 8.751708897
172.0393049 3.42528571
172.0756904 2.247662063
173.0597059 4.249394769
186.0549549 2.479847194
188.070605 2.839257916
198.0549549 3.369441241
200.070605 2.829632676
201.0546206 1.761314553
202.086255 3.383752528
214.0498695 2.750412732

Name: +ve in-silico MS/MS by CFM-ID for MLCQEJCKKBNPAY-UHFFFAOYSA-N
ID: MLCQEJCKKBNPAY-UHFFFAOYSA-N
Comment: Energy0
Num peaks: 6
15.02292652 0.395558424
198.0549549 9.292352398
200.070605 2.523937925
202.086255 0.2716675155
214.0498695 0.9028637166
230.0811697 85.86463867

Name: +ve in-silico MS/MS by CFM-ID for MLCQEJCKKBNPAY-UHFFFAOYSA-N
ID: MLCQEJCKKBNPAY-UHFFFAOYSA-N
Comment: Energy1
Num peaks: 6
186.0549549 1.499246422
198.0549549 17.88916147
200.070605 2.352141412
202.086255 5.568981937
214.0498695 2.141497449
230.0811697 64.42876421

Name: +ve in-silico MS/MS by CFM-ID for MLCQEJCKKBNPAY-UHFFFAOYSA-N
ID: MLCQEJCKKBNPAY-UHFFFAOYSA-N
Comment: Energy2
Num peaks: 16
15.02292652 2.16208498
39.02292652 1.607813513
49.00727645 2.337173622
51.02292652 1.453659546
142.0287402 5.222304522
144.0443902 2.428693505
148.0393049 3.435666988
156.0443902 4.875134273
170.0600403 7.871125556
172.0393049 1.567423536
172.0756904 2.211645687
182.0600403 1.602047366
186.0549549 9.029825567
198.0549549 21.77169567
200.070605 5.528257846
214.0498695 8.177988975

Name: +ve in-silico MS/MS by CFM-ID for BUJWDBKNRAIPLZ-UHFFFAOYSA-N
ID: BUJWDBKNRAIPLZ-UHFFFAOYSA-N
Comment: Energy0
Num peaks: 6
113.0597059 3.714343894
202.0498695 4.853564814
212.070605 1.584903494
220.0604342 6.586419306
230.0811697 15.4467123
248.0917343 54.22559398

Name: +ve in-silico MS/MS by CFM-ID for BUJWDBKNRAIPLZ-UHFFFAOYSA-N
ID: BUJWDBKNRAIPLZ-UHFFFAOYSA-N
Comment: Energy1
Num peaks: 29
55.01784114 1.445208348
57.0334912 1.260103838
83.04914126 0.9150960943
108.0443902 1.999452747
109.0284058 1.436611702
111.0440559 2.286476768
136.0393049 5.79073257
138.0549549 0.8579559623
174.0549549 1.189238563
177.0546206 0.8415032432
189.0546206 2.12277617
190.0498695 2.403402128
191.0702706 0.8884584114
192.0655196 3.770833357
192.1019051 0.9000342751
194.0811697 1.288423722
196.0968197 0.9215727218
202.0498695 5.500570097
202.086255 0.7436930384
204.0655196 1.036286515
205.0495352 1.085094733
212.070605 1.328366945
216.0655196 1.293781218
217.0495352 0.9246546408
218.0811697 1.702908405
220.0604342 4.612475371
220.0968197 10.50468918
230.0811697 8.024134303
248.0917343 13.06374988

Name: +ve in-silico MS/MS by CFM-ID for BUJWDBKNRAIPLZ-UHFFFAOYSA-N
ID: BUJWDBKNRAIPLZ-UHFFFAOYSA-N
Comment: Energy2
Num peaks: 31
39.02292652 5.171017935
41.00219107 2.274688055
53.00219107 1.635107229
55.01784114 1.352803506
57.0334912 1.135721467
59.04914126 1.026348341
65.00219107 1.489919985
67.01784114 1.118664781
69.0334912 1.337078767
80.99710569 1.984405533
83.01275576 1.209944053
85.02840582 0.9520978203
108.0443902 11.01616618
123.0440559 1.127736381
136.0393049 7.149906014
147.0440559 1.008854155
149.0233204 4.252625109
159.0440559 1.399122833
161.0597059 1.565245813
164.0342195 0.9630388439
173.0233204 1.776980248
174.0549549 1.566168973
175.0389705 2.180730675
176.070605 1.565224492
188.070605 1.069990797
191.0338851 2.021241993
192.0655196 1.440191758
202.0498695 3.689789452
204.0655196 2.73263496
212.070605 1.145014234
232.0604342 1.133328777

Name: +ve in-silico MS/MS by CFM-ID for YQHPVWRRSORYIV-UHFFFAOYSA-N
ID: YQHPVWRRSORYIV-UHFFFAOYSA-N
Comment: Energy0
Num peaks: 6
59.01275576 4.813115443
76.03930485 2.413709203
155.0491413 26.1605765
184.0756904 10.69722524
212.070605 11.12798731
230.0811697 38.29755252

Name: +ve in-silico MS/MS by CFM-ID for YQHPVWRRSORYIV-UHFFFAOYSA-N
ID: YQHPVWRRSORYIV-UHFFFAOYSA-N
Comment: Energy1
Num peaks: 6
59.01275576 8.458432568
76.03930485 3.725056151
155.0491413 38.42817744
184.0756904 17.25191438
212.070605 7.218094996
230.0811697 7.822974467

Name: +ve in-silico MS/MS by CFM-ID for YQHPVWRRSORYIV-UHFFFAOYSA-N
ID: YQHPVWRRSORYIV-UHFFFAOYSA-N
Comment: Energy2
Num peaks: 9
28.01817548 2.396286753
49.00727645 3.064649768
58.02874017 1.963750762
59.01275576 4.028595582
101.0385766 8.567027973
115.0542266 2.933639131
129.0334912 8.358218436
129.0698767 5.773762276
155.0491413 44.42627612

Name: +ve in-silico MS/MS by CFM-ID for OJIUACOQFBQCDF-IKXJTIOISA-N
ID: OJIUACOQFBQCDF-IKXJTIOISA-N
Comment: Energy0
Num peaks: 6
164.1069905 1.040694948
178.0498695 2.21843462
180.0655196 1.448695078
180.1019051 0.7570334374
190.086255 8.37756209
208.0968197 79.92077935

Name: +ve in-silico MS/MS by CFM-ID for OJIUACOQFBQCDF-IKXJTIOISA-N
ID: OJIUACOQFBQCDF-IKXJTIOISA-N
Comment: Energy1
Num peaks: 13
27.02292652 2.314239396
39.02292652 3.465602921
41.03857658 3.881483856
43.05422664 2.041281958
51.02292652 1.948387006
53.03857658 2.351911046
136.0393049 1.970164764
178.0498695 2.907260194
178.086255 4.719888761
180.0655196 2.251298638
180.1019051 8.184894652
190.086255 8.133560044
208.0968197 36.7820546

Name: +ve in-silico MS/MS by CFM-ID for OJIUACOQFBQCDF-IKXJTIOISA-N
ID: OJIUACOQFBQCDF-IKXJTIOISA-N
Comment: Energy2
Num peaks: 12
25.00727645 1.171106345
39.02292652 22.25678779
41.03857658 20.95360749
43.05422664 12.28576534
45.06987671 11.80604079
51.02292652 2.514353822
53.03857658 1.298514487
81.0334912 1.295266366
174.0549549 1.34733728
178.0498695 1.214516525
190.086255 2.581877645
192.0655196 1.326951142

Name: +ve in-silico MS/MS by CFM-ID for BNLRKUSVMCIOGU-UHFFFAOYSA-N
ID: BNLRKUSVMCIOGU-UHFFFAOYSA-N
Comment: Energy0
Num peaks: 6
173.0233204 0.3217362674
185.0233204 0.190511591
185.0597059 0.2096871613
187.0389705 0.354899435
197.0233204 0.1933019742
213.0546206 98.11077569

Name: +ve in-silico MS/MS by CFM-ID for BNLRKUSVMCIOGU-UHFFFAOYSA-N
ID: BNLRKUSVMCIOGU-UHFFFAOYSA-N
Comment: Energy1
Num peaks: 6
51.02292652 0.7601700501
67.01784114 0.7471998673
185.0233204 1.20975926
187.0389705 2.47123505
197.0233204 0.7619683697
213.0546206 89.22966077

Name: +ve in-silico MS/MS by CFM-ID for BNLRKUSVMCIOGU-UHFFFAOYSA-N
ID: BNLRKUSVMCIOGU-UHFFFAOYSA-N
Comment: Energy2
Num peaks: 17
25.00727645 2.041102181
39.02292652 7.13427102
41.03857658 8.175689762
49.00727645 9.756329841
51.02292652 5.002390885
53.00219107 3.275987348
65.00219107 2.038554456
67.01784114 1.717781221
159.0440559 2.149657679
167.0491413 3.227282592
169.0284058 9.213414977
171.0440559 1.788618889
185.0233204 3.698302683
185.0597059 5.078282015
187.0389705 3.781175061
197.0233204 3.870746251
213.0546206 9.763203636

Name: +ve in-silico MS/MS by CFM-ID for WMSUFRYDRCCPOM-UHFFFAOYSA-N
ID: WMSUFRYDRCCPOM-UHFFFAOYSA-N
Comment: Energy0
Num peaks: 6
15.02292652 0.419797844
94.02874017 0.2660644406
198.0549549 2.9168272
200.070605 1.121436186
214.0498695 0.9614935159
230.0811697 93.30129226

Name: +ve in-silico MS/MS by CFM-ID for WMSUFRYDRCCPOM-UHFFFAOYSA-N
ID: WMSUFRYDRCCPOM-UHFFFAOYSA-N
Comment: Energy1
Num peaks: 6
186.0549549 1.787802749
198.0549549 13.33573118
200.070605 6.472988203
202.086255 6.132228395
214.0498695 2.090707473
230.0811697 62.89018393

Name: +ve in-silico MS/MS by CFM-ID for WMSUFRYDRCCPOM-UHFFFAOYSA-N
ID: WMSUFRYDRCCPOM-UHFFFAOYSA-N
Comment: Energy2
Num peaks: 16
15.02292652 4.141459309
120.0443902 3.529205175
132.0443902 1.576622174
142.0287402 7.701052812
144.0443902 6.840446421
146.0236548 1.942655241
156.0443902 7.420990777
158.0600403 1.81541562
170.0236548 3.053309157
170.0600403 2.920030654
186.0549549 9.099614333
198.0549549 9.850918048
200.070605 4.025327455
202.086255 1.554965038
214.0498695 12.53551927
230.0811697 2.618743647

Name: +ve in-silico MS/MS by CFM-ID for VNBUMBNLPGLBML-UHFFFAOYSA-N
ID: VNBUMBNLPGLBML-UHFFFAOYSA-N
Comment: Energy0
Num peaks: 6
15.02292652 0.4095047734
96.04439023 0.3763224415
198.0549549 5.652668485
200.070605 1.02389341
214.0498695 0.5860918815
230.0811697 90.28093499

Name: +ve in-silico MS/MS by CFM-ID for VNBUMBNLPGLBML-UHFFFAOYSA-N
ID: VNBUMBNLPGLBML-UHFFFAOYSA-N
Comment: Energy1
Num peaks: 6
172.0393049 3.698738542
174.0549549 1.89220212
198.0549549 21.87030716
200.070605 6.17949367
202.086255 4.64813594
230.0811697 53.91738217

Name: +ve in-silico MS/MS by CFM-ID for VNBUMBNLPGLBML-UHFFFAOYSA-N
ID: VNBUMBNLPGLBML-UHFFFAOYSA-N
Comment: Energy2
Num peaks: 30
15.02292652 2.040493913
39.02292652 2.768221409
49.00727645 1.958918929
51.02292652 1.532746829
53.00219107 1.649584295
79.01784114 10.18794738
80.04947561 2.05692067
81.0334912 1.060698188
93.0334912 1.323310588
104.0494756 3.069926751
105.0334912 6.555141822
106.0651257 1.740943425
107.0491413 2.219375433
120.0443902 1.322734352
121.0284058 1.711352801
134.0600403 1.280843087
135.0440559 1.556349214
136.0756904 2.492907705
145.0284058 5.420958065
146.0600403 1.093942195
148.0393049 1.479046715
158.0600403 1.898458094
159.0440559 1.650549243
162.0549549 1.614074251
172.0393049 6.314448975
174.0549549 4.356103685
186.0549549 2.254415848
198.0549549 4.233605459
200.070605 1.505722886
214.0498695 2.706605932

Name: +ve in-silico MS/MS by CFM-ID for GGSHHBZFOCFAIS-UHFFFAOYSA-N
ID: GGSHHBZFOCFAIS-UHFFFAOYSA-N
Comment: Energy0
Num peaks: 6
91.05422664 31.8331568
152.0342195 0.8237479209
186.0549549 0.3593234433
188.070605 0.3716076749
212.070605 2.171670444
230.0811697 63.09291388

Name: +ve in-silico MS/MS by CFM-ID for GGSHHBZFOCFAIS-UHFFFAOYSA-N
ID: GGSHHBZFOCFAIS-UHFFFAOYSA-N
Comment: Energy1
Num peaks: 6
91.05422664 56.90259914
152.0342195 2.43008182
202.086255 4.550284446
212.070605 3.077809249
214.0498695 4.606522609
230.0811697 19.89252537

Name: +ve in-silico MS/MS by CFM-ID for GGSHHBZFOCFAIS-UHFFFAOYSA-N
ID: GGSHHBZFOCFAIS-UHFFFAOYSA-N
Comment: Energy2
Num peaks: 6
49.00727645 2.213270156
51.02292652 2.996401075
63.02292652 3.50287199
65.03857658 8.846982066
75.02292652 7.422370429
91.05422664 63.50231723

Name: +ve in-silico MS/MS by CFM-ID for JGPRUCFGUSXLES-UHFFFAOYSA-N
ID: JGPRUCFGUSXLES-UHFFFAOYSA-N
Comment: Energy0
Num peaks: 6
160.0393049 0.7502135554
200.070605 0.4457358335
202.086255 1.319046603
212.070605 18.09989231
214.0498695 0.4417346343
230.0811697 75.67386196

Name: +ve in-silico MS/MS by CFM-ID for JGPRUCFGUSXLES-UHFFFAOYSA-N
ID: JGPRUCFGUSXLES-UHFFFAOYSA-N
Comment: Energy1
Num peaks: 10
69.0334912 2.833113718
71.04914126 7.865373681
73.06479133 2.323341384
132.0443902 3.003584405
172.0756904 2.140255944
174.0913404 1.815064908
200.070605 4.791132474
202.086255 24.79325369
212.070605 12.07275207
230.0811697 19.33271962

Name: +ve in-silico MS/MS by CFM-ID for JGPRUCFGUSXLES-UHFFFAOYSA-N
ID: JGPRUCFGUSXLES-UHFFFAOYSA-N
Comment: Energy2
Num peaks: 25
39.02292652 1.980765103
41.03857658 2.020259445
55.05422664 4.352890575
69.0334912 1.723132875
104.0494756 1.860566587
105.0334912 1.303399524
132.0443902 4.477420495
142.0651257 2.520057343
144.0443902 3.089761548
144.0807757 1.120293495
154.0287402 1.646781657
156.0807757 1.709994626
158.0236548 1.633635688
158.0600403 1.489849487
160.0756904 2.458424013
170.0600403 8.850938533
172.0756904 8.652777022
174.0913404 4.918235789
184.0756904 6.308018381
186.0549549 2.156725674
196.0393049 1.56361292
198.0549549 1.303724148
200.070605 1.967033692
202.086255 3.42371069
212.070605 7.778478584

Name: +ve in-silico MS/MS by CFM-ID for WSSVOELYOLACNP-UHFFFAOYSA-N
ID: WSSVOELYOLACNP-UHFFFAOYSA-N
Comment: Energy0
Num peaks: 6
73.02840582 2.491979743
174.0549549 2.559815039
202.0498695 14.97829755
204.0655196 3.037413083
230.0811697 12.12718916
248.0917343 51.51192439

Name: +ve in-silico MS/MS by CFM-ID for WSSVOELYOLACNP-UHFFFAOYSA-N
ID: WSSVOELYOLACNP-UHFFFAOYSA-N
Comment: Energy1
Num peaks: 10
43.01784114 2.260231094
71.01275576 2.588785096
73.02840582 18.09751167
174.0549549 5.313832197
176.070605 4.763612212
202.0498695 8.824073745
204.0655196 4.079817164
206.0811697 2.067503015
230.0811697 9.726937749
248.0917343 22.75867854

Name: +ve in-silico MS/MS by CFM-ID for WSSVOELYOLACNP-UHFFFAOYSA-N
ID: WSSVOELYOLACNP-UHFFFAOYSA-N
Comment: Energy2
Num peaks: 29
15.02292652 1.384913168
41.00219107 2.194766987
43.01784114 2.819781372
45.0334912 1.255857857
53.00219107 3.538274398
55.01784114 3.496542142
71.01275576 1.072948771
73.02840582 3.882211494
97.02840582 1.2155737
121.0284058 5.607320398
125.0233204 0.8223852692
145.0284058 8.043584819
146.0600403 2.697030644
147.0440559 8.853293669
158.0600403 8.113106295
160.0393049 0.7885773524
174.0549549 5.358109142
175.0389705 1.36128532
176.070605 1.281660559
186.0549549 1.917260022
188.070605 1.291938636
201.0546206 1.665861992
202.0498695 1.7288769
203.0702706 2.901476057
204.0655196 0.9413599438
212.070605 2.011356684
214.0498695 0.7893893176
230.0811697 2.122047012
232.0604342 1.060744916

Name: +ve in-silico MS/MS by CFM-ID for JUBMQTLADMVYAC-ZCFIWIBFSA-N
ID: JUBMQTLADMVYAC-ZCFIWIBFSA-N
Comment: Energy0
Num peaks: 6
176.070605 4.432633499
178.086255 1.266132838
180.0655196 0.7543805439
190.086255 2.934783506
192.0655196 1.415102606
208.0968197 83.07978388

Name: +ve in-silico MS/MS by CFM-ID for JUBMQTLADMVYAC-ZCFIWIBFSA-N
ID: JUBMQTLADMVYAC-ZCFIWIBFSA-N
Comment: Energy1
Num peaks: 15
44.04947561 2.305962648
135.0440559 1.659870418
137.0597059 2.308914867
161.0597059 1.411201128
163.0389705 1.317199834
163.075356 3.527637737
165.0546206 1.196205598
165.0910061 5.03262045
176.070605 5.179915297
178.086255 2.542041396
180.1019051 10.58958934
190.086255 3.498334705
191.0702706 1.417016957
192.0655196 1.648750534
208.0968197 36.74654863

Name: +ve in-silico MS/MS by CFM-ID for JUBMQTLADMVYAC-ZCFIWIBFSA-N
ID: JUBMQTLADMVYAC-ZCFIWIBFSA-N
Comment: Energy2
Num peaks: 31
49.00727645 2.818313983
51.02292652 2.05512589
65.00219107 1.573437842
67.01784114 3.32504513
69.0334912 2.027348754
71.04914126 3.716160962
77.00219107 1.75189601
94.02874017 2.604172494
105.0334912 4.71506
107.0491413 4.040622435
108.0443902 2.202184828
109.0647913 0.9464636378
118.0287402 1.196794891
120.0443902 2.167040503
122.0600403 1.295277572
123.0440559 1.872589702
135.0440559 1.188581518
137.0597059 1.859706743
148.0756904 1.573445308
149.0597059 1.051104944
158.0600403 0.9754765838
160.0393049 1.795536891
160.0756904 1.717738754
162.0549549 1.445566521
164.070605 2.707365494
174.0549549 3.099489096
176.0342195 1.776894674
176.070605 1.445351445
178.086255 0.9595907057
190.086255 1.553248239
192.0655196 2.757857067

Name: +ve in-silico MS/MS by CFM-ID for DTWAZARDTKVTNZ-CYBMUJFWSA-N
ID: DTWAZARDTKVTNZ-CYBMUJFWSA-N
Comment: Energy0
Num peaks: 6
57.0334912 1.974473887
190.0498695 7.388826975
204.0655196 1.502841564
230.0811697 35.63187025
232.0604342 1.464953142
248.0917343 43.69965178

Name: +ve in-silico MS/MS by CFM-ID for DTWAZARDTKVTNZ-CYBMUJFWSA-N
ID: DTWAZARDTKVTNZ-CYBMUJFWSA-N
Comment: Energy1
Num peaks: 9
39.02292652 9.315996338
41.03857658 7.113695914
57.0334912 34.81507433
59.04914126 8.072841307
106.0651257 2.52112158
134.0600403 3.193502625
190.0498695 3.660981603
230.0811697 7.45634106
248.0917343 4.989557329

Name: +ve in-silico MS/MS by CFM-ID for DTWAZARDTKVTNZ-CYBMUJFWSA-N
ID: DTWAZARDTKVTNZ-CYBMUJFWSA-N
Comment: Energy2
Num peaks: 18
15.02292652 1.593372474
25.00727645 1.816607805
39.02292652 10.7506336
41.00219107 3.175064786
41.03857658 6.308804961
43.01784114 3.981823596
49.00727645 1.700082037
51.02292652 1.536311553
57.0334912 3.417559382
63.02292652 2.219772142
69.0334912 0.9462265591
104.0494756 11.81478766
105.0334912 3.494592531
106.0651257 10.76244852
132.0443902 7.603599216
134.0600403 6.049804477
190.0498695 2.204081083
230.0811697 1.091708818

Name: +ve in-silico MS/MS by CFM-ID for SJBFZHNCSGBLEK-UHFFFAOYSA-N
ID: SJBFZHNCSGBLEK-UHFFFAOYSA-N
Comment: Energy0
Num peaks: 6
107.0491413 1.497658958
136.0393049 2.87510013
184.0756904 19.79137659
194.0600403 1.169442907
212.070605 24.67855527
230.0811697 41.53836157

Name: +ve in-silico MS/MS by CFM-ID for SJBFZHNCSGBLEK-UHFFFAOYSA-N
ID: SJBFZHNCSGBLEK-UHFFFAOYSA-N
Comment: Energy1
Num peaks: 11
105.0334912 2.803822839
107.0491413 5.650600832
118.0287402 1.829786378
136.0393049 6.329485822
156.0807757 1.581748124
157.0647913 2.553611925
184.0756904 36.87809994
186.0913404 1.329656392
194.0600403 1.548147201
212.070605 10.65030783
230.0811697 10.00508901

Name: +ve in-silico MS/MS by CFM-ID for SJBFZHNCSGBLEK-UHFFFAOYSA-N
ID: SJBFZHNCSGBLEK-UHFFFAOYSA-N
Comment: Energy2
Num peaks: 31
49.00727645 2.66359903
51.02292652 2.346829836
52.01817548 1.117256234
65.03857658 1.990081163
66.03382555 1.515315498
75.02292652 2.171713018
77.03857658 2.883477233
79.01784114 0.9272341995
79.05422664 3.648245726
92.04947561 2.220226104
102.0338255 0.9883931074
105.0334912 6.167450996
106.0287402 1.508023285
107.0491413 6.185133986
116.0494756 1.317792858
118.0287402 1.223704751
128.0494756 0.9182898934
131.0491413 2.447100549
136.0393049 2.384818939
142.0651257 2.745239365
152.0494756 1.578254521
153.0334912 2.378514785
154.0651257 7.234664986
155.0491413 1.311580773
156.0807757 4.524267586
157.0647913 3.767915317
168.0807757 1.311824867
170.0600403 1.521867815
182.0600403 1.427875583
184.0756904 5.2590661
212.070605 1.855712814

Name: +ve in-silico MS/MS by CFM-ID for GZZLMNZSYOTUPH-UHFFFAOYSA-N
ID: GZZLMNZSYOTUPH-UHFFFAOYSA-N
Comment: Energy0
Num peaks: 6
117.0334912 3.44983161
153.0334912 4.957542648
167.0491413 9.724305848
177.0334912 10.51451251
195.0440559 42.3616622
213.0546206 17.495433

Name: +ve in-silico MS/MS by CFM-ID for GZZLMNZSYOTUPH-UHFFFAOYSA-N
ID: GZZLMNZSYOTUPH-UHFFFAOYSA-N
Comment: Energy1
Num peaks: 9
49.00727645 4.74533535
77.00219107 4.030895212
117.0334912 10.00934071
153.0334912 7.457718061
163.0389705 3.187109704
167.0491413 26.73700515
177.0334912 7.078896594
195.0440559 14.10625163
213.0546206 5.27475873

Name: +ve in-silico MS/MS by CFM-ID for GZZLMNZSYOTUPH-UHFFFAOYSA-N
ID: GZZLMNZSYOTUPH-UHFFFAOYSA-N
Comment: Energy2
Num peaks: 12
49.00727645 30.60082666
51.02292652 3.617215934
77.00219107 1.734270245
91.05422664 8.520461637
117.0334912 18.79405928
119.0127558 2.13454295
119.0491413 1.596209071
135.0440559 4.438505097
151.0542266 3.469287884
153.0334912 2.452363153
167.0491413 2.101513
177.0334912 1.798924131

Name: +ve in-silico MS/MS by CFM-ID for ZROUARAECJDWIY-QUBYGPBYSA-N
ID: ZROUARAECJDWIY-QUBYGPBYSA-N
Comment: Energy0
Num peaks: 6
107.0491413 0.7287622441
160.0756904 0.8528586329
162.0913404 23.05177372
164.1069905 1.12958531
190.086255 10.7966476
208.0968197 55.8601411

Name: +ve in-silico MS/MS by CFM-ID for ZROUARAECJDWIY-QUBYGPBYSA-N
ID: ZROUARAECJDWIY-QUBYGPBYSA-N
Comment: Energy1
Num peaks: 15
119.0491413 2.582881606
120.0807757 1.9374921
121.0647913 2.809326191
134.0600403 2.372613495
134.0964258 1.476052173
135.0804414 4.822178279
136.0756904 4.13667034
144.0807757 1.366020922
145.0647913 1.425149674
162.0913404 35.59120625
164.1069905 1.596951812
166.086255 1.194627758
180.0655196 1.400462789
190.086255 5.504969003
208.0968197 12.49037289

Name: +ve in-silico MS/MS by CFM-ID for ZROUARAECJDWIY-QUBYGPBYSA-N
ID: ZROUARAECJDWIY-QUBYGPBYSA-N
Comment: Energy2
Num peaks: 31
42.03382555 1.649994699
46.06512568 1.43496871
49.00727645 1.535825247
63.02292652 1.173665914
65.03857658 1.649755441
79.05422664 2.985917261
89.03857658 0.9843052162
91.05422664 2.450814371
94.06512568 1.090452651
103.0542266 1.387382672
105.0698767 1.537001611
106.0651257 2.110795418
107.0491413 3.294462544
107.0855268 2.206774975
117.0334912 2.780137005
118.0651257 1.632199509
119.0491413 5.857299699
119.0855268 1.242256581
120.0807757 3.6079509
121.0647913 4.640992739
131.0491413 1.121962492
132.0807757 5.021865526
133.0647913 2.924244121
134.0600403 1.666306503
134.0964258 1.908197361
135.0804414 2.109952819
144.0807757 2.587622077
146.0600403 5.776050947
147.0804414 1.500435674
148.0756904 2.120140242
162.0913404 2.906503683

Name: +ve in-silico MS/MS by CFM-ID for XCJHDJAODLKGLG-UHFFFAOYSA-N
ID: XCJHDJAODLKGLG-UHFFFAOYSA-N
Comment: Energy0
Num peaks: 6
171.0440559 0.2659859661
185.0233204 0.2619910743
185.0597059 0.1745321578
187.0389705 0.2865004905
197.0233204 0.371410814
213.0546206 98.10982137

Name: +ve in-silico MS/MS by CFM-ID for XCJHDJAODLKGLG-UHFFFAOYSA-N
ID: XCJHDJAODLKGLG-UHFFFAOYSA-N
Comment: Energy1
Num peaks: 6
171.0440559 2.30424424
183.0440559 3.340256633
185.0233204 1.145002977
185.0597059 6.279708098
187.0389705 1.684064197
213.0546206 79.25231558

Name: +ve in-silico MS/MS by CFM-ID for XCJHDJAODLKGLG-UHFFFAOYSA-N
ID: XCJHDJAODLKGLG-UHFFFAOYSA-N
Comment: Energy2
Num peaks: 16
39.02292652 2.830465304
49.00727645 9.877447608
51.02292652 5.079750495
53.00219107 2.387378946
67.01784114 3.246990381
121.0284058 3.833399643
159.0440559 5.908707203
167.0491413 5.792805585
169.0284058 8.150343888
171.0440559 5.311453974
183.0440559 4.106810667
185.0233204 4.214032405
185.0597059 7.980733304
187.0389705 2.642402805
197.0233204 2.877052331
213.0546206 7.677199287

Name: +ve in-silico MS/MS by CFM-ID for SXJPAYJLEIFGDM-UHFFFAOYSA-N
ID: SXJPAYJLEIFGDM-UHFFFAOYSA-N
Comment: Energy0
Num peaks: 6
59.01275576 4.517534798
76.03930485 14.16910768
105.0698767 6.753041507
133.0647913 13.91794699
162.0913404 8.195975046
208.0968197 33.26453706

Name: +ve in-silico MS/MS by CFM-ID for SXJPAYJLEIFGDM-UHFFFAOYSA-N
ID: SXJPAYJLEIFGDM-UHFFFAOYSA-N
Comment: Energy1
Num peaks: 9
28.01817548 4.423194074
58.02874017 5.997641032
59.01275576 10.57484092
76.03930485 18.03895111
105.0698767 14.58924305
115.0542266 3.06254248
133.0647913 11.15705367
162.0913404 8.234905602
208.0968197 4.062373801

Name: +ve in-silico MS/MS by CFM-ID for SXJPAYJLEIFGDM-UHFFFAOYSA-N
ID: SXJPAYJLEIFGDM-UHFFFAOYSA-N
Comment: Energy2
Num peaks: 16
28.01817548 12.3104649
30.03382555 1.816441446
41.00219107 2.769702609
58.02874017 4.853364785
59.01275576 3.372809835
75.02292652 1.818968525
76.03930485 2.469357467
77.03857658 3.983034083
79.05422664 4.036542403
91.05422664 6.535282636
93.06987671 2.025806231
103.0542266 2.975413906
105.0698767 22.97952511
107.0855268 3.313133028
115.0542266 2.169243346
133.0647913 2.954368317

Name: +ve in-silico MS/MS by CFM-ID for TWGHMXOYRUTQOL-UHFFFAOYSA-N
ID: TWGHMXOYRUTQOL-UHFFFAOYSA-N
Comment: Energy0
Num peaks: 6
15.02292652 0.3937147209
174.0549549 0.3533278272
198.0549549 9.242053272
200.070605 2.509658834
214.0498695 0.8980839031
230.0811697 85.3247968

Name: +ve in-silico MS/MS by CFM-ID for TWGHMXOYRUTQOL-UHFFFAOYSA-N
ID: TWGHMXOYRUTQOL-UHFFFAOYSA-N
Comment: Energy1
Num peaks: 6
186.0549549 1.948538096
198.0549549 17.472402
200.070605 2.294131407
202.086255 5.453401368
214.0498695 2.092473851
230.0811697 62.87420509

Name: +ve in-silico MS/MS by CFM-ID for TWGHMXOYRUTQOL-UHFFFAOYSA-N
ID: TWGHMXOYRUTQOL-UHFFFAOYSA-N
Comment: Energy2
Num peaks: 15
49.00727645 2.094049729
51.02292652 2.169031706
142.0287402 5.350904968
144.0443902 4.323044863
156.0443902 5.14632966
158.0600403 2.362696472
160.0393049 2.176246743
170.0600403 7.02861793
172.0393049 3.071218635
172.0756904 1.987990021
174.0549549 4.272376199
186.0549549 9.183457294
198.0549549 19.17107253
200.070605 4.845849497
214.0498695 6.935043681

Name: +ve in-silico MS/MS by CFM-ID for OKNSSRWVFHWDAP-UHFFFAOYSA-N
ID: OKNSSRWVFHWDAP-UHFFFAOYSA-N
Comment: Energy0
Num peaks: 6
188.070605 5.226179811
216.0655196 28.95085097
218.0811697 2.876776771
220.0968197 1.850386255
232.0604342 0.9327636816
248.0917343 56.67240647

Name: +ve in-silico MS/MS by CFM-ID for OKNSSRWVFHWDAP-UHFFFAOYSA-N
ID: OKNSSRWVFHWDAP-UHFFFAOYSA-N
Comment: Energy1
Num peaks: 6
158.0600403 3.544062575
186.0549549 5.393018822
188.070605 22.87340859
216.0655196 26.71467914
218.0811697 4.572314542
248.0917343 23.29108286

Name: +ve in-silico MS/MS by CFM-ID for OKNSSRWVFHWDAP-UHFFFAOYSA-N
ID: OKNSSRWVFHWDAP-UHFFFAOYSA-N
Comment: Energy2
Num peaks: 28
15.02292652 1.604818666
39.02292652 1.899105852
59.01275576 1.779332854
80.0130901 2.441780032
82.02874017 2.184795445
95.04914126 1.152007771
107.0491413 1.488085138
122.0600403 1.33022807
132.0443902 2.256765139
133.0647913 2.284331489
134.0600403 3.66061025
146.0600403 1.121119399
149.0597059 1.25571857
150.0549549 1.865459492
158.0600403 9.814418795
160.0393049 2.861855293
160.0756904 2.381245488
164.070605 0.8719781756
174.0549549 2.544263436
186.0549549 7.929493135
188.070605 10.39934353
200.0342195 0.9889178098
202.0498695 5.941816868
204.0655196 2.233356746
216.0655196 4.402140574
218.0811697 1.150140102
220.0968197 0.8638928637
232.0604342 1.435278443

Name: +ve in-silico MS/MS by CFM-ID for ODADCRFMCATOSN-UHFFFAOYSA-N
ID: ODADCRFMCATOSN-UHFFFAOYSA-N
Comment: Energy0
Num peaks: 6
181.0284058 0.7377870753
183.0440559 6.18015016
185.0597059 0.8865960569
195.0440559 0.8376521795
197.0233204 2.450319282
213.0546206 85.38537114

Name: +ve in-silico MS/MS by CFM-ID for ODADCRFMCATOSN-UHFFFAOYSA-N
ID: ODADCRFMCATOSN-UHFFFAOYSA-N
Comment: Energy1
Num peaks: 7
105.0334912 17.22714812
109.0284058 22.84784651
183.0440559 2.680063242
187.0389705 3.099592506
195.0440559 3.172273838
197.0233204 2.76960263
213.0546206 30.24584858

Name: +ve in-silico MS/MS by CFM-ID for ODADCRFMCATOSN-UHFFFAOYSA-N
ID: ODADCRFMCATOSN-UHFFFAOYSA-N
Comment: Energy2
Num peaks: 22
39.02292652 1.828153147
49.00727645 8.414233655
51.02292652 8.023123433
53.00219107 2.059638472
55.01784114 9.250059597
63.02292652 3.288498042
65.00219107 1.627216563
79.01784114 2.925465399
79.05422664 3.776713755
83.01275576 1.663975367
105.0334912 8.540021098
109.0284058 3.095856247
129.0334912 5.58852121
131.0491413 1.975811538
155.0491413 2.741638647
159.0440559 2.296745297
167.0491413 1.553574131
183.0440559 4.730643022
187.0389705 2.352706963
195.0440559 2.438600292
197.0233204 1.51469304
213.0546206 1.517628815

Name: +ve in-silico MS/MS by CFM-ID for MHWZBYSZMPRYHU-UHFFFAOYSA-N
ID: MHWZBYSZMPRYHU-UHFFFAOYSA-N
Comment: Energy0
Num peaks: 6
15.02292652 0.413318339
176.070605 1.506559002
198.0549549 4.828720926
200.070605 1.31368259
214.0498695 0.7366680822
230.0811697 89.98957755

Name: +ve in-silico MS/MS by CFM-ID for MHWZBYSZMPRYHU-UHFFFAOYSA-N
ID: MHWZBYSZMPRYHU-UHFFFAOYSA-N
Comment: Energy1
Num peaks: 6
172.0393049 1.74950193
198.0549549 9.000339482
200.070605 1.859869211
202.086255 6.269127993
214.0498695 1.898569908
230.0811697 63.97216263

Name: +ve in-silico MS/MS by CFM-ID for MHWZBYSZMPRYHU-UHFFFAOYSA-N
ID: MHWZBYSZMPRYHU-UHFFFAOYSA-N
Comment: Energy2
Num peaks: 27
15.02292652 2.746462235
42.03382555 0.7702366695
76.01817548 1.112206934
78.03382555 2.14638628
80.04947561 1.515991886
104.0494756 3.955926108
106.0651257 1.42855721
107.0491413 2.748995229
120.0443902 7.934613351
122.0600403 2.357061915
130.0651257 2.03960105
134.0600403 4.144552859
145.0284058 1.036694424
146.0600403 9.251486688
149.0597059 0.8956858884
158.0600403 1.038738842
159.0440559 1.843140312
160.0393049 3.412405523
160.0756904 2.968688524
162.0549549 3.066396351
172.0393049 4.136192388
174.0549549 1.933662032
176.070605 8.492692381
186.0549549 1.146779636
198.0549549 4.262024893
200.070605 1.770838502
214.0498695 2.176166102

Name: +ve in-silico MS/MS by CFM-ID for DENICYLUHIGMFN-UHFFFAOYSA-N
ID: DENICYLUHIGMFN-UHFFFAOYSA-N
Comment: Energy0
Num peaks: 6
165.0546206 1.360483356
176.070605 2.484290641
179.0702706 12.65935977
181.0859207 5.069977059
191.0702706 3.916645129
208.0968197 66.60068692

Name: +ve in-silico MS/MS by CFM-ID for DENICYLUHIGMFN-UHFFFAOYSA-N
ID: DENICYLUHIGMFN-UHFFFAOYSA-N
Comment: Energy1
Num peaks: 13
54.03382555 2.267913864
56.04947561 6.521101116
148.0756904 1.324971689
165.0546206 1.888368295
167.0702706 3.498531548
176.070605 3.172321168
178.086255 2.504051883
179.0702706 4.233107603
180.1019051 2.608386346
181.0859207 15.67014625
191.0702706 7.265911112
192.0655196 4.944872685
208.0968197 24.50930385

Name: +ve in-silico MS/MS by CFM-ID for DENICYLUHIGMFN-UHFFFAOYSA-N
ID: DENICYLUHIGMFN-UHFFFAOYSA-N
Comment: Energy2
Num peaks: 31
52.01817548 1.911389548
54.03382555 4.317620485
56.04947561 1.820848782
80.04947561 3.591271162
92.04947561 3.31699832
102.0338255 1.554678495
104.0494756 5.773028204
105.0334912 1.914028181
106.0287402 1.637931809
106.0651257 1.615474892
107.0491413 2.255386679
109.0647913 1.91323192
118.0287402 1.640586971
120.0443902 2.835382181
132.0443902 2.764847176
134.0600403 3.596454513
135.0440559 1.879330878
136.0756904 1.556771449
137.0597059 1.280781094
146.0600403 1.472146742
148.0756904 2.148566689
149.0597059 2.302104735
151.0389705 1.470132231
162.0549549 2.860562862
163.075356 1.246965879
164.070605 1.684662607
165.0546206 3.973052336
174.0549549 1.164876159
176.070605 1.248317368
179.0702706 1.245009793
192.0655196 1.985123431

Name: +ve in-silico MS/MS by CFM-ID for RQWMGMIZGOCPMP-UHFFFAOYSA-N
ID: RQWMGMIZGOCPMP-UHFFFAOYSA-N
Comment: Energy0
Num peaks: 6
91.05422664 2.435258258
185.0597059 4.057379735
187.075356 1.069479847
212.070605 8.749329776
213.0546206 38.84758772
230.0811697 40.21090231

Name: +ve in-silico MS/MS by CFM-ID for RQWMGMIZGOCPMP-UHFFFAOYSA-N
ID: RQWMGMIZGOCPMP-UHFFFAOYSA-N
Comment: Energy1
Num peaks: 6
91.05422664 6.76223036
185.0597059 8.297991096
187.075356 5.735598788
212.070605 6.099285035
213.0546206 49.20588703
230.0811697 7.932644607

Name: +ve in-silico MS/MS by CFM-ID for RQWMGMIZGOCPMP-UHFFFAOYSA-N
ID: RQWMGMIZGOCPMP-UHFFFAOYSA-N
Comment: Energy2
Num peaks: 31
39.02292652 1.002800321
41.00219107 1.721037733
49.00727645 2.188305021
51.02292652 0.9795743869
53.00219107 0.8561282068
63.02292652 1.11482285
65.03857658 1.654486558
68.0130901 1.558702439
68.99710569 0.8982555045
70.02874017 1.043247329
75.02292652 1.438524537
82.02874017 1.040308162
84.00800472 0.852123133
91.05422664 20.45891491
101.0385766 2.701445419
103.0542266 1.838481786
110.0236548 1.084653076
115.0542266 4.060478741
117.0698767 2.141239688
127.0542266 1.030725001
141.0334912 2.763412326
143.0491413 3.904701525
159.0440559 1.882827278
169.0647913 3.00959365
183.0440559 0.8408072145
185.0597059 4.20081767
186.0549549 1.001670411
187.0389705 1.1432479
194.0600403 3.021881008
212.070605 2.881243929
213.0546206 2.939297888

Name: +ve in-silico MS/MS by CFM-ID for MJGLQDXKEOEIFB-LHLIQPBNSA-N
ID: MJGLQDXKEOEIFB-LHLIQPBNSA-N
Comment: Energy0
Num peaks: 6
130.0651257 4.371482434
148.0756904 3.035272106
158.0600403 4.894332309
176.070605 9.079111038
190.086255 34.1339487
208.0968197 31.84490711

Name: +ve in-silico MS/MS by CFM-ID for MJGLQDXKEOEIFB-LHLIQPBNSA-N
ID: MJGLQDXKEOEIFB-LHLIQPBNSA-N
Comment: Energy1
Num peaks: 24
118.0651257 1.024761194
130.0651257 4.947243575
132.0443902 0.8884143049
132.0807757 1.633229617
136.0393049 0.98084407
146.0600403 1.211506855
148.0756904 4.396402358
150.0549549 2.201111361
156.1019051 1.030587318
158.0600403 4.716413185
160.0756904 2.767626852
162.0549549 2.049039063
162.0913404 1.468984172
164.070605 2.885664076
172.0756904 1.984132951
174.0549549 1.121494288
176.070605 6.544960811
178.086255 4.288475383
180.1019051 3.339834222
181.0859207 1.030164243
190.086255 17.20175957
191.0702706 1.148762951
192.0655196 0.9334256316
208.0968197 10.97273515

Name: +ve in-silico MS/MS by CFM-ID for MJGLQDXKEOEIFB-LHLIQPBNSA-N
ID: MJGLQDXKEOEIFB-LHLIQPBNSA-N
Comment: Energy2
Num peaks: 31
51.02292652 1.508378311
53.03857658 2.073263328
55.05422664 1.323043982
67.01784114 4.550782233
71.04914126 1.423903896
77.03857658 1.335869495
91.05422664 1.358220026
93.0334912 0.906690124
93.06987671 1.022431373
95.04914126 1.299101585
104.0494756 1.066786326
105.0334912 2.317554143
106.0287402 1.117059218
107.0491413 1.55602766
109.0647913 1.108165925
117.0334912 1.2140087
118.0651257 1.277830141
121.0647913 2.573275844
128.0494756 4.648205722
130.0651257 17.55337142
132.0443902 3.141277996
132.0807757 3.762942914
133.0647913 0.9961309274
146.0600403 1.428273684
148.0756904 3.2651938
158.0600403 5.493639505
160.0756904 3.438238374
162.0913404 1.440118372
174.0549549 0.9370263979
176.070605 1.415775129
190.086255 0.9374753984

Name: +ve in-silico MS/MS by CFM-ID for LCOCKLFFBMNHDZ-JTQLQIEISA-N
ID: LCOCKLFFBMNHDZ-JTQLQIEISA-N
Comment: Energy0
Num peaks: 6
164.0342195 1.425764167
166.0498695 0.6992151612
178.086255 5.41121613
180.1019051 0.5820250567
190.086255 11.25244142
208.0968197 75.90624879

Name: +ve in-silico MS/MS by CFM-ID for LCOCKLFFBMNHDZ-JTQLQIEISA-N
ID: LCOCKLFFBMNHDZ-JTQLQIEISA-N
Comment: Energy1
Num peaks: 16
39.02292652 1.284936631
43.05422664 4.52469691
45.06987671 1.585869249
55.05422664 2.425183596
83.04914126 4.134684237
85.06479133 4.622234087
94.02874017 3.029516311
148.0756904 2.233596256
150.0913404 2.077538622
162.0913404 2.150262354
164.0342195 2.466210947
164.1069905 1.6170157
178.086255 14.64977667
180.1019051 13.30910251
190.086255 6.671242688
208.0968197 13.8052122

Name: +ve in-silico MS/MS by CFM-ID for LCOCKLFFBMNHDZ-JTQLQIEISA-N
ID: LCOCKLFFBMNHDZ-JTQLQIEISA-N
Comment: Energy2
Num peaks: 28
39.02292652 0.9787720316
41.03857658 1.179966036
43.05422664 1.522173979
51.02292652 0.9594894043
55.05422664 13.39215619
57.06987671 10.00746966
65.00219107 0.8454593188
78.03382555 5.446408117
94.02874017 5.732492221
94.06512568 1.324370579
96.04439023 0.8132676036
96.08077574 1.072159462
106.0287402 1.149183824
106.0651257 1.625993873
108.0443902 3.151359448
120.0807757 9.444181032
122.0964258 0.8393832379
132.0443902 0.8423434886
134.0964258 2.719351155
148.0756904 4.562605022
150.0913404 2.861762266
160.0756904 1.361435499
162.0549549 2.074037022
162.0913404 1.966964347
176.070605 1.341494878
178.086255 1.433791641
190.086255 0.8323445304
192.0655196 0.8598805287

Name: +ve in-silico MS/MS by CFM-ID for JMYYXHPZVZXWTR-UHFFFAOYSA-N
ID: JMYYXHPZVZXWTR-UHFFFAOYSA-N
Comment: Energy0
Num peaks: 6
176.070605 4.888562282
180.0655196 1.574107532
190.086255 2.909626671
191.0702706 1.390210748
192.0655196 1.515624411
208.0968197 77.83414174

Name: +ve in-silico MS/MS by CFM-ID for JMYYXHPZVZXWTR-UHFFFAOYSA-N
ID: JMYYXHPZVZXWTR-UHFFFAOYSA-N
Comment: Energy1
Num peaks: 14
45.0334912 2.837325956
134.0600403 3.820537542
148.0756904 3.123534423
150.0913404 5.934776071
162.0549549 3.206425924
162.0913404 7.433686465
164.070605 2.382475697
164.1069905 9.106664353
176.070605 4.252439403
178.086255 2.502781474
180.1019051 9.693190216
190.086255 4.745851622
192.0655196 2.600535497
208.0968197 19.55942013

Name: +ve in-silico MS/MS by CFM-ID for JMYYXHPZVZXWTR-UHFFFAOYSA-N
ID: JMYYXHPZVZXWTR-UHFFFAOYSA-N
Comment: Energy2
Num peaks: 31
43.01784114 1.104803046
45.0334912 1.729463949
53.03857658 1.010022529
65.03857658 2.14433059
67.05422664 1.934334588
79.05422664 3.013666108
81.06987671 1.060292031
91.05422664 2.162756718
93.06987671 3.801885425
104.0494756 1.446482148
107.0855268 1.134089811
118.0651257 4.218314866
120.0807757 1.694898216
130.0651257 1.300011695
132.0443902 1.658223361
132.0807757 6.891549549
134.0600403 5.190654858
135.0440559 1.020234094
146.0600403 2.323482009
148.0756904 5.124455393
150.0913404 1.29965183
158.0600403 0.9807596628
160.0393049 2.256846785
160.0756904 2.925121298
162.0549549 2.109858197
162.0913404 1.866842522
167.0702706 0.985489469
176.070605 1.951426233
180.0655196 0.9678087277
190.086255 0.959249929
192.0655196 2.239986487

Name: +ve in-silico MS/MS by CFM-ID for PNBJBGMPLMTKFP-UHFFFAOYSA-N
ID: PNBJBGMPLMTKFP-UHFFFAOYSA-N
Comment: Energy0
Num peaks: 6
174.0549549 5.343457914
202.0498695 19.14900875
216.0655196 3.171467391
220.0604342 4.486211395
230.0811697 3.354632652
248.0917343 54.16480921

Name: +ve in-silico MS/MS by CFM-ID for PNBJBGMPLMTKFP-UHFFFAOYSA-N
ID: PNBJBGMPLMTKFP-UHFFFAOYSA-N
Comment: Energy1
Num peaks: 10
47.04914126 2.430401265
172.0393049 1.742455421
174.0549549 12.46668529
202.0498695 29.05675226
203.0702706 2.616310558
216.0655196 2.667138183
220.0604342 2.711900432
220.0968197 5.621111361
230.0811697 4.873187439
248.0917343 16.63471443

Name: +ve in-silico MS/MS by CFM-ID for PNBJBGMPLMTKFP-UHFFFAOYSA-N
ID: PNBJBGMPLMTKFP-UHFFFAOYSA-N
Comment: Energy2
Num peaks: 31
15.02292652 1.374076897
29.03857658 1.018126291
106.0287402 0.7072105137
107.0491413 1.850882041
120.0443902 1.127143967
121.0647913 2.131696198
122.0600403 1.773579981
130.0287402 5.841829852
131.0491413 2.128453898
146.0600403 8.982429534
148.0393049 3.009026002
148.0756904 1.202079611
158.0236548 3.857258388
158.0600403 1.121912014
159.0440559 1.186202405
160.0393049 2.458248251
162.0549549 0.7524706482
172.0393049 5.754063669
174.0549549 12.98617105
176.0342195 0.8770587652
176.070605 1.817370332
186.0185694 2.648825559
186.0549549 1.33723619
187.0389705 0.9231177203
188.0342195 1.294059484
188.070605 1.349421978
189.0546206 0.9295628318
190.0498695 1.158326504
192.0655196 1.289499
202.0498695 6.005616799
203.0702706 1.188760887

Name: +ve in-silico MS/MS by CFM-ID for VIUWKCNLFXKPRP-UHFFFAOYSA-N
ID: VIUWKCNLFXKPRP-UHFFFAOYSA-N
Comment: Energy0
Num peaks: 6
122.0600403 7.734861034
137.0233204 1.47755719
154.0498695 2.972892086
230.0811697 3.158799209
231.0651853 28.24686344
248.0917343 49.04482735

Name: +ve in-silico MS/MS by CFM-ID for VIUWKCNLFXKPRP-UHFFFAOYSA-N
ID: VIUWKCNLFXKPRP-UHFFFAOYSA-N
Comment: Energy1
Num peaks: 11
95.04914126 1.750347893
122.0600403 23.1347277
137.0233204 4.104253301
154.0498695 3.182876797
204.0655196 1.824249492
206.0811697 1.641257223
213.0546206 2.86675974
220.0968197 1.665114498
230.0811697 3.286247833
231.0651853 16.41732374
248.0917343 21.40824013

Name: +ve in-silico MS/MS by CFM-ID for VIUWKCNLFXKPRP-UHFFFAOYSA-N
ID: VIUWKCNLFXKPRP-UHFFFAOYSA-N
Comment: Energy2
Num peaks: 31
51.02292652 1.948886376
63.02292652 1.860265845
65.03857658 1.32312518
90.03382555 1.52058444
92.04947561 2.171158028
94.06512568 1.828887856
95.04914126 1.249846308
104.0494756 1.585283174
117.0334912 1.43123538
119.0491413 2.185930346
120.0443902 1.401089887
122.0600403 1.466065522
127.0389705 4.067017771
136.0393049 2.840936034
137.0233204 10.0732306
149.0233204 1.455383397
152.0342195 2.801481021
154.0498695 4.015220977
176.0342195 1.540990722
187.0389705 1.281314012
189.0546206 1.779835263
201.0546206 2.002648981
202.0498695 1.236638507
202.086255 1.687477472
203.0702706 3.623688204
206.0811697 1.412063898
213.0546206 7.809047639
220.0968197 1.557705796
230.0811697 1.94388492
231.0651853 3.012967563
232.0604342 1.558408963

Name: +ve in-silico MS/MS by CFM-ID for JOYLYVFQZAQZJN-UHFFFAOYSA-N
ID: JOYLYVFQZAQZJN-UHFFFAOYSA-N
Comment: Energy0
Num peaks: 6
53.00219107 4.796189831
97.00727645 12.75553707
99.02292652 38.93179161
113.0385766 3.222158762
115.0542266 2.277515043
213.0546206 19.84632572

Name: +ve in-silico MS/MS by CFM-ID for JOYLYVFQZAQZJN-UHFFFAOYSA-N
ID: JOYLYVFQZAQZJN-UHFFFAOYSA-N
Comment: Energy1
Num peaks: 9
49.00727645 3.35491507
63.02292652 4.012913553
73.00727645 3.105899269
75.02292652 2.657250763
97.00727645 3.372592593
99.02292652 53.69528665
111.0229265 3.148590773
113.0385766 3.086344278
213.0546206 4.04185146

Name: +ve in-silico MS/MS by CFM-ID for JOYLYVFQZAQZJN-UHFFFAOYSA-N
ID: JOYLYVFQZAQZJN-UHFFFAOYSA-N
Comment: Energy2
Num peaks: 12
25.00727645 3.305110404
39.02292652 7.269332575
49.00727645 7.170183993
51.02292652 4.185989222
53.00219107 9.620788317
55.01784114 5.37218398
63.02292652 6.844944732
73.00727645 4.554960542
75.02292652 5.05193148
97.00727645 14.53880975
99.02292652 3.655072936
111.0229265 9.656357399

Name: +ve in-silico MS/MS by CFM-ID for PDGIGDURBVKTEC-UHFFFAOYSA-N
ID: PDGIGDURBVKTEC-UHFFFAOYSA-N
Comment: Energy0
Num peaks: 6
59.01275576 2.292080821
173.0588504 4.126953638
189.0173795 3.846994729
202.0853995 24.409605
206.0439286 12.80469759
248.0908788 33.65033325

Name: +ve in-silico MS/MS by CFM-ID for PDGIGDURBVKTEC-UHFFFAOYSA-N
ID: PDGIGDURBVKTEC-UHFFFAOYSA-N
Comment: Energy1
Num peaks: 15
59.01275576 4.498374081
143.0563519 1.467887866
145.0720019 1.46432434
146.0227993 1.375534041
158.0227993 3.704476688
160.0384493 7.301752998
162.0540994 5.925934895
164.0221306 1.824379861
173.0588504 2.49086682
188.0333639 5.488099756
189.0173795 3.124803437
202.0853995 13.51285856
204.1010496 1.622597564
206.0439286 21.19004242
248.0908788 5.022885419

Name: +ve in-silico MS/MS by CFM-ID for PDGIGDURBVKTEC-UHFFFAOYSA-N
ID: PDGIGDURBVKTEC-UHFFFAOYSA-N
Comment: Energy2
Num peaks: 29
15.02292652 0.8154018817
34.9683041 0.7797859857
41.00219107 2.967377556
43.02907452 2.72665602
43.05422664 1.201377882
45.04472458 3.36960534
57.04472458 2.942141619
59.01275576 6.577669369
61.97920313 3.977934948
63.9948532 4.368664923
66.01050326 0.7761565817
81.04472458 1.246072409
85.07602471 0.8730617881
103.0502039 0.7637925579
104.0010012 3.729103908
116.0010012 2.155329778
118.0166513 1.220735346
131.0119002 2.850090136
143.0119002 2.348406316
145.0275503 1.11188192
146.0227993 8.930529483
146.0479514 0.8483912902
148.0636015 0.9818669081
158.0227993 8.644495876
160.0384493 9.641864056
162.0540994 1.90688879
166.1087218 0.8126829651
186.0540994 1.087039086
206.0439286 0.9052910684

Name: +ve in-silico MS/MS by CFM-ID for ARXKLHLVUGIOMA-UHFFFAOYSA-N
ID: ARXKLHLVUGIOMA-UHFFFAOYSA-N
Comment: Energy0
Num peaks: 6
59.01275576 7.171487427
173.0588504 4.119371776
189.0173795 4.569312759
202.0853995 11.8846419
206.0439286 15.26795775
248.0908788 39.52813241

Name: +ve in-silico MS/MS by CFM-ID for ARXKLHLVUGIOMA-UHFFFAOYSA-N
ID: ARXKLHLVUGIOMA-UHFFFAOYSA-N
Comment: Energy1
Num peaks: 15
59.01275576 16.10216106
79.00575223 5.49533621
143.0563519 1.799073145
146.0227993 4.551192364
158.0227993 2.716051756
160.0384493 4.116720851
162.0540994 3.606343325
164.0221306 1.695732567
173.0588504 1.77549566
188.0333639 4.237024681
189.0173795 2.579338768
202.0853995 8.435936191
204.1010496 1.253267237
206.0439286 17.493126
248.0908788 4.631692918

Name: +ve in-silico MS/MS by CFM-ID for ARXKLHLVUGIOMA-UHFFFAOYSA-N
ID: ARXKLHLVUGIOMA-UHFFFAOYSA-N
Comment: Energy2
Num peaks: 31
26.00252542 1.183554374
34.9683041 0.9642036693
41.00219107 1.280831586
43.02907452 6.930678603
43.05422664 1.464217398
55.02907452 2.431864908
59.01275576 4.86499801
60.08077574 1.211512236
61.97920313 2.790379701
63.9948532 3.762345523
66.01050326 4.743108223
76.03930485 1.167492653
79.00575223 4.743639186
85.07602471 1.09166586
87.09167477 0.7504414555
88.99010216 1.217952452
100.0869237 0.6886409069
101.0345538 1.590039072
103.0502039 1.633373547
104.0010012 0.9680606657
106.0166513 2.894787998
118.0166513 1.220147171
131.0119002 3.13173161
143.0119002 1.535579948
146.0227993 9.57665401
158.0227993 5.675245758
160.0384493 3.137797736
170.0672509 1.312048588
188.0333639 1.326765378
189.0173795 0.8781132103
206.0439286 1.596182267

Name: +ve in-silico MS/MS by CFM-ID for WUTTVCYSUPESOI-UHFFFAOYSA-N
ID: WUTTVCYSUPESOI-UHFFFAOYSA-N
Comment: Energy0
Num peaks: 6
59.01275576 7.18269248
173.0588504 4.12773255
189.0173795 4.57654098
202.0853995 11.90582192
206.0439286 15.32328387
248.0908788 39.59574197

Name: +ve in-silico MS/MS by CFM-ID for WUTTVCYSUPESOI-UHFFFAOYSA-N
ID: WUTTVCYSUPESOI-UHFFFAOYSA-N
Comment: Energy1
Num peaks: 16
59.01275576 16.50512875
79.00575223 1.301065618
143.0563519 1.751836644
146.0227993 4.742800461
148.0636015 1.173124336
158.0227993 2.834332503
160.0384493 4.304909611
162.0064805 1.922753519
162.0540994 3.773732539
173.0588504 1.89681757
188.0333639 4.417239461
189.0173795 2.634671478
202.0853995 8.801670422
204.1010496 1.274848816
206.0439286 18.12188879
248.0908788 4.755171714

Name: +ve in-silico MS/MS by CFM-ID for WUTTVCYSUPESOI-UHFFFAOYSA-N
ID: WUTTVCYSUPESOI-UHFFFAOYSA-N
Comment: Energy2
Num peaks: 31
26.00252542 1.280712092
34.9683041 0.8062958806
41.00219107 1.379588451
43.02907452 5.637344005
43.05422664 1.496818284
45.04472458 4.568630537
55.02907452 2.598359106
59.01275576 4.687137666
60.08077574 1.462285192
61.97920313 7.187924323
63.9948532 3.062969304
66.01050326 1.965874588
76.03930485 0.8756927375
81.04472458 1.329221309
88.99010216 0.9769384254
101.0345538 1.696650026
103.0502039 1.090776289
104.0010012 1.060320222
106.0166513 3.568742741
116.0010012 2.823686377
116.0454529 0.9973729296
131.0119002 3.299442601
143.0119002 1.841814326
146.0227993 8.762332215
150.0792515 0.7583312912
158.0227993 5.134592247
160.0384493 3.289057485
170.0672509 1.2973845
188.0333639 1.239559509
189.0173795 0.8768619579
206.0439286 1.657773729

Name: +ve in-silico MS/MS by CFM-ID for XPQMKZMASSXWHJ-UHFFFAOYSA-N
ID: XPQMKZMASSXWHJ-UHFFFAOYSA-N
Comment: Energy0
Num peaks: 11
74.0600403 4.19068283
98.98417166 4.834877004
100.9998217 2.37815771
104.070605 5.140861757
112.9998217 2.27238382
134.0811697 2.628548156
143.0103864 3.613844013
148.0968197 12.12788263
150.1124698 2.514543002
230.0788003 4.169675607
248.089365 36.49907606

Name: +ve in-silico MS/MS by CFM-ID for XPQMKZMASSXWHJ-UHFFFAOYSA-N
ID: XPQMKZMASSXWHJ-UHFFFAOYSA-N
Comment: Energy1
Num peaks: 18
44.04947561 11.14035766
46.06512568 10.49712043
57.0334912 1.342162029
74.0600403 3.349367657
82.98925704 1.334182856
98.98417166 1.282488961
100.9998217 1.500705124
127.0154718 2.005823363
130.086255 1.281366015
131.0702706 1.706156064
143.0103864 4.175055706
145.0260365 2.524493175
148.0968197 6.339621624
150.1124698 1.119485337
213.0522512 2.485208745
230.0788003 5.661402777
231.0628159 5.99652215
248.089365 16.62278984

Name: +ve in-silico MS/MS by CFM-ID for XPQMKZMASSXWHJ-UHFFFAOYSA-N
ID: XPQMKZMASSXWHJ-UHFFFAOYSA-N
Comment: Energy2
Num peaks: 22
43.01784114 1.522155308
44.04947561 3.857779149
45.0334912 7.616747835
46.06512568 1.186347992
47.04914126 2.121488631
61.02840582 3.402764709
72.04439023 4.484597804
73.02840582 2.621837559
74.0600403 13.091253
75.04405588 7.247850641
76.07569036 1.611736109
77.05970595 1.175067825
98.98417166 6.499689389
100.9998217 1.754423701
104.070605 1.529300211
105.0546206 2.008929944
112.9998217 2.977990938
118.086255 1.031717549
119.0702706 1.871087312
130.086255 4.083617887
132.1019051 6.443590426
148.0968197 2.696557127

Name: +ve in-silico MS/MS by CFM-ID for OLSCLOUHYQUAKD-UHFFFAOYSA-N
ID: OLSCLOUHYQUAKD-UHFFFAOYSA-N
Comment: Energy0
Num peaks: 6
168.0443902 0.3889292589
184.0393049 0.4162426883
186.0549549 0.4530454067
186.0913404 3.274748648
212.070605 21.83666559
230.0811697 68.7407827

Name: +ve in-silico MS/MS by CFM-ID for OLSCLOUHYQUAKD-UHFFFAOYSA-N
ID: OLSCLOUHYQUAKD-UHFFFAOYSA-N
Comment: Energy1
Num peaks: 10
132.0443902 0.7455729454
135.0440559 0.9847526546
158.0600403 1.125768498
170.0600403 1.043633183
186.0913404 8.480391534
200.070605 0.8032734467
202.086255 1.074557059
204.0655196 0.7592120592
212.070605 33.53023951
230.0811697 31.67556637

Name: +ve in-silico MS/MS by CFM-ID for OLSCLOUHYQUAKD-UHFFFAOYSA-N
ID: OLSCLOUHYQUAKD-UHFFFAOYSA-N
Comment: Energy2
Num peaks: 31
49.00727645 6.477373799
50.00252542 3.538042032
51.02292652 4.78508105
66.03382555 2.953698471
68.04947561 1.16283988
73.00727645 1.174588936
88.01817548 1.324072848
114.0338255 3.023362961
115.0542266 1.346087996
117.0334912 2.232596477
120.0443902 1.053741409
132.0443902 1.332355254
140.0494756 3.721109164
141.0334912 1.01103417
142.0651257 3.757442074
143.0491413 1.779707262
156.0443902 1.416046829
156.0807757 3.638072156
158.0600403 2.370799699
159.0440559 2.171128042
166.0287402 2.832771552
168.0443902 3.032431187
170.0600403 2.525871208
171.0440559 1.662443023
183.0440559 1.272820638
184.0393049 2.190859464
184.0756904 1.370254464
185.0597059 1.759479828
186.0549549 1.193050228
186.0913404 1.503452708
204.0655196 1.195639814

Name: +ve in-silico MS/MS by CFM-ID for RNVYPNOWFJTJTB-UHFFFAOYSA-N
ID: RNVYPNOWFJTJTB-UHFFFAOYSA-N
Comment: Energy0
Num peaks: 6
41.03857658 0.8227527988
51.02292652 1.015720217
136.0393049 0.9490427486
212.070605 16.22238935
214.0498695 0.7230209229
230.0811697 75.29453546

Name: +ve in-silico MS/MS by CFM-ID for RNVYPNOWFJTJTB-UHFFFAOYSA-N
ID: RNVYPNOWFJTJTB-UHFFFAOYSA-N
Comment: Energy1
Num peaks: 6
39.02292652 3.281814062
51.02292652 3.937811283
53.03857658 5.094821854
121.0284058 2.591151909
212.070605 16.1799069
230.0811697 48.94657521

Name: +ve in-silico MS/MS by CFM-ID for RNVYPNOWFJTJTB-UHFFFAOYSA-N
ID: RNVYPNOWFJTJTB-UHFFFAOYSA-N
Comment: Energy2
Num peaks: 19
25.00727645 1.381600621
39.02292652 6.440336131
41.03857658 8.203847109
49.00727645 15.74909894
50.00252542 2.519111452
51.02292652 17.76295989
53.03857658 5.787834789
66.03382555 3.023626693
67.05422664 1.725388842
95.04914126 1.672150318
136.0393049 3.272107454
159.0440559 0.9955500291
162.0549549 1.485619842
172.0393049 1.338648426
184.0393049 1.188616607
185.0597059 1.146558426
186.0549549 2.570121995
187.0389705 1.010102669
212.070605 3.616988842

Name: +ve in-silico MS/MS by CFM-ID for HMIWVACIDRYVRA-UHFFFAOYSA-N
ID: HMIWVACIDRYVRA-UHFFFAOYSA-N
Comment: Energy0
Num peaks: 7
133.0647913 3.514771259
145.0647913 3.375436191
162.0913404 31.72725257
173.0597059 3.733053902
190.086255 5.349318274
191.0702706 7.790005417
208.0968197 25.01586915

Name: +ve in-silico MS/MS by CFM-ID for HMIWVACIDRYVRA-UHFFFAOYSA-N
ID: HMIWVACIDRYVRA-UHFFFAOYSA-N
Comment: Energy1
Num peaks: 23
42.03382555 1.247687259
52.01817548 1.981602463
54.03382555 4.885372226
63.02292652 1.220546232
65.03857658 1.079853973
105.0334912 1.336980243
107.0491413 1.593421405
109.0647913 1.445013859
119.0491413 5.315361458
121.0647913 3.564400585
130.0651257 0.928667249
132.0807757 2.513245769
133.0647913 3.347631368
134.0964258 3.872648209
135.0804414 0.9464111472
144.0807757 1.042515076
145.0647913 10.9929908
162.0913404 25.63090979
164.1069905 0.9744460599
173.0597059 0.9273647507
190.086255 1.342375975
191.0702706 1.425887018
208.0968197 2.79544889

Name: +ve in-silico MS/MS by CFM-ID for HMIWVACIDRYVRA-UHFFFAOYSA-N
ID: HMIWVACIDRYVRA-UHFFFAOYSA-N
Comment: Energy2
Num peaks: 31
28.01817548 1.915667168
39.02292652 1.154334716
40.01817548 1.014190678
42.03382555 4.490045809
50.00252542 1.168501372
52.01817548 2.952093718
54.03382555 8.769467327
56.04947561 1.895420813
63.02292652 4.526362356
65.03857658 1.688437416
66.03382555 2.125486292
75.02292652 1.260807205
77.03857658 1.515647351
79.05422664 1.962753303
89.03857658 1.053521733
91.05422664 1.631391258
93.06987671 2.580933635
96.00800472 1.595574091
101.0385766 1.105443475
103.0542266 1.725964089
105.0698767 3.395076674
106.0651257 1.176462741
107.0491413 2.002960784
119.0491413 3.921474463
121.0647913 3.509950524
132.0807757 5.324170667
133.0647913 3.15450314
134.0964258 1.845339335
144.0807757 1.925884586
145.0647913 1.300774257
162.0913404 1.337008505

Name: +ve in-silico MS/MS by CFM-ID for ZXDNLWVHZIFECI-UHFFFAOYSA-N
ID: ZXDNLWVHZIFECI-UHFFFAOYSA-N
Comment: Energy0
Num peaks: 6
58.02874017 2.657810305
151.075356 9.833795867
166.086255 5.584435162
178.086255 6.736177673
190.086255 2.944246285
208.0968197 55.15317235

Name: +ve in-silico MS/MS by CFM-ID for ZXDNLWVHZIFECI-UHFFFAOYSA-N
ID: ZXDNLWVHZIFECI-UHFFFAOYSA-N
Comment: Energy1
Num peaks: 21
41.00219107 4.917289741
43.01784114 0.9088472522
58.02874017 2.785894031
70.02874017 2.532567718
119.0491413 1.862648121
121.0647913 2.927507428
123.0440559 1.826967167
123.0804414 3.112526819
137.0597059 1.281514288
147.0440559 1.192471917
148.0756904 1.422856255
149.0597059 3.285655294
150.0913404 1.761833909
151.075356 18.35318012
164.070605 1.273713396
166.086255 4.998110118
176.070605 1.934799719
178.086255 9.425590815
180.1019051 3.409585194
190.086255 2.779443242
208.0968197 8.539367464

Name: +ve in-silico MS/MS by CFM-ID for ZXDNLWVHZIFECI-UHFFFAOYSA-N
ID: ZXDNLWVHZIFECI-UHFFFAOYSA-N
Comment: Energy2
Num peaks: 31
26.00252542 1.32798345
28.01817548 1.129121854
39.02292652 1.801834417
40.01817548 2.108135004
41.00219107 1.920738318
42.03382555 2.495453039
49.00727645 1.863849275
51.02292652 1.621583337
53.03857658 1.335823996
65.03857658 2.408258353
75.02292652 3.101755881
79.05422664 2.304596825
95.04914126 1.119342704
105.0334912 1.667225674
107.0491413 2.114466334
109.0647913 1.224593849
119.0491413 2.373404315
121.0647913 1.930472703
123.0440559 5.903049352
123.0804414 1.498444495
125.0597059 1.222799128
133.0647913 1.568644724
134.0600403 1.149844816
135.0440559 3.155643961
137.0597059 4.648772452
149.0597059 2.471792372
151.075356 5.172480148
162.0549549 1.287498337
164.070605 1.129248747
166.086255 1.54671469
176.070605 1.073362312

Name: +ve in-silico MS/MS by CFM-ID for CXADMRKERZJPSK-UHFFFAOYSA-N
ID: CXADMRKERZJPSK-UHFFFAOYSA-N
Comment: Energy0
Num peaks: 19
42.03382555 2.07074385
44.04947561 3.7279754
44.99710569 2.592158129
74.02365479 1.199628317
76.02154661 3.376813228
78.03719668 2.071603058
85.06479133 1.205236702
88.03930485 4.971600835
120.0113759 2.288809677
122.0270259 1.612835108
127.075356 1.822541094
184.0790615 2.197578381
186.0947116 11.41843823
187.0787271 2.067801818
202.0896262 1.354337361
204.1052762 16.48672157
212.0739761 2.163052329
230.0845408 10.12265402
248.0951055 7.315551156

Name: +ve in-silico MS/MS by CFM-ID for CXADMRKERZJPSK-UHFFFAOYSA-N
ID: CXADMRKERZJPSK-UHFFFAOYSA-N
Comment: Energy1
Num peaks: 24
39.02292652 0.8674623666
42.03382555 1.492816912
44.04947561 8.557930196
44.99710569 0.9470639306
46.06512568 1.660874903
53.03857658 1.36331956
55.05422664 2.703146783
74.02365479 1.248040717
76.02154661 1.450190009
88.03930485 4.117161305
90.05495492 1.133326548
109.0647913 5.802188953
111.0804414 0.996071317
127.075356 8.73314759
161.0630771 1.093916423
169.0681625 1.655744497
184.0790615 0.8405198865
186.0947116 12.50213629
187.0787271 3.412723384
202.0896262 0.7981627308
204.1052762 6.381731808
212.0739761 3.823505941
230.0845408 6.508154561
248.0951055 2.196302946

Name: +ve in-silico MS/MS by CFM-ID for CXADMRKERZJPSK-UHFFFAOYSA-N
ID: CXADMRKERZJPSK-UHFFFAOYSA-N
Comment: Energy2
Num peaks: 31
28.01817548 0.8897832431
30.03382555 0.7380258499
39.02292652 0.8295248578
41.03857658 1.502271648
42.03382555 7.827710444
43.05422664 1.01728973
44.04947561 18.29843746
44.99710569 3.509559349
46.06512568 2.806852038
55.05422664 2.023380684
61.01064758 0.8243329326
63.02629764 0.7724835335
74.00589655 3.453530293
76.02154661 10.88857107
78.03719668 3.535464597
81.06987671 1.723960769
83.08552677 0.6947623034
85.06479133 1.717648667
88.03930485 1.648539356
99.08044139 1.356027112
104.0164612 2.355482485
106.0321113 0.6407287879
120.0113759 0.6583439877
127.075356 1.472762777
141.0368623 0.6277615368
143.0525124 0.8704531341
146.0634114 0.839251168
161.0630771 1.001277192
184.0790615 0.6276933857
186.0947116 3.191906156
187.0787271 1.810684965

Name: +ve in-silico MS/MS by CFM-ID for GPZNKTOSWUTKOE-UHFFFAOYSA-N
ID: GPZNKTOSWUTKOE-UHFFFAOYSA-N
Comment: Energy0
Num peaks: 6
53.00219107 0.7787527307
55.01784114 1.34592587
159.0440559 0.3007950882
171.0440559 0.4162296699
185.0597059 0.3661493266
213.0546206 93.97954769

Name: +ve in-silico MS/MS by CFM-ID for GPZNKTOSWUTKOE-UHFFFAOYSA-N
ID: GPZNKTOSWUTKOE-UHFFFAOYSA-N
Comment: Energy1
Num peaks: 7
39.02292652 2.683306303
55.01784114 1.830550438
65.00219107 2.716476009
105.0334912 3.23742473
109.0284058 9.689129779
185.0597059 19.54106348
213.0546206 41.22578401

Name: +ve in-silico MS/MS by CFM-ID for GPZNKTOSWUTKOE-UHFFFAOYSA-N
ID: GPZNKTOSWUTKOE-UHFFFAOYSA-N
Comment: Energy2
Num peaks: 15
25.00727645 6.782442021
39.02292652 9.291275599
41.00219107 3.801107902
49.00727645 12.61468887
51.02292652 4.5053774
53.00219107 15.43482239
55.01784114 9.136083248
65.00219107 5.915058281
67.01784114 1.929896811
101.0385766 1.476649909
147.0440559 2.368546252
157.0284058 1.502256101
169.0284058 1.443499967
187.0389705 1.959304614
213.0546206 3.138939463

Name: +ve in-silico MS/MS by CFM-ID for VBLYKYBVKHZJFL-UHFFFAOYSA-N
ID: VBLYKYBVKHZJFL-UHFFFAOYSA-N
Comment: Energy0
Num peaks: 6
145.0647913 6.999366011
162.0913404 3.819748245
173.0597059 5.5909579
190.086255 12.51426812
191.0702706 25.47023668
208.0968197 36.30382875

Name: +ve in-silico MS/MS by CFM-ID for VBLYKYBVKHZJFL-UHFFFAOYSA-N
ID: VBLYKYBVKHZJFL-UHFFFAOYSA-N
Comment: Energy1
Num peaks: 11
117.0698767 4.092351178
143.0491413 1.527747858
145.0647913 16.13598268
147.0804414 5.595204579
162.0913404 4.948730916
164.1069905 3.896169514
172.0756904 1.928821993
173.0597059 10.32464866
190.086255 7.437633531
191.0702706 19.83780828
208.0968197 5.612097637

Name: +ve in-silico MS/MS by CFM-ID for VBLYKYBVKHZJFL-UHFFFAOYSA-N
ID: VBLYKYBVKHZJFL-UHFFFAOYSA-N
Comment: Energy2
Num peaks: 26
49.00727645 1.879580236
51.02292652 0.9486084795
53.03857658 1.238932767
63.02292652 1.529224113
79.05422664 7.061979435
84.04439023 1.318318811
96.04439023 1.468934655
113.0233204 0.8561430464
117.0698767 7.616423329
143.0491413 1.040594071
145.0647913 19.23413361
146.0600403 2.178836919
146.0964258 1.787974217
147.0804414 2.816532933
162.0549549 1.453636057
162.0913404 0.8611743275
163.075356 1.148957481
164.070605 1.138206271
165.0546206 1.107808074
172.0756904 3.408902701
173.0597059 7.121875157
174.0549549 2.029142916
190.086255 3.302988147
191.0702706 5.169277377
192.0655196 2.058727694
208.0968197 0.7975701941

Name: +ve in-silico MS/MS by CFM-ID for MMYYMHIZMLNAPL-UHFFFAOYSA-N
ID: MMYYMHIZMLNAPL-UHFFFAOYSA-N
Comment: Energy0
Num peaks: 9
119.0491413 3.067211868
131.0491413 2.899794748
137.0597059 18.13036855
148.0756904 2.905857453
162.0549549 3.958741738
180.0655196 3.567427202
190.086255 3.372067051
191.0702706 14.4745925
208.0968197 28.26904872

Name: +ve in-silico MS/MS by CFM-ID for MMYYMHIZMLNAPL-UHFFFAOYSA-N
ID: MMYYMHIZMLNAPL-UHFFFAOYSA-N
Comment: Energy1
Num peaks: 22
117.0334912 1.320765386
119.0491413 3.187246944
120.0443902 2.992888509
121.0647913 4.146485406
131.0491413 2.214822183
135.0440559 0.8569956507
137.0597059 4.081888103
138.0549549 2.326201698
145.0284058 1.148301474
146.0600403 3.47655531
147.0440559 2.909907684
148.0756904 4.281576758
149.0597059 10.30069087
162.0549549 4.566951833
164.070605 5.880915173
164.1069905 1.261775378
166.086255 12.00928358
180.0655196 1.682479136
180.1019051 2.231210195
190.086255 1.535587873
191.0702706 3.342527644
208.0968197 4.481771107

Name: +ve in-silico MS/MS by CFM-ID for MMYYMHIZMLNAPL-UHFFFAOYSA-N
ID: MMYYMHIZMLNAPL-UHFFFAOYSA-N
Comment: Energy2
Num peaks: 31
39.02292652 2.36932043
40.01817548 2.664977663
42.03382555 2.020249452
44.04947561 1.649713482
46.06512568 0.8560546316
49.00727645 2.578896151
51.02292652 3.861038725
55.01784114 1.342149831
63.02292652 2.791959244
65.03857658 7.507341942
65.99744004 2.651333618
68.0130901 6.116033743
81.0334912 1.109992981
95.04914126 2.439759457
104.0494756 1.93648243
108.0807757 0.88687781
117.0334912 2.685295533
118.0651257 2.843139578
119.0491413 3.038248813
120.0443902 2.375647073
121.0647913 2.17099213
122.0600403 1.512958847
131.0491413 1.089027843
135.0440559 0.8230047782
136.0393049 1.192653172
136.0756904 1.659598469
137.0597059 1.369121627
146.0600403 0.8891078991
147.0804414 1.088598732
162.0549549 2.099477739
163.0389705 1.271657237

Name: +ve in-silico MS/MS by CFM-ID for OIZSZBCHCCAUJS-UHFFFAOYSA-N
ID: OIZSZBCHCCAUJS-UHFFFAOYSA-N
Comment: Energy0
Num peaks: 6
146.0600403 4.741234963
148.0756904 9.568392391
180.0655196 6.74155937
190.086255 6.287044912
191.0702706 2.129508515
208.0968197 54.9214362

Name: +ve in-silico MS/MS by CFM-ID for OIZSZBCHCCAUJS-UHFFFAOYSA-N
ID: OIZSZBCHCCAUJS-UHFFFAOYSA-N
Comment: Energy1
Num peaks: 31
39.02292652 1.361186437
41.00219107 1.679384819
41.03857658 2.266554901
43.01784114 2.277759697
51.02292652 0.9343158251
53.00219107 5.993772575
53.03857658 1.29096235
66.03382555 1.499643525
106.0651257 0.943365335
110.0600403 0.9823496153
118.0651257 1.023344415
122.0600403 1.00488504
131.0491413 0.9928038166
132.0443902 0.9862011196
134.0600403 2.605441347
136.0756904 4.310160727
138.0913404 1.784471866
146.0600403 1.194987976
148.0756904 11.65001596
152.070605 1.042621923
160.0756904 2.149932997
162.0913404 3.341681479
163.075356 1.534674075
164.070605 1.029179931
164.1069905 4.052113978
180.0655196 2.198479735
180.1019051 5.939463218
190.086255 3.370560013
191.0702706 1.230300626
192.0655196 0.9120069925
208.0968197 5.24040385

Name: +ve in-silico MS/MS by CFM-ID for OIZSZBCHCCAUJS-UHFFFAOYSA-N
ID: OIZSZBCHCCAUJS-UHFFFAOYSA-N
Comment: Energy2
Num peaks: 31
25.00727645 1.913852452
29.03857658 1.543642829
39.02292652 3.409338099
40.01817548 1.520528354
41.03857658 6.5646229
42.03382555 3.695572757
51.02292652 2.288207221
53.00219107 1.598014373
53.03857658 1.673657391
55.01784114 1.443825121
56.04947561 1.716199031
57.0334912 2.349854096
64.01817548 1.174082382
65.00219107 2.231401562
66.03382555 3.109337744
67.01784114 1.676659571
67.05422664 1.884662381
68.04947561 3.889659268
69.0334912 1.496901275
82.06512568 1.594329498
94.06512568 1.739401608
110.0600403 3.114106873
118.0651257 1.684299164
120.0443902 1.807587344
132.0443902 1.105056692
134.0600403 2.432303068
136.0756904 1.886790749
138.0549549 1.438447401
164.070605 1.761409604
180.0655196 1.720674162
192.0655196 1.07395677

Name: +ve in-silico MS/MS by CFM-ID for DAUGSHKSMDAGKG-UHFFFAOYSA-N
ID: DAUGSHKSMDAGKG-UHFFFAOYSA-N
Comment: Energy0
Num peaks: 17
43.01784114 1.010323728
70.02874017 1.342314032
97.02840582 1.315965043
107.0491413 2.568844318
112.0393049 0.8301399434
114.0549549 12.56244001
117.0334912 0.9974814076
135.0440559 6.798579402
140.0342195 0.8349382044
202.0498695 3.176083377
204.0655196 2.938412103
206.0811697 1.994609273
216.0655196 1.068715919
218.0811697 2.815809853
220.0968197 1.522582261
230.0811697 10.26563902
248.0917343 28.42653089

Name: +ve in-silico MS/MS by CFM-ID for DAUGSHKSMDAGKG-UHFFFAOYSA-N
ID: DAUGSHKSMDAGKG-UHFFFAOYSA-N
Comment: Energy1
Num peaks: 31
39.02292652 0.8351543956
53.00219107 1.255882183
55.01784114 1.454402636
56.0130901 0.9585113937
65.00219107 2.113063503
67.01784114 2.386068656
69.0334912 1.022765307
70.02874017 1.202240457
77.00219107 0.9622358642
79.01784114 0.8942076012
81.0334912 0.9545844338
84.04439023 1.649256264
86.0600403 1.062286796
89.03857658 1.32278274
93.0334912 2.217976567
96.04439023 2.470717866
97.02840582 1.559243417
105.0334912 0.8215712581
107.0491413 4.286884968
112.0393049 1.160621565
114.0549549 16.37390917
117.0334912 2.365766215
135.0440559 7.022878455
140.0342195 1.015545851
176.0342195 1.200908503
178.0498695 0.9070714347
202.0498695 0.9360041775
204.0655196 1.405616785
218.0811697 0.8638685269
230.0811697 4.511693228
248.0917343 4.98731495

Name: +ve in-silico MS/MS by CFM-ID for DAUGSHKSMDAGKG-UHFFFAOYSA-N
ID: DAUGSHKSMDAGKG-UHFFFAOYSA-N
Comment: Energy2
Num peaks: 31
39.02292652 4.440611175
41.00219107 2.37003004
43.01784114 0.970474063
49.00727645 1.181202771
51.02292652 4.420253177
53.00219107 3.227107896
53.03857658 1.708216229
55.01784114 3.163746345
56.0130901 6.7357093
63.02292652 1.684736868
65.00219107 1.380397522
65.03857658 3.773228868
67.01784114 2.303722514
68.0130901 1.547966664
69.0334912 1.634607118
70.02874017 6.179191751
72.04439023 0.9178796074
77.00219107 0.9122621943
77.03857658 4.85528555
79.05422664 1.477286467
84.04439023 0.9319159841
89.03857658 0.7624251377
91.01784114 1.060116435
91.05422664 1.153411791
93.0334912 1.371304222
97.02840582 1.832909155
105.0334912 1.085338083
107.0491413 2.325827857
114.0549549 5.139087657
133.0284058 0.9562870929
135.0440559 0.8825390147

Name: +ve in-silico MS/MS by CFM-ID for SACBOFSEESRWCH-UHFFFAOYSA-N
ID: SACBOFSEESRWCH-UHFFFAOYSA-N
Comment: Energy0
Num peaks: 7
109.0448048 9.324634626
136.0557039 8.548042302
167.0502841 3.320966745
184.0768332 27.83596388
186.0924833 2.528505258
213.0557634 7.477784617
230.0823125 22.28426783

Name: +ve in-silico MS/MS by CFM-ID for SACBOFSEESRWCH-UHFFFAOYSA-N
ID: SACBOFSEESRWCH-UHFFFAOYSA-N
Comment: Energy1
Num peaks: 13
109.0448048 22.99501015
111.0604549 2.845877893
120.0291341 3.228029978
136.0557039 11.98857134
138.0713539 2.529025919
165.0346341 1.815410013
166.0662685 3.535036345
167.0502841 4.08180119
184.0768332 13.00146916
186.0924833 2.014411296
212.0717479 2.888773908
213.0557634 3.269937012
230.0823125 7.597184291

Name: +ve in-silico MS/MS by CFM-ID for SACBOFSEESRWCH-UHFFFAOYSA-N
ID: SACBOFSEESRWCH-UHFFFAOYSA-N
Comment: Energy2
Num peaks: 14
49.00727645 1.334991618
65.03857658 3.452385653
75.02292652 4.12934461
81.0135047 2.984106684
83.02915477 3.777461818
88.03930485 3.940814264
91.05422664 6.666002454
93.0135047 1.22417813
97.04480483 1.552537414
109.0448048 35.919563
111.0604549 6.747605598
136.0557039 6.001820781
162.0549549 1.585601492
164.070605 1.742217386

Name: +ve in-silico MS/MS by CFM-ID for NTQHILQSIFEFGQ-UHFFFAOYSA-N
ID: NTQHILQSIFEFGQ-UHFFFAOYSA-N
Comment: Energy0
Num peaks: 6
163.0389705 18.75140116
191.0338851 2.070914827
216.0655196 3.025647921
230.0811697 7.975944592
231.0651853 8.737741917
248.0917343 49.84189519

Name: +ve in-silico MS/MS by CFM-ID for NTQHILQSIFEFGQ-UHFFFAOYSA-N
ID: NTQHILQSIFEFGQ-UHFFFAOYSA-N
Comment: Energy1
Num peaks: 16
56.04947561 1.654896969
58.06512568 2.829289226
84.04439023 3.503695622
86.0600403 2.069870708
147.0440559 3.634048608
163.0389705 3.917651802
189.0182351 5.581674936
189.0546206 4.623586519
191.0338851 11.17592824
213.0546206 2.81775922
216.0655196 2.679108
220.0968197 5.455077342
230.0811697 7.021547079
231.0651853 9.021002574
232.0604342 1.612317569
248.0917343 13.92044494

Name: +ve in-silico MS/MS by CFM-ID for NTQHILQSIFEFGQ-UHFFFAOYSA-N
ID: NTQHILQSIFEFGQ-UHFFFAOYSA-N
Comment: Energy2
Num peaks: 21
41.03857658 2.712977929
43.05422664 1.470926068
55.01784114 9.970430517
56.04947561 2.307179486
58.06512568 3.082352547
60.08077574 2.186063316
93.0334912 1.507813597
107.0127558 2.571022498
109.0284058 1.806699056
135.0440559 6.210002359
147.0440559 4.179001876
149.0233204 1.383694085
161.0233204 1.4599945
163.0389705 16.02545159
171.0440559 2.454050888
175.0389705 2.500142856
187.0389705 3.863834916
189.0182351 3.799281107
189.0546206 4.869873658
191.0338851 3.731084603
205.0495352 2.202120451

Name: +ve in-silico MS/MS by CFM-ID for XWDFNOMFGXZQRA-UHFFFAOYSA-N
ID: XWDFNOMFGXZQRA-UHFFFAOYSA-N
Comment: Energy0
Num peaks: 6
216.0655196 5.855899365
218.0811697 3.064051234
230.0811697 11.09187704
231.0651853 2.670358183
232.0604342 0.9057720082
248.0917343 71.04969585

Name: +ve in-silico MS/MS by CFM-ID for XWDFNOMFGXZQRA-UHFFFAOYSA-N
ID: XWDFNOMFGXZQRA-UHFFFAOYSA-N
Comment: Energy1
Num peaks: 11
109.0284058 1.973604977
165.0546206 19.24057296
204.0655196 3.576035609
206.0811697 5.993520515
216.0655196 6.69686149
220.0968197 3.95471708
222.0760843 1.973487812
230.0811697 9.046008181
231.0651853 5.022927307
232.0604342 2.256184991
248.0917343 21.67669814

Name: +ve in-silico MS/MS by CFM-ID for XWDFNOMFGXZQRA-UHFFFAOYSA-N
ID: XWDFNOMFGXZQRA-UHFFFAOYSA-N
Comment: Energy2
Num peaks: 31
39.02292652 4.295665367
40.01817548 1.334993881
41.03857658 1.117371754
54.03382555 1.565735358
55.01784114 1.372955432
57.0334912 1.495969925
65.00219107 6.731352505
67.01784114 5.564640504
81.0334912 2.766625072
83.01275576 2.37747468
84.04439023 1.401564311
107.0491413 1.614973076
109.0284058 2.243429774
123.0440559 4.807489205
164.070605 1.137442279
166.0498695 0.9658982533
174.0549549 1.951851556
178.0498695 3.160695124
180.0655196 2.151329604
186.0549549 1.076471589
188.070605 3.189347495
190.0498695 2.93552903
199.0389705 1.043441372
200.070605 2.888032824
202.086255 1.932287813
204.0655196 2.539991604
206.0447842 1.357941217
208.0604342 1.343591013
216.0655196 2.41332787
230.0811697 1.803951532
232.0604342 1.6896486

Name: +ve in-silico MS/MS by CFM-ID for QHRVPFIVMBDMAF-UHFFFAOYSA-N
ID: QHRVPFIVMBDMAF-UHFFFAOYSA-N
Comment: Energy0
Num peaks: 24
30.03382555 0.9071875053
42.03382555 2.152846239
44.04947561 3.613288368
44.99710569 2.791354916
67.05422664 1.20162287
74.00589655 2.25554573
74.02365479 1.166219614
76.02154661 6.273872638
78.03719668 3.666583509
81.06987671 1.750334452
84.00800472 1.528200906
88.03930485 4.483948274
109.0647913 1.894751011
115.9800757 2.860566053
120.0113759 3.174144572
122.0270259 3.205642663
143.0525124 0.927115177
168.0841469 2.29589496
169.0681625 2.228354349
184.0790615 1.508371478
186.0219405 0.9022781653
186.0947116 17.33415048
212.0739761 5.047137701
230.0845408 7.409278641

Name: +ve in-silico MS/MS by CFM-ID for QHRVPFIVMBDMAF-UHFFFAOYSA-N
ID: QHRVPFIVMBDMAF-UHFFFAOYSA-N
Comment: Energy1
Num peaks: 31
39.02292652 1.247093444
42.03382555 1.974399941
44.04947561 8.815274037
44.99710569 1.029669086
46.06512568 1.860529266
55.05422664 3.446809439
62.02365479 0.7702315175
67.05422664 1.780524051
70.02874017 0.7922763606
74.02365479 1.349380293
76.02154661 5.221686846
78.03719668 0.8710129466
81.06987671 1.443589624
88.03930485 4.377090748
90.05495492 1.205302751
91.05422664 1.755473277
93.06987671 0.724899501
104.0164612 1.080023515
109.0647913 8.663792053
111.0804414 0.8246903334
120.0113759 1.102217451
122.0270259 1.856734873
130.0321113 1.128090396
143.0525124 1.388705417
168.0841469 1.373599349
169.0681625 4.114475001
184.0790615 1.157249947
186.0947116 7.724854302
194.0634114 0.9316117824
212.0739761 6.170333256
230.0845408 2.254613525

Name: +ve in-silico MS/MS by CFM-ID for QHRVPFIVMBDMAF-UHFFFAOYSA-N
ID: QHRVPFIVMBDMAF-UHFFFAOYSA-N
Comment: Energy2
Num peaks: 22
40.01817548 3.248014155
42.03382555 6.400514434
44.04947561 14.06604807
44.99710569 6.406311328
46.06512568 1.65515975
55.05422664 2.450825448
61.01064758 1.56430317
65.03857658 1.460235198
65.99744004 1.61444967
67.05422664 1.815028582
69.97459642 1.832413864
71.99024648 1.738911696
74.00589655 5.216464908
76.02154661 16.43506733
78.03719668 4.034434732
81.06987671 2.868593279
83.08552677 0.8350909615
84.00800472 2.025328949
115.9800757 1.39809533
128.0164612 0.8123056484
130.0321113 0.8401154429
169.0681625 1.306604488

Name: +ve in-silico MS/MS by CFM-ID for YOAHYXKQEONOTH-UHFFFAOYSA-N
ID: YOAHYXKQEONOTH-UHFFFAOYSA-N
Comment: Energy0
Num peaks: 6
44.99710569 2.143313812
108.0443902 1.496475931
184.0756904 6.085092827
186.0913404 66.93124998
212.070605 2.645673114
230.0811697 16.22116924

Name: +ve in-silico MS/MS by CFM-ID for YOAHYXKQEONOTH-UHFFFAOYSA-N
ID: YOAHYXKQEONOTH-UHFFFAOYSA-N
Comment: Energy1
Num peaks: 6
108.0443902 2.474435314
152.0342195 3.833589769
184.0756904 3.651508308
186.0913404 31.62654878
212.070605 14.7669295
230.0811697 29.95079539

Name: +ve in-silico MS/MS by CFM-ID for YOAHYXKQEONOTH-UHFFFAOYSA-N
ID: YOAHYXKQEONOTH-UHFFFAOYSA-N
Comment: Energy2
Num peaks: 22
44.99710569 3.335489055
49.00727645 3.191702168
51.02292652 1.610825482
63.02292652 1.744260476
79.05422664 2.492277904
80.0130901 1.700394462
92.0130901 2.55324747
108.0443902 8.884356086
120.0443902 1.339465179
127.0542266 1.900006708
130.0287402 1.54005444
139.0542266 1.68256889
141.0698767 4.635033964
143.0855268 2.161307561
146.0600403 1.709789035
155.0855268 2.193894565
156.0443902 2.587619152
158.0600403 3.212772646
160.0756904 1.895835748
170.0600403 7.171370905
184.0756904 6.171808238
186.0913404 16.67796608

Name: +ve in-silico MS/MS by CFM-ID for UCFGFYCHCBNWSL-UHFFFAOYSA-N
ID: UCFGFYCHCBNWSL-UHFFFAOYSA-N
Comment: Energy0
Num peaks: 16
98.0964258 2.335495802
130.0684968 3.078573551
132.0841469 3.727966981
133.0681625 1.886896349
134.0997969 3.146638465
144.1019051 3.301350791
145.0681625 1.951306003
160.0790615 1.725325967
161.0630771 1.435061332
162.0947116 19.16173798
173.0630771 2.615804526
176.0739761 2.820610117
178.0896262 5.530781219
190.0896262 4.687824988
191.0736418 5.418788735
208.1001909 18.13252112

Name: +ve in-silico MS/MS by CFM-ID for UCFGFYCHCBNWSL-UHFFFAOYSA-N
ID: UCFGFYCHCBNWSL-UHFFFAOYSA-N
Comment: Energy1
Num peaks: 26
31.01784114 1.037099095
56.04947561 0.788834806
62.98991214 1.767238574
65.0055622 2.021669019
69.06987671 0.9051904108
98.0964258 12.54144235
100.1120759 3.114593982
102.1277259 1.956628103
126.0913404 0.8063581801
127.075356 1.372221972
130.0684968 4.624768009
132.0841469 6.58073669
133.0681625 1.355650138
134.0997969 2.369827108
144.0841469 5.505551781
144.1019051 4.196213712
145.0681625 5.388899158
160.0790615 0.9048554266
161.0630771 0.8160808502
162.0947116 14.05582461
173.0630771 1.016162589
176.0739761 0.9511830373
178.0896262 2.126602714
190.0896262 1.701403275
191.0736418 0.9098226407
208.1001909 1.915008412

Name: +ve in-silico MS/MS by CFM-ID for UCFGFYCHCBNWSL-UHFFFAOYSA-N
ID: UCFGFYCHCBNWSL-UHFFFAOYSA-N
Comment: Energy2
Num peaks: 31
28.01817548 1.332907987
41.03857658 2.184596208
42.03382555 1.8903796
43.05422664 0.8243751317
46.99499752 1.146517826
55.05422664 2.392337725
56.04947561 3.105997514
57.06987671 1.131700085
61.01064758 2.267664176
62.98991214 0.9153392179
63.02629764 0.95830937
69.06987671 3.138789154
70.06512568 2.467704306
71.08552677 1.104809882
74.98991214 0.9050704854
75.02629764 1.504850808
84.08077574 2.913098486
89.04194771 2.205360499
91.02121226 1.236315819
98.0964258 13.10596451
100.1120759 2.118556003
101.0419477 0.8759901823
102.0549549 0.8860302673
103.0575978 2.856256438
105.0732478 1.599605288
130.0684968 6.310489297
132.0841469 4.322752716
133.0681625 1.158077331
134.0997969 2.231684397
144.0841469 2.182736363
144.1019051 1.193389489

Name: +ve in-silico MS/MS by CFM-ID for MFIVVKIEGCEGBY-UHFFFAOYSA-N
ID: MFIVVKIEGCEGBY-UHFFFAOYSA-N
Comment: Energy0
Num peaks: 14
15.02292652 1.689615257
74.02365479 1.11441589
114.0913404 3.867527526
133.0681625 1.650811929
142.086255 2.986212283
144.0841469 7.954145182
145.0681625 1.758429027
160.0968197 6.031682995
162.0947116 16.32281139
172.0790615 1.672423428
173.0630771 3.940428754
190.0896262 12.23679081
191.0736418 4.683483025
208.1001909 15.15537938

Name: +ve in-silico MS/MS by CFM-ID for MFIVVKIEGCEGBY-UHFFFAOYSA-N
ID: MFIVVKIEGCEGBY-UHFFFAOYSA-N
Comment: Energy1
Num peaks: 22
49.01064758 1.135719273
74.02365479 0.7691342663
84.08077574 1.834979262
114.0913404 10.04670064
115.0575978 1.283769052
116.1069905 4.032815603
118.1226406 3.628025209
130.086255 0.7355723949
133.0681625 1.016331607
142.086255 4.470455784
143.0702706 1.116862862
144.0841469 19.52223675
144.1019051 1.472189775
145.0681625 3.715777447
146.0997969 1.354054325
146.1175552 1.641941401
160.0968197 3.330464113
162.0947116 11.35727924
173.0630771 2.029396747
190.0896262 3.275990631
191.0736418 0.8119286456
208.1001909 1.953409071

Name: +ve in-silico MS/MS by CFM-ID for MFIVVKIEGCEGBY-UHFFFAOYSA-N
ID: MFIVVKIEGCEGBY-UHFFFAOYSA-N
Comment: Energy2
Num peaks: 31
15.02292652 3.017202529
28.01817548 1.441785379
41.03857658 2.612639703
42.03382555 2.063303128
43.05422664 1.892572071
46.99499752 1.728476489
55.05422664 1.70927953
56.04947561 3.426086305
57.06987671 1.882476946
70.06512568 5.310355751
72.08077574 1.291386787
84.08077574 6.567344177
85.01064758 1.328548296
86.0964258 2.865371331
87.02629764 1.307990508
99.02629764 0.9358038587
101.0419477 1.121397612
105.0368623 1.348933184
113.0419477 0.9375205018
114.0913404 4.869636835
115.0575978 1.827014812
117.0732478 1.296390623
119.0525124 1.732211508
130.086255 0.9217493049
133.0681625 1.888560031
142.0684968 1.042696377
142.086255 1.006210468
144.0841469 8.21229519
145.0681625 1.090509955
146.0634114 2.110286968
146.0997969 1.398412409

Name: +ve in-silico MS/MS by CFM-ID for OSYXIUSPKIKLPP-UHFFFAOYSA-N
ID: OSYXIUSPKIKLPP-UHFFFAOYSA-N
Comment: Energy0
Num peaks: 13
15.02292652 1.488962057
133.0681625 1.601772469
142.086255 1.505877419
144.0841469 11.93132461
145.0681625 1.675052519
160.0968197 1.759497427
162.0947116 15.92192769
172.0790615 2.053804354
173.0630771 4.805895302
190.0896262 17.44263376
191.0736418 4.606165109
192.0688907 1.270616782
208.1001909 15.20543524

Name: +ve in-silico MS/MS by CFM-ID for OSYXIUSPKIKLPP-UHFFFAOYSA-N
ID: OSYXIUSPKIKLPP-UHFFFAOYSA-N
Comment: Energy1
Num peaks: 27
42.03382555 0.8529811645
46.99499752 1.064290859
56.04947561 3.892490199
58.06512568 2.221012435
61.01064758 0.9637470518
75.02629764 3.156506623
77.04194771 0.844396684
102.0549549 0.9026069892
105.0368623 0.9569780071
114.0913404 5.023183172
115.0575978 1.218515696
116.1069905 1.66250731
118.1226406 1.89906124
133.0681625 1.677041157
142.086255 1.739373276
144.0841469 15.5582377
145.0681625 6.235233233
146.0634114 0.825562077
146.0997969 1.37562886
146.1175552 0.8214252924
160.0968197 1.21930628
162.0947116 16.06832533
172.0790615 1.138149739
173.0630771 1.911619343
190.0896262 3.790524694
191.0736418 1.039397396
208.1001909 2.230552491

Name: +ve in-silico MS/MS by CFM-ID for OSYXIUSPKIKLPP-UHFFFAOYSA-N
ID: OSYXIUSPKIKLPP-UHFFFAOYSA-N
Comment: Energy2
Num peaks: 31
15.02292652 3.334914626
27.02292652 1.035192331
28.01817548 1.391006922
42.03382555 3.51998415
44.04947561 1.147458199
46.99499752 2.583234529
56.04947561 9.42544255
58.06512568 2.843056323
61.01064758 4.296332818
63.02629764 1.497136516
73.01064758 1.135075777
75.02629764 4.060351388
77.04194771 0.9363924194
85.06479133 1.511816049
87.02629764 0.887234271
88.03930485 0.9273160204
99.02629764 1.030473966
100.0756904 0.9760294235
101.0419477 1.96243695
102.0549549 1.32667349
113.0419477 1.224905254
114.0913404 5.448933534
115.0575978 2.306684905
117.0732478 1.361659122
119.0525124 1.108250796
133.0681625 1.802981775
142.086255 1.278484556
144.0841469 8.34584496
145.0681625 0.9574682812
146.0634114 2.790339492
146.0997969 1.470055349

Name: +ve in-silico MS/MS by CFM-ID for SQBMDNVBBCGNQA-UHFFFAOYSA-N
ID: SQBMDNVBBCGNQA-UHFFFAOYSA-N
Comment: Energy0
Num peaks: 12
15.02292652 1.508393272
142.086255 1.504686232
144.0841469 12.29303086
145.0681625 1.713276377
160.0968197 1.767072223
162.0947116 16.41139714
172.0790615 2.083192878
173.0630771 4.838693139
190.0896262 17.69888375
191.0736418 4.662962483
192.0688907 1.278194974
208.1001909 15.47173404

Name: +ve in-silico MS/MS by CFM-ID for SQBMDNVBBCGNQA-UHFFFAOYSA-N
ID: SQBMDNVBBCGNQA-UHFFFAOYSA-N
Comment: Energy1
Num peaks: 29
28.01817548 2.216166747
42.03382555 0.779365763
46.99499752 0.9897047479
56.0130901 0.835004474
72.04439023 1.220721796
74.02365479 6.693442804
75.02629764 2.155342524
76.03930485 1.047530409
89.04194771 2.511335528
91.05759777 0.9091955594
114.0913404 4.5371264
115.0575978 1.914832554
116.1069905 1.554521492
117.0732478 1.074695549
118.1226406 1.900849936
133.0681625 1.195885316
142.086255 1.387082722
144.0841469 14.92464488
145.0681625 5.96704708
146.0634114 0.7142250087
146.0997969 1.248072138
146.1175552 0.7272609367
160.0968197 0.9520424293
162.0947116 14.46339018
172.0790615 0.8145460572
173.0630771 1.706989145
190.0896262 3.197642783
191.0736418 0.8947143693
208.1001909 1.826708397

Name: +ve in-silico MS/MS by CFM-ID for SQBMDNVBBCGNQA-UHFFFAOYSA-N
ID: SQBMDNVBBCGNQA-UHFFFAOYSA-N
Comment: Energy2
Num peaks: 31
15.02292652 4.20203558
27.02292652 1.388168994
28.01817548 1.982842522
29.03857658 0.8196439284
41.03857658 3.721148602
42.03382555 3.597544941
43.05422664 1.83768915
44.04947561 1.119716994
46.99499752 3.292213515
58.99499752 0.9376384769
61.01064758 2.971566292
72.04439023 2.329260627
73.01064758 3.149297123
74.02365479 0.8864019293
75.02629764 5.854155369
77.04194771 0.8629363841
87.02629764 1.386448077
89.04194771 4.132569709
91.05759777 0.8046640514
100.0756904 3.004224826
102.0913404 0.8662988043
114.0913404 5.344147762
115.0575978 1.676968173
117.0732478 1.244119176
142.0684968 0.9663027226
142.086255 1.267261992
144.0841469 9.211924614
145.0681625 0.9974714397
146.0634114 2.757539452
146.0997969 1.55233376
162.0947116 0.8931663502

Name: +ve in-silico MS/MS by CFM-ID for XGRRTBAXACOJBR-UHFFFAOYSA-N
ID: XGRRTBAXACOJBR-UHFFFAOYSA-N
Comment: Energy0
Num peaks: 12
15.02292652 1.561891546
115.0575978 1.574361345
133.0681625 3.959326124
142.086255 1.818114338
144.0841469 10.36378077
160.0968197 1.959687737
162.0947116 6.558294388
172.0790615 2.268220418
173.0630771 5.458518202
190.0896262 22.44833707
191.0736418 5.185588056
208.1001909 17.27453669

Name: +ve in-silico MS/MS by CFM-ID for XGRRTBAXACOJBR-UHFFFAOYSA-N
ID: XGRRTBAXACOJBR-UHFFFAOYSA-N
Comment: Energy1
Num peaks: 24
46.99499752 1.113558052
74.02365479 2.703377475
87.02629764 1.057994245
89.04194771 2.084303875
103.0575978 1.008007186
114.0913404 2.659122439
115.0575978 2.147536488
116.1069905 0.8528806004
118.1226406 0.921809356
133.0681625 2.074834471
142.0684968 1.263025361
142.086255 3.340155179
144.0841469 21.91266951
144.1019051 1.2411808
145.0681625 3.049514745
146.0997969 3.124493773
146.1175552 1.463443138
160.0968197 1.341335616
162.0947116 8.786259507
172.0790615 1.882096267
173.0630771 3.378370854
190.0896262 9.23594966
191.0736418 1.30048124
208.1001909 2.73988895

Name: +ve in-silico MS/MS by CFM-ID for XGRRTBAXACOJBR-UHFFFAOYSA-N
ID: XGRRTBAXACOJBR-UHFFFAOYSA-N
Comment: Energy2
Num peaks: 31
15.02292652 3.601150572
28.01817548 1.685440925
41.03857658 3.496703481
43.05422664 2.150888975
46.99499752 3.116480006
55.05422664 1.849749041
57.0334912 1.903788849
57.06987671 1.018956691
61.01064758 2.584065787
71.04914126 1.382303081
73.01064758 1.949908462
73.06479133 1.517953022
75.02629764 4.080222593
85.06479133 3.255907657
86.0600403 1.089800472
87.02629764 3.33957214
87.08044139 1.977890414
89.04194771 4.434666811
100.0756904 1.121630325
101.0419477 1.289791328
103.0575978 3.732023621
105.0732478 1.222102769
113.0419477 1.468817416
114.0913404 2.073036838
115.0575978 4.491238407
117.0732478 2.001947953
133.0681625 1.685167975
142.086255 0.9901468796
144.0841469 4.867437203
146.0634114 1.079216437
146.0997969 1.16911865

Name: +ve in-silico MS/MS by CFM-ID for ZTTTZLRQEWZDKN-UHFFFAOYSA-N
ID: ZTTTZLRQEWZDKN-UHFFFAOYSA-N
Comment: Energy0
Num peaks: 15
49.01064758 1.316826946
61.01064758 2.464423502
74.02365479 1.205743201
84.08077574 3.485314037
102.0913404 2.14267083
130.086255 5.632777067
133.0681625 2.444697693
145.0681625 2.456333333
148.0968197 1.790167334
162.0947116 23.06577016
164.1103616 1.459600493
173.0630771 2.91105288
190.0896262 3.677592724
191.0736418 6.280332347
208.1001909 20.39876738

Name: +ve in-silico MS/MS by CFM-ID for ZTTTZLRQEWZDKN-UHFFFAOYSA-N
ID: ZTTTZLRQEWZDKN-UHFFFAOYSA-N
Comment: Energy1
Num peaks: 26
15.02292652 0.7995675155
49.01064758 1.022708543
56.04947561 1.412885813
57.06987671 0.8549964745
61.01064758 4.369019373
70.06512568 1.243236991
74.98991214 1.550695689
77.0055622 1.248337685
79.02121226 4.19120589
84.08077574 6.406185444
86.0964258 8.277483661
100.0756904 1.839896694
102.0913404 2.38666966
113.0597059 0.8920978367
114.0913404 2.060099168
116.1069905 0.8699297133
118.1226406 1.342783106
130.086255 3.843860201
133.0681625 2.097377449
145.0681625 8.129195895
146.0634114 0.8752805865
162.0947116 19.43741293
164.1103616 0.7777203517
190.0896262 0.9686769549
191.0736418 1.186761329
208.1001909 2.361675664

Name: +ve in-silico MS/MS by CFM-ID for ZTTTZLRQEWZDKN-UHFFFAOYSA-N
ID: ZTTTZLRQEWZDKN-UHFFFAOYSA-N
Comment: Energy2
Num peaks: 30
15.02292652 1.712731147
28.01817548 1.379564045
31.01784114 1.135743909
41.03857658 3.024862739
42.03382555 2.145892421
43.05422664 1.883451901
44.97934745 1.031957255
45.0334912 1.088783635
46.99499752 1.260766861
55.05422664 2.527416027
56.04947561 5.145508147
57.06987671 1.85318986
58.06512568 1.56090638
59.04914126 1.815783258
59.08552677 0.8283323274
61.01064758 6.889395314
70.06512568 4.325387081
73.06479133 3.307689562
84.08077574 14.50483868
86.0964258 2.993146279
88.11207587 0.9245157813
100.0756904 4.212047184
102.0913404 3.779067283
114.0913404 1.525167597
119.0525124 1.64220616
130.086255 2.374737686
133.0681625 1.973196063
145.0681625 1.066762033
146.0634114 1.34117873
162.0947116 0.8624980911

Name: +ve in-silico MS/MS by CFM-ID for VPQCQBQZGAKMKR-UHFFFAOYSA-N
ID: VPQCQBQZGAKMKR-UHFFFAOYSA-N
Comment: Energy0
Num peaks: 13
15.02292652 1.789465478
70.06512568 2.103467441
75.02629764 4.46046352
116.070605 3.792621721
133.0681625 2.728427409
145.0681625 2.788510376
162.0947116 25.56904722
164.1103616 1.569867465
173.0630771 3.173005844
190.0896262 3.806755353
191.0736418 6.617540082
192.0688907 1.913534674
208.1001909 20.88239649

Name: +ve in-silico MS/MS by CFM-ID for VPQCQBQZGAKMKR-UHFFFAOYSA-N
ID: VPQCQBQZGAKMKR-UHFFFAOYSA-N
Comment: Energy1
Num peaks: 26
43.05422664 0.7830707037
46.99499752 0.8615105522
49.01064758 1.205298828
56.04947561 1.209891506
70.06512568 8.145930375
72.08077574 7.766238095
74.02365479 0.7879514079
74.0964258 0.7641499484
75.02629764 5.439755968
90.09134042 0.7815927303
93.03686233 2.107002081
99.04405588 1.060924223
114.0913404 4.171916689
116.070605 4.266887267
116.1069905 2.151234863
118.1226406 2.096873732
133.0681625 1.985740237
145.0681625 7.847191771
146.0634114 1.090591047
160.0968197 0.9971807096
162.0947116 19.04854065
164.1103616 0.7951972972
173.0630771 0.6914551964
190.0896262 0.9185933639
191.0736418 1.17949213
208.1001909 2.389408344

Name: +ve in-silico MS/MS by CFM-ID for VPQCQBQZGAKMKR-UHFFFAOYSA-N
ID: VPQCQBQZGAKMKR-UHFFFAOYSA-N
Comment: Energy2
Num peaks: 30
15.02292652 3.964327233
28.01817548 1.422631425
41.03857658 1.881083954
42.03382555 2.953231175
43.05422664 1.78057476
44.04947561 1.228450082
44.97934745 1.471795039
45.06987671 1.263029538
46.99499752 1.871963044
49.01064758 1.899150989
56.04947561 4.485664574
58.99499752 1.523118282
61.01064758 1.300447895
70.06512568 14.0540133
72.08077574 2.931638558
73.01064758 1.321201347
74.0964258 1.103357331
75.02629764 15.56258693
86.0600403 1.383537231
91.02121226 0.8010727463
93.03686233 0.955236008
100.0756904 2.09277587
105.0368623 0.970421712
116.070605 2.521195941
119.0525124 1.340612491
133.0681625 2.194541274
145.0681625 1.147247588
146.0634114 3.169229684
148.0790615 0.8408736646
162.0947116 0.8535790612

Name: +ve in-silico MS/MS by CFM-ID for LGMVOXHSXOBQTM-UHFFFAOYSA-N
ID: LGMVOXHSXOBQTM-UHFFFAOYSA-N
Comment: Energy0
Num peaks: 15
15.02292652 1.700747952
56.04947561 2.020140048
89.04194771 6.527040339
102.0549549 3.762674643
114.0913404 1.908769164
145.0681625 2.551966252
160.0790615 1.156212041
160.0968197 2.414670224
162.0947116 23.45431544
164.1103616 1.502931578
173.0630771 2.92769197
190.0896262 3.456561853
191.0736418 6.167840373
192.0688907 1.762618004
208.1001909 19.5559379

Name: +ve in-silico MS/MS by CFM-ID for LGMVOXHSXOBQTM-UHFFFAOYSA-N
ID: LGMVOXHSXOBQTM-UHFFFAOYSA-N
Comment: Energy1
Num peaks: 30
28.01817548 1.897099264
41.03857658 1.885032628
43.05422664 1.00699975
45.06987671 0.8739743946
46.99499752 0.9582945833
49.01064758 0.705472905
56.04947561 6.261412266
58.06512568 5.355929671
72.04439023 0.786862448
74.02365479 4.896877528
74.0600403 0.821353872
75.02629764 0.7696428224
76.03930485 0.9901865894
76.07569036 0.9631339711
85.02840582 0.8863512364
87.02629764 1.814150681
89.04194771 12.08774525
100.0756904 0.7737280133
102.0549549 3.582992592
107.0525124 1.318708882
114.0913404 4.176421432
116.1069905 1.38377306
118.1226406 1.684230154
133.0681625 1.851315904
135.0838125 1.773535004
145.0681625 5.273455336
160.0968197 0.8966390045
162.0947116 12.58734094
191.0736418 0.8066753566
208.1001909 1.577779132

Name: +ve in-silico MS/MS by CFM-ID for LGMVOXHSXOBQTM-UHFFFAOYSA-N
ID: LGMVOXHSXOBQTM-UHFFFAOYSA-N
Comment: Energy2
Num peaks: 25
15.02292652 3.459379922
28.01817548 0.9509561193
41.03857658 5.201605723
42.03382555 3.572788212
43.05422664 2.455889876
44.04947561 0.9726703493
45.06987671 1.514815483
46.99499752 3.554719779
56.04947561 14.75898995
58.06512568 2.834806866
60.08077574 0.7998949402
61.01064758 3.660867826
63.02629764 3.01057136
72.04439023 1.738036982
73.01064758 2.122033536
74.0600403 1.06009564
75.02629764 1.630955629
86.0600403 1.068774525
87.02629764 1.11166701
89.04194771 11.6147044
100.0756904 1.155170525
102.0549549 3.39875684
114.0913404 4.929602274
145.0681625 0.8946516187
146.0634114 2.840141031

Name: +ve in-silico MS/MS by CFM-ID for VNMWLTVMYZLEHD-UHFFFAOYSA-N
ID: VNMWLTVMYZLEHD-UHFFFAOYSA-N
Comment: Energy0
Num peaks: 15
15.02292652 1.805811456
42.03382555 1.815643129
75.02629764 1.178370496
88.03930485 4.791818768
103.0575978 6.793449915
114.0913404 1.461257077
133.0681625 1.088017183
160.0968197 2.798461793
162.0947116 19.09242013
164.1103616 2.768368672
173.0630771 2.710232644
190.0896262 3.893324547
191.0736418 5.863397597
192.0688907 2.023237596
208.1001909 22.44722014

Name: +ve in-silico MS/MS by CFM-ID for VNMWLTVMYZLEHD-UHFFFAOYSA-N
ID: VNMWLTVMYZLEHD-UHFFFAOYSA-N
Comment: Energy1
Num peaks: 25
42.03382555 5.285375224
44.04947561 4.415568279
46.99499752 1.09119952
55.05422664 1.952643713
57.06987671 1.072717973
58.02874017 0.8796553929
59.08552677 0.8943666795
60.04439023 1.242365504
62.0600403 1.534056029
71.01275576 1.354825956
75.02629764 1.193439446
88.03930485 5.128690595
101.0419477 2.071795663
103.0575978 13.69231336
114.0913404 5.223421585
116.1069905 2.155881427
118.1226406 2.554010138
145.0681625 4.266901939
147.0838125 0.9853746291
148.0790615 0.8692092427
160.0968197 1.024445073
162.0947116 16.48081573
164.1103616 2.180378687
191.0736418 1.422197453
208.1001909 1.736516026

Name: +ve in-silico MS/MS by CFM-ID for VNMWLTVMYZLEHD-UHFFFAOYSA-N
ID: VNMWLTVMYZLEHD-UHFFFAOYSA-N
Comment: Energy2
Num peaks: 29
15.02292652 3.839380291
27.02292652 1.104992594
41.03857658 2.974360457
42.03382555 13.25033038
43.05422664 2.190970975
44.04947561 2.622722447
46.99499752 2.935626539
55.05422664 3.805770585
57.06987671 1.833170387
58.02874017 1.220458115
59.08552677 1.108810088
61.01064758 3.223583033
72.04439023 1.267798675
73.01064758 2.482791621
73.06479133 1.096696697
75.02629764 4.211324278
77.04194771 1.494643852
85.06479133 1.370684624
87.02629764 1.796794382
87.08044139 1.016803729
88.03930485 5.464046108
89.04194771 1.965326978
92.07060498 1.264526308
100.0756904 1.427750799
101.0419477 1.027197829
103.0575978 9.406869334
114.0913404 2.168928133
119.0525124 1.312261139
146.0634114 1.22487451

Name: +ve in-silico MS/MS by CFM-ID for JCEAPZJPOHTKKJ-UHFFFAOYSA-N
ID: JCEAPZJPOHTKKJ-UHFFFAOYSA-N
Comment: Energy0
Num peaks: 11
15.02292652 2.25576159
117.0732478 6.5451189
129.0732478 1.629054448
157.0681625 2.732883662
160.0968197 4.650490331
162.0947116 7.91110307
164.1103616 1.04714054
175.0787271 7.170088555
190.0896262 6.522214881
192.0688907 3.300222783
208.1001909 36.73198409

Name: +ve in-silico MS/MS by CFM-ID for JCEAPZJPOHTKKJ-UHFFFAOYSA-N
ID: JCEAPZJPOHTKKJ-UHFFFAOYSA-N
Comment: Energy1
Num peaks: 30
46.99499752 1.660563886
49.01064758 1.157831574
55.05422664 0.7028377282
69.06987671 3.35493403
71.08552677 1.810499533
72.04439023 0.7190000391
73.10117684 2.051951101
75.02629764 0.7460152529
87.02629764 0.7461330011
89.04194771 1.283379203
101.0419477 0.9210218925
103.0575978 2.141774323
114.0913404 4.126756198
116.1069905 1.656254635
117.0732478 11.48450239
118.1226406 1.662261048
119.0888979 3.3506212
129.0732478 5.945555566
131.0888979 3.183120806
142.086255 0.7365333026
144.0841469 1.448476972
146.1175552 0.7901509692
157.0681625 0.8460820828
160.0790615 0.8607719342
160.0968197 2.613937181
162.0947116 14.13018607
175.0787271 1.934272271
190.0896262 2.366985053
192.0688907 1.055027731
208.1001909 4.942323094

Name: +ve in-silico MS/MS by CFM-ID for JCEAPZJPOHTKKJ-UHFFFAOYSA-N
ID: JCEAPZJPOHTKKJ-UHFFFAOYSA-N
Comment: Energy2
Num peaks: 31
15.02292652 4.79147856
27.02292652 0.9598514227
39.02292652 0.9444012831
41.03857658 6.294081318
43.05422664 3.297370162
46.99499752 4.314446614
53.03857658 0.8177597332
55.05422664 4.38534307
57.06987671 3.397984793
58.02874017 2.100139042
61.01064758 3.73971541
63.02629764 0.9806005561
69.06987671 5.339846162
71.08552677 2.26588785
72.04439023 2.733472314
73.01064758 2.114578215
73.10117684 1.334744861
75.02629764 4.963214317
86.0600403 1.291994028
87.02629764 1.417910306
89.04194771 2.1638958
100.0756904 1.348995883
101.0419477 2.26524766
103.0575978 2.83397282
104.0342195 1.208394335
114.0913404 2.37063548
117.0732478 3.523049528
118.0498695 1.473648221
129.0732478 0.9098699666
144.0841469 1.511403424
146.0634114 1.126038791

Name: +ve in-silico MS/MS by CFM-ID for WCQMOUBLFZGZMO-UHFFFAOYSA-N
ID: WCQMOUBLFZGZMO-UHFFFAOYSA-N
Comment: Energy0
Num peaks: 27
41.03857658 1.261290309
43.01784114 1.701442652
44.04947561 2.722107678
53.00219107 1.028248219
55.05422664 1.829171428
71.01275576 8.161110142
74.00589655 0.7111266269
76.02154661 3.799028189
78.03719668 1.289189438
83.04914126 2.022340716
88.03930485 1.475578048
96.04439023 1.020677551
100.0393049 1.228250952
110.0236548 1.824767862
114.0549549 6.285121428
116.070605 1.296906386
117.0368623 0.9337334147
128.0164612 0.6861388038
130.0321113 1.163799651
141.9957258 3.304276018
143.0525124 1.420104282
146.0270259 4.284955012
148.042676 5.082397221
160.0790615 5.274537116
194.0634114 1.82006835
212.0739761 7.131854881
230.0845408 11.25195287

Name: +ve in-silico MS/MS by CFM-ID for WCQMOUBLFZGZMO-UHFFFAOYSA-N
ID: WCQMOUBLFZGZMO-UHFFFAOYSA-N
Comment: Energy1
Num peaks: 29
41.03857658 1.663182643
42.03382555 1.821597263
43.01784114 4.816142092
44.04947561 7.765183123
45.0334912 1.567423506
46.06512568 1.945919945
53.00219107 2.464371817
55.05422664 1.271229525
65.03857658 1.870692442
71.01275576 8.087924338
71.99024648 0.8049238609
76.02154661 4.983744798
81.0334912 0.6440974433
83.04914126 8.627425056
96.04439023 0.6531817239
98.0600403 0.7849434481
100.0393049 0.917432638
114.0549549 2.720171436
116.070605 0.9192758272
117.0368623 1.393488787
142.0684968 1.274082699
143.0525124 4.258527921
144.0841469 1.440205535
148.042676 1.338582936
160.0790615 9.02447285
186.058326 1.121772685
194.0634114 0.7355431014
212.0739761 3.377894831
230.0845408 1.887716712

Name: +ve in-silico MS/MS by CFM-ID for WCQMOUBLFZGZMO-UHFFFAOYSA-N
ID: WCQMOUBLFZGZMO-UHFFFAOYSA-N
Comment: Energy2
Num peaks: 25
29.00219107 0.7005593635
39.02292652 1.174737828
40.01817548 1.794404266
41.03857658 2.521151772
42.03382555 3.986965947
43.01784114 4.894665364
43.05422664 0.7238312029
44.04947561 16.6315534
46.06512568 1.721293287
51.02292652 1.487630928
53.00219107 1.665411881
53.03857658 0.9281892092
55.05422664 3.447949399
61.01064758 1.086678082
63.02629764 0.8516655398
68.99710569 1.719459515
70.02874017 1.251139912
71.01275576 8.629863057
71.99024648 1.335853525
74.00589655 2.676118261
76.02154661 15.70710284
78.03719668 2.336686713
88.03930485 1.29363707
98.0600403 0.7976002817
143.0525124 0.6559277695

Name: +ve in-silico MS/MS by CFM-ID for XPHPLZZXHPMQML-UHFFFAOYSA-N
ID: XPHPLZZXHPMQML-UHFFFAOYSA-N
Comment: Energy0
Num peaks: 6
111.0440559 2.590814203
202.086255 13.79538361
204.1019051 1.167713998
212.070605 2.047473576
230.0811697 21.45382239
248.0917343 49.01494809

Name: +ve in-silico MS/MS by CFM-ID for XPHPLZZXHPMQML-UHFFFAOYSA-N
ID: XPHPLZZXHPMQML-UHFFFAOYSA-N
Comment: Energy1
Num peaks: 27
51.02292652 1.010481153
105.0334912 1.569311688
111.0440559 3.043443903
128.0494756 1.867845729
130.0651257 1.131874762
142.0651257 1.963211537
148.0393049 1.230073648
156.0443902 0.7448894579
160.0756904 0.6511465326
162.0549549 0.9218847621
172.0393049 2.252997652
172.0756904 1.233266928
174.0549549 1.56844427
176.070605 1.147206287
184.0756904 1.378640526
186.0549549 1.517879608
186.0913404 2.355271409
188.070605 1.885070183
200.070605 1.927592716
202.086255 15.02803545
204.1019051 4.470041854
212.070605 4.49041397
216.0655196 0.823315249
218.0811697 2.570940792
220.0968197 0.7225601882
230.0811697 13.4634789
248.0917343 9.410314027

Name: +ve in-silico MS/MS by CFM-ID for XPHPLZZXHPMQML-UHFFFAOYSA-N
ID: XPHPLZZXHPMQML-UHFFFAOYSA-N
Comment: Energy2
Num peaks: 31
39.02292652 3.104883847
41.03857658 2.064578382
49.00727645 1.605226677
51.02292652 8.677092487
53.03857658 2.053223916
63.02292652 0.9595392879
81.0334912 1.294055248
111.0440559 2.300803007
116.0494756 3.984285023
120.0443902 1.783195556
128.0494756 6.746479966
130.0651257 1.845135886
132.0443902 2.609686298
138.0549549 1.588467411
142.0287402 0.8783338363
142.0651257 2.146343473
146.0600403 1.62424167
148.0393049 3.774825805
148.0756904 0.8811083615
158.0600403 0.9729238274
160.0393049 2.004380657
162.0549549 2.753468502
172.0393049 1.152272372
172.0756904 0.9499382828
184.0756904 3.293092747
186.0549549 1.217093584
186.0913404 1.74167517
188.070605 1.530625123
198.0549549 0.9804772972
200.070605 1.091287851
202.086255 1.193476182

Name: +ve in-silico MS/MS by CFM-ID for JVPDPFSAGVKMRM-UHFFFAOYSA-N
ID: JVPDPFSAGVKMRM-UHFFFAOYSA-N
Comment: Energy0
Num peaks: 6
111.0440559 4.046690297
138.0549549 2.246930422
202.086255 14.48934032
204.1019051 1.328387982
230.0811697 17.71906603
248.0917343 51.49696181

Name: +ve in-silico MS/MS by CFM-ID for JVPDPFSAGVKMRM-UHFFFAOYSA-N
ID: JVPDPFSAGVKMRM-UHFFFAOYSA-N
Comment: Energy1
Num peaks: 13
39.02292652 1.554376602
81.0334912 2.13106151
83.04914126 6.767673925
105.0334912 2.79023217
111.0440559 4.779477773
138.0549549 1.670195983
184.0756904 1.317340907
202.086255 20.3003296
204.1019051 6.845386858
212.070605 2.909448709
218.0811697 1.142718243
230.0811697 15.09257446
248.0917343 12.95835111

Name: +ve in-silico MS/MS by CFM-ID for JVPDPFSAGVKMRM-UHFFFAOYSA-N
ID: JVPDPFSAGVKMRM-UHFFFAOYSA-N
Comment: Energy2
Num peaks: 28
25.00727645 1.398538087
39.02292652 6.725894581
41.00219107 0.817296434
41.03857658 10.34878196
49.00727645 3.068124431
51.02292652 9.760741502
53.00219107 1.864563167
53.03857658 3.918792334
55.01784114 4.909096303
55.05422664 1.654378046
57.0334912 2.959395166
67.01784114 1.084518039
81.0334912 1.021924274
83.04914126 1.509918481
94.06512568 1.720237297
105.0334912 1.357225851
109.0284058 1.875498585
111.0440559 6.536116651
120.0443902 4.371193504
138.0549549 2.536170571
146.0600403 0.8408495651
158.0600403 1.205861592
172.0393049 0.8190752186
184.0756904 3.722112831
186.0913404 0.85669449
188.070605 0.7976560558
202.086255 1.866778005
222.0760843 1.169605798

Name: +ve in-silico MS/MS by CFM-ID for PCQYCEXOCHLSLW-UHFFFAOYSA-N
ID: PCQYCEXOCHLSLW-UHFFFAOYSA-N
Comment: Energy0
Num peaks: 6
111.0440559 5.184270216
200.070605 1.041606173
202.086255 12.77335488
212.070605 2.42969414
230.0811697 21.45520064
248.0917343 44.5609363

Name: +ve in-silico MS/MS by CFM-ID for PCQYCEXOCHLSLW-UHFFFAOYSA-N
ID: PCQYCEXOCHLSLW-UHFFFAOYSA-N
Comment: Energy1
Num peaks: 18
55.01784114 0.9734632259
105.0334912 1.455688415
109.0284058 0.9650099417
111.0440559 13.08825222
128.0494756 0.8796431356
172.0393049 1.469469082
172.0756904 0.8699847175
174.0549549 0.9587113312
184.0756904 1.57967905
186.0913404 2.155380029
200.070605 2.388179085
202.086255 17.65308569
204.1019051 4.706032774
212.070605 4.465227122
216.0655196 0.9377791439
218.0811697 3.156190317
230.0811697 12.81508398
248.0917343 9.592521347

Name: +ve in-silico MS/MS by CFM-ID for PCQYCEXOCHLSLW-UHFFFAOYSA-N
ID: PCQYCEXOCHLSLW-UHFFFAOYSA-N
Comment: Energy2
Num peaks: 31
39.02292652 3.976645568
41.03857658 2.032150943
49.00727645 1.853367995
51.02292652 5.979408489
53.00219107 2.021315987
53.03857658 2.336939453
55.01784114 6.055039652
55.05422664 1.090857713
57.0334912 2.159120025
67.01784114 1.367485226
85.02840582 1.882566481
111.0440559 5.806212859
116.0494756 1.299386669
128.0494756 1.3976118
144.0443902 1.210378328
146.0600403 2.904953952
148.0393049 1.634931432
148.0756904 1.062933635
158.0600403 2.762512217
160.0393049 1.589757427
162.0549549 1.155299908
172.0393049 1.712297615
174.0549549 1.912405181
176.070605 2.098144948
184.0756904 3.361610734
186.0549549 1.27075112
186.0913404 2.36150574
200.070605 1.226454607
202.086255 2.178360805
220.0604342 1.036477359
230.0811697 1.080094357

Name: +ve in-silico MS/MS by CFM-ID for WWGQQOFNPUZZAT-UHFFFAOYSA-N
ID: WWGQQOFNPUZZAT-UHFFFAOYSA-N
Comment: Energy0
Num peaks: 6
155.0338851 1.846877015
202.086255 13.61559971
204.1019051 1.155137393
212.070605 2.045019982
230.0811697 21.44273291
248.0917343 48.81075257

Name: +ve in-silico MS/MS by CFM-ID for WWGQQOFNPUZZAT-UHFFFAOYSA-N
ID: WWGQQOFNPUZZAT-UHFFFAOYSA-N
Comment: Energy1
Num peaks: 25
95.01275576 1.286669814
104.0494756 2.480246911
109.0284058 3.493098485
128.0494756 1.218967229
130.0651257 1.14745627
137.0233204 1.766173681
142.0651257 1.476798158
155.0338851 1.525101394
158.0600403 2.399126091
172.0756904 1.091319696
174.0549549 2.323949056
176.070605 2.480965916
178.086255 2.103373815
184.0756904 1.18599583
186.0549549 1.502326232
186.0913404 2.015297726
188.070605 1.932660396
192.0655196 1.466669876
200.070605 1.78905384
202.086255 13.61855449
204.1019051 4.014973019
212.070605 4.174692313
218.0811697 2.279284771
230.0811697 12.66110044
248.0917343 9.000234331

Name: +ve in-silico MS/MS by CFM-ID for WWGQQOFNPUZZAT-UHFFFAOYSA-N
ID: WWGQQOFNPUZZAT-UHFFFAOYSA-N
Comment: Energy2
Num peaks: 31
25.00727645 0.9523682005
39.02292652 1.403318791
41.00219107 1.23249832
55.01784114 1.282173867
59.01275576 1.144419129
65.03857658 1.340933621
67.01784114 2.95629559
67.05422664 2.067092178
68.99710569 2.923571361
83.01275576 1.038877386
85.02840582 1.110843976
94.06512568 2.383581378
95.01275576 4.581577537
104.0494756 12.69613423
106.0651257 1.823399232
109.0284058 5.42566496
116.0494756 2.380234627
125.0233204 1.413999047
128.0494756 4.283421281
130.0651257 2.382470564
142.0651257 3.072866704
146.0600403 1.785010208
158.0600403 1.776730513
160.0393049 1.774462174
162.0549549 1.069957372
172.0756904 1.484045558
176.070605 1.649627037
184.0756904 2.659044932
186.0913404 1.399084418
200.070605 0.9733927725
202.086255 1.109614533

Name: +ve in-silico MS/MS by CFM-ID for ZYDUDJWDFDMMTJ-UHFFFAOYSA-N
ID: ZYDUDJWDFDMMTJ-UHFFFAOYSA-N
Comment: Energy0
Num peaks: 6
155.0338851 4.048794463
192.0655196 1.106853818
202.086255 3.792853934
212.070605 2.642569611
230.0811697 23.61643012
248.0917343 49.27069047

Name: +ve in-silico MS/MS by CFM-ID for ZYDUDJWDFDMMTJ-UHFFFAOYSA-N
ID: ZYDUDJWDFDMMTJ-UHFFFAOYSA-N
Comment: Energy1
Num peaks: 17
94.06512568 1.450572331
109.0284058 6.825069282
116.0494756 1.585456041
118.0651257 1.86117652
128.0494756 2.387922337
130.0651257 1.767193571
137.0233204 2.720843589
155.0338851 8.431066818
184.0756904 0.8909061469
186.0913404 1.483172354
200.070605 1.628382685
202.086255 6.876961428
204.1019051 3.672938989
212.070605 6.227138137
218.0811697 2.712739611
230.0811697 17.25139323
248.0917343 12.49390238

Name: +ve in-silico MS/MS by CFM-ID for ZYDUDJWDFDMMTJ-UHFFFAOYSA-N
ID: ZYDUDJWDFDMMTJ-UHFFFAOYSA-N
Comment: Energy2
Num peaks: 31
25.00727645 2.393928289
39.02292652 2.633368813
41.00219107 2.174833163
43.01784114 1.272420794
53.00219107 2.175469221
54.03382555 1.39115062
55.01784114 3.218102141
57.0334912 1.055735224
59.01275576 1.107749133
63.02292652 1.166807441
65.00219107 1.465611466
65.03857658 1.586920996
67.01784114 3.831629146
67.05422664 1.427936032
68.99710569 2.400759749
99.00767038 4.505108547
101.0233204 1.401054429
104.0494756 2.82460581
109.0284058 4.211500693
116.0494756 4.841808076
118.0651257 1.164771657
128.0494756 3.444342794
130.0651257 3.744452787
132.0807757 1.168583415
142.0651257 1.920693171
144.0807757 1.254002029
146.0600403 1.550180524
158.0600403 1.457178693
172.0393049 1.029834539
174.0549549 1.143342564
184.0756904 1.647131865

Name: +ve in-silico MS/MS by CFM-ID for RVMNXBSPDTWGFN-UHFFFAOYSA-N
ID: RVMNXBSPDTWGFN-UHFFFAOYSA-N
Comment: Energy0
Num peaks: 6
94.06512568 3.359884793
109.0284058 0.7461762596
155.0338851 3.400722425
202.086255 4.740741198
230.0811697 21.36118925
248.0917343 62.47629316

Name: +ve in-silico MS/MS by CFM-ID for RVMNXBSPDTWGFN-UHFFFAOYSA-N
ID: RVMNXBSPDTWGFN-UHFFFAOYSA-N
Comment: Energy1
Num peaks: 11
39.02292652 1.733651047
94.06512568 4.592638337
109.0284058 2.369842256
134.0600403 1.698312797
137.0233204 2.380607879
155.0338851 3.333548328
174.0913404 1.84305238
202.086255 8.370865254
204.1019051 5.768258573
230.0811697 30.21507309
248.0917343 19.06512928

Name: +ve in-silico MS/MS by CFM-ID for RVMNXBSPDTWGFN-UHFFFAOYSA-N
ID: RVMNXBSPDTWGFN-UHFFFAOYSA-N
Comment: Energy2
Num peaks: 24
39.02292652 7.773180518
49.00727645 3.913097768
51.02292652 9.573977888
53.00219107 1.207100144
53.03857658 3.757731585
55.01784114 1.804497319
55.05422664 2.479189341
63.02292652 2.079308948
65.03857658 3.257142973
67.01784114 3.23335558
67.05422664 4.91794494
83.04914126 0.884148117
94.06512568 11.6973281
109.0284058 5.316817198
116.0494756 0.881145123
134.0600403 1.616864619
137.0233204 2.560919234
146.0600403 1.623476182
148.0756904 1.43196997
155.0338851 3.291869292
158.0600403 1.346388577
184.0756904 1.166051289
212.070605 1.814508196
230.0811697 2.981277334

Name: +ve in-silico MS/MS by CFM-ID for WCHIIPDUFNEQHI-UHFFFAOYSA-N
ID: WCHIIPDUFNEQHI-UHFFFAOYSA-N
Comment: Energy0
Num peaks: 6
168.0443902 0.4996505505
184.0756904 16.14699591
186.0913404 1.516062659
202.086255 0.7095019866
212.070605 18.80349496
230.0811697 58.18757597

Name: +ve in-silico MS/MS by CFM-ID for WCHIIPDUFNEQHI-UHFFFAOYSA-N
ID: WCHIIPDUFNEQHI-UHFFFAOYSA-N
Comment: Energy1
Num peaks: 6
105.0334912 3.898040924
156.0807757 1.688301127
184.0756904 29.47432562
186.0913404 9.832140643
212.070605 20.48877744
230.0811697 19.10069752

Name: +ve in-silico MS/MS by CFM-ID for WCHIIPDUFNEQHI-UHFFFAOYSA-N
ID: WCHIIPDUFNEQHI-UHFFFAOYSA-N
Comment: Energy2
Num peaks: 28
39.02292652 2.402393608
49.00727645 3.620559838
51.02292652 9.067478734
53.03857658 1.348196004
63.02292652 3.216124712
65.03857658 1.870599578
68.99710569 1.473296221
77.00219107 3.030640579
79.01784114 1.629523933
81.0334912 2.106052995
83.04914126 1.396369883
105.0334912 3.534223499
132.0443902 0.9993733028
142.0651257 0.9903796422
144.0443902 1.529306636
152.0494756 1.569817825
154.0287402 0.9937638982
154.0651257 10.89147509
156.0443902 1.312930512
156.0807757 7.757190869
158.0600403 1.827934366
168.0443902 2.893389484
170.0600403 3.070560257
184.0756904 7.511211976
186.0913404 1.448020575
202.0498695 1.114461401
204.0655196 1.07798167
212.070605 1.240965409

Name: +ve in-silico MS/MS by CFM-ID for YQULREKUYCCSJA-UHFFFAOYSA-N
ID: YQULREKUYCCSJA-UHFFFAOYSA-N
Comment: Energy0
Num peaks: 6
168.0443902 0.6942026981
186.0549549 0.6695808398
186.0913404 1.740890975
188.070605 0.7511278026
212.070605 22.21683873
230.0811697 70.40529069

Name: +ve in-silico MS/MS by CFM-ID for YQULREKUYCCSJA-UHFFFAOYSA-N
ID: YQULREKUYCCSJA-UHFFFAOYSA-N
Comment: Energy1
Num peaks: 6
158.0964258 1.149113571
186.0913404 13.49204675
200.070605 1.357697045
202.086255 1.15613371
212.070605 34.59051031
230.0811697 31.23185626

Name: +ve in-silico MS/MS by CFM-ID for YQULREKUYCCSJA-UHFFFAOYSA-N
ID: YQULREKUYCCSJA-UHFFFAOYSA-N
Comment: Energy2
Num peaks: 30
39.02292652 4.604115776
41.03857658 1.416065843
49.00727645 4.956511867
51.02292652 12.31380345
53.03857658 1.399451608
63.02292652 1.536162377
68.99710569 1.079448651
114.0338255 1.497758602
116.0494756 1.601026631
128.0494756 1.258559616
132.0443902 1.853847698
140.0494756 2.321388374
142.0651257 4.710763879
144.0443902 2.030194816
156.0443902 1.706762306
156.0807757 3.780294337
158.0600403 3.404800427
160.0393049 1.66998824
166.0287402 2.386852428
168.0443902 5.447089995
170.0600403 4.39831433
184.0393049 1.988532504
184.0756904 2.425447734
186.0549549 1.718211077
186.0913404 1.862139522
188.070605 1.261681171
202.0498695 1.044125815
202.086255 1.238449492
204.0655196 1.072554386
212.070605 2.446235794

Name: +ve in-silico MS/MS by CFM-ID for MXNNXVMPWXWJIJ-UHFFFAOYSA-N
ID: MXNNXVMPWXWJIJ-UHFFFAOYSA-N
Comment: Energy0
Num peaks: 6
168.0443902 0.4574443246
184.0756904 13.31959898
186.0913404 1.231446995
212.070605 39.19943835
214.0498695 0.392407973
230.0811697 43.10973489

Name: +ve in-silico MS/MS by CFM-ID for MXNNXVMPWXWJIJ-UHFFFAOYSA-N
ID: MXNNXVMPWXWJIJ-UHFFFAOYSA-N
Comment: Energy1
Num peaks: 6
105.0334912 1.425083587
156.0807757 1.774294425
184.0756904 24.99343115
186.0913404 7.436502821
212.070605 34.43768988
230.0811697 12.97515353

Name: +ve in-silico MS/MS by CFM-ID for MXNNXVMPWXWJIJ-UHFFFAOYSA-N
ID: MXNNXVMPWXWJIJ-UHFFFAOYSA-N
Comment: Energy2
Num peaks: 26
39.02292652 3.294594875
49.00727645 3.875205986
51.02292652 9.55766654
53.03857658 1.613284454
63.02292652 2.235039444
65.03857658 1.160361611
105.0334912 2.621098693
108.0443902 1.129555472
130.0287402 1.228585872
132.0443902 2.208577335
134.0600403 1.564513512
140.0494756 1.336577283
142.0651257 2.379902463
144.0443902 1.805676395
154.0287402 1.314603162
154.0651257 3.807264745
156.0443902 2.111193891
156.0807757 4.344009187
158.0600403 2.593938876
166.0287402 1.111671464
168.0443902 4.510016337
170.0600403 4.977872354
184.0756904 11.18988361
186.0913404 1.33783839
204.0655196 1.378701435
212.070605 5.44467145

Name: +ve in-silico MS/MS by CFM-ID for APEYCDZPZARGIJ-UHFFFAOYSA-N
ID: APEYCDZPZARGIJ-UHFFFAOYSA-N
Comment: Energy0
Num peaks: 6
168.0443902 0.2278059471
170.0600403 0.2453489048
186.0913404 1.28765901
212.070605 44.69402252
214.0498695 0.2416594772
230.0811697 50.95791215

Name: +ve in-silico MS/MS by CFM-ID for APEYCDZPZARGIJ-UHFFFAOYSA-N
ID: APEYCDZPZARGIJ-UHFFFAOYSA-N
Comment: Energy1
Num peaks: 6
140.0494756 2.02441191
142.0651257 4.52251326
144.0807757 2.382729103
186.0913404 13.51693957
212.070605 45.05695745
230.0811697 17.72607582

Name: +ve in-silico MS/MS by CFM-ID for APEYCDZPZARGIJ-UHFFFAOYSA-N
ID: APEYCDZPZARGIJ-UHFFFAOYSA-N
Comment: Energy2
Num peaks: 22
39.02292652 6.95712262
49.00727645 2.604745016
51.02292652 4.022113153
63.02292652 2.305030387
65.00219107 2.440264938
65.03857658 3.448763438
67.01784114 2.614726629
67.05422664 2.835668792
68.99710569 1.414598159
104.0494756 1.573678371
116.0494756 4.943145353
128.0494756 1.695157638
140.0494756 8.158239185
142.0651257 9.271119388
144.0807757 3.428915344
160.0393049 1.445255788
168.0443902 3.4704655
170.0600403 4.38422904
182.0600403 1.764911121
184.0756904 4.141059907
186.0549549 1.390858566
212.070605 6.868726538

Name: +ve in-silico MS/MS by CFM-ID for MXBURHGHTWONLK-UHFFFAOYSA-N
ID: MXBURHGHTWONLK-UHFFFAOYSA-N
Comment: Energy0
Num peaks: 6
158.0600403 0.8708743383
184.0756904 16.01121627
186.0913404 1.498606714
202.086255 0.70105904
212.070605 18.98006359
230.0811697 57.72288992

Name: +ve in-silico MS/MS by CFM-ID for MXBURHGHTWONLK-UHFFFAOYSA-N
ID: MXBURHGHTWONLK-UHFFFAOYSA-N
Comment: Energy1
Num peaks: 6
156.0807757 1.67893457
184.0756904 30.39428517
186.0913404 9.690509662
202.086255 1.011543062
212.070605 24.33752972
230.0811697 19.46345422

Name: +ve in-silico MS/MS by CFM-ID for MXBURHGHTWONLK-UHFFFAOYSA-N
ID: MXBURHGHTWONLK-UHFFFAOYSA-N
Comment: Energy2
Num peaks: 30
39.02292652 1.316791437
41.00219107 1.639987146
49.00727645 1.34070087
51.02292652 1.615149483
55.01784114 1.273107865
63.02292652 1.867655088
65.03857658 2.565999572
67.01784114 3.454607638
67.05422664 1.568493218
68.99710569 1.066683632
79.01784114 1.537977986
79.05422664 1.097017724
81.0334912 1.170514724
104.0494756 1.374262402
108.0443902 1.47557803
116.0494756 4.32231925
128.0494756 3.385970672
130.0651257 4.222497284
132.0807757 1.581022313
142.0651257 1.562803278
152.0494756 2.390885122
154.0651257 12.35494433
156.0443902 1.159717304
156.0807757 8.20791492
158.0600403 2.498779619
170.0600403 2.999418211
184.0756904 7.595800007
186.0913404 1.297182787
204.0655196 1.118446805
212.070605 1.728222332

Name: +ve in-silico MS/MS by CFM-ID for QGHYKRMXYKHBKD-UHFFFAOYSA-N
ID: QGHYKRMXYKHBKD-UHFFFAOYSA-N
Comment: Energy0
Num peaks: 6
168.0443902 0.6821752845
186.0549549 0.6368352109
186.0913404 1.731311235
188.070605 0.7190457544
212.070605 22.16400431
230.0811697 70.21198827

Name: +ve in-silico MS/MS by CFM-ID for QGHYKRMXYKHBKD-UHFFFAOYSA-N
ID: QGHYKRMXYKHBKD-UHFFFAOYSA-N
Comment: Energy1
Num peaks: 6
186.0549549 1.228355973
186.0913404 13.77970402
200.070605 1.390915953
202.086255 1.19595298
212.070605 35.32941273
230.0811697 32.13556388

Name: +ve in-silico MS/MS by CFM-ID for QGHYKRMXYKHBKD-UHFFFAOYSA-N
ID: QGHYKRMXYKHBKD-UHFFFAOYSA-N
Comment: Energy2
Num peaks: 29
25.00727645 1.353434516
39.02292652 1.966078275
49.00727645 1.225366757
51.02292652 1.723046494
53.00219107 1.52069127
63.02292652 2.439818222
65.03857658 3.397073279
67.01784114 2.690263277
67.05422664 2.658595385
83.01275576 1.712956489
95.01275576 3.688840569
116.0494756 8.481573148
118.0651257 3.220191038
140.0494756 6.461191465
142.0651257 5.541873993
144.0443902 1.112341792
146.0600403 1.329404571
156.0807757 3.610324728
158.0600403 2.254967175
168.0443902 5.417747852
170.0600403 4.266538976
184.0393049 2.205759346
184.0756904 2.266202788
186.0549549 1.983664929
186.0913404 1.962428181
202.0498695 1.213910148
202.086255 1.284883417
212.070605 2.805545396
230.0811697 1.097067224

Name: +ve in-silico MS/MS by CFM-ID for KAHZAXALYMMCLA-UHFFFAOYSA-N
ID: KAHZAXALYMMCLA-UHFFFAOYSA-N
Comment: Energy0
Num peaks: 6
170.0600403 0.2367321283
184.0756904 13.40903879
186.0913404 1.229835016
212.070605 39.48605708
214.0498695 0.2702993085
230.0811697 43.38203668

Name: +ve in-silico MS/MS by CFM-ID for KAHZAXALYMMCLA-UHFFFAOYSA-N
ID: KAHZAXALYMMCLA-UHFFFAOYSA-N
Comment: Energy1
Num peaks: 6
156.0807757 1.904425971
184.0756904 25.88807654
186.0913404 7.374510581
200.070605 1.031734433
212.070605 36.71119464
230.0811697 13.2747623

Name: +ve in-silico MS/MS by CFM-ID for KAHZAXALYMMCLA-UHFFFAOYSA-N
ID: KAHZAXALYMMCLA-UHFFFAOYSA-N
Comment: Energy2
Num peaks: 25
39.02292652 5.164990921
49.00727645 2.651385689
51.02292652 3.777403787
53.03857658 1.204166447
63.02292652 2.244446804
65.03857658 3.26070489
67.05422664 1.396451516
77.00219107 1.494776645
79.01784114 1.226167067
79.05422664 1.365841294
95.01275576 1.644772002
104.0494756 5.669694919
108.0443902 1.556669996
134.0600403 1.197538262
140.0494756 2.636132757
142.0651257 3.203168853
154.0651257 4.581261442
156.0807757 5.698457358
158.0600403 1.793196969
168.0443902 1.292428379
170.0600403 4.386145529
184.0756904 13.59448768
186.0913404 1.280513255
204.0655196 1.434376753
212.070605 6.658536064

Name: +ve in-silico MS/MS by CFM-ID for PNTYZEIUEZXORZ-UHFFFAOYSA-N
ID: PNTYZEIUEZXORZ-UHFFFAOYSA-N
Comment: Energy0
Num peaks: 6
93.0334912 5.529583088
184.0756904 12.65335513
186.0913404 1.148081215
194.0600403 1.559310044
212.070605 34.87746991
230.0811697 40.46557655

Name: +ve in-silico MS/MS by CFM-ID for PNTYZEIUEZXORZ-UHFFFAOYSA-N
ID: PNTYZEIUEZXORZ-UHFFFAOYSA-N
Comment: Energy1
Num peaks: 6
93.0334912 19.198578
184.0756904 20.86473927
186.0913404 6.217663752
194.0600403 3.416429164
212.070605 24.74151876
230.0811697 10.50048204

Name: +ve in-silico MS/MS by CFM-ID for PNTYZEIUEZXORZ-UHFFFAOYSA-N
ID: PNTYZEIUEZXORZ-UHFFFAOYSA-N
Comment: Energy2
Num peaks: 23
39.02292652 2.308692572
49.00727645 3.369905163
51.02292652 7.900272006
63.02292652 1.301395957
65.00219107 2.27055731
67.01784114 10.38184783
93.0334912 19.73325379
105.0334912 1.33854223
116.0494756 1.874426589
120.0443902 2.753738175
128.0494756 1.289892272
132.0443902 1.05905016
142.0287402 1.076021921
142.0651257 1.377497492
144.0443902 1.626321445
156.0443902 1.528246865
158.0600403 4.178256033
168.0443902 2.049463414
170.0600403 1.850235799
184.0756904 4.82624096
186.0549549 2.047714304
194.0600403 1.404891588
212.070605 2.604333437

Name: +ve in-silico MS/MS by CFM-ID for YNVZCARKGIJHQC-UHFFFAOYSA-N
ID: YNVZCARKGIJHQC-UHFFFAOYSA-N
Comment: Energy0
Num peaks: 6
93.0334912 0.5402810303
120.0443902 1.858415058
138.0549549 1.865932344
186.0913404 1.354783372
212.070605 42.44371481
230.0811697 49.813853

Name: +ve in-silico MS/MS by CFM-ID for YNVZCARKGIJHQC-UHFFFAOYSA-N
ID: YNVZCARKGIJHQC-UHFFFAOYSA-N
Comment: Energy1
Num peaks: 6
93.0334912 5.645596244
120.0443902 4.534042971
138.0549549 1.431012879
186.0913404 10.83819791
212.070605 48.45682762
230.0811697 19.72816825

Name: +ve in-silico MS/MS by CFM-ID for YNVZCARKGIJHQC-UHFFFAOYSA-N
ID: YNVZCARKGIJHQC-UHFFFAOYSA-N
Comment: Energy2
Num peaks: 14
39.02292652 4.393143642
41.03857658 6.842458439
49.00727645 4.696760186
51.02292652 12.28501241
93.0334912 9.719584955
120.0443902 19.35996669
132.0443902 2.06902016
144.0443902 2.620126994
156.0443902 2.245172427
158.0600403 2.982532115
168.0443902 2.483499662
170.0600403 2.966930188
186.0549549 2.371241511
212.070605 6.318455164

Name: +ve in-silico MS/MS by CFM-ID for ROQAREDZGDXGJJ-UHFFFAOYSA-N
ID: ROQAREDZGDXGJJ-UHFFFAOYSA-N
Comment: Energy0
Num peaks: 6
93.0334912 2.686422168
184.0756904 12.98677597
186.0913404 1.190989892
194.0600403 1.615161737
212.070605 36.09626271
230.0811697 41.83250279

Name: +ve in-silico MS/MS by CFM-ID for ROQAREDZGDXGJJ-UHFFFAOYSA-N
ID: ROQAREDZGDXGJJ-UHFFFAOYSA-N
Comment: Energy1
Num peaks: 14
93.0334912 4.285216204
128.0494756 3.286231972
142.0651257 2.155526828
156.0443902 2.416972016
168.0443902 1.83077834
170.0600403 1.959850065
172.0393049 3.31071812
174.0549549 2.106652937
184.0756904 16.69100034
186.0549549 1.997387804
186.0913404 5.520541926
194.0600403 3.193425353
212.070605 22.9929496
230.0811697 9.662996615

Name: +ve in-silico MS/MS by CFM-ID for ROQAREDZGDXGJJ-UHFFFAOYSA-N
ID: ROQAREDZGDXGJJ-UHFFFAOYSA-N
Comment: Energy2
Num peaks: 26
39.02292652 2.607048825
41.03857658 1.25555135
49.00727645 3.408410168
51.02292652 9.409131465
67.01784114 1.36280145
93.0334912 9.441359771
104.0494756 1.197980035
105.0334912 0.9681692637
116.0494756 6.064624983
120.0443902 7.070735427
128.0494756 7.204269984
132.0443902 0.9872331206
142.0287402 1.933076569
142.0651257 2.12032029
144.0443902 6.81803957
146.0600403 1.489564558
148.0393049 1.253688152
156.0443902 2.303738294
158.0600403 1.53773126
160.0393049 0.9748185462
162.0549549 1.14453076
168.0443902 1.800960149
170.0600403 2.360435864
184.0756904 3.027994902
202.0498695 0.9652303772
212.070605 1.78948273

Name: +ve in-silico MS/MS by CFM-ID for QMFLTHXGCHQARW-UHFFFAOYSA-N
ID: QMFLTHXGCHQARW-UHFFFAOYSA-N
Comment: Energy0
Num peaks: 6
65.03857658 0.1515456635
186.0913404 0.1439214764
204.0655196 0.1890915314
212.070605 22.96032574
214.0498695 0.1544716362
230.0811697 75.62044705

Name: +ve in-silico MS/MS by CFM-ID for QMFLTHXGCHQARW-UHFFFAOYSA-N
ID: QMFLTHXGCHQARW-UHFFFAOYSA-N
Comment: Energy1
Num peaks: 6
39.02292652 0.6524381057
186.0913404 5.047840685
202.0498695 1.03054417
204.0655196 0.6558475823
212.070605 50.21234106
230.0811697 36.77672558

Name: +ve in-silico MS/MS by CFM-ID for QMFLTHXGCHQARW-UHFFFAOYSA-N
ID: QMFLTHXGCHQARW-UHFFFAOYSA-N
Comment: Energy2
Num peaks: 11
39.02292652 9.223552494
49.00727645 3.640324321
51.02292652 14.49890612
53.03857658 4.534539874
63.02292652 4.557510208
65.03857658 6.224813149
67.05422664 3.046088025
184.0393049 2.571827818
186.0549549 7.426731694
212.070605 23.33946378
230.0811697 2.553150189

Name: +ve in-silico MS/MS by CFM-ID for NWRMWUIHAWTMIL-UHFFFAOYSA-N
ID: NWRMWUIHAWTMIL-UHFFFAOYSA-N
Comment: Energy0
Num peaks: 6
137.0233204 4.4225748
170.0600403 1.52165957
184.0756904 3.723736892
194.0600403 1.670378684
212.070605 37.78118718
230.0811697 44.4837539

Name: +ve in-silico MS/MS by CFM-ID for NWRMWUIHAWTMIL-UHFFFAOYSA-N
ID: NWRMWUIHAWTMIL-UHFFFAOYSA-N
Comment: Energy1
Num peaks: 8
118.0651257 2.222232026
119.0127558 13.90385762
137.0233204 10.54739859
184.0756904 8.653495817
186.0913404 5.750141693
194.0600403 2.929312207
212.070605 24.30936352
230.0811697 12.52714287

Name: +ve in-silico MS/MS by CFM-ID for NWRMWUIHAWTMIL-UHFFFAOYSA-N
ID: NWRMWUIHAWTMIL-UHFFFAOYSA-N
Comment: Energy2
Num peaks: 28
25.00727645 1.708705857
43.01784114 1.184731134
51.02292652 0.9512006512
63.02292652 1.982874108
65.00219107 3.910537555
65.03857658 2.959732501
67.01784114 5.855170808
67.05422664 2.178657131
68.99710569 2.980217984
79.05422664 1.162812093
83.01275576 1.935506962
92.99710569 1.47092711
93.0334912 3.345502332
104.0494756 1.897830238
111.0076704 5.21365919
116.0494756 8.23126528
118.0651257 1.854892865
119.0127558 5.806709522
128.0494756 4.007095422
130.0651257 2.987358206
137.0233204 4.142712915
160.0393049 1.278561501
168.0443902 2.814271228
170.0600403 3.018922364
184.0756904 1.08555
186.0549549 1.7406227
194.0600403 1.566271378
212.070605 2.767991615

Name: +ve in-silico MS/MS by CFM-ID for VFHIFHWAZNAZNI-UHFFFAOYSA-N
ID: VFHIFHWAZNAZNI-UHFFFAOYSA-N
Comment: Energy0
Num peaks: 6
137.0233204 1.967016085
184.0756904 12.84312533
186.0913404 1.177940469
194.0600403 1.616256429
212.070605 35.85217885
230.0811697 41.13358923

Name: +ve in-silico MS/MS by CFM-ID for VFHIFHWAZNAZNI-UHFFFAOYSA-N
ID: VFHIFHWAZNAZNI-UHFFFAOYSA-N
Comment: Energy1
Num peaks: 14
104.0494756 2.375111557
119.0127558 4.178061439
128.0494756 2.445624004
137.0233204 2.020726418
158.0600403 3.449491319
160.0756904 2.585245485
170.0600403 2.255295293
174.0549549 2.37241836
184.0756904 16.64245931
186.0549549 2.089108867
186.0913404 5.486351382
194.0600403 2.956682363
212.070605 21.74486901
230.0811697 9.466288966

Name: +ve in-silico MS/MS by CFM-ID for VFHIFHWAZNAZNI-UHFFFAOYSA-N
ID: VFHIFHWAZNAZNI-UHFFFAOYSA-N
Comment: Energy2
Num peaks: 27
39.02292652 3.051166729
55.01784114 1.72632766
63.02292652 2.201011067
65.00219107 2.425132417
65.03857658 3.008908852
67.01784114 4.387540056
67.05422664 2.869455071
68.99710569 2.334840133
93.0334912 3.167245945
94.06512568 2.892811209
95.01275576 2.324425863
104.0494756 5.076688403
116.0494756 3.468201556
119.0127558 2.68931138
128.0494756 4.484546201
137.0233204 1.435282975
142.0651257 3.308766215
144.0443902 4.631863062
146.0600403 1.423828591
156.0443902 2.03500607
158.0600403 8.445902576
160.0393049 1.571123505
160.0756904 1.293458798
168.0443902 2.348868848
170.0600403 2.40956266
184.0756904 3.354231429
212.070605 2.150663905

Name: +ve in-silico MS/MS by CFM-ID for LEWRZPGUAVNPFJ-UHFFFAOYSA-N
ID: LEWRZPGUAVNPFJ-UHFFFAOYSA-N
Comment: Energy0
Num peaks: 6
19.01784114 0.2976573481
44.99710569 0.3034428945
184.0756904 5.466596411
186.0913404 20.66223688
212.070605 0.5138566727
230.0811697 70.56071959

Name: +ve in-silico MS/MS by CFM-ID for LEWRZPGUAVNPFJ-UHFFFAOYSA-N
ID: LEWRZPGUAVNPFJ-UHFFFAOYSA-N
Comment: Energy1
Num peaks: 8
108.0443902 1.236980152
142.0651257 3.424610549
184.0756904 4.757072589
186.0913404 24.76633088
202.0498695 1.70309047
204.0655196 1.259958996
212.070605 2.235412577
230.0811697 41.72616191

Name: +ve in-silico MS/MS by CFM-ID for LEWRZPGUAVNPFJ-UHFFFAOYSA-N
ID: LEWRZPGUAVNPFJ-UHFFFAOYSA-N
Comment: Energy2
Num peaks: 20
39.02292652 1.950237262
49.00727645 3.949203317
51.02292652 5.373934937
53.03857658 3.045548178
63.02292652 2.96818945
65.03857658 4.172800305
67.05422664 2.587563657
104.0494756 1.98827885
108.0443902 8.601597444
140.0494756 4.647688755
142.0651257 3.706705072
144.0807757 2.535857103
152.0494756 1.85233275
154.0651257 1.511254485
156.0807757 4.014874776
158.0600403 2.07198154
158.0964258 2.255759878
170.0600403 3.571375451
184.0756904 10.47409221
186.0913404 9.016517114

Name: +ve in-silico MS/MS by CFM-ID for INOQZQCPAKCGSV-UHFFFAOYSA-N
ID: INOQZQCPAKCGSV-UHFFFAOYSA-N
Comment: Energy0
Num peaks: 6
105.0334912 0.5130019836
170.0600403 0.361409764
184.0756904 16.63412021
186.0913404 1.566357413
212.070605 19.44002534
230.0811697 60.39098468

Name: +ve in-silico MS/MS by CFM-ID for INOQZQCPAKCGSV-UHFFFAOYSA-N
ID: INOQZQCPAKCGSV-UHFFFAOYSA-N
Comment: Energy1
Num peaks: 6
105.0334912 2.84066779
184.0756904 33.78801896
186.0913404 11.82362397
202.0498695 0.8236161041
212.070605 24.34833386
230.0811697 21.1805575

Name: +ve in-silico MS/MS by CFM-ID for INOQZQCPAKCGSV-UHFFFAOYSA-N
ID: INOQZQCPAKCGSV-UHFFFAOYSA-N
Comment: Energy2
Num peaks: 12
39.02292652 4.269784286
49.00727645 4.713759202
51.02292652 10.9943604
63.02292652 3.875411112
105.0334912 5.924217434
108.0443902 2.70790629
156.0443902 3.400417114
158.0600403 4.03492036
170.0600403 3.836025523
184.0756904 29.65384873
186.0913404 5.437717462
212.070605 3.04035818

Name: +ve in-silico MS/MS by CFM-ID for LHEZTSKORSLVDI-UHFFFAOYSA-N
ID: LHEZTSKORSLVDI-UHFFFAOYSA-N
Comment: Energy0
Num peaks: 7
145.0647913 3.858821355
162.0913404 9.272991462
172.0756904 3.0634896
173.0597059 8.928151361
190.086255 17.64152536
191.0702706 15.93555831
208.0968197 22.90166971

Name: +ve in-silico MS/MS by CFM-ID for LHEZTSKORSLVDI-UHFFFAOYSA-N
ID: LHEZTSKORSLVDI-UHFFFAOYSA-N
Comment: Energy1
Num peaks: 20
84.04439023 1.761058222
91.05422664 2.537301954
103.0542266 1.519067525
113.0233204 1.375414423
115.0542266 2.364591887
117.0698767 5.754010015
119.0855268 1.68931672
129.0334912 3.000172747
131.0491413 6.042563498
145.0647913 11.11746706
147.0804414 4.2435743
148.0756904 2.436560399
162.0913404 8.833587518
163.075356 2.659363089
165.0910061 1.586893844
172.0756904 2.077780543
173.0597059 5.156947457
190.086255 4.691970103
191.0702706 9.168989893
208.0968197 2.717366584

Name: +ve in-silico MS/MS by CFM-ID for LHEZTSKORSLVDI-UHFFFAOYSA-N
ID: LHEZTSKORSLVDI-UHFFFAOYSA-N
Comment: Energy2
Num peaks: 28
15.02292652 1.832930348
41.00219107 4.159224848
43.01784114 3.556308816
49.00727645 1.175080422
59.01275576 4.626162329
61.02840582 2.397168828
65.03857658 1.169461536
68.0130901 1.167397595
70.02874017 2.160534732
75.02292652 0.8864976094
79.05422664 1.286812937
84.04439023 4.782358345
85.02840582 2.029262789
91.05422664 11.14047112
93.06987671 4.30690663
103.0542266 1.82374966
113.0233204 0.7986005932
115.0542266 1.185198131
117.0698767 12.17215034
119.0855268 3.733560804
131.0491413 0.8942892068
145.0647913 5.849855415
146.0964258 1.150766909
147.0804414 1.793858571
162.0913404 1.589419984
163.075356 0.9216567906
191.0702706 0.783282716
192.0655196 1.024779943

Name: +ve in-silico MS/MS by CFM-ID for UCZGEMUADWFRHM-UHFFFAOYSA-N
ID: UCZGEMUADWFRHM-UHFFFAOYSA-N
Comment: Energy0
Num peaks: 8
91.05422664 3.623636773
145.0647913 6.29430063
162.0913404 6.794350541
163.075356 3.677610316
173.0597059 6.664104345
190.086255 17.00971095
191.0702706 20.24967468
208.0968197 16.54445891

Name: +ve in-silico MS/MS by CFM-ID for UCZGEMUADWFRHM-UHFFFAOYSA-N
ID: UCZGEMUADWFRHM-UHFFFAOYSA-N
Comment: Energy1
Num peaks: 22
41.00219107 1.834545087
43.01784114 2.009209661
45.0334912 1.06649704
58.02874017 3.562360746
60.04439023 3.635491318
91.05422664 8.044228926
93.06987671 1.398536282
113.0233204 1.514727572
115.0542266 1.146837148
117.0698767 4.255532012
119.0855268 1.139029769
143.0491413 1.615565586
145.0647913 8.897591523
147.0804414 3.361566718
162.0913404 4.083203447
163.075356 4.393468771
165.0910061 1.207847625
172.0756904 1.35985617
173.0597059 8.368754959
190.086255 6.296606446
191.0702706 8.973125831
208.0968197 2.38128732

Name: +ve in-silico MS/MS by CFM-ID for UCZGEMUADWFRHM-UHFFFAOYSA-N
ID: UCZGEMUADWFRHM-UHFFFAOYSA-N
Comment: Energy2
Num peaks: 27
49.00727645 0.9877118793
63.02292652 0.9350845286
65.03857658 1.690636578
68.0130901 1.662457355
68.99710569 0.9227568403
70.02874017 3.173994853
71.01275576 1.453315393
75.02292652 0.9695307508
79.05422664 1.414823203
82.02874017 1.012184173
84.04439023 4.933659511
91.05422664 13.00958214
93.06987671 5.09785456
98.02365479 1.009257903
101.0385766 1.231365043
103.0542266 9.758349804
105.0698767 1.668030295
112.0393049 1.145960039
117.0698767 12.37863143
119.0855268 3.170148613
129.0334912 1.036122787
131.0491413 1.197606441
145.0647913 4.812862429
147.0804414 1.857602763
149.0597059 1.11399083
162.0913404 1.754833152
190.086255 1.140817116

Name: +ve in-silico MS/MS by CFM-ID for FURLLDUYILJHSP-UHFFFAOYSA-N
ID: FURLLDUYILJHSP-UHFFFAOYSA-N
Comment: Energy0
Num peaks: 7
44.0130901 3.106428784
62.02365479 5.760876823
147.0804414 7.849898934
165.0910061 8.277468697
190.086255 7.993981311
191.0702706 4.343185727
208.0968197 43.73786606

Name: +ve in-silico MS/MS by CFM-ID for FURLLDUYILJHSP-UHFFFAOYSA-N
ID: FURLLDUYILJHSP-UHFFFAOYSA-N
Comment: Energy1
Num peaks: 13
44.0130901 6.902294581
62.02365479 5.296609616
69.0334912 2.492547405
79.05422664 2.983706115
103.0542266 1.811530254
105.0698767 1.588510731
129.0698767 4.652703699
145.0647913 1.734234743
147.0804414 27.31476935
165.0910061 9.143049293
190.086255 3.766885976
191.0702706 4.241253555
208.0968197 8.640461285

Name: +ve in-silico MS/MS by CFM-ID for FURLLDUYILJHSP-UHFFFAOYSA-N
ID: FURLLDUYILJHSP-UHFFFAOYSA-N
Comment: Energy2
Num peaks: 29
26.00252542 0.9787961861
41.00219107 1.310782715
43.01784114 1.63213068
44.0130901 11.61304368
44.99710569 1.110969597
49.00727645 1.450277373
53.03857658 0.8993635795
56.0130901 1.278730423
62.02365479 4.742953907
63.02292652 1.832889855
67.01784114 1.530196933
69.0334912 0.9761514904
74.02365479 4.570249798
79.05422664 8.724580936
101.0385766 1.522746232
103.0542266 6.341714072
105.0698767 2.226023344
115.0542266 1.682897401
117.0698767 1.712737329
121.0647913 1.180971263
127.0542266 1.879491013
129.0698767 4.016937132
131.0491413 3.628545174
145.0647913 2.355612879
147.0804414 6.486643293
172.0756904 1.083843554
180.0655196 0.8383763682
190.086255 1.652662209
192.0655196 1.263633592

Name: +ve in-silico MS/MS by CFM-ID for XQBZZCLRNADMMS-UHFFFAOYSA-N
ID: XQBZZCLRNADMMS-UHFFFAOYSA-N
Comment: Energy0
Num peaks: 7
62.02365479 5.384386245
91.05422664 5.524961203
147.0804414 8.123884602
165.0910061 8.834493888
190.086255 6.64321946
191.0702706 4.588067355
208.0968197 43.12805463

Name: +ve in-silico MS/MS by CFM-ID for XQBZZCLRNADMMS-UHFFFAOYSA-N
ID: XQBZZCLRNADMMS-UHFFFAOYSA-N
Comment: Energy1
Num peaks: 12
44.0130901 6.37795397
53.00219107 1.686743028
55.01784114 2.093367273
62.02365479 4.423392483
91.05422664 11.22543656
93.06987671 4.197771395
117.0698767 1.804490655
147.0804414 25.64437544
165.0910061 8.431397672
190.086255 3.736635457
191.0702706 3.978042433
208.0968197 7.499205554

Name: +ve in-silico MS/MS by CFM-ID for XQBZZCLRNADMMS-UHFFFAOYSA-N
ID: XQBZZCLRNADMMS-UHFFFAOYSA-N
Comment: Energy2
Num peaks: 31
26.00252542 0.884882828
44.0130901 10.90890621
44.99710569 0.9939555819
49.00727645 1.278727084
53.00219107 1.059268355
56.0130901 1.156039029
58.02874017 1.942253995
59.01275576 0.8371195806
60.04439023 1.115913553
62.02365479 3.802390071
63.02292652 1.984071028
65.03857658 1.955719047
74.02365479 4.013451061
75.02292652 0.7553118208
76.03930485 1.130639024
77.03857658 1.151072045
91.05422664 7.608370132
93.06987671 6.193934163
97.10117684 1.255784874
103.0542266 1.297674371
115.0542266 2.033674944
117.0698767 7.881777228
119.0855268 1.986455013
121.0647913 1.6783268
131.0491413 2.378804244
145.0647913 1.964597819
147.0804414 5.098389969
178.0498695 0.9320257664
180.0655196 1.462722054
190.086255 1.407738863
192.0655196 1.881528554

Name: +ve in-silico MS/MS by CFM-ID for BFTPKAPURYWJDD-UHFFFAOYSA-N
ID: BFTPKAPURYWJDD-UHFFFAOYSA-N
Comment: Energy0
Num peaks: 7
62.02365479 5.376877952
91.05422664 5.535951583
147.0804414 8.159428664
165.0910061 8.852321926
190.086255 6.646758221
191.0702706 4.597548468
208.0968197 43.24782476

Name: +ve in-silico MS/MS by CFM-ID for BFTPKAPURYWJDD-UHFFFAOYSA-N
ID: BFTPKAPURYWJDD-UHFFFAOYSA-N
Comment: Energy1
Num peaks: 11
44.0130901 6.428267221
55.01784114 2.145300982
62.02365479 4.466792671
91.05422664 11.34956638
93.06987671 4.237675017
117.0698767 1.851891316
147.0804414 26.18751752
165.0910061 8.510579625
190.086255 3.75071654
191.0702706 4.018107369
208.0968197 7.605751524

Name: +ve in-silico MS/MS by CFM-ID for BFTPKAPURYWJDD-UHFFFAOYSA-N
ID: BFTPKAPURYWJDD-UHFFFAOYSA-N
Comment: Energy2
Num peaks: 28
26.00252542 0.9219712744
29.00219107 0.7582269549
44.0130901 11.34603414
44.99710569 1.035615638
49.00727645 1.166365038
53.00219107 1.146528906
56.0130901 1.204492554
58.02874017 2.048131058
59.01275576 0.8722061071
62.02365479 3.362550934
63.02292652 2.95621002
65.03857658 2.543094402
67.05422664 1.387058613
74.02365479 4.101547993
76.03930485 1.185115053
91.05422664 8.103466446
93.06987671 6.255387507
97.10117684 1.310370461
115.0542266 2.320410005
117.0698767 8.601545758
119.0855268 2.16761229
121.0647913 0.8184201506
131.0491413 3.094532231
145.0647913 2.108519057
147.0804414 5.629944814
166.0498695 0.7499798427
190.086255 1.472039358
192.0655196 1.525833693

Name: +ve in-silico MS/MS by CFM-ID for UTWLNYKOSPNAER-UHFFFAOYSA-N
ID: UTWLNYKOSPNAER-UHFFFAOYSA-N
Comment: Energy0
Num peaks: 7
62.02365479 5.394676385
91.05422664 5.564359877
147.0804414 8.187159258
165.0910061 8.884482248
190.086255 6.679941841
191.0702706 4.614652688
208.0968197 43.46403772

Name: +ve in-silico MS/MS by CFM-ID for UTWLNYKOSPNAER-UHFFFAOYSA-N
ID: UTWLNYKOSPNAER-UHFFFAOYSA-N
Comment: Energy1
Num peaks: 11
44.0130901 6.449719814
55.01784114 2.145728097
62.02365479 4.475395958
91.05422664 11.41725534
93.06987671 4.267644083
117.0698767 1.845625936
147.0804414 26.20118422
165.0910061 8.537619008
190.086255 3.782723156
191.0702706 4.031795458
208.0968197 7.642222691

Name: +ve in-silico MS/MS by CFM-ID for UTWLNYKOSPNAER-UHFFFAOYSA-N
ID: UTWLNYKOSPNAER-UHFFFAOYSA-N
Comment: Energy2
Num peaks: 29
26.00252542 0.9402534906
29.00219107 0.7736258509
44.0130901 11.60517984
44.99710569 1.056151364
49.00727645 1.316632873
51.02292652 0.7607005692
53.00219107 1.205485517
56.0130901 1.228377021
58.02874017 2.063788606
59.01275576 0.8895015056
62.02365479 3.262673417
65.03857658 1.772831303
67.05422664 0.7741726139
74.02365479 4.198054169
76.03930485 1.212178036
77.03857658 1.664749055
91.05422664 8.836611967
93.06987671 7.014621912
97.10117684 1.337335409
103.0542266 1.378875054
115.0542266 2.259548977
117.0698767 8.893746555
119.0855268 2.276037868
121.0647913 0.8110922326
131.0491413 2.548370304
145.0647913 2.189775556
147.0804414 5.643861965
180.0655196 0.7539516876
190.086255 1.517168176

Name: +ve in-silico MS/MS by CFM-ID for XRDBSAAYNXEMMQ-UHFFFAOYSA-N
ID: XRDBSAAYNXEMMQ-UHFFFAOYSA-N
Comment: Energy0
Num peaks: 8
58.02874017 13.27683464
76.03930485 4.621552391
79.05422664 1.979536449
133.0647913 7.49944842
151.075356 8.639748521
177.0546206 2.833506726
190.086255 5.011778235
208.0968197 37.63970559

Name: +ve in-silico MS/MS by CFM-ID for XRDBSAAYNXEMMQ-UHFFFAOYSA-N
ID: XRDBSAAYNXEMMQ-UHFFFAOYSA-N
Comment: Energy1
Num peaks: 14
32.04947561 2.108415186
53.00219107 1.638826114
55.01784114 2.009721133
58.02874017 19.33729363
76.03930485 2.922159869
79.05422664 4.015058339
103.0542266 1.634728281
105.0698767 1.376258784
131.0491413 1.609087374
133.0647913 24.5133762
151.075356 8.198896407
177.0546206 3.189605861
190.086255 1.959840346
208.0968197 6.173623432

Name: +ve in-silico MS/MS by CFM-ID for XRDBSAAYNXEMMQ-UHFFFAOYSA-N
ID: XRDBSAAYNXEMMQ-UHFFFAOYSA-N
Comment: Energy2
Num peaks: 28
15.02292652 3.482784935
29.00219107 4.39641544
30.03382555 1.119843744
31.01784114 1.120953207
32.04947561 2.360835657
42.03382555 1.370175956
44.04947561 1.509549972
53.00219107 0.9285933642
56.0130901 2.497256842
58.02874017 20.10142656
60.04439023 1.359910697
62.0600403 1.337639008
74.02365479 1.638368388
76.03930485 0.9566727841
79.05422664 7.997390551
83.08552677 1.080325503
88.03930485 0.9955320233
101.0385766 1.477559487
103.0542266 6.66292511
105.0698767 2.3196778
117.0334912 0.9815634758
117.0698767 2.031736655
119.0491413 0.8980654011
131.0491413 1.639797148
133.0647913 6.621747001
135.0804414 1.351943486
151.075356 1.054042422
192.0655196 0.9847456917

Name: +ve in-silico MS/MS by CFM-ID for HOKSXCWFINSAKV-UHFFFAOYSA-N
ID: HOKSXCWFINSAKV-UHFFFAOYSA-N
Comment: Energy0
Num peaks: 9
86.02365479 2.95774786
109.0448048 8.35048328
134.0447842 4.869709058
136.0557039 7.956665996
165.0346341 3.110568807
182.0611832 24.07665425
212.0717479 3.884794698
213.0557634 6.744027937
230.0823125 18.47881728

Name: +ve in-silico MS/MS by CFM-ID for HOKSXCWFINSAKV-UHFFFAOYSA-N
ID: HOKSXCWFINSAKV-UHFFFAOYSA-N
Comment: Energy1
Num peaks: 13
109.0448048 20.5560965
111.0604549 2.538976365
120.0291341 2.906907563
136.0557039 11.02126276
138.0713539 2.576911579
165.0346341 4.020786382
166.0662685 7.53949414
168.0819186 2.02642167
182.0611832 10.50357478
186.0924833 2.979535776
212.0717479 5.874130006
213.0557634 3.009843061
230.0823125 5.59420429

Name: +ve in-silico MS/MS by CFM-ID for HOKSXCWFINSAKV-UHFFFAOYSA-N
ID: HOKSXCWFINSAKV-UHFFFAOYSA-N
Comment: Energy2
Num peaks: 13
63.02292652 3.483203175
65.03857658 1.7043962
75.02292652 2.699798914
83.02915477 3.761765439
86.02365479 20.92584793
88.03930485 3.625411468
91.05422664 4.742546275
109.0448048 24.68740923
111.0604549 4.827275983
134.0447842 1.411935225
136.0557039 5.151996235
162.0549549 1.95367384
166.0662685 2.066389451

Name: +ve in-silico MS/MS by CFM-ID for UCDNSNRDIHDFFK-UHFFFAOYSA-N
ID: UCDNSNRDIHDFFK-UHFFFAOYSA-N
Comment: Energy0
Num peaks: 6
43.05422664 0.9569301938
176.070605 7.062664001
178.086255 1.696532758
190.086255 1.119349203
192.0655196 1.253928033
208.0968197 80.19184143

Name: +ve in-silico MS/MS by CFM-ID for UCDNSNRDIHDFFK-UHFFFAOYSA-N
ID: UCDNSNRDIHDFFK-UHFFFAOYSA-N
Comment: Energy1
Num peaks: 12
154.0498695 3.760949138
163.075356 2.315431497
165.0910061 1.671105267
168.0655196 5.176482145
176.070605 18.34922387
178.086255 8.549488138
180.0655196 1.639060218
180.1019051 5.437279528
182.0811697 1.519840922
190.086255 3.412788026
192.0655196 2.302723113
208.0968197 27.34498546

Name: +ve in-silico MS/MS by CFM-ID for UCDNSNRDIHDFFK-UHFFFAOYSA-N
ID: UCDNSNRDIHDFFK-UHFFFAOYSA-N
Comment: Energy2
Num peaks: 31
15.02292652 0.9720189367
39.02292652 5.829386321
41.03857658 1.979807581
43.05422664 2.566751755
49.00727645 1.853388556
51.02292652 1.769834491
53.03857658 4.098285467
55.05422664 1.729669748
65.03857658 0.9297038754
67.05422664 1.015269353
79.05422664 1.845200144
80.0130901 1.229305065
82.02874017 2.619462739
91.05422664 1.548465215
94.06512568 5.711231032
96.04439023 1.568423082
104.0494756 3.973282009
106.0651257 6.951510308
108.0443902 1.174739349
108.0807757 1.786072495
120.0443902 2.576425919
121.0647913 4.897814735
122.0600403 2.298141831
134.0600403 3.570295331
136.0756904 4.355212293
138.0913404 0.9290835623
146.0600403 1.645473606
162.0549549 2.100364675
164.070605 1.103493382
176.070605 1.280289621
192.0655196 1.254047252

Name: +ve in-silico MS/MS by CFM-ID for BMLMIDTWQJBPQY-UHFFFAOYSA-N
ID: BMLMIDTWQJBPQY-UHFFFAOYSA-N
Comment: Energy0
Num peaks: 6
168.0655196 1.032141066
176.070605 7.099603009
178.086255 1.710598613
190.086255 1.124922117
192.0655196 1.097500737
208.0968197 80.73810376

Name: +ve in-silico MS/MS by CFM-ID for BMLMIDTWQJBPQY-UHFFFAOYSA-N
ID: BMLMIDTWQJBPQY-UHFFFAOYSA-N
Comment: Energy1
Num peaks: 12
154.0498695 3.771380108
163.075356 2.302192274
165.0910061 1.675828733
168.0655196 4.744557016
176.070605 18.31893293
178.086255 8.815794047
180.0655196 1.753130789
180.1019051 5.428512881
182.0811697 1.741337269
190.086255 3.428930382
192.0655196 2.101253639
208.0968197 27.45559472

Name: +ve in-silico MS/MS by CFM-ID for BMLMIDTWQJBPQY-UHFFFAOYSA-N
ID: BMLMIDTWQJBPQY-UHFFFAOYSA-N
Comment: Energy2
Num peaks: 31
15.02292652 1.006723012
39.02292652 4.723305729
41.03857658 4.012206077
49.00727645 1.910359071
51.02292652 1.734845281
53.03857658 4.400099437
55.05422664 1.757895754
65.03857658 1.109645687
67.05422664 1.160115956
79.05422664 1.878551867
80.0130901 1.117232683
82.02874017 2.666693956
86.0600403 0.9106840119
91.05422664 1.455717567
94.06512568 5.831808813
96.04439023 2.094811694
104.0494756 4.204211884
106.0651257 7.365756232
108.0807757 1.891631493
110.0600403 1.097572671
120.0443902 2.784390362
121.0647913 4.851901311
122.0600403 2.222281361
134.0600403 3.35353341
136.0756904 4.343660115
138.0913404 0.9735661173
146.0600403 1.665135046
162.0549549 2.004793998
164.070605 1.05889605
176.070605 1.2991297
192.0655196 1.182467021

Name: +ve in-silico MS/MS by CFM-ID for SZFBNAOADGTAKT-UHFFFAOYSA-N
ID: SZFBNAOADGTAKT-UHFFFAOYSA-N
Comment: Energy0
Num peaks: 6
136.0756904 1.307610962
176.070605 6.666707644
178.086255 1.703697966
190.086255 1.075321759
192.0655196 1.39901555
208.0968197 76.05587786

Name: +ve in-silico MS/MS by CFM-ID for SZFBNAOADGTAKT-UHFFFAOYSA-N
ID: SZFBNAOADGTAKT-UHFFFAOYSA-N
Comment: Energy1
Num peaks: 13
94.06512568 1.568976964
146.0600403 1.522762948
154.0498695 1.88114248
156.0655196 2.310603845
163.075356 1.262787768
164.070605 1.32182297
176.070605 19.6435868
178.086255 9.198546998
180.1019051 3.974809801
182.0811697 1.542218507
190.086255 3.540779468
192.0655196 1.998721908
208.0968197 30.38926649

Name: +ve in-silico MS/MS by CFM-ID for SZFBNAOADGTAKT-UHFFFAOYSA-N
ID: SZFBNAOADGTAKT-UHFFFAOYSA-N
Comment: Energy2
Num peaks: 31
39.02292652 2.603700801
40.01817548 4.036965803
41.03857658 2.342323504
42.03382555 3.527371293
44.04947561 2.267964053
49.00727645 2.008780696
50.00252542 1.470219838
51.02292652 5.390828067
52.01817548 1.390201607
53.03857658 3.799685065
54.03382555 1.09107973
63.02292652 1.404744098
64.01817548 1.538002078
65.03857658 2.263872301
66.03382555 2.327706634
67.05422664 4.462679433
68.04947561 1.567438879
79.05422664 3.439109333
84.04439023 1.305269996
91.05422664 0.9099235228
94.06512568 12.19241697
104.0494756 1.45599641
106.0651257 2.28559406
110.0600403 1.041272021
120.0443902 1.641983923
121.0647913 2.977228881
122.0600403 1.05244858
134.0600403 1.155385065
136.0756904 1.985528224
162.0549549 1.261109663
192.0655196 0.9154606501

Name: +ve in-silico MS/MS by CFM-ID for ZKNZTQIJOZQULQ-UHFFFAOYSA-N
ID: ZKNZTQIJOZQULQ-UHFFFAOYSA-N
Comment: Energy0
Num peaks: 6
88.03930485 1.975292589
176.070605 7.020471644
178.086255 1.603702756
190.086255 1.109911473
192.0655196 0.9975479799
208.0968197 80.05752002

Name: +ve in-silico MS/MS by CFM-ID for ZKNZTQIJOZQULQ-UHFFFAOYSA-N
ID: ZKNZTQIJOZQULQ-UHFFFAOYSA-N
Comment: Energy1
Num peaks: 9
136.0756904 2.301058897
163.075356 1.759126835
164.070605 3.833960957
165.0910061 1.780947982
176.070605 21.00440797
178.086255 9.507199303
180.1019051 4.872849377
190.086255 3.824371192
208.0968197 32.32654783

Name: +ve in-silico MS/MS by CFM-ID for ZKNZTQIJOZQULQ-UHFFFAOYSA-N
ID: ZKNZTQIJOZQULQ-UHFFFAOYSA-N
Comment: Energy2
Num peaks: 28
15.02292652 1.272232175
39.02292652 2.964835906
45.0334912 2.48955046
49.00727645 1.168280953
51.02292652 1.376177568
55.01784114 1.510810322
63.02292652 1.973877228
65.03857658 1.873765167
79.05422664 2.282304579
91.05422664 2.576103102
94.06512568 3.549754808
104.0494756 7.926598483
106.0651257 3.551708051
120.0443902 3.262833805
121.0647913 2.834659025
122.0600403 1.130946134
132.0443902 3.007734638
133.0647913 1.361286009
134.0600403 6.946397804
136.0756904 8.855619078
146.0600403 3.215558184
160.0756904 1.195318701
162.0549549 4.103716722
163.075356 1.178586255
164.070605 2.491969273
176.070605 2.620482452
178.086255 1.048012365
192.0655196 2.262360425

Name: +ve in-silico MS/MS by CFM-ID for CLZGNHONQMKUMO-UHFFFAOYSA-N
ID: CLZGNHONQMKUMO-UHFFFAOYSA-N
Comment: Energy0
Num peaks: 18
99.00767038 0.76387232
146.0600403 2.628243807
148.0756904 0.9503323517
160.0756904 1.450447563
170.0600403 0.8784705121
172.0756904 5.169119222
174.0913404 1.812026231
176.1069905 1.37917111
184.0756904 0.7588084159
185.0597059 3.86869767
200.070605 0.9525006231
202.086255 8.955943719
204.1019051 1.053229896
212.070605 2.767571073
213.0546206 4.075280244
230.0811697 12.89731998
231.0651853 10.25239161
248.0917343 19.76203588

Name: +ve in-silico MS/MS by CFM-ID for CLZGNHONQMKUMO-UHFFFAOYSA-N
ID: CLZGNHONQMKUMO-UHFFFAOYSA-N
Comment: Energy1
Num peaks: 31
39.02292652 2.271727606
51.02292652 1.348651692
55.01784114 1.248211151
64.01817548 1.380168295
66.03382555 2.732181936
67.01784114 1.238100865
68.04947561 1.484779365
96.99202031 1.62899097
99.00767038 1.96916484
111.0076704 1.14386013
143.0491413 1.158370418
146.0600403 3.115034577
148.0756904 1.083195773
153.0334912 1.616624399
154.0651257 1.414790085
155.0491413 1.652191433
157.0647913 1.304233743
158.0600403 1.210632829
160.0756904 1.974673986
170.0600403 2.766193606
172.0756904 7.030723831
174.0913404 4.216698523
176.1069905 1.233896268
184.0756904 1.242247549
185.0597059 2.636172942
202.086255 4.10949143
212.070605 1.512810636
213.0546206 1.678444858
230.0811697 3.403457389
231.0651853 1.611089056
248.0917343 2.321124714

Name: +ve in-silico MS/MS by CFM-ID for CLZGNHONQMKUMO-UHFFFAOYSA-N
ID: CLZGNHONQMKUMO-UHFFFAOYSA-N
Comment: Energy2
Num peaks: 31
25.00727645 1.191002167
39.02292652 7.835681316
40.01817548 2.103733018
41.00219107 0.9370580755
41.03857658 2.241670736
42.03382555 1.435610047
49.00727645 1.747130178
50.00252542 1.340354613
51.02292652 2.931788998
52.01817548 1.438892196
53.00219107 1.447763478
54.03382555 1.619498304
55.01784114 2.358203706
64.01817548 5.055302894
65.00219107 1.499557648
66.03382555 1.686970463
67.01784114 5.968179242
69.0334912 1.182614966
79.05422664 2.057764176
91.05422664 0.8779675512
95.01275576 0.9040817238
96.99202031 1.553403191
97.02840582 1.587323584
106.0651257 1.682597826
111.0076704 1.687422441
113.0233204 1.17890032
117.0334912 0.9201652793
131.0491413 0.8318547468
143.0491413 1.465799155
184.0756904 0.9188154889
203.0702706 0.9034714816

Name: +ve in-silico MS/MS by CFM-ID for OFMWHUZYXIYISM-WDZFZDKYSA-N
ID: OFMWHUZYXIYISM-WDZFZDKYSA-N
Comment: Energy0
Num peaks: 7
185.0597059 4.44618842
202.086255 10.37121858
212.070605 3.22274549
213.0546206 7.509429455
230.0811697 21.91983127
231.0651853 11.75739744
248.0917343 22.24035963

Name: +ve in-silico MS/MS by CFM-ID for OFMWHUZYXIYISM-WDZFZDKYSA-N
ID: OFMWHUZYXIYISM-WDZFZDKYSA-N
Comment: Energy1
Num peaks: 31
42.03382555 0.8834217041
70.02874017 1.427274484
91.05422664 0.9981512562
98.02365479 0.9903508552
99.00767038 2.430309996
108.0080047 1.149132331
116.0342195 1.997428681
128.0494756 0.9050404993
131.0491413 0.6356028141
133.0647913 0.9740079335
142.0651257 1.06666267
143.0491413 7.530458218
153.0334912 0.8548642486
155.0491413 1.637901438
156.0443902 2.197800287
157.0647913 1.506284938
158.0600403 1.423538161
160.0756904 6.596390934
170.0600403 1.85881804
172.0756904 6.271993331
174.0913404 4.942300645
176.1069905 0.715537385
184.0756904 1.616593053
185.0597059 3.343566624
202.086255 6.024842925
212.070605 2.916202845
213.0546206 3.603177681
220.0968197 0.9371107063
230.0811697 6.344322017
231.0651853 2.168625624
248.0917343 3.555259284

Name: +ve in-silico MS/MS by CFM-ID for OFMWHUZYXIYISM-WDZFZDKYSA-N
ID: OFMWHUZYXIYISM-WDZFZDKYSA-N
Comment: Energy2
Num peaks: 31
40.01817548 1.548213081
41.00219107 1.326028809
49.00727645 2.036970729
56.04947561 2.076324381
56.99710569 1.131432381
65.99744004 1.096168089
66.03382555 1.421706259
68.04947561 1.409333375
70.02874017 2.480231375
82.02874017 3.101826257
84.04439023 4.569100645
91.05422664 2.476722376
99.00767038 1.149265767
111.0076704 2.541573211
112.0393049 1.860616247
113.0233204 3.224936351
142.0651257 1.491720716
143.0491413 4.969806475
155.0491413 1.656465305
156.0443902 1.482681307
157.0647913 1.283571982
158.0600403 1.187089169
160.0756904 1.988646147
172.0756904 2.601538084
174.0913404 1.624204249
184.0756904 2.058439104
185.0597059 2.178389866
186.0913404 1.53849878
202.086255 1.245156051
213.0546206 1.788833383
232.0604342 1.245679914

Name: +ve in-silico MS/MS by CFM-ID for YWIHFPUCLIQPJC-VURMDHGXSA-N
ID: YWIHFPUCLIQPJC-VURMDHGXSA-N
Comment: Energy0
Num peaks: 8
143.0491413 2.555269196
172.0756904 9.475237283
202.086255 2.651130061
212.070605 4.959459568
213.0546206 4.831069071
230.0811697 27.68108609
231.0651853 4.403813634
248.0917343 25.40737613

Name: +ve in-silico MS/MS by CFM-ID for YWIHFPUCLIQPJC-VURMDHGXSA-N
ID: YWIHFPUCLIQPJC-VURMDHGXSA-N
Comment: Energy1
Num peaks: 31
42.03382555 1.208877575
50.00252542 2.522724194
54.03382555 3.260072693
64.01817548 1.816011928
68.04947561 1.977831401
77.99744004 0.766362194
79.05422664 0.9714854611
86.02365479 0.7497988347
87.00767038 0.7288746765
91.05422664 2.180344486
93.06987671 0.7176338147
104.0342195 0.8688017895
130.0498695 0.8019657489
131.0491413 0.7587034371
140.0494756 2.75832696
143.0491413 3.129318607
144.0807757 3.220072408
145.0647913 0.7620442922
154.0651257 2.084189021
155.0491413 15.07858564
156.0807757 0.9414549431
170.0600403 0.7980572059
172.0756904 13.14106469
184.0756904 0.7652729674
185.0597059 0.7695232115
202.086255 1.693052665
212.070605 2.70949777
213.0546206 1.741982234
220.0968197 1.227847812
230.0811697 4.950472406
248.0917343 2.08444003

Name: +ve in-silico MS/MS by CFM-ID for YWIHFPUCLIQPJC-VURMDHGXSA-N
ID: YWIHFPUCLIQPJC-VURMDHGXSA-N
Comment: Energy2
Num peaks: 31
39.02292652 1.855272766
40.01817548 1.1980688
42.03382555 2.099838584
49.00727645 2.487682999
50.00252542 4.326711015
52.01817548 5.931003162
54.03382555 5.257653051
56.04947561 0.9862129483
64.01817548 4.100646328
66.03382555 3.013269265
68.04947561 2.735134677
75.00767038 0.9882156353
91.05422664 4.60918742
97.10117684 0.9444974567
103.0542266 1.556216415
115.0542266 2.014667416
117.0334912 1.045744286
117.0698767 1.093163744
127.0542266 1.930081614
131.0491413 2.34717329
142.0651257 0.9828625898
143.0491413 7.58558033
144.0807757 1.654081042
145.0647913 1.29415503
153.0334912 0.9458485538
154.0651257 1.497150024
155.0491413 2.96470068
156.0807757 1.468032105
170.0600403 1.032676919
172.0756904 1.667780548
184.0756904 1.013875465

Name: +ve in-silico MS/MS by CFM-ID for AFEXZZMDOSBMET-UHFFFAOYSA-N
ID: AFEXZZMDOSBMET-UHFFFAOYSA-N
Comment: Energy0
Num peaks: 19
99.00767038 0.7562828089
106.0651257 0.9711147303
146.0600403 2.588356647
148.0756904 0.9419202374
160.0756904 1.423874952
170.0600403 0.8777504864
172.0756904 5.103682711
174.0913404 1.811333516
176.1069905 1.371557226
184.0756904 0.7487686309
185.0597059 3.827736423
200.070605 1.00013149
202.086255 8.874660656
204.1019051 1.044908925
212.070605 2.742141955
213.0546206 4.048278195
230.0811697 12.75799618
231.0651853 10.16436477
248.0917343 19.52364263

Name: +ve in-silico MS/MS by CFM-ID for AFEXZZMDOSBMET-UHFFFAOYSA-N
ID: AFEXZZMDOSBMET-UHFFFAOYSA-N
Comment: Energy1
Num peaks: 31
49.00727645 1.0427075
51.02292652 1.679134936
55.01784114 1.251261567
87.00767038 0.9564969806
94.06512568 1.245405807
96.99202031 1.638980077
99.00767038 1.996485633
106.0651257 1.02315407
143.0491413 1.296684103
144.0807757 0.9849639586
146.0600403 3.283709631
148.0756904 1.091004684
153.0334912 1.723807735
154.0651257 1.514698521
155.0491413 1.772985682
157.0647913 1.322508423
158.0600403 1.258724074
160.0756904 2.027498439
170.0600403 3.26607431
172.0756904 7.413037972
174.0913404 4.643526668
176.1069905 1.333970982
184.0756904 1.195442749
185.0597059 2.557662499
202.086255 4.296842973
204.1019051 0.9999874693
212.070605 1.509335238
213.0546206 1.695646973
230.0811697 3.450056595
231.0651853 1.648619515
248.0917343 2.393235147

Name: +ve in-silico MS/MS by CFM-ID for AFEXZZMDOSBMET-UHFFFAOYSA-N
ID: AFEXZZMDOSBMET-UHFFFAOYSA-N
Comment: Energy2
Num peaks: 31
39.02292652 5.222905154
41.00219107 0.9555344053
41.03857658 2.004797865
49.00727645 2.822405921
51.02292652 4.795014039
52.01817548 2.545055282
53.00219107 1.480786062
53.03857658 1.852711851
55.01784114 2.412261111
64.01817548 1.090124164
65.00219107 1.569789346
66.03382555 2.030529003
67.01784114 5.161189741
68.04947561 1.028814854
77.00219107 0.8826654861
79.05422664 1.190386939
81.0334912 1.414310819
91.05422664 0.8408698071
94.06512568 0.8356111983
96.99202031 1.524636115
97.02840582 0.8493710119
106.0651257 2.723570388
108.0807757 0.9161968246
111.0076704 2.156613497
113.0233204 1.279472436
131.0491413 1.585389567
143.0491413 2.570054903
144.0807757 1.327273921
174.0913404 0.9074532979
184.0756904 0.9471177627
203.0702706 1.31833536

Name: +ve in-silico MS/MS by CFM-ID for MGTOCRYATDVIJL-UHFFFAOYSA-N
ID: MGTOCRYATDVIJL-UHFFFAOYSA-N
Comment: Energy0
Num peaks: 8
157.0647913 6.548032382
184.0756904 2.807592472
185.0597059 6.009058316
202.086255 16.258906
213.0546206 9.320724459
230.0811697 6.380187148
231.0651853 23.20491921
248.0917343 12.197977

Name: +ve in-silico MS/MS by CFM-ID for MGTOCRYATDVIJL-UHFFFAOYSA-N
ID: MGTOCRYATDVIJL-UHFFFAOYSA-N
Comment: Energy1
Num peaks: 31
39.02292652 1.119896465
49.00727645 1.325665148
72.04439023 1.976936038
79.05422664 0.9350561831
84.04439023 1.77981293
91.05422664 2.335852485
94.02874017 1.400744759
98.0600403 1.10226465
116.0342195 1.18438069
122.0236548 1.048973463
125.0385766 1.818751861
129.0698767 1.109847832
130.0498695 0.8852170547
131.0491413 1.467415813
139.0542266 1.357939485
143.0491413 1.822632479
157.0647913 8.74799005
159.0804414 1.575808108
170.0600403 2.041100971
174.0913404 1.969261223
184.0756904 5.002371958
185.0597059 6.753784679
186.0913404 1.066889267
199.0389705 0.8231572534
202.086255 9.376432393
212.070605 1.372867147
213.0546206 2.730143996
220.0968197 1.358875964
230.0811697 3.537338562
231.0651853 2.572988269
248.0917343 2.312986981

Name: +ve in-silico MS/MS by CFM-ID for MGTOCRYATDVIJL-UHFFFAOYSA-N
ID: MGTOCRYATDVIJL-UHFFFAOYSA-N
Comment: Energy2
Num peaks: 31
27.02292652 0.9564917689
39.02292652 6.782651563
41.03857658 2.092691017
44.0130901 0.7721447704
49.00727645 14.14298669
51.02292652 5.548708293
53.03857658 3.51039049
55.05422664 0.8490886901
65.00219107 0.7971669991
68.0130901 0.7945006544
70.02874017 1.336800809
72.04439023 2.569830118
79.01784114 0.9693856633
90.01856941 0.8628772666
91.05422664 3.347580066
94.02874017 0.9732287868
114.0185694 0.9975736151
115.0542266 1.776525811
117.0334912 1.372178583
127.0542266 2.305921846
129.0698767 2.639508248
131.0491413 1.67830022
131.0855268 0.9136588995
139.0542266 4.019211092
141.0698767 3.179343458
143.0491413 5.337142008
155.0491413 1.578346837
157.0647913 5.360070289
159.0804414 1.035802225
184.0756904 1.344425363
232.0604342 0.7739425091

Name: +ve in-silico MS/MS by CFM-ID for DSKOMZOXGJPEPW-UHFFFAOYSA-N
ID: DSKOMZOXGJPEPW-UHFFFAOYSA-N
Comment: Energy0
Num peaks: 9
172.0756904 6.857912754
174.0913404 2.414628828
185.0597059 2.458153603
202.086255 11.76059464
212.070605 2.724893882
213.0546206 4.322791254
230.0811697 23.32659834
231.0651853 4.432180113
248.0917343 23.76205765

Name: +ve in-silico MS/MS by CFM-ID for DSKOMZOXGJPEPW-UHFFFAOYSA-N
ID: DSKOMZOXGJPEPW-UHFFFAOYSA-N
Comment: Energy1
Num peaks: 31
52.01817548 1.357454128
54.03382555 2.210924814
55.01784114 0.9606340411
56.04947561 0.9402114929
80.0130901 0.931567285
87.00767038 1.223826639
91.05422664 1.14842299
108.0080047 1.332233238
117.0334912 1.407606185
119.0491413 1.211390381
130.0498695 0.9473952362
144.0807757 1.837964488
146.0600403 3.495102579
146.0964258 1.479732314
148.0756904 1.299091723
153.0334912 1.392285775
154.0651257 1.850287304
155.0491413 1.022446448
160.0756904 2.234206542
170.0600403 4.794157213
172.0756904 10.00873102
174.0913404 5.991991832
176.1069905 1.087838235
184.0756904 1.557939674
185.0597059 1.464561891
202.086255 6.062275339
212.070605 2.294965831
213.0546206 1.455982183
220.0968197 1.92058178
230.0811697 5.409080394
248.0917343 3.015240573

Name: +ve in-silico MS/MS by CFM-ID for DSKOMZOXGJPEPW-UHFFFAOYSA-N
ID: DSKOMZOXGJPEPW-UHFFFAOYSA-N
Comment: Energy2
Num peaks: 31
41.00219107 3.840868682
49.00727645 2.124435539
52.01817548 3.90384018
53.00219107 2.425247341
54.03382555 4.0684231
55.01784114 6.615655301
56.04947561 1.40404751
57.0334912 1.267765507
66.03382555 1.417372813
68.04947561 1.222126902
80.0130901 1.746092272
83.01275576 1.285076258
84.04439023 1.18754259
85.02840582 1.253475634
87.00767038 1.92123241
91.05422664 3.83986092
93.06987671 1.14813432
95.08552677 1.235532782
96.99202031 2.440245173
101.0233204 1.424190744
108.0080047 1.218715327
143.0491413 2.582285412
146.0600403 2.006769532
154.0651257 2.986712613
156.0807757 1.344258059
158.0964258 1.134862247
160.0756904 1.702322797
172.0756904 2.958138322
174.0913404 1.330656813
184.0756904 1.977310998
232.0604342 1.229345984

Name: +ve in-silico MS/MS by CFM-ID for ZDSJPXMASQMAHR-UHFFFAOYSA-N
ID: ZDSJPXMASQMAHR-UHFFFAOYSA-N
Comment: Energy0
Num peaks: 6
68.99710569 0.8703756773
143.0491413 0.9029805034
167.0491413 6.899830408
177.0334912 8.471884363
195.0440559 55.28231988
213.0546206 20.81263534

Name: +ve in-silico MS/MS by CFM-ID for ZDSJPXMASQMAHR-UHFFFAOYSA-N
ID: ZDSJPXMASQMAHR-UHFFFAOYSA-N
Comment: Energy1
Num peaks: 15
49.00727645 3.037836431
63.02292652 1.676482163
68.99710569 3.37357136
77.00219107 2.641248391
91.05422664 4.607609972
92.99710569 1.988183768
95.01275576 2.546227425
139.0542266 2.418163387
143.0491413 3.192223586
153.0334912 1.710365958
167.0491413 18.79374877
177.0334912 5.217021012
185.0597059 3.633452543
195.0440559 19.04028979
213.0546206 6.473612553

Name: +ve in-silico MS/MS by CFM-ID for ZDSJPXMASQMAHR-UHFFFAOYSA-N
ID: ZDSJPXMASQMAHR-UHFFFAOYSA-N
Comment: Energy2
Num peaks: 17
25.00727645 3.632094726
39.02292652 2.124901527
49.00727645 16.05883461
51.02292652 1.835164728
63.02292652 5.054076026
65.00219107 5.389428125
68.99710569 5.688272261
77.00219107 2.845735114
91.05422664 6.586140424
117.0334912 1.64239242
125.0385766 2.079116629
139.0542266 3.368761078
143.0491413 2.977141642
151.0542266 5.834069726
153.0334912 5.414604319
167.0491413 7.055669719
195.0440559 2.603286341

Name: +ve in-silico MS/MS by CFM-ID for SAARCXMPKFTYFD-UHFFFAOYSA-N
ID: SAARCXMPKFTYFD-UHFFFAOYSA-N
Comment: Energy0
Num peaks: 6
168.0341312 28.99919879
170.0497812 1.800018882
177.0789172 1.754707436
195.0450302 1.337798197
196.0290458 17.95261379
213.0555949 39.58278038

Name: +ve in-silico MS/MS by CFM-ID for SAARCXMPKFTYFD-UHFFFAOYSA-N
ID: SAARCXMPKFTYFD-UHFFFAOYSA-N
Comment: Energy1
Num peaks: 6
62.99960423 9.465467533
106.0418034 22.04099413
108.0574535 3.385942362
132.0574535 4.937085375
168.0341312 38.9539618
170.0497812 2.886863399

Name: +ve in-silico MS/MS by CFM-ID for SAARCXMPKFTYFD-UHFFFAOYSA-N
ID: SAARCXMPKFTYFD-UHFFFAOYSA-N
Comment: Energy2
Num peaks: 12
48.98395416 2.971869565
60.98395416 1.698729147
62.99960423 20.04937559
72.04439023 3.097708931
78.01050326 8.833718316
104.0261533 3.027692223
106.0418034 21.13559607
108.0574535 2.647994714
132.0574535 3.312161589
142.0184811 5.376479894
152.002831 2.946803659
168.0341312 5.577974904

Name: +ve in-silico MS/MS by CFM-ID for PUIWOZBLBYZASR-UHFFFAOYSA-N
ID: PUIWOZBLBYZASR-UHFFFAOYSA-N
Comment: Energy0
Num peaks: 6
143.0491413 2.354853588
185.0597059 8.730909375
195.0440559 4.747944089
212.070605 7.397939288
213.0546206 27.34108972
230.0811697 30.57255203

Name: +ve in-silico MS/MS by CFM-ID for PUIWOZBLBYZASR-UHFFFAOYSA-N
ID: PUIWOZBLBYZASR-UHFFFAOYSA-N
Comment: Energy1
Num peaks: 31
51.02292652 0.772795755
79.05422664 1.172969255
80.99710569 1.182647581
83.01275576 0.984097126
86.02365479 1.340342103
91.05422664 2.950802419
93.06987671 0.7373827969
95.01275576 1.858213724
96.00800472 2.277124153
98.02365479 2.995756731
104.9971057 1.726322437
105.0334912 0.9349702395
109.0284058 1.079423501
110.0236548 1.430406388
112.0393049 1.775483794
124.0393049 0.7833719613
126.0549549 0.9550785888
131.0491413 1.573512568
143.0491413 4.062226796
153.0334912 2.001778318
155.0491413 7.628377095
157.0647913 3.298712611
181.0284058 2.758590695
185.0597059 4.256613516
187.075356 1.042588722
194.0600403 0.9233781212
195.0440559 5.447886609
202.086255 2.358255516
212.070605 3.394583449
213.0546206 10.11998764
230.0811697 4.02224971

Name: +ve in-silico MS/MS by CFM-ID for PUIWOZBLBYZASR-UHFFFAOYSA-N
ID: PUIWOZBLBYZASR-UHFFFAOYSA-N
Comment: Energy2
Num peaks: 31
39.02292652 4.298935543
44.0130901 2.464136632
49.00727645 4.91953037
51.02292652 2.688888553
53.00219107 1.43953788
53.03857658 1.318603248
55.01784114 5.286627476
67.01784114 3.326995329
68.0130901 1.722618986
77.00219107 1.687021413
77.99744004 1.000784998
81.0334912 1.419802728
82.02874017 1.477632909
86.02365479 1.810359919
91.05422664 4.532787578
94.02874017 1.040036656
96.00800472 5.031978131
98.02365479 1.549349432
103.0542266 1.32876129
115.0542266 1.911072776
117.0334912 1.09422895
120.0080047 1.23154636
131.0491413 1.089679958
139.0542266 1.458749715
141.0698767 1.556148246
143.0491413 5.330272575
155.0491413 2.716160584
157.0647913 2.429261584
167.0491413 1.716639095
169.0647913 2.473749648
214.0498695 1.458679516

Name: +ve in-silico MS/MS by CFM-ID for RGJLSHKCGGZMJI-UHFFFAOYSA-N
ID: RGJLSHKCGGZMJI-UHFFFAOYSA-N
Comment: Energy0
Num peaks: 12
57.06987671 3.193400892
69.06987671 5.761417349
96.96852159 3.691808134
97.06479133 8.097246223
98.98417166 10.85645813
99.08044139 2.371491816
113.0597059 4.313525326
115.075356 14.23654468
117.0910061 2.373478402
167.0467719 12.11081573
195.0416865 4.76049979
213.0522512 9.445261883

Name: +ve in-silico MS/MS by CFM-ID for RGJLSHKCGGZMJI-UHFFFAOYSA-N
ID: RGJLSHKCGGZMJI-UHFFFAOYSA-N
Comment: Energy1
Num peaks: 14
43.05422664 3.196522997
57.06987671 17.94308906
59.08552677 7.048667781
67.05422664 2.33824949
69.06987671 4.203124081
71.08552677 3.626674519
80.97360697 2.156931148
96.96852159 4.45807694
98.98417166 10.2733481
115.075356 2.336652955
167.0467719 10.87845313
177.0311219 2.255765877
195.0416865 5.516815449
213.0522512 4.447652315

Name: +ve in-silico MS/MS by CFM-ID for RGJLSHKCGGZMJI-UHFFFAOYSA-N
ID: RGJLSHKCGGZMJI-UHFFFAOYSA-N
Comment: Energy2
Num peaks: 13
39.02292652 2.043592614
41.03857658 3.280494171
43.05422664 4.571608766
53.03857658 5.300966411
55.05422664 5.191525246
57.06987671 4.304862552
59.08552677 2.67817707
69.06987671 37.02666137
71.08552677 4.425866728
80.97360697 1.917522937
96.96852159 3.752459804
98.98417166 5.02153566
99.08044139 1.944381592

Name: +ve in-silico MS/MS by CFM-ID for DIVVCGGHZPLRJP-UHFFFAOYSA-N
ID: DIVVCGGHZPLRJP-UHFFFAOYSA-N
Comment: Energy0
Num peaks: 6
150.0549549 0.984517797
152.070605 2.321459489
190.086255 13.78382531
191.0702706 3.66825299
192.0655196 1.198372202
208.0968197 67.65506396

Name: +ve in-silico MS/MS by CFM-ID for DIVVCGGHZPLRJP-UHFFFAOYSA-N
ID: DIVVCGGHZPLRJP-UHFFFAOYSA-N
Comment: Energy1
Num peaks: 22
39.02292652 1.440114774
40.01817548 1.565366627
42.03382555 7.640873507
55.01784114 1.881712346
57.0334912 1.504182947
66.03382555 3.352618194
68.04947561 1.580451635
82.06512568 1.20057119
148.0393049 2.187625509
150.0549549 4.050487074
151.0389705 1.476517711
152.070605 3.275241657
154.086255 1.564935435
165.0546206 1.739735643
167.0702706 2.643312063
168.0655196 1.226647747
178.086255 3.972426282
180.1019051 1.487665319
190.086255 10.23437877
191.0702706 4.05806881
192.0655196 1.801370665
208.0968197 20.73335174

Name: +ve in-silico MS/MS by CFM-ID for DIVVCGGHZPLRJP-UHFFFAOYSA-N
ID: DIVVCGGHZPLRJP-UHFFFAOYSA-N
Comment: Energy2
Num peaks: 31
25.00727645 3.018166492
27.02292652 0.8339650382
39.02292652 13.84268254
40.01817548 2.913572976
41.00219107 1.380755874
41.03857658 12.65575037
42.03382555 1.262278531
44.04947561 0.9074639064
53.00219107 1.904642105
55.01784114 4.328386379
57.0334912 2.000894505
65.00219107 5.412438876
67.01784114 2.882279613
69.0334912 1.279985057
80.04947561 1.2730001
80.99710569 1.091608403
106.0651257 3.34568216
108.0443902 1.415736921
109.0284058 1.158183751
111.0440559 1.173385621
122.0600403 1.157919218
125.0233204 0.8941595134
134.0600403 2.532835757
136.0393049 1.007098885
136.0756904 2.207537433
138.0549549 0.8660472365
152.070605 1.065186996
172.0756904 1.315369603
174.0549549 1.382676926
190.086255 1.202110572
192.0655196 1.291968434

Name: +ve in-silico MS/MS by CFM-ID for XTFYINZIBLHECU-UHFFFAOYSA-N
ID: XTFYINZIBLHECU-UHFFFAOYSA-N
Comment: Energy0
Num peaks: 6
136.0756904 1.71024353
172.0756904 1.309312073
190.086255 30.48089958
191.0702706 1.153507377
192.0655196 0.6983646945
208.0968197 59.60487798

Name: +ve in-silico MS/MS by CFM-ID for XTFYINZIBLHECU-UHFFFAOYSA-N
ID: XTFYINZIBLHECU-UHFFFAOYSA-N
Comment: Energy1
Num peaks: 14
40.01817548 1.627687894
42.03382555 8.226903093
66.03382555 1.982565329
68.04947561 2.178995022
147.0440559 1.357889354
162.0913404 4.821088466
165.0546206 1.788358644
167.0702706 2.520530417
172.0756904 3.135991193
182.0811697 1.742016517
190.086255 24.21097301
191.0702706 1.918703791
192.0655196 1.671729456
208.0968197 23.69166331

Name: +ve in-silico MS/MS by CFM-ID for XTFYINZIBLHECU-UHFFFAOYSA-N
ID: XTFYINZIBLHECU-UHFFFAOYSA-N
Comment: Energy2
Num peaks: 27
25.00727645 1.341474725
39.02292652 11.09975138
40.01817548 3.53745622
41.03857658 10.80134375
42.03382555 3.703200901
44.04947561 1.015022567
51.02292652 1.280290761
63.02292652 1.544236294
64.01817548 2.762828667
65.03857658 1.012037121
66.03382555 3.64085295
68.04947561 1.049356146
80.04947561 5.965965065
82.06512568 4.542666757
93.0334912 2.549152528
95.04914126 1.79617967
106.0651257 1.83475932
120.0443902 2.850557924
120.0807757 1.614484291
122.0600403 1.255282108
134.0600403 3.263799571
136.0756904 3.186738218
147.0440559 1.042887419
172.0756904 2.365071338
174.0549549 2.280456237
190.086255 1.953129817
192.0655196 1.400242069

Name: +ve in-silico MS/MS by CFM-ID for RWDPJTJJYOSCIC-UHFFFAOYSA-N
ID: RWDPJTJJYOSCIC-UHFFFAOYSA-N
Comment: Energy0
Num peaks: 6
167.0702706 1.184805173
178.086255 0.7098274333
190.086255 11.19484521
191.0702706 1.50423799
192.0655196 1.185164511
208.0968197 78.72735693

Name: +ve in-silico MS/MS by CFM-ID for RWDPJTJJYOSCIC-UHFFFAOYSA-N
ID: RWDPJTJJYOSCIC-UHFFFAOYSA-N
Comment: Energy1
Num peaks: 16
59.01275576 1.106697241
106.0651257 1.453099254
146.0600403 1.722607942
148.0756904 2.711865881
160.0756904 1.375618448
162.0913404 3.177815818
165.0546206 2.279647102
167.0702706 2.52664751
176.070605 1.731273488
178.086255 10.55726191
180.1019051 4.895986038
182.0811697 2.036126966
190.086255 9.417459209
191.0702706 2.278808579
192.0655196 2.07162052
208.0968197 31.26339716

Name: +ve in-silico MS/MS by CFM-ID for RWDPJTJJYOSCIC-UHFFFAOYSA-N
ID: RWDPJTJJYOSCIC-UHFFFAOYSA-N
Comment: Energy2
Num peaks: 31
39.02292652 1.833573733
41.00219107 2.715616911
41.03857658 4.311345681
43.01784114 1.317124153
63.02292652 1.548351935
65.03857658 1.581056737
79.05422664 5.087074433
91.01784114 2.195973853
103.0542266 1.042704329
105.0334912 2.483274082
106.0651257 5.712030618
118.0287402 1.507880922
120.0807757 3.769545906
125.0233204 0.9815956112
130.0651257 1.370218092
132.0443902 5.711420072
132.0807757 2.458951303
134.0600403 2.116134126
136.0756904 1.047437688
145.0284058 1.26321675
146.0600403 3.83620679
147.0440559 1.145645216
148.0756904 1.131688486
160.0756904 1.09586348
162.0913404 2.450907129
164.070605 0.9213799461
172.0756904 2.818496544
174.0549549 5.799621704
176.0342195 1.313208437
190.086255 2.436691326
192.0655196 2.729599658

Name: +ve in-silico MS/MS by CFM-ID for KWHJYCBWDCMRMF-UHFFFAOYSA-N
ID: KWHJYCBWDCMRMF-UHFFFAOYSA-N
Comment: Energy0
Num peaks: 7
132.0807757 13.36312037
134.0964258 1.852241089
144.0807757 2.44024881
162.0913404 12.22575133
172.0756904 4.762625343
190.086255 24.91480582
208.0968197 21.2105326

Name: +ve in-silico MS/MS by CFM-ID for KWHJYCBWDCMRMF-UHFFFAOYSA-N
ID: KWHJYCBWDCMRMF-UHFFFAOYSA-N
Comment: Energy1
Num peaks: 25
71.01275576 0.6822045162
75.00767038 1.008861198
78.03382555 0.7554062867
92.04947561 0.7138205134
94.06512568 3.959548919
103.0542266 0.6990430293
104.0494756 1.00634105
106.0651257 0.6591012759
108.0807757 0.7843269614
118.0651257 5.107252293
120.0807757 3.372602175
130.0651257 0.9976250853
132.0807757 15.56109864
134.0964258 2.075804465
144.0807757 4.528865834
146.0964258 1.125869254
162.0913404 11.34877145
163.075356 0.9774227002
164.1069905 1.0348972
172.0756904 4.871956235
173.0597059 0.862071104
181.0859207 0.8023702208
190.086255 11.24747303
192.0655196 0.7686054795
208.0968197 5.689990513

Name: +ve in-silico MS/MS by CFM-ID for KWHJYCBWDCMRMF-UHFFFAOYSA-N
ID: KWHJYCBWDCMRMF-UHFFFAOYSA-N
Comment: Energy2
Num peaks: 31
29.00219107 0.8100559914
39.02292652 3.589007713
41.03857658 1.794595921
43.01784114 0.9295382217
49.00727645 6.548428146
51.02292652 3.215495798
53.03857658 1.713045341
56.99710569 0.7207780172
65.00219107 1.058979796
65.03857658 0.6356594032
75.00767038 1.131489538
78.03382555 6.204620578
79.05422664 5.023888482
80.04947561 6.10457313
81.06987671 2.45480132
82.06512568 1.74319535
83.08552677 1.379725004
92.04947561 3.741996712
94.06512568 1.604639442
103.0542266 3.318820562
104.0494756 2.818973235
105.0698767 3.301186991
106.0651257 2.733695755
108.0807757 1.09262498
117.0698767 1.258490731
118.0651257 1.7052908
130.0651257 2.361069581
132.0807757 4.09343198
134.0964258 1.066785936
144.0807757 2.363658216
146.0964258 1.119030064

Name: +ve in-silico MS/MS by CFM-ID for XQMCDXHXHWLUMR-UHFFFAOYSA-N
ID: XQMCDXHXHWLUMR-UHFFFAOYSA-N
Comment: Energy0
Num peaks: 7
132.0807757 14.71159907
134.0964258 2.0184499
144.0807757 2.245688512
162.0913404 13.42107556
172.0756904 5.474861077
190.086255 17.74902746
208.0968197 25.18834887

Name: +ve in-silico MS/MS by CFM-ID for XQMCDXHXHWLUMR-UHFFFAOYSA-N
ID: XQMCDXHXHWLUMR-UHFFFAOYSA-N
Comment: Energy1
Num peaks: 20
75.00767038 1.069624883
78.03382555 0.7077534982
94.06512568 1.019209044
103.0542266 0.7414894777
118.0651257 5.334151683
120.0807757 4.096235208
130.0651257 1.081937498
132.0807757 17.4570767
133.0647913 0.8512469623
134.0964258 2.372824556
144.0807757 4.86834722
146.0964258 1.190738943
162.0913404 13.02660446
163.075356 0.8282162657
164.1069905 1.158347251
172.0756904 6.363409906
181.0859207 1.004084659
190.086255 9.287625301
192.0655196 0.9088556376
208.0968197 6.752031332

Name: +ve in-silico MS/MS by CFM-ID for XQMCDXHXHWLUMR-UHFFFAOYSA-N
ID: XQMCDXHXHWLUMR-UHFFFAOYSA-N
Comment: Energy2
Num peaks: 31
29.00219107 0.8094443359
39.02292652 3.192306171
41.03857658 1.134876095
43.01784114 1.051507411
49.00727645 4.028575991
51.02292652 4.517434126
53.03857658 1.813512356
56.99710569 1.164825158
75.00767038 1.103073285
78.03382555 4.394007502
79.05422664 2.518566855
80.04947561 3.569126385
82.06512568 1.232721139
92.04947561 7.226137475
94.06512568 1.634693796
101.0385766 0.8091392373
103.0542266 4.687818487
104.0494756 3.764046344
105.0698767 5.031952659
106.0651257 2.745375185
116.0494756 1.147642643
117.0698767 1.366735638
118.0651257 2.274802991
130.0651257 3.583754788
132.0807757 5.803677173
134.0964258 1.352802265
144.0807757 2.913202209
146.0964258 1.297098467
180.0655196 0.9108934111
182.0811697 0.7955074443
192.0655196 0.7915896855

Name: +ve in-silico MS/MS by CFM-ID for NPMGJNXSUJKYJD-UHFFFAOYSA-N
ID: NPMGJNXSUJKYJD-UHFFFAOYSA-N
Comment: Energy0
Num peaks: 6
132.0807757 15.15174971
144.0807757 2.29479563
162.0913404 13.92200925
172.0756904 5.600082496
190.086255 18.34533648
208.0968197 26.19384719

Name: +ve in-silico MS/MS by CFM-ID for NPMGJNXSUJKYJD-UHFFFAOYSA-N
ID: NPMGJNXSUJKYJD-UHFFFAOYSA-N
Comment: Energy1
Num peaks: 17
75.00767038 1.097186773
92.04947561 1.20909858
118.0651257 5.32847904
120.0807757 4.05994232
130.0651257 1.134030549
132.0807757 17.70149768
134.0964258 2.421714263
144.0807757 4.98604396
146.0964258 1.17100211
162.0913404 13.5557857
163.075356 0.9334432169
164.1069905 1.143492647
172.0756904 6.676798727
181.0859207 1.18406206
190.086255 9.681349304
192.0655196 0.9022732265
208.0968197 7.026722171

Name: +ve in-silico MS/MS by CFM-ID for NPMGJNXSUJKYJD-UHFFFAOYSA-N
ID: NPMGJNXSUJKYJD-UHFFFAOYSA-N
Comment: Energy2
Num peaks: 27
29.00219107 0.9008281608
39.02292652 2.363478365
43.01784114 1.166431155
49.00727645 1.715923508
51.02292652 1.597863916
53.03857658 1.704764027
56.99710569 1.298205124
75.00767038 1.234403292
78.03382555 4.230363389
80.04947561 0.8503422872
92.04947561 11.06465308
94.06512568 1.070433461
101.0385766 1.241822132
103.0542266 4.269508565
104.0494756 4.769456104
105.0698767 4.557675265
106.0651257 3.490549715
116.0494756 3.127275965
117.0698767 1.580899682
118.0651257 3.068276146
120.0443902 0.9859309521
130.0651257 6.74251464
132.0807757 9.658159247
134.0964258 2.26224475
144.0807757 3.459425064
146.0964258 1.207986826
192.0655196 0.9964999487

Name: +ve in-silico MS/MS by CFM-ID for IOTANQAYVSIPLZ-UHFFFAOYSA-N
ID: IOTANQAYVSIPLZ-UHFFFAOYSA-N
Comment: Energy0
Num peaks: 6
132.0807757 7.89778305
134.0964258 2.81826034
162.0913404 13.99922352
172.0756904 5.468156634
190.086255 29.26909224
208.0968197 25.64759246

Name: +ve in-silico MS/MS by CFM-ID for IOTANQAYVSIPLZ-UHFFFAOYSA-N
ID: IOTANQAYVSIPLZ-UHFFFAOYSA-N
Comment: Energy1
Num peaks: 14
105.0698767 1.441397416
118.0651257 6.221551998
120.0807757 4.402122972
130.0651257 1.170341791
132.0807757 14.53394268
134.0964258 5.09036028
144.0807757 4.942120501
146.0964258 1.15971665
162.0913404 13.48756518
164.1069905 1.124883883
172.0756904 5.436354566
179.0702706 1.061797577
190.086255 13.06753648
208.0968197 7.006227589

Name: +ve in-silico MS/MS by CFM-ID for IOTANQAYVSIPLZ-UHFFFAOYSA-N
ID: IOTANQAYVSIPLZ-UHFFFAOYSA-N
Comment: Energy2
Num peaks: 29
39.02292652 0.7616158091
67.01784114 1.494400781
79.05422664 0.8092043699
81.06987671 0.9828679898
91.05422664 3.439767128
101.0385766 6.164424531
103.0542266 9.335849542
104.0494756 1.405426829
105.0698767 10.31569937
106.0651257 1.666575778
108.0807757 0.9572325406
117.0698767 1.780940803
118.0651257 4.817945516
120.0807757 0.9159284686
128.0494756 0.7182519917
130.0651257 4.391469101
131.0491413 0.9293004562
132.0807757 8.231488871
133.0647913 2.560253459
134.0964258 3.159740575
135.0804414 1.658753187
144.0807757 5.072029492
146.0964258 1.420849905
161.0597059 1.366604105
162.0913404 1.712729876
163.075356 1.392418704
172.0756904 1.158929611
190.086255 0.9122621321
192.0655196 0.8973144489

Name: +ve in-silico MS/MS by CFM-ID for KKIMCXNVTFWYGD-UHFFFAOYSA-N
ID: KKIMCXNVTFWYGD-UHFFFAOYSA-N
Comment: Energy0
Num peaks: 6
134.0964258 15.4250343
162.0913404 13.31191874
163.0389705 4.176374619
172.0756904 5.38802399
190.086255 16.92795342
208.0968197 27.05535701

Name: +ve in-silico MS/MS by CFM-ID for KKIMCXNVTFWYGD-UHFFFAOYSA-N
ID: KKIMCXNVTFWYGD-UHFFFAOYSA-N
Comment: Energy1
Num peaks: 10
117.0334912 3.75947537
120.0807757 5.858030815
134.0964258 19.16124015
144.0807757 4.213772251
146.0964258 4.195713691
162.0913404 13.05258349
163.0389705 3.931445406
172.0756904 5.25553919
190.086255 13.69610872
208.0968197 7.53206287

Name: +ve in-silico MS/MS by CFM-ID for KKIMCXNVTFWYGD-UHFFFAOYSA-N
ID: KKIMCXNVTFWYGD-UHFFFAOYSA-N
Comment: Energy2
Num peaks: 18
15.02292652 4.07789027
65.03857658 1.468056823
72.99202031 3.467545402
75.02292652 1.965138098
77.03857658 5.543914336
91.05422664 8.349454156
93.06987671 1.306019102
94.06512568 2.834101967
106.0651257 3.53168105
108.0807757 4.720551279
117.0334912 2.142297055
118.0651257 2.582757808
120.0807757 13.37475327
134.0964258 17.74120089
136.1120759 2.520150184
144.0807757 1.60935777
146.0964258 2.00666535
162.0913404 1.422693798

Name: +ve in-silico MS/MS by CFM-ID for CDFAXNFULNQVCX-UHFFFAOYSA-N
ID: CDFAXNFULNQVCX-UHFFFAOYSA-N
Comment: Energy0
Num peaks: 20
30.03382555 2.537229972
40.01817548 2.41959474
42.03382555 0.7089637011
44.04947561 12.2341009
46.06512568 2.489986792
61.01064758 0.7572715413
69.97459642 1.052141161
71.99024648 4.659109999
76.02154661 7.841160458
78.03719668 9.419252864
83.04914126 0.6542286592
111.0440559 0.7660903257
153.0546206 1.575367896
187.0423416 1.219398162
194.0634114 3.652642578
195.047427 1.597862025
200.0739761 0.7605318
212.0739761 9.464774252
213.0579917 3.462305938
230.0845408 12.92403349

Name: +ve in-silico MS/MS by CFM-ID for CDFAXNFULNQVCX-UHFFFAOYSA-N
ID: CDFAXNFULNQVCX-UHFFFAOYSA-N
Comment: Energy1
Num peaks: 31
27.02292652 0.7965241723
30.03382555 0.8061897727
43.01784114 1.070129157
44.04947561 14.16277671
46.06512568 4.241120775
53.00219107 1.411639586
55.01784114 1.184764386
61.01064758 1.336256791
65.00219107 0.7940989863
67.01784114 1.028913559
69.0334912 2.633870213
76.02154661 2.504424934
78.03719668 5.061484727
83.04914126 2.405143811
93.0334912 0.8333590871
109.0284058 1.156034509
111.0440559 2.891891538
135.0440559 2.372733175
137.0597059 1.367116752
146.0270259 1.363078682
153.0546206 3.595668703
169.0317769 0.7978991565
170.0270259 0.8407704687
187.0423416 1.063171027
194.0634114 2.130780364
195.047427 1.398262655
200.0739761 0.7802731593
201.0579917 0.8723055668
212.0739761 5.313719688
213.0579917 2.030781472
230.0845408 2.603610682

Name: +ve in-silico MS/MS by CFM-ID for CDFAXNFULNQVCX-UHFFFAOYSA-N
ID: CDFAXNFULNQVCX-UHFFFAOYSA-N
Comment: Energy2
Num peaks: 23
15.02292652 0.9230881247
27.02292652 3.496398373
28.01817548 1.296603902
29.03857658 1.161776543
30.03382555 1.955740692
39.02292652 1.526537062
40.01817548 9.518451891
42.03382555 2.543185732
43.01784114 0.8872165139
44.04947561 17.21793311
44.97934745 2.019727831
46.06512568 4.866478286
53.03857658 0.9692769881
58.99499752 6.940297771
61.01064758 3.27218301
63.02629764 0.8356704505
65.00219107 0.9423455593
69.97459642 1.738347503
71.99024648 8.74944814
76.02154661 6.018438496
78.03719668 1.524589856
83.04914126 1.146000718
107.0491413 1.024687002

Name: +ve in-silico MS/MS by CFM-ID for OQUVLSSPRJVOBJ-UHFFFAOYSA-N
ID: OQUVLSSPRJVOBJ-UHFFFAOYSA-N
Comment: Energy0
Num peaks: 7
162.0913404 3.847500583
164.1069905 2.324760455
176.070605 2.162896478
190.086255 12.08950965
191.0702706 2.327976561
192.0655196 3.321534165
208.0968197 53.93760293

Name: +ve in-silico MS/MS by CFM-ID for OQUVLSSPRJVOBJ-UHFFFAOYSA-N
ID: OQUVLSSPRJVOBJ-UHFFFAOYSA-N
Comment: Energy1
Num peaks: 31
44.04947561 1.511775444
54.03382555 1.275709452
56.04947561 1.167672634
63.02292652 0.9589094275
81.0334912 2.609876557
83.04914126 1.072771888
85.06479133 0.9596176492
92.04947561 1.07577092
94.06512568 1.077564021
109.0284058 2.155919056
110.0600403 1.985688819
112.0756904 3.012331685
122.0236548 4.800922083
124.0393049 4.710802036
126.0549549 2.02500672
134.0600403 1.944529698
136.0756904 1.161921242
148.0756904 1.630644931
150.0913404 2.708892441
162.0549549 2.08106071
162.0913404 1.683244982
163.0389705 1.220532088
164.070605 2.464810592
164.1069905 1.67943358
165.0546206 1.814444085
166.086255 2.689053425
180.1019051 1.360753226
190.086255 6.578009043
191.0702706 2.868978926
192.0655196 1.347853075
208.0968197 11.55433697

Name: +ve in-silico MS/MS by CFM-ID for OQUVLSSPRJVOBJ-UHFFFAOYSA-N
ID: OQUVLSSPRJVOBJ-UHFFFAOYSA-N
Comment: Energy2
Num peaks: 31
39.02292652 7.22731182
40.01817548 1.338393127
41.03857658 1.147138565
57.0334912 1.487868946
63.02292652 2.069496935
64.01817548 5.081258719
65.03857658 1.146923354
66.03382555 1.300145549
67.05422664 1.720334632
69.06987671 1.198580556
81.0334912 1.177202963
85.06479133 1.201211615
107.0491413 3.272900268
109.0284058 1.442371294
110.0600403 1.236761869
119.0491413 1.002751169
121.0647913 3.007718913
123.0804414 1.234306736
130.0651257 2.033869124
132.0807757 1.960019764
133.0647913 1.74385579
134.0600403 4.959690901
145.0284058 1.336559552
147.0440559 1.731100795
148.0756904 2.660967769
149.0597059 1.59467204
150.0913404 1.159334508
162.0913404 1.090743856
172.0756904 1.529359079
174.0549549 1.320909361
178.086255 1.447130896

Name: +ve in-silico MS/MS by CFM-ID for BCIJJLYTDHBFJX-UHFFFAOYSA-N
ID: BCIJJLYTDHBFJX-UHFFFAOYSA-N
Comment: Energy0
Num peaks: 7
162.0913404 4.079988779
164.1069905 2.504042218
176.070605 2.774658693
178.086255 2.998504133
179.0702706 3.312993528
190.086255 10.68837007
208.0968197 55.13554095

Name: +ve in-silico MS/MS by CFM-ID for BCIJJLYTDHBFJX-UHFFFAOYSA-N
ID: BCIJJLYTDHBFJX-UHFFFAOYSA-N
Comment: Energy1
Num peaks: 31
42.03382555 5.030966951
44.04947561 1.267251021
58.06512568 2.055450061
65.00219107 0.9433654791
67.01784114 2.771854722
68.04947561 1.059002986
70.06512568 1.65955253
107.0491413 1.772894511
109.0284058 2.008174081
110.0600403 1.247307438
112.0756904 1.103375216
121.0647913 0.8208833802
134.0600403 2.17947299
136.0393049 0.9353794965
136.0756904 1.461838808
138.0549549 1.49160201
140.070605 0.8442479359
146.0600403 0.8198217529
148.0756904 1.357451852
150.0913404 3.105151704
162.0549549 2.104221848
162.0913404 2.29297434
164.070605 2.231277177
164.1069905 2.385918298
177.0546206 2.396774731
178.086255 3.594529666
179.0702706 1.633790757
180.1019051 3.606401435
190.086255 8.417544974
192.0655196 1.20570531
208.0968197 13.8869742

Name: +ve in-silico MS/MS by CFM-ID for BCIJJLYTDHBFJX-UHFFFAOYSA-N
ID: BCIJJLYTDHBFJX-UHFFFAOYSA-N
Comment: Energy2
Num peaks: 31
15.02292652 0.9543816267
39.02292652 4.124797171
42.03382555 1.920109141
52.01817548 1.167398358
54.03382555 1.111785913
56.04947561 2.253781823
58.06512568 1.078760413
65.00219107 7.154415309
78.03382555 1.276661911
80.04947561 0.929790598
91.01784114 1.69522621
93.0334912 2.527742314
95.04914126 1.563854819
97.02840582 1.211810393
105.0334912 2.900405576
107.0491413 3.212680182
109.0284058 3.392852736
109.0647913 2.875443368
119.0491413 4.182291282
121.0647913 5.032503574
123.0804414 1.287687644
132.0807757 1.10668897
134.0600403 2.799896473
135.0440559 1.746703329
149.0233204 1.70463322
149.0597059 1.888472842
160.0756904 1.216921162
162.0913404 1.105475357
172.0756904 1.139783158
178.086255 1.383796922
192.0655196 1.258036014

Name: +ve in-silico MS/MS by CFM-ID for DVPBAHRPAUPLKR-UHFFFAOYSA-N
ID: DVPBAHRPAUPLKR-UHFFFAOYSA-N
Comment: Energy0
Num peaks: 13
29.03857658 3.18576673
61.01064758 5.303696715
63.02629764 1.714346096
100.0393049 1.217011148
128.070605 1.508248763
144.0841469 14.71065834
146.0811697 2.729891494
146.0997969 1.92383215
162.0947116 8.892088662
173.0630771 1.265756604
190.0896262 18.98265242
191.0736418 1.6234574
208.1001909 17.12421618

Name: +ve in-silico MS/MS by CFM-ID for DVPBAHRPAUPLKR-UHFFFAOYSA-N
ID: DVPBAHRPAUPLKR-UHFFFAOYSA-N
Comment: Energy1
Num peaks: 20
29.03857658 2.534978852
58.99499752 2.539490513
61.01064758 9.929047963
63.02629764 5.921938432
89.04194771 2.41168737
100.0393049 2.65659146
100.0756904 2.875866419
116.0528467 1.971182749
128.070605 4.633736218
130.086255 1.317002875
142.0684968 1.381224204
144.0841469 13.81006377
146.0811697 2.301863144
146.0997969 3.224121837
162.058326 4.538839178
162.0947116 5.101346214
164.0739761 1.729461283
172.0790615 1.770141512
190.0896262 7.38377389
208.1001909 2.232449174

Name: +ve in-silico MS/MS by CFM-ID for DVPBAHRPAUPLKR-UHFFFAOYSA-N
ID: DVPBAHRPAUPLKR-UHFFFAOYSA-N
Comment: Energy2
Num peaks: 22
27.02292652 7.473353134
29.03857658 9.369101905
45.0334912 1.453610527
46.99499752 1.026499488
56.97934745 2.422838749
58.99499752 1.32626312
61.01064758 16.17118019
63.02629764 2.717662066
73.01064758 1.65842228
75.02629764 2.836173041
86.0600403 4.130760816
89.04194771 1.502296919
100.0393049 1.72378842
100.0756904 9.184730958
102.0549549 0.9995280973
128.070605 4.214333863
130.086255 1.252438875
132.0477614 2.19993013
144.0841469 5.38407833
146.0634114 1.277581295
146.0811697 1.600973687
146.0997969 0.9245779865

Name: +ve in-silico MS/MS by CFM-ID for KJRJAHJLTHEVLE-UHFFFAOYSA-N
ID: KJRJAHJLTHEVLE-UHFFFAOYSA-N
Comment: Energy0
Num peaks: 6
167.0702706 1.327902153
176.070605 2.607796502
179.0702706 7.53915332
181.0859207 3.949435285
191.0702706 3.444641906
208.0968197 73.15239214

Name: +ve in-silico MS/MS by CFM-ID for KJRJAHJLTHEVLE-UHFFFAOYSA-N
ID: KJRJAHJLTHEVLE-UHFFFAOYSA-N
Comment: Energy1
Num peaks: 14
42.03382555 2.558401589
54.03382555 2.002022325
56.04947561 5.672696273
151.075356 1.719230056
165.0546206 3.513800946
167.0702706 2.860708507
176.070605 2.287429062
177.0546206 1.79894766
178.086255 1.967511951
179.0702706 19.79561613
180.1019051 2.207831763
181.0859207 3.200940046
191.0702706 11.27025379
208.0968197 20.86204295

Name: +ve in-silico MS/MS by CFM-ID for KJRJAHJLTHEVLE-UHFFFAOYSA-N
ID: KJRJAHJLTHEVLE-UHFFFAOYSA-N
Comment: Energy2
Num peaks: 31
25.00727645 1.908091531
52.01817548 2.032630478
54.03382555 4.618190631
56.04947561 1.858444492
80.04947561 4.017461321
92.04947561 3.343839526
94.06512568 1.136123831
95.04914126 1.211754273
102.0338255 1.537487346
104.0494756 5.933163128
105.0334912 1.731413241
106.0287402 1.844054561
106.0651257 1.883607862
107.0491413 1.417203874
108.0443902 1.169359196
118.0287402 1.7218328
120.0443902 2.902170524
132.0443902 2.820950487
134.0600403 3.892597041
135.0440559 1.618647018
136.0756904 1.69850656
146.0600403 1.519714426
148.0756904 2.195712365
161.0597059 1.510149447
162.0549549 2.832948304
163.075356 1.343953717
164.070605 1.624797083
165.0546206 3.366610231
174.0549549 1.242540394
176.070605 1.308555232
192.0655196 2.172456957

Name: +ve in-silico MS/MS by CFM-ID for UAHKADJDKZZDAK-UHFFFAOYSA-N
ID: UAHKADJDKZZDAK-UHFFFAOYSA-N
Comment: Energy0
Num peaks: 6
60.05562361 40.57744814
86.03488817 2.671119162
128.0261533 9.573535474
154.0054179 10.21089215
171.031967 4.607268861
213.053765 27.92320294

Name: +ve in-silico MS/MS by CFM-ID for UAHKADJDKZZDAK-UHFFFAOYSA-N
ID: UAHKADJDKZZDAK-UHFFFAOYSA-N
Comment: Energy1
Num peaks: 6
43.02907452 3.429070263
60.05562361 49.08972322
86.03488817 2.69725804
128.0261533 14.17340309
154.0054179 14.27761279
171.031967 10.12025661

Name: +ve in-silico MS/MS by CFM-ID for UAHKADJDKZZDAK-UHFFFAOYSA-N
ID: UAHKADJDKZZDAK-UHFFFAOYSA-N
Comment: Energy2
Num peaks: 6
43.02907452 25.77984169
60.05562361 42.60315078
98.99960423 2.678772478
101.0152543 4.123059501
128.0261533 5.582722741
154.0054179 7.060082385

Name: +ve in-silico MS/MS by CFM-ID for BOOQMJSRKPNNHU-UHFFFAOYSA-N
ID: BOOQMJSRKPNNHU-UHFFFAOYSA-N
Comment: Energy0
Num peaks: 6
61.0396392 6.609800247
86.03488817 2.107754302
128.0261533 2.002686751
170.0479514 47.10507233
196.0272159 2.359382024
213.053765 33.38056973

Name: +ve in-silico MS/MS by CFM-ID for BOOQMJSRKPNNHU-UHFFFAOYSA-N
ID: BOOQMJSRKPNNHU-UHFFFAOYSA-N
Comment: Energy1
Num peaks: 6
44.0130901 3.095694673
61.0396392 10.21285339
128.0261533 8.857647316
153.0214023 10.58377938
170.0479514 56.92840328
196.0272159 1.292138542

Name: +ve in-silico MS/MS by CFM-ID for BOOQMJSRKPNNHU-UHFFFAOYSA-N
ID: BOOQMJSRKPNNHU-UHFFFAOYSA-N
Comment: Energy2
Num peaks: 10
43.02907452 22.86755236
44.0130901 7.56914513
61.0396392 5.537589129
86.03488817 2.533165454
101.0152543 3.26904272
128.0261533 7.633326397
153.0214023 9.953257704
154.0166513 2.984933413
170.0479514 15.5791624
196.0272159 2.423048236

Name: +ve in-silico MS/MS by CFM-ID for ARKVGEOMQYKSFP-UHFFFAOYSA-N
ID: ARKVGEOMQYKSFP-UHFFFAOYSA-N
Comment: Energy0
Num peaks: 7
71.03522252 4.443225467
73.05087258 15.9835657
85.05087258 5.670933505
138.9945188 7.846682351
154.0054179 11.16948889
196.0272159 7.709110152
213.053765 31.20614853

Name: +ve in-silico MS/MS by CFM-ID for ARKVGEOMQYKSFP-UHFFFAOYSA-N
ID: ARKVGEOMQYKSFP-UHFFFAOYSA-N
Comment: Energy1
Num peaks: 7
60.05562361 3.100460461
138.9945188 28.17774523
141.0101689 11.14142421
154.0054179 13.81931204
171.031967 11.85650474
196.0272159 3.269314862
213.053765 9.816866818

Name: +ve in-silico MS/MS by CFM-ID for ARKVGEOMQYKSFP-UHFFFAOYSA-N
ID: ARKVGEOMQYKSFP-UHFFFAOYSA-N
Comment: Energy2
Num peaks: 17
26.00252542 4.532204685
43.02907452 12.10161317
54.00867342 1.377969354
56.02432348 9.606764356
60.05562361 1.368574007
68.02432348 3.717263438
71.03522252 2.258168444
73.05087258 8.486349531
82.9683041 1.173455298
85.05087258 3.307541065
105.0334912 3.364998717
123.9948532 1.194085534
125.0152543 1.429810844
126.0105033 2.782768789
138.9945188 6.905947229
141.0101689 3.107193397
154.0054179 14.44045834

Name: +ve in-silico MS/MS by CFM-ID for WDMQZXBWQLNHJS-UHFFFAOYSA-N
ID: WDMQZXBWQLNHJS-UHFFFAOYSA-N
Comment: Energy0
Num peaks: 8
71.03522252 4.129596616
73.05087258 14.82846947
85.05087258 5.245862045
138.9945188 6.977490527
154.0054179 10.18008024
195.0432004 5.417416966
196.0272159 6.832774605
213.053765 27.87171848

Name: +ve in-silico MS/MS by CFM-ID for WDMQZXBWQLNHJS-UHFFFAOYSA-N
ID: WDMQZXBWQLNHJS-UHFFFAOYSA-N
Comment: Energy1
Num peaks: 16
39.02292652 2.100176407
41.03857658 1.487166839
43.02907452 1.520231767
60.05562361 2.654244071
82.9683041 1.576507976
84.98395416 2.535423083
86.99960423 1.428586556
138.9945188 21.80502658
141.0101689 8.648833543
143.025819 1.716422812
154.0054179 10.75047986
169.0163169 1.485477518
171.031967 9.75685144
195.0432004 3.127112464
196.0272159 2.601466057
213.053765 7.626545456

Name: +ve in-silico MS/MS by CFM-ID for WDMQZXBWQLNHJS-UHFFFAOYSA-N
ID: WDMQZXBWQLNHJS-UHFFFAOYSA-N
Comment: Energy2
Num peaks: 25
26.00252542 1.537903565
39.02292652 7.547693008
41.00219107 1.185192639
41.03857658 12.06514002
43.02907452 8.783298253
53.00219107 3.312112646
54.00867342 1.041201968
56.02432348 6.968384843
58.9683041 1.771638293
60.05562361 0.9881693183
67.01784114 1.997586413
68.02432348 2.659769802
71.03522252 1.682912969
72.98395416 0.9111444389
73.05087258 6.807748261
82.9683041 5.084729484
84.98395416 2.060536357
85.05087258 2.351098474
86.99960423 2.118477019
96.98395416 0.952884407
99.9948532 1.286815312
105.0334912 1.519935752
125.0152543 1.619210261
138.9945188 1.219380634
154.0054179 2.758450655

Name: +ve in-silico MS/MS by CFM-ID for OOROVTJETAUCGD-UHFFFAOYSA-N
ID: OOROVTJETAUCGD-UHFFFAOYSA-N
Comment: Energy0
Num peaks: 8
71.03522252 4.17236301
73.05087258 14.95285182
85.05087258 5.295495092
138.9945188 7.129757362
154.0054179 10.30394595
195.0432004 5.463682415
196.0272159 6.923570105
213.053765 28.25663432

Name: +ve in-silico MS/MS by CFM-ID for OOROVTJETAUCGD-UHFFFAOYSA-N
ID: OOROVTJETAUCGD-UHFFFAOYSA-N
Comment: Energy1
Num peaks: 13
39.02292652 1.75527064
43.02907452 1.568356537
53.00219107 2.819234984
60.05562361 2.750121795
65.00219107 1.956536481
138.9945188 22.74154911
141.0101689 8.914799627
143.025819 1.805986167
154.0054179 11.44747439
171.031967 10.23953908
195.0432004 3.223122921
196.0272159 2.750732838
213.053765 8.082436687

Name: +ve in-silico MS/MS by CFM-ID for OOROVTJETAUCGD-UHFFFAOYSA-N
ID: OOROVTJETAUCGD-UHFFFAOYSA-N
Comment: Energy2
Num peaks: 30
26.00252542 2.129159756
39.02292652 3.950106071
41.00219107 1.066114389
41.03857658 2.222238193
43.02907452 10.2257706
53.00219107 2.604241149
54.00867342 1.167385282
55.01784114 1.276950438
56.02432348 7.852584671
58.9683041 2.809006884
60.05562361 1.11154041
65.00219107 1.695481987
67.01784114 1.298647543
68.02432348 3.03627024
71.03522252 2.301641311
72.98395416 1.015018777
73.05087258 7.577639127
82.9683041 1.667404604
84.98395416 3.765586548
85.05087258 2.658338612
86.99960423 1.96324852
105.0334912 1.821203559
112.9788688 2.086487016
113.9741178 1.069374332
125.0152543 2.40077602
126.9945188 0.8845225992
127.9897678 1.032908973
138.9945188 1.805326722
141.0101689 0.9930973477
154.0054179 5.041471045

Name: +ve in-silico MS/MS by CFM-ID for KFCAIPRMKPHNOF-UHFFFAOYSA-N
ID: KFCAIPRMKPHNOF-UHFFFAOYSA-N
Comment: Energy0
Num peaks: 6
94.06512568 3.98667677
109.0284058 3.09134303
137.0233204 18.74264742
200.070605 1.267889749
202.086255 2.430135159
230.0811697 60.37378768

Name: +ve in-silico MS/MS by CFM-ID for KFCAIPRMKPHNOF-UHFFFAOYSA-N
ID: KFCAIPRMKPHNOF-UHFFFAOYSA-N
Comment: Energy1
Num peaks: 11
39.02292652 2.186055759
41.03857658 0.9854572445
94.06512568 4.973383031
109.0284058 7.174638072
111.0440559 1.308875339
120.0443902 3.88161063
137.0233204 37.53200933
200.070605 2.223359944
202.086255 4.619244077
212.070605 0.9956219013
230.0811697 14.56770644

Name: +ve in-silico MS/MS by CFM-ID for KFCAIPRMKPHNOF-UHFFFAOYSA-N
ID: KFCAIPRMKPHNOF-UHFFFAOYSA-N
Comment: Energy2
Num peaks: 21
39.02292652 16.23266338
41.00219107 3.370629034
41.03857658 4.965578843
43.01784114 1.908527432
49.00727645 2.849232689
51.02292652 3.60114862
53.00219107 3.111690568
53.03857658 2.079980687
55.01784114 1.478189634
65.00219107 2.107344248
65.03857658 1.331878533
67.01784114 5.109806028
77.00219107 3.777013316
79.01784114 6.027256401
81.0334912 5.057867739
83.01275576 1.846781871
94.06512568 1.747329395
107.0127558 1.928173086
109.0284058 5.308567384
120.0443902 3.67747454
137.0233204 3.323822704

Name: +ve in-silico MS/MS by CFM-ID for GYJOWHLKOTXMHS-UHFFFAOYSA-N
ID: GYJOWHLKOTXMHS-UHFFFAOYSA-N
Comment: Energy0
Num peaks: 9
57.0334912 4.96885823
64.01817548 2.124849151
68.04947561 3.848726344
139.0389705 8.992550563
151.0389705 2.37026398
166.0498695 2.021633393
168.0655196 6.531421991
191.0702706 18.31303635
208.0968197 31.6669536

Name: +ve in-silico MS/MS by CFM-ID for GYJOWHLKOTXMHS-UHFFFAOYSA-N
ID: GYJOWHLKOTXMHS-UHFFFAOYSA-N
Comment: Energy1
Num peaks: 15
49.00727645 2.291416606
51.02292652 4.85590453
53.03857658 4.515184904
66.03382555 2.86224256
68.04947561 8.74144151
70.06512568 5.228778673
139.0389705 15.46510139
148.0393049 2.106549128
150.0549549 2.75069108
151.0389705 8.212238091
166.0498695 6.817456319
166.086255 1.35787844
168.0655196 8.76691868
191.0702706 2.832670104
208.0968197 3.283615105

Name: +ve in-silico MS/MS by CFM-ID for GYJOWHLKOTXMHS-UHFFFAOYSA-N
ID: GYJOWHLKOTXMHS-UHFFFAOYSA-N
Comment: Energy2
Num peaks: 31
39.02292652 6.255642359
41.03857658 1.673159609
49.00727645 3.805134358
50.00252542 2.134922394
51.02292652 2.418906676
53.03857658 1.929732881
57.0334912 1.689080194
64.01817548 11.44421143
65.99744004 2.143710538
66.03382555 4.476733343
68.04947561 3.092757168
94.02874017 0.7765709093
120.0443902 2.509658639
123.0440559 1.27574649
125.0597059 0.7109683034
134.0600403 0.8713684699
136.0393049 3.677384767
138.0549549 0.8654216349
139.0389705 2.361227977
147.0440559 2.409055293
148.0393049 2.453039015
149.0597059 0.9310218008
150.0549549 3.538602498
151.0389705 6.372678544
152.0342195 0.7401343261
159.0440559 0.8677789773
163.0389705 0.7145272634
164.070605 0.921744615
165.0546206 0.8153574872
168.0655196 0.7800791484
175.0389705 0.7674378058

Name: +ve in-silico MS/MS by CFM-ID for KIFXPFNWBKYCBD-UHFFFAOYSA-N
ID: KIFXPFNWBKYCBD-UHFFFAOYSA-N
Comment: Energy0
Num peaks: 6
111.0440559 4.172490753
121.0284058 1.822604018
138.0549549 13.8037105
230.0811697 6.089788934
231.0651853 23.01980413
248.0917343 39.50062406

Name: +ve in-silico MS/MS by CFM-ID for KIFXPFNWBKYCBD-UHFFFAOYSA-N
ID: KIFXPFNWBKYCBD-UHFFFAOYSA-N
Comment: Energy1
Num peaks: 21
53.00219107 0.7959978044
67.01784114 2.111951352
69.0334912 1.057161381
70.02874017 1.121416262
93.0334912 1.772916849
95.04914126 0.879470719
96.04439023 0.8476960126
111.0440559 5.700176214
120.0443902 1.721091599
121.0284058 4.143252318
122.0600403 1.759018927
123.0440559 1.620298493
138.0549549 17.29915694
177.0546206 0.8177807368
201.0546206 0.7537049911
203.0702706 4.973045493
205.0859207 0.9127952187
213.0546206 1.901099819
230.0811697 9.730052794
231.0651853 9.738689614
248.0917343 10.72305519

Name: +ve in-silico MS/MS by CFM-ID for KIFXPFNWBKYCBD-UHFFFAOYSA-N
ID: KIFXPFNWBKYCBD-UHFFFAOYSA-N
Comment: Energy2
Num peaks: 24
41.03857658 1.193325874
43.01784114 1.186131456
53.00219107 1.772690317
65.00219107 4.039329889
65.03857658 1.34886288
67.01784114 5.007553474
67.05422664 0.9399911121
69.0334912 9.612589712
77.00219107 1.477161893
79.01784114 3.982350452
81.0334912 5.821711009
93.0334912 4.588640126
94.02874017 2.24719251
94.06512568 0.9583157143
95.04914126 8.844043401
96.04439023 1.76259702
109.0284058 1.463581197
111.0440559 5.904692033
120.0443902 3.37690453
121.0284058 3.545973247
122.0600403 1.854363612
123.0440559 1.085768923
138.0549549 7.084301484
203.0702706 1.039427721

Name: +ve in-silico MS/MS by CFM-ID for FHAWXSJSWYJLKT-UHFFFAOYSA-N
ID: FHAWXSJSWYJLKT-UHFFFAOYSA-N
Comment: Energy0
Num peaks: 6
91.05422664 2.751077318
119.0491413 5.284156305
147.0440559 9.582152583
164.070605 1.726609575
190.086255 18.18383953
208.0968197 42.90872651

Name: +ve in-silico MS/MS by CFM-ID for FHAWXSJSWYJLKT-UHFFFAOYSA-N
ID: FHAWXSJSWYJLKT-UHFFFAOYSA-N
Comment: Energy1
Num peaks: 17
45.0334912 4.836757925
60.04439023 2.255954183
79.05422664 1.910411335
88.03930485 2.034867277
91.05422664 11.40567043
93.06987671 1.789680036
101.0385766 1.582769313
112.0393049 1.451456133
119.0491413 6.244028719
129.0334912 4.058283867
130.0498695 1.727371189
147.0440559 8.039805027
164.070605 1.492465093
172.0756904 4.230215578
176.070605 1.603218477
190.086255 15.60004222
208.0968197 9.94604892

Name: +ve in-silico MS/MS by CFM-ID for FHAWXSJSWYJLKT-UHFFFAOYSA-N
ID: FHAWXSJSWYJLKT-UHFFFAOYSA-N
Comment: Energy2
Num peaks: 31
28.01817548 1.628384507
31.01784114 0.8225110504
40.01817548 1.240432717
41.00219107 1.176434766
42.03382555 3.496202303
43.01784114 0.8865964146
44.0130901 1.467136844
45.0334912 4.097324677
49.00727645 0.9591913028
51.02292652 0.7157192957
53.99744004 1.523363719
56.0130901 2.499090961
58.02874017 1.066708279
60.04439023 2.474229502
63.02292652 0.820156699
65.03857658 1.238233364
70.02874017 1.183039311
72.00800472 0.9394697093
75.02292652 0.9578786851
79.05422664 3.128016453
91.05422664 22.29350241
93.06987671 3.760958265
101.0385766 3.912238979
103.0542266 2.315974448
105.0698767 1.025384468
107.0855268 0.762190902
117.0334912 1.855591011
119.0491413 8.112490117
129.0334912 1.262644763
146.0600403 0.8940655458
147.0440559 1.816897494

Name: +ve in-silico MS/MS by CFM-ID for PXFMOXGKIMVOHO-UHFFFAOYSA-N
ID: PXFMOXGKIMVOHO-UHFFFAOYSA-N
Comment: Energy0
Num peaks: 7
19.01784114 2.598020709
61.0396392 4.794852517
145.0495352 3.800053408
162.0760843 2.888504747
188.0553488 27.79523102
230.0771469 7.781245418
248.0877116 32.8132547

Name: +ve in-silico MS/MS by CFM-ID for PXFMOXGKIMVOHO-UHFFFAOYSA-N
ID: PXFMOXGKIMVOHO-UHFFFAOYSA-N
Comment: Energy1
Num peaks: 15
29.99744004 1.643055011
30.03382555 1.700205227
43.02907452 5.757286565
44.0130901 4.399160813
45.00833907 1.845446625
59.02398914 2.277494973
61.0396392 22.04966955
86.02365479 1.803579571
144.0655196 2.430543834
145.0495352 5.925599368
160.0604342 1.44550119
162.0760843 6.968569938
170.0447842 2.576475652
188.0553488 19.07403139
230.0771469 1.407153125

Name: +ve in-silico MS/MS by CFM-ID for PXFMOXGKIMVOHO-UHFFFAOYSA-N
ID: PXFMOXGKIMVOHO-UHFFFAOYSA-N
Comment: Energy2
Num peaks: 31
15.02292652 2.68641933
30.03382555 1.234466359
43.02907452 1.529389301
44.0130901 1.61110101
45.00833907 2.426663979
56.0130901 5.276120539
59.02398914 1.102556789
61.0396392 4.942450899
73.0396392 2.302580362
85.02840582 3.57853235
86.02365479 1.353274169
87.01890376 3.033388195
87.04405588 1.334846344
97.02840582 1.101956614
99.04405588 1.934592574
102.0185694 1.29892346
103.0389705 1.393838224
104.0454529 2.388632403
114.0298028 1.807258812
114.0549549 1.369468883
116.070605 1.410399921
127.0389705 1.312810749
142.0498695 3.870161244
143.0338851 1.445391504
144.0655196 6.934932352
145.0495352 7.60423557
160.0604342 2.07499423
162.0760843 2.36279485
170.0447842 2.719323313
172.0604342 1.726095353
188.0553488 1.816899458

Name: +ve in-silico MS/MS by CFM-ID for OUZMMRLZRHAVOM-UHFFFAOYSA-N
ID: OUZMMRLZRHAVOM-UHFFFAOYSA-N
Comment: Energy0
Num peaks: 8
19.01784114 2.55313011
61.0396392 4.654908906
145.0495352 3.488559511
162.0760843 2.582745215
170.0447842 2.944228095
188.0553488 24.67679481
230.0771469 9.440392548
248.0877116 30.45158382

Name: +ve in-silico MS/MS by CFM-ID for OUZMMRLZRHAVOM-UHFFFAOYSA-N
ID: OUZMMRLZRHAVOM-UHFFFAOYSA-N
Comment: Energy1
Num peaks: 17
29.99744004 1.588820725
30.03382555 1.646614904
43.02907452 5.575758971
44.0130901 2.807441884
45.00833907 1.787259581
59.02398914 2.273528593
61.0396392 21.87427915
126.0185694 1.349017668
128.0342195 1.734230108
130.0498695 1.179136621
144.0655196 6.169135445
145.0495352 3.702941783
162.0760843 4.400760894
170.0447842 8.4074434
188.0553488 13.55677559
230.0771469 1.854187832
248.0877116 1.14645857

Name: +ve in-silico MS/MS by CFM-ID for OUZMMRLZRHAVOM-UHFFFAOYSA-N
ID: OUZMMRLZRHAVOM-UHFFFAOYSA-N
Comment: Energy2
Num peaks: 31
15.02292652 2.251822822
30.03382555 1.133571944
31.01784114 1.061359684
41.00219107 2.573817264
43.01784114 4.907750091
43.02907452 1.353882855
44.0130901 1.080060174
45.00833907 2.14818997
45.0334912 3.036316143
47.04914126 2.898763314
56.0130901 4.638364332
58.02874017 0.9736482614
59.02398914 1.027055808
60.04439023 1.70593725
61.0396392 4.783439239
73.0396392 2.03834568
86.02365479 2.559499139
87.01890376 3.293439203
104.0454529 1.744390511
127.0389705 1.877761024
130.0498695 2.763510847
142.0498695 1.107543196
143.0338851 1.082023073
144.0291341 1.168560426
144.0655196 10.06183777
145.0495352 5.349801806
160.0604342 1.48576655
162.0760843 2.064020754
170.0447842 2.554928585
172.0604342 1.268275807
188.0553488 1.408924225

Name: +ve in-silico MS/MS by CFM-ID for GLDVDSMUHFYUKF-UHFFFAOYSA-N
ID: GLDVDSMUHFYUKF-UHFFFAOYSA-N
Comment: Energy0
Num peaks: 6
150.0549549 0.6929460283
152.070605 2.349827828
164.070605 0.5446686645
178.086255 0.6743528021
190.086255 13.21893951
208.0968197 79.3880874

Name: +ve in-silico MS/MS by CFM-ID for GLDVDSMUHFYUKF-UHFFFAOYSA-N
ID: GLDVDSMUHFYUKF-UHFFFAOYSA-N
Comment: Energy1
Num peaks: 7
152.070605 2.058767219
162.0913404 1.9478386
166.086255 2.1821208
178.086255 5.604089189
180.1019051 15.2141112
190.086255 17.98128707
208.0968197 36.02945408

Name: +ve in-silico MS/MS by CFM-ID for GLDVDSMUHFYUKF-UHFFFAOYSA-N
ID: GLDVDSMUHFYUKF-UHFFFAOYSA-N
Comment: Energy2
Num peaks: 31
39.02292652 4.620031802
41.03857658 2.499078114
49.00727645 1.33886946
51.02292652 2.158009421
53.00219107 2.382518188
82.02874017 3.657923337
84.04439023 3.613278717
94.02874017 2.107588074
96.04439023 1.850776078
110.0236548 1.501186787
112.0393049 1.062751703
122.0600403 1.98115801
123.0440559 1.178757456
124.0393049 2.067503272
125.0597059 1.191214357
134.0600403 5.364264681
136.0756904 4.946711219
148.0393049 1.536631044
148.0756904 1.950402306
150.0549549 4.231319348
152.070605 5.353985993
160.0756904 0.9842391104
162.0549549 1.36097255
162.0913404 1.983912076
164.070605 3.046023069
172.0756904 4.635556254
176.070605 0.9548106177
178.086255 0.9809771424
180.1019051 1.06995648
190.086255 5.835727107
192.0655196 1.324083241

Name: +ve in-silico MS/MS by CFM-ID for RVNCDWIBWJZUIA-UHFFFAOYSA-N
ID: RVNCDWIBWJZUIA-UHFFFAOYSA-N
Comment: Energy0
Num peaks: 6
172.0756904 0.7541446933
176.070605 0.5575353365
178.086255 1.246617856
180.1019051 0.5621799772
190.086255 16.02303814
208.0968197 76.86992605

Name: +ve in-silico MS/MS by CFM-ID for RVNCDWIBWJZUIA-UHFFFAOYSA-N
ID: RVNCDWIBWJZUIA-UHFFFAOYSA-N
Comment: Energy1
Num peaks: 8
150.0913404 2.311990506
162.0913404 1.946883976
166.086255 2.061438662
176.070605 2.534997836
178.086255 9.866384564
180.1019051 15.87339534
190.086255 14.40521226
208.0968197 31.7624352

Name: +ve in-silico MS/MS by CFM-ID for RVNCDWIBWJZUIA-UHFFFAOYSA-N
ID: RVNCDWIBWJZUIA-UHFFFAOYSA-N
Comment: Energy2
Num peaks: 31
39.02292652 1.927115375
41.00219107 1.647246789
41.03857658 1.300529162
43.01784114 2.100812851
80.04947561 1.478645795
108.0443902 2.108313635
110.0600403 0.9962463233
118.0651257 1.404253888
120.0807757 1.484852893
134.0600403 3.382992024
136.0393049 1.393055653
136.0756904 3.139541619
138.0549549 1.029995343
144.0443902 1.181178331
146.0600403 5.256279167
148.0756904 4.811743081
150.0913404 1.320833103
152.070605 2.039799741
158.0600403 1.072796506
160.0756904 3.059454376
162.0549549 1.270757339
162.0913404 6.195595652
164.070605 2.829845389
172.0756904 8.272069534
174.0549549 2.07868564
176.070605 1.516123641
178.0498695 1.003558536
178.086255 1.565606243
180.1019051 1.530460876
190.086255 7.249344213
192.0655196 2.732651069

Name: +ve in-silico MS/MS by CFM-ID for LAVGXJCMMLBJQS-UHFFFAOYSA-N
ID: LAVGXJCMMLBJQS-UHFFFAOYSA-N
Comment: Energy0
Num peaks: 6
152.070605 0.708386297
178.086255 0.4492259932
180.1019051 1.283371853
190.086255 8.143879138
192.0655196 0.4685837152
208.0968197 87.13049224

Name: +ve in-silico MS/MS by CFM-ID for LAVGXJCMMLBJQS-UHFFFAOYSA-N
ID: LAVGXJCMMLBJQS-UHFFFAOYSA-N
Comment: Energy1
Num peaks: 6
162.0913404 1.583123517
176.070605 0.9923443242
180.1019051 16.08311376
190.086255 19.0641529
192.0655196 1.225791699
208.0968197 51.13620432

Name: +ve in-silico MS/MS by CFM-ID for LAVGXJCMMLBJQS-UHFFFAOYSA-N
ID: LAVGXJCMMLBJQS-UHFFFAOYSA-N
Comment: Energy2
Num peaks: 23
39.02292652 14.59559848
40.01817548 1.172070491
41.00219107 1.466035365
41.03857658 12.68022619
42.03382555 3.006980737
43.05422664 1.77123222
55.01784114 2.171873596
57.0334912 1.420641589
59.04914126 2.913208673
81.0334912 1.396632664
134.0600403 0.9628982375
152.070605 1.355887858
162.0913404 1.940062716
164.070605 1.545116596
172.0756904 7.730235747
174.0549549 1.162699009
178.086255 1.174318716
180.0655196 1.091634167
180.1019051 2.981657829
182.0811697 0.9988503061
190.086255 10.77983563
192.0655196 3.72168984
208.0968197 2.186730731

Name: +ve in-silico MS/MS by CFM-ID for LLVKBPBFQMSRRO-UHFFFAOYSA-N
ID: LLVKBPBFQMSRRO-UHFFFAOYSA-N
Comment: Energy0
Num peaks: 6
135.0440559 1.653174717
149.0597059 3.621583281
159.0440559 6.345948891
177.0546206 40.31176119
179.0702706 2.122482517
208.0968197 28.24677503

Name: +ve in-silico MS/MS by CFM-ID for LLVKBPBFQMSRRO-UHFFFAOYSA-N
ID: LLVKBPBFQMSRRO-UHFFFAOYSA-N
Comment: Energy1
Num peaks: 26
32.04947561 2.67481126
53.00219107 1.28228059
58.02874017 2.159269877
70.02874017 1.129159906
80.0130901 0.681554654
82.02874017 0.9129130446
84.04439023 2.669883756
117.0334912 0.9290739228
119.0491413 1.672114748
121.0647913 2.025014006
123.0440559 2.271623103
135.0440559 6.826460932
137.0597059 1.997842533
145.0284058 0.9515532975
147.0440559 1.851725245
148.0756904 0.7148734488
149.0597059 10.13889176
151.075356 1.091861818
159.0440559 3.310766212
164.070605 0.9804559013
176.070605 1.892639523
177.0546206 11.85249898
178.086255 2.448585392
180.1019051 2.085562117
190.086255 2.202218669
208.0968197 13.53299665

Name: +ve in-silico MS/MS by CFM-ID for LLVKBPBFQMSRRO-UHFFFAOYSA-N
ID: LLVKBPBFQMSRRO-UHFFFAOYSA-N
Comment: Energy2
Num peaks: 31
15.02292652 1.55008767
25.00727645 1.236609636
29.00219107 0.874383887
39.02292652 2.38118123
41.00219107 2.472870323
49.00727645 2.03801032
51.02292652 2.373016283
53.00219107 1.567576423
53.03857658 0.9596343971
55.01784114 1.510941998
58.02874017 2.459932533
63.02292652 1.514851632
65.03857658 2.775490828
75.02292652 1.242314358
77.03857658 4.554991773
79.01784114 0.9898146622
95.04914126 0.8851519507
105.0334912 4.845530979
107.0491413 2.74640018
117.0334912 3.367846685
119.0491413 4.522375138
121.0284058 1.021576972
121.0647913 2.841250513
123.0440559 3.684020524
131.0491413 1.807443506
133.0284058 2.935193516
135.0440559 6.73242414
137.0597059 2.099222569
147.0440559 1.347535778
149.0597059 5.313803303
159.0440559 0.9684149724

Name: +ve in-silico MS/MS by CFM-ID for CBQJSKKFNMDLON-UHFFFAOYSA-N
ID: CBQJSKKFNMDLON-UHFFFAOYSA-N
Comment: Energy0
Num peaks: 7
91.05422664 10.05787295
120.0807757 3.054171453
148.0756904 3.461745786
162.0913404 11.35663557
166.086255 9.212731454
190.086255 16.80013702
208.0968197 27.96217716

Name: +ve in-silico MS/MS by CFM-ID for CBQJSKKFNMDLON-UHFFFAOYSA-N
ID: CBQJSKKFNMDLON-UHFFFAOYSA-N
Comment: Energy1
Num peaks: 10
60.04439023 3.049567138
91.05422664 10.28350289
103.0542266 3.094899281
118.0651257 6.012700656
120.0807757 18.69944126
148.0756904 5.129404717
162.0913404 14.19726986
166.086255 6.440176399
190.086255 7.080773484
208.0968197 7.012241876

Name: +ve in-silico MS/MS by CFM-ID for CBQJSKKFNMDLON-UHFFFAOYSA-N
ID: CBQJSKKFNMDLON-UHFFFAOYSA-N
Comment: Energy2
Num peaks: 16
15.02292652 1.334339337
25.00727645 1.571713767
43.01784114 4.956720356
49.00727645 1.496132869
51.02292652 1.693110455
60.04439023 1.879486893
63.02292652 2.016208488
65.03857658 4.681437876
75.02292652 2.971474628
77.03857658 1.612761592
91.05422664 30.79608914
93.06987671 8.513639811
103.0542266 7.157443523
118.0651257 2.831345209
120.0807757 6.153300196
148.0756904 1.467380421

Name: +ve in-silico MS/MS by CFM-ID for ZJFKTZRVMOXZRF-UHFFFAOYSA-N
ID: ZJFKTZRVMOXZRF-UHFFFAOYSA-N
Comment: Energy0
Num peaks: 13
44.04947561 2.77052422
44.99710569 2.63264465
69.06987671 1.624145302
76.02154661 1.664724978
87.08044139 2.141547074
88.03930485 5.077410875
120.0113759 1.780879882
144.0841469 4.021733395
146.0997969 22.28820423
147.0838125 1.569859511
164.1103616 12.83285322
190.0896262 15.36339009
208.1001909 6.431340665

Name: +ve in-silico MS/MS by CFM-ID for ZJFKTZRVMOXZRF-UHFFFAOYSA-N
ID: ZJFKTZRVMOXZRF-UHFFFAOYSA-N
Comment: Energy1
Num peaks: 22
44.04947561 4.330027273
61.01064758 1.20417276
69.06987671 5.497766603
74.02365479 1.162145925
76.02154661 7.737948528
87.08044139 4.3796697
88.03930485 2.420112236
101.0419477 2.654055658
103.0575978 5.238598178
104.0164612 1.146845967
104.0528467 2.10118506
119.0525124 2.2954494
120.0113759 2.444466774
121.0681625 2.766786024
122.0270259 1.416177467
129.0732478 1.783833814
146.0997969 15.50412238
147.0838125 2.014646238
164.1103616 4.407659659
172.0790615 2.969829517
190.0896262 5.869381611
208.1001909 1.749229726

Name: +ve in-silico MS/MS by CFM-ID for ZJFKTZRVMOXZRF-UHFFFAOYSA-N
ID: ZJFKTZRVMOXZRF-UHFFFAOYSA-N
Comment: Energy2
Num peaks: 23
30.03382555 1.547289848
42.03382555 1.937410149
44.04947561 7.835593638
44.99710569 4.191414278
61.01064758 1.541265768
69.06987671 4.249882137
74.00589655 1.358761208
76.02154661 9.46439916
78.03719668 1.934248305
87.08044139 5.474620177
88.03930485 1.360074828
90.03719668 4.482188084
101.0419477 1.394239362
103.0575978 1.78947727
104.0528467 1.896026679
119.0525124 1.934632513
120.0113759 0.8692354155
121.0681625 1.433839531
129.0732478 1.635848233
144.0841469 2.939355098
146.0997969 16.17294092
147.0838125 3.982676328
148.0790615 0.8695643479

Name: +ve in-silico MS/MS by CFM-ID for NJPWJCRSWNKWDA-UHFFFAOYSA-N
ID: NJPWJCRSWNKWDA-UHFFFAOYSA-N
Comment: Energy0
Num peaks: 7
91.05422664 3.618141426
119.0491413 3.059548655
145.0647913 3.278700384
162.0913404 27.10268764
190.086255 15.60921091
191.0702706 7.266984964
208.0968197 20.19052424

Name: +ve in-silico MS/MS by CFM-ID for NJPWJCRSWNKWDA-UHFFFAOYSA-N
ID: NJPWJCRSWNKWDA-UHFFFAOYSA-N
Comment: Energy1
Num peaks: 14
28.01817548 2.993505107
56.0130901 1.6158704
70.02874017 1.669864059
74.02365479 9.272560137
91.05422664 4.407549952
117.0334912 1.573819276
119.0491413 17.71474447
121.0647913 1.487684097
133.0647913 3.476031118
144.0807757 4.374933431
145.0647913 9.025950641
162.0913404 19.41745024
190.086255 2.100380745
208.0968197 1.706354264

Name: +ve in-silico MS/MS by CFM-ID for NJPWJCRSWNKWDA-UHFFFAOYSA-N
ID: NJPWJCRSWNKWDA-UHFFFAOYSA-N
Comment: Energy2
Num peaks: 18
42.03382555 2.757819391
49.00727645 2.449736158
51.02292652 1.584674628
63.02292652 5.6974226
65.03857658 4.129302622
70.02874017 2.886393267
75.02292652 9.82501289
77.03857658 3.023860745
91.01784114 1.375569098
91.05422664 18.96753762
93.0334912 1.144682785
93.06987671 2.328520094
103.0542266 1.818616165
115.0542266 1.376165687
117.0334912 4.60557562
117.0698767 1.670778451
119.0491413 14.02074589
133.0647913 1.167492649

Name: +ve in-silico MS/MS by CFM-ID for QSDKPRXNCWUATH-UHFFFAOYSA-N
ID: QSDKPRXNCWUATH-UHFFFAOYSA-N
Comment: Energy0
Num peaks: 7
91.05422664 3.645773083
119.0491413 3.082906476
145.0647913 3.325939448
162.0913404 27.37339238
190.086255 15.67404537
191.0702706 7.344866682
208.0968197 20.30278175

Name: +ve in-silico MS/MS by CFM-ID for QSDKPRXNCWUATH-UHFFFAOYSA-N
ID: QSDKPRXNCWUATH-UHFFFAOYSA-N
Comment: Energy1
Num peaks: 13
28.01817548 3.029148742
56.0130901 1.639330082
70.02874017 1.686826899
74.02365479 9.394754231
91.05422664 4.530293661
119.0491413 18.32589103
121.0647913 1.640675959
133.0647913 3.569400879
144.0807757 4.470991645
145.0647913 9.206741048
162.0913404 19.79108259
190.086255 2.170123836
208.0968197 1.744887968

Name: +ve in-silico MS/MS by CFM-ID for QSDKPRXNCWUATH-UHFFFAOYSA-N
ID: QSDKPRXNCWUATH-UHFFFAOYSA-N
Comment: Energy2
Num peaks: 14
39.02292652 1.247282085
42.03382555 2.818241233
63.02292652 6.704333639
65.03857658 9.855018533
70.02874017 3.130714761
91.05422664 25.59905197
93.0334912 1.892391858
93.06987671 2.620453002
115.0542266 2.121095407
117.0698767 2.130100887
119.0491413 18.7331913
121.0647913 1.069499693
133.0647913 1.74753399
146.0964258 1.116623592

Name: +ve in-silico MS/MS by CFM-ID for SBSXRDFVWZODJZ-UHFFFAOYSA-N
ID: SBSXRDFVWZODJZ-UHFFFAOYSA-N
Comment: Energy0
Num peaks: 8
91.05422664 3.747005362
119.0491413 3.132949992
145.0647913 3.109811342
162.0913404 29.65251128
173.0597059 3.899451545
190.086255 7.870746779
191.0702706 7.253171622
208.0968197 23.66117313

Name: +ve in-silico MS/MS by CFM-ID for SBSXRDFVWZODJZ-UHFFFAOYSA-N
ID: SBSXRDFVWZODJZ-UHFFFAOYSA-N
Comment: Energy1
Num peaks: 13
28.01817548 3.068573738
70.02874017 1.714445228
74.02365479 9.562821161
91.05422664 4.53648558
93.06987671 1.368002872
117.0334912 1.600563338
119.0491413 18.22009289
121.0647913 1.582040225
133.0647913 3.570544184
144.0807757 4.513733636
145.0647913 9.251613787
162.0913404 19.98242288
208.0968197 1.820475847

Name: +ve in-silico MS/MS by CFM-ID for SBSXRDFVWZODJZ-UHFFFAOYSA-N
ID: SBSXRDFVWZODJZ-UHFFFAOYSA-N
Comment: Energy2
Num peaks: 16
42.03382555 2.847756078
49.00727645 2.393551931
51.02292652 1.545408135
65.03857658 4.169371085
70.02874017 2.909265104
75.02292652 11.24701231
77.03857658 3.4424529
91.01784114 1.828259988
91.05422664 21.24719039
93.0334912 1.478205003
93.06987671 2.355044286
103.0542266 1.874425052
115.0542266 1.553874673
117.0334912 5.099632215
117.0698767 1.720187979
119.0491413 14.39022118

Name: +ve in-silico MS/MS by CFM-ID for FQELBZYORQVLQG-UHFFFAOYSA-N
ID: FQELBZYORQVLQG-UHFFFAOYSA-N
Comment: Energy0
Num peaks: 8
15.02292652 2.131787139
105.0334912 3.795174408
131.0491413 2.224341762
159.0440559 3.945956124
162.0913404 14.62004719
177.0546206 9.105749016
190.086255 10.90331529
208.0968197 34.51570596

Name: +ve in-silico MS/MS by CFM-ID for FQELBZYORQVLQG-UHFFFAOYSA-N
ID: FQELBZYORQVLQG-UHFFFAOYSA-N
Comment: Energy1
Num peaks: 15
42.03382555 2.674776159
70.02874017 1.287867622
79.05422664 1.730491924
84.04439023 1.373022949
88.03930485 9.173344112
105.0334912 27.55595194
107.0491413 2.487146195
111.0804414 1.104265501
119.0491413 2.712238061
130.0498695 1.313085303
131.0491413 3.181762927
144.0807757 2.94202445
162.0913404 14.76757252
190.086255 3.361406239
208.0968197 4.950803363

Name: +ve in-silico MS/MS by CFM-ID for FQELBZYORQVLQG-UHFFFAOYSA-N
ID: FQELBZYORQVLQG-UHFFFAOYSA-N
Comment: Energy2
Num peaks: 22
15.02292652 1.19197108
39.02292652 1.782971271
41.00219107 1.020466712
42.03382555 1.735954709
49.00727645 8.314073833
51.02292652 6.148357655
56.04947561 3.32838694
63.02292652 7.623312537
65.03857658 1.425862811
79.01784114 1.794029301
79.05422664 2.977567833
84.04439023 2.924812961
89.00219107 1.355152942
91.05422664 1.936235847
101.0385766 1.554837063
103.0542266 1.903446066
105.0334912 25.29895393
107.0491413 1.407341695
109.0647913 1.204641645
119.0491413 1.426386796
131.0491413 2.58617277
146.0600403 1.215974923

Name: +ve in-silico MS/MS by CFM-ID for UQHUFNPHNABVHA-UHFFFAOYSA-N
ID: UQHUFNPHNABVHA-UHFFFAOYSA-N
Comment: Energy0
Num peaks: 8
88.03930485 1.87325381
105.0334912 4.038687395
119.0491413 2.42657942
148.0756904 5.541690452
176.070605 13.21181965
190.086255 6.915066405
191.0702706 12.03830138
208.0968197 35.65864641

Name: +ve in-silico MS/MS by CFM-ID for UQHUFNPHNABVHA-UHFFFAOYSA-N
ID: UQHUFNPHNABVHA-UHFFFAOYSA-N
Comment: Energy1
Num peaks: 16
28.01817548 2.78918493
58.02874017 2.506577715
70.02874017 1.492785454
79.05422664 1.422759529
84.00800472 1.763990049
88.03930485 12.75107164
105.0334912 22.60960648
107.0491413 1.944218909
119.0491413 4.663944928
130.0651257 2.485546487
131.0491413 5.64305102
148.0756904 12.08884017
176.070605 1.907104269
190.086255 1.452149259
191.0702706 1.637135214
208.0968197 3.247815002

Name: +ve in-silico MS/MS by CFM-ID for UQHUFNPHNABVHA-UHFFFAOYSA-N
ID: UQHUFNPHNABVHA-UHFFFAOYSA-N
Comment: Energy2
Num peaks: 18
39.02292652 1.705857275
42.03382555 3.57837587
44.04947561 1.065036464
49.00727645 8.481665147
51.02292652 6.110620601
63.02292652 7.313674141
65.03857658 1.09007664
70.02874017 3.54342463
79.01784114 1.716603228
79.05422664 3.215692468
89.00219107 1.296667737
91.05422664 1.797564215
101.0385766 2.923706265
103.0542266 2.494032731
105.0334912 29.41026115
107.0491413 1.367696014
119.0491413 2.449793217
148.0756904 1.102942808

Name: +ve in-silico MS/MS by CFM-ID for YBMXYZCXQICISR-UHFFFAOYSA-N
ID: YBMXYZCXQICISR-UHFFFAOYSA-N
Comment: Energy0
Num peaks: 14
15.02292652 1.527331897
104.0342195 1.739858896
114.0913404 2.05208471
144.0841469 9.691320235
145.0681625 3.425911647
146.0997969 1.516706433
160.0790615 1.3798824
160.0968197 1.801924078
162.0947116 19.41221105
164.1103616 2.392552089
173.0630771 2.75596871
190.0896262 11.02197317
191.0736418 5.45680926
208.1001909 16.78714257

Name: +ve in-silico MS/MS by CFM-ID for YBMXYZCXQICISR-UHFFFAOYSA-N
ID: YBMXYZCXQICISR-UHFFFAOYSA-N
Comment: Energy1
Num peaks: 27
46.99499752 0.8956018757
58.02874017 1.627430186
72.04439023 0.8587877567
86.02365479 0.9820312946
88.03930485 0.8533841154
89.04194771 2.018363083
103.0575978 3.119512557
114.0913404 4.406428574
116.1069905 1.442510427
118.1226406 1.700485289
130.0684968 3.204910868
132.0841469 1.871121225
142.0684968 1.736200418
142.086255 1.827926303
144.0841469 18.43487777
145.0681625 3.735736431
146.0997969 3.705828949
146.1175552 0.9237805342
160.0790615 1.036580893
162.0947116 11.87761582
164.1103616 1.281929393
172.0790615 1.177900978
173.0630771 2.104604154
176.0739761 0.8205440732
190.0896262 6.061697689
191.0736418 0.8480243901
208.1001909 1.673530905

Name: +ve in-silico MS/MS by CFM-ID for YBMXYZCXQICISR-UHFFFAOYSA-N
ID: YBMXYZCXQICISR-UHFFFAOYSA-N
Comment: Energy2
Num peaks: 31
15.02292652 4.056275657
27.02292652 1.001592232
41.03857658 4.83348706
43.05422664 3.204648311
45.06987671 0.94326179
46.99499752 3.533901101
55.05422664 1.406166999
58.02874017 3.13468794
60.04439023 0.8056388848
61.01064758 2.58933141
63.02629764 0.8661414358
72.04439023 3.525542153
73.01064758 1.876475666
75.02629764 3.074624673
86.02365479 1.095999331
86.0600403 2.994804121
87.02629764 1.539772433
88.03930485 0.8422417083
89.04194771 3.794331878
100.0756904 3.620687703
103.0575978 1.353726078
104.0342195 0.8910328864
114.0913404 7.044930674
116.1069905 0.8597561167
130.0684968 1.246478679
142.0684968 0.881834851
144.0841469 9.904462457
145.0681625 1.178386501
146.0634114 3.866572705
146.0997969 1.913321659
148.0790615 0.9078362963

Name: +ve in-silico MS/MS by CFM-ID for MCEKSIXBJRIMGQ-UHFFFAOYSA-N
ID: MCEKSIXBJRIMGQ-UHFFFAOYSA-N
Comment: Energy0
Num peaks: 19
42.03382555 2.67037231
44.04947561 4.411265129
44.99710569 2.840320737
74.00589655 1.479690689
76.02154661 4.325170726
78.03719668 2.970168885
81.06987671 2.883003262
84.00800472 1.73331682
88.03930485 5.031205297
109.0647913 3.100864097
120.0113759 2.361482544
122.0270259 1.606789555
143.0525124 1.264996238
168.0841469 1.380763564
169.0681625 3.101044236
184.0790615 2.09108996
186.0947116 23.14995066
212.0739761 4.748410111
230.0845408 9.490638322

Name: +ve in-silico MS/MS by CFM-ID for MCEKSIXBJRIMGQ-UHFFFAOYSA-N
ID: MCEKSIXBJRIMGQ-UHFFFAOYSA-N
Comment: Energy1
Num peaks: 29
39.02292652 1.32837161
41.03857658 2.277855281
42.03382555 2.254600221
43.05422664 0.9183811288
44.04947561 9.573301266
44.99710569 0.9712658837
46.06512568 2.389851777
53.03857658 1.526767101
55.05422664 3.905615309
57.06987671 0.7262234449
62.02365479 0.8218548325
70.02874017 0.8630323683
74.02365479 1.224504912
76.02154661 1.733404714
81.06987671 1.116677844
88.03930485 3.810240837
90.05495492 1.14586521
91.05422664 1.395596292
107.0491413 0.8285324778
109.0647913 14.27395887
111.0804414 1.339301879
116.0164612 1.124605442
141.0368623 0.7764613848
143.0525124 1.801057223
169.0681625 4.880302903
184.0790615 1.279652549
186.0947116 8.871386022
212.0739761 5.014458047
230.0845408 2.542237338

Name: +ve in-silico MS/MS by CFM-ID for MCEKSIXBJRIMGQ-UHFFFAOYSA-N
ID: MCEKSIXBJRIMGQ-UHFFFAOYSA-N
Comment: Energy2
Num peaks: 24
28.01817548 0.8888154077
40.01817548 3.987795463
41.03857658 1.378028676
42.03382555 7.795899507
44.04947561 18.11559586
44.99710569 4.911566118
46.06512568 2.805108317
53.03857658 0.8456373122
55.05422664 1.433193328
61.01064758 1.250687339
63.02629764 1.172020839
65.99744004 1.831802837
71.99024648 1.238694733
74.00589655 3.441629164
76.02154661 10.82833919
78.03719668 3.558488898
79.05422664 1.547951168
81.06987671 4.314955446
83.08552677 1.037804555
84.00800472 2.439132076
109.0647913 1.867990074
141.0368623 1.066032789
143.0525124 1.183704904
169.0681625 1.856696344

Name: +ve in-silico MS/MS by CFM-ID for FQVIRTULJYEZLE-UHFFFAOYSA-N
ID: FQVIRTULJYEZLE-UHFFFAOYSA-N
Comment: Energy0
Num peaks: 6
188.070605 3.659258685
202.086255 15.75980657
212.070605 3.91507011
220.0968197 14.38997694
230.0811697 19.73593494
248.0917343 25.10375264

Name: +ve in-silico MS/MS by CFM-ID for FQVIRTULJYEZLE-UHFFFAOYSA-N
ID: FQVIRTULJYEZLE-UHFFFAOYSA-N
Comment: Energy1
Num peaks: 8
160.0756904 7.76093921
172.0756904 4.7238056
174.0913404 22.87208827
188.070605 6.183485267
202.086255 17.47930459
220.0968197 7.472989123
230.0811697 8.710735052
248.0917343 5.508843974

Name: +ve in-silico MS/MS by CFM-ID for FQVIRTULJYEZLE-UHFFFAOYSA-N
ID: FQVIRTULJYEZLE-UHFFFAOYSA-N
Comment: Energy2
Num peaks: 20
29.00219107 1.513462389
41.00219107 1.234511368
59.01275576 2.011808711
131.0491413 2.003341835
145.0647913 1.142324575
158.0600403 7.04703508
159.0804414 2.876629577
160.0756904 5.379935439
170.0600403 1.605272938
172.0756904 14.95862543
174.0549549 1.636336736
174.0913404 14.09983278
176.070605 2.611862024
176.1069905 1.798404908
186.0913404 1.608585359
188.070605 5.404985101
200.070605 1.736603984
202.086255 4.149259789
204.0655196 6.599057705
220.0968197 1.649875438

Name: +ve in-silico MS/MS by CFM-ID for BVQOSTPSKZCGDE-UHFFFAOYSA-N
ID: BVQOSTPSKZCGDE-UHFFFAOYSA-N
Comment: Energy0
Num peaks: 23
43.01784114 1.839948663
44.04947561 2.123055567
53.00219107 1.024586471
55.05422664 3.063916083
71.01275576 8.387048496
76.02154661 3.518054109
78.03719668 1.226519264
83.04914126 2.125623457
88.03930485 1.498279328
96.04439023 1.050553672
100.0393049 1.281694179
110.0236548 1.89250121
114.0549549 6.746554252
130.0321113 1.282888985
141.9957258 3.414214063
143.0525124 1.536382041
146.0270259 4.466094348
148.042676 5.32324881
160.0790615 5.525967018
190.0532407 1.298481261
194.0634114 2.065862319
212.0739761 7.767801298
230.0845408 11.9305801

Name: +ve in-silico MS/MS by CFM-ID for BVQOSTPSKZCGDE-UHFFFAOYSA-N
ID: BVQOSTPSKZCGDE-UHFFFAOYSA-N
Comment: Energy1
Num peaks: 27
39.02292652 3.433983424
41.00219107 0.9352890702
41.03857658 6.283682898
42.03382555 1.632777521
43.01784114 4.733006655
43.05422664 1.120952624
44.04947561 5.473244427
45.0334912 1.516926182
53.00219107 2.267053621
55.05422664 1.779681997
65.03857658 1.445314575
71.01275576 7.598824949
76.02154661 4.58684733
83.04914126 7.460998232
100.0393049 0.8933050928
114.0549549 2.827358963
117.0368623 1.245222207
118.0321113 1.653006237
142.0684968 1.157955801
143.0525124 3.965637439
144.0841469 1.502015418
148.042676 0.9906267382
160.0790615 8.442498339
186.058326 1.128148598
194.0634114 0.8115469421
212.0739761 3.504218669
230.0845408 1.781775037

Name: +ve in-silico MS/MS by CFM-ID for BVQOSTPSKZCGDE-UHFFFAOYSA-N
ID: BVQOSTPSKZCGDE-UHFFFAOYSA-N
Comment: Energy2
Num peaks: 24
29.00219107 0.7498758291
39.02292652 4.798456918
40.01817548 1.910701245
41.00219107 1.172830259
41.03857658 1.297992927
42.03382555 4.114621672
43.01784114 5.522203134
44.04947561 11.5519786
46.06512568 0.9223850546
53.00219107 1.634186251
55.05422664 5.082251329
61.01064758 1.529209264
68.99710569 1.963639575
70.02874017 1.421244221
71.01275576 9.050660648
71.99024648 1.520363321
74.00589655 3.214696223
76.02154661 14.90793739
78.03719668 2.191078012
88.03930485 1.378675468
104.0164612 1.954485912
114.0549549 1.077730294
130.0321113 0.9055504169
143.0525124 0.8493299703

Name: +ve in-silico MS/MS by CFM-ID for NAPYSOLFOPHNJI-UHFFFAOYSA-N
ID: NAPYSOLFOPHNJI-UHFFFAOYSA-N
Comment: Energy0
Num peaks: 7
71.04914126 2.766189842
98.0600403 16.35696448
111.0440559 7.910380255
124.0393049 2.981460701
176.070605 2.784590592
190.086255 3.305565917
208.0968197 46.64531193

Name: +ve in-silico MS/MS by CFM-ID for NAPYSOLFOPHNJI-UHFFFAOYSA-N
ID: NAPYSOLFOPHNJI-UHFFFAOYSA-N
Comment: Energy1
Num peaks: 15
39.02292652 2.118835646
53.03857658 2.048227248
69.0334912 5.627426632
70.06512568 1.924703893
71.04914126 3.142597923
80.04947561 1.740814264
83.04914126 3.632761984
96.04439023 2.244750559
98.0600403 16.9559263
111.0440559 5.927766141
124.0393049 15.2305844
176.070605 2.520488492
180.1019051 2.508614241
190.086255 1.631154696
208.0968197 13.16508903

Name: +ve in-silico MS/MS by CFM-ID for NAPYSOLFOPHNJI-UHFFFAOYSA-N
ID: NAPYSOLFOPHNJI-UHFFFAOYSA-N
Comment: Energy2
Num peaks: 29
27.02292652 0.9747782964
29.00219107 1.438045678
39.02292652 8.001363643
41.00219107 2.503112294
41.03857658 2.252732936
51.02292652 3.394060282
53.03857658 5.95444778
55.05422664 2.750423793
68.04947561 1.701549286
69.0334912 4.110806633
70.06512568 2.947651043
71.04914126 1.70901646
77.00219107 0.7868722109
79.01784114 2.326820892
80.04947561 3.149827105
81.0334912 4.164328796
82.02874017 1.867918435
83.04914126 2.726288472
93.0334912 2.393480741
94.02874017 0.9292807912
95.01275576 1.151889092
96.04439023 4.409953592
98.0600403 6.79268845
109.0284058 0.851242107
110.0600403 1.155837682
111.0440559 3.17037232
122.0236548 1.221571164
124.0393049 3.067945626
126.0549549 2.096583268

Name: +ve in-silico MS/MS by CFM-ID for IAUWFGNDGKTXSI-UHFFFAOYSA-N
ID: IAUWFGNDGKTXSI-UHFFFAOYSA-N
Comment: Energy0
Num peaks: 10
69.06987671 3.001096488
87.08044139 4.97953551
96.96852159 3.635319719
97.06479133 3.521125014
98.98417166 13.77760387
113.0597059 2.946132253
115.075356 10.49015081
177.0311219 9.155429054
195.0416865 18.57834347
213.0522512 10.66375882

Name: +ve in-silico MS/MS by CFM-ID for IAUWFGNDGKTXSI-UHFFFAOYSA-N
ID: IAUWFGNDGKTXSI-UHFFFAOYSA-N
Comment: Energy1
Num peaks: 14
55.05422664 3.469353614
69.06987671 8.16499997
73.06479133 1.747810871
83.04914126 1.742425159
87.08044139 6.969182239
96.96852159 2.18015242
97.06479133 13.01498547
98.98417166 12.63216601
99.08044139 3.295870766
113.0597059 1.66484753
115.075356 12.83698959
177.0311219 4.61669533
195.0416865 6.412266934
213.0522512 1.878282382

Name: +ve in-silico MS/MS by CFM-ID for IAUWFGNDGKTXSI-UHFFFAOYSA-N
ID: IAUWFGNDGKTXSI-UHFFFAOYSA-N
Comment: Energy2
Num peaks: 19
39.02292652 1.417453315
41.03857658 9.606416392
43.05422664 5.38809605
45.0334912 1.893048392
53.03857658 1.787163893
55.05422664 12.86885264
57.06987671 5.985371209
59.04914126 1.389278546
65.03857658 1.60752207
67.05422664 3.357378253
69.0334912 1.643036288
69.06987671 9.37195182
71.04914126 1.699316776
71.08552677 5.050178887
83.04914126 2.244883888
85.06479133 1.867967031
87.08044139 2.974811778
96.96852159 5.276886106
98.98417166 4.619896187

Name: +ve in-silico MS/MS by CFM-ID for GSSBROLPGNWWAP-UHFFFAOYSA-N
ID: GSSBROLPGNWWAP-UHFFFAOYSA-N
Comment: Energy0
Num peaks: 10
95.04914126 3.000478844
97.06479133 5.519273617
98.98417166 2.904055333
99.08044139 3.412255835
113.0597059 2.566188733
115.075356 12.33297286
167.0467719 3.622407687
177.0311219 5.079685441
195.0416865 29.17373171
213.0522512 13.2357774

Name: +ve in-silico MS/MS by CFM-ID for GSSBROLPGNWWAP-UHFFFAOYSA-N
ID: GSSBROLPGNWWAP-UHFFFAOYSA-N
Comment: Energy1
Num peaks: 14
53.03857658 4.168741642
55.05422664 6.428091646
67.05422664 3.078862054
69.06987671 10.40695445
71.08552677 4.893859846
95.04914126 2.897873581
96.96852159 3.577204738
97.06479133 8.118540164
98.98417166 7.139768305
99.08044139 3.755842477
113.0597059 3.737396257
115.075356 17.80464454
167.0467719 1.86082366
195.0416865 2.691593481

Name: +ve in-silico MS/MS by CFM-ID for GSSBROLPGNWWAP-UHFFFAOYSA-N
ID: GSSBROLPGNWWAP-UHFFFAOYSA-N
Comment: Energy2
Num peaks: 19
27.02292652 1.495238241
39.02292652 3.781653347
41.03857658 9.386301564
43.05422664 2.936909809
53.03857658 7.040386688
55.05422664 13.16917695
57.06987671 2.729574729
59.01275576 2.528357739
67.05422664 2.25323648
69.06987671 15.19819375
71.01275576 1.320458074
71.08552677 4.743474234
73.02840582 2.355825752
85.06479133 1.101720222
96.96852159 3.052080055
97.06479133 1.095064052
98.98417166 2.130559365
99.08044139 1.37647296
115.075356 2.575691383

Name: +ve in-silico MS/MS by CFM-ID for GHCRCBDQKYWKEJ-UHFFFAOYSA-N
ID: GHCRCBDQKYWKEJ-UHFFFAOYSA-N
Comment: Energy0
Num peaks: 9
29.03857658 4.066521296
61.01064758 4.314713547
63.02629764 3.516693091
149.0419477 4.878481207
151.0389705 16.31017565
151.0575978 13.04250208
167.0525124 2.012051387
169.0681625 7.944426642
213.0579917 24.58400259

Name: +ve in-silico MS/MS by CFM-ID for GHCRCBDQKYWKEJ-UHFFFAOYSA-N
ID: GHCRCBDQKYWKEJ-UHFFFAOYSA-N
Comment: Energy1
Num peaks: 16
29.03857658 3.088298268
51.02292652 2.212579559
58.99499752 3.090002489
61.01064758 19.72268059
63.02629764 9.527583229
75.02629764 1.529832079
91.05422664 2.538346915
107.0491413 5.116623287
123.0262976 1.890202739
141.0368623 1.564530758
151.0389705 16.26496829
151.0575978 5.214307525
169.0681625 2.08943423
183.0110415 1.835161674
185.0266916 2.094899146
213.0579917 3.540454437

Name: +ve in-silico MS/MS by CFM-ID for GHCRCBDQKYWKEJ-UHFFFAOYSA-N
ID: GHCRCBDQKYWKEJ-UHFFFAOYSA-N
Comment: Energy2
Num peaks: 20
25.00727645 1.091928627
27.02292652 3.584677648
29.03857658 8.790896777
56.97934745 11.18623617
58.99499752 4.037658661
61.01064758 11.73156355
63.02629764 3.523278628
65.03857658 2.023195429
70.99499752 3.297739269
73.01064758 1.725386603
91.05422664 3.048238783
105.0334912 4.800891965
107.0491413 5.676965972
121.0106476 1.335014534
123.0262976 5.162579847
125.0419477 1.422185231
139.0212123 2.283881184
141.0732478 1.433338742
149.0419477 1.712770374
151.0575978 2.832101535

Name: +ve in-silico MS/MS by CFM-ID for TYFOPEHBGRKEAZ-UHFFFAOYSA-N
ID: TYFOPEHBGRKEAZ-UHFFFAOYSA-N
Comment: Energy0
Num peaks: 8
80.0130901 2.45250215
84.04439023 4.22434162
86.0600403 3.318862371
124.0756904 1.682790974
176.070605 3.781381131
190.086255 6.516232955
191.0702706 21.8661479
208.0968197 37.04241401

Name: +ve in-silico MS/MS by CFM-ID for TYFOPEHBGRKEAZ-UHFFFAOYSA-N
ID: TYFOPEHBGRKEAZ-UHFFFAOYSA-N
Comment: Energy1
Num peaks: 24
41.00219107 1.561601921
68.04947561 1.757674368
81.0334912 1.131319048
96.04439023 7.888396551
107.0491413 1.364508909
109.0284058 2.151503554
109.0647913 1.649437342
111.0440559 1.28545232
122.0600403 1.802433858
136.0393049 2.733680789
148.0393049 1.430612173
150.0549549 2.9582253
152.070605 1.308277206
159.0440559 2.151196489
161.0597059 1.170302654
163.075356 1.091728876
164.070605 1.72562382
176.070605 4.485849748
178.086255 1.233198615
180.1019051 2.324751801
190.086255 5.417054338
191.0702706 12.4618276
192.0655196 1.391415893
208.0968197 17.67126421

Name: +ve in-silico MS/MS by CFM-ID for TYFOPEHBGRKEAZ-UHFFFAOYSA-N
ID: TYFOPEHBGRKEAZ-UHFFFAOYSA-N
Comment: Energy2
Num peaks: 31
39.02292652 8.145467904
40.01817548 1.915376772
42.03382555 2.366712804
43.05422664 2.161267907
45.06987671 1.421704307
46.06512568 2.076842242
50.00252542 1.185778109
52.01817548 3.003140127
54.03382555 5.010738596
56.04947561 2.602775801
59.04914126 1.032768259
64.01817548 1.058898363
66.03382555 1.026911227
67.01784114 3.314347463
68.04947561 1.705871885
69.0334912 3.697648782
80.0130901 4.288640372
81.0334912 3.842102165
82.02874017 1.015326549
83.04914126 1.046933175
84.04439023 1.583237226
93.0334912 1.209615233
107.0491413 2.848263477
109.0284058 1.342887735
109.0647913 1.018819678
122.0600403 1.456167376
123.0440559 3.127298191
135.0440559 1.787157189
159.0440559 1.065440007
161.0597059 1.793039209
175.0389705 1.009463224

Name: +ve in-silico MS/MS by CFM-ID for ABSJLZIOBKSZOP-UHFFFAOYSA-N
ID: ABSJLZIOBKSZOP-UHFFFAOYSA-N
Comment: Energy0
Num peaks: 6
107.0491413 1.167402801
176.070605 7.764068225
178.086255 1.457269087
190.086255 10.71156837
191.0702706 2.714233662
208.0968197 70.50265196

Name: +ve in-silico MS/MS by CFM-ID for ABSJLZIOBKSZOP-UHFFFAOYSA-N
ID: ABSJLZIOBKSZOP-UHFFFAOYSA-N
Comment: Energy1
Num peaks: 15
45.0334912 1.233955375
107.0491413 5.332364836
109.0647913 2.827631583
134.0600403 1.374434927
135.0440559 2.956867122
137.0597059 1.75615654
149.0597059 3.827282451
151.075356 1.647778212
158.0600403 1.458725604
164.070605 1.492679976
176.070605 12.80838077
180.1019051 6.655004876
190.086255 6.6597983
191.0702706 5.631457106
208.0968197 25.19253907

Name: +ve in-silico MS/MS by CFM-ID for ABSJLZIOBKSZOP-UHFFFAOYSA-N
ID: ABSJLZIOBKSZOP-UHFFFAOYSA-N
Comment: Energy2
Num peaks: 28
15.02292652 0.9737558368
39.02292652 1.281678854
49.00727645 1.264749591
51.02292652 2.59536211
63.02292652 1.865304248
65.03857658 2.130237566
81.0334912 2.519507803
93.0334912 3.550591797
95.04914126 1.280783662
105.0334912 2.747499835
107.0491413 11.94794513
109.0647913 1.681257769
119.0491413 8.960748682
123.0440559 1.319147589
131.0491413 7.55144107
133.0647913 6.920932351
134.0600403 1.031726688
135.0440559 5.624831495
135.0804414 1.393848755
146.0600403 1.208141212
149.0597059 4.681469411
159.0440559 1.116095292
160.0756904 1.672955445
162.0549549 0.8700648224
164.070605 0.8424774579
175.0389705 1.042145244
176.070605 1.644197879
192.0655196 1.113724786

Name: +ve in-silico MS/MS by CFM-ID for RWOTYEZBSRLZFN-UHFFFAOYSA-N
ID: RWOTYEZBSRLZFN-UHFFFAOYSA-N
Comment: Energy0
Num peaks: 6
86.0600403 1.668965798
124.0756904 4.15023379
176.070605 7.117800393
190.086255 9.991185223
191.0702706 2.493575332
208.0968197 63.38547345

Name: +ve in-silico MS/MS by CFM-ID for RWOTYEZBSRLZFN-UHFFFAOYSA-N
ID: RWOTYEZBSRLZFN-UHFFFAOYSA-N
Comment: Energy1
Num peaks: 20
41.00219107 1.415896135
94.06512568 0.9078909625
124.0756904 4.079673072
126.0913404 4.224496546
133.0284058 1.631451654
135.0440559 2.939177992
137.0597059 2.437539947
149.0597059 1.641663874
150.0549549 2.589188038
152.070605 0.9943218742
154.086255 0.902394938
158.0600403 1.439216739
160.0756904 1.109192696
176.070605 12.37929995
178.086255 1.179975595
180.1019051 3.745371881
190.086255 7.002394662
191.0702706 4.506318075
192.0655196 1.79537663
208.0968197 23.10222638

Name: +ve in-silico MS/MS by CFM-ID for RWOTYEZBSRLZFN-UHFFFAOYSA-N
ID: RWOTYEZBSRLZFN-UHFFFAOYSA-N
Comment: Energy2
Num peaks: 31
39.02292652 5.177784413
41.03857658 15.09324542
43.05422664 1.767025449
45.06987671 1.212663944
53.00219107 0.9231289587
54.03382555 1.986974875
56.04947561 1.351087363
60.04439023 1.111526782
63.02292652 3.771231329
65.00219107 1.664254989
65.03857658 11.10308438
67.01784114 1.433794404
67.05422664 1.732770293
68.04947561 1.039186394
76.07569036 1.1673954
81.0334912 2.856009577
93.0334912 1.897412253
98.0600403 1.007402703
105.0334912 0.9954292897
107.0491413 1.441697012
109.0284058 1.13961054
117.0334912 1.726074891
119.0491413 3.944384652
121.0647913 0.8890597615
123.0440559 1.407474039
124.0756904 1.529662758
131.0491413 2.141106444
133.0647913 2.479956452
135.0440559 1.775571663
147.0440559 0.8676733494
149.0597059 2.130082669

Name: +ve in-silico MS/MS by CFM-ID for SAAAPZVSFMZDRI-UHFFFAOYSA-N
ID: SAAAPZVSFMZDRI-UHFFFAOYSA-N
Comment: Energy0
Num peaks: 6
76.07569036 3.003539775
124.0756904 2.418466883
176.070605 3.550641549
190.086255 8.688558843
191.0702706 10.14798707
208.0968197 53.76320971

Name: +ve in-silico MS/MS by CFM-ID for SAAAPZVSFMZDRI-UHFFFAOYSA-N
ID: SAAAPZVSFMZDRI-UHFFFAOYSA-N
Comment: Energy1
Num peaks: 31
41.00219107 1.02789242
43.01784114 1.026664541
57.0334912 0.8699770668
66.03382555 0.9401639459
68.04947561 2.654731366
69.0334912 0.9980560581
73.06479133 2.22266079
96.04439023 5.963245277
98.0600403 1.053698422
109.0284058 1.909135994
111.0440559 1.083143334
122.0600403 1.580582459
123.0440559 3.536016767
134.0236548 1.921942663
135.0440559 1.57110708
136.0393049 2.100816885
138.0549549 1.442094923
140.070605 1.038298782
147.0440559 0.9312417863
150.0549549 3.231934418
152.070605 1.272423433
158.0600403 0.9153684281
159.0440559 2.059576318
164.070605 2.10884895
166.086255 1.501037485
176.070605 5.112139729
178.086255 2.513721167
180.1019051 2.762592044
190.086255 4.205695722
191.0702706 3.690692321
208.0968197 14.27804573

Name: +ve in-silico MS/MS by CFM-ID for SAAAPZVSFMZDRI-UHFFFAOYSA-N
ID: SAAAPZVSFMZDRI-UHFFFAOYSA-N
Comment: Energy2
Num peaks: 31
39.02292652 2.292696385
40.01817548 3.677932635
42.03382555 4.406547887
44.04947561 1.982038627
46.06512568 1.518870315
52.01817548 2.34910154
54.03382555 2.448263438
55.01784114 0.989777779
56.04947561 2.21724644
64.01817548 5.855223826
66.03382555 5.640150563
67.01784114 2.730659488
68.04947561 5.542027583
69.0334912 0.8989253705
72.04439023 2.166829061
76.07569036 1.709887525
80.0130901 0.966150513
94.02874017 2.562230146
95.04914126 1.173635185
96.04439023 1.352250122
107.0491413 0.9627735422
110.0600403 1.072375626
122.0600403 1.738584475
123.0440559 1.073163814
124.0756904 1.056743652
134.0236548 2.579872638
135.0440559 1.302717345
147.0440559 0.9750453803
152.070605 1.425715992
162.0549549 0.9344488983
178.086255 1.119669261

Name: +ve in-silico MS/MS by CFM-ID for PDIOYFFBMOCMAC-UHFFFAOYSA-N
ID: PDIOYFFBMOCMAC-UHFFFAOYSA-N
Comment: Energy0
Num peaks: 6
139.0542266 3.621401034
141.0698767 2.571712695
167.0491413 19.71790508
169.0647913 1.370133536
195.0440559 34.99860067
213.0546206 33.9826876

Name: +ve in-silico MS/MS by CFM-ID for PDIOYFFBMOCMAC-UHFFFAOYSA-N
ID: PDIOYFFBMOCMAC-UHFFFAOYSA-N
Comment: Energy1
Num peaks: 6
89.00219107 2.544387066
139.0542266 20.16553524
141.0698767 4.156534039
167.0491413 22.44114329
195.0440559 22.47040949
213.0546206 10.23354213

Name: +ve in-silico MS/MS by CFM-ID for PDIOYFFBMOCMAC-UHFFFAOYSA-N
ID: PDIOYFFBMOCMAC-UHFFFAOYSA-N
Comment: Energy2
Num peaks: 17
39.02292652 3.266154088
49.00727645 4.675682144
53.00219107 2.212704585
65.00219107 7.668160022
67.01784114 3.202746375
96.99202031 2.803633618
101.0385766 1.917245003
113.0385766 2.188783762
115.0542266 1.507257062
125.0385766 1.896359208
139.0542266 19.49239563
141.0334912 5.219479702
141.0698767 2.605115768
151.0542266 3.023952755
153.0334912 1.991999083
167.0491413 11.87895399
195.0440559 4.730200521

Name: +ve in-silico MS/MS by CFM-ID for VRCPESKAUIRQCX-WDZFZDKYSA-N
ID: VRCPESKAUIRQCX-WDZFZDKYSA-N
Comment: Energy0
Num peaks: 7
185.0597059 4.664401891
202.086255 11.47368362
212.070605 3.4438996
213.0546206 4.801832573
230.0811697 16.60534417
231.0651853 12.71072773
248.0917343 26.39211061

Name: +ve in-silico MS/MS by CFM-ID for VRCPESKAUIRQCX-WDZFZDKYSA-N
ID: VRCPESKAUIRQCX-WDZFZDKYSA-N
Comment: Energy1
Num peaks: 31
42.03382555 0.8873146442
70.02874017 1.421887449
91.05422664 0.9798026853
98.02365479 0.781058527
99.00767038 2.391993554
108.0080047 1.151170772
116.0342195 2.191661997
128.0494756 0.9224883142
133.0647913 0.8555013581
142.0651257 1.019068625
143.0491413 7.610881165
153.0334912 0.8750228509
155.0491413 1.695010632
156.0443902 2.205885647
157.0647913 1.50096472
158.0600403 1.397020166
160.0756904 8.52593547
170.0600403 1.883347764
172.0756904 6.443983507
174.0913404 4.989066823
176.1069905 0.7380642102
184.0756904 1.606204725
185.0597059 3.298069453
202.086255 5.950867624
212.070605 2.335765513
213.0546206 2.131120741
220.0968197 0.9436803158
230.0811697 5.188659399
231.0651853 2.176055695
232.0604342 0.8798300266
248.0917343 3.736047494

Name: +ve in-silico MS/MS by CFM-ID for VRCPESKAUIRQCX-WDZFZDKYSA-N
ID: VRCPESKAUIRQCX-WDZFZDKYSA-N
Comment: Energy2
Num peaks: 31
40.01817548 1.898798546
41.00219107 1.605318427
42.03382555 1.046245413
56.04947561 2.028137919
65.99744004 1.315791522
70.02874017 2.667541297
82.02874017 4.340198649
84.04439023 5.173964298
91.05422664 2.602841167
99.00767038 1.212213202
103.0542266 1.103852666
111.0076704 2.733512335
112.0393049 1.073005093
113.0233204 3.83718666
128.0342195 1.573986742
131.0491413 1.033899952
142.0651257 1.47499088
143.0491413 5.518214372
155.0491413 2.40938753
156.0443902 2.322512259
157.0647913 1.43446489
158.0600403 1.225571024
160.0756904 3.271704796
170.0600403 1.069486393
172.0756904 3.18317149
174.0913404 1.394215581
184.0756904 2.1686069
185.0597059 2.349494865
186.0913404 1.459611923
213.0546206 1.212229399
232.0604342 1.627140212

Name: +ve in-silico MS/MS by CFM-ID for SZXPQUXHSWZBBJ-RMKNXTFCSA-N
ID: SZXPQUXHSWZBBJ-RMKNXTFCSA-N
Comment: Energy0
Num peaks: 8
143.0491413 2.545269702
172.0756904 9.445826274
202.086255 2.665677406
212.070605 4.926737673
213.0546206 4.803518593
230.0811697 27.59093885
231.0651853 4.410221361
248.0917343 25.44102606

Name: +ve in-silico MS/MS by CFM-ID for SZXPQUXHSWZBBJ-RMKNXTFCSA-N
ID: SZXPQUXHSWZBBJ-RMKNXTFCSA-N
Comment: Energy1
Num peaks: 31
42.03382555 1.112496092
50.00252542 3.21279752
54.03382555 4.215259318
77.99744004 1.660309529
80.0130901 0.9198969635
91.05422664 2.436111509
92.0130901 0.972780774
93.06987671 1.022424581
94.02874017 1.001346838
104.0342195 0.8301002282
108.0080047 0.9151042961
112.0393049 0.7685510496
117.0334912 1.335546226
119.0491413 0.7691054724
130.0498695 1.063062946
130.0651257 2.157809725
140.0494756 2.454992455
143.0491413 2.710019537
144.0807757 3.259046786
154.0651257 1.857056017
155.0491413 13.43807097
156.0807757 0.8820561652
170.0600403 0.7395875047
172.0756904 11.91810557
185.0597059 0.7570827711
202.086255 1.6771303
212.070605 2.417202869
213.0546206 1.588783251
220.0968197 1.234120246
230.0811697 4.49727198
248.0917343 1.944589723

Name: +ve in-silico MS/MS by CFM-ID for SZXPQUXHSWZBBJ-RMKNXTFCSA-N
ID: SZXPQUXHSWZBBJ-RMKNXTFCSA-N
Comment: Energy2
Num peaks: 31
40.01817548 1.080435179
42.03382555 1.906222839
50.00252542 7.120082222
52.01817548 8.987596889
54.03382555 8.167794821
56.04947561 1.691994614
75.00767038 1.355582401
79.05422664 1.024966363
91.05422664 3.495174703
92.0130901 1.603088626
94.02874017 1.494769344
96.04439023 0.9109120325
101.0385766 2.689338476
103.0542266 2.312374455
112.0393049 0.9516208688
115.0542266 1.772480159
127.0542266 1.674157255
128.0494756 0.9162580512
130.0651257 1.823948933
131.0491413 2.175938302
142.0651257 0.8523437551
143.0491413 6.417836489
144.0807757 1.548193848
145.0647913 1.100703121
154.0651257 1.235170254
155.0491413 2.441642725
156.0807757 1.226038654
170.0600403 0.8546882111
172.0756904 1.399857779
184.0756904 0.8572824293
232.0604342 0.8695047134

Name: +ve in-silico MS/MS by CFM-ID for FKTLPUVEJQKTRO-UHFFFAOYSA-N
ID: FKTLPUVEJQKTRO-UHFFFAOYSA-N
Comment: Energy0
Num peaks: 7
157.0647913 6.57708185
185.0597059 6.271494881
202.086255 16.11939099
213.0546206 7.621607124
230.0811697 7.385742602
231.0651853 24.07010379
248.0917343 11.99120306

Name: +ve in-silico MS/MS by CFM-ID for FKTLPUVEJQKTRO-UHFFFAOYSA-N
ID: FKTLPUVEJQKTRO-UHFFFAOYSA-N
Comment: Energy1
Num peaks: 31
39.02292652 1.374684783
72.04439023 1.92185037
84.04439023 2.230640037
91.05422664 2.875195343
93.06987671 1.032158568
108.0080047 1.236283356
110.0236548 0.8531394561
112.0393049 0.9092094073
115.0542266 1.161045072
116.0342195 1.145627184
117.0334912 1.643071643
129.0698767 1.187984543
130.0498695 1.183341768
131.0491413 1.514149341
139.0542266 1.685401404
143.0491413 1.729112885
157.0647913 9.721222226
159.0804414 1.514319473
160.0756904 1.215470888
170.0600403 1.964194467
174.0913404 1.936719137
184.0756904 4.80720998
185.0597059 6.521958803
186.0913404 1.02388946
202.086255 9.111833152
212.070605 1.466058501
213.0546206 2.838999124
220.0968197 1.32569472
230.0811697 3.993744876
231.0651853 2.508496888
248.0917343 2.205985085

Name: +ve in-silico MS/MS by CFM-ID for FKTLPUVEJQKTRO-UHFFFAOYSA-N
ID: FKTLPUVEJQKTRO-UHFFFAOYSA-N
Comment: Energy2
Num peaks: 30
25.00727645 0.806749506
27.02292652 1.04393164
39.02292652 12.45521953
41.03857658 4.322837885
49.00727645 0.7996908015
65.00219107 1.661562613
68.0130901 0.7903101829
70.02874017 1.326568013
72.04439023 2.549641512
82.02874017 1.23372748
84.04439023 1.471620366
90.01856941 0.8503611919
91.05422664 5.064200218
101.0385766 2.02476219
114.0185694 1.060028217
115.0542266 5.233234551
117.0334912 1.062944649
127.0542266 3.569055657
129.0334912 1.043610695
129.0698767 2.97606245
131.0491413 2.139142966
131.0855268 0.8606645841
139.0542266 5.126605218
141.0334912 0.9941836697
141.0698767 2.968069369
143.0491413 4.564176004
155.0491413 3.406708136
157.0647913 6.474498761
159.0804414 1.06964767
184.0756904 1.321779853

Name: +ve in-silico MS/MS by CFM-ID for FKTKKYJBWIAQPP-UHFFFAOYSA-N
ID: FKTKKYJBWIAQPP-UHFFFAOYSA-N
Comment: Energy0
Num peaks: 7
172.0756904 7.476656121
174.0913404 2.646836371
202.086255 13.55130612
212.070605 3.241246307
230.0811697 26.3702604
231.0651853 2.400571172
248.0917343 25.09772591

Name: +ve in-silico MS/MS by CFM-ID for FKTKKYJBWIAQPP-UHFFFAOYSA-N
ID: FKTKKYJBWIAQPP-UHFFFAOYSA-N
Comment: Energy1
Num peaks: 31
41.00219107 0.907916366
43.01784114 0.9952184926
54.03382555 0.8099906071
87.00767038 1.050184524
91.05422664 1.982994189
93.06987671 0.6639656532
101.0233204 0.7263601057
117.0334912 1.95369689
118.0651257 2.364971205
119.0491413 6.228484906
130.0651257 1.423280849
142.0651257 1.234274239
144.0807757 2.898382681
146.0600403 7.074107955
146.0964258 2.518260694
148.0756904 2.224653195
154.0651257 1.38182841
156.0807757 0.689677331
160.0756904 2.24817922
170.0600403 4.751527197
172.0756904 7.772003493
174.0913404 5.341742445
176.1069905 1.028126953
184.0756904 1.309623287
198.0549549 1.223950447
202.086255 5.76020226
212.070605 2.040841198
218.0811697 0.7007557487
220.0968197 3.413182154
230.0811697 4.447402679
248.0917343 2.355316629

Name: +ve in-silico MS/MS by CFM-ID for FKTKKYJBWIAQPP-UHFFFAOYSA-N
ID: FKTKKYJBWIAQPP-UHFFFAOYSA-N
Comment: Energy2
Num peaks: 31
41.00219107 5.767563635
43.01784114 1.867994347
52.01817548 1.576705009
54.03382555 2.356747859
55.01784114 4.074351612
81.06987671 1.017881962
84.04439023 0.9960758945
87.00767038 2.274379876
91.05422664 4.62145489
93.06987671 1.333084995
95.08552677 1.826372571
96.99202031 1.076885323
101.0233204 1.251122907
118.0651257 1.420738264
130.0651257 1.998921379
143.0491413 1.504223307
144.0807757 1.017572761
146.0600403 1.854498084
146.0964258 1.092418319
154.0651257 5.015047982
156.0807757 2.070555781
158.0964258 2.194024891
160.0756904 3.220786085
170.0600403 1.78603306
172.0756904 6.510325091
174.0913404 2.582988223
184.0756904 2.979130749
186.0913404 1.642502122
202.086255 1.859319418
212.070605 1.093848514
232.0604342 1.783300146

Name: +ve in-silico MS/MS by CFM-ID for OBNLQPFVTYMAME-UHFFFAOYSA-N
ID: OBNLQPFVTYMAME-UHFFFAOYSA-N
Comment: Energy0
Num peaks: 6
65.00219107 1.993912609
83.01275576 1.774156054
167.0491413 6.774254853
177.0334912 8.226752486
195.0440559 53.88454617
213.0546206 20.36803224

Name: +ve in-silico MS/MS by CFM-ID for OBNLQPFVTYMAME-UHFFFAOYSA-N
ID: OBNLQPFVTYMAME-UHFFFAOYSA-N
Comment: Energy1
Num peaks: 15
49.00727645 3.31326961
65.00219107 3.52113709
77.00219107 3.186099329
91.05422664 5.063904699
92.99710569 2.80751944
95.01275576 3.351346731
117.0334912 2.776607819
139.0542266 2.407615964
143.0491413 3.764214225
153.0334912 3.327117687
167.0491413 16.93781115
177.0334912 4.65857534
185.0597059 3.684798796
195.0440559 16.93704129
213.0546206 5.827190319

Name: +ve in-silico MS/MS by CFM-ID for OBNLQPFVTYMAME-UHFFFAOYSA-N
ID: OBNLQPFVTYMAME-UHFFFAOYSA-N
Comment: Energy2
Num peaks: 17
25.00727645 2.163500381
49.00727645 16.42045751
51.02292652 2.102814523
65.00219107 7.997721503
68.99710569 3.569901573
77.00219107 4.93996061
83.01275576 1.952780062
91.05422664 5.70567103
92.99710569 3.145082741
101.0385766 3.037010985
115.0542266 1.978655053
125.0385766 2.702877594
139.0542266 3.033374341
143.0491413 4.324311929
151.0542266 3.522904004
153.0334912 8.781819819
167.0491413 5.662215592

Name: +ve in-silico MS/MS by CFM-ID for JXIZFMCTAHMXRV-UHFFFAOYSA-N
ID: JXIZFMCTAHMXRV-UHFFFAOYSA-N
Comment: Energy0
Num peaks: 6
143.0491413 2.42692698
185.0597059 8.788055977
195.0440559 4.780929338
212.070605 7.443757522
213.0546206 27.55209322
230.0811697 30.81856626

Name: +ve in-silico MS/MS by CFM-ID for JXIZFMCTAHMXRV-UHFFFAOYSA-N
ID: JXIZFMCTAHMXRV-UHFFFAOYSA-N
Comment: Energy1
Num peaks: 29
80.99710569 1.193697175
83.01275576 1.085632439
86.02365479 1.311840124
91.05422664 3.488714699
93.06987671 1.035847084
95.01275576 2.529788374
96.00800472 2.366812474
98.02365479 2.962791475
110.0236548 2.095015146
112.0393049 2.482092276
117.0334912 1.885488609
120.9920203 0.9081522856
131.0491413 1.673763295
143.0491413 3.947350821
153.0334912 2.042509059
155.0491413 8.454186896
157.0647913 3.404280491
171.0440559 1.26195713
185.0597059 4.480377964
186.0549549 0.9994319462
187.075356 0.9960415248
194.0600403 0.892042302
195.0440559 6.16701955
198.0549549 0.9228354491
202.086255 2.439792643
212.070605 3.288332093
213.0546206 10.97477752
214.0498695 0.9069952348
230.0811697 3.936480523

Name: +ve in-silico MS/MS by CFM-ID for JXIZFMCTAHMXRV-UHFFFAOYSA-N
ID: JXIZFMCTAHMXRV-UHFFFAOYSA-N
Comment: Energy2
Num peaks: 31
39.02292652 5.178572261
44.0130901 2.513284677
53.00219107 1.428928219
55.01784114 5.274727337
65.00219107 2.082151464
67.01784114 6.384748892
68.0130901 1.682687617
69.0334912 1.410080047
82.02874017 1.44374001
86.02365479 1.674080942
91.05422664 3.721079319
92.0130901 1.344473761
94.02874017 2.117859483
95.01275576 1.209717524
96.00800472 5.398891473
98.02365479 1.330823838
101.0385766 2.774617268
103.0542266 2.01723465
110.0236548 2.275924838
112.0393049 1.24681712
115.0542266 2.500808104
127.0542266 1.264977802
131.0491413 1.354438616
139.0542266 1.38906035
141.0698767 1.156896971
143.0491413 6.076821293
155.0491413 3.478089537
157.0647913 2.085787816
167.0491413 1.560575209
169.0647913 1.51588768
214.0498695 1.752759794

Name: +ve in-silico MS/MS by CFM-ID for IIUNYVYGUKRYOR-UHFFFAOYSA-N
ID: IIUNYVYGUKRYOR-UHFFFAOYSA-N
Comment: Energy0
Num peaks: 23
43.01784114 1.659425064
44.04947561 2.548969571
53.00219107 0.9913417527
55.05422664 1.020337484
71.01275576 8.023122192
73.06479133 1.00690845
76.02154661 1.93800518
83.04914126 0.9812248761
88.03930485 1.482651464
96.04439023 1.016466396
100.0393049 1.332232556
101.0597059 1.831144777
114.0549549 7.260001041
116.070605 1.474882845
135.047427 0.7920241388
146.0270259 3.277329741
148.042676 2.592095704
160.0790615 4.448489859
161.0630771 1.31802699
178.0896262 4.98444668
212.0739761 4.375061345
230.0845408 15.05467415
248.0951055 11.16891851

Name: +ve in-silico MS/MS by CFM-ID for IIUNYVYGUKRYOR-UHFFFAOYSA-N
ID: IIUNYVYGUKRYOR-UHFFFAOYSA-N
Comment: Energy1
Num peaks: 26
42.03382555 1.241949189
43.01784114 4.357894737
44.04947561 6.966657703
45.0334912 1.643018231
46.06512568 1.415895061
53.00219107 2.286438528
71.01275576 7.654279504
73.06479133 0.7073035622
76.02154661 1.271854128
83.04914126 4.670528826
85.06479133 0.7053489492
100.0393049 0.8836394845
101.0597059 7.454953373
114.0549549 2.876207022
116.070605 0.910612903
135.047427 1.005606845
143.0525124 1.865100023
160.0790615 11.53985718
161.0630771 3.246208965
162.0947116 0.7556975812
178.0896262 6.883198703
186.058326 0.8229818714
204.0688907 1.096136198
212.0739761 2.566035995
230.0845408 3.918897513
248.0951055 1.812376175

Name: +ve in-silico MS/MS by CFM-ID for IIUNYVYGUKRYOR-UHFFFAOYSA-N
ID: IIUNYVYGUKRYOR-UHFFFAOYSA-N
Comment: Energy2
Num peaks: 31
41.00219107 1.136599485
42.03382555 2.770461426
43.01784114 3.591178652
44.04947561 19.86009193
46.06512568 2.157928156
53.00219107 1.818895242
53.03857658 1.079188174
55.05422664 3.110785654
57.06987671 1.276673933
61.01064758 0.9873204092
63.02629764 0.9252193237
68.99710569 0.8951138661
70.02874017 1.561871098
71.01275576 7.167007358
72.04439023 0.8978923206
73.06479133 1.485146746
74.00589655 0.9590485679
76.02154661 10.75278966
78.03719668 2.105396577
83.04914126 1.073704618
88.03930485 1.316859244
98.0600403 1.069250907
101.0597059 1.221758123
104.0164612 1.816387899
114.0549549 1.556376424
115.0212123 0.761083043
117.0368623 1.130536098
135.047427 0.8112276619
160.0790615 2.001269073
161.0630771 1.014524526
162.058326 1.06635986

Name: +ve in-silico MS/MS by CFM-ID for HZCJGDLGJHUSNB-UHFFFAOYSA-N
ID: HZCJGDLGJHUSNB-UHFFFAOYSA-N
Comment: Energy0
Num peaks: 6
57.0334912 1.040787977
152.070605 1.053917518
178.086255 0.7563012714
190.086255 14.20806
192.0655196 0.6736824495
208.0968197 74.55689936

Name: +ve in-silico MS/MS by CFM-ID for HZCJGDLGJHUSNB-UHFFFAOYSA-N
ID: HZCJGDLGJHUSNB-UHFFFAOYSA-N
Comment: Energy1
Num peaks: 22
55.01784114 1.401379867
57.0334912 1.354918182
120.0443902 1.255210596
122.0600403 1.371795324
134.0600403 1.129388578
136.0756904 1.561881905
146.0600403 1.084841505
148.0756904 1.289433646
150.0549549 1.354503175
150.0913404 1.954444356
152.070605 1.583016622
154.086255 1.246470167
160.0756904 3.282563791
162.0913404 1.401681663
163.075356 1.910220974
176.070605 2.477851754
178.086255 17.45022428
180.1019051 6.36642222
182.0811697 1.32870226
190.086255 9.436681168
191.0702706 1.76950453
208.0968197 18.95344503

Name: +ve in-silico MS/MS by CFM-ID for HZCJGDLGJHUSNB-UHFFFAOYSA-N
ID: HZCJGDLGJHUSNB-UHFFFAOYSA-N
Comment: Energy2
Num peaks: 31
39.02292652 2.999396493
41.03857658 5.541457108
49.00727645 1.486166113
51.02292652 2.719621716
53.03857658 2.1668775
55.01784114 1.848011242
63.02292652 1.826437682
65.03857658 4.955554678
67.05422664 4.279008876
94.06512568 1.605457336
106.0651257 1.712214838
108.0807757 1.648542341
118.0651257 1.489614879
119.0491413 1.682241464
120.0443902 4.37399371
120.0807757 1.494404505
121.0647913 1.410620343
122.0600403 1.941168588
126.0549549 1.152583458
134.0600403 3.669385115
136.0756904 3.348700194
146.0600403 1.710739356
148.0756904 1.236298786
150.0913404 1.588785513
160.0756904 1.268025847
162.0913404 2.976190517
163.075356 1.528775792
172.0756904 1.834033613
174.0549549 1.497184701
190.086255 1.804967412
192.0655196 1.532493474

Name: +ve in-silico MS/MS by CFM-ID for HUWRAUJJILCEKN-UHFFFAOYSA-N
ID: HUWRAUJJILCEKN-UHFFFAOYSA-N
Comment: Energy0
Num peaks: 6
57.0334912 0.9175838468
172.0756904 0.5173188319
178.086255 0.7079881311
190.086255 14.4639146
192.0655196 0.5016684731
208.0968197 76.89754749

Name: +ve in-silico MS/MS by CFM-ID for HUWRAUJJILCEKN-UHFFFAOYSA-N
ID: HUWRAUJJILCEKN-UHFFFAOYSA-N
Comment: Energy1
Num peaks: 18
39.02292652 1.211763334
53.00219107 1.986879893
55.01784114 5.647851824
57.0334912 3.920412891
122.0600403 2.087587869
136.0756904 1.165723678
146.0600403 1.18127304
148.0756904 1.24118007
149.0597059 1.336490829
150.0549549 1.317420234
152.070605 1.694300329
160.0756904 3.438372395
176.070605 2.60420667
177.0546206 1.202013452
178.086255 18.22810616
180.1019051 4.737834263
190.086255 8.830222647
208.0968197 18.62980094

Name: +ve in-silico MS/MS by CFM-ID for HUWRAUJJILCEKN-UHFFFAOYSA-N
ID: HUWRAUJJILCEKN-UHFFFAOYSA-N
Comment: Energy2
Num peaks: 31
39.02292652 3.528131748
41.03857658 2.481959496
49.00727645 5.824399258
51.02292652 3.32188185
55.01784114 1.512966475
63.02292652 1.925322604
65.03857658 1.68497967
69.0334912 2.127668805
79.01784114 1.149681619
93.0334912 1.47650404
96.04439023 1.122665934
105.0334912 2.58481903
107.0491413 3.960949001
122.0600403 6.337649628
123.0440559 4.362325344
124.0756904 1.486418411
134.0600403 1.437504467
136.0756904 4.871636679
146.0600403 1.911832474
149.0597059 1.260087489
150.0549549 1.486870765
150.0913404 1.083572584
152.070605 1.41278743
154.086255 1.150073132
160.0756904 1.157876913
161.0597059 1.164683183
162.0913404 2.181077126
163.075356 1.212682655
172.0756904 1.259825369
178.086255 1.137494032
190.086255 1.414410539

Name: +ve in-silico MS/MS by CFM-ID for OTWWEXOEKIFHGU-UHFFFAOYSA-N
ID: OTWWEXOEKIFHGU-UHFFFAOYSA-N
Comment: Energy0
Num peaks: 6
71.04914126 0.9949889644
138.0549549 0.9104651287
178.086255 0.6908056484
190.086255 14.16279727
192.0655196 0.7105288091
208.0968197 74.32324964

Name: +ve in-silico MS/MS by CFM-ID for OTWWEXOEKIFHGU-UHFFFAOYSA-N
ID: OTWWEXOEKIFHGU-UHFFFAOYSA-N
Comment: Energy1
Num peaks: 26
53.03857658 0.9730939486
69.0334912 1.07930637
71.04914126 1.203285968
106.0287402 1.335078875
108.0443902 1.379136146
134.0600403 0.9634779981
136.0393049 1.102139284
136.0756904 1.59933641
138.0549549 1.20701
146.0600403 0.9467640553
148.0756904 1.133551725
150.0913404 1.954369025
154.086255 1.439869088
160.0756904 3.118829706
162.0913404 1.286855219
163.075356 2.127190985
165.0910061 0.9679618105
166.0498695 1.029507292
168.0655196 1.06857814
176.070605 2.438681732
178.086255 16.38877028
180.1019051 6.510631262
182.0811697 1.521769663
190.086255 8.574580155
191.0702706 1.736630358
208.0968197 17.43165445

Name: +ve in-silico MS/MS by CFM-ID for OTWWEXOEKIFHGU-UHFFFAOYSA-N
ID: OTWWEXOEKIFHGU-UHFFFAOYSA-N
Comment: Energy2
Num peaks: 31
39.02292652 2.87806228
41.03857658 1.700178655
49.00727645 3.951100448
51.02292652 3.541292488
53.03857658 3.440704526
55.05422664 1.866084588
63.02292652 3.758295664
65.03857658 1.864505889
67.01784114 1.124989977
69.0334912 2.332952956
79.05422664 1.121610916
80.04947561 1.584004981
106.0287402 7.926832791
108.0443902 3.648869703
118.0651257 1.416350011
119.0491413 1.402237355
120.0443902 2.501156804
120.0807757 1.105535821
121.0647913 1.582244372
122.0600403 1.573088471
132.0443902 3.869529112
134.0600403 1.439465976
136.0756904 1.952185384
146.0600403 1.50261019
150.0913404 1.2022848
162.0913404 2.11234912
163.075356 1.412662002
172.0756904 1.693795927
174.0549549 1.51821887
190.086255 1.642797691
192.0655196 1.52622044

Name: +ve in-silico MS/MS by CFM-ID for YJBLDZPGZOZDJT-UHFFFAOYSA-N
ID: YJBLDZPGZOZDJT-UHFFFAOYSA-N
Comment: Energy0
Num peaks: 6
57.0334912 0.9105244945
152.070605 1.096500038
164.070605 0.8598749034
176.070605 1.526069704
190.086255 8.146265257
208.0968197 79.04253757

Name: +ve in-silico MS/MS by CFM-ID for YJBLDZPGZOZDJT-UHFFFAOYSA-N
ID: YJBLDZPGZOZDJT-UHFFFAOYSA-N
Comment: Energy1
Num peaks: 19
106.0287402 2.582059907
108.0443902 2.414435274
120.0443902 1.575376861
122.0600403 3.114194259
146.0600403 1.643898041
152.070605 1.18137294
154.086255 1.869727316
162.0549549 1.766154244
163.075356 2.462525553
164.070605 5.596455929
165.0910061 1.434258258
176.070605 3.38414856
178.086255 6.69701397
180.1019051 6.643295013
182.0811697 1.687882392
190.086255 6.75649689
191.0702706 2.520654184
192.0655196 1.510994184
208.0968197 25.70612964

Name: +ve in-silico MS/MS by CFM-ID for YJBLDZPGZOZDJT-UHFFFAOYSA-N
ID: YJBLDZPGZOZDJT-UHFFFAOYSA-N
Comment: Energy2
Num peaks: 31
39.02292652 1.450363964
41.03857658 1.105678402
43.01784114 0.9321384588
49.00727645 4.634933671
51.02292652 3.895694128
53.00219107 2.249522869
53.03857658 3.518172597
55.01784114 3.244790235
57.0334912 1.483556417
79.01784114 1.359522067
80.04947561 2.034755502
81.0334912 1.048953211
92.04947561 1.693271335
93.0334912 1.313371985
94.06512568 1.130386273
104.0494756 1.890611704
105.0334912 1.154375341
106.0287402 6.297175889
108.0443902 3.319385208
120.0443902 4.076441277
122.0600403 3.383808878
132.0443902 4.709054813
134.0600403 2.667733603
136.0756904 2.618023834
144.0443902 1.771062009
146.0600403 4.063883964
160.0756904 1.007026598
162.0549549 1.082348233
164.070605 2.233631783
174.0549549 1.397896097
192.0655196 1.150838065

Name: +ve in-silico MS/MS by CFM-ID for DOCAMTUQMMEKIX-UHFFFAOYSA-N
ID: DOCAMTUQMMEKIX-UHFFFAOYSA-N
Comment: Energy0
Num peaks: 6
71.04914126 1.146269411
138.0549549 0.9092640357
178.086255 0.7318565822
190.086255 14.25776719
191.0702706 0.6405561086
208.0968197 74.75021133

Name: +ve in-silico MS/MS by CFM-ID for DOCAMTUQMMEKIX-UHFFFAOYSA-N
ID: DOCAMTUQMMEKIX-UHFFFAOYSA-N
Comment: Energy1
Num peaks: 25
69.0334912 1.412960738
71.04914126 1.427314056
83.01275576 1.476370338
106.0287402 1.486882099
108.0443902 1.292090406
120.0443902 1.095190033
122.0600403 1.243413743
136.0393049 1.35442794
138.0549549 1.26980111
146.0600403 1.341240705
148.0756904 1.198474569
150.0913404 2.035932899
154.086255 1.457658717
160.0756904 2.2796819
162.0913404 1.15069885
163.075356 2.055533915
166.0498695 1.042558669
168.0655196 1.08196717
176.070605 2.621891435
178.086255 16.0387347
180.1019051 6.684897044
182.0811697 1.290331379
190.086255 8.749811657
191.0702706 1.673381288
208.0968197 17.75324316

Name: +ve in-silico MS/MS by CFM-ID for DOCAMTUQMMEKIX-UHFFFAOYSA-N
ID: DOCAMTUQMMEKIX-UHFFFAOYSA-N
Comment: Energy2
Num peaks: 31
39.02292652 2.940926058
41.03857658 1.345909003
49.00727645 5.298232166
51.02292652 4.973426956
53.03857658 3.817516817
55.05422664 2.226529081
69.0334912 2.957659858
71.04914126 1.254768377
75.02292652 1.409095291
77.03857658 1.530394584
79.01784114 1.296213913
79.05422664 1.726103055
80.04947561 1.14808686
92.04947561 1.400609609
94.06512568 1.339007981
104.0494756 1.865238514
105.0334912 1.49252444
106.0287402 6.439899253
108.0443902 2.693863935
120.0443902 3.616508034
121.0647913 1.352862962
122.0600403 4.146621395
146.0600403 1.891935466
150.0549549 1.252004678
150.0913404 1.252198526
162.0913404 2.431933169
163.075356 1.495140041
172.0756904 1.930161629
174.0549549 1.702887935
190.086255 1.876885134
192.0655196 1.271880221

Name: +ve in-silico MS/MS by CFM-ID for OKQBCGLQEHJCKK-UHFFFAOYSA-N
ID: OKQBCGLQEHJCKK-UHFFFAOYSA-N
Comment: Energy0
Num peaks: 6
71.04914126 1.300721283
176.070605 1.541179904
178.086255 0.8835219009
190.086255 8.09482388
192.0655196 0.814571311
208.0968197 79.27918409

Name: +ve in-silico MS/MS by CFM-ID for OKQBCGLQEHJCKK-UHFFFAOYSA-N
ID: OKQBCGLQEHJCKK-UHFFFAOYSA-N
Comment: Energy1
Num peaks: 23
45.0334912 2.282402461
47.04914126 1.447894529
69.0334912 1.023501169
106.0287402 1.292947177
108.0443902 1.585216916
120.0443902 1.151402383
122.0600403 1.403432843
136.0393049 1.26311095
138.0549549 1.203151062
146.0600403 1.791910734
154.086255 1.840314038
162.0549549 1.036126509
163.075356 3.022923854
164.070605 3.896393905
165.0910061 1.330048706
176.070605 3.653783189
178.086255 7.237810199
180.1019051 7.307889418
182.0811697 1.251253197
190.086255 6.533666712
191.0702706 2.547989648
192.0655196 1.35917141
208.0968197 25.25633376

Name: +ve in-silico MS/MS by CFM-ID for OKQBCGLQEHJCKK-UHFFFAOYSA-N
ID: OKQBCGLQEHJCKK-UHFFFAOYSA-N
Comment: Energy2
Num peaks: 31
39.02292652 2.835390627
41.03857658 3.365262763
49.00727645 4.23534169
51.02292652 2.411840041
53.03857658 2.202742951
57.0334912 1.383868011
63.02292652 1.286525649
79.05422664 1.102843798
80.04947561 1.936733248
92.04947561 1.683264498
94.06512568 1.335051913
104.0494756 2.003964665
105.0334912 1.465780324
106.0287402 6.846301575
106.0651257 1.819888968
108.0443902 3.48268196
110.0600403 1.117408685
120.0443902 3.780362689
122.0600403 3.358521638
123.0440559 1.565707146
132.0443902 1.931211356
134.0600403 1.676382053
138.0549549 1.089913229
140.070605 1.104680047
146.0600403 1.294939272
148.0756904 1.081572085
160.0756904 1.543775596
163.075356 2.160922827
174.0549549 2.299202615
190.086255 1.363657693
192.0655196 1.748817665

Name: +ve in-silico MS/MS by CFM-ID for NWJMNGIDGNNAFG-UHFFFAOYSA-N
ID: NWJMNGIDGNNAFG-UHFFFAOYSA-N
Comment: Energy0
Num peaks: 7
110.0600403 4.551714947
111.0440559 3.818986903
121.0284058 3.217589357
138.0549549 10.27462313
230.0811697 2.929264654
231.0651853 20.74617009
248.0917343 35.2814536

Name: +ve in-silico MS/MS by CFM-ID for NWJMNGIDGNNAFG-UHFFFAOYSA-N
ID: NWJMNGIDGNNAFG-UHFFFAOYSA-N
Comment: Energy1
Num peaks: 23
64.01817548 1.079996407
67.01784114 1.751970685
69.0334912 0.9614733833
82.02874017 7.533049399
84.04439023 1.299773534
86.0600403 0.8578003993
95.04914126 1.203828952
96.04439023 1.380041646
110.0600403 7.242646311
111.0440559 5.318292759
112.0756904 1.276251823
120.0443902 1.935892265
121.0284058 6.231315344
123.0440559 1.526370368
136.0393049 1.246999439
138.0549549 13.57984838
151.0389705 1.155721159
190.0498695 1.51181123
206.0811697 0.8375689832
213.0546206 1.440824852
230.0811697 3.282964353
231.0651853 8.106958292
248.0917343 10.07449506

Name: +ve in-silico MS/MS by CFM-ID for NWJMNGIDGNNAFG-UHFFFAOYSA-N
ID: NWJMNGIDGNNAFG-UHFFFAOYSA-N
Comment: Energy2
Num peaks: 31
39.02292652 1.093019767
40.01817548 1.401885551
41.03857658 3.563934588
42.03382555 3.039937685
43.05422664 1.229497502
46.06512568 1.498347568
53.00219107 1.64565326
55.01784114 1.698376864
65.00219107 1.955999283
65.03857658 1.350880446
65.99744004 2.888210389
67.01784114 5.109911393
68.0130901 1.06030734
69.0334912 5.514608959
70.02874017 4.175451601
71.04914126 1.864900391
72.04439023 1.350903145
77.00219107 1.073210828
79.01784114 2.071657733
81.0334912 2.344159341
82.02874017 1.405498774
83.04914126 2.732702556
95.04914126 1.470404364
96.04439023 3.471460299
109.0284058 2.090907849
110.0600403 2.654280594
111.0440559 6.881065082
121.0284058 3.049033583
123.0440559 1.109125534
138.0549549 2.648898039
213.0546206 1.021790943

Name: +ve in-silico MS/MS by CFM-ID for WDJOZNKPMCPSBQ-UHFFFAOYSA-N
ID: WDJOZNKPMCPSBQ-UHFFFAOYSA-N
Comment: Energy0
Num peaks: 6
105.0334912 0.6562891813
159.0440559 0.5839714714
185.0233204 1.098378758
185.0597059 1.211870214
187.0389705 1.049409746
213.0546206 92.29158278

Name: +ve in-silico MS/MS by CFM-ID for WDJOZNKPMCPSBQ-UHFFFAOYSA-N
ID: WDJOZNKPMCPSBQ-UHFFFAOYSA-N
Comment: Energy1
Num peaks: 6
49.00727645 1.841891402
105.0334912 1.574725237
171.0440559 1.543383452
183.0440559 3.278041718
185.0597059 3.953464727
213.0546206 76.14112089

Name: +ve in-silico MS/MS by CFM-ID for WDJOZNKPMCPSBQ-UHFFFAOYSA-N
ID: WDJOZNKPMCPSBQ-UHFFFAOYSA-N
Comment: Energy2
Num peaks: 9
25.00727645 2.417479288
49.00727645 26.43508079
51.02292652 5.145085194
63.02292652 3.684535262
77.00219107 11.10557804
79.01784114 8.937163903
81.0334912 8.421978444
105.0334912 10.01877253
109.0284058 3.932705625

Name: +ve in-silico MS/MS by CFM-ID for WNBYWCIBWVUDBV-UHFFFAOYSA-N
ID: WNBYWCIBWVUDBV-UHFFFAOYSA-N
Comment: Energy0
Num peaks: 6
77.00219107 0.331514234
161.0233204 0.3648625393
183.0440559 0.5472868534
185.0233204 0.3532150707
185.0597059 1.203898897
213.0546206 95.72536865

Name: +ve in-silico MS/MS by CFM-ID for WNBYWCIBWVUDBV-UHFFFAOYSA-N
ID: WNBYWCIBWVUDBV-UHFFFAOYSA-N
Comment: Energy1
Num peaks: 6
49.00727645 3.283167225
63.02292652 4.628089752
171.0440559 2.590417088
183.0440559 2.777272471
185.0597059 3.364703102
213.0546206 75.04104164

Name: +ve in-silico MS/MS by CFM-ID for WNBYWCIBWVUDBV-UHFFFAOYSA-N
ID: WNBYWCIBWVUDBV-UHFFFAOYSA-N
Comment: Energy2
Num peaks: 10
25.00727645 3.197394746
39.02292652 2.690513844
49.00727645 8.665797347
51.02292652 6.67005281
63.02292652 34.85278719
67.01784114 3.18258122
77.00219107 12.02512454
89.00219107 2.721928531
185.0597059 3.885585122
213.0546206 3.677496684

Name: +ve in-silico MS/MS by CFM-ID for RUVBFLNMIOYIGP-UHFFFAOYSA-N
ID: RUVBFLNMIOYIGP-UHFFFAOYSA-N
Comment: Energy0
Num peaks: 24
43.01784114 1.824480552
44.04947561 2.955817219
53.00219107 1.139167739
55.05422664 2.33559614
71.01275576 8.733778834
76.02154661 2.373494946
78.03719668 0.9815595584
83.04914126 3.168367447
88.03930485 1.570720658
96.04439023 1.163986539
98.0600403 0.8385004699
100.0393049 1.379640335
110.0236548 2.160855456
114.0549549 7.408802316
116.070605 1.546350842
117.0368623 1.244010975
141.9957258 1.506813054
143.0525124 1.943735522
146.0270259 3.440579588
148.042676 2.712810968
160.0790615 6.969664864
194.0634114 1.312450107
212.0739761 6.956458693
230.0845408 14.64606601

Name: +ve in-silico MS/MS by CFM-ID for RUVBFLNMIOYIGP-UHFFFAOYSA-N
ID: RUVBFLNMIOYIGP-UHFFFAOYSA-N
Comment: Energy1
Num peaks: 25
27.02292652 1.729143644
42.03382555 2.143162001
43.01784114 4.561037273
44.04947561 7.979034247
45.0334912 1.660072885
46.06512568 2.214715852
51.02292652 0.9863184545
53.00219107 2.597520999
55.05422664 1.641003796
65.03857658 1.2564618
71.01275576 7.885493045
76.02154661 1.617435158
83.04914126 13.24083577
85.06479133 1.086571933
98.0600403 0.8856308729
100.0393049 0.8806162368
114.0549549 2.671656066
115.0212123 0.8191939821
116.070605 0.9127035147
117.0368623 1.774919758
143.0525124 5.072008693
160.0790615 10.41390836
186.058326 1.25847293
212.0739761 2.590929928
230.0845408 2.138944749

Name: +ve in-silico MS/MS by CFM-ID for RUVBFLNMIOYIGP-UHFFFAOYSA-N
ID: RUVBFLNMIOYIGP-UHFFFAOYSA-N
Comment: Energy2
Num peaks: 26
39.02292652 1.27514608
40.01817548 2.142761282
41.00219107 1.1495018
42.03382555 4.776039781
43.01784114 4.913150474
44.04947561 18.00281451
46.06512568 1.932002619
51.02292652 1.94871025
53.00219107 1.673843369
53.03857658 3.160209759
55.05422664 6.343142668
57.06987671 1.446997115
61.01064758 0.8842602606
63.02629764 0.8286415157
68.99710569 1.622909289
70.02874017 1.419539923
71.01275576 7.451453887
71.99024648 0.8272086474
72.04439023 0.8153759126
74.00589655 1.726569405
76.02154661 9.849253651
78.03719668 1.848893269
83.04914126 1.25259423
88.03930485 1.132919999
98.0600403 0.9231850397
143.0525124 0.8818138872

Name: +ve in-silico MS/MS by CFM-ID for GURBQOVQEHFQMW-UHFFFAOYSA-N
ID: GURBQOVQEHFQMW-UHFFFAOYSA-N
Comment: Energy0
Num peaks: 11
69.06987671 3.389855441
73.06479133 2.896963771
87.08044139 2.325952964
96.96852159 3.99835605
97.06479133 5.110026362
98.98417166 13.84340683
113.0597059 2.42743224
115.075356 8.722636006
177.0311219 9.807326274
195.0416865 18.30148669
213.0522512 10.22332748

Name: +ve in-silico MS/MS by CFM-ID for GURBQOVQEHFQMW-UHFFFAOYSA-N
ID: GURBQOVQEHFQMW-UHFFFAOYSA-N
Comment: Energy1
Num peaks: 15
43.01784114 1.666105091
43.05422664 3.563227348
55.05422664 2.662611233
69.06987671 7.393386577
73.06479133 2.937021856
87.08044139 3.92304655
95.04914126 1.82833398
96.96852159 2.453213495
97.06479133 13.57157786
98.98417166 13.26825595
99.08044139 3.001348433
115.075356 11.8464666
177.0311219 4.545574312
195.0416865 5.859146089
213.0522512 2.174163349

Name: +ve in-silico MS/MS by CFM-ID for GURBQOVQEHFQMW-UHFFFAOYSA-N
ID: GURBQOVQEHFQMW-UHFFFAOYSA-N
Comment: Energy2
Num peaks: 18
39.02292652 3.584557995
41.03857658 3.686785458
43.01784114 2.30537606
43.05422664 8.590431076
44.99710569 1.737104731
45.06987671 2.577871107
53.03857658 1.759150738
55.05422664 1.666038549
65.03857658 2.613197573
67.05422664 5.447290977
69.06987671 14.36198677
71.04914126 2.884420325
71.08552677 7.01820914
73.06479133 1.594093244
87.08044139 1.622083099
96.96852159 10.49203532
97.06479133 1.6894536
98.98417166 7.103748341

Name: +ve in-silico MS/MS by CFM-ID for KSEYFMKZAMXTKP-UHFFFAOYSA-N
ID: KSEYFMKZAMXTKP-UHFFFAOYSA-N
Comment: Energy0
Num peaks: 12
39.02292652 7.557476535
41.03857658 17.08313622
43.05422664 19.61305313
44.04947561 1.384408666
45.06987671 4.890864361
92.02615332 2.36327525
94.04180339 6.128412655
151.0630907 1.312399185
181.0292037 1.555266789
183.0448538 1.676883478
195.0448538 2.916974948
213.0554185 14.82167355

Name: +ve in-silico MS/MS by CFM-ID for KSEYFMKZAMXTKP-UHFFFAOYSA-N
ID: KSEYFMKZAMXTKP-UHFFFAOYSA-N
Comment: Energy1
Num peaks: 10
41.03857658 5.808957025
56.04947561 2.730544144
57.0334912 4.550290396
58.06512568 9.897341693
59.04914126 7.790695008
62.99960423 6.14596376
78.01050326 10.77763639
92.02615332 5.044377659
94.04180339 22.25406943
120.0208915 6.330149681

Name: +ve in-silico MS/MS by CFM-ID for KSEYFMKZAMXTKP-UHFFFAOYSA-N
ID: KSEYFMKZAMXTKP-UHFFFAOYSA-N
Comment: Energy2
Num peaks: 13
15.02292652 2.746984361
25.00727645 3.948632161
27.02292652 4.149052084
39.02292652 6.899657286
41.03857658 15.59879378
43.05422664 14.00693182
44.04947561 5.710248607
45.06987671 5.044521798
58.06512568 2.496203404
62.99960423 10.62844986
78.01050326 4.070897827
92.02615332 3.301461519
94.04180339 3.510691996

Name: +ve in-silico MS/MS by CFM-ID for NXHWWQNYICESIN-UHFFFAOYSA-N
ID: NXHWWQNYICESIN-UHFFFAOYSA-N
Comment: Energy0
Num peaks: 11
39.02292652 5.189413904
41.03857658 10.74350948
43.05422664 21.4749977
45.06987671 2.485981977
62.99960423 2.043204086
78.01050326 3.56411298
80.02615332 15.29326876
151.0630907 1.617397447
183.0448538 1.55751392
195.0448538 2.733049199
213.0554185 13.45848726

Name: +ve in-silico MS/MS by CFM-ID for NXHWWQNYICESIN-UHFFFAOYSA-N
ID: NXHWWQNYICESIN-UHFFFAOYSA-N
Comment: Energy1
Num peaks: 7
41.03857658 3.303293824
44.04947561 13.54632753
59.04914126 2.003126274
62.99960423 13.04454141
78.01050326 6.020836988
80.02615332 37.47458807
134.0365416 4.657056608

Name: +ve in-silico MS/MS by CFM-ID for NXHWWQNYICESIN-UHFFFAOYSA-N
ID: NXHWWQNYICESIN-UHFFFAOYSA-N
Comment: Energy2
Num peaks: 15
25.00727645 2.193359772
27.02292652 3.222078137
39.02292652 4.093107261
41.03857658 9.307435408
42.03382555 2.287636297
43.05422664 11.58398738
44.04947561 3.602160163
45.06987671 2.447060429
48.98395416 2.340645661
58.06512568 4.083939564
60.98395416 5.893243537
62.99960423 12.77624029
78.01050326 7.409317413
80.02615332 6.920195479
155.0135536 1.86453266

Name: +ve in-silico MS/MS by CFM-ID for FIVZFCRFHSRUEW-UHFFFAOYSA-N
ID: FIVZFCRFHSRUEW-UHFFFAOYSA-N
Comment: Energy0
Num peaks: 6
105.0334912 20.8571442
109.0284058 1.467041048
126.0549549 3.862095526
188.070605 1.522844565
212.070605 2.309261939
230.0811697 63.14169108

Name: +ve in-silico MS/MS by CFM-ID for FIVZFCRFHSRUEW-UHFFFAOYSA-N
ID: FIVZFCRFHSRUEW-UHFFFAOYSA-N
Comment: Energy1
Num peaks: 6
79.05422664 2.505232901
105.0334912 52.54526271
109.0284058 4.509510305
126.0549549 3.04195318
212.070605 2.010482604
230.0811697 16.88030176

Name: +ve in-silico MS/MS by CFM-ID for FIVZFCRFHSRUEW-UHFFFAOYSA-N
ID: FIVZFCRFHSRUEW-UHFFFAOYSA-N
Comment: Energy2
Num peaks: 11
39.02292652 2.998070686
49.00727645 8.873560412
51.02292652 7.661497326
63.02292652 9.886451009
79.01784114 3.075787197
79.05422664 5.704194384
81.0334912 2.177216816
96.04439023 2.047688559
105.0334912 33.4648809
109.0284058 3.423478137
132.0443902 1.918798134

Name: +ve in-silico MS/MS by CFM-ID for CFGVQYMTKKPQAH-UHFFFAOYSA-N
ID: CFGVQYMTKKPQAH-UHFFFAOYSA-N
Comment: Energy0
Num peaks: 10
15.02292652 1.867510052
39.02292652 4.90544555
41.03857658 14.38888832
43.05422664 29.81216907
45.06987671 3.290241492
182.0132193 6.152983182
183.0448538 1.238594222
184.0288694 3.692737739
195.0448538 2.122316432
213.0554185 12.71347649

Name: +ve in-silico MS/MS by CFM-ID for CFGVQYMTKKPQAH-UHFFFAOYSA-N
ID: CFGVQYMTKKPQAH-UHFFFAOYSA-N
Comment: Energy1
Num peaks: 14
15.02292652 2.163939808
28.01817548 1.581221176
30.03382555 8.014701585
32.04947561 37.51166626
41.03857658 5.134523985
43.05422664 2.452347367
57.0334912 1.351608585
59.04914126 1.724413268
62.99960423 5.552222758
78.01050326 1.374468724
120.0208915 5.030111433
120.0574535 2.971982464
182.0132193 3.75440293
184.0288694 2.079570389

Name: +ve in-silico MS/MS by CFM-ID for CFGVQYMTKKPQAH-UHFFFAOYSA-N
ID: CFGVQYMTKKPQAH-UHFFFAOYSA-N
Comment: Energy2
Num peaks: 10
15.02292652 2.94422234
25.00727645 4.516242083
27.02292652 6.503439456
39.02292652 6.09404935
41.03857658 17.85676291
43.05422664 22.55139293
45.06987671 4.918970383
62.99960423 3.891190293
78.01050326 5.421815921
106.0418034 5.699157779

Name: +ve in-silico MS/MS by CFM-ID for UQJIHWHSDKDRIU-UHFFFAOYSA-N
ID: UQJIHWHSDKDRIU-UHFFFAOYSA-N
Comment: Energy0
Num peaks: 9
72.04439023 5.849230982
74.0600403 2.38641348
118.0498695 11.033558
125.0345538 6.839470625
166.0611029 6.492932815
184.0716676 10.44482704
212.0665822 15.97467509
213.0505978 3.371396433
230.0771469 18.09494972

Name: +ve in-silico MS/MS by CFM-ID for UQJIHWHSDKDRIU-UHFFFAOYSA-N
ID: UQJIHWHSDKDRIU-UHFFFAOYSA-N
Comment: Energy1
Num peaks: 17
42.03382555 2.113409743
53.00219107 1.663735813
58.02874017 1.702393072
68.0130901 2.744977885
70.02874017 6.153984836
72.04439023 2.847039134
86.02365479 1.882850644
113.0345538 2.066776832
118.0498695 1.370793416
125.0345538 22.54587885
166.0611029 11.36359391
167.0451185 1.379321213
168.076753 6.259619694
184.0716676 6.379191107
186.0873177 2.250441555
195.0400331 2.65043802
212.0665822 5.324106568

Name: +ve in-silico MS/MS by CFM-ID for UQJIHWHSDKDRIU-UHFFFAOYSA-N
ID: UQJIHWHSDKDRIU-UHFFFAOYSA-N
Comment: Energy2
Num peaks: 13
40.01817548 3.096068616
42.03382555 5.682020323
53.00219107 1.656191237
65.99744004 1.544042639
68.0130901 2.380585618
70.02874017 5.020183869
72.04439023 38.05706842
74.0600403 4.392478502
97.0396392 6.359324744
118.0498695 4.431245432
125.0345538 3.625769396
133.0607686 2.098948686
166.0611029 1.960577744

Name: +ve in-silico MS/MS by CFM-ID for BZZMJWVPHVFCSW-UHFFFAOYSA-N
ID: BZZMJWVPHVFCSW-UHFFFAOYSA-N
Comment: Energy0
Num peaks: 6
44.99710569 2.691739928
119.0855268 3.875291388
147.0804414 20.14843815
162.0913404 2.637160533
164.1069905 35.78084148
208.0968197 23.61760319

Name: +ve in-silico MS/MS by CFM-ID for BZZMJWVPHVFCSW-UHFFFAOYSA-N
ID: BZZMJWVPHVFCSW-UHFFFAOYSA-N
Comment: Energy1
Num peaks: 13
62.02365479 2.180277173
69.0334912 1.858623932
119.0855268 9.043425701
121.1011768 2.826903225
129.0698767 2.412019059
134.0600403 1.628537324
146.0964258 2.209632403
147.0804414 29.89922279
162.0913404 1.805672878
164.1069905 15.42384846
180.0655196 1.659734437
190.086255 2.190060491
208.0968197 8.34180147

Name: +ve in-silico MS/MS by CFM-ID for BZZMJWVPHVFCSW-UHFFFAOYSA-N
ID: BZZMJWVPHVFCSW-UHFFFAOYSA-N
Comment: Energy2
Num peaks: 23
39.02292652 3.022370572
41.03857658 2.279509563
44.99710569 3.175500969
49.00727645 1.782215266
67.01784114 2.713653066
69.0334912 1.61667538
79.05422664 9.201713792
91.05422664 3.033884997
93.06987671 1.826050344
103.0542266 1.881137912
117.0334912 1.751551639
117.0698767 3.184179756
119.0491413 1.573326277
119.0855268 12.80372285
121.1011768 1.399503807
127.0542266 2.69137373
129.0698767 4.20493236
131.0491413 3.033293177
145.0647913 2.778577824
146.0964258 1.882602308
147.0804414 11.6499571
148.0756904 1.432199613
164.1069905 1.998598485

Name: +ve in-silico MS/MS by CFM-ID for WNHRCNOCQPNKHV-UHFFFAOYSA-N
ID: WNHRCNOCQPNKHV-UHFFFAOYSA-N
Comment: Energy0
Num peaks: 6
71.01275576 9.790421531
121.0647913 5.833456914
138.0913404 17.08743259
162.0549549 4.880334754
180.0655196 4.123654404
208.0968197 42.35331319

Name: +ve in-silico MS/MS by CFM-ID for WNHRCNOCQPNKHV-UHFFFAOYSA-N
ID: WNHRCNOCQPNKHV-UHFFFAOYSA-N
Comment: Energy1
Num peaks: 12
43.01784114 7.773336944
53.00219107 3.38023269
71.01275576 6.975944159
108.0443902 3.004399579
110.0600403 3.164214851
121.0647913 12.10727923
138.0913404 14.34629949
162.0549549 6.638495253
164.070605 2.298712249
180.0655196 3.741397819
190.086255 5.848902143
208.0968197 12.13614639

Name: +ve in-silico MS/MS by CFM-ID for WNHRCNOCQPNKHV-UHFFFAOYSA-N
ID: WNHRCNOCQPNKHV-UHFFFAOYSA-N
Comment: Energy2
Num peaks: 21
29.03857658 1.271565814
43.01784114 5.540408001
51.02292652 1.154455287
53.00219107 3.728570163
63.02292652 3.226933938
65.03857658 4.302254061
71.01275576 3.78233641
78.03382555 3.133676477
79.05422664 1.785621963
80.04947561 6.579882279
94.06512568 3.104488449
95.04914126 2.946011618
108.0443902 16.84861238
109.0647913 1.401548334
110.0600403 3.13068982
111.0804414 1.697306409
121.0647913 9.19886095
138.0913404 2.43131061
144.0443902 1.970131291
146.0600403 0.9778604138
162.0549549 2.334169508

Name: +ve in-silico MS/MS by CFM-ID for FHOMVVDBBICZSK-UHFFFAOYSA-N
ID: FHOMVVDBBICZSK-UHFFFAOYSA-N
Comment: Energy0
Num peaks: 8
86.0600403 14.0776817
105.0334912 2.061973965
123.0440559 4.356056062
150.0549549 1.520839776
164.070605 2.421740636
166.086255 2.754549168
190.086255 23.87331984
208.0968197 29.5198305

Name: +ve in-silico MS/MS by CFM-ID for FHOMVVDBBICZSK-UHFFFAOYSA-N
ID: FHOMVVDBBICZSK-UHFFFAOYSA-N
Comment: Energy1
Num peaks: 23
39.02292652 1.554241557
51.02292652 1.327240218
58.06512568 2.751323891
63.02292652 1.379507089
67.01784114 1.527597315
68.04947561 1.325576414
77.03857658 3.276345371
79.05422664 1.278278534
81.0334912 2.169630021
84.04439023 1.477178131
86.0600403 15.20773548
95.04914126 4.101855863
105.0334912 2.539504927
112.0393049 1.998701326
123.0440559 3.050769213
134.0236548 1.195306056
138.0549549 1.661461956
148.0393049 4.291224615
150.0549549 4.856458949
172.0756904 1.392417477
180.1019051 1.542770056
190.086255 11.42152113
208.0968197 8.727273272

Name: +ve in-silico MS/MS by CFM-ID for FHOMVVDBBICZSK-UHFFFAOYSA-N
ID: FHOMVVDBBICZSK-UHFFFAOYSA-N
Comment: Energy2
Num peaks: 29
39.02292652 3.920492735
41.00219107 1.210779393
41.03857658 2.715931574
43.05422664 2.592575944
49.00727645 1.610606998
51.02292652 5.985483097
53.00219107 1.781007382
53.03857658 3.012387099
55.01784114 1.611037095
56.04947561 1.049389778
57.0334912 2.129042843
58.06512568 2.376419967
65.00219107 1.583859218
65.03857658 1.18515909
67.01784114 3.810095381
68.04947561 3.416984829
69.0334912 2.938721132
77.03857658 4.976727337
79.01784114 3.100585126
79.05422664 1.697694559
81.0334912 2.473635818
84.04439023 3.318649163
86.0600403 7.954048559
95.04914126 3.688006255
105.0334912 4.453553489
107.0491413 1.821287205
112.0393049 1.060825389
123.0440559 1.506581065
138.0549549 1.154416134

Name: +ve in-silico MS/MS by CFM-ID for YFVXKJIMPDZVDL-UHFFFAOYSA-N
ID: YFVXKJIMPDZVDL-UHFFFAOYSA-N
Comment: Energy0
Num peaks: 6
58.02874017 9.55013581
133.0647913 5.473051384
135.0804414 3.49773291
151.075356 25.00736933
190.086255 13.91539179
208.0968197 24.99869818

Name: +ve in-silico MS/MS by CFM-ID for YFVXKJIMPDZVDL-UHFFFAOYSA-N
ID: YFVXKJIMPDZVDL-UHFFFAOYSA-N
Comment: Energy1
Num peaks: 13
32.04947561 1.608533442
58.02874017 12.4903388
71.01275576 1.641817466
79.05422664 2.231946422
105.0334912 2.465795263
115.0542266 3.116411394
133.0647913 11.38589623
135.0804414 4.284984339
151.075356 26.68320618
159.0440559 2.21138294
177.0546206 2.850045051
190.086255 4.874555682
208.0968197 5.232147018

Name: +ve in-silico MS/MS by CFM-ID for YFVXKJIMPDZVDL-UHFFFAOYSA-N
ID: YFVXKJIMPDZVDL-UHFFFAOYSA-N
Comment: Energy2
Num peaks: 23
15.02292652 3.348695568
29.00219107 4.145839919
30.03382555 1.309498536
32.04947561 1.276352328
42.03382555 1.266342302
43.01784114 2.484903823
49.00727645 2.265662537
56.0130901 2.578568948
58.02874017 16.2891052
72.00800472 1.57718284
73.02840582 1.638461918
74.02365479 2.156503381
79.05422664 8.261284917
91.05422664 1.513729475
105.0334912 3.778875441
107.0491413 2.56280321
115.0542266 1.740602507
117.0698767 1.332923747
131.0491413 1.571496038
133.0647913 11.83334872
135.0440559 1.19939784
135.0804414 3.763357713
151.075356 3.282079159

Name: +ve in-silico MS/MS by CFM-ID for GUXSQZCBMAICCC-UHFFFAOYSA-N
ID: GUXSQZCBMAICCC-UHFFFAOYSA-N
Comment: Energy0
Num peaks: 6
135.0804414 1.601686261
164.1069905 1.398074722
176.070605 3.615273217
178.086255 50.23242404
190.086255 6.395780415
208.0968197 25.74812557

Name: +ve in-silico MS/MS by CFM-ID for GUXSQZCBMAICCC-UHFFFAOYSA-N
ID: GUXSQZCBMAICCC-UHFFFAOYSA-N
Comment: Energy1
Num peaks: 12
31.01784114 2.401115516
79.05422664 1.983206925
91.05422664 3.608503805
93.06987671 1.842053023
107.0491413 2.427504259
115.0542266 2.637877899
117.0698767 9.312598576
160.0756904 1.801361071
178.086255 27.32612191
180.1019051 2.156621359
190.086255 9.053899088
208.0968197 15.98347821

Name: +ve in-silico MS/MS by CFM-ID for GUXSQZCBMAICCC-UHFFFAOYSA-N
ID: GUXSQZCBMAICCC-UHFFFAOYSA-N
Comment: Energy2
Num peaks: 29
31.01784114 3.360473295
39.02292652 1.729271309
41.03857658 1.038657545
42.03382555 1.719271027
44.0130901 1.089551201
44.04947561 1.573645978
46.02874017 1.878383063
48.04439023 1.653380048
49.00727645 2.495452943
51.02292652 1.043476137
63.02292652 2.310630481
69.99235466 1.848767614
79.05422664 3.436512265
91.05422664 2.143194881
107.0491413 2.862561318
115.0542266 4.884845783
117.0698767 17.69547429
119.0855268 2.760354091
121.1011768 1.061606729
132.0807757 3.163628231
134.0964258 1.918802571
135.0804414 2.260663365
158.0600403 1.234122404
160.0756904 5.565184968
162.0549549 1.137910534
162.0913404 2.017385802
176.070605 1.815816373
178.086255 3.207763698
190.086255 1.197886166

Name: +ve in-silico MS/MS by CFM-ID for QHQZMJYFWUTIMZ-UHFFFAOYSA-N
ID: QHQZMJYFWUTIMZ-UHFFFAOYSA-N
Comment: Energy0
Num peaks: 6
133.0647913 0.55856049
151.075356 1.257756993
162.0913404 1.174375647
164.1069905 1.669152756
190.086255 35.55033564
208.0968197 51.3148063

Name: +ve in-silico MS/MS by CFM-ID for QHQZMJYFWUTIMZ-UHFFFAOYSA-N
ID: QHQZMJYFWUTIMZ-UHFFFAOYSA-N
Comment: Energy1
Num peaks: 12
79.05422664 1.596987829
91.05422664 5.407589605
93.06987671 2.929568035
95.08552677 2.789612022
107.0491413 2.169645561
115.0542266 4.657940492
119.0855268 1.948844519
164.1069905 1.201298057
176.070605 4.346074285
180.1019051 3.077156049
190.086255 35.1660096
208.0968197 15.67519118

Name: +ve in-silico MS/MS by CFM-ID for QHQZMJYFWUTIMZ-UHFFFAOYSA-N
ID: QHQZMJYFWUTIMZ-UHFFFAOYSA-N
Comment: Energy2
Num peaks: 31
15.02292652 0.9426580035
30.03382555 1.321673547
42.03382555 4.429184625
43.01784114 1.271704244
44.0130901 0.8861942354
44.04947561 1.4931738
45.0334912 1.57759751
49.00727645 2.270998807
51.02292652 0.9483560692
52.01817548 1.645815568
56.04947561 1.914108979
58.02874017 0.983273805
60.04439023 2.984435489
63.02292652 1.942821445
79.05422664 2.677593515
91.05422664 8.299157171
101.0385766 0.8235996452
103.0542266 2.745063929
105.0334912 2.231995864
107.0491413 4.280788594
115.0542266 3.001462524
117.0698767 7.003551937
119.0855268 3.124069186
131.0491413 1.175007505
132.0807757 0.966808404
133.0647913 3.692345441
135.0804414 2.373287077
146.0964258 3.135650201
174.0549549 0.8791779777
190.086255 3.840085576
192.0655196 1.238569

Name: +ve in-silico MS/MS by CFM-ID for NHRMRXJRDORNSR-UHFFFAOYSA-N
ID: NHRMRXJRDORNSR-UHFFFAOYSA-N
Comment: Energy0
Num peaks: 6
58.06512568 1.351563832
114.0549549 2.525235164
162.0913404 1.556537926
164.1069905 2.457704933
190.086255 3.075862485
208.0968197 77.668319

Name: +ve in-silico MS/MS by CFM-ID for NHRMRXJRDORNSR-UHFFFAOYSA-N
ID: NHRMRXJRDORNSR-UHFFFAOYSA-N
Comment: Energy1
Num peaks: 22
39.02292652 0.9864959258
49.00727645 2.201295126
51.02292652 1.998744411
53.03857658 1.026760693
55.05422664 1.000865207
95.04914126 1.58084603
105.0334912 5.407616047
107.0491413 3.027578289
109.0647913 1.44654228
111.0804414 1.306263308
114.0549549 2.446890152
121.0284058 1.167364175
123.0440559 2.39728048
131.0491413 2.027182333
133.0647913 8.344736043
135.0804414 0.9361649165
164.1069905 1.916578341
178.086255 1.775520255
180.1019051 5.179179492
190.086255 2.139706639
192.0655196 1.949564185
208.0968197 29.88559386

Name: +ve in-silico MS/MS by CFM-ID for NHRMRXJRDORNSR-UHFFFAOYSA-N
ID: NHRMRXJRDORNSR-UHFFFAOYSA-N
Comment: Energy2
Num peaks: 31
15.02292652 1.444412942
30.03382555 1.658022525
39.02292652 3.003075883
41.03857658 5.765269559
42.03382555 4.094689901
44.04947561 3.138753553
49.00727645 3.799103255
51.02292652 2.04999781
52.01817548 1.453426552
53.03857658 0.9472121098
55.05422664 1.003257545
56.04947561 3.721615526
57.0334912 1.65815787
58.02874017 1.675267008
58.06512568 2.964476899
60.04439023 2.28008455
70.06512568 1.423173524
77.00219107 2.453882343
89.03857658 0.9781214914
91.05422664 0.9658937259
98.02365479 1.435632477
105.0334912 3.256060837
105.0698767 1.028146883
107.0491413 2.694707133
107.0855268 1.018077593
114.0549549 1.812479048
117.0698767 1.271773194
133.0647913 3.290808673
135.0804414 1.51769114
190.086255 1.800564898
192.0655196 1.644567701

Name: +ve in-silico MS/MS by CFM-ID for BCLWHNRPYJDNNG-UHFFFAOYSA-N
ID: BCLWHNRPYJDNNG-UHFFFAOYSA-N
Comment: Energy0
Num peaks: 6
58.06512568 1.34653125
162.0913404 1.592800409
164.1069905 2.474421417
180.1019051 1.705443124
190.086255 3.084084819
208.0968197 78.08846379

Name: +ve in-silico MS/MS by CFM-ID for BCLWHNRPYJDNNG-UHFFFAOYSA-N
ID: BCLWHNRPYJDNNG-UHFFFAOYSA-N
Comment: Energy1
Num peaks: 19
39.02292652 0.9866018287
95.04914126 2.290907133
107.0491413 3.63636881
109.0647913 1.65387266
111.0804414 1.456021914
121.0284058 1.245439086
123.0440559 2.765574809
131.0491413 2.359161683
133.0647913 9.838649726
135.0804414 1.22697282
162.0549549 1.392205716
164.070605 2.436896865
164.1069905 2.243756596
166.086255 2.586613302
178.086255 1.467708064
180.1019051 5.792431003
190.086255 2.261260811
192.0655196 1.788341827
208.0968197 33.15866355

Name: +ve in-silico MS/MS by CFM-ID for BCLWHNRPYJDNNG-UHFFFAOYSA-N
ID: BCLWHNRPYJDNNG-UHFFFAOYSA-N
Comment: Energy2
Num peaks: 31
15.02292652 1.126469788
30.03382555 1.842512551
39.02292652 3.154935981
41.03857658 2.590715675
42.03382555 5.076546017
51.02292652 1.350388406
52.01817548 1.545723176
54.03382555 1.185470092
56.04947561 2.862412348
58.06512568 2.948380447
60.04439023 1.408346899
63.02292652 1.983649862
65.03857658 2.525130986
89.03857658 2.509903119
91.05422664 3.860830909
95.04914126 2.104209341
103.0542266 1.3044566
105.0698767 2.581873852
107.0491413 4.55249952
107.0855268 1.366583556
117.0698767 1.582299157
119.0855268 1.163518426
131.0491413 1.863424886
133.0647913 5.48075548
135.0804414 2.504746642
148.0756904 1.035842909
162.0913404 1.504615351
164.070605 2.040822574
166.086255 1.111886925
190.086255 1.671425115
192.0655196 1.500205892

Name: +ve in-silico MS/MS by CFM-ID for QHSZUESCZMBEFU-UHFFFAOYSA-N
ID: QHSZUESCZMBEFU-UHFFFAOYSA-N
Comment: Energy0
Num peaks: 6
58.06512568 1.376326413
162.0913404 1.593990436
164.1069905 2.48485589
180.1019051 1.74725273
190.086255 3.113312539
208.0968197 79.04501265

Name: +ve in-silico MS/MS by CFM-ID for QHSZUESCZMBEFU-UHFFFAOYSA-N
ID: QHSZUESCZMBEFU-UHFFFAOYSA-N
Comment: Energy1
Num peaks: 16
95.04914126 2.292829625
105.0334912 6.381008077
107.0491413 3.614515575
109.0647913 1.657047695
111.0804414 1.460722821
123.0440559 2.605728698
131.0491413 2.219401589
133.0647913 9.591850606
164.070605 1.740467611
164.1069905 2.222539075
166.086255 1.619941711
178.086255 1.580348349
180.1019051 5.971233776
190.086255 2.304250906
192.0655196 1.524079271
208.0968197 33.31992749

Name: +ve in-silico MS/MS by CFM-ID for QHSZUESCZMBEFU-UHFFFAOYSA-N
ID: QHSZUESCZMBEFU-UHFFFAOYSA-N
Comment: Energy2
Num peaks: 31
15.02292652 1.168812864
30.03382555 1.904246335
39.02292652 1.367001395
41.03857658 1.17706359
42.03382555 4.99384518
44.04947561 3.909396212
52.01817548 1.549413541
54.03382555 1.168589372
56.04947561 3.154353067
58.06512568 4.215461047
60.04439023 1.276251038
63.02292652 3.449159498
65.03857658 3.099103709
79.01784114 1.056318636
89.03857658 1.38352889
91.05422664 2.675832486
95.04914126 2.011291332
103.0542266 1.155333489
105.0334912 4.299021186
105.0698767 2.625278444
107.0491413 3.799050386
107.0855268 1.411126501
117.0698767 1.627233471
119.0855268 1.172670637
131.0491413 1.030418076
133.0647913 4.91212345
135.0804414 2.371587151
162.0913404 1.250541353
164.070605 1.372452209
190.086255 2.172442327
192.0655196 1.439352513

Name: +ve in-silico MS/MS by CFM-ID for HBZBWDSREGTUPU-UHFFFAOYSA-N
ID: HBZBWDSREGTUPU-UHFFFAOYSA-N
Comment: Energy0
Num peaks: 6
58.06512568 1.224208391
93.0334912 1.232689499
164.1069905 1.061697833
190.086255 2.054441994
192.0655196 1.076507708
208.0968197 83.01676894

Name: +ve in-silico MS/MS by CFM-ID for HBZBWDSREGTUPU-UHFFFAOYSA-N
ID: HBZBWDSREGTUPU-UHFFFAOYSA-N
Comment: Energy1
Num peaks: 17
39.02292652 1.647661791
41.03857658 2.072871698
51.02292652 2.486505284
53.03857658 1.827727245
58.06512568 2.39435048
93.0334912 4.41484545
95.04914126 4.245143349
114.0549549 1.866240904
123.0440559 1.714482755
133.0647913 2.558934705
164.1069905 1.318908173
166.0498695 1.411145578
168.0655196 1.370260571
180.1019051 4.082137746
190.086255 3.799806004
192.0655196 2.495776757
208.0968197 40.35167726

Name: +ve in-silico MS/MS by CFM-ID for HBZBWDSREGTUPU-UHFFFAOYSA-N
ID: HBZBWDSREGTUPU-UHFFFAOYSA-N
Comment: Energy2
Num peaks: 22
15.02292652 1.192506578
30.03382555 1.610792378
39.02292652 4.983952728
41.03857658 7.534771733
42.03382555 4.02925509
43.05422664 1.302342118
49.00727645 8.050974137
51.02292652 17.01071219
52.01817548 1.834394704
53.03857658 4.47887592
54.03382555 1.804914357
56.04947561 4.155916871
58.06512568 2.764190303
60.04439023 1.208384656
67.01784114 2.450360566
82.02874017 1.549611704
93.0334912 7.350970447
95.04914126 2.622764979
98.02365479 1.091116578
133.0647913 1.420144468
180.0655196 0.9792399386
182.0811697 1.414043355

Name: +ve in-silico MS/MS by CFM-ID for YFGAAUQMECIGBC-UHFFFAOYSA-N
ID: YFGAAUQMECIGBC-UHFFFAOYSA-N
Comment: Energy0
Num peaks: 6
57.0334912 1.295349219
58.06512568 1.320312016
162.0913404 1.558033292
164.1069905 2.327238572
190.086255 2.792128788
208.0968197 73.41461791

Name: +ve in-silico MS/MS by CFM-ID for YFGAAUQMECIGBC-UHFFFAOYSA-N
ID: YFGAAUQMECIGBC-UHFFFAOYSA-N
Comment: Energy1
Num peaks: 26
51.02292652 1.071697217
67.01784114 2.685827561
69.0334912 2.82832123
79.01784114 2.858804376
81.0334912 1.075997471
83.04914126 2.136025606
93.0334912 1.743747355
95.04914126 1.891512673
105.0334912 4.876935568
107.0491413 2.621757683
109.0647913 1.18114698
111.0804414 1.160314321
121.0284058 0.984326049
123.0440559 1.946402962
124.0393049 1.256821972
126.0549549 0.9922613972
131.0491413 1.715460078
133.0647913 6.744411429
138.0549549 1.312092273
140.070605 1.944069144
152.070605 1.252096566
164.1069905 1.591274742
180.1019051 3.095269347
190.086255 7.216698551
192.0655196 1.351712777
208.0968197 22.88337374

Name: +ve in-silico MS/MS by CFM-ID for YFGAAUQMECIGBC-UHFFFAOYSA-N
ID: YFGAAUQMECIGBC-UHFFFAOYSA-N
Comment: Energy2
Num peaks: 31
15.02292652 0.8227793334
30.03382555 1.023029682
39.02292652 2.312018346
41.03857658 1.171174131
42.03382555 2.981808852
44.04947561 1.971249157
49.00727645 1.476348552
51.02292652 4.495093672
52.01817548 1.079582452
53.03857658 4.074621828
56.04947561 2.779672212
57.0334912 1.260987467
58.06512568 4.186342962
60.04439023 1.726267194
63.02292652 2.7949761
65.00219107 2.241739813
65.03857658 5.811499848
67.01784114 4.980840067
67.05422664 1.540879237
69.0334912 1.48633563
79.01784114 3.531953548
79.05422664 2.125599441
81.0334912 0.8500572531
91.05422664 2.161026088
92.04947561 1.500045324
93.0334912 4.400274772
105.0334912 1.060219199
124.0756904 1.23713589
133.0647913 1.407669869
136.0393049 1.670244669
192.0655196 1.929148755

Name: +ve in-silico MS/MS by CFM-ID for AXRXOZYHGZZWBS-UHFFFAOYSA-N
ID: AXRXOZYHGZZWBS-UHFFFAOYSA-N
Comment: Energy0
Num peaks: 6
58.06512568 1.325529426
114.0549549 2.461524983
162.0913404 1.56840475
164.1069905 2.364199752
190.086255 2.837674818
208.0968197 74.86172965

Name: +ve in-silico MS/MS by CFM-ID for AXRXOZYHGZZWBS-UHFFFAOYSA-N
ID: AXRXOZYHGZZWBS-UHFFFAOYSA-N
Comment: Energy1
Num peaks: 30
39.02292652 1.29517371
41.03857658 2.300424742
51.02292652 1.682047315
53.03857658 1.38603277
55.01784114 1.418864815
67.01784114 1.510699199
69.0334912 1.520050072
93.0334912 1.693312237
95.04914126 1.33292394
105.0334912 3.634717532
107.0491413 1.994791991
114.0549549 1.699411827
123.0440559 1.725585824
124.0393049 2.666082544
126.0549549 2.467270889
128.070605 3.369400403
131.0491413 1.328651092
133.0647913 4.509921263
136.0393049 1.408027061
138.0549549 3.623997337
140.070605 3.47692029
150.0549549 2.521574628
152.070605 1.415017983
164.0342195 1.275580496
164.1069905 1.149889182
166.0498695 1.491202638
180.1019051 2.445250487
190.086255 5.145139986
192.0655196 1.241227277
208.0968197 17.35377369

Name: +ve in-silico MS/MS by CFM-ID for AXRXOZYHGZZWBS-UHFFFAOYSA-N
ID: AXRXOZYHGZZWBS-UHFFFAOYSA-N
Comment: Energy2
Num peaks: 31
39.02292652 3.315826392
41.03857658 4.351546289
42.03382555 2.769023884
44.04947561 1.830578775
51.02292652 4.204722666
52.01817548 1.270014777
53.03857658 5.419747175
55.01784114 1.347073994
55.05422664 1.896525218
56.04947561 3.42354571
57.0334912 1.160785823
58.02874017 1.428535022
58.06512568 5.251018444
60.04439023 2.586129396
60.08077574 1.206822686
63.02292652 2.465644755
65.00219107 1.871138664
65.03857658 4.881452663
67.01784114 1.217684707
67.05422664 1.308375469
79.05422664 1.070707669
91.05422664 1.324421587
92.04947561 1.121039522
93.0334912 2.419288899
98.0600403 1.329789467
100.0393049 1.339921266
110.0600403 1.161002104
112.0393049 1.358629592
114.0549549 1.668121429
136.0393049 1.468330733
182.0811697 1.051577997

Name: +ve in-silico MS/MS by CFM-ID for IISOYNOAXZHMTM-UHFFFAOYSA-N
ID: IISOYNOAXZHMTM-UHFFFAOYSA-N
Comment: Energy0
Num peaks: 6
71.01275576 10.71787563
121.0647913 5.907619243
138.0913404 17.31623665
162.0549549 5.048521193
180.0655196 4.230456332
208.0968197 43.5496354

Name: +ve in-silico MS/MS by CFM-ID for IISOYNOAXZHMTM-UHFFFAOYSA-N
ID: IISOYNOAXZHMTM-UHFFFAOYSA-N
Comment: Energy1
Num peaks: 10
43.01784114 8.840526548
71.01275576 10.46348315
108.0443902 3.352519754
110.0600403 3.368557774
121.0647913 12.61620455
138.0913404 14.32989956
162.0549549 8.010660943
180.0655196 4.180012329
190.086255 2.621611997
208.0968197 13.65780859

Name: +ve in-silico MS/MS by CFM-ID for IISOYNOAXZHMTM-UHFFFAOYSA-N
ID: IISOYNOAXZHMTM-UHFFFAOYSA-N
Comment: Energy2
Num peaks: 19
29.03857658 1.258833652
43.01784114 7.057246579
53.00219107 2.27028162
63.02292652 3.330025034
65.03857658 4.407323605
71.01275576 5.344084234
78.03382555 3.209793573
79.05422664 1.817704264
80.04947561 6.741980418
94.06512568 2.555913801
95.04914126 2.998942661
108.0443902 17.21038692
109.0647913 1.42147111
110.0600403 3.175196559
111.0804414 1.727938886
121.0647913 8.914454566
138.0913404 2.472148709
144.0443902 1.405034953
162.0549549 2.743059186

Name: +ve in-silico MS/MS by CFM-ID for FIGUEMUMGZYXAD-UHFFFAOYSA-N
ID: FIGUEMUMGZYXAD-UHFFFAOYSA-N
Comment: Energy0
Num peaks: 6
151.0575978 20.17495976
165.0546206 5.904272903
167.0525124 3.546335571
169.0681625 12.16720378
197.0266916 4.81806185
213.0579917 40.92340636

Name: +ve in-silico MS/MS by CFM-ID for FIGUEMUMGZYXAD-UHFFFAOYSA-N
ID: FIGUEMUMGZYXAD-UHFFFAOYSA-N
Comment: Energy1
Num peaks: 9
63.00767038 4.243247964
105.0698767 2.538722841
107.0855268 2.282677413
121.0647913 3.205051671
151.0575978 26.88826635
165.0546206 8.026013044
167.0525124 2.592082895
169.0681625 12.53513585
213.0579917 19.87102229

Name: +ve in-silico MS/MS by CFM-ID for FIGUEMUMGZYXAD-UHFFFAOYSA-N
ID: FIGUEMUMGZYXAD-UHFFFAOYSA-N
Comment: Energy2
Num peaks: 15
15.02292652 4.552258455
85.01064758 2.810475879
89.03857658 1.619199241
91.05422664 3.376107832
105.0698767 2.102811147
107.0491413 3.200898965
111.0262976 2.773965613
121.0647913 3.501577931
125.0419477 3.847045973
135.0262976 10.15528428
151.0212123 7.347151525
151.0575978 10.15593893
153.0368623 19.17908026
167.0525124 4.064020093
169.0681625 1.958106947

Name: +ve in-silico MS/MS by CFM-ID for SCJAUKMATYEXGU-UHFFFAOYSA-N
ID: SCJAUKMATYEXGU-UHFFFAOYSA-N
Comment: Energy0
Num peaks: 11
106.0651257 2.212315393
134.0600403 1.732127678
172.0756904 6.108849176
174.0913404 1.929506995
185.0597059 4.063128077
202.086255 9.661738936
212.070605 2.507168106
213.0546206 4.398345773
230.0811697 14.50578363
231.0651853 11.13356196
248.0917343 22.0590447

Name: +ve in-silico MS/MS by CFM-ID for SCJAUKMATYEXGU-UHFFFAOYSA-N
ID: SCJAUKMATYEXGU-UHFFFAOYSA-N
Comment: Energy1
Num peaks: 25
39.02292652 1.387194473
67.01784114 1.813475237
95.01275576 1.290343598
96.99202031 2.165275275
99.00767038 1.928860021
106.0651257 3.936960337
108.0807757 1.824769369
117.0334912 2.393565742
132.0443902 1.985952435
134.0600403 6.114044418
154.0651257 2.826367948
157.0647913 1.815705617
158.0600403 1.257360838
160.0756904 1.517917991
172.0756904 13.53662277
174.0913404 5.722926156
176.1069905 1.422827711
184.0756904 1.775140317
185.0597059 3.895704876
202.086255 6.034901683
212.070605 1.556391398
213.0546206 2.62963235
230.0811697 5.467010355
231.0651853 2.508314663
248.0917343 3.668543191

Name: +ve in-silico MS/MS by CFM-ID for SCJAUKMATYEXGU-UHFFFAOYSA-N
ID: SCJAUKMATYEXGU-UHFFFAOYSA-N
Comment: Energy2
Num peaks: 31
39.02292652 7.081543203
41.03857658 1.408235135
49.00727645 1.132429773
53.00219107 1.996131331
55.01784114 2.230587336
63.02292652 1.792336529
64.01817548 0.9781671889
65.00219107 2.236183265
65.03857658 2.057188289
67.01784114 8.325185361
69.0334912 1.252730986
79.05422664 2.911646462
90.03382555 2.026735882
91.05422664 1.688426707
95.01275576 2.498941688
96.99202031 1.033267166
99.00767038 1.149099717
106.0651257 8.199752976
113.0233204 2.042372585
117.0334912 3.848845518
118.0651257 0.94134446
132.0443902 3.584636007
134.0600403 3.448406044
143.0491413 1.75711511
154.0651257 1.754407348
156.0807757 0.9546983529
157.0647913 1.168494955
172.0756904 1.50705755
184.0756904 1.389217601
185.0597059 1.587508019
213.0546206 0.8810951731

Name: +ve in-silico MS/MS by CFM-ID for DEYSIHXVKZTHPW-UHFFFAOYSA-N
ID: DEYSIHXVKZTHPW-UHFFFAOYSA-N
Comment: Energy0
Num peaks: 16
101.0233204 1.332217509
120.0443902 1.765768496
146.0600403 1.805732556
148.0756904 1.661824469
155.0338851 1.506424068
160.0756904 1.860559803
172.0756904 5.196383229
174.0913404 1.786681279
176.1069905 1.362248605
185.0597059 3.811366547
202.086255 8.741017506
212.070605 2.761833511
213.0546206 4.179719376
230.0811697 12.93426718
231.0651853 10.47821007
248.0917343 19.88094693

Name: +ve in-silico MS/MS by CFM-ID for DEYSIHXVKZTHPW-UHFFFAOYSA-N
ID: DEYSIHXVKZTHPW-UHFFFAOYSA-N
Comment: Energy1
Num peaks: 28
55.01784114 1.988244441
81.0334912 3.976356848
96.99202031 1.741357792
99.00767038 3.0693976
101.0233204 1.1225944
109.0284058 3.181801277
120.0443902 6.044701587
122.0600403 1.206903616
137.0233204 2.321170417
144.0443902 1.893042726
146.0600403 1.140515834
154.0651257 1.791669922
155.0338851 3.9227462
155.0491413 2.140511069
157.0647913 1.457498751
160.0756904 3.519829221
170.0600403 4.463024394
172.0756904 8.801006927
174.0913404 4.267845648
176.1069905 1.11918406
184.0756904 1.342121098
185.0597059 3.04479363
202.086255 4.441811302
212.070605 1.892133919
213.0546206 2.175420192
230.0811697 4.050081573
231.0651853 2.032562842
248.0917343 2.659681471

Name: +ve in-silico MS/MS by CFM-ID for DEYSIHXVKZTHPW-UHFFFAOYSA-N
ID: DEYSIHXVKZTHPW-UHFFFAOYSA-N
Comment: Energy2
Num peaks: 31
39.02292652 1.394327718
41.00219107 1.189249241
49.00727645 4.255432572
51.02292652 4.214677126
53.00219107 2.142513846
53.03857658 3.997968889
55.01784114 3.526436805
76.01817548 1.851369559
79.01784114 4.587515731
81.0334912 8.539715283
83.04914126 1.63917427
87.00767038 1.706983602
96.99202031 1.102714272
99.00767038 2.57486676
101.0233204 1.701205724
107.0127558 3.362301431
109.0284058 5.332733678
111.0440559 1.259140826
120.0443902 3.642697589
123.0076704 1.194952216
125.0233204 1.606361381
127.0389705 2.60905829
128.0494756 1.371471916
131.0491413 1.175202106
137.0233204 1.682809711
144.0443902 1.654122033
154.0651257 1.232380529
155.0338851 1.017559813
160.0756904 1.762893984
184.0756904 1.011007175
185.0597059 1.249660389

Name: +ve in-silico MS/MS by CFM-ID for LLFFLVQNQBHBJJ-UHFFFAOYSA-N
ID: LLFFLVQNQBHBJJ-UHFFFAOYSA-N
Comment: Energy0
Num peaks: 13
106.0651257 2.128299749
113.0233204 1.07476938
134.0600403 2.068842525
172.0756904 5.806806012
174.0913404 1.859641186
176.1069905 1.403859887
185.0597059 3.974972653
202.086255 9.258428502
212.070605 2.879718469
213.0546206 4.295955767
230.0811697 13.60625936
231.0651853 10.90923311
248.0917343 21.1287062

Name: +ve in-silico MS/MS by CFM-ID for LLFFLVQNQBHBJJ-UHFFFAOYSA-N
ID: LLFFLVQNQBHBJJ-UHFFFAOYSA-N
Comment: Energy1
Num peaks: 29
39.02292652 1.423927108
55.01784114 1.359577378
67.01784114 2.657921143
95.01275576 1.178411185
96.99202031 1.979687925
99.00767038 1.716678568
106.0651257 3.529781741
108.0807757 1.574254923
132.0443902 1.715322916
134.0600403 7.121520668
136.0756904 1.021099823
141.0182351 1.061551114
154.0651257 2.214795847
156.0443902 1.715885417
157.0647913 1.710007831
158.0600403 1.042451408
160.0756904 1.328825724
170.0600403 4.848682195
172.0756904 10.69277604
174.0913404 5.0853059
176.1069905 1.285392002
184.0756904 1.563272803
185.0597059 3.512609577
202.086255 5.19466647
212.070605 1.949514653
213.0546206 2.347710483
230.0811697 4.421509263
231.0651853 2.313213251
248.0917343 3.135524387

Name: +ve in-silico MS/MS by CFM-ID for LLFFLVQNQBHBJJ-UHFFFAOYSA-N
ID: LLFFLVQNQBHBJJ-UHFFFAOYSA-N
Comment: Energy2
Num peaks: 31
39.02292652 7.899522189
41.03857658 1.509694337
53.00219107 2.214616655
55.01784114 4.316995644
63.02292652 1.930745621
65.00219107 1.910541594
65.03857658 1.780038046
67.01784114 7.971862546
69.0334912 1.089613103
77.03857658 2.107954621
78.03382555 1.231326512
79.05422664 1.851297223
90.03382555 1.614227244
91.05422664 1.533366658
95.01275576 2.149895997
99.00767038 0.9047368437
104.0494756 2.616955787
106.0651257 6.71001916
113.0233204 1.912934506
118.0651257 0.881191765
132.0443902 2.857626386
134.0600403 3.71110593
143.0491413 1.493239136
154.0651257 1.312963603
156.0443902 1.152706412
156.0807757 0.8953871837
157.0647913 1.077340142
172.0756904 0.967684992
184.0756904 1.375276705
185.0597059 1.404891289
186.0913404 0.9778976524

Name: +ve in-silico MS/MS by CFM-ID for QGFRHFSRMBMFMS-UHFFFAOYSA-N
ID: QGFRHFSRMBMFMS-UHFFFAOYSA-N
Comment: Energy0
Num peaks: 17
106.0651257 2.256305373
113.0233204 1.10760579
134.0600403 2.163532707
170.0600403 0.972325956
171.0440559 1.549862704
172.0756904 5.907544208
174.0913404 2.098519304
176.1069905 1.555183069
199.0389705 1.704658717
200.070605 1.137135247
201.0546206 1.369523178
202.086255 10.86409679
204.1019051 1.113477396
212.070605 3.038926645
217.0495352 5.833260488
230.0811697 14.52007401
248.0917343 22.98400894

Name: +ve in-silico MS/MS by CFM-ID for QGFRHFSRMBMFMS-UHFFFAOYSA-N
ID: QGFRHFSRMBMFMS-UHFFFAOYSA-N
Comment: Energy1
Num peaks: 30
39.02292652 1.383245688
55.01784114 1.454042538
67.01784114 3.150366725
95.01275576 1.234585781
96.99202031 1.966381405
99.00767038 1.771685019
106.0651257 3.513084168
108.0807757 2.111480784
123.0076704 0.9844480533
132.0443902 1.704145124
134.0600403 7.023554874
136.0756904 1.188664994
141.0182351 1.098685246
143.0491413 2.443082129
146.0600403 0.9545168304
154.0651257 2.089103637
156.0443902 1.482943749
160.0756904 1.63986446
170.0600403 4.34718555
171.0440559 1.824817191
172.0756904 10.39777459
174.0913404 5.548660951
176.1069905 1.394623774
184.0756904 1.751616138
202.086255 5.614559254
204.1019051 0.927126618
212.070605 1.998964261
217.0495352 1.179343515
230.0811697 4.576961283
248.0917343 3.291857351

Name: +ve in-silico MS/MS by CFM-ID for QGFRHFSRMBMFMS-UHFFFAOYSA-N
ID: QGFRHFSRMBMFMS-UHFFFAOYSA-N
Comment: Energy2
Num peaks: 31
39.02292652 7.475871487
41.03857658 1.482032621
51.02292652 1.553554075
53.00219107 2.399583198
55.01784114 4.834811267
63.02292652 1.292936034
65.00219107 1.847530742
67.01784114 8.278066291
69.0334912 1.093223359
90.03382555 1.468082841
95.01275576 2.147780682
96.99202031 0.8536551981
99.00767038 0.9045103686
104.0494756 2.576878831
105.0334912 1.575575178
106.0651257 7.160128965
108.0807757 1.1076936
113.0233204 2.066902272
128.0494756 0.8754536004
129.0334912 1.774409665
132.0443902 2.4464596
134.0600403 3.520509976
143.0491413 2.064444825
154.0651257 1.165340529
156.0443902 0.9440782658
156.0807757 0.8074027673
171.0440559 1.045841022
172.0756904 0.926405325
184.0756904 1.551005347
186.0913404 1.192907752
232.0604342 0.9270683309

Name: +ve in-silico MS/MS by CFM-ID for RYPFOSDMWXQPPO-UHFFFAOYSA-N
ID: RYPFOSDMWXQPPO-UHFFFAOYSA-N
Comment: Energy0
Num peaks: 13
106.0651257 2.117021241
113.0233204 1.071813419
134.0600403 2.060538583
172.0756904 5.790497239
174.0913404 1.854221654
176.1069905 1.399888369
185.0597059 3.960587414
202.086255 9.218027015
212.070605 2.873483146
213.0546206 4.288195913
230.0811697 13.56499861
231.0651853 10.87890839
248.0917343 21.04457348

Name: +ve in-silico MS/MS by CFM-ID for RYPFOSDMWXQPPO-UHFFFAOYSA-N
ID: RYPFOSDMWXQPPO-UHFFFAOYSA-N
Comment: Energy1
Num peaks: 29
39.02292652 1.472629128
55.01784114 1.353589982
67.01784114 2.69470514
95.01275576 1.173030738
96.99202031 1.973371325
99.00767038 1.710526002
106.0651257 3.430801066
108.0807757 1.567971646
132.0443902 1.70532301
134.0600403 7.038531589
136.0756904 1.016693649
141.0182351 1.057404814
154.0651257 2.209601746
156.0443902 1.718643748
157.0647913 1.705697444
158.0600403 1.090523124
160.0756904 1.316911365
170.0600403 4.835510141
172.0756904 10.65794704
174.0913404 5.066531385
176.1069905 1.280813448
184.0756904 1.550437522
185.0597059 3.488092759
202.086255 5.155894122
212.070605 1.943259706
213.0546206 2.341818292
230.0811697 4.40298321
231.0651853 2.30490961
248.0917343 3.118167486

Name: +ve in-silico MS/MS by CFM-ID for RYPFOSDMWXQPPO-UHFFFAOYSA-N
ID: RYPFOSDMWXQPPO-UHFFFAOYSA-N
Comment: Energy2
Num peaks: 31
39.02292652 7.138983477
41.03857658 1.520256749
53.00219107 2.324270393
55.01784114 4.307662434
65.00219107 1.922740358
65.03857658 1.848918921
67.01784114 8.602366029
69.0334912 1.088455373
77.03857658 2.028545122
78.03382555 1.553876633
79.05422664 1.753236703
90.03382555 2.237084587
91.05422664 1.553606206
95.01275576 2.156036261
96.99202031 0.8856038836
99.00767038 0.9078015397
104.0494756 2.27062866
106.0651257 5.394558082
113.0233204 1.929151345
118.0651257 0.8839832877
132.0443902 3.134737967
134.0600403 3.746165039
143.0491413 1.457446284
154.0651257 1.337593214
156.0443902 1.788910924
156.0807757 0.8982236761
157.0647913 1.087355255
158.0600403 1.043837137
172.0756904 0.9731491701
184.0756904 1.376001178
185.0597059 1.413449363

Name: +ve in-silico MS/MS by CFM-ID for CXIAUKSDIXQKJW-UHFFFAOYSA-N
ID: CXIAUKSDIXQKJW-UHFFFAOYSA-N
Comment: Energy0
Num peaks: 11
113.0233204 2.171735805
120.0443902 2.841111143
127.0389705 2.952764203
174.0913404 4.034496496
176.1069905 4.615373172
185.0597059 4.455794067
202.086255 9.405087783
212.070605 2.580255244
230.0811697 14.66659919
231.0651853 12.50408755
248.0917343 21.10213556

Name: +ve in-silico MS/MS by CFM-ID for CXIAUKSDIXQKJW-UHFFFAOYSA-N
ID: CXIAUKSDIXQKJW-UHFFFAOYSA-N
Comment: Energy1
Num peaks: 22
39.02292652 3.005545694
81.0334912 3.199135436
94.06512568 2.421501429
95.01275576 1.418837011
111.0076704 3.296088592
113.0233204 2.38894806
120.0443902 11.22755407
127.0389705 2.358817564
134.0600403 1.714097533
155.0338851 1.395564306
158.0600403 2.717876406
160.0756904 1.624089307
174.0913404 8.357483674
176.1069905 1.188077754
184.0756904 2.008823176
185.0597059 5.040513929
202.086255 7.363634991
212.070605 2.179344808
213.0546206 1.272405217
230.0811697 7.520027823
231.0651853 3.88898538
248.0917343 4.881873062

Name: +ve in-silico MS/MS by CFM-ID for CXIAUKSDIXQKJW-UHFFFAOYSA-N
ID: CXIAUKSDIXQKJW-UHFFFAOYSA-N
Comment: Energy2
Num peaks: 24
39.02292652 11.05734455
41.03857658 2.10666401
49.00727645 1.828201256
51.02292652 1.763898014
55.05422664 7.477013419
64.01817548 1.187166717
65.00219107 2.943657866
67.01784114 2.208629091
69.0334912 2.553510145
76.01817548 2.028972924
81.0334912 13.9188473
83.04914126 2.605968055
109.0284058 1.735125496
111.0076704 2.930483435
111.0440559 1.211424194
113.0233204 1.713031188
120.0443902 5.92367876
127.0389705 3.964841325
143.0491413 2.300774594
156.0807757 2.312933624
158.0600403 2.199939336
158.0964258 1.827857702
159.0804414 1.053816721
185.0597059 1.365955782

Name: +ve in-silico MS/MS by CFM-ID for NQRVBSSYGIOVBR-UHFFFAOYSA-N
ID: NQRVBSSYGIOVBR-UHFFFAOYSA-N
Comment: Energy0
Num peaks: 11
106.0651257 2.207942995
134.0600403 1.730416725
172.0756904 6.104656752
174.0913404 1.92771655
185.0597059 4.060821956
202.086255 9.65189984
212.070605 2.505550363
213.0546206 4.396381257
230.0811697 14.4914966
231.0651853 11.12384053
248.0917343 22.02827303

Name: +ve in-silico MS/MS by CFM-ID for NQRVBSSYGIOVBR-UHFFFAOYSA-N
ID: NQRVBSSYGIOVBR-UHFFFAOYSA-N
Comment: Energy1
Num peaks: 25
39.02292652 1.333905652
67.01784114 1.813790534
95.01275576 1.288966837
96.99202031 2.165185219
99.00767038 1.931833747
106.0651257 3.945734713
108.0807757 1.827257325
117.0334912 2.394882686
132.0443902 1.99448265
134.0600403 6.120364727
154.0651257 2.832628693
157.0647913 1.818261488
158.0600403 1.259734672
160.0756904 1.520195256
172.0756904 13.56649377
174.0913404 5.731531354
176.1069905 1.425014893
184.0756904 1.777235163
185.0597059 3.900959601
202.086255 6.044810433
212.070605 1.558524866
213.0546206 2.633885221
230.0811697 5.476729111
231.0651853 2.513517529
248.0917343 3.677206805

Name: +ve in-silico MS/MS by CFM-ID for NQRVBSSYGIOVBR-UHFFFAOYSA-N
ID: NQRVBSSYGIOVBR-UHFFFAOYSA-N
Comment: Energy2
Num peaks: 31
39.02292652 6.865570693
41.03857658 1.304141849
49.00727645 1.748216889
53.00219107 1.954345197
55.01784114 2.251227163
65.00219107 2.24666771
65.03857658 1.925127976
67.01784114 8.366944606
69.0334912 1.26432262
79.05422664 2.938399579
90.03382555 2.209864843
91.05422664 1.719084842
95.01275576 2.466123545
96.99202031 0.9732041123
99.00767038 1.160441687
106.0651257 8.456987729
113.0233204 2.072187104
117.0334912 4.023387408
118.0651257 0.9500548057
132.0443902 4.03040579
134.0600403 3.518818424
143.0491413 1.778353184
154.0651257 1.829406557
156.0807757 0.9635322634
157.0647913 1.185760405
158.0600403 0.914037789
172.0756904 1.542819614
184.0756904 1.402072157
185.0597059 1.612500975
186.0913404 0.8069169583
213.0546206 0.8952036032

Name: +ve in-silico MS/MS by CFM-ID for PZZFWOREIDSLSY-UHFFFAOYSA-N
ID: PZZFWOREIDSLSY-UHFFFAOYSA-N
Comment: Energy0
Num peaks: 13
113.0233204 2.595236254
120.0443902 1.985928039
170.0600403 1.687026972
172.0756904 8.403482993
174.0913404 2.862409158
176.1069905 1.592935514
185.0597059 5.449580085
202.086255 11.36075714
212.070605 2.053684138
213.0546206 5.344136518
230.0811697 14.96620318
231.0651853 8.18238771
248.0917343 14.69107444

Name: +ve in-silico MS/MS by CFM-ID for PZZFWOREIDSLSY-UHFFFAOYSA-N
ID: PZZFWOREIDSLSY-UHFFFAOYSA-N
Comment: Energy1
Num peaks: 23
39.02292652 1.731701074
53.03857658 1.278316668
81.0334912 1.836079974
94.06512568 2.266519854
109.0284058 1.200301791
120.0443902 9.488432149
122.0600403 1.501780435
144.0443902 1.507712844
146.0600403 1.560491466
153.0334912 3.850902999
154.0651257 2.810869962
155.0491413 3.42652078
157.0647913 1.619702953
170.0600403 5.869814524
172.0756904 13.75607983
174.0913404 5.195559205
176.1069905 2.359023724
184.0756904 1.940105924
185.0597059 4.887305607
202.086255 6.869970306
213.0546206 1.655568795
230.0811697 2.509495431
248.0917343 1.300287563

Name: +ve in-silico MS/MS by CFM-ID for PZZFWOREIDSLSY-UHFFFAOYSA-N
ID: PZZFWOREIDSLSY-UHFFFAOYSA-N
Comment: Energy2
Num peaks: 31
39.02292652 2.063344785
49.00727645 5.367279741
51.02292652 6.70372035
53.03857658 6.833814446
55.01784114 2.837308969
55.05422664 1.174221185
64.01817548 0.9500590388
69.0334912 5.025968976
76.01817548 2.176104969
77.00219107 1.26332524
79.01784114 2.434364094
81.0334912 6.15672078
83.04914126 1.1015802
94.06512568 0.7939860289
96.99202031 0.9522981675
109.0284058 1.72435617
113.0233204 1.58070299
116.0494756 1.186476807
120.0443902 8.802545587
127.0389705 1.275892483
129.0334912 1.323729621
144.0443902 1.419792492
146.0600403 0.8574925488
154.0651257 2.254082637
155.0491413 1.391570684
156.0807757 1.23091902
157.0647913 1.319630635
158.0964258 0.8030008783
172.0756904 2.819603341
184.0756904 0.7560709262
185.0597059 1.80112022

Name: +ve in-silico MS/MS by CFM-ID for DBICIRMWLODTKP-UHFFFAOYSA-N
ID: DBICIRMWLODTKP-UHFFFAOYSA-N
Comment: Energy0
Num peaks: 10
120.0443902 2.407697703
127.0389705 1.413017409
158.0600403 4.349487691
202.086255 1.677296341
212.070605 2.592199195
213.0546206 5.414232883
216.0655196 2.630440455
230.0811697 17.53841749
231.0651853 14.41890169
248.0917343 28.45925212

Name: +ve in-silico MS/MS by CFM-ID for DBICIRMWLODTKP-UHFFFAOYSA-N
ID: DBICIRMWLODTKP-UHFFFAOYSA-N
Comment: Energy1
Num peaks: 27
94.06512568 2.54761989
95.01275576 1.291953585
113.0233204 2.684450261
120.0443902 9.262209323
122.0600403 1.362370193
127.0389705 1.307027451
129.0334912 1.11517471
137.0233204 1.102714389
140.0494756 2.315252463
143.0491413 1.262855684
144.0443902 1.618548957
146.0600403 1.90091599
155.0338851 1.63412304
158.0600403 11.23329681
160.0756904 4.504472573
170.0600403 1.760611231
172.0756904 1.194942157
185.0597059 2.725672412
198.0549549 1.28243475
200.070605 1.105345633
202.086255 5.177573715
212.070605 1.304622253
213.0546206 3.530429711
216.0655196 1.367768387
230.0811697 7.221799985
231.0651853 3.771403232
248.0917343 5.280487245

Name: +ve in-silico MS/MS by CFM-ID for DBICIRMWLODTKP-UHFFFAOYSA-N
ID: DBICIRMWLODTKP-UHFFFAOYSA-N
Comment: Energy2
Num peaks: 31
39.02292652 3.747580067
49.00727645 2.487159891
51.02292652 2.24998056
53.00219107 1.030473079
53.03857658 1.056712719
55.01784114 1.522887695
64.01817548 1.406696086
69.0334912 1.244695476
76.01817548 2.555893617
81.0334912 6.983695883
83.01275576 1.238184547
85.02840582 1.137102083
95.01275576 3.359751306
97.02840582 2.684394926
104.0494756 1.21090879
105.0334912 1.023544243
109.0284058 2.236775205
113.0233204 1.959956983
116.0494756 1.023175266
120.0443902 5.185261721
125.0233204 1.928679361
127.0389705 3.113519762
128.0494756 1.004835161
129.0334912 2.745819422
131.0491413 0.9347545823
140.0494756 1.549415099
144.0443902 1.520599833
158.0600403 1.250622193
170.0600403 3.28474731
185.0597059 1.55153776
213.0546206 0.9794058802

Name: +ve in-silico MS/MS by CFM-ID for BCWMYTFVXWYFKV-UHFFFAOYSA-N
ID: BCWMYTFVXWYFKV-UHFFFAOYSA-N
Comment: Energy0
Num peaks: 14
113.0233204 1.252506239
120.0443902 2.339321314
127.0389705 1.531906003
158.0600403 6.652810986
160.0756904 2.072588281
162.0913404 1.707763753
188.070605 1.847627735
199.0389705 2.606105527
213.0546206 1.61839111
216.0655196 7.902963186
218.0811697 1.735972962
230.0811697 7.277750746
231.0651853 15.13473212
248.0917343 27.3083823

Name: +ve in-silico MS/MS by CFM-ID for BCWMYTFVXWYFKV-UHFFFAOYSA-N
ID: BCWMYTFVXWYFKV-UHFFFAOYSA-N
Comment: Energy1
Num peaks: 28
39.02292652 1.655450187
67.01784114 1.760182503
94.06512568 2.32239257
95.01275576 0.8586823007
111.0076704 2.175753921
113.0233204 2.588477791
120.0443902 8.786229322
122.0600403 1.042342827
127.0389705 1.185687305
129.0334912 1.033663583
140.0494756 3.466430014
142.0651257 1.057408082
143.0491413 2.272271524
144.0443902 1.410334515
146.0600403 1.414039912
155.0338851 1.456420951
158.0600403 16.19802065
160.0756904 6.679581885
162.0913404 1.73268436
170.0600403 0.9439675831
171.0440559 2.214360127
188.070605 2.824607816
199.0389705 1.440334107
213.0546206 1.099022079
216.0655196 2.776901125
230.0811697 2.4799529
231.0651853 3.288693499
248.0917343 4.656564454

Name: +ve in-silico MS/MS by CFM-ID for BCWMYTFVXWYFKV-UHFFFAOYSA-N
ID: BCWMYTFVXWYFKV-UHFFFAOYSA-N
Comment: Energy2
Num peaks: 31
39.02292652 6.942790566
41.00219107 1.114224401
41.03857658 0.8864867708
49.00727645 2.129996342
51.02292652 1.818551839
53.00219107 1.614675976
53.03857658 0.8507937761
55.01784114 1.844185208
59.01275576 4.576800897
61.02840582 1.042225659
64.01817548 1.201494652
65.00219107 2.174298918
67.01784114 8.410003824
69.0334912 1.087239449
76.01817548 2.238136035
83.01275576 1.41137132
95.01275576 2.95218018
97.02840582 1.027235268
104.0494756 0.8382797646
120.0443902 6.1085758
127.0389705 1.722392387
129.0334912 2.165859345
140.0494756 2.287686443
142.0651257 0.8805485335
143.0491413 1.246362955
144.0443902 1.649808732
144.0807757 0.8272281281
146.0600403 0.8297542612
158.0600403 2.46449184
170.0600403 1.872977365
171.0440559 2.147769743

Name: +ve in-silico MS/MS by CFM-ID for YJLSIEGAIQSEFP-UHFFFAOYSA-N
ID: YJLSIEGAIQSEFP-UHFFFAOYSA-N
Comment: Energy0
Num peaks: 6
170.0600403 3.892159781
184.0756904 3.514028505
188.070605 5.846424938
212.070605 19.53946702
230.0811697 41.25733677
248.0917343 13.08891121

Name: +ve in-silico MS/MS by CFM-ID for YJLSIEGAIQSEFP-UHFFFAOYSA-N
ID: YJLSIEGAIQSEFP-UHFFFAOYSA-N
Comment: Energy1
Num peaks: 9
146.0600403 5.558674356
170.0600403 4.205568669
184.0756904 12.65484991
186.0913404 3.757243741
188.070605 4.529212762
202.086255 11.37996686
212.070605 14.78288547
230.0811697 20.62140662
248.0917343 6.156787688

Name: +ve in-silico MS/MS by CFM-ID for YJLSIEGAIQSEFP-UHFFFAOYSA-N
ID: YJLSIEGAIQSEFP-UHFFFAOYSA-N
Comment: Energy2
Num peaks: 16
43.01784114 2.242008195
59.01275576 2.251984855
83.01275576 1.450745974
85.02840582 1.45839228
146.0600403 3.512326692
168.0443902 15.29987542
170.0600403 12.07761811
172.0393049 1.896834193
184.0756904 12.63906236
186.0549549 5.103945791
186.0913404 3.497198465
188.070605 5.022756026
202.086255 2.346702426
212.070605 5.951654324
214.0498695 2.228974464
230.0811697 3.05999806

Name: +ve in-silico MS/MS by CFM-ID for SHSQJKAMDXXMJD-UHFFFAOYSA-N
ID: SHSQJKAMDXXMJD-UHFFFAOYSA-N
Comment: Energy0
Num peaks: 6
159.0440559 0.2513331124
171.0440559 0.3072461802
183.0440559 0.3454389604
185.0597059 0.7234436183
197.0233204 0.3706308997
213.0546206 96.71759506

Name: +ve in-silico MS/MS by CFM-ID for SHSQJKAMDXXMJD-UHFFFAOYSA-N
ID: SHSQJKAMDXXMJD-UHFFFAOYSA-N
Comment: Energy1
Num peaks: 6
169.0284058 2.083497706
171.0440559 4.276069954
183.0440559 8.171950732
185.0597059 10.51340673
197.0233204 1.701909042
213.0546206 58.36641208

Name: +ve in-silico MS/MS by CFM-ID for SHSQJKAMDXXMJD-UHFFFAOYSA-N
ID: SHSQJKAMDXXMJD-UHFFFAOYSA-N
Comment: Energy2
Num peaks: 17
39.02292652 6.473388186
41.03857658 2.887456855
49.00727645 8.041004331
63.02292652 2.850395977
65.03857658 2.128940323
141.0334912 3.532548543
143.0491413 4.135213439
153.0334912 2.006311839
155.0491413 7.467470009
157.0647913 4.424478841
159.0440559 2.596263947
167.0491413 9.333292911
169.0284058 7.150176212
171.0440559 2.379743667
183.0440559 4.729215114
185.0597059 8.06332968
197.0233204 2.094395477

Name: +ve in-silico MS/MS by CFM-ID for QSTMEZQGFPFBCS-UHFFFAOYSA-N
ID: QSTMEZQGFPFBCS-UHFFFAOYSA-N
Comment: Energy0
Num peaks: 6
55.01784114 0.6568717366
57.0334912 1.446400826
105.0334912 0.3925602869
174.0549549 0.5276520699
212.070605 14.8571978
230.0811697 78.71465953

Name: +ve in-silico MS/MS by CFM-ID for QSTMEZQGFPFBCS-UHFFFAOYSA-N
ID: QSTMEZQGFPFBCS-UHFFFAOYSA-N
Comment: Energy1
Num peaks: 9
109.0284058 1.542791426
111.0440559 3.999814405
120.0443902 9.302810586
126.0549549 2.2370061
200.070605 3.741163169
202.086255 4.082576096
204.0655196 1.455950311
212.070605 18.23478453
230.0811697 36.34616549

Name: +ve in-silico MS/MS by CFM-ID for QSTMEZQGFPFBCS-UHFFFAOYSA-N
ID: QSTMEZQGFPFBCS-UHFFFAOYSA-N
Comment: Energy2
Num peaks: 27
25.00727645 2.131837343
39.02292652 9.151827249
41.00219107 1.34773722
49.00727645 3.250884927
51.02292652 1.897767045
53.00219107 3.684910001
55.01784114 6.915892855
57.0334912 1.606079783
63.02292652 3.305530103
65.00219107 5.080694206
65.03857658 1.24544215
67.01784114 2.548862045
79.05422664 1.072633961
89.00219107 1.452368483
105.0334912 8.807727382
120.0443902 1.99710373
146.0600403 2.464759554
156.0443902 3.434843373
158.0600403 2.379284541
162.0549549 1.729918292
168.0443902 1.557157748
170.0600403 1.303049515
172.0393049 2.054338176
186.0549549 1.18697851
204.0655196 1.440658429
212.070605 6.030820027
214.0498695 1.822249798

Name: +ve in-silico MS/MS by CFM-ID for AHYNSNZJDYCQMW-UHFFFAOYSA-N
ID: AHYNSNZJDYCQMW-UHFFFAOYSA-N
Comment: Energy0
Num peaks: 6
41.03857658 0.2895750708
105.0334912 0.7113802868
126.0549549 0.3196373601
212.070605 17.49302294
214.0498695 0.3508683066
230.0811697 78.42339844

Name: +ve in-silico MS/MS by CFM-ID for AHYNSNZJDYCQMW-UHFFFAOYSA-N
ID: AHYNSNZJDYCQMW-UHFFFAOYSA-N
Comment: Energy1
Num peaks: 13
109.0284058 2.672139869
111.0440559 2.303530502
120.0443902 10.64230668
126.0549549 6.540393455
160.0393049 1.459041876
172.0393049 1.139439806
174.0549549 1.626897641
188.0342195 1.69732805
200.070605 3.175472988
202.086255 7.296519888
204.0655196 1.207744467
212.070605 17.53097881
230.0811697 23.78169907

Name: +ve in-silico MS/MS by CFM-ID for AHYNSNZJDYCQMW-UHFFFAOYSA-N
ID: AHYNSNZJDYCQMW-UHFFFAOYSA-N
Comment: Energy2
Num peaks: 27
25.00727645 1.163101077
39.02292652 8.147272272
41.00219107 2.138782094
41.03857658 4.165424719
43.01784114 1.100868903
49.00727645 4.464775632
51.02292652 5.904763164
53.03857658 3.380637677
55.01784114 2.280724952
63.02292652 3.788768634
65.00219107 4.292873461
67.01784114 1.96284997
79.05422664 2.645276253
89.00219107 1.128941497
105.0334912 11.4720349
132.0443902 1.547037455
146.0600403 2.154607578
156.0443902 1.748307429
158.0600403 1.591999063
160.0393049 1.529446588
162.0549549 1.026842902
172.0393049 1.417382983
184.0756904 1.290026359
202.0498695 1.106988154
204.0655196 1.415832548
212.070605 5.728292865
214.0498695 1.581200217

Name: +ve in-silico MS/MS by CFM-ID for SXORFJDUQLJMFC-UHFFFAOYSA-N
ID: SXORFJDUQLJMFC-UHFFFAOYSA-N
Comment: Energy0
Num peaks: 6
111.0440559 0.3088707064
186.0549549 0.2020789108
200.070605 0.2816727135
212.070605 24.75713018
213.0546206 1.241329145
230.0811697 70.84583276

Name: +ve in-silico MS/MS by CFM-ID for SXORFJDUQLJMFC-UHFFFAOYSA-N
ID: SXORFJDUQLJMFC-UHFFFAOYSA-N
Comment: Energy1
Num peaks: 9
156.0443902 2.462551761
158.0600403 2.873517492
182.0600403 4.964602203
184.0756904 2.749144662
200.070605 18.29625548
202.086255 3.619632635
212.070605 19.05167937
213.0546206 3.134820581
230.0811697 25.26317911

Name: +ve in-silico MS/MS by CFM-ID for SXORFJDUQLJMFC-UHFFFAOYSA-N
ID: SXORFJDUQLJMFC-UHFFFAOYSA-N
Comment: Energy2
Num peaks: 26
39.02292652 1.429098614
41.00219107 1.074281463
49.00727645 1.414550257
51.02292652 1.453196957
53.00219107 2.23079744
57.0334912 3.603322819
67.01784114 4.596268309
85.02840582 1.188563609
105.0334912 1.159626586
109.0284058 3.468087314
135.0076704 1.237460659
142.0651257 3.139761501
154.0651257 1.043579903
156.0443902 3.570919951
158.0600403 4.773067113
168.0443902 4.488779676
170.0600403 6.554194095
182.0600403 2.273555931
184.0393049 1.622486479
184.0756904 6.976066821
186.0549549 1.546286285
196.0393049 3.049255399
202.086255 1.1375747
204.0655196 1.144053471
212.070605 14.59606255
214.0498695 1.578415831

Name: +ve in-silico MS/MS by CFM-ID for GGEADXABTAZFIA-UHFFFAOYSA-N
ID: GGEADXABTAZFIA-UHFFFAOYSA-N
Comment: Energy0
Num peaks: 10
72.04439023 6.25632441
74.0600403 2.67039203
118.0498695 11.94669477
125.0345538 6.557595005
166.0611029 6.295352106
168.076753 2.041491276
184.0716676 10.0041064
212.0665822 15.24938812
213.0505978 3.122728238
230.0771469 17.12573187

Name: +ve in-silico MS/MS by CFM-ID for GGEADXABTAZFIA-UHFFFAOYSA-N
ID: GGEADXABTAZFIA-UHFFFAOYSA-N
Comment: Energy1
Num peaks: 17
58.02874017 1.434637594
70.02874017 3.232921011
72.04439023 9.882894119
74.0600403 1.556460371
82.02874017 1.297710002
84.00800472 1.404419147
86.02365479 2.476996061
113.0345538 2.575713746
118.0498695 4.350086268
125.0345538 20.62726016
166.0611029 10.4560487
167.0451185 1.249980609
168.076753 5.762453659
184.0716676 5.552900327
186.0873177 1.943532435
195.0400331 2.508527958
212.0665822 4.771195739

Name: +ve in-silico MS/MS by CFM-ID for GGEADXABTAZFIA-UHFFFAOYSA-N
ID: GGEADXABTAZFIA-UHFFFAOYSA-N
Comment: Energy2
Num peaks: 15
53.00219107 1.472094461
56.0130901 1.976462215
68.0130901 2.821023955
70.02874017 3.425840709
72.04439023 37.23810826
74.0600403 4.491345452
82.02874017 1.586778183
83.02398914 1.61117468
97.0396392 9.283055106
99.05528926 1.690173274
109.0396392 1.482841953
113.0345538 1.884450195
118.0498695 5.816536721
125.0345538 3.930376655
166.0611029 2.005139718

Name: +ve in-silico MS/MS by CFM-ID for AYFJETNNGBEEIJ-UHFFFAOYSA-N
ID: AYFJETNNGBEEIJ-UHFFFAOYSA-N
Comment: Energy0
Num peaks: 21
42.03382555 1.766704669
44.04947561 3.172230392
44.99710569 2.629963252
74.00589655 1.868277453
74.02365479 1.112576924
76.02154661 5.161686332
78.03719668 2.775182285
84.00800472 1.45720905
88.03930485 4.419941254
115.9800757 2.710801747
120.0113759 3.036961052
122.0270259 3.261273881
127.075356 1.239920575
184.0790615 1.92612118
186.0947116 9.949497172
187.0787271 1.613360073
202.0896262 1.066839322
204.1052762 13.15705677
212.0739761 3.224248259
230.0845408 9.379364289
248.0951055 6.059572724

Name: +ve in-silico MS/MS by CFM-ID for AYFJETNNGBEEIJ-UHFFFAOYSA-N
ID: AYFJETNNGBEEIJ-UHFFFAOYSA-N
Comment: Energy1
Num peaks: 31
39.02292652 1.901980781
41.03857658 1.169862969
42.03382555 1.128250726
44.04947561 7.228087133
44.99710569 0.887801824
46.06512568 1.129916285
55.05422664 4.764633477
57.06987671 1.97453958
74.02365479 1.153593913
76.02154661 3.836557004
88.03930485 3.878957676
90.05495492 1.091761206
104.0164612 1.259748012
109.0647913 3.346045078
111.0804414 0.904079538
118.0321113 1.277909847
120.0113759 0.8718797994
122.0270259 1.59422667
127.075356 4.675505238
148.042676 0.9265979611
161.0630771 0.8130961583
169.0681625 1.4114543
174.0219405 0.7610813485
184.0790615 0.7904771021
186.0219405 0.76299945
186.0947116 9.86252462
187.0787271 2.530671121
204.1052762 4.678475374
212.0739761 4.387282322
230.0845408 6.070608309
248.0951055 1.651697915

Name: +ve in-silico MS/MS by CFM-ID for AYFJETNNGBEEIJ-UHFFFAOYSA-N
ID: AYFJETNNGBEEIJ-UHFFFAOYSA-N
Comment: Energy2
Num peaks: 25
40.01817548 3.178547052
42.03382555 6.263654499
44.04947561 13.76573117
44.99710569 6.318247706
46.06512568 1.617974683
55.05422664 3.621209402
57.06987671 0.7987584963
61.01064758 1.413308257
63.02629764 0.7478043553
65.99744004 1.578864167
69.97459642 1.346898601
71.99024648 1.700404232
74.00589655 5.104971165
76.02154661 15.97474386
78.03719668 3.947921015
81.06987671 0.9806503741
84.00800472 2.085771807
88.03930485 1.118860418
97.96951104 0.7917274393
102.0008112 0.9035453616
104.0164612 1.769916758
115.9800757 1.257804865
143.0525124 0.7503753049
186.0947116 2.378568606
187.0787271 1.271927401

Name: +ve in-silico MS/MS by CFM-ID for NLYYYVUZZOFHJU-UHFFFAOYSA-N
ID: NLYYYVUZZOFHJU-UHFFFAOYSA-N
Comment: Energy0
Num peaks: 6
109.0284058 1.2071301
153.0334912 1.040622981
157.0284058 1.303592701
183.0440559 2.185553485
185.0597059 3.080573302
213.0546206 82.80951825

Name: +ve in-silico MS/MS by CFM-ID for NLYYYVUZZOFHJU-UHFFFAOYSA-N
ID: NLYYYVUZZOFHJU-UHFFFAOYSA-N
Comment: Energy1
Num peaks: 15
53.00219107 1.799487154
55.01784114 2.694761912
79.05422664 3.096715097
105.0334912 1.757435601
109.0284058 7.725049808
135.0076704 2.552052901
143.0491413 2.317275462
153.0334912 2.10149267
155.0491413 3.457620898
157.0284058 1.699402022
157.0647913 2.191635133
181.0284058 1.769925064
183.0440559 5.835303528
185.0597059 19.50557187
213.0546206 22.41335204

Name: +ve in-silico MS/MS by CFM-ID for NLYYYVUZZOFHJU-UHFFFAOYSA-N
ID: NLYYYVUZZOFHJU-UHFFFAOYSA-N
Comment: Energy2
Num peaks: 25
25.00727645 1.5085647
39.02292652 5.108451232
49.00727645 10.14226156
51.02292652 4.030174748
53.00219107 4.664803375
55.01784114 3.580052314
65.00219107 3.322688267
77.00219107 1.546988506
79.05422664 1.251751762
101.0385766 1.890630735
115.0542266 3.709521656
117.0334912 1.416395157
125.0385766 3.565677919
127.0542266 3.431128135
131.0491413 1.494889478
139.0542266 1.592756703
143.0491413 3.152466005
153.0334912 9.988332528
155.0491413 4.136634609
157.0284058 3.283382462
157.0647913 1.640136554
167.0491413 1.725122148
185.0233204 1.614011909
185.0597059 1.373818056
187.0389705 1.328235889

Name: +ve in-silico MS/MS by CFM-ID for WIJVTVXPTRUHSA-UHFFFAOYSA-N
ID: WIJVTVXPTRUHSA-UHFFFAOYSA-N
Comment: Energy0
Num peaks: 6
109.0284058 1.219622177
159.0440559 1.284617507
181.0284058 1.68732718
183.0440559 3.191431819
185.0597059 1.379818438
213.0546206 82.58149849

Name: +ve in-silico MS/MS by CFM-ID for WIJVTVXPTRUHSA-UHFFFAOYSA-N
ID: WIJVTVXPTRUHSA-UHFFFAOYSA-N
Comment: Energy1
Num peaks: 15
53.00219107 3.109021484
79.05422664 3.016354387
105.0334912 1.82368423
109.0284058 7.680343053
135.0076704 2.527384143
143.0491413 2.274883103
153.0334912 2.446955414
155.0491413 3.856734041
157.0647913 1.801304238
159.0440559 1.445985574
167.0491413 1.364669472
181.0284058 2.94427212
183.0440559 7.07553027
185.0597059 17.82977361
213.0546206 22.09368662

Name: +ve in-silico MS/MS by CFM-ID for WIJVTVXPTRUHSA-UHFFFAOYSA-N
ID: WIJVTVXPTRUHSA-UHFFFAOYSA-N
Comment: Energy2
Num peaks: 23
25.00727645 1.349011652
39.02292652 4.139536464
49.00727645 10.79867245
51.02292652 4.263523068
53.00219107 6.087322284
55.01784114 2.162903309
65.00219107 3.021042763
77.00219107 1.473363427
79.01784114 1.338275336
79.05422664 1.471040496
101.0385766 1.792590729
115.0542266 3.579551751
117.0334912 1.637383845
125.0385766 3.385035493
127.0542266 3.26747948
131.0491413 3.368420217
139.0542266 1.538536142
143.0491413 2.757973337
153.0334912 11.86586004
155.0491413 4.481347517
157.0284058 4.436581605
159.0440559 1.582663368
185.0233204 1.338893552

Name: +ve in-silico MS/MS by CFM-ID for WTRSPGMDGKIXNF-UHFFFAOYSA-N
ID: WTRSPGMDGKIXNF-UHFFFAOYSA-N
Comment: Energy0
Num peaks: 6
79.05422664 0.270086053
109.0284058 1.383386642
185.0597059 1.096896186
187.0389705 0.2471903714
197.0233204 0.3239789934
213.0546206 94.42245233

Name: +ve in-silico MS/MS by CFM-ID for WTRSPGMDGKIXNF-UHFFFAOYSA-N
ID: WTRSPGMDGKIXNF-UHFFFAOYSA-N
Comment: Energy1
Num peaks: 8
79.05422664 3.654213563
109.0284058 10.31830033
135.0076704 3.355642277
155.0491413 2.114645736
157.0647913 2.631937675
183.0440559 4.560923807
185.0597059 24.41968528
213.0546206 29.35768847

Name: +ve in-silico MS/MS by CFM-ID for WTRSPGMDGKIXNF-UHFFFAOYSA-N
ID: WTRSPGMDGKIXNF-UHFFFAOYSA-N
Comment: Energy2
Num peaks: 24
39.02292652 3.161452708
49.00727645 9.503230262
51.02292652 4.994368745
53.00219107 1.69269767
53.03857658 1.657903122
55.01784114 1.655640015
63.02292652 1.606489303
77.00219107 2.992039053
79.05422664 2.300145368
81.0334912 2.619670927
109.0284058 2.320047841
115.0542266 2.131288345
125.0385766 3.181595658
127.0542266 3.617522941
139.0542266 1.745227609
143.0491413 1.976064616
153.0334912 10.90983294
155.0491413 4.711196773
157.0647913 4.3943155
167.0491413 3.117684136
169.0284058 1.685479665
185.0233204 1.843549898
185.0597059 4.872241477
197.0233204 1.533721841

Name: +ve in-silico MS/MS by CFM-ID for IVLZUVBICUTOCB-UHFFFAOYSA-N
ID: IVLZUVBICUTOCB-UHFFFAOYSA-N
Comment: Energy0
Num peaks: 6
167.0491413 0.280708791
171.0440559 0.536287499
183.0440559 0.2867758344
185.0597059 0.5483473617
195.0440559 1.128970468
213.0546206 96.28753595

Name: +ve in-silico MS/MS by CFM-ID for IVLZUVBICUTOCB-UHFFFAOYSA-N
ID: IVLZUVBICUTOCB-UHFFFAOYSA-N
Comment: Energy1
Num peaks: 6
167.0491413 4.409848883
169.0647913 4.935651727
171.0440559 7.152832574
183.0440559 3.912029606
185.0597059 18.68325576
213.0546206 49.36226569

Name: +ve in-silico MS/MS by CFM-ID for IVLZUVBICUTOCB-UHFFFAOYSA-N
ID: IVLZUVBICUTOCB-UHFFFAOYSA-N
Comment: Energy2
Num peaks: 14
127.0542266 1.897356752
129.0334912 6.459420511
139.0542266 4.414754457
141.0698767 2.670641723
143.0491413 15.21880663
157.0647913 2.552215783
165.0334912 2.524286845
167.0491413 13.81986452
169.0284058 3.102254681
169.0647913 3.227931619
171.0440559 13.4005449
183.0440559 2.829416251
185.0597059 4.555626388
195.0440559 3.397885699

Name: +ve in-silico MS/MS by CFM-ID for IJUQFWZXNPMYBI-UHFFFAOYSA-N
ID: IJUQFWZXNPMYBI-UHFFFAOYSA-N
Comment: Energy0
Num peaks: 6
159.0440559 0.4121136207
171.0440559 0.5351064587
183.0440559 0.2880022143
185.0597059 0.565395139
195.0440559 1.127224761
213.0546206 95.98829564

Name: +ve in-silico MS/MS by CFM-ID for IJUQFWZXNPMYBI-UHFFFAOYSA-N
ID: IJUQFWZXNPMYBI-UHFFFAOYSA-N
Comment: Energy1
Num peaks: 6
167.0491413 4.039951355
169.0647913 4.774572467
171.0440559 7.078435535
183.0440559 3.810780711
185.0597059 18.32251596
213.0546206 48.55639212

Name: +ve in-silico MS/MS by CFM-ID for IJUQFWZXNPMYBI-UHFFFAOYSA-N
ID: IJUQFWZXNPMYBI-UHFFFAOYSA-N
Comment: Energy2
Num peaks: 15
127.0542266 1.849976967
129.0334912 4.703926198
139.0542266 4.992306112
141.0698767 2.71839754
143.0491413 16.01641552
153.0334912 2.979396467
157.0647913 2.380343839
159.0440559 2.720810792
167.0491413 12.1613738
169.0284058 3.008274113
169.0647913 3.121891131
171.0440559 13.6607162
183.0440559 3.230814209
185.0597059 4.558921941
195.0440559 3.638539317

Name: +ve in-silico MS/MS by CFM-ID for MOVWUAIKVGOKER-UHFFFAOYSA-N
ID: MOVWUAIKVGOKER-UHFFFAOYSA-N
Comment: Energy0
Num peaks: 6
167.0491413 0.2703055368
169.0647913 0.1989623933
171.0440559 0.3815526348
185.0597059 0.370643195
195.0440559 1.132257828
213.0546206 96.58939559

Name: +ve in-silico MS/MS by CFM-ID for MOVWUAIKVGOKER-UHFFFAOYSA-N
ID: MOVWUAIKVGOKER-UHFFFAOYSA-N
Comment: Energy1
Num peaks: 6
167.0491413 4.642506912
169.0647913 4.271178435
171.0440559 2.994849989
183.0440559 8.352730601
185.0597059 22.08304464
213.0546206 43.06034877

Name: +ve in-silico MS/MS by CFM-ID for MOVWUAIKVGOKER-UHFFFAOYSA-N
ID: MOVWUAIKVGOKER-UHFFFAOYSA-N
Comment: Energy2
Num peaks: 18
39.02292652 3.556943969
49.00727645 1.748395334
129.0334912 5.034563375
139.0542266 4.044528655
141.0698767 3.537512593
143.0491413 15.35502609
153.0334912 1.548339991
155.0491413 1.676316905
157.0647913 2.840483915
165.0334912 2.183700258
167.0491413 11.87664977
169.0284058 3.541780433
169.0647913 2.33278237
171.0440559 9.354293007
183.0440559 2.303644322
185.0597059 5.285517424
195.0440559 2.788816042
197.0233204 1.486795354

Name: +ve in-silico MS/MS by CFM-ID for LRPJQGSAWKSKMD-UHFFFAOYSA-N
ID: LRPJQGSAWKSKMD-UHFFFAOYSA-N
Comment: Energy0
Num peaks: 6
159.0440559 0.3373089051
167.0491413 0.2577862653
171.0440559 0.3803329342
185.0597059 0.3804374739
195.0440559 1.129946022
213.0546206 96.28874811

Name: +ve in-silico MS/MS by CFM-ID for LRPJQGSAWKSKMD-UHFFFAOYSA-N
ID: LRPJQGSAWKSKMD-UHFFFAOYSA-N
Comment: Energy1
Num peaks: 6
167.0491413 3.639254594
169.0647913 4.156500568
171.0440559 2.967031921
183.0440559 8.209782228
185.0597059 22.28023052
213.0546206 42.40323178

Name: +ve in-silico MS/MS by CFM-ID for LRPJQGSAWKSKMD-UHFFFAOYSA-N
ID: LRPJQGSAWKSKMD-UHFFFAOYSA-N
Comment: Energy2
Num peaks: 17
39.02292652 3.591836042
115.0542266 1.391566049
129.0334912 3.793086241
139.0542266 4.672676409
141.0698767 3.690508294
143.0491413 16.21580857
153.0334912 2.882525358
155.0491413 1.668691589
157.0647913 2.75362695
159.0440559 2.499071856
167.0491413 10.62856849
169.0284058 3.53030945
169.0647913 2.305220312
171.0440559 9.453972603
183.0440559 2.6602762
185.0597059 5.40887449
195.0440559 2.974513199

Name: +ve in-silico MS/MS by CFM-ID for RWYWQQVLGYUING-UHFFFAOYSA-N
ID: RWYWQQVLGYUING-UHFFFAOYSA-N
Comment: Energy0
Num peaks: 6
167.0491413 0.2577366927
171.0440559 0.2917653731
185.0597059 0.2236248645
187.0389705 0.2700246085
195.0440559 1.131211351
213.0546206 96.65278585

Name: +ve in-silico MS/MS by CFM-ID for RWYWQQVLGYUING-UHFFFAOYSA-N
ID: RWYWQQVLGYUING-UHFFFAOYSA-N
Comment: Energy1
Num peaks: 6
167.0491413 4.423070398
169.0647913 4.833694017
171.0440559 2.587979288
183.0440559 2.522382842
185.0597059 23.39853613
213.0546206 50.89314904

Name: +ve in-silico MS/MS by CFM-ID for RWYWQQVLGYUING-UHFFFAOYSA-N
ID: RWYWQQVLGYUING-UHFFFAOYSA-N
Comment: Energy2
Num peaks: 20
39.02292652 2.818695984
41.00219107 1.705409614
49.00727645 8.652725943
51.02292652 2.524306413
53.00219107 1.734230195
91.05422664 2.851505511
117.0334912 2.851731554
119.0491413 1.995371303
125.0385766 1.740890206
139.0542266 2.786931896
141.0698767 2.790590388
143.0491413 7.569902021
145.0284058 2.80635816
167.0491413 11.09275038
169.0647913 2.900466671
171.0440559 12.88403727
185.0597059 3.773820832
187.0389705 1.663868842
195.0440559 2.980541509
197.0233204 2.231566639

Name: +ve in-silico MS/MS by CFM-ID for XFVVGELTCMXFBU-UHFFFAOYSA-N
ID: XFVVGELTCMXFBU-UHFFFAOYSA-N
Comment: Energy0
Num peaks: 6
159.0440559 0.2907826686
171.0440559 0.2916760581
185.0597059 0.5378383778
187.0389705 0.2847906729
195.0440559 0.5576570228
213.0546206 96.59326224

Name: +ve in-silico MS/MS by CFM-ID for XFVVGELTCMXFBU-UHFFFAOYSA-N
ID: XFVVGELTCMXFBU-UHFFFAOYSA-N
Comment: Energy1
Num peaks: 6
157.0647913 3.103115915
169.0647913 2.388702787
171.0440559 2.568477569
183.0440559 2.40017762
185.0597059 25.09084089
213.0546206 50.06787698

Name: +ve in-silico MS/MS by CFM-ID for XFVVGELTCMXFBU-UHFFFAOYSA-N
ID: XFVVGELTCMXFBU-UHFFFAOYSA-N
Comment: Energy2
Num peaks: 22
39.02292652 1.722361571
49.00727645 8.737806387
51.02292652 2.643023846
91.05422664 6.006903243
103.0542266 2.198857882
115.0542266 6.348995724
117.0334912 1.441155492
125.0385766 2.747861415
127.0542266 1.84518371
141.0334912 3.154721009
141.0698767 3.593381183
143.0491413 3.028084007
145.0284058 2.332059073
153.0334912 1.652132776
155.0491413 1.578945644
157.0647913 2.605237342
159.0440559 2.344652245
167.0491413 6.278429204
171.0440559 11.58499983
185.0597059 4.610956058
195.0440559 2.491894673
197.0233204 1.642175127

Name: +ve in-silico MS/MS by CFM-ID for LHBQCLZTFBOYKE-UHFFFAOYSA-N
ID: LHBQCLZTFBOYKE-UHFFFAOYSA-N
Comment: Energy0
Num peaks: 6
51.02292652 0.1081010729
169.0647913 0.1540389848
171.0440559 0.3125038356
187.0389705 0.2403900229
195.0440559 1.155290448
213.0546206 97.70328052

Name: +ve in-silico MS/MS by CFM-ID for LHBQCLZTFBOYKE-UHFFFAOYSA-N
ID: LHBQCLZTFBOYKE-UHFFFAOYSA-N
Comment: Energy1
Num peaks: 6
41.00219107 1.362496701
169.0647913 3.64253819
185.0597059 5.066625109
187.0389705 2.368006769
195.0440559 2.793018963
213.0546206 79.998004

Name: +ve in-silico MS/MS by CFM-ID for LHBQCLZTFBOYKE-UHFFFAOYSA-N
ID: LHBQCLZTFBOYKE-UHFFFAOYSA-N
Comment: Energy2
Num peaks: 13
41.00219107 12.93490232
49.00727645 4.233665262
101.0385766 4.988292501
129.0334912 2.998674012
143.0491413 3.49169061
145.0284058 3.246743035
151.0542266 3.494772888
169.0647913 6.386836962
171.0440559 16.2114922
185.0597059 4.308864547
187.0389705 3.521809182
195.0440559 9.983405347
213.0546206 4.631931747

Name: +ve in-silico MS/MS by CFM-ID for WZCUOJMBPGDVPH-UHFFFAOYSA-N
ID: WZCUOJMBPGDVPH-UHFFFAOYSA-N
Comment: Energy0
Num peaks: 6
157.0647913 0.48009976
167.0491413 0.4501527216
169.0647913 0.2910639936
171.0440559 0.3077181118
185.0597059 2.372804542
213.0546206 94.74946902

Name: +ve in-silico MS/MS by CFM-ID for WZCUOJMBPGDVPH-UHFFFAOYSA-N
ID: WZCUOJMBPGDVPH-UHFFFAOYSA-N
Comment: Energy1
Num peaks: 6
41.00219107 5.844331166
167.0491413 7.585601188
169.0647913 6.354207529
183.0440559 5.606571983
185.0597059 26.67824737
213.0546206 32.00786842

Name: +ve in-silico MS/MS by CFM-ID for WZCUOJMBPGDVPH-UHFFFAOYSA-N
ID: WZCUOJMBPGDVPH-UHFFFAOYSA-N
Comment: Energy2
Num peaks: 10
49.00727645 2.59764932
115.0542266 7.650105909
127.0542266 7.229377126
129.0334912 3.871597212
129.0698767 4.645933878
141.0698767 19.15064727
151.0542266 3.866499284
155.0491413 15.79167493
157.0647913 9.73025361
167.0491413 5.877372993

Name: +ve in-silico MS/MS by CFM-ID for HEIMEQRWGAAHLD-UHFFFAOYSA-N
ID: HEIMEQRWGAAHLD-UHFFFAOYSA-N
Comment: Energy0
Num peaks: 6
159.0440559 0.2899907219
167.0491413 0.2561259936
169.0647913 0.1976844841
171.0440559 0.5600499105
195.0440559 1.122921847
213.0546206 96.48638565

Name: +ve in-silico MS/MS by CFM-ID for HEIMEQRWGAAHLD-UHFFFAOYSA-N
ID: HEIMEQRWGAAHLD-UHFFFAOYSA-N
Comment: Energy1
Num peaks: 6
167.0491413 4.66799641
169.0284058 3.337703124
169.0647913 4.578827291
171.0440559 4.008535737
185.0597059 15.7118725
213.0546206 50.01321752

Name: +ve in-silico MS/MS by CFM-ID for HEIMEQRWGAAHLD-UHFFFAOYSA-N
ID: HEIMEQRWGAAHLD-UHFFFAOYSA-N
Comment: Energy2
Num peaks: 16
39.02292652 1.301342127
49.00727645 1.595856028
53.00219107 2.409673409
67.01784114 2.805864873
117.0334912 3.97941249
127.0542266 3.397245744
129.0334912 3.508057497
141.0334912 5.339434538
143.0491413 12.13102096
165.0334912 5.80359469
167.0491413 9.521337278
169.0284058 3.119745669
169.0647913 3.756040913
171.0440559 16.70758892
185.0597059 1.994836292
195.0440559 3.356801314

Name: +ve in-silico MS/MS by CFM-ID for WEVSPHVLKQYPEW-UHFFFAOYSA-N
ID: WEVSPHVLKQYPEW-UHFFFAOYSA-N
Comment: Energy0
Num peaks: 6
167.0491413 2.754983844
169.0647913 2.971288007
171.0440559 1.35484101
185.0597059 0.8405991777
195.0440559 1.133113295
213.0546206 88.39104582

Name: +ve in-silico MS/MS by CFM-ID for WEVSPHVLKQYPEW-UHFFFAOYSA-N
ID: WEVSPHVLKQYPEW-UHFFFAOYSA-N
Comment: Energy1
Num peaks: 6
143.0491413 6.152569021
167.0491413 4.038909446
169.0647913 5.196068888
183.0440559 3.177319445
185.0597059 21.9608223
213.0546206 40.44732704

Name: +ve in-silico MS/MS by CFM-ID for WEVSPHVLKQYPEW-UHFFFAOYSA-N
ID: WEVSPHVLKQYPEW-UHFFFAOYSA-N
Comment: Energy2
Num peaks: 16
25.00727645 6.347711441
39.02292652 2.736905528
41.00219107 2.119700183
49.00727645 9.225682413
51.02292652 2.551066523
53.00219107 13.51461879
55.01784114 5.860824053
91.05422664 2.116164242
103.0542266 2.01981567
143.0491413 4.589739267
159.0440559 1.993328813
167.0491413 7.824104699
169.0647913 4.879755374
171.0440559 9.761009537
195.0440559 2.014507533
197.0233204 2.615961803

Name: +ve in-silico MS/MS by CFM-ID for UEPAXULBAPPPLM-UHFFFAOYSA-N
ID: UEPAXULBAPPPLM-UHFFFAOYSA-N
Comment: Energy0
Num peaks: 6
53.00219107 6.921389714
167.0491413 1.027654152
169.0647913 0.9078105838
171.0440559 0.815435512
195.0440559 0.7416875618
213.0546206 86.5324209

Name: +ve in-silico MS/MS by CFM-ID for UEPAXULBAPPPLM-UHFFFAOYSA-N
ID: UEPAXULBAPPPLM-UHFFFAOYSA-N
Comment: Energy1
Num peaks: 6
53.00219107 15.85090611
143.0491413 5.50815256
165.0334912 4.636415834
169.0647913 5.22000719
185.0597059 8.6885111
213.0546206 42.24404692

Name: +ve in-silico MS/MS by CFM-ID for UEPAXULBAPPPLM-UHFFFAOYSA-N
ID: UEPAXULBAPPPLM-UHFFFAOYSA-N
Comment: Energy2
Num peaks: 12
25.00727645 8.297502771
39.02292652 2.971237903
41.00219107 3.94003229
44.99710569 5.781482278
49.00727645 11.01593458
51.02292652 4.022101813
53.00219107 24.23652556
77.00219107 2.403140147
101.0385766 2.195716226
143.0491413 6.135771588
171.0440559 6.627691653
197.0233204 3.29042457

Name: +ve in-silico MS/MS by CFM-ID for FBYOZLOZVZPJAM-UHFFFAOYSA-N
ID: FBYOZLOZVZPJAM-UHFFFAOYSA-N
Comment: Energy0
Num peaks: 6
169.0647913 1.852149548
171.0440559 0.7677245785
173.0233204 0.2640517009
195.0440559 0.5466952308
197.0233204 0.3758642361
213.0546206 94.48066821

Name: +ve in-silico MS/MS by CFM-ID for FBYOZLOZVZPJAM-UHFFFAOYSA-N
ID: FBYOZLOZVZPJAM-UHFFFAOYSA-N
Comment: Energy1
Num peaks: 6
157.0647913 1.899438129
169.0647913 8.301609278
185.0597059 16.26938419
187.0389705 1.744212912
197.0233204 1.987711585
213.0546206 58.26363061

Name: +ve in-silico MS/MS by CFM-ID for FBYOZLOZVZPJAM-UHFFFAOYSA-N
ID: FBYOZLOZVZPJAM-UHFFFAOYSA-N
Comment: Energy2
Num peaks: 14
49.00727645 4.25692762
68.99710569 5.615391555
101.0385766 12.17602694
103.0542266 8.730366606
115.0542266 3.178426051
117.0334912 1.881424309
129.0334912 2.390031797
141.0698767 6.899435324
145.0284058 2.737746892
145.0647913 3.519170806
169.0647913 6.403383395
171.0440559 14.29216096
195.0440559 3.364767456
197.0233204 5.562245407

Name: +ve in-silico MS/MS by CFM-ID for SEQJFRYHSZPDOC-UHFFFAOYSA-N
ID: SEQJFRYHSZPDOC-UHFFFAOYSA-N
Comment: Energy0
Num peaks: 6
130.0651257 4.436725221
148.0756904 3.073560536
158.0600403 4.967227234
176.070605 9.16230406
190.086255 34.6050524
208.0968197 32.21323236

Name: +ve in-silico MS/MS by CFM-ID for SEQJFRYHSZPDOC-UHFFFAOYSA-N
ID: SEQJFRYHSZPDOC-UHFFFAOYSA-N
Comment: Energy1
Num peaks: 17
130.0651257 5.794035117
132.0807757 1.862401774
136.0393049 2.691512192
146.0600403 1.18105549
148.0756904 5.278354888
158.0600403 5.494327944
160.0756904 2.989067297
162.0913404 1.565449212
164.070605 2.452458107
172.0756904 2.196819225
176.070605 7.589709076
178.086255 3.656986907
180.1019051 3.014016799
181.0859207 1.161831411
190.086255 19.7282807
191.0702706 1.118777419
208.0968197 12.30313388

Name: +ve in-silico MS/MS by CFM-ID for SEQJFRYHSZPDOC-UHFFFAOYSA-N
ID: SEQJFRYHSZPDOC-UHFFFAOYSA-N
Comment: Energy2
Num peaks: 27
49.00727645 0.7731019536
91.05422664 0.8642878965
93.06987671 0.8549182823
102.0338255 1.401801812
104.0494756 1.715373587
107.0491413 1.855837462
109.0647913 1.104696422
117.0334912 1.564934648
118.0651257 1.094279858
119.0491413 1.200675456
121.0647913 3.130645404
128.0494756 5.555048936
130.0651257 22.43913696
132.0443902 3.099352845
132.0807757 4.920751495
133.0647913 1.142701836
134.0600403 1.544307214
146.0600403 1.429030076
148.0756904 4.323873798
149.0597059 1.942501285
158.0600403 7.794757598
160.0393049 1.06223573
160.0756904 4.188144613
162.0913404 1.652085111
174.0549549 0.8702843558
176.070605 1.95165354
190.086255 1.204557911

Name: +ve in-silico MS/MS by CFM-ID for OOFWZJVAGODCGI-UHFFFAOYSA-N
ID: OOFWZJVAGODCGI-UHFFFAOYSA-N
Comment: Energy0
Num peaks: 7
105.0334912 11.81406933
109.0647913 3.110896038
134.0600403 6.182831592
162.0549549 6.215844251
180.0655196 3.026776172
191.0702706 13.32022078
208.0968197 36.50666853

Name: +ve in-silico MS/MS by CFM-ID for OOFWZJVAGODCGI-UHFFFAOYSA-N
ID: OOFWZJVAGODCGI-UHFFFAOYSA-N
Comment: Energy1
Num peaks: 17
92.04947561 1.045802706
98.02365479 1.003760644
104.0494756 0.9294583917
105.0334912 8.665907307
106.0651257 1.020087881
107.0491413 3.889178391
109.0647913 1.059816809
116.0494756 1.053420482
117.0334912 10.80475888
134.0600403 28.04695257
140.1069905 1.247303307
145.0284058 1.874553692
162.0549549 7.522815139
180.0655196 1.196077039
190.086255 0.9658956018
191.0702706 3.069262817
208.0968197 7.086713166

Name: +ve in-silico MS/MS by CFM-ID for OOFWZJVAGODCGI-UHFFFAOYSA-N
ID: OOFWZJVAGODCGI-UHFFFAOYSA-N
Comment: Energy2
Num peaks: 30
28.01817548 0.6790068331
29.03857658 0.7110033208
40.01817548 3.843974326
51.02292652 0.6329636405
53.03857658 0.8545665782
56.0130901 1.616223368
65.03857658 1.510895342
66.03382555 1.083001512
75.02292652 3.183160895
77.00219107 0.6706487769
77.03857658 8.109139847
79.01784114 1.729212358
79.05422664 3.842174516
91.05422664 2.002635683
92.04947561 1.764770835
102.0338255 0.8757199314
104.0494756 4.642729595
105.0334912 18.19353332
106.0651257 3.212895972
107.0491413 4.027475431
109.0647913 1.41274621
111.0804414 0.5731885325
113.0960915 0.9658763808
116.0494756 2.389692883
117.0334912 2.132356403
132.0443902 1.334430845
134.0600403 5.679255558
138.0913404 0.6308996141
140.1069905 1.083608857
162.0549549 0.9544935662

Name: +ve in-silico MS/MS by CFM-ID for YJHDMYPEAAAGHL-UHFFFAOYSA-N
ID: YJHDMYPEAAAGHL-UHFFFAOYSA-N
Comment: Energy0
Num peaks: 21
43.01784114 1.842715559
44.04947561 2.160407148
55.05422664 3.879102887
71.01275576 8.458575307
76.02154661 3.587706238
78.03719668 1.260484848
83.04914126 2.204394009
88.03930485 1.531765118
96.04439023 1.067831794
100.0393049 1.31274828
110.0236548 1.932571532
114.0549549 6.713945426
130.0321113 1.301232496
141.9957258 3.489871154
143.0525124 1.578832176
146.0270259 4.575450624
148.042676 5.179592321
160.0790615 5.710090904
194.0634114 2.100527517
212.0739761 7.97697046
230.0845408 12.32624417

Name: +ve in-silico MS/MS by CFM-ID for YJHDMYPEAAAGHL-UHFFFAOYSA-N
ID: YJHDMYPEAAAGHL-UHFFFAOYSA-N
Comment: Energy1
Num peaks: 28
39.02292652 1.586059743
41.03857658 3.817326067
42.03382555 1.87562797
43.01784114 4.943741103
44.04947561 5.834437732
45.0334912 1.600586961
45.06987671 0.7899946045
53.00219107 2.379032035
55.05422664 1.097325371
65.03857658 1.767040778
71.01275576 7.940518967
71.99024648 0.8374370384
76.02154661 4.992105093
81.0334912 0.7382316796
83.04914126 8.69884491
100.0393049 0.9479832517
114.0549549 2.827711463
117.0368623 1.453794718
142.0684968 1.336272834
143.0525124 4.491792594
144.0841469 1.591889878
146.0270259 0.6744456779
148.042676 1.017244479
160.0790615 9.551436524
186.058326 1.197585556
194.0634114 0.8691962747
212.0739761 3.793573997
230.0845408 1.962139431

Name: +ve in-silico MS/MS by CFM-ID for YJHDMYPEAAAGHL-UHFFFAOYSA-N
ID: YJHDMYPEAAAGHL-UHFFFAOYSA-N
Comment: Energy2
Num peaks: 23
29.00219107 0.7525216934
39.02292652 0.8996067643
40.01817548 1.915136295
41.00219107 1.148804463
41.03857658 1.090982816
42.03382555 4.109510655
43.01784114 5.500460899
44.04947561 11.59034859
46.06512568 0.9256348335
53.00219107 1.639943872
55.05422664 9.800949575
57.06987671 1.844079489
61.01064758 1.529993995
68.99710569 1.970572375
70.02874017 1.411150883
71.01275576 9.057986224
71.99024648 1.524145102
74.00589655 3.213427071
76.02154661 14.9225176
78.03719668 2.192630079
88.03930485 1.384014746
130.0321113 0.7602706989
143.0525124 0.8302208911

Name: +ve in-silico MS/MS by CFM-ID for OZGJOKGCHOVMPZ-UHFFFAOYSA-N
ID: OZGJOKGCHOVMPZ-UHFFFAOYSA-N
Comment: Energy0
Num peaks: 8
131.0491413 6.342722753
149.0597059 3.543813517
159.0440559 7.822414944
161.0597059 2.549759488
162.0913404 8.033606597
177.0546206 25.81408869
190.086255 6.920962819
208.0968197 20.38699096

Name: +ve in-silico MS/MS by CFM-ID for OZGJOKGCHOVMPZ-UHFFFAOYSA-N
ID: OZGJOKGCHOVMPZ-UHFFFAOYSA-N
Comment: Energy1
Num peaks: 18
32.04947561 2.292631524
58.02874017 2.742156894
72.04439023 7.992592098
79.05422664 2.343187806
101.0385766 1.753056906
103.0542266 5.447126352
105.0698767 1.595006497
131.0491413 6.585675598
133.0647913 3.707567022
149.0597059 7.490710237
159.0440559 3.102290539
161.0597059 1.85451557
162.0913404 11.11706101
164.1069905 2.187747613
172.0756904 1.439641044
177.0546206 5.666827525
190.086255 7.295842834
208.0968197 6.738542972

Name: +ve in-silico MS/MS by CFM-ID for OZGJOKGCHOVMPZ-UHFFFAOYSA-N
ID: OZGJOKGCHOVMPZ-UHFFFAOYSA-N
Comment: Energy2
Num peaks: 12
58.02874017 1.987764563
79.05422664 6.625363869
91.05422664 6.330294627
101.0385766 2.398626591
103.0542266 34.1984451
105.0698767 8.093825262
117.0334912 1.833126287
119.0491413 1.763028133
131.0491413 8.482851059
133.0647913 3.406615147
135.0440559 1.633133092
149.0597059 3.281562664

Name: +ve in-silico MS/MS by CFM-ID for MYANGMBHBNYNQU-UHFFFAOYSA-N
ID: MYANGMBHBNYNQU-UHFFFAOYSA-N
Comment: Energy0
Num peaks: 7
131.0491413 3.75621857
159.0440559 7.847760137
161.0597059 3.719113132
162.0913404 9.733277251
177.0546206 16.47866259
190.086255 15.93366415
208.0968197 22.82875111

Name: +ve in-silico MS/MS by CFM-ID for MYANGMBHBNYNQU-UHFFFAOYSA-N
ID: MYANGMBHBNYNQU-UHFFFAOYSA-N
Comment: Energy1
Num peaks: 16
59.01275576 2.067817018
103.0542266 4.12556432
117.0334912 2.18905963
131.0491413 8.248095359
133.0647913 4.185036372
135.0804414 1.912171522
148.0756904 4.982043498
149.0597059 2.641883506
159.0440559 2.491573145
161.0597059 2.295427793
[truncated: 1,697,822 more chars]
