# Supplementary material for: Ion mobility collision cross-section atlas for known and unknown metabolite annotation in untargeted metabolomics
Source: Nat Commun. 2020 Aug 28;11:4334. doi: 10.1038/s41467-020-18171-8 (PMC7455731; doi:10.1038/s41467-020-18171-8)
Supplement: Supplementary file 8 — Supplementary Data 5 [file 41467_2020_18171_MOESM8_ESM.zip › 01_positive_mode/L0839/cfmid_result.txt]

1 0.3 CFSCHSGBTIAJET-UHFFFAOYSA-N O=C(c1ccccc1O)NC1=CC2C(C=C1)O2
2 0.3 UIYOVJRPKYVWTK-UHFFFAOYSA-N OC1=CC=C(NC(=O)OC2=CC=CC=C2)C=C1
3 0.3 QGEZRIXAHSTKRB-UHFFFAOYSA-N Oc1ccccc1C(=O)N(c1ccccc1)O
4 0.3 RUZWKUOOWLAYKU-UHFFFAOYSA-N O=C(c1ccccc1O)NC1=CC=CC2C1O2
5 0.2 UGFGDRANRAQQKT-UHFFFAOYSA-N Oc1ccccc1NC(=O)c1ccccc1O
6 0.2 IWBWXPBNVXPLRS-UHFFFAOYSA-N OC1=CC=CC=C1C(=O)OCC1=CN=CC=C1
7 0.2 WCTPJCYSFNTVKJ-UHFFFAOYSA-N OC1=CC=C(NC(=O)C2=CC=C(O)C=C2)C=C1
8 0.2 SFOSYPGYUQPJGX-UHFFFAOYSA-N OC1=C(C=CC=C1)N=CC1CC(=O)C=CC1=O
9 0.2 HCTXJBAFBONTTO-UHFFFAOYSA-N OC1=C(C=CC=C1)N=CC1CC(=O)C(=O)C=C1
10 0.2 RRDSAHIPJWLLMN-UHFFFAOYSA-N OC1=CC=CC(NC(=O)OC2=CC=CC=C2)=C1
11 0.2 CMEHSQAUWFGBLA-UHFFFAOYSA-N OC1=CC=C(NC(=O)C2CCCO2)C=C1
12 0.2 OBOCNKZMVQJDDA-UHFFFAOYSA-N OC1=CC=C(C=C1)C(=O)NC1=CC=CC=C1O
13 0.2 NLCGUMDVEBTCLK-UHFFFAOYSA-N OC1C=CC=C(C1O)NC(=O)c1ccccc1O
14 0.2 QTQTWKLCDCWGHW-UHFFFAOYSA-N OC1=C(C=CC=C1)N=CC1C=CC(=O)CC1=O
15 0.2 HEYGNFMECUVYSI-UHFFFAOYSA-N Oc1cccc(c1)NC(=O)c1ccccc1O
16 0.2 LGCMKPRGGJRYGM-UHFFFAOYSA-N Oc1ccc(cc1)NC(=O)c1ccccc1O
17 0.2 RFEOPFCEJAFUQQ-UHFFFAOYSA-N O=C(c1ccccc1O)NC12C=CC=CC2O1
18 0.2 JDYZCPIEPGASFY-UHFFFAOYSA-N CC(=C)COC(=O)NC1=CC(O)=CC=C1
19 0.2 PDIXGGMZPGOAAL-UHFFFAOYSA-N OC(=O)C1=C(OC2CCCC2)N=CC=C1
20 0.2 VPUNMBYWHYVKQL-UHFFFAOYSA-N CC(C)(C)C(=O)OC(C#N)C1=CC=CO1
21 0.2 AAOFNSJIPAZHQD-UHFFFAOYSA-N CC(C)CN1C(=O)C2=C(C=C(C=C2)C(O)=O)C1=O
22 0.2 JMIOGKAUHLHRKF-UHFFFAOYSA-N CCCC1OC1C1=CC=C(C=C1)[N+]([O-])=O
23 0.2 IWBWXPBNVXPLRS-UHFFFAOYSA-N OC1=CC=CC=C1C(=O)OCC1=CN=CC=C1
24 0.19047619 NWJMNGIDGNNAFG-UHFFFAOYSA-N OC1=CC(C(C=C1)C(=O)Oc1ccc(cc1)O)N
25 0.18181818 QNOHBEVLEOOWCO-UHFFFAOYSA-N CCCCO[P+](=O)C1=CC=CC2=CC=CC=C12
26 0.18181818 QEIOFANKLCHXEO-UHFFFAOYSA-N CCCCOC1=CC(=CC=C1)S(N)(=O)=O
27 0.18181818 JKTZDDCRMMZRTD-UHFFFAOYSA-N CCCCO[P+](=O)C1=CC2=CC=CC=C2C=C1
28 0.17391304 RGUCGKRFRVVWLF-UHFFFAOYSA-N CC(C)(C)OOC(=O)CP(O)(O)=O
29 0.16666667 ZZXUCYRNYDSFJQ-UHFFFAOYSA-N CCC(C(C(=O)O)OP(=O)(O)O)C
30 0.16 QVLFPHGQEDQKHY-UHFFFAOYSA-N CC(CC(C(=O)O)OP(=O)(O)O)C
31 0.13333333 RKYWRLQMTQLWKI-UHFFFAOYSA-N NC(=O)CCCCC1=CC(=O)C=CC1=O
32 0.1 LGUHQIOUFDSZTE-UHFFFAOYSA-N O=C1C=C(OC2=CC=CC=C12)C1=COC=C1
33 0.1 QOZQSTNLPIFIAO-UHFFFAOYSA-N OC1=C(C=O)C=CC(=C1)N1CCOCC1
34 0.1 LQCRSKSCUSXMJH-UHFFFAOYSA-N CCCCC(=O)C1=CC=C(C=C1)[N+]([O-])=O
35 0.1 LJHNCXJQYNZQCG-UHFFFAOYSA-N OC1C=CC(=CC1O)NC(=O)c1ccccc1O
36 0.1 WGWOFAPGAFQBAN-UHFFFAOYSA-N OC1C=CC=CC1(O)NC(=O)c1ccccc1O
37 0.1 JPWIWDRTZPWZIL-UHFFFAOYSA-N CCCCN1C(=O)C2=C(C=C(C=C2)C(O)=O)C1=O
38 0.1 DNVVZWSVACQWJE-UHFFFAOYSA-N NC1=CC(O)=C(C=C1)C(=O)OC1=CC=CC=C1
39 0.1 VVDDSBJBGDSEJF-UHFFFAOYSA-N O=C(COC(=O)C1=CC=CC=C1)C1=CC=CN1
40 0.1 TUFGIGGYNZUDAL-UHFFFAOYSA-N OC1=CC=CC=C1C(=O)N1CCOCC1
41 0.1 YOAHYXKQEONOTH-UHFFFAOYSA-N OC(=O)N(c1ccc(cc1)c1ccccc1)O
42 0.1 XFWSADQKNXINOK-UHFFFAOYSA-N COC1=NC=C(C=C1)C1=CC=C(C=C1)C(O)=O
43 0.1 QFMUHRGHSOZYJH-UHFFFAOYSA-N COC1=NC=C(C=C1)C1=CC(=CC=C1)C(O)=O
44 0.1 BVBKDHOAOSOEEZ-UHFFFAOYSA-N COC1=CC(=O)OC(C=CC2=CC=CC=N2)=C1
45 0.1 KIFXPFNWBKYCBD-UHFFFAOYSA-N Oc1ccc(cc1)OC(=O)C1=CCC(C=C1)(N)O
46 0.1 FVPGVPLCJSQEQI-UHFFFAOYSA-N O=C(c1cccnc1)OCC12C=CC=CC2O1
47 0.1 OCLBXCFPENTIBE-UHFFFAOYSA-N O=C(c1cccnc1)OCC1=CC=CC2C1O2
48 0.1 IYCVKOKCQOPISR-UHFFFAOYSA-N Oc1cccc2c1C1=CC3OC3C=C1C2=O
49 0.1 PNTYZEIUEZXORZ-UHFFFAOYSA-N OC(=O)c1ccccc1NC1=CC2C(C=C1)O2
50 0.1 YNVZCARKGIJHQC-UHFFFAOYSA-N OC(=O)c1ccccc1NC12C=CC=CC2O1
51 0.1 ROQAREDZGDXGJJ-UHFFFAOYSA-N OC(=O)c1ccccc1NC1=CC=CC2C1O2
52 0.1 QMFLTHXGCHQARW-UHFFFAOYSA-N OC(=O)C12C=CC=CC2(O1)Nc1ccccc1
53 0.1 HBZBWDSREGTUPU-UHFFFAOYSA-N O=C1OC(C(N1C)C)C12C=CC=CC2O1
54 0.1 HDZLRVKTLOUROS-UHFFFAOYSA-N ClC1=NC2=CC=CC=C2N=C1N1CCCCC1
55 0.1 FEVZUSJCHKEFIN-UHFFFAOYSA-N Oc1cccc2c1C13OC1C=CC=C3C2=O
56 0.1 GJHYHTYGGHFYNN-UHFFFAOYSA-N OC1=CC=C(C=C1)C(=O)N1CCOCC1
57 0.1 ASOIOLWNIJYKKE-UHFFFAOYSA-N N#CC1=CC=C(N\N=N\C2=CC=CC=C2C#N)C=C1
58 0.1 ABHMRPVSHNSBMS-UHFFFAOYSA-N CC1=CC(=O)C(=CC1=O)N1CCOCC1
59 0.1 SVWBBVZRYSQHPF-UHFFFAOYSA-N O=C(OC1=CC=CC=C1)N1CCOCC1
60 0.1 QWMCXKPUWNTGIZ-UHFFFAOYSA-N CC1(C)CC2=C(O1)C=CC=C2OC(N)=O
61 0.1 YMKMWGTZJAOSCZ-UHFFFAOYSA-N CCC1(C)NC2=C(O)C=CC=C2OC1=O
62 0.1 VPBOVGCFVMGWJX-UHFFFAOYSA-N CC1=CC(=O)C(=O)C=C1N1CCOCC1
63 0.1 FFVUWOMJQOLAJZ-UHFFFAOYSA-N OC1=CC=CC=C1C(=O)CC1=CC=CC=[N+]1[O-]
64 0.1 SBHWNNFPTVCHGD-UHFFFAOYSA-N CCN(CC)S(=O)(=O)OC1=CC=CC=C1
65 0.1 ZHIPXAFNKGZMSC-UHFFFAOYSA-N CC1=CC=C(C=C1)[P+](=O)C1=CC=C(C)C=C1
66 0.1 RLTGMFYDWKPTQU-UHFFFAOYSA-N OC(=O)C1=CC=CC=C1OCC1=CC=CC=N1
67 0.1 WIYQURISXJRWLD-UHFFFAOYSA-N OC(=O)C1=CC=C(OCC2=CN=CC=C2)C=C1
68 0.1 MOEOUPZPWRMGFV-UHFFFAOYSA-N OC(=O)C1=CC(OCC2=CN=CC=C2)=CC=C1
69 0.1 PELYAGCBLDBUTI-UHFFFAOYSA-N OC1=CC=CC(=C1)C(=O)N1CCOCC1
70 0.1 AKRWXNGOZYSXID-UHFFFAOYSA-N CN1C=CC(=N1)N(CC1=CN=CC=C1)C(N)=S
71 0.1 NBLOAGLDHIBNKF-UHFFFAOYSA-N CN1C=CC(=N1)N(CC1=CC=CC=N1)C(N)=S
72 0.1 BYLFQNTVPYAWJB-UHFFFAOYSA-N CN1C=CC(=N1)N(CC1=CC=NC=C1)C(N)=S
73 0.1 FQMLAQCYORSZEW-UHFFFAOYSA-N CC1=CC(=CC=C1)C1=CC(=C(O)C=C1)[N+]([O-])=O
74 0.1 DKVNLCXMUSZHQX-UHFFFAOYSA-N COC1=C(C=CC=N1)C1=CC(=CC=C1)C(O)=O
75 0.1 OPEHJPNXVOWCEI-UHFFFAOYSA-N COC1=CC=CC(=N1)C1=CC=C(C=C1)C(O)=O
76 0.1 CFPQVLUJEBRMQJ-UHFFFAOYSA-N ON(C=O)C1=CC=C(OC2=CC=CC=C2)C=C1
77 0.1 UHSGZFXHBLBERO-UHFFFAOYSA-N CC1=C(OC2=CC=C(C=C2)C(O)=O)C=CC=N1
78 0.1 UZQIYWSTTGCFJR-UHFFFAOYSA-N CC1(C)CC(=O)N(C1=O)C1=CC=CC=C1C(O)=O
79 0.1 ZXLYSSHNDUXXIN-UHFFFAOYSA-N NC1=CC=CC(=C1O)C1=CC(=CC=C1)C(O)=O
80 0.1 UYZLQWUFBLEIAJ-UHFFFAOYSA-N C[Si](C)(O)OC(=O)C1=CC=CC=C1O
81 0.1 QSRGCAIEAHOOER-UHFFFAOYSA-N CC(=NC1=CC=CC=C1C(O)=O)C1=CC=CO1
82 0.1 OUUGDTWFNGKTNK-UHFFFAOYSA-N COC1=C(C=CC=N1)C1=CC=C(C=C1)C(O)=O
83 0.1 KNFZCQBYOGZZPE-UHFFFAOYSA-N CN1C=CC(=C1)C(=O)C1=CC=CC=C1C(O)=O
84 0.1 WCVUANRAKAQKQM-UHFFFAOYSA-N OC1=CC=CC(=C1)N=CC1C=CC(=O)CC1=O
85 0.1 QNTYWFRSDUCLRD-UHFFFAOYSA-N CC1(C)COC(=N1)C1=CC(F)=C(F)C=C1F
86 0.1 GNBALDJMASMRGM-UHFFFAOYSA-N ClC1=NC2=CC=CC=C2C(=N1)N1CCCCC1
87 0.1 XPYHZLURTDSTCF-UHFFFAOYSA-N OCC(NC(=O)OC1=CC=CC=C1)C=C
88 0.1 FEWPPYWOPZSLKX-UHFFFAOYSA-N CC1=COC2=NC3=C(C=C12)C(C)=C(C)C(=O)O3
89 0.1 GJCVWKPGGOMFQR-UHFFFAOYSA-N CCCCOC1=CC=C(C=C1)S(N)(=O)=O
90 0.1 BAYZQQMFPJBSGC-UHFFFAOYSA-N O=C1C=C(OC2=CC=CC=C12)C1=CC=CO1
91 0.1 ZXLYSSHNDUXXIN-UHFFFAOYSA-N NC1=CC=CC(=C1O)C1=CC(=CC=C1)C(O)=O
92 0.095238095 BGTNWGXKQWGXCF-UHFFFAOYSA-N FCC(C(=O)c1ccc(cc1)O)C(=O)O
93 0.090909091 HCTSKKKGJQTHDG-UHFFFAOYSA-N O=C1N(OC2CCCCO2)C(=O)C2=CC=CC=C12
94 0.090909091 KXWCFLLNTHNXDL-UHFFFAOYSA-N CCC#CC(=O)C=CC1=CC=C(C=C1)[N+]([O-])=O
95 0.086956522 WGGFLWPPZDQTTN-UHFFFAOYSA-N CCC(C(C(=O)OP(=O)(O)O)O)C
96 0.086956522 ABNIRROJCFDWIN-UHFFFAOYSA-N OC(C(=O)OP(=O)(O)O)CC(C)C
97 0.083333333 WUPDGNILGFZHDS-UHFFFAOYSA-N CCOC(=O)C=COC1=CC=CC=C1N
98 0.083333333 LAMZKQIFGILXDS-UHFFFAOYSA-N CCC1(COC(=O)N1)C=CC1=CC=CO1
99 0.083333333 NZMQOSSAKREQNI-UHFFFAOYSA-N CC1=CC=CC=C1SCCNCCCl
100 0.08 NXHWWQNYICESIN-UHFFFAOYSA-N ClCCNP1(=O)OCCCN1C
101 0.08 TXBHGLISFZHHTK-UHFFFAOYSA-N CCOC(=O)C(=O)CCC1=CN=CC=C1
102 0.08 GAYNSEZLHHJVDK-UHFFFAOYSA-N CCOC(=O)C=COC1=CC=CC(N)=C1
103 0.076923077 RGJLSHKCGGZMJI-UHFFFAOYSA-N CCCCC(C(=O)O)OP(=O)(O)O
104 0.074074074 JLMKXQTVTSOSNP-UHFFFAOYSA-N CC(C)C(NC(=O)OCCF)C(O)=O
105 0.068965517 KOGSTWSVCBVYHO-UHFFFAOYSA-N CCCCS(=O)CCC(N)C(O)=O
106 0.057142857 YJHDMYPEAAAGHL-UHFFFAOYSA-N O=CCC(=O)NCCSC(=O)C=C(C)C
107 0.054054054 IIUNYVYGUKRYOR-UHFFFAOYSA-N O=CCC(=O)NCCSC(=O)C(C(O)C)C
108 0.054054054 BVQOSTPSKZCGDE-UHFFFAOYSA-N O=CCC(=O)NCCSC(=O)CC(=C)C
109 0.052631579 RUVBFLNMIOYIGP-UHFFFAOYSA-N O=CCC(=O)NCCSC(=O)C(=CC)C
110 0.048780488 WCQMOUBLFZGZMO-UHFFFAOYSA-N CCC=CC(=O)SCCNC(=O)CC=O
111 0 ZROUARAECJDWIY-QUBYGPBYSA-N CC1NC(Cc2cc(O)ccc12)C(=O)O
112 0 XCJHDJAODLKGLG-UHFFFAOYSA-N Oc1ccc2C(=O)c3ccccc3Oc2c1
113 0 SXJPAYJLEIFGDM-UHFFFAOYSA-N Cc1ccc(CC(=O)NCC(=O)O)cc1
114 0 TWGHMXOYRUTQOL-UHFFFAOYSA-N COc1ccc2c(OC)c3ccoc3nc2c1
115 0 OKNSSRWVFHWDAP-UHFFFAOYSA-N COC(=O)c1cc(OC)c2cccc(OC)c2n1
116 0 ODADCRFMCATOSN-UHFFFAOYSA-N O=C1C2=C(C=COC2)C(=O)c3ccccc13
117 0 MHWZBYSZMPRYHU-UHFFFAOYSA-N COc1ccc2c3OC=CC(=O)c3n(C)c2c1
118 0 DENICYLUHIGMFN-UHFFFAOYSA-N COc1cc2CCN=Cc2c(O)c1OC
119 0 RQWMGMIZGOCPMP-UHFFFAOYSA-N NC(=O)C1=COC(=CC1=O)Cc2ccccc2
120 0 MJGLQDXKEOEIFB-LHLIQPBNSA-N COC(=O)c1cncc2C(C)C(O)Cc12
121 0 LCOCKLFFBMNHDZ-JTQLQIEISA-N CC(C)C1C(=O)OCc2ccc(C=O)n12
122 0 JMYYXHPZVZXWTR-UHFFFAOYSA-N COc1nc(C)c(C)c2CCOC(=O)c12
123 0 PNBJBGMPLMTKFP-UHFFFAOYSA-N CCOC(=O)C1=CC(=O)Nc2ccc(OC)cc12
124 0 VIUWKCNLFXKPRP-UHFFFAOYSA-N Oc1cccc(c1)C(c1c(O)cc(cc1O)O)N
125 0 JOYLYVFQZAQZJN-UHFFFAOYSA-N CC#CC#CC=C1C=CC2(O1)OC=CC2=O
126 0 PDGIGDURBVKTEC-UHFFFAOYSA-N CC(NC1=NC(=NC(N1)NCC(=O)O)Cl)C
127 0 ARXKLHLVUGIOMA-UHFFFAOYSA-N CC(NC1=NC(Cl)NC(=N1)NCC(=O)O)C
128 0 WUTTVCYSUPESOI-UHFFFAOYSA-N CC(NC1N=C(NCC(=O)O)N=C(N1)Cl)C
129 0 XPQMKZMASSXWHJ-UHFFFAOYSA-N NCCC(C(C(COP(O)(O)O)O)O)O
130 0 OLSCLOUHYQUAKD-UHFFFAOYSA-N Nc1ccc(c(c1)O)c1ccccc1C(=O)O
131 0 RNVYPNOWFJTJTB-UHFFFAOYSA-N O=C1Oc2cc(N)ccc2C2(C1C=CC=C2)O
132 0 HMIWVACIDRYVRA-UHFFFAOYSA-N Cc1cccc(c1O)C=CC(C(=O)O)N
133 0 ZXDNLWVHZIFECI-UHFFFAOYSA-N O=CC=NCCc1ccc(c(c1)OC)O
134 0 CXADMRKERZJPSK-UHFFFAOYSA-N OC(=O)NCCSC(=O)C1CCCCC1O
135 0 GPZNKTOSWUTKOE-UHFFFAOYSA-N O=C1C=CC=C2C1(O)C(=O)c1c2cccc1
136 0 VBLYKYBVKHZJFL-UHFFFAOYSA-N CCC(c1ccccc1)(C(=O)O)C(=O)N
137 0 MMYYMHIZMLNAPL-UHFFFAOYSA-N CCOc1ccc2c(c1)OC(=O)CC2N
138 0 OIZSZBCHCCAUJS-UHFFFAOYSA-N CCOC1=CC2(N)OC(=O)C=CC2C=C1
139 0 DAUGSHKSMDAGKG-UHFFFAOYSA-N O=CC=CC=CC=CC(=O)NC1=C(O)CCC1=O
140 0 SACBOFSEESRWCH-UHFFFAOYSA-N Fc1ccc(cc1)CC(C(=O)O)(C(O)O)N
141 0 NTQHILQSIFEFGQ-UHFFFAOYSA-N COc1c2C(=O)CC(Oc2cc2c1cco2)(C)N
142 0 XWDFNOMFGXZQRA-UHFFFAOYSA-N COC1=C2C=COC2(Cc2c1c(=O)cc(o2)C)N
143 0 QHRVPFIVMBDMAF-UHFFFAOYSA-N OC(=O)NCCSC(=O)C=CC=C(C)C
144 0 UCFGFYCHCBNWSL-UHFFFAOYSA-N OCSCCCCCC(C(=O)O)N
145 0 MFIVVKIEGCEGBY-UHFFFAOYSA-N CSC(CCCCC(C(=O)O)N)O
146 0 OSYXIUSPKIKLPP-UHFFFAOYSA-N CSCCC(CCC(C(=O)O)N)O
147 0 SQBMDNVBBCGNQA-UHFFFAOYSA-N CSCCCC(CC(C(=O)O)N)O
148 0 XGRRTBAXACOJBR-UHFFFAOYSA-N CSCCCCC(C(C(=O)O)N)O
149 0 ZTTTZLRQEWZDKN-UHFFFAOYSA-N CSCOCCCCC(C(=O)O)N
150 0 VPQCQBQZGAKMKR-UHFFFAOYSA-N CSCCOCCCC(C(=O)O)N
151 0 LGMVOXHSXOBQTM-UHFFFAOYSA-N CSCCCOCCC(C(=O)O)N
152 0 VNMWLTVMYZLEHD-UHFFFAOYSA-N CSCCCCOCC(C(=O)O)N
153 0 JCEAPZJPOHTKKJ-UHFFFAOYSA-N CSCCCCCC(C(=O)O)NO
154 0 XPHPLZZXHPMQML-UHFFFAOYSA-N OC1C=CC=C(C1O)Nc1ccccc1C(=O)O
155 0 JVPDPFSAGVKMRM-UHFFFAOYSA-N OC1C=CC=CC1(O)Nc1ccccc1C(=O)O
156 0 PCQYCEXOCHLSLW-UHFFFAOYSA-N OC1C=CC(=CC1O)Nc1ccccc1C(=O)O
157 0 WWGQQOFNPUZZAT-UHFFFAOYSA-N OC1C=CC(=C(C1O)Nc1ccccc1)C(=O)O
158 0 ZYDUDJWDFDMMTJ-UHFFFAOYSA-N OC1C=CC(=C(C1O)C(=O)O)Nc1ccccc1
159 0 RVMNXBSPDTWGFN-UHFFFAOYSA-N OC(=O)C1(O)C=CC=CC1(O)Nc1ccccc1
160 0 WCHIIPDUFNEQHI-UHFFFAOYSA-N Oc1ccc(cc1)Nc1ccccc1C(=O)O
161 0 YQULREKUYCCSJA-UHFFFAOYSA-N Oc1cccc(c1)Nc1ccccc1C(=O)O
162 0 MXNNXVMPWXWJIJ-UHFFFAOYSA-N OC(=O)c1ccccc1Nc1ccccc1O
163 0 APEYCDZPZARGIJ-UHFFFAOYSA-N OC(=O)c1c(cccc1O)Nc1ccccc1
164 0 MXBURHGHTWONLK-UHFFFAOYSA-N Oc1ccc(c(c1)C(=O)O)Nc1ccccc1
165 0 QGHYKRMXYKHBKD-UHFFFAOYSA-N Oc1ccc(c(c1)Nc1ccccc1)C(=O)O
166 0 KAHZAXALYMMCLA-UHFFFAOYSA-N OC(=O)c1cccc(c1Nc1ccccc1)O
167 0 NWRMWUIHAWTMIL-UHFFFAOYSA-N OC(=O)C1=C(C=CC2C1O2)Nc1ccccc1
168 0 VFHIFHWAZNAZNI-UHFFFAOYSA-N OC(=O)C1=C(Nc2ccccc2)C2C(C=C1)O2
169 0 LEWRZPGUAVNPFJ-UHFFFAOYSA-N OC(=O)Oc1ccccc1Nc1ccccc1
170 0 INOQZQCPAKCGSV-UHFFFAOYSA-N ON(c1ccccc1C(=O)O)c1ccccc1
171 0 LHEZTSKORSLVDI-UHFFFAOYSA-N NC(=O)C(Cc1ccccc1)CC(=O)O
172 0 UCZGEMUADWFRHM-UHFFFAOYSA-N OC(=O)C(Cc1ccccc1)CC(=O)N
173 0 FURLLDUYILJHSP-UHFFFAOYSA-N CC(=O)C(c1ccccc1)COC(=O)N
174 0 XQBZZCLRNADMMS-UHFFFAOYSA-N O=CC(c1ccccc1C)COC(=O)N
175 0 BFTPKAPURYWJDD-UHFFFAOYSA-N O=CC(c1cccc(c1)C)COC(=O)N
176 0 UTWLNYKOSPNAER-UHFFFAOYSA-N O=CC(c1ccc(cc1)C)COC(=O)N
177 0 XRDBSAAYNXEMMQ-UHFFFAOYSA-N CNC(=O)OCC(c1ccccc1)C=O
178 0 HOKSXCWFINSAKV-UHFFFAOYSA-N OC(C(C(=O)O)(Cc1ccccc1F)N)O
179 0 UCDNSNRDIHDFFK-UHFFFAOYSA-N COc1c2C=CCCc2[nH]c(=O)c1OC
180 0 BMLMIDTWQJBPQY-UHFFFAOYSA-N COc1c2CCC=Cc2[nH]c(=O)c1OC
181 0 SZFBNAOADGTAKT-UHFFFAOYSA-N COC1=C(OC)C(=O)NC2C1C=CC=C2
182 0 ZKNZTQIJOZQULQ-UHFFFAOYSA-N COC1C(OC)C(=O)Nc2c1cccc2
183 0 CLZGNHONQMKUMO-UHFFFAOYSA-N NC1C=CC=C2C1C(=O)C(=CC=C(C(=O)O)O)C2
184 0 OFMWHUZYXIYISM-WDZFZDKYSA-N OC(=O)/C(=C/C(C1Cc2c(C1=O)cccc2)N)/O
185 0 YWIHFPUCLIQPJC-VURMDHGXSA-N OC(=O)C(C(/C=C\1/Cc2c(C1=O)cccc2)N)O
186 0 AFEXZZMDOSBMET-UHFFFAOYSA-N NC1CC=C2C(=C1)CC(=CC=C(C(=O)O)O)C2=O
187 0 MGTOCRYATDVIJL-UHFFFAOYSA-N O=C1C(=CCC(C(=O)O)(O)N)Cc2c1cccc2
188 0 DSKOMZOXGJPEPW-UHFFFAOYSA-N OC(=O)C(=CCC1(N)Cc2c(C1=O)cccc2)O
189 0 ZDSJPXMASQMAHR-UHFFFAOYSA-N OC(=O)C#CC=C1Cc2c(C1=O)cccc2
190 0 SAARCXMPKFTYFD-UHFFFAOYSA-N ClCCN(C(C(=O)N)C)CCCl
191 0 PUIWOZBLBYZASR-UHFFFAOYSA-N NC(=O)C(=CC=C1Cc2c(C1=O)cccc2)O
192 0 DIVVCGGHZPLRJP-UHFFFAOYSA-N CC1=CC2(C(=C(O)C=CC2O)C(=N1)C)O
193 0 XTFYINZIBLHECU-UHFFFAOYSA-N CC1=CC2=CC=CC(C2(C(=N1)C)O)(O)O
194 0 RWDPJTJJYOSCIC-UHFFFAOYSA-N OC1C=c2cc(C)nc(c2=C(C1O)O)C
195 0 KWHJYCBWDCMRMF-UHFFFAOYSA-N OC(=O)C(CC1=CNC2=CC=CCC12)O
196 0 XQMCDXHXHWLUMR-UHFFFAOYSA-N OC(C(=O)O)CC1=CNC2C1=CC=CC2
197 0 NPMGJNXSUJKYJD-UHFFFAOYSA-N OC(C(=O)O)Cc1c[nH]c2=CCCC=c12
198 0 IOTANQAYVSIPLZ-UHFFFAOYSA-N OC(=O)C(CC1CNc2c1cccc2)O
199 0 KKIMCXNVTFWYGD-UHFFFAOYSA-N CN(c1ccc(cc1)CC(=O)C(=O)O)C
200 0 CDFAXNFULNQVCX-UHFFFAOYSA-N NCCSC(=O)CC(=O)CC=CCC=O
201 0 OQUVLSSPRJVOBJ-UHFFFAOYSA-N CC1NC=C2C(=C1C(=O)C)CCOC2=O
202 0 BCIJJLYTDHBFJX-UHFFFAOYSA-N O=CC1=C2CCOC(=O)C2=CN(C1C)C
203 0 DVPBAHRPAUPLKR-UHFFFAOYSA-N CCSCCC(C(=O)O)(C(O)C)N
204 0 KJRJAHJLTHEVLE-UHFFFAOYSA-N COc1cc2C=CNCc2c(c1OC)O
205 0 UAHKADJDKZZDAK-UHFFFAOYSA-N NC(=N)NC(=O)Nc1cccc(c1)Cl
206 0 BOOQMJSRKPNNHU-UHFFFAOYSA-N OC(=N)NC(=N)Nc1cccc(c1)Cl
207 0 ARKVGEOMQYKSFP-UHFFFAOYSA-N NC(=N)NN=Cc1c(O)cccc1Cl
208 0 WDMQZXBWQLNHJS-UHFFFAOYSA-N NC(=N)NN=CC1=C(Cl)C=CCC1=O
209 0 OOROVTJETAUCGD-UHFFFAOYSA-N NC(=N)NN=CC1C(=CC=CC1=O)Cl
210 0 KFCAIPRMKPHNOF-UHFFFAOYSA-N O=C(C1=C(O)C(=O)CC=C1)Nc1ccccc1
211 0 GYJOWHLKOTXMHS-UHFFFAOYSA-N COc1cc2OC(=CC(c2c(c1)O)N)C
212 0 FHAWXSJSWYJLKT-UHFFFAOYSA-N OCCNC(=O)C(=O)Cc1ccccc1
213 0 PXFMOXGKIMVOHO-UHFFFAOYSA-N O=NN(C(=O)NC1C(O)OC2C(C1OC2)O)C
214 0 OUZMMRLZRHAVOM-UHFFFAOYSA-N OCC1OC2OC1C(C2NC(=O)N(N=O)C)O
215 0 GLDVDSMUHFYUKF-UHFFFAOYSA-N O=C1CCC2=C3N1CCC3(O)C(C=C2)O
216 0 RVNCDWIBWJZUIA-UHFFFAOYSA-N OC1C=C2CCN3C2=C(C1O)CCC3=O
217 0 LAVGXJCMMLBJQS-UHFFFAOYSA-N O=C1CCC2(C3(N1CCC3=CC=C2)O)O
218 0 LLVKBPBFQMSRRO-UHFFFAOYSA-N CNC(=O)C=Cc1ccc(c(c1)OC)O
219 0 CBQJSKKFNMDLON-UHFFFAOYSA-N OC(=O)C(Cc1ccccc1)NC(=O)C
220 0 ZJFKTZRVMOXZRF-UHFFFAOYSA-N OC(=O)NCCSCCC(O)(C)C
221 0 NJPWJCRSWNKWDA-UHFFFAOYSA-N OC(=O)C(CC(=O)c1ccccc1C)N
222 0 QSDKPRXNCWUATH-UHFFFAOYSA-N OC(=O)C(CC(=O)c1cccc(c1)C)N
223 0 SBSXRDFVWZODJZ-UHFFFAOYSA-N NC(C(=O)O)CC(=O)c1ccc(cc1)C
224 0 FQELBZYORQVLQG-UHFFFAOYSA-N CNC(C(=O)O)CC(=O)c1ccccc1
225 0 UQHUFNPHNABVHA-UHFFFAOYSA-N COC(=O)C(CC(=O)c1ccccc1)N
226 0 YBMXYZCXQICISR-UHFFFAOYSA-N CSCCCCC(C(=O)O)(CO)N
227 0 MCEKSIXBJRIMGQ-UHFFFAOYSA-N OC(=O)NCCSC(=O)C1=CCCCC1
228 0 FQVIRTULJYEZLE-UHFFFAOYSA-N COc1ccc2c(c1)c(CC(=O)O)c(n2C=O)C
229 0 NAPYSOLFOPHNJI-UHFFFAOYSA-N COC(=CC(=O)N1C(C)C=CC1=O)C=C
230 0 IAUWFGNDGKTXSI-UHFFFAOYSA-N OCCCCCC(=O)OP(=O)(O)O
231 0 GSSBROLPGNWWAP-UHFFFAOYSA-N OC(=O)CCCCCOP(=O)(O)O
232 0 GHCRCBDQKYWKEJ-UHFFFAOYSA-N CCSCc1ccccc1OC(=O)O
233 0 TYFOPEHBGRKEAZ-UHFFFAOYSA-N COC1=CC(N)C2C(=C1)C(=CC2=O)OC
234 0 ABSJLZIOBKSZOP-UHFFFAOYSA-N COc1ccc2c(c1)C(N)(OC)CC2=O
235 0 RWOTYEZBSRLZFN-UHFFFAOYSA-N COC1=CC(=O)C2=CCC(C=C12)(N)OC
236 0 SAAAPZVSFMZDRI-UHFFFAOYSA-N COC1=CC=C2C(C1N)C(=CC2=O)OC
237 0 PDIOYFFBMOCMAC-UHFFFAOYSA-N OC(=O)C(=CC=C1C#Cc2c1cccc2)O
238 0 VRCPESKAUIRQCX-WDZFZDKYSA-N O=C1Cc2c(C1C(/C=C(/C(=O)O)\O)N)cccc2
239 0 SZXPQUXHSWZBBJ-RMKNXTFCSA-N OC(=O)C(C(/C=C\1/C(=O)Cc2c1cccc2)N)O
240 0 FKTLPUVEJQKTRO-UHFFFAOYSA-N OC(=O)C(CC=C1C(=O)Cc2c1cccc2)(O)N
241 0 FKTKKYJBWIAQPP-UHFFFAOYSA-N OC(=O)C(=CCC1(N)C(=O)Cc2c1cccc2)O
242 0 CBQJSKKFNMDLON-JTQLQIEISA-N CC(=O)N[C@@H](CC1=CC=CC=C1)C(=O)O
243 0 JXIZFMCTAHMXRV-UHFFFAOYSA-N NC(=O)C(=CC=C1C(=O)Cc2c1cccc2)O
244 0 HZCJGDLGJHUSNB-UHFFFAOYSA-N OC1C=Cc2c(C1O)c(C)c(c(=O)[nH]2)C
245 0 HUWRAUJJILCEKN-UHFFFAOYSA-N OC1C=Cc2c(C1O)cc(c(=O)n2C)C
246 0 OTWWEXOEKIFHGU-UHFFFAOYSA-N OC1C=C(C)c2c(C1O)cc(c(=O)[nH]2)C
247 0 YJBLDZPGZOZDJT-UHFFFAOYSA-N COC1C(O)C=Cc2c1cc(C)c(=O)[nH]2
248 0 DOCAMTUQMMEKIX-UHFFFAOYSA-N CC1=Cc2[nH]c(=O)c(cc2C(C1O)O)C
249 0 OKQBCGLQEHJCKK-UHFFFAOYSA-N Cc1cc2C(O)C(OC)C=Cc2[nH]c1=O
250 0 WDJOZNKPMCPSBQ-UHFFFAOYSA-N Oc1ccc(cc1)OC(=O)C1=CC#CC=C1
251 0 WNBYWCIBWVUDBV-UHFFFAOYSA-N Oc1ccc(cc1)C(=O)OC1=CC#CC=C1
252 0 GURBQOVQEHFQMW-UHFFFAOYSA-N CCCC(CC(=O)OP(=O)(O)O)O
253 0 KSEYFMKZAMXTKP-UHFFFAOYSA-N ClCCN(P1(=O)NCCCO1)C
254 0 FIVZFCRFHSRUEW-UHFFFAOYSA-N Oc1ccc(c(c1)NC(=O)c1ccccc1)O
255 0 CFGVQYMTKKPQAH-UHFFFAOYSA-N CNP1(=O)OCCCN1CCCl
256 0 UQJIHWHSDKDRIU-UHFFFAOYSA-N OCC(C(=O)O)(Cn1c(=O)cc[nH]c1=O)N
257 0 BZZMJWVPHVFCSW-UHFFFAOYSA-N CCC(c1ccccc1)C(=O)NC(=O)O
258 0 WNHRCNOCQPNKHV-UHFFFAOYSA-N CCOc1ccc(cc1)NC(=O)C(=O)C
259 0 FHOMVVDBBICZSK-UHFFFAOYSA-N CC(=O)C=CC=CC(=O)N1CCCC1=O
260 0 YFVXKJIMPDZVDL-UHFFFAOYSA-N CNC(=O)OC(c1ccccc1)C(=O)C
261 0 GUXSQZCBMAICCC-UHFFFAOYSA-N OCN1C(=O)OC(C1C)c1ccccc1
262 0 QHQZMJYFWUTIMZ-UHFFFAOYSA-N OCC1N(C)C(=O)OC1c1ccccc1
263 0 NHRMRXJRDORNSR-UHFFFAOYSA-N O=C1OC(C(N1C)C)c1ccccc1O
264 0 BCLWHNRPYJDNNG-UHFFFAOYSA-N Oc1cccc(c1)C1OC(=O)N(C1C)C
265 0 QHSZUESCZMBEFU-UHFFFAOYSA-N CC1N(C)C(=O)OC1c1ccc(cc1)O
266 0 YFGAAUQMECIGBC-UHFFFAOYSA-N O=C1OC(C(N1C)C)C1=CC2C(C=C1)O2
267 0 AXRXOZYHGZZWBS-UHFFFAOYSA-N O=C1OC(C(N1C)C)C1=CC=CC2C1O2
268 0 IISOYNOAXZHMTM-UHFFFAOYSA-N CCOc1ccc(cc1)NC(=O)C(=C)O
269 0 FIGUEMUMGZYXAD-UHFFFAOYSA-N CSc1c(C)cc(cc1C)OC(=O)O
270 0 SCJAUKMATYEXGU-UHFFFAOYSA-N OC(=CC=CC(=O)c1c(C)cccc1N)C(=O)O
271 0 DEYSIHXVKZTHPW-UHFFFAOYSA-N CC(=CC=C(C(=O)O)O)C(=O)c1ccccc1N
272 0 LLFFLVQNQBHBJJ-UHFFFAOYSA-N Cc1cccc(c1N)C(=O)C=CC=C(C(=O)O)O
273 0 QGFRHFSRMBMFMS-UHFFFAOYSA-N CNc1ccccc1C(=O)C=CC=C(C(=O)O)O
274 0 RYPFOSDMWXQPPO-UHFFFAOYSA-N Cc1cc(C(=O)C=CC=C(C(=O)O)O)c(cc1)N
275 0 CXIAUKSDIXQKJW-UHFFFAOYSA-N CC(=CC(=O)c1ccccc1N)C=C(C(=O)O)O
276 0 NQRVBSSYGIOVBR-UHFFFAOYSA-N Cc1ccc(c(c1)N)C(=O)C=CC=C(C(=O)O)O
277 0 PZZFWOREIDSLSY-UHFFFAOYSA-N OC(=O)C(=C(C=CC(=O)c1ccccc1N)C)O
278 0 DBICIRMWLODTKP-UHFFFAOYSA-N COC(=CC=CC(=O)c1ccccc1N)C(=O)O
279 0 BCWMYTFVXWYFKV-UHFFFAOYSA-N COC(=O)C(=CC=CC(=O)c1ccccc1N)O
280 0 YJLSIEGAIQSEFP-UHFFFAOYSA-N OC(=O)CC(c1ccc(c2c1cccn2)O)(O)C
281 0 SHSQJKAMDXXMJD-UHFFFAOYSA-N Oc1ccc2c(c1)c1c(O)cccc1C2=O
282 0 QSTMEZQGFPFBCS-UHFFFAOYSA-N O=C1c2ccccc2NC2(C1=CC=CC2O)O
283 0 AHYNSNZJDYCQMW-UHFFFAOYSA-N OC1C=CC=C2C1(O)C(=O)c1c(N2)cccc1
284 0 SXORFJDUQLJMFC-UHFFFAOYSA-N OC1C=c2c(=CC1O)[nH]c1c(c2=O)cccc1
285 0 GGEADXABTAZFIA-UHFFFAOYSA-N OCC(C(=O)O)(Cn1ccc(=O)[nH]c1=O)N
286 0 AYFJETNNGBEEIJ-UHFFFAOYSA-N OC(=O)NCCSC(=O)CC(C=C(C)C)O
287 0 NLYYYVUZZOFHJU-UHFFFAOYSA-N OC1C=CC2=C(C1=O)c1ccccc1C2=O
288 0 WIJVTVXPTRUHSA-UHFFFAOYSA-N O=C1C=CC2=C(C1O)c1ccccc1C2=O
289 0 WTRSPGMDGKIXNF-UHFFFAOYSA-N O=C1c2ccccc2c2c1ccc(c2O)O
290 0 IVLZUVBICUTOCB-UHFFFAOYSA-N Oc1ccc2c(c1)cc1c(c2)ccc(=O)o1
291 0 IJUQFWZXNPMYBI-UHFFFAOYSA-N Oc1ccc2c(c1)cc1c(c2)oc(=O)cc1
292 0 MOVWUAIKVGOKER-UHFFFAOYSA-N O=c1ccc2c(o1)cc1c(c2)c(O)ccc1
293 0 LRPJQGSAWKSKMD-UHFFFAOYSA-N O=c1ccc2c(o1)cc1c(c2)cccc1O
294 0 RWYWQQVLGYUING-UHFFFAOYSA-N O=c1ccc2c(o1)cc1c(c2O)cccc1
295 0 XFVVGELTCMXFBU-UHFFFAOYSA-N O=c1ccc2c(o1)c(O)c1c(c2)cccc1
296 0 LHBQCLZTFBOYKE-UHFFFAOYSA-N O=c1cc(O)c2c(o1)cc1c(c2)cccc1
297 0 WZCUOJMBPGDVPH-UHFFFAOYSA-N O=c1oc2cc3ccccc3cc2cc1O
298 0 HEIMEQRWGAAHLD-UHFFFAOYSA-N O=c1ccc2c(o1)cc1=CC3C(C=c1c2)O3
299 0 WEVSPHVLKQYPEW-UHFFFAOYSA-N O=C1C=CC23C(=Cc4c(C3O2)cccc4)O1
300 0 UEPAXULBAPPPLM-UHFFFAOYSA-N O=C1C=CC2=Cc3c(C4C2(O1)O4)cccc3
301 0 FBYOZLOZVZPJAM-UHFFFAOYSA-N O=C1Oc2cc3ccccc3cc2C2C1O2
302 0 SEQJFRYHSZPDOC-UHFFFAOYSA-N COC(=O)c1cncc2c1C(O)CC2C
303 0 OOFWZJVAGODCGI-UHFFFAOYSA-N CCOC(=O)C(=Cc1ccc(cc1)O)N
304 0 OZGJOKGCHOVMPZ-UHFFFAOYSA-N CNC(=O)CC(c1ccccc1)C(=O)O
305 0 MYANGMBHBNYNQU-UHFFFAOYSA-N CNC(=O)C(c1ccccc1)CC(=O)O
306 0 HMHRQCPOGYIYMH-UHFFFAOYSA-N CC(C(=O)N(C(=O)O)C)c1ccccc1
307 0 AKJNZTNRLVUPNS-UHFFFAOYSA-N O=C(N(C(=O)O)C)CCc1ccccc1
308 0 CYRNMEZPIXBLRB-UHFFFAOYSA-N CCC1=COc2c(C1N)c(O)cc(c2)O
309 0 DYXYOWRJOSDBBW-UHFFFAOYSA-N OC1C=Cc2c(C1O)cc(o2)c1ccncc1
310 0 MPKPDDYFWSQOQW-UHFFFAOYSA-N OC1C=Cc2c(C1O)oc(c2)c1ccncc1
311 0 OHNPRJLROUGDTL-UHFFFAOYSA-N OC12C=CC=CC2(O)C=C(O1)c1ccncc1
312 0 LWVSUULKTWEBPG-UHFFFAOYSA-N OCCCCC(=O)SCCNC(=O)CC=O
313 0 KBPVOTPMUFNMCP-UHFFFAOYSA-N O=C1OC(=CC(C1)(N)O)C=Cc1ccc(cc1)O
314 0 UMJFQSIBTKQLGB-AATRIKPKSA-N OC1=CC(=O)OC(C1)(N)/C=C/c1ccc(cc1)O
315 0 NWKWFYJGVZSWQD-UHFFFAOYSA-N O=C1C#CC=C(O1)C=Cc1ccc(cc1)O
316 0 VVZVXHKKOZTSND-UHFFFAOYSA-N Oc1cc(C=CC2=CC#CC=C2)oc(=O)c1
317 0 UUTAKWCFLBVRER-UHFFFAOYSA-N Oc1ccc2c(c1)C(N)c1c(O2)cccc1O
318 0 WEZQTJAYATUSOF-UHFFFAOYSA-N COc1c2CNC(=O)c2c(c(c1C)O)C
319 0 DWPVVTMOHGQNDB-UHFFFAOYSA-N COc1c2CN(C(=O)c2cc(c1C)O)C
320 0 JKKAAHSGLYKKAM-UHFFFAOYSA-N COc1cc2C(=O)NCc2c(c1C)OC
321 0 SENRXQNLMOCTKF-UHFFFAOYSA-N N=C(Nc1ccc(cc1)Cl)NC(=N)O
322 0 KXLZGBJIXRWNPZ-UHFFFAOYSA-N COC1=C2CCOC2=NC23C1(C=CC=C3OC)O2
323 0 LIRWCOQICAXRJT-UHFFFAOYSA-N O=C(N1Cc2ccccc2CC1C(=O)O)C(=O)C
324 0 ZJTXWGSMNDZPKD-UHFFFAOYSA-N OCC1COC(=O)C2=C1C(C=C)CN=C2
325 0 UODGEIGWVXZZJW-UHFFFAOYSA-N OCC1COC(=O)C2=C1C(=CNC2)C=C
326 0 MHKJRDZIBLZSDS-UHFFFAOYSA-N OCC1COC(=O)C2C1C(=CN=C2)C=C
327 0 FNVPXQINJPVSMR-UHFFFAOYSA-N OCC1COC(=O)c2c1c(CC)cnc2
328 0 DWHCNRZVHCZFKE-UHFFFAOYSA-N CCC(=O)C(c1ccc(c2c1ccc(=O)[nH]2)O)O
329 0 QDJZXGGAULQKLA-UHFFFAOYSA-N CSCCCC(C(=O)O)(C(O)C)N
330 0 QCRKQJIMSMNRGI-UHFFFAOYSA-N COC1C2C=COC2=Nc2c1ccc(c2OC)O
331 0 QIQNDWPIQYOKNN-UHFFFAOYSA-N COC1=C2C=COC2Nc2c1ccc(c2OC)O
332 0 ZRRTWEMJDUVENT-UHFFFAOYSA-N COc1c(O)ccc2c1nc1OCCc1c2OC
333 0 OXYYTPSTHWIWOA-UHFFFAOYSA-N COC1C(O)C=Cc2c1nc1occc1c2OC
334 0 HDRQTOMDRQERHJ-UHFFFAOYSA-N COC1=C(O)CCc2c1nc1occc1c2OC
335 0 BRSLFHYUPWOFAP-UHFFFAOYSA-N COC1=C2CCOC2=NC2C1C=C1OCOC1=C2
336 0 GVYUFWDIHZWMKZ-UHFFFAOYSA-N O=C(c1ccc(cc1)C(F)(F)F)C=C(N)C
337 0 FLTQLHUVQQGJHN-UHFFFAOYSA-N O=C1OCC(C(N1)O)c1ccccc1C
338 0 JFZMQTNWMYZSFX-UHFFFAOYSA-N O=C1OCC(C(N1)O)c1cccc(c1)C
339 0 ZRWIGOFAVKRZOH-UHFFFAOYSA-N OC1NC(=O)OCC1c1ccc(cc1)C
340 0 PVTKWNZNAMLWPL-UHFFFAOYSA-N OC1N(C)C(=O)OCC1c1ccccc1
341 0 MLCZYPUGOYRBCT-UHFFFAOYSA-N COC1NC(=O)OCC1c1ccccc1
342 0 CMXAABIWNBTSAL-UHFFFAOYSA-N CCOC(=O)CC(OP(=O)(O)O)C
343 0 SJHPBPWCSFPRMM-UHFFFAOYSA-N O=CCC(=O)NCCSC(=O)CC(O)(C)C
344 0 VDDNCCHANZESLN-UHFFFAOYSA-N COCC(COP(=O)(OCCN)O)O
345 0 CXOYSUSTELEJRA-UHFFFAOYSA-N NCCOP(=O)(OCC(OC)CO)O
346 0 GJBAHDITWKMVPP-UHFFFAOYSA-N CNCCOP(=O)(OCC(CO)O)O
347 0 FJEHTZGPOWPYTC-UHFFFAOYSA-N Oc1ccc2c(c1)C(=O)c1c2c(O)ccc1
348 0 IEJZLAHTBBDBDT-UHFFFAOYSA-N Oc1cccc2c1c1cccc(c1C2=O)O
349 0 ILECCMVODVFFLT-UHFFFAOYSA-N Oc1cccc2c1c1c(O)cccc1C2=O
350 0 HVOYPCLFJHHOLC-UHFFFAOYSA-N Oc1ccc(c2c1c1ccccc1C2=O)O
351 0 LCVLXHHFVNKOGT-UHFFFAOYSA-N Oc1cc(O)c2c(c1)C(=O)c1c2cccc1
352 0 INKCKHAYKXFUAS-UHFFFAOYSA-N Oc1cccc2c1C1=CC=CC3C1(C2=O)O3
353 0 LFFGVBRETKWUOO-UHFFFAOYSA-N OC1=C2c3ccccc3C(=O)C32C(C=C1)O3
354 0 OCPVSALNEOYMQD-UHFFFAOYSA-N O=C1c2ccccc2C23C1=CC=CC3(O2)O
355 0 MXALLGQFUWSCDM-UHFFFAOYSA-N OC1=C2c3ccccc3C(=O)C2=CC2C1O2
356 0 LAOKRSJZKSRGAF-UHFFFAOYSA-N OCC(C(=O)O)(Cc1ccc(c(c1)F)O)N
357 0 XINKZRRAVQNCLX-UHFFFAOYSA-N OCC(C(c1c[nH]c2c1cccc2)O)O
358 0 NSSFCDGOZSUFSU-UHFFFAOYSA-N COc1c2ccc(c(c2nc2c1cco2)O)C
359 0 JFXTXEMNHPHKOV-UHFFFAOYSA-N COc1c2cc(C)cc(c2nc2c1cco2)O
360 0 RWJPKMYFFUOJRB-UHFFFAOYSA-N COc1c2c(C)ccc(c2nc2c1cco2)O
361 0 PWOABFQNRMMFOP-UHFFFAOYSA-N COc1c2cccc(c2nc2c1c(C)co2)O
362 0 MJGLQDXKEOEIFB-UHFFFAOYSA-N COC(=O)c1cncc2c1CC(C2C)O
363 0 MQTCFAYKSHAFJK-UHFFFAOYSA-N OC(=O)C1CCC(=O)C2C1(N)C=CC=C2
364 0 APPNLAMXRRYWNB-UHFFFAOYSA-N NC1C=CC2=C(C1)C(CCC2=O)C(=O)O
365 0 QWEPFROWFVRRDI-UHFFFAOYSA-N OC1C=CC=C(C1O)COC(=O)c1cccnc1
366 0 HNZKPIIZYAKENE-UHFFFAOYSA-N OC1C=CC(=CC1O)COC(=O)c1cccnc1
367 0 WVWJHSMPCOEAGI-UHFFFAOYSA-N OC1C=CC=CC1(O)COC(=O)c1cccnc1
368 0 YWXPHNNZWUKPRS-UHFFFAOYSA-N COC1=CC(=O)N(C1Cc1ccccc1)C(=O)O
369 0 XUIFUTBKZFVUHV-UHFFFAOYSA-N OC(=O)C1C=CC=CC1(N)c1cccc(c1O)O
370 0 XCPQIYHBPDNJSK-UHFFFAOYSA-N NC1C=CC(=C(C1)c1cccc(c1O)O)C(=O)O
371 0 YTCOVDSABDTXAC-UHFFFAOYSA-N OC1=CC=CC(C1(N)O)c1ccccc1C(=O)O
372 0 QDVDEKVEXITNIN-UHFFFAOYSA-N OC1=C(C=CC#C1)c1ccccc1C(=O)O
373 0 JPAFMLIELVLAPY-UHFFFAOYSA-N NC(=O)c1ccccc1c1cccc(c1O)O
374 0 NPGAQPQBGBDPSL-UHFFFAOYSA-N COc1c2CNCCc2cc2c1OCO2
375 0 FMOFBNZLIUAYPT-UHFFFAOYSA-N CN1CCc2c(C1)c(O)c1c(c2)OCO1
376 0 HGBIRINXNOIQIR-UHFFFAOYSA-N Oc1ccc(cn1)C(=O)OCc1ccccc1
377 0 DPKFXHUYASLFPY-UHFFFAOYSA-N Oc1cncc(c1)C(=O)OCc1ccccc1
378 0 FKCRWENEHSDXOA-UHFFFAOYSA-N O=C(c1cnccc1O)OCc1ccccc1
379 0 CHGGBXMCPWRAIM-UHFFFAOYSA-N O=C(c1cccnc1O)OCc1ccccc1
380 0 LMMFKWNYRPAIAQ-UHFFFAOYSA-N OC(c1ccccc1)OC(=O)c1cccnc1
381 0 AIOFLBHTUPSQCT-UHFFFAOYSA-N O=C(c1cccnc1)OCc1ccccc1O
382 0 HABLDZNVDCLNSZ-UHFFFAOYSA-N Oc1cccc(c1)COC(=O)c1cccnc1
383 0 IETYSQCYIGFWSE-UHFFFAOYSA-N Oc1ccc(cc1)COC(=O)c1cccnc1
384 0 WYLOEHFFPPEFCZ-UHFFFAOYSA-N O=C(C1=CN=CC2C1O2)OCc1ccccc1
385 0 AVLCDKILIYPGDQ-UHFFFAOYSA-N O=C(C12C=CC=NC2O1)OCc1ccccc1
386 0 OBHNEZXXEPBLPW-UHFFFAOYSA-N O=C(c1cccnc1)OCC1=CC2C(C=C1)O2
387 0 FJVVCGJXELURLO-UHFFFAOYSA-N O=C(c1cccnc1)OCOc1ccccc1
388 0 DBNNBNWUSALURO-UHFFFAOYSA-N COc1cc(=O)n(c2c1cc(C)c1c2OCO1)C
389 0 QSDKKJYEEOLYOS-UHFFFAOYSA-N COc1cc(=O)n(c2c1c(C)cc1c2OCO1)C
390 0 DDAZBIVOKDYSMH-UHFFFAOYSA-N COc1c(C)c(=O)n(c2c1ccc1c2OCO1)C
391 0 NURPDBIVZRIBDI-UHFFFAOYSA-N OC1CCC(OC1C)OP(=O)(O)O
392 0 WDANRSZCNNEMLP-UHFFFAOYSA-N NC(=Cc1c(C)onc1C(=O)O)C(=O)O
393 0 QTBBEJJXBYGFAP-UHFFFAOYSA-N NC(=O)Oc1cccc2c1OC(C2)(C)C
394 0 REHOCKCHIHJNOS-UHFFFAOYSA-N O=C(Cc1cccc(c1)C)NCC(=O)O
395 0 YQONJVDHGWKCSY-UHFFFAOYSA-N O=C(Cc1ccccc1C)NCC(=O)O
396 0 BJGKAXRKVQCKOA-UHFFFAOYSA-N CN(C(=O)Cc1ccccc1)CC(=O)O
397 0 VISLHUSQBAQEBB-UHFFFAOYSA-N COC(=O)CNC(=O)Cc1ccccc1
398 0 MKHHCQDRKSMBBG-UHFFFAOYSA-N CC(C(=O)C)C(=O)SCCNC(=O)C=C
399 0 HBDGDTVOIJLXRR-UHFFFAOYSA-N CCOC(=O)CCCOP(=O)(O)O
400 0 OSOQHXMTRYELSW-UHFFFAOYSA-N O=C1OC(=O)c2c3c1cccc3c(cc2)C
401 0 ZONYNOMFWDCKNH-UHFFFAOYSA-N Cc1cc2cccc3c2c(c1)C(=O)OC3=O
402 0 CMGOKNSJGLBRRQ-UHFFFAOYSA-N O=C1OC(=O)c2c3c1cccc3ccc2C
403 0 QKIZDKVZPPWGPB-UHFFFAOYSA-N OCCN(CCOP(=O)(O)O)CCO
404 0 RQRLNDKPKRNAGT-UHFFFAOYSA-N O=C(C1(O)C(O)C=CC=C1O)Nc1ccccc1
405 0 VZYUKKWASGFSOW-UHFFFAOYSA-N OC1C=CC=C(C1(O)O)C(=O)Nc1ccccc1
406 0 FDWSQEFHCBSMIY-UHFFFAOYSA-N OC1C=C(C(=O)Nc2ccccc2)C(=CC1O)O
407 0 OCRSDNKHTVODAN-UHFFFAOYSA-N O=C(C1=CC2OC2C=C1O)Nc1ccccc1
408 0 NOQFZXINEMPVGF-UHFFFAOYSA-N O=C(C1=CC=CC2C1(O)O2)Nc1ccccc1
409 0 IYPBWYDLCFXPRB-UHFFFAOYSA-N CSCC(CCCC(C(=O)O)N)O
410 0 ADWJNDMWIQFNKY-UHFFFAOYSA-N Oc1ccc(c(c1)C(=O)Nc1ccccc1)O
411 0 SFTINGBERRJONH-UHFFFAOYSA-N Oc1ccc(c(c1)O)C(=O)Nc1ccccc1
412 0 VPIJOOPMGSSDIY-UHFFFAOYSA-N O=C(c1cccc(c1O)O)Nc1ccccc1
413 0 JJKFPQHDMPCITN-UHFFFAOYSA-N O=C(c1c(O)cccc1O)Nc1ccccc1
414 0 OBNLQPFVTYMAME-UHFFFAOYSA-N OC(=O)C#CC=C1C(=O)Cc2c1cccc2
415 0 MGADNYUKHFGYQL-UHFFFAOYSA-N O=C(C12OC2C=CC=C1O)Nc1ccccc1
416 0 DHPXQBNBBBNQFK-UHFFFAOYSA-N O=C(Oc1ccccc1O)Nc1ccccc1
417 0 YDCDJJGSMBKCAM-UHFFFAOYSA-N COC1=CC=C2C(C1)C(=CN2)CC(=O)O
418 0 VUEOYBFMJNLLCY-UHFFFAOYSA-N COC1=CCC2C(=C1)C(=CN2)CC(=O)O
419 0 HEDKTLICSIZRGV-UHFFFAOYSA-N COC1CC=c2c(=C1)c(CC(=O)O)c[nH]2
420 0 AEHRNEYIIUJHRM-UHFFFAOYSA-N COc1cc2C(CC(=O)O)CNc2cc1
421 0 WZNJZROGRIBUEH-UHFFFAOYSA-N CCOC(=O)CC(=O)C1=CC=C(N)C=C1
422 0 XVQDVUVUUYOALV-UHFFFAOYSA-N CCC(=O)OCCN1C(=O)C2=CC=CC=C2C1=O
423 0 OHRFURSULBYQHP-UHFFFAOYSA-N CCOC1=N[N+]([O-])=C(OCC)C=C1[N+]([O-])=O
424 0 PTWOVXXBGGTVCJ-UHFFFAOYSA-N NC1=C(OCC(O)=O)C=C(C=C1)[N+]([O-])=O
425 0 GKLUURXRYFLZRT-UHFFFAOYSA-N CC(N)(Cc1cc(O)c(O)cc1F)C(O)=O
426 0 CASHSQLBCKRRLY-UHFFFAOYSA-N CCC(CC)(C(N)=O)S(=O)(=O)CC
427 0 RZVUKELRMABJPI-UHFFFAOYSA-N COC1=C(OC)C(OC)=C(CC#N)C=C1
428 0 XPQCDYYJHJOAIC-UHFFFAOYSA-N OC(=O)CNC(=O)C1=CC2=CC=CC=C2C=C1
429 0 TYXZQVMCGZKDEK-UHFFFAOYSA-N CCN(CC)C1=CC=CC(=C1)S(O)(=O)=O
430 0 SWKANMPANJTPHP-UHFFFAOYSA-N CCOC(=O)C(=O)NCC1=CC=CC=C1
431 0 MEZPFPIEWBDABE-UHFFFAOYSA-N CC1=CC=C(OC2=CN=C(C=C2)C(O)=O)C=C1
432 0 ORJNCNQYVLJMOS-UHFFFAOYSA-N OC(=O)C1CCC(=O)N1C(=O)Cc1ccccc1
433 0 SCRHVVOELSYCSO-UHFFFAOYSA-N FC1=CC=C(NC2=NC=NC3=C2NC=N3)C=C1
434 0 LIDGACFIPCDVKN-UHFFFAOYSA-N CC(=O)NC1=CC(C)=CC(C(O)=O)=C1C
435 0 LTGZIIHZHPQJEL-UHFFFAOYSA-N NC(N)=NC(=O)Nc1ccccc1Cl
436 0 OAKCJHAPBFOKKR-UHFFFAOYSA-N NC(=N)N=C(O)NC1=CC=C(Cl)C=C1
437 0 GWATUASDDKONLY-UHFFFAOYSA-N NC(CF)(Cc1cccc(O)c1O)C(O)=O
438 0 UDRJIRXNGIDROL-UHFFFAOYSA-N CC(=O)ONC(=O)C1=CC2=CC=CC=C2C=C1
439 0 OETLZVCBEFCBAO-UHFFFAOYSA-N CC(=C)C(=O)NC1=CC=CC(=C1)C(F)(F)F
440 0 YOJQZPVUNUQTDF-UHFFFAOYSA-N CN1CCC2=CC3=C(OCO3)C=C2C1O
441 0 BDCKBJJYDVLYCH-UHFFFAOYSA-N CCOC1=CN=C(O1)C1=CC=C(CC(O)=O)C=C1
442 0 ZUPNYCBRFZYXLA-UHFFFAOYSA-N COC1=C2OCCCC2=C2NC(=CC2=C1)C(O)=O
443 0 HMHLJPWRMYWRAV-UHFFFAOYSA-N CN1C2=CC=CC=C2C2=C1C(=O)C=C(CO)O2
444 0 YOJQZPVUNUQTDF-UHFFFAOYSA-N CN1CCC2=CC3=C(OCO3)C=C2C1O
445 0 KIGOTEDYNQVLGZ-UHFFFAOYSA-N CC(C)NC1=NC(NC(C)=O)=NC(Cl)=N1
446 0 YDDCTVUBQGPBDT-UHFFFAOYSA-N CN(C(=O)CC(C)=O)C1=CC=C(O)C=C1
447 0 FIITXXIVUIXYMI-UHFFFAOYSA-N OCC(O)C(CO)OCN1C=CN=C1[N+]([O-])=O
448 0 MGBGAIFTONXTJA-UHFFFAOYSA-N NP(=O)(NC1=CC=CC=C1)NC1=CC=CC=C1
449 0 AAXOEELKVAXGBQ-UHFFFAOYSA-N C[N+](C)(CCCS([O-])(=O)=O)CC=C
450 0 IAFOXRHFSQERNU-UHFFFAOYSA-N OC(=O)CCCC1=C(NC2=CC=CC=C12)C(O)=O
451 0 OSYTXYVCVORGKQ-UHFFFAOYSA-N CCCSP(C)(=O)SCCC
452 0 QRDFLIILGVFYCF-UHFFFAOYSA-N COC(=O)C(C)N=C(O)C1=CC=CC=C1
453 0 PMZXKPNJLDBYCF-UHFFFAOYSA-N COC(=O)C1CN(CC2=CC=CC=C2)C(=O)C1=O
454 0 ZZRSCGYRNYMOIQ-UHFFFAOYSA-N CCOC(=O)C1CN(C(=O)C1=O)C1=CC=CC=C1
455 0 XQCRBVVYFOEVHW-UHFFFAOYSA-N CCCCCCCCCC[Se]C#N
456 0 NHLOBHNRBWKNIO-UHFFFAOYSA-N CCOC(=O)C1=CC=C(NC(C)=O)C=C1
457 0 LAQLVAJTFUCYLF-UHFFFAOYSA-N CCC1=CC(O)=C(C=C1[N+]([O-])=O)[N+]([O-])=O
458 0 NUDGFGBJFZEEEJ-UHFFFAOYSA-N OC(=O)CCCC(=O)NC1=CC=CC=C1
459 0 YYOHIHLNZZZABC-UHFFFAOYSA-N COC(=O)CCC(=O)NC1=CC=CC=C1
460 0 WUNGPAHZQWNPEL-UHFFFAOYSA-N [H]C12CC([H])(C=C1)C1C2C(=O)N(CCO)C1=O
461 0 PTXRQIPIELXJFH-UHFFFAOYSA-N CCOC(=O)CNC(=O)C1=CC=CC=C1
462 0 XMAAOPAZUBODOG-UHFFFAOYSA-N CCC(=NOCC1=CC=CC=C1)C(O)=O
463 0 RFSDXBQPVJXKRJ-UHFFFAOYSA-N COC(=O)C1=C(C)C=CC(NC(C)=O)=C1
464 0 AGEWHYGRSGMMJE-UHFFFAOYSA-N CN(CCO)S(=O)(=O)C1=CC=C(C)C=C1
465 0 MIXBJTZAUYXHMZ-UHFFFAOYSA-N CC(=O)NC1=CC=C(CCC(O)=O)C=C1
466 0 RZZNKCALONWEAZ-UHFFFAOYSA-N COC(=O)CCNC(=O)C1=CC=CC=C1
467 0 PIQBSPNEWLXJOU-UHFFFAOYSA-N CC(O[N+]([O-])=O)C1=CC=CC(=C1)[N+]([O-])=O
468 0 YAVJICIKBWUEAJ-UHFFFAOYSA-N CCOC(=O)NC1=CC=C(C=C1)C(C)=O
469 0 YYOGDAKXMFWLTC-UHFFFAOYSA-N CC(=O)NC1=CC2=C(OC(C)(C)O2)C=C1
470 0 DTHMYEZSBFMJEA-UHFFFAOYSA-N CCCC(=O)NC1=CC=CC=C1C(O)=O
471 0 ACFJNTXCEQCDBX-UHFFFAOYSA-N COC1=CC(CC#N)=CC(OC)=C1OC
472 0 VVWABZRYJMUANY-UHFFFAOYSA-N CC(=O)NC1=C(F)C=C(F)C2=NNN=C12
473 0 YLDMUNHJYMEHPI-UHFFFAOYSA-N COC(OC)C1=NC2=CC=CC=C2C(=C1)C(O)=O
474 0 FKKWXAKJTMJDRN-UHFFFAOYSA-N CCOC1=C(NC(C)=O)C=C(C=O)C=C1
475 0 ONOLRMHPTBMIGS-UHFFFAOYSA-N CC1=NC(=O)C(C(O)=O)=C(C)C1[N+]([O-])=O
476 0 SXAIOMBBQSGXRC-UHFFFAOYSA-N CCOC(=O)CNC1=CC=CC(=C1)C(F)(F)F
477 0 JTBBRGSSVACAJM-UHFFFAOYSA-N CN=C(O)OC1=CC=CC2=C1OC(C)C2
478 0 FBUKJSFCGYGCCX-UHFFFAOYSA-N COC(=O)C1=CC=CC=C1N(C)C(C)=O
479 0 HXKHEYDGQIAVNH-UHFFFAOYSA-N CC(=O)NCCNC1=C(N)C(Cl)=NC=N1
480 0 MLDROYFTXVEVOV-UHFFFAOYSA-N CC(=O)NC1=C(C)C=C(C=C1C)C(O)=O
481 0 OHVCJESXVHLJLK-UHFFFAOYSA-N OCC1(CO)COC(=N1)C1=CC=CC=C1
482 0 CFIDFVNAHVRFGT-UHFFFAOYSA-N CS(=O)(=O)OC1CC2=CC=CC=C2C1
483 0 XQPCLLJPAQVRDX-UHFFFAOYSA-N ClCCCNC(=O)NCCCCl
484 0 ALDNZUNYJACAPM-UHFFFAOYSA-N CC1=CC2=C(C=C(C)C1=O)C(=CC=C2)[N+]([O-])=O
485 0 AXAMLHJXUICVAY-UHFFFAOYSA-N CC(C)(NC(=O)C1=CC=CC=C1)C(O)=O
486 0 LFZQCJLFQTXGKW-UHFFFAOYSA-N OC1=CC=C(CC2=CC=C(C=C2)[N+]([O-])=O)C=C1
487 0 HVNUPXQONRHUOX-UHFFFAOYSA-N COC1=C(C=C(C)C=C1[N+]([O-])=O)[N+]([O-])=O
488 0 VSBSKWKIFUMGGI-UHFFFAOYSA-N CN(C=O)C(=O)OC1=CC=CC2=CC=CC=C12
489 0 QDMLWHGECURKNY-UHFFFAOYSA-N CC(Cl)CNC(=O)NCC(C)Cl
490 0 HRQBTAHRRSKZHH-UHFFFAOYSA-N COC1=C(OC)C=C(C=C1)C(=O)N1CC1
491 0 CBIZVSYBAILCMN-UHFFFAOYSA-N NNC1=C(N)C(SCC2=CC=CC=C2)=NC=N1
492 0 MLCDCEYVXVYODO-UHFFFAOYSA-N COC1=CC=C(C=C1)C1=NC(=O)C(C)(O1)C(C)=O
493 0 FYNHDMGNYFXNBO-UHFFFAOYSA-N CC(=O)NC1=CC(C)=C(C=C1C)C(O)=O
494 0 URWXPEIUWRCVQL-UHFFFAOYSA-N CC(C)OC(=O)CN1C(=O)C2=CC=CC=C2C1=O
495 0 SGGGVLSPWIRROQ-UHFFFAOYSA-N N#CC1=CC=CC=C1N\N=N\C1=CC=CC=C1C#N
496 0 YYQQLTVBTOYPFO-UHFFFAOYSA-N N#CC1=CC=C(N\N=N\C2=CC=C(C=C2)C#N)C=C1
497 0 SLTZBYZAXKJISI-UHFFFAOYSA-N CCOC(=O)C1=CC=CC=C1NC(C)=O
498 0 OEBXDFHPYQBIFJ-UHFFFAOYSA-N CCC(=O)N=C1CC(=O)C2=C(C=CC=C2)C1=O
499 0 DDMIIIHVHWXZLV-UHFFFAOYSA-N CCOP(=O)(OCC)C1=NC(N)=NC(N)=N1
500 0 KVRSKGPQHMTBEA-UHFFFAOYSA-N COC(=O)C1=CC(=NC2=CC=CC=C12)C(C)=O
501 0 YMDYPJRCONIRKH-UHFFFAOYSA-N O=S1(=O)OCCC1CC1=CC=CC=C1
502 0 WOTSYQVYXBEKOX-UHFFFAOYSA-N CC(CC(=O)NC1=CC=CC=C1)C(O)=O
503 0 NXGSIEONLLIEDG-UHFFFAOYSA-N CC(=O)COC1=CC=CC=C1NC(C)=O
504 0 KGHDSIBUTCYURM-UHFFFAOYSA-N CC1=CC(C(=O)CCC(O)=O)=C(C)S1
505 0 CTEWUQNEQPLMMJ-UHFFFAOYSA-N OS(=O)(=O)c1ccc2CCCCc2c1
506 0 YFUYPBBZEUKYMZ-UHFFFAOYSA-N CCC1C(=O)OCC2=C1C=CN(C)C2=O
507 0 SOPMURVETPAMPO-UHFFFAOYSA-N CC(=O)N(CC(O)=O)CC1=CC=CC=C1
508 0 GGALCPPUQFWUST-UHFFFAOYSA-N COC1=CC(N2C=CC=C2C(O)=O)=C(OC)C=C1
509 0 XQCASDNKHXKKJT-UHFFFAOYSA-N COC1=CC2=C(C(=O)C3=CC=CN23)C(OC)=C1
510 0 MNUDPPZEGATPIA-UHFFFAOYSA-N CCOC(=O)CNC1=CC=C(C=C1)C(F)(F)F
511 0 BSMAWCXKHJSJIB-UHFFFAOYSA-N OC(=O)C1=CC=CC2=C1OC1=CC=CC=C21
512 0 LOEODQQLAPJDEP-UHFFFAOYSA-N CC(C)OC(=O)NC1=CC=C(C=C1)C(F)(F)F
513 0 ZUBUUYHUSMCDQM-UHFFFAOYSA-N CCS(=O)(=O)N1CC(C)OC(C)C1
514 0 XZGSPVJYILSEIY-UHFFFAOYSA-N COC(=O)CCCN1C(=O)C2=CC=CC=C2C1=O
515 0 XSOLZJMKFMUBMH-UHFFFAOYSA-N CN1C(=O)C2(CC(=C)C(=O)O2)C2=CC=CC=C12
516 0 GGAXLKHQCAECFL-UHFFFAOYSA-N CCOC(=O)C(C)N1C(=O)C2=CC=CC=C2C1=O
517 0 HKBRECJHGZYVLI-UHFFFAOYSA-N NC1=NC=NC(N)=C1NC(=O)C1=CC(F)=CC=C1
518 0 FRBTVJSVXIIDIG-UHFFFAOYSA-N COC1=C(OC)C=C2CC(=O)NCC2=C1
519 0 BJSUOZPKFOVPRA-UHFFFAOYSA-N N=C1N=C2N(N=NC3=CC=CC=C23)C2=CC=CC=C12
520 0 XRQNZEZLCWALPB-UHFFFAOYSA-N CC(=O)C1=CC(NC(=O)C2=CC=CO2)=CC=C1
521 0 AMCYCKIUBUIJOO-UHFFFAOYSA-N CCOC(=O)C[N+]([O-])=CC1=CC=CC=C1
522 0 YLXWMBZTWMBKAH-UHFFFAOYSA-N CC(=O)NCCC1=CC2=C(OCO2)C=C1
523 0 QMFCNAYBAHKUKR-UHFFFAOYSA-N COC1=CC=CC(CSCC(O)=O)=C1
524 0 YSOKMOXAGMIZFZ-UHFFFAOYSA-N CCOC1=C(C=C(C=C1)[N+]([O-])=O)[N+]([O-])=O
525 0 MTECZBFLJQBRSK-UHFFFAOYSA-N CN(C)P(=S)(N(C)C)N1CCC1
526 0 BXYQFEVQIURBAI-UHFFFAOYSA-N N=C1CCCC1C(=S)SCCC#N
527 0 XDKMXRAPSLGRTJ-UHFFFAOYSA-N NC(CC1=CC(F)=CC=C1)C1=NNN=N1
528 0 HHKHJDRAKMTAIE-UHFFFAOYSA-N CCOC(=O)C(O)CN1C=CN=C1[N+]([O-])=O
529 0 GFUFUJMSZWBPNH-UHFFFAOYSA-N CC(=O)NCCC1=CC=C(C=C1)C(O)=O
530 0 FSEYHWQLJZBUCB-UHFFFAOYSA-N OC1CCCS(=O)(=O)C2=CC=CC=C12
531 0 XCHBHMOBNNBYAX-UHFFFAOYSA-N COC1=C(C=C(C=C1C)[N+]([O-])=O)[N+]([O-])=O
532 0 WFPHZRSWFPQSHM-UHFFFAOYSA-N [O-][N+](=O)C1CC=CCC1C1=CC=C2OCOC2=C1
533 0 HWYUVFKGQPJIFG-UHFFFAOYSA-N CC1=CC(=C(O)C(=C1C)[N+]([O-])=O)[N+]([O-])=O
534 0 CQUJZDLOQZEYSS-UHFFFAOYSA-N CC1=CC2=C(C=CC3=C2C(=O)OC3=O)C=C1
535 0 ZBTZGOKOGQVOPH-UHFFFAOYSA-N CN(C(=O)CCC(O)=O)C1=CC=CC=C1
536 0 JNMSHBCWHUYEQX-UHFFFAOYSA-N COC1=C(OC)C2=C(C=C1)C(=CC(=O)O2)N1CC1
537 0 ZARVOVGVZBTWGQ-UHFFFAOYSA-N COC1=CC2=C(C=C1)C(OC)=C(C=O)C(OC)=N2
538 0 ZPWJHFFYSOATNH-UHFFFAOYSA-N COC1=CC=CC2=C1N=C(OC)C(C=O)=C2OC
539 0 XIBBLFMAVGCPRW-UHFFFAOYSA-N CCN(CC)C1=CC=CC=C1S(O)(=O)=O
540 0 KYYRTDXOHQYZPO-UHFFFAOYSA-N COC1=C(NC(=O)CC(C)=O)C=CC=C1
541 0 ORVSBSUQWSVTII-UHFFFAOYSA-N CCC1(OC1(C)C1=CC=CS1)C(O)=O
542 0 UGKPZVGCVIWBNX-UHFFFAOYSA-N OC(=O)C1=CC2=C(OC3=CC=CC=C23)C=C1
543 0 POGKDRXRTUOFAJ-UHFFFAOYSA-N COC1=CC(C[N+]#[C-])=CC(OC)=C1OC
544 0 LVNBNKMMTVWRJO-UHFFFAOYSA-N CC(O)CN1C=NC2=C(Cl)N=CN=C12
545 0 YKRYFWGYMGFVCO-UHFFFAOYSA-N COC1=CC=C(OC(=O)C2=CN=CC=C2)C=C1
546 0 AXNPYJGCJSEGFF-UHFFFAOYSA-N CC=CCS(=O)(=O)C1=CC=CC=C1O
547 0 AIHHQWUKHCUKLJ-UHFFFAOYSA-N OC(C1=CC=CC=C1)C1=CC=CC=C1[N+]([O-])=O
548 0 XLPFUGPSJUAQSY-UHFFFAOYSA-N COC1=C(C=C(C(C)=C1)[N+]([O-])=O)[N+]([O-])=O
549 0 XTXJPZGMVKIPHE-UHFFFAOYSA-N CC(NC(=O)OCC1=CC=CC=C1)C=O
550 0 MYZKCYIJSRUXMZ-UHFFFAOYSA-N CC(C)C(C(=O)C1=CC=CC=C1)[N+]([O-])=O
551 0 YLQMBGMZWJYCSW-UHFFFAOYSA-N CCC(CC(=O)C1=CC=CC=C1)N(=O)=O
552 0 AEXGOGGUCXSPGA-UHFFFAOYSA-N CC1(C)OC(=O)C(C=NC2=CC=CC=C2)C(=O)O1
553 0 DTSNXCOYNWGRNW-UHFFFAOYSA-N CC(CC(=O)C1=CC=CC(N)=C1)C(O)=O
554 0 FNZTVUHCYCHOFH-UHFFFAOYSA-N OCC(O)COC1=CC=CC2=C1C=CN2
555 0 NBFWAWNEGSVBKB-UHFFFAOYSA-N CC1(NCCC2=CC(O)=CC=C12)C(O)=O
556 0 TYXZQVMCGZKDEK-UHFFFAOYSA-N CCN(CC)C1=CC=CC(=C1)S(O)(=O)=O
557 0 IRQXDQKWXGOSEM-UHFFFAOYSA-N COC1=CC(SC)=C(OC)C=C1C=O
558 0 HVYOIIIEAVPMCR-UHFFFAOYSA-N COC1=C(C=C(C=C1)C1=CC=CC=C1)[N+]([O-])=O
559 0 VUQBDXYELPPNIE-UHFFFAOYSA-N OC1=CC(O)=C(C=C1)C(=O)CC1=CC=CC=N1
560 0 OHHAQFFMXQEGMP-UHFFFAOYSA-N CC1=CC=C(NC(=O)CCC(O)=O)C=C1
561 0 GFVMZKFJMYHDNM-UHFFFAOYSA-N OC(=O)CCC(=O)NCC1=CC=CC=C1
562 0 ASXLJZIPYBUVFW-UHFFFAOYSA-N CCCC(=O)NC1=CC=CC(=C1)C(O)=O
563 0 JGLMJUORSRRINV-UHFFFAOYSA-N CC1=CC=CC=C1NC(=O)CCC(O)=O
564 0 UPFSNBHBJDBLJL-UHFFFAOYSA-N CCOC(=O)C1C(=O)COC1=NC1=CC=CC=C1
565 0 LVOGEXYCOVAAIH-UHFFFAOYSA-N CCOC(=O)C1=CC(NC(C)=O)=CC=C1
566 0 HIPCSIUQHLNUFA-UHFFFAOYSA-N CC(=O)C1=C(C(O)=O)C2=CC=CC=C2N=C1C
567 0 DVFCGSZRLJQHJA-UHFFFAOYSA-N NC1=CC=C(OC2=CC=C(C=C2)C(O)=O)C=C1
568 0 ZYWSXGRMDPBISP-UHFFFAOYSA-N [O-][N+](=O)C1=CC=CC=C1OCC1=CC=CC=C1
569 0 DNXNPMDUDGUXOB-UHFFFAOYSA-N ClC1=CC2=NC=CC(N3CCNCC3)=C2C=C1
570 0 FUNQFOUBLCEFIK-UHFFFAOYSA-N OC(=O)C1=C(OCC2=CC=CC=C2)N=CC=C1
571 0 VRJAEQGSNATVEE-UHFFFAOYSA-N CC1=CC(NC(=O)CCC(O)=O)=CC=C1
572 0 FNEYQBSORYQAPC-UHFFFAOYSA-N CCOC(=O)C1=CC(=NO1)C1=CC=C(OC)C=C1
573 0 NDIBMYMEBYRTTJ-UHFFFAOYSA-N OC1=C(C=C(CC2=CC=CC=C2)C=C1)[N+]([O-])=O
574 0 YMUJNXBVYSCKFI-UHFFFAOYSA-N CC=CC(=O)NC1=CC(=CC=C1)C(F)(F)F
575 0 RQOBKAQJZDLRFJ-UHFFFAOYSA-N CC(O)CNS(=O)(=O)C1=CC=C(C)C=C1
576 0 LUAAEXWZEIXKHQ-UHFFFAOYSA-N COC1=CC=CC=C1C1=CC=CC=C1[N+]([O-])=O
577 0 DJAIXSIYKNHEBU-UHFFFAOYSA-N CSC1=C(C)C=C(OCC(O)=O)C=C1
578 0 YAWSGLTYMVPIRM-UHFFFAOYSA-N COC1=C(NC(C)=O)C=C(C=C1)C(C)=O
579 0 WROVLOOOXFUDMO-UHFFFAOYSA-N ClC1=CC=C(C=C1)C1CCSCC1
580 0 OXGBTVAWGOSFIX-UHFFFAOYSA-N CC(C)C(=O)NC1=CC=CC(=C1)C(O)=O
581 0 CYZJVFQRXSTWHE-UHFFFAOYSA-N COC1=CC=CC(NC(=O)CC(C)=O)=C1
582 0 MDNWGZNJNJKROK-UHFFFAOYSA-N CC(C)C(=O)NC1=CC=CC=C1C(O)=O
583 0 WRLCLLXPCZJIIH-UHFFFAOYSA-N COC1=CC=C(CCNC(=O)C(F)(F)F)C=C1
584 0 XQDZGHNVSBDTSP-UHFFFAOYSA-N CCOC(=O)C1=C(C=O)C2=C(N1)C=CC(OC)=C2
585 0 IRSSPCVUYLQFJE-UHFFFAOYSA-N COC1=CC(C=C2CN(C)C(=O)C2=O)=CC=C1O
586 0 OOCQIFMOKOOBIR-UHFFFAOYSA-N CC1=C(NC(=O)C2=CC(F)=CC=C2)C=CC=C1F
587 0 BMIVTLPISDRDHK-UHFFFAOYSA-N CC(=O)OC1CC(=O)N(CC2=CC=CC=C2)C1=O
588 0 VQLDRXZBNUFGIY-UHFFFAOYSA-N OC(=O)C1=CN2CCCC3=C2C(=CC=C3)C1=O
589 0 JELWNMUZTDVJMD-UHFFFAOYSA-N CC(=O)OCC(=O)NCC1=CC=CC=C1
590 0 IOWKEASJENDYLT-UHFFFAOYSA-N OC(=O)CCCCC(=O)C1=CC=CS1
591 0 VVYAIXIPOVUMQD-UHFFFAOYSA-N OC(=O)CCCCN1C(=O)C2=CC=CC=C2C1=O
592 0 NQDAXIZYJRXVHV-UHFFFAOYSA-N OCCOC1=CC=C(C=C1)C1=NCCO1
593 0 GEZCUMOJSMEUPP-UHFFFAOYSA-N CC1=CC=C(NC(=O)C2=CC(F)=CC(F)=C2)C=C1
594 0 GKKDOXRJRUQJPK-UHFFFAOYSA-N COC1=CC(CN=O)=CC=C1OCC=C
595 0 MJPLPRYORYZQEN-UHFFFAOYSA-N CC(C)OC(=O)C(=O)NC1=CC=CC=C1
596 0 NBRIQMGRSUGDRU-UHFFFAOYSA-N CC1=CC(=CC=C1)C(=O)NCCC(O)=O
597 0 UEWLGUBBIVUMRG-UHFFFAOYSA-N CCOC1=CC=C(SCC(O)=O)C=C1
598 0 MZCOJVHTTRCMIA-UHFFFAOYSA-N CC1=C(NC(=O)C2=CC=C(F)C=C2)C=C(F)C=C1
599 0 MCNVMMKIJRKDOH-UHFFFAOYSA-N CC1=C(NC(=O)C2=CC=CC=C2F)C=C(F)C=C1
600 0 YCKSLCCJPBEKOU-UHFFFAOYSA-N CC1=C(NC(=O)C2=CC(F)=CC=C2)C=C(F)C=C1
601 0 COHVZTXZLIRSTM-UHFFFAOYSA-N CC1=C(C=CC(OC2=CC=CC=C2)=C1)[N+]([O-])=O
602 0 DFILAPAOMFUIAA-UHFFFAOYSA-N CCOC(=O)C1=CC2=C(N1)C=CC(=C2)C(=O)OC
603 0 KCJSNAZSJSHQCC-UHFFFAOYSA-N FC1=C(F)C=C(C=C1)C1=CC2=CC=CC=C2N1
604 0 HFYACYZCOUYIFR-UHFFFAOYSA-N OC(=O)C1=CC=C(O1)C#CC1=CC=CC=C1
605 0 YVGHVJUGJZGYPW-UHFFFAOYSA-N COC(=O)C1=CC(=C(OC)N=C1)[N+]([O-])=O
606 0 CTDIKDIZNAGMFK-UHFFFAOYSA-N CC(C)(C)OC(=O)N1CCSCC1C(O)=O
607 0 CTDIKDIZNAGMFK-UHFFFAOYSA-N CC(C)(C)OC(=O)N1CCSCC1C(O)=O
608 0 XXONJRIUBHNYLZ-UHFFFAOYSA-N OC(=O)C1=CC=C(C=C1)C(=O)N1CCC(=O)CC1
609 0 BGNSWUCREVARSU-UHFFFAOYSA-N CCOC(=O)C1=CC=C(C=C1)N1C(=O)CCC1=O
610 0 HWLKUJXDHHWAIQ-UHFFFAOYSA-N COC(=O)C1NCCC2=CC(O)=CC=C12
611 0 HWLKUJXDHHWAIQ-UHFFFAOYSA-N COC(=O)C1NCCC2=CC(O)=CC=C12
612 0 VJGKMSGPYQNGGK-UHFFFAOYSA-N CC(C)(C)OC(=O)N1CCSC(C1)C(O)=O
613 0 VGXVLVNJSSONHX-UHFFFAOYSA-N CCC(=O)NC1=C(C=CC=C1)C(=O)OC
614 0 VPYQIUMVXMMGSD-UHFFFAOYSA-N NC(CC(O)=O)CC1=CC=CC=C1C(F)(F)F
615 0 RCVBUWYXFGWFHR-UHFFFAOYSA-N NC(CC(O)=O)CC1=CC=C(C=C1)C(F)(F)F
616 0 HQMBLJOHUDYJLK-UHFFFAOYSA-N CN(C)C1=CC2=C(C=C1)C(CC(O)=O)=CC(=O)O2
617 0 CYKNKJXCTPFRGG-UHFFFAOYSA-N COC1=CC=C(CCNS(C)(=O)=O)C=C1
618 0 KAVIIWPDSFYACO-UHFFFAOYSA-N CCOC(=O)C(=O)C1=CNC2=C1C=C(OC)C=C2
619 0 BIDNYJAGIABSOW-UHFFFAOYSA-N COC(=O)C1=CC(=CN1)C(=O)C1=CC=CC=C1
620 0 JMUXBAQFXTYJBB-UHFFFAOYSA-N OC(=O)C1=CC=CN(CC2=CC=CC=C2)C1=O
621 0 LDTBMEOGSQFGDK-UHFFFAOYSA-N OC(=O)C1=CN(CC2=CC=CC=C2)C(=O)C=C1
622 0 QHUNNXCUJKOGMN-UHFFFAOYSA-N NC1=CC=C(OC2=CC=CC=C2C(O)=O)C=C1
623 0 XUBUJTVBAXQIKG-UHFFFAOYSA-N OC(=O)C1=CC=CC=C1N1CCOCC1
624 0 GWBUWKDRTPJROK-UHFFFAOYSA-N CCOC=NC1=CC=CC=C1C(=O)OC
625 0 IAFOXRHFSQERNU-UHFFFAOYSA-N OC(=O)CCCC1=C(NC2=CC=CC=C12)C(O)=O
626 0 HKLGAFMOMIAUJK-UHFFFAOYSA-N OC[P+](CO)(C1=CC=CC=C1)C1=CC=CC=C1
627 0 VSKFQESEPGOWBS-UHFFFAOYSA-N OC(=O)C1=CC(=CC=C1)N1CCOCC1
628 0 SENIMHNFLVMDJV-UHFFFAOYSA-N CC(=O)NC1=CC=CC=C1OCC1CO1
629 0 CPLUGKCOXAPMON-UHFFFAOYSA-N CCOC(=O)CCN1C(=O)C2=CC=CC=C2C1=O
630 0 OQAKYHCGYGLHAZ-UHFFFAOYSA-N CC(=O)NC1=CC=C(OCC2CO2)C=C1
631 0 KSZLPVGPJCYPCJ-UHFFFAOYSA-N CC1=CC=C(OC2=C(C=CC=N2)C(O)=O)C=C1
632 0 XBMWXWYNYYVTMK-UHFFFAOYSA-N CC(C)(C)N1C(=O)C2=C(C=C(C=C2)C(O)=O)C1=O
633 0 FXRPWBAIAMITMB-UHFFFAOYSA-N CC1=CC=C(OCC2CNC(=O)O2)C=C1
634 0 QSEKMWKMVYYCSN-UHFFFAOYSA-N CC(C)C(=O)NC1=CC(=C(O)C=C1)C(F)(F)F
635 0 RQOBKAQJZDLRFJ-UHFFFAOYSA-N CC(O)CNS(=O)(=O)C1=CC=C(C)C=C1
636 0 AYZRKHJQRPFEKB-UHFFFAOYSA-N CC1=CC=C(C=C1)S(=O)(=O)C=CCO
637 0 OSDQXPIRKIRPDH-UHFFFAOYSA-N CC1=CC=C(OC2=CC=CC=C2[N+]([O-])=O)C=C1
638 0 KTRGSRCVNPNFMP-UHFFFAOYSA-N COC(=O)C(=CC1=CC(OC)=C(OC)C=C1)C#N
639 0 AKMLOGOOJOJNLA-UHFFFAOYSA-N COC1=CC2=C(C=C1)N=C(OC)C(C=O)=C2OC
640 0 HTWAFOFDKZAKQP-UHFFFAOYSA-N CC(=O)NC(CC(O)=O)C1=CC=CC=C1
641 0 KRCNRDPXOZLDCE-UHFFFAOYSA-N O=C(CCC1OCCO1)C1=CN=CC=C1
642 0 YAECLTQWHQOIQR-UHFFFAOYSA-N CC(C)=NOC(=O)OCC1=CC=CC=C1
643 0 UNPXZTRFZYBIOH-UHFFFAOYSA-N SCCNC(=S)NC1=CC=CC=C1
644 0 RCOVHFCIIDAMJU-UHFFFAOYSA-N OC(=O)C1=CC2=C(NC3=C2CCCC3=O)C=C1
645 0 RKSCTEOJOHXKNC-UHFFFAOYSA-N CC1=CC=C2OC(CCO)C(=O)NC2=C1
646 0 KTGMAKWQZOTIDD-UHFFFAOYSA-N CC(C)OC(=O)C1=C(C=CC=N1)C(C)=O
647 0 QXPRZYLYGVIPFZ-UHFFFAOYSA-N CCOC(=O)C(=O)NC1=CC=CC(C)=C1
648 0 RJEMGPWSHASQJF-UHFFFAOYSA-N CCOC(=O)CCC(=O)C1=CC=CS1
649 0 SGBODDRGQKZBFJ-UHFFFAOYSA-N CCOC(=O)NC1=CC=C2C(C)=CC(=O)OC2=C1
650 0 YMXHZKCZYAJCTI-UHFFFAOYSA-N COC1=CC(OC)=C(C=C2N=C(C)OC2=O)C=C1
651 0 XEOLLJWHFPBAMQ-UHFFFAOYSA-N COC(=O)C1=CC(=CC(F)=C1)C(=O)OC
652 0 SQGYWRZISBCKMW-UHFFFAOYSA-N CC(=O)C1=CC=C(C=C1)N1CC(CC1=O)C(O)=O
653 0 GKLSRSWAPKAQHG-UHFFFAOYSA-N CC1OC(=O)C(CC2=CC(OC(C)=O)=CC=C2)=N1
654 0 PCCAREBWDSOBIW-UHFFFAOYSA-N CCOC(=O)CCC(=O)C1=CN=CC=C1
655 0 CFABPPYLLXJWIW-UHFFFAOYSA-N CC1=C(C=C(CO)C=C1[N+]([O-])=O)[N+]([O-])=O
656 0 BMIVTLPISDRDHK-UHFFFAOYSA-N CC(=O)OC1CC(=O)N(CC2=CC=CC=C2)C1=O
657 0 CWHPQXRTQSNTRR-UHFFFAOYSA-N OC1=CC2=C(C=C1)C1=C(C=C(O)C=C1)C2=O
658 0 NFYWNYJNLDNABX-UHFFFAOYSA-N CN(CCCS(O)(=O)=O)C1=CC=CC=C1
659 0 OIXFHBQLYNVQCI-UHFFFAOYSA-N COC1=CC(=O)N(C)C2=C1C=CC=C2OC(C)=O
660 0 YGLGCLKWXCJXRC-UHFFFAOYSA-N COC1=CC=C(SCCC(O)=O)C=C1
661 0 BWHQWOHPLXSTGY-UHFFFAOYSA-N N#[N+]C1=C2C=CC3=CC=CC4=C3C2=C(C=C4)C=C1
662 0 UMPWFSIFZCTJRE-UHFFFAOYSA-N COC1=CC(OC)=CC(CCN=C=O)=C1
663 0 TWNQNDPGGHUEGM-UHFFFAOYSA-N COC1=CC=CC(CCN=C=O)=C1OC
664 0 LNDZESDZHPDHJN-UHFFFAOYSA-N COC1=CC=C(C=C1)C1=CC(=CN=C1)C(O)=O
665 0 PIZCOZCKSFVGNE-UHFFFAOYSA-N OS(=O)(=O)c1cccc2CCCCc12
666 0 MUILCOCVGKGNRN-UHFFFAOYSA-N CCCC(=O)NC1=CC=C(C=C1)C(O)=O
667 0 LRDDQDMKDSLXCZ-UHFFFAOYSA-N COC1=C(C=C2CCCCC2=C1)[N+]([O-])=O
668 0 SHKADZNVQYOLMQ-UHFFFAOYSA-N COC(=O)C(=CC1=C(OC)C=CC(OC)=C1)C#N
669 0 VSGOCFOCTSWQHG-UHFFFAOYSA-N COC1=C(OC)C=C(CCN=C=O)C=C1
670 0 CLKRZRQNUXLPFH-UHFFFAOYSA-N CC(C)NC(=O)C1=CC2=C(OCO2)C=C1
671 0 HJRHLHDZCDXKRO-UHFFFAOYSA-N NN1C=NN=C1N=NCC1=CC=C(C=C1)[N+]([O-])=O
672 0 DKYHVEQQTGMTQJ-UHFFFAOYSA-N OC1=CC(NC(=O)C2=CC=CC=C2)=CC(O)=C1
673 0 SBEROCSXBPUFEU-UHFFFAOYSA-N COC1=CC2=C(C=C1)C=C(C(=O)N(C)C)C(=O)O2
674 0 DZKODFBEVYOEDU-UHFFFAOYSA-N COC(=O)C1=C(OC)OC(=N1)C1=CC=C(C)C=C1
675 0 VVKPCIXZOFKXIV-UHFFFAOYSA-N CC1N=NC(N=NCC2=CC=CC(F)=C2)=NC1=O
676 0 IRLOXQKUNCTEGJ-UHFFFAOYSA-N NC(N)N=NC=C1C=C(Cl)C=CC1=O
677 0 WDYFPNNSFUIGPP-UHFFFAOYSA-N CCOC(=O)CN=CC1C=CC=CC1=O
678 0 RZOZFUOWODAYKL-UHFFFAOYSA-N OC1C(C=NC2=CC=CC=C2)C=CC(=O)C1=O
679 0 VBVGJUFQJHQVKK-UHFFFAOYSA-N NC1=NN=C(N)C1N=NC1=CC=C(C=C1)[N+]([O-])=O
680 0 PSIFBAAJXCXGOE-UHFFFAOYSA-O CC[PH+]1C2=C(OC3=C1C=CC=C3)C=CC=C2
681 0 FMUCRQUNKQURRJ-UHFFFAOYSA-N O=[P+](CC1=CC=CC=C1)CC1=CC=CC=C1
682 0 LNBNLTRDQFABLX-UHFFFAOYSA-N CCNC(=S)NNC1=NN=CC2=CC=CC=C12
683 0 DQJZLDPKLKHTIU-UHFFFAOYSA-N CC1=C(C)C=C(C=C1)C(=O)ON1C(=O)CCC1=O
684 0 DFVBQSMLKLCRCB-UHFFFAOYSA-N COC1=C(C=C(C=C1)[N+]([O-])=O)C1=CC=CC=C1
685 0 MBSSBYGVSYGJNM-UHFFFAOYSA-N COC1=C(C=C(C=C1)C(C)C)S(N)(=O)=O
686 0 DWMZEXJSDVKUNM-UHFFFAOYSA-N NC1=NC(NCC2=CC=C(F)C=C2)=NN1
687 0 MTNHTQZZUUIZKF-UHFFFAOYSA-N OC(C1=CC=C(C=C1)[N+]([O-])=O)C1=CCCCC1=O
688 0 BZKOZPDBIZDGCH-UHFFFAOYSA-N CC(N=O)C1C=C(C(=O)CC1=O)[N+]([O-])=O
689 0 OPHMCBWUQRAKEO-UHFFFAOYSA-N COC(=O)C(CC1=CC=CC=C1)NC=O
690 0 SAPRVTLHJXZROQ-UHFFFAOYSA-N COC(=O)C(NC(C)=O)C1=CC=CC=C1
691 0 DHWVYMYTFOOCQW-UHFFFAOYSA-N O=C(OCC1=CC=CC=C1)C1C=CC(=O)N=C1
692 0 FHXRDNPWHSTOGC-UHFFFAOYSA-N CC(=O)NC1=CC2=CC=CC=C2C=C1C(O)=O
693 0 RCWZICKUEVLKSW-UHFFFAOYSA-N CC(CCC1=CC=C2OCOC2=C1)N=O
694 0 PNULUYNWZNQACM-UHFFFAOYSA-N CCOC(C)=NOC(=O)C1=CC=CC=C1
695 0 AWPSHWNMJBVBQR-UHFFFAOYSA-N CSC(=S)N=C1N(C)C=CC=C1C
696 0 PTMXFIUOGSODQW-UHFFFAOYSA-N CCCCCCCCN1SC(Cl)=CC1=O
697 0 CAGSEMPCDRYWFN-UHFFFAOYSA-N OC1OCCN(CC2=CC=CC=C2)C1=O
698 0 MTZVYWMZXMQCKF-UHFFFAOYSA-N COC(=O)C1=CC=C(OC2=CC=CC=N2)C=C1
699 0 ZGWYYSYMQLLBHX-UHFFFAOYSA-N COC1=CC=C(C=C1)C(=O)CNC(C)=O
700 0 YKCLLBKUBRUEQB-UHFFFAOYSA-N OC(CSCC1=CC=CC=C1)C(O)=O
701 0 XJWSNDGCJMGHSR-UHFFFAOYSA-N OC1CN(C1)C(=O)OCC1=CC=CC=C1
702 0 XCERJELJQXCHPA-UHFFFAOYSA-N CCOC(=O)CCC(=O)C1=CC=CC=N1
703 0 YKLYMRQUGLXOJO-UHFFFAOYSA-N CC(C)OC(=O)C1OC1C1=CC=CS1
704 0 LVOHUMPUTMYMTG-UHFFFAOYSA-N NC1=CC=C2OC(CC(O)=O)CCC2=C1
705 0 XKNAZQXDUHJGAA-UHFFFAOYSA-N NC1=NN=C(N)C1N=NC1=CC=CC(=C1)[N+]([O-])=O
706 0 NUAUHFOOUOUZDG-UHFFFAOYSA-N N#CC1=CC(=CC=C1)N1C=C(N=N1)C1=CC=CC=N1
707 0 GSFXEINORRSYJW-UHFFFAOYSA-N ClC1=CC2=C(C=C1)N=C(C=C2)N1CCNCC1
708 0 BJOWSBJODJDOEY-UHFFFAOYSA-N FC(F)(F)C(=O)NC1CC2=CC=CC=C2C1
709 0 PQMOZOQTXKMYSK-UHFFFAOYSA-N O=CCCNC(=O)OCC1=CC=CC=C1
710 0 YYUXWGAUWNVRCM-UHFFFAOYSA-N COC(=O)C1=C(C=C2N(C)C=CC2=C1)C(=O)OC
711 0 ATOYWPVEKTUJHE-UHFFFAOYSA-N COC(=O)CC1=CN(C(=O)OC)C2=CC=CC=C12
712 0 MXEPDNHTHNBCHL-UHFFFAOYSA-N [O-][N+](=O)CC(OCC=C)C1=CC=CC=C1
713 0 HHWNAVVRJWAOGC-UHFFFAOYSA-N CC(=O)OCNC(=O)C1=CC=CC(C)=C1
714 0 ANQYDYBHUDYDOB-UHFFFAOYSA-N OC(=O)COC1=CC=CC(=N1)C1=CC=CC=C1
715 0 IBAWXQKPXUETJN-UHFFFAOYSA-N FC(F)(F)C1=CC=C(C=C1)C1=CC=CO1
716 0 FZPDHUFKEUTLIL-UHFFFAOYSA-N CN(C)C(=O)CC1=CC2=C(OCO2)C=C1
717 0 CFOVRWSOOZYHNB-UHFFFAOYSA-N COC(=O)C1=C(C=O)N(C)C2=C1C=C(OC)C=C2
718 0 ZYIYBINRYGRGGG-UHFFFAOYSA-N CC1(C)CC(=O)C2=C(C1)OC(=O)C(=N)C2
719 0 ZLZXBIRCZUAYTE-UHFFFAOYSA-N O=C1N(OC2CCC=C2)C(=O)C2=CC=CC=C12
720 0 HVVJMTVECSPOGD-UHFFFAOYSA-N CCOC(=O)CS(=O)C1=CC=CC=C1
721 0 JFPRUEOYDZHTQW-UHFFFAOYSA-N CCOC(=O)CCC(=O)C1=CC=NC=C1
722 0 LTGZRJJFPDCBAO-UHFFFAOYSA-N CC(CC(O)=O)C(=O)C1=CC=C(N)C=C1
723 0 QRGWYGYVCJSIKS-UHFFFAOYSA-N COC(=O)C1=C2CCCCN2C(=O)C=C1
724 0 SZATXVFGSXZJHE-UHFFFAOYSA-N CCOC(=O)C=NC1=CC=C(OC)C=C1
725 0 AAWBPQWOJOCPHO-UHFFFAOYSA-N COC1=CC=C(C=C1)[Si]1(Cl)CCC1
726 0 YCINJZQUXAFTQD-UHFFFAOYSA-N CON=C(C(=O)OC)C1=CC=CC=C1C
727 0 HBHWCQXTVJBSIW-UHFFFAOYSA-N CC(C(=O)CCC1=CC=CC=C1)[N+]([O-])=O
728 0 GWLAITQPVMLMTF-UHFFFAOYSA-N O=S(=O)(C1CCCO1)C1=CC=CC=C1
729 0 ZPTNAXBNXGWDMI-UHFFFAOYSA-N O=CCCCS(=O)(=O)C1=CC=CC=C1
730 0 YAUZJFRMTBUCGL-UHFFFAOYSA-N CCOS(=O)(=O)C1=CC=C(C=C)C=C1
731 0 JLQCSEVYGUTSOK-UHFFFAOYSA-N COC1=CC=C(C=C1)C(=O)CS(C)=O
732 0 SMYSSDAIMUTBFY-UHFFFAOYSA-N CCC(=O)CS(=O)(=O)C1=CC=CC=C1
733 0 QOMHOQNMJIWSNN-UHFFFAOYSA-N OCC(=C)CS(=O)(=O)C1=CC=CC=C1
734 0 ZNCBZTGPMPJDHX-UHFFFAOYSA-N CC(C)(C)C(=O)C1=CC=C(C=C1)[N+]([O-])=O
735 0 XFLXFUVHQGAZCE-UHFFFAOYSA-N COC1=C(OC)C2=C(C=C1)C(=O)CCN2
736 0 YOVUXLHIVNBVKO-UHFFFAOYSA-N [O-][N+](=O)C1=CC=C(OCC2=CC=CC=C2)C=C1
737 0 SOOTXJBKDRWYBZ-UHFFFAOYSA-N CC(C)(CO)C1=CC=C(C=C1)S(N)(=O)=O
738 0 OFUDNGNUCIBARK-UHFFFAOYSA-N NC1=C(O)C=CC(C(=O)C2=CC=CC=C2)=C1O
739 0 NQQYVKYSUKKXOI-UHFFFAOYSA-N COC(=O)CN(CC1=CC=CC=C1)C=O
740 0 PQPORQNZFWYDOI-UHFFFAOYSA-N COC(=O)C1=CC=C(C=C1)C(=O)N(C)C
741 0 FLEZJYTZOODXBI-UHFFFAOYSA-N O=C1CCC(=O)N1CCC1=CC2=C(OCO2)C=C1
742 0 LVWZTAJAEIEHNR-UHFFFAOYSA-N CN(N)C(=S)SCC1=CC=CC=C1
743 0 QSTCYUQDOFEZLP-UHFFFAOYSA-N CC1=CC=C(OC2=CC=CC(=C2)[N+]([O-])=O)C=C1
744 0 AUIINENVMPWGQF-UHFFFAOYSA-N COC1=CC=C(C=C1)C1=CC=C(C=C1)[N+]([O-])=O
745 0 QSDQMICORAGYCY-UHFFFAOYSA-N COC1=CC=C(C=C1)C1=CC(=CC=C1)[N+]([O-])=O
746 0 OZUAADDJYWWUAD-UHFFFAOYSA-N COC(=O)CC(=O)NCC1=CC=CC=C1
747 0 PJCKCWRHRYXELD-UHFFFAOYSA-N OC(=O)C1CCC2(CC1)OC(=O)C1=C2C=NC=C1
748 0 RJZQSWRHTZHGJH-UHFFFAOYSA-N OS(=O)(=O)CCCNC1CCCC1
749 0 GQBBHRPIAUXBRF-UHFFFAOYSA-N CC(=O)ONC1=CC(=C(O)C=C1)[N+]([O-])=O
750 0 ZTURCWOWVLVNPE-UHFFFAOYSA-N O=C(ON1CCOCC1)C1=CC=CC=C1
751 0 UYLXNFLIVPSLEL-UHFFFAOYSA-N CC(C)=CCSC1=CC=C(Cl)C=C1
752 0 IXECOQNNUDDVQY-UHFFFAOYSA-N COC1=CC=C(C=C1)C1=CC=CC=C1[N+]([O-])=O
753 0 RHQCJXHCQABOJR-UHFFFAOYSA-N COC1=CC(C(C)=O)=C(NC(C)=O)C=C1
754 0 VLLYRDLFJWFLGB-UHFFFAOYSA-N COC1=CC=C(C=C1)C1=NOC(CO)C1
755 0 MLLWNNCPLXFMTJ-UHFFFAOYSA-N CC(N(C)C(=O)C1=CC=CC=C1)C(O)=O
756 0 ZWHLFJOLMBDDER-UHFFFAOYSA-N CCOC(=O)C1=CC2=C(N1)C=CC(OC(C)=O)=C2
757 0 NJWRQRNSXPDHMJ-UHFFFAOYSA-N COC1=CC(=C(C=C1)C1=CC=CC=C1)[N+]([O-])=O
758 0 KEPKQZZZAMQPOV-UHFFFAOYSA-N C[Si](C)(C)C(=O)C1=CC=C(Cl)C=C1
759 0 HYQXQXJWUMOPKU-UHFFFAOYSA-N CCOC1=C(C=CC(=C1)[N+]([O-])=O)[N+]([O-])=O
760 0 PUXYLNCDPIKLRE-UHFFFAOYSA-N CC1(COS(N)(=O)=O)CCCCC1
761 0 IBCKYXVMEMSMQM-UHFFFAOYSA-N CC(=O)C1=CC(CC(N)C(O)=O)=CC=C1
762 0 OVZMYFOEOUPTKY-UHFFFAOYSA-N COC(=O)C(O)CSC1=CC=CC=C1
763 0 CBQJSKKFNMDLON-SNVBAGLBSA-N CC(=O)N[C@H](CC1=CC=CC=C1)C(=O)O
764 0 AKGIUKXMBSFGMN-UHFFFAOYSA-N COC1=CC=C(C=C1)C1=NC(=CC=C1)C(O)=O
765 0 WCRFIPKRABTROM-UHFFFAOYSA-N CN1C(=O)C2(CC=CC(=O)O2)C2=CC=CC=C12
766 0 HDYOSEOUPGWXAC-UHFFFAOYSA-N COC(=O)C1=C2CCCN2C(=O)C2=C1C=C(C)O2
767 0 MJGLQDXKEOEIFB-LDWIPMOCSA-N C[C@H]1[C@H](CC2=C1C=NC=C2C(=O)OC)O
768 0 REIYOIMWAWBCSE-UHFFFAOYSA-N CC(=O)C1=C(OCC(O)=O)C=CC(F)=C1
769 0 RHSLVAMGAMGEBE-UHFFFAOYSA-N ClC1CCCC1SC1=CC=CC=C1
770 0 WBCBVIHEVHBTOP-UHFFFAOYSA-N FC(F)(F)C1=CC=C(C=C1)C1=COC=C1
771 0 JYXQNEIOMLSVDN-UHFFFAOYSA-N CC(=O)N=C(C)C1=CC=C(C=C1)C(F)(F)F
772 0 AONMTYOVKUOHQP-UHFFFAOYSA-N OCCC1=C(C=C(C=C1)[N+]([O-])=O)[N+]([O-])=O
773 0 MGMCLJIRNXMSQX-UHFFFAOYSA-N CC1=CC=C(C=C1)C(=O)NCCC(O)=O
774 0 BZDPMPWVUFVHHQ-UHFFFAOYSA-N FC1=C(C=CC2=CC=CC=C12)C1=CC=CC=C1C#N
775 0 SEQJFRYHSZPDOC-HZGVNTEJSA-N C[C@@H]1C[C@H](C2=C1C=NC=C2C(=O)OC)O
776 0 ULSOLOBYKJRHGB-UHFFFAOYSA-N CN(CC=O)C(=O)OCC1=CC=CC=C1
777 0 FQDHGBXAWBUTQW-UHFFFAOYSA-N CCOC(=O)C1=CC2=C(C=CC=C2N1)C(=O)OC
778 0 FOVYOZRCJNUKLQ-UHFFFAOYSA-N OCCC(NC(=O)C1=CC=CC=C1)C(F)(F)F
779 0 MDUQVWINYYIMOQ-UHFFFAOYSA-N OCC1=CC=C(C=C1)C1=CC=C(C=C1)[N+]([O-])=O
780 0 KFBCTNNQFGONHB-UHFFFAOYSA-N COC1=CC=CC2=C1N=C3C(=C2OC)C=CO3
781 0 DPXITSSZLSXXOX-UHFFFAOYSA-N CC(=O)C1=C(C)OC(C1C1=CC=CC=C1)[N+]([O-])=O
782 0 ZFSHHMZQYNWQJU-UHFFFAOYSA-N CC(C)(C)NP(O)(=S)C1=CC=CC=C1
783 0 KAUNHTJQYIAMFZ-UHFFFAOYSA-N CC1COC2=C3C=CC=CC3=C(C=C12)[N+]([O-])=O
784 0 VKEQBMCRQDSRET-UHFFFAOYSA-N CC(C(=O)C1=CC2=C(C=C1)OCO2)NC
785 0 MBZWBAMMUGJINB-UHFFFAOYSA-N CC1(CC(O)=O)OCCC2=C1C=CS2
786 0 GYLFHHQHTFJXKJ-UHFFFAOYSA-N CC1=C(C=C)C(=O)NC2=CC3=C(OCO3)C=C12
787 0 PYUOKROHHVPSQX-UHFFFAOYSA-N NC(=O)CCN(CCCl)CCCl
788 0 PXSPNNMNUZTTFE-UHFFFAOYSA-N OC1C(=O)C(=O)C2=CC=CC3=C2C1=CC=C3
789 0 BIJQKKGPZNKXKX-UHFFFAOYSA-N CC1=CC(C)=C(NC(=O)CC(O)=O)C=C1
790 0 CCIXZFJYFQJTGK-GQOHGMTASA-N C1COC(=O)[C@H]1NC(=O)/C=C/C2=CC=C(C=C2)O
791 0 ZANMUXWZEYJJJC-UHFFFAOYSA-N COC1=CC=C(C=C1)N(C)C(=O)C(C)=O
792 0 SWSHPQRSEBPCAO-UHFFFAOYSA-N CC(=O)CC(=O)N(O)C1=CC=CC(C)=C1
793 0 IBYZQJBFBHTRQP-UHFFFAOYSA-N CC(=O)CC(=O)N(O)C1=CC=C(C)C=C1
794 0 DXFGKOYYBSLOAX-UHFFFAOYSA-N O=C1N=C(NC2=NNN=N2)NC2=CC=CC=C12
795 0 STKAHXPYHDVHGO-UHFFFAOYSA-N OCCCCN1CCS(=O)(=O)CC1
796 0 VNNFIVNHLZUCQA-UHFFFAOYSA-N FC1=CC=C(C=C1)C1=C(NN=C1)N1C=NN=C1
797 0 YEIQSAXUPKPPBN-UHFFFAOYSA-N OC(=O)CNC(=O)CCC1=CC=CC=C1
798 0 NTEDPNGMTXJBGG-UHFFFAOYSA-N CN=C1CC(=O)C2=C(C(O)=C(C)C(C)=C2O)C1=O
799 0 FCGFKFCICBDDMH-UHFFFAOYSA-N OC(=O)CC(C(O)=O)C1=CC(F)=CC=C1
800 0 PZGMKGKZMCTAJU-UHFFFAOYSA-N CC1=C2C(=CC=C1)C(=O)C(C(=O)C2(C)C)[N+]([O-])=O
801 0 BAVHJZLGCYAXHZ-UHFFFAOYSA-N ONC(=O)C1=CC=CC=C1OC1=CC=CC=C1
802 0 VPELHQOITYTTLT-UHFFFAOYSA-N CCOC(=O)NCC(=O)C1=CC=CC=C1
803 0 WGHDQZGQBSSVLK-UHFFFAOYSA-N CN1C=CC=C1C(=O)C1=CC=CC=C1C(O)=O
804 0 VINSZPYDAITOBY-UHFFFAOYSA-N CC(C)OC(=O)NC1=CC=C(C=O)C=C1
805 0 IEUFQILJTHCOBF-UHFFFAOYSA-N COC1=CC=C(C=C1)C(=O)OC1=CC=NC=C1
806 0 NSJUTXFMYLBGSG-UHFFFAOYSA-N CCOC(=O)NC1=CC=CC=C1C(C)=O
807 0 CFBKKEUWHIGGQD-UHFFFAOYSA-N COC1=C2C(C)=C(NC2=C(C=O)C(OC)=C1)C=O
808 0 DBPLWNFKMHZONP-UHFFFAOYSA-N CC1(CN2C(=O)C3=CC=CC=C3C2=O)OCCO1
809 0 RZHDOWFVGMFXMC-UHFFFAOYSA-N C[Si](C)(C)C1=CN=C(S1)[Si](C)(C)C
810 0 FOTKZDNUFXHOQS-UHFFFAOYSA-N CCOC(=O)C1=COC(=N1)C1=CC=C(OC)C=C1
811 0 FBCBNTMAWKEQMD-UHFFFAOYSA-N OC1CN(CCO1)C(=O)C1=CC=CC=C1
812 0 YKISLHFFDIVAAF-UHFFFAOYSA-N COC1=CC=CC=C1C1=NC(=CC=C1)C(O)=O
813 0 IAEHMOJGQYVUOX-UHFFFAOYSA-N CCOC1=CC(=C(C=C1)[N+]([O-])=O)[N+]([O-])=O
814 0 KSHGKHGTHNEELS-UHFFFAOYSA-N COC(=O)C1=CC=CC(=C1)C(=O)N(C)C
815 0 XADONIFRRARJLB-UHFFFAOYSA-N CCOC(=O)C1=CC2=CC3=C(OCCO3)C=C2N1
816 0 RTXHJWGEXJFQSO-UHFFFAOYSA-N CCN1C2=C(C3=CC=CC=C13)C(=O)OC(=O)C2
817 0 FHJRNXFGMHYZDW-UHFFFAOYSA-N OC(=O)CCCOC1=CC2=C(NC(=O)C=C2)C=C1
818 0 DTISIMIVIVPNEX-UHFFFAOYSA-N COC1=C2CCC(=O)NC2=C(OC)C=C1
819 0 UYCJBIXAXDWOTK-UHFFFAOYSA-N COC(=O)C1=NC(OC2=CC=CC=C2)=CC=C1
820 0 XHSURMJJKAFELI-UHFFFAOYSA-N OC(=O)CNCCC(=O)C1=CC=CC=C1
821 0 PJGIKYBIOZYQCP-UHFFFAOYSA-N CC1(COC(=O)C2=CC=CC=N2)COC1
822 0 BYVACXUFNSGNGN-UHFFFAOYSA-N COC1=CC=CC=C1OCC(O)CC#N
823 0 NXVJTIYWMPQVFS-UHFFFAOYSA-N CC(=O)NC1=CC=CC(CCC(O)=O)=C1
824 0 KSSIQLKAPFWBCQ-UHFFFAOYSA-N COc1cc(CC(N)C(O)=O)c(F)cc1O
825 0 KSJZBSKINXXMNU-UHFFFAOYSA-N COC1=CC=C2CNC(CC2=C1)C(O)=O
826 0 CHGPELMANYOUNH-UHFFFAOYSA-N COC(=O)C1=C(C(=O)OC)C(F)=CC=C1
827 0 ZJMXQDHDJWOFLP-UHFFFAOYSA-N CCOC(=O)C1=C2CCCN2C(=O)C=C1
828 0 ABSAJMFYUWSMPL-UHFFFAOYSA-N COC1=CC=CC=C1C1=CC=C(C=C1)[N+]([O-])=O
829 0 KGCLIVDXYQNNHK-UHFFFAOYSA-N CCOCCN1CCS(=O)(=O)CC1
830 0 GOHDZPBFMNPYRL-UHFFFAOYSA-N COC1=CC=C(C=C1)C(=O)C1CC(=O)N(C)C1=O
831 0 BQGYEWHKOUNPSW-UHFFFAOYSA-N OC(=O)CCS(=O)CC1=CC=CC=C1
832 0 SKRFYXUQBSAMPC-UHFFFAOYSA-N CCCC1=CC(=C(OC)C=C1)S(N)(=O)=O
833 0 QSWKXOLJNKFFFR-UHFFFAOYSA-N CCOC(=O)NC1=C(OC2=CC=CC=C12)C(C)=O
834 0 QXDZWVLJBKRULF-UHFFFAOYSA-N CC(=O)CCC(C1=CC=CC=C1)[N+]([O-])=O
835 0 WXUQMTRHPNOXBV-UHFFFAOYSA-N OC1=CC2=C(C=C1)C1=C(C=CC=C1)C(=O)O2
836 0 MOOIRYMOTDUKLC-UHFFFAOYSA-N OC(=O)CC1=CC(OC2=CC=CC=C2)=NC=C1
837 0 HPZAEYCUESYMMS-UHFFFAOYSA-N OC(=O)CC1=CN=C(OC2=CC=CC=C2)C=C1
838 0 ALLIVRQHEQTAOE-UHFFFAOYSA-N CC(CC(C)=O)C1=CC=C(C=C1)[N+]([O-])=O
839 0 JAUHUIUQRMKKOY-UHFFFAOYSA-N OC1=CC=CC=C1CC1=CC=C(C=C1)[N+]([O-])=O
840 0 YLBIYFFDQQTINX-UHFFFAOYSA-N CC(C)C1OC(=O)NC2=CC=C(O)C=C12
841 0 RHXHCVSIRNYRDA-UHFFFAOYSA-N COC1=CC=CC(=C1)C1=CC=C(C=C1)[N+]([O-])=O
842 0 OPPKKZLQOJRPNP-UHFFFAOYSA-N [H]C12CC(Cl)(C1)C(C2)(O[Si](C)(C)C)C#N
843 0 NMCXSNYBUXYMLO-UHFFFAOYSA-N CSC1=CC=C(OCCC(O)=O)C=C1
844 0 FNWFSPKNRALFKC-UHFFFAOYSA-N COC1=C(OC)C(OC)=C2C=CNC2=C1
845 0 NWBPJGXONLXNMX-UHFFFAOYSA-N COC1=CC=C(C=C1)N(C(C)=O)C(C)=O
846 0 GBQALGBSOZSGNZ-UHFFFAOYSA-N C[Si](C)(C)C1=CC=CC(=C1)C(Cl)=O
847 0 FIHHAYPYTDZJBL-UHFFFAOYSA-N CC(=O)ON(C(C)=O)C1=CC=CC=C1C
848 0 VYWZXGKPKYGBHI-UHFFFAOYSA-N COC1=C(OC)C=C2NC(=O)CCC2=C1
849 0 KPGDKBKPYMKDAO-UHFFFAOYSA-N CC(=O)NC1=CC2=C(OCCCO2)C=C1
850 0 JYRRFQOZECNDEJ-UHFFFAOYSA-N CCOC(=O)C1=NC2=CC=C(OC)C=C2C(=O)C1
851 0 HZYFHQOWCFUSOV-UHFFFAOYSA-N NC(CC(N)=O)C(=O)NC(CC(O)=O)C(O)=O
852 0 DGQQFSUJTOFTQZ-UHFFFAOYSA-N CC(=O)NC1=CC=C(C=C1)C(=O)C1COC(=O)C1
853 0 HPLROODMIKZKDI-UHFFFAOYSA-N COC1=CC=CC(=C1)C1=C(C=CN=C1)C(O)=O
854 0 MEYHBIZGGUXZHE-UHFFFAOYSA-N COC1=CC=CC=C1C1=C(C=CN=C1)C(O)=O
855 0 CVHWXPCBLBMQDT-UHFFFAOYSA-N COC1=CC=CC(=C1)C1=NC=CC(=C1)C(O)=O
856 0 OXQUVCBSDOTICH-UHFFFAOYSA-N COC1=CC(=CC(=C1C)[N+]([O-])=O)[N+]([O-])=O
857 0 NYMUGJHOXHESHN-UHFFFAOYSA-N COC(=O)C1CN1C1=CC=C(OC)C=C1
858 0 LMKXRAWKNZUBHY-UHFFFAOYSA-N CCOC1=C(C=CC(SC)=C1)C(O)=O
859 0 ALDBKVFJKDDXNP-UHFFFAOYSA-N OS(=O)(=O)CCCN1CCCCC1
860 0 CLMNKQSTJHNSMB-UHFFFAOYSA-N C[Si](C)(C)C1=CC=CC=C1C(Cl)=O
861 0 WFQFLYCGFOQXDS-UHFFFAOYSA-N CC1CC(O)N(O1)C(=O)C1=CC=CC=C1
862 0 ZNVNTMURGSQCMW-UHFFFAOYSA-N CCC(=O)C(C)C1=CC=C(C=C1)[N+]([O-])=O
863 0 IWHKLMYUEDUNQL-UHFFFAOYSA-N COC1=CC=C(C=C1)C(=O)C(O)SC
864 0 DKGAPOGFCNSXIW-UHFFFAOYSA-N CC1=C(C(O)=C(C=C1)C1=CC=CC=C1)[N+]([O-])=O
865 0 YKCLLBKUBRUEQB-UHFFFAOYSA-N OC(CSCC1=CC=CC=C1)C(O)=O
866 0 RBGAAYQJCJRSFB-UHFFFAOYSA-N OCCNC1=NC(Cl)=NC2=C1NC=C2
867 0 SLOOLHBXXZYODV-UHFFFAOYSA-N CON1C(=O)CCCC11C=CC(=O)C=C1
868 0 MZTADYBFJDCRML-UHFFFAOYSA-N OC1=C2C(=O)CC(=O)C3=CC=CC(C=C1)=C23
869 0 HIAUCXMAFUSLGY-UHFFFAOYSA-N CC(=O)N1N=CC(C#N)(C#N)C1(C#N)C#N
870 0 RPROQDMCKZZOBB-UHFFFAOYSA-N CCOC(=O)C1=NOC(=C1)C1=CC=CC=C1OC
871 0 WYNCWUHALXPRND-UHFFFAOYSA-N FC1=CC=CC=C1N=C(C#N)C(C#N)C#N
872 0 NLFMGFZCSIOZPU-UHFFFAOYSA-N O=C(CNC(=O)C1=CC=CC=C1)C1=COC=C1
873 0 ZAKUJLIUBAXITN-UHFFFAOYSA-N CC(C)OC(=C)C1=CC=C(C=C1)[N+]([O-])=O
874 0 XHKJJLDTTPFTQJ-UHFFFAOYSA-N COC(=C)CS(=O)(=O)C1=CC=CC=C1
875 0 HVCJCMUWTJUAQK-UHFFFAOYSA-N C=CCOC1=CC=C(C=C1)N1C(=O)C=CC1=O
876 0 ORJQWKOJUWLJOC-UHFFFAOYSA-N [O-][N+](=O)C1=CC=CC(COC2=CC=CC=C2)=C1
877 0 LMRIXHCZLQEYQP-UHFFFAOYSA-N COC(=O)C1=C(OC)C=C(SC)C=C1
878 0 MKQSZJPOEKYNKX-UHFFFAOYSA-N O=C(CCC1=CC=CC=C1)ON1C(=O)CCC1=O
879 0 OUXREKMQWYYXPJ-UHFFFAOYSA-N CCOC(=O)CC(=N)OC1=CC=CC=C1
880 0 DCVWCCVNXLMTBB-UHFFFAOYSA-N COC1=C(OCSC)C=C(C=O)C=C1
881 0 QMXDSQWIVWMDQO-UHFFFAOYSA-N CC(O)C1=CC=CC=C1S(=O)(=O)N(C)C
882 0 WKIMLEWQZUKSJM-UHFFFAOYSA-N CN(C)C(=O)COC(=O)C1=CC=CC=C1
883 0 FPWKJKWOCSENMO-UHFFFAOYSA-N CCNC(=O)COC(=O)C1=CC=CC=C1
884 0 KDELOINPWYYJSZ-UHFFFAOYSA-N C=CC1N(COC1=O)C(=O)OCC1=CC=CC=C1
885 0 VYGRGZSBTQUXQE-UHFFFAOYSA-N COC1=C(C#CC2=CC=CC=C2)C(=O)C1=O
886 0 UYKHILIKRPKVHH-UHFFFAOYSA-N CC1=CC=C(C=C1)S(=O)(=O)CCC=O
887 0 KSERJMUNLAISIF-UHFFFAOYSA-N COC1=CC=C(C=C1)C1=C(C=NC=C1)C(O)=O
888 0 PJQCFTKHIQLRJM-UHFFFAOYSA-N COC1=CC=CC=C1C1=C(C=NC=C1)C(O)=O
889 0 HGZCCNRSTVUMIA-UHFFFAOYSA-N CC1=C(C)C(NC(=O)CC(O)=O)=CC=C1
890 0 DQQGVGXQQYLHTC-UHFFFAOYSA-N NC1=C(C=C(OC2=CC=CC=C2)C=C1)C(O)=O
891 0 LTGZRJJFPDCBAO-UHFFFAOYSA-N CC(CC(O)=O)C(=O)C1=CC=C(N)C=C1
892 0 YRILKGJFCYURBK-UHFFFAOYSA-N OCC1=C(C=CC=C1[N+]([O-])=O)C1=CC=CC=C1
893 0 ZEMAGNOPUNDVIP-UHFFFAOYSA-N CC(=O)OCCOCN1N=CC(=O)NC1=O
894 0 DMKVLUGRWNKURX-UHFFFAOYSA-N COC(=O)C1=C(OC)N=CC(=C1)[N+]([O-])=O
895 0 FKYZKSCWBQYDSO-UHFFFAOYSA-N CO[Si](CCCNC=O)(OC)OC
896 0 DTNVZCQNHNDAFZ-UHFFFAOYSA-N CCOC(=O)C1(CC2=CC=CC=C2C1=O)C#N
897 0 GCNODEKFLQOBHQ-UHFFFAOYSA-N CC(C)N1C(=O)COC11C=CC(=O)C=C1
898 0 ZMFKSCHJBWBZMY-UHFFFAOYSA-N COC1=C(OC)C=C2C(=O)CCNC2=C1
899 0 KICSQJXULGTAGC-UHFFFAOYSA-N CCS(=O)(=O)C1=CC=C(C=C1)C(C)=O
900 0 APEFFKFXQJYZOJ-UHFFFAOYSA-N NCC(=O)C1=CC=C(CCC(O)=O)C=C1
901 0 RECVTUIJYZEVJF-UHFFFAOYSA-N COC(C)(C)C#CC(=O)C1=CC=C(C=C1)[N+]([O-])=O
902 0 NZMFTZASWXTORG-UHFFFAOYSA-N CCOC(=O)C1=CC(C(=O)OC)=C2C=CC=CN12
903 0 PUHPHKCGNJLCTJ-UHFFFAOYSA-N CC(CN1C(=O)C2=CC=CC=C2C1=O)OC(C)=O
904 0 LRIKFAUEEGOUQL-UHFFFAOYSA-N COC(=O)CCC(=O)C1=CC=CC=C1N
905 0 QOFQGRNWNSCXGA-UHFFFAOYSA-N CC(C)(CO)NC(=O)C1=CC(F)=C(F)C=C1F
906 0 ZWZJLJMULXIMLU-UHFFFAOYSA-N COC1=C(C=CC(=C1)[N+]([O-])=O)C1=CC=CC=C1
907 0 ILPDMCFOTCDUKX-UHFFFAOYSA-N COC1=CC=CC(=C1)C1=CC(=CC=C1)[N+]([O-])=O
908 0 MKDNDKMECWBLOF-UHFFFAOYSA-N NC(CC(CCCF)C(O)=O)C(O)=O
909 0 MKDNDKMECWBLOF-UHFFFAOYSA-N NC(CC(CCCF)C(O)=O)C(O)=O
910 0 VMLLHBILOHPSCC-UHFFFAOYSA-N OCC1(CN2C(=O)C3=CC=CC=C3C2=O)COC1
911 0 LUVDAOGFMXHDGI-UHFFFAOYSA-N CCOC(=O)C1=CC(C=NC1=O)[N+]([O-])=O
912 0 PVGCABHUJKHXIP-UHFFFAOYSA-N CC1=C(C)C2=C(O1)N=C1OC(=O)C=C(C)C1=C2
913 0 HJGIQYYHRAEJJY-UHFFFAOYSA-N CC(C)(C)SCCSCCCl
914 0 BOBDUCSFDOHQBT-UHFFFAOYSA-N FC(F)(F)C(=O)C1=CC2=CC=CC=C2C1
915 0 MIZUUMRXJDZBJU-UHFFFAOYSA-N NC1(CCC2=CC=CC(O)=C2C1)C(O)=O
916 0 VGRHZPNRCLAHQA-UHFFFAOYSA-N NC(CC(O)=O)C(=O)NC(CC(N)=O)C(O)=O
917 0 MWHFMAMJIYHCLW-UHFFFAOYSA-N OC(=O)C1=C(OCC2=CC=CC=C2)C=CC=N1
918 0 QKYYZQFYYBKLJU-UHFFFAOYSA-N C[Si](C)(C)CSC1=CC=CC2=C1N=CC=C2
919 0 DRGPUHGYWGESSK-UHFFFAOYSA-N CN=C1CCCCC1C(=O)C(F)(F)F
920 0 KRNJGMBSLSISNM-UHFFFAOYSA-N CCNC1=CC(=CC=C1)S(=O)(=O)CCO
921 0 XNIXNFJHWHWYFG-UHFFFAOYSA-N COC1=CC(C2=CC=CC=C2)=C(C=C1)[N+]([O-])=O
922 0 CCHZBFPWHPWJGK-UHFFFAOYSA-N CCOC(=O)S(=O)CC1=CC=CC=C1
923 0 PECKJUIKFHWAGE-UHFFFAOYSA-N CC1=NC=C(C=O)C2=C1OC(C)(C)OC2
924 0 YGGBXLPGXWTTQZ-UHFFFAOYSA-N OC1=CC2=C(C=CC=C2C(F)(F)F)C=C1
925 0 YIMYVWKQEPVOAJ-UHFFFAOYSA-O CC1=CC=C(C[N+]2=C(N)SCC2)C=C1
926 0 GSNZRPQYFQBNNX-UHFFFAOYSA-N CC1=NC(OC2=CC=CC=C2)=C(C=C1)C(O)=O
927 0 VWAVIJVMDVMTKV-UHFFFAOYSA-N NC1(C(CO)C1C1=CC=CC=C1)C(O)=O
928 0 IMVBSNRPUVKGNF-UHFFFAOYSA-N COCCOCOC1=CC=C(C=C1)C#N
929 0 MCXWNRICJUWNJC-UHFFFAOYSA-N COC(=O)C1=C(C(=O)N(C)C=C1)[N+]([O-])=O
930 0 SDRCHNMNTGTFKX-UHFFFAOYSA-N COC1=CC(OC(C)C#N)=CC(OC)=C1
931 0 NYRZYAKVYTTYBU-UHFFFAOYSA-N CS(=O)C1=CC=C(CCC(O)=O)C=C1
932 0 YSZAZXPDFIYHGC-UHFFFAOYSA-N COC1=CC=C(C=C1)C1=NC=CC(=C1)C(O)=O
933 0 QUOSISUJAVFTPN-UHFFFAOYSA-N COC1=CC(CCN=C=O)=C(OC)C=C1
934 0 LIJGYWMRPFUAIR-UHFFFAOYSA-N FC(F)(F)C1CN(CC2=CC=CC=C2)C1=O
935 0 WSACHQJPCNOREV-UHFFFAOYSA-N OC1=CC2=C(OC3=CC=CC=C3C2=O)C=C1
936 0 HABSOTRIGFLRPC-UHFFFAOYSA-N COC(=O)C1=C2OCCC(N)C2=CC=C1
937 0 NMCKMALCECGFAR-UHFFFAOYSA-N CC1=CC=C(C=C1)C(=O)NC1=C(F)C=CC=C1F
938 0 WMDHWBXNSRIBCJ-UHFFFAOYSA-N CC1=CC(NC(=O)CC(O)=O)=C(C)C=C1
939 0 XLVRDLIKQVALMN-UHFFFAOYSA-N CC1=C(C)C=C(NC(=O)CC(O)=O)C=C1
940 0 KJYGFBJUJJOUQR-UHFFFAOYSA-N CC1=CC(NC(=O)CC(O)=O)=CC(C)=C1
941 0 KYYRTDXOHQYZPO-UHFFFAOYSA-N COC1=C(NC(=O)CC(C)=O)C=CC=C1
942 0 KBQFPPUAIJHDCO-UHFFFAOYSA-N OC1=CC=CC2=C1OC1=CC=CC=C1C2=O
943 0 ALLQMEDAYDKMIO-UHFFFAOYSA-N COC1=CC2=C(C=C1)N=C1OC=CC1=C2OC
944 0 MTDMPTIWIYCVAL-UHFFFAOYSA-N CC1=C(C)C(=CC=C1)C(=O)NCC(O)=O
945 0 ASHWSUMVNMIPEZ-UHFFFAOYSA-N CCNC(=O)C1=CC=C(C=C1)C(=O)OC
946 0 ZEDIMIWDNJGXIL-UHFFFAOYSA-N COC(=O)C1=CC(=CC=C1)N1C=CC=C1C=O
947 0 DYOKLVQRBCYPRI-UHFFFAOYSA-N ClC1=CN=C(N2CCNCC2)C2=CC=CC=C12
948 0 NQHDZWZUXLGRST-UHFFFAOYSA-N CCNC(=O)C1=CC(=CC=C1)C(=O)OC
949 0 QUUFTAUIUMLQHR-UHFFFAOYSA-N COC(COC1=CC=C(C=C1)C#N)OC
950 0 DBDXICAOJOTYBI-UHFFFAOYSA-N OC(=O)C1=CC(=O)N(CC2=CC=CC=C2)C=C1
951 0 NKSSVSWIHMSNHS-UHFFFAOYSA-N CC(CSC1=CC=C(O)C=C1)C(O)=O
952 0 FQSOASDQLNSXJQ-UHFFFAOYSA-N OC(=O)C1=NC=C(OCC2=CC=CC=C2)C=C1
953 0 IHOSJLCXSPIPHV-UHFFFAOYSA-N COC1=CC(=C(C)C(=C1)[N+]([O-])=O)[N+]([O-])=O
954 0 MWWYJDHPRJSMBL-UHFFFAOYSA-N OC(=O)C1=CC(OCC2=CC=CC=C2)=CN=C1
955 0 QOPYEEXBYYASHI-UHFFFAOYSA-N OC(=O)CCCNC(=O)C1=CC2=CC=CC=C2O1
956 0 WRWLFUGXJSHDHE-UHFFFAOYSA-N OC1=CC=C(C=C1)C(N=O)C1C=CC(=O)C=C1
957 0 XBSWHOWJHICZQW-UHFFFAOYSA-N NC1=CC(OC2=CC=C(C=C2)C(O)=O)=CC=C1
958 0 BTPSYIJYKXHNFL-UHFFFAOYSA-N CC1=C(OC2=CC=CC=C2)C=CC(=C1)[N+]([O-])=O
959 0 HTFUPRQBIIZYTE-UHFFFAOYSA-N COC1=CC=C(C=C1)C1=NC=C(C=C1)C(O)=O
960 0 WPJSXUYBLQGKHR-UHFFFAOYSA-N NC(C(O)=O)C1=CC=C(O)C(=C1)[N+]([O-])=O
961 0 AAFGBFUKMQDHTP-UHFFFAOYSA-N CC1(C)OC2=C(O1)C(C(O)=O)=C(F)C=C2
962 0 PUQDKPJTAVCLBS-UHFFFAOYSA-N CC(CC1=CC=C(O)C=C1)NC(=O)C(F)(F)F
963 0 CWSMVHKSBBRQFZ-UHFFFAOYSA-N CCS(=O)(=O)CC(=O)C1=CC=CC=C1
964 0 VWYOZQWRYINSBP-UHFFFAOYSA-N OC(=O)C1(CCOCC1)C1=CC=CS1
965 0 FHXHRNILVQIPKV-UHFFFAOYSA-N OCC1=CC=CC=C1C1=C(C=CC=N1)C(O)=O
966 0 PBVSHZLXURFLDY-UHFFFAOYSA-N O=C1N(OC2CC=CC2)C(=O)C2=CC=CC=C12
967 0 FWTQPUKJGKHTBS-UHFFFAOYSA-N COC(=O)C1=CC=C(C=C1)N1C=CC=C1C=O
968 0 GEMGZTLLALNCFM-UHFFFAOYSA-N C[Si](C)(C)C1=CC=C(C=C1)C(Cl)=O
969 0 URYFBXKFZYVJSW-UHFFFAOYSA-N CC(F)(F)C(C(C)(F)F)C(F)(F)F
970 0 CPPHSWZWNSTFGV-UHFFFAOYSA-N OS(=O)(=O)CCCNCC1=CC=CC=C1
971 0 VKVHNBAEBJPLJN-UHFFFAOYSA-N CCOC(=O)C1=C(C=O)C2=C(N1)C=C(OC)C=C2
972 0 KUQULLZHVXPIFI-UHFFFAOYSA-N COC1=CC=C(C=C1)C(=O)C(N)C(C)=O
973 0 FHOPLKRRJJNPKZ-UHFFFAOYSA-N COC1=CC=CC=C1C1=CC(=CN=C1)C(O)=O
974 0 ZHXBRJDPUURFHR-UHFFFAOYSA-N COC1=CC=CC(=C1)C1=CC(=CN=C1)C(O)=O
975 0 KBGFMGUSOQTRQA-UHFFFAOYSA-N COC1=C(C=CC(CSC)=C1)C(O)=O
976 0 NNTWIOUPMLNGQF-UHFFFAOYSA-N CCOCC(=O)NC1=C(C)SC=C1OC
977 0 IXYIESPOQSFFAA-UHFFFAOYSA-N OC1=CC=CC(O)=C1NC(=O)C1=CC=CC=C1
978 0 DWXJCYONBQAEQH-UHFFFAOYSA-N CCC1=CC(CN)=C(O)C(=C1)S(C)(=O)=O
979 0 RFBREHGRSASXFI-UHFFFAOYSA-N CC1=C(N)C=C(C=C1)C1=CSC(N=C(N)N)=N1
980 0 KNRBBWGMGGQBKF-UHFFFAOYSA-N COCC(=C)C1=C(C)C=C(C=C1)[N+]([O-])=O
981 0 CXYHMAKTUGGCJE-UHFFFAOYSA-N CN1C(SC2CCCCC2)N=NC1=S
982 0 GWEWYLNGHYGHBG-UHFFFAOYSA-N CC1=CC=CC=C1C1C=NC(=O)C(=C1)C(O)=O
983 0 VZTRVUIDGVLXFY-UHFFFAOYSA-N CC1=CC=C(C=C1)C1C=NC(=O)C(=C1)C(O)=O
984 0 XWAYGCDCUDOKSS-UHFFFAOYSA-N CC1=CC(=CC=C1)C1C=NC(=O)C(=C1)C(O)=O
985 0 DQKMSMPGCAABNY-UHFFFAOYSA-N NC1=C2CCCCC2=NN1C1=CC=C(Cl)C=C1
986 0 MKVBGJYWNVWGHX-UHFFFAOYSA-N OC(=O)C1=NC=CC(OCC2=CC=CC=C2)=C1
987 0 SMMGACGJCJGXHJ-UHFFFAOYSA-N OCCCN1C=NC2=C1N=CN=C2Cl
988 0 RUUCRAHDKZKTKH-UHFFFAOYSA-N [O-][N+](=O)C1=CC=C(C=C1)C1CCOCC1
989 0 OJJHWDRKKFTCCA-UHFFFAOYSA-N ClC1=NC(=CN=C1)N1CCNC(=O)C1
990 0 HPAOGQCLHJRYMC-UHFFFAOYSA-N OC1=CC=CC2=C1C(=O)OC1=CC=CC=C21
991 0 JULVABYJIFLMRJ-UHFFFAOYSA-N CCCS(=O)(=O)C1=CC=C(C=O)C=C1
992 0 BBCRLBBRTVEVSP-UHFFFAOYSA-N NC1=C(OC2=CC=CC=C2)C=CC(=C1)C(O)=O
993 0 ZAWQXYPBFKPQLD-UHFFFAOYSA-N O=C1C2CC=CCC2C(=O)N1CC1CO1
994 0 FYKQIZZFKDQWFZ-UHFFFAOYSA-N CN1C(=O)C(CCO)OC2=CC=CC=C12
995 0 QQAWTUBGOPTJAC-UHFFFAOYSA-N CC1=CC=C(C=C1)C1=CC(=C(O)C=C1)[N+]([O-])=O
996 0 QBSPLXKCBGPUPX-UHFFFAOYSA-N CC1(O)CC(N2CCSCC2)C(=O)C1=O
997 0 UMNOWHBATDPZOA-UHFFFAOYSA-N NC(CC(O)=O)C1=CC=C2OCCC2=C1
998 0 QDEFPBCRTWICJS-UHFFFAOYSA-N COC(=O)COC1=C(C)C=C(S)C=C1
999 0 KGFSEWAQIAPZSO-UHFFFAOYSA-N CCC1=NOC(=C1C(O)=O)C1=CC=CC(OC)=C1
1000 0 UDBBICSMTMLFPQ-UHFFFAOYSA-N CCC1=NOC(=C1C(O)=O)C1=CC=CC=C1OC
1001 0 QJCBKQFBKFFJTF-UHFFFAOYSA-N CCC1=NOC(=C1C(O)=O)C1=CC=C(OC)C=C1
1002 0 PRCGIFCKPACTDG-UHFFFAOYSA-N CC(C)NC(=O)C1=CC=C(C=C1)C(O)=O
1003 0 SDGOTDAQMBDEOT-UHFFFAOYSA-N COC1=C(C=C(N)C(=C1)C(O)=O)[N+]([O-])=O
1004 0 FWRFJIGHPFOHHO-UHFFFAOYSA-N CNC1=CC=CC(=C1)C1=CSC(N=C(N)N)=N1
1005 0 PJIXODKQPRBKRA-UHFFFAOYSA-N CCOC(=N)C1=CC=CC(=C1)C(=O)OC
1006 0 MNMSIKOLAUVHTO-UHFFFAOYSA-N CNCCC(=O)c1ccc2OCOc2c1
1007 0 MZTZGBKDBBDPFY-UHFFFAOYSA-N COC1=C(OC)C=C(C=C1)C1=CC=C(O1)C#N
1008 0 KQLBYMZZENFURT-UHFFFAOYSA-N NC1=CC=CC=C1OC1=CC=CC=C1C(O)=O
1009 0 AXGWEMGJOUIUMX-UHFFFAOYSA-N CC(C)(C)OC(=O)C1=CC=C(S1)C=O
1010 0 CRVQELFZCZLBSH-UHFFFAOYSA-N CCC1=CC2=C(C=C1CC)C(=O)C(C2=O)[N+]([O-])=O
1011 0 FWPPYNDORRSYOQ-UHFFFAOYSA-N CN1C(C(O)COC1=O)C1=CC=CC=C1
1012 0 MCKNRYOBKKBJHA-UHFFFAOYSA-N CCOC(=O)CN1C(CO)=NC=C1[N+]([O-])=O
1013 0 BGXWEBOXZMFFOF-UHFFFAOYSA-N FC1=CC=CC(=C1)C1=NC(C#N)=C(N1)C#N
1014 0 KAXOZCLWFSBEPQ-UHFFFAOYSA-N FC1=CC=CC=C1C1=NC(C#N)=C(N1)C#N
1015 0 MJFNPQVVTYUORZ-UHFFFAOYSA-N CC(=O)COC1=CC=C(NC(C)=O)C=C1
1016 0 GPXIDJYKHUWNSB-UHFFFAOYSA-N OCC1=CC=C(C=C1)C1=CC=CC=C1[N+]([O-])=O
1017 0 GYHZFORHAIJKMJ-UHFFFAOYSA-N NN1C(N)=NN=C1CC1=CC=C(F)C=C1
1018 0 KBVHMQDFBROVRI-UHFFFAOYSA-N COCCC1=NC2=C(NC=N2)C(Cl)=N1
1019 0 ZMTOWCCWZUBZQH-UHFFFAOYSA-N COC1=C(C=CC(=C1)C(O)=O)C1=CC=CC=N1
1020 0 RIZOZHFUVNVWSJ-UHFFFAOYSA-N C[Si](C)(C)C#CC1=CC(F)=C(N)C=C1
1021 0 FREVQORUYCDGQO-UHFFFAOYSA-N CCOC(=O)C1=CSC2=C1CCOC2
1022 0 OMMIEVATLAGRCK-UHFFFAOYSA-N NC(CC(O)=O)C(=O)NCC(=O)NCC(O)=O
1023 0 QIXGTDMIHFUWMT-UHFFFAOYSA-N OC1=C2N=CC=CC2=C(COC(=O)C=C)C=C1
1024 0 CYMUETWUGMNGIO-UHFFFAOYSA-N CON(C)C(=O)CC1=CC(=CC=C1)C(F)(F)F
1025 0 SXSPOEVDTLGPDX-UHFFFAOYSA-N COC(=O)C1=CC=C(C=C1)C1C=CC(=O)N=C1
1026 0 UPXQAPWOMHKSBU-UHFFFAOYSA-N COC(=O)C1=C(C=C(F)C=C1)C(=O)OC
1027 0 JIVIAPHYBVSLIP-UHFFFAOYSA-N OC(=O)C1=CC(OCC2=CC=CC=C2)=NC=C1
1028 0 HUGWPZSPVPARBF-UHFFFAOYSA-N OC(=O)C1OCCN1CC1=CC=CC=C1
1029 0 FDGVRKDIAKLYNZ-UHFFFAOYSA-N OCC1=CC=C(C=C1)C1=CC(=CC=C1)[N+]([O-])=O
1030 0 WLNYHFRSZASVKC-UHFFFAOYSA-N OCC1=CC(=CC=C1)C1=CC(=CC=C1)[N+]([O-])=O
1031 0 DEQQHVDJIINRBK-UHFFFAOYSA-N COC1=CC=C2CNCC(C(O)=O)C2=C1
1032 0 KILMOXJWGXXTQC-UHFFFAOYSA-N COC1=CN=C(C=C1)C1=CC=C(C=C1)C(O)=O
1033 0 QIIZJSBWPFJSAH-UHFFFAOYSA-N OC(=O)C(CC1=CC=CC=C1F)C(O)=O
1034 0 GKGBNHXNDIKNCZ-UHFFFAOYSA-N FC(F)(F)C(=O)C1C=CC2=CC=CC=C12
1035 0 GPJFMEZBKSINFK-UHFFFAOYSA-N CC(=O)NC1=CC(C)=CC=C1OC(C)=O
1036 0 YWQOZTXVLHNXQX-UHFFFAOYSA-N CC(=O)CC1=CC=C(C=C1)S(C)(=O)=O
1037 0 OCQAYEZVBSVDLF-UHFFFAOYSA-N COC(=O)C1=NC(=C(OC)C=C1)[N+]([O-])=O
1038 0 GLSREOLUIPGEMD-UHFFFAOYSA-N CCOC1=C(C=C(C=N1)[N+]([O-])=O)C(O)=O
1039 0 HKPRHEKXXQFJNP-UHFFFAOYSA-N CC(C)(N=CC1C=CC=CC1=O)C(O)=O
1040 0 RBAUBAQRWMWLQD-UHFFFAOYSA-N COC(=N)CCOC(=O)C1=CC=CC=C1
1041 0 XIBBLFMAVGCPRW-UHFFFAOYSA-N CCN(CC)C1=CC=CC=C1S(O)(=O)=O
1042 0 YDCKILDETUUBAN-UHFFFAOYSA-N COC1=C(OC)C2=C(C=C1)C(=O)C(N)C2
1043 0 VRYXGQKQIMCLKX-UHFFFAOYSA-O NC(=O)C1=C[N+](CC2C=NC(=O)NC2=O)=CC=C1
1044 0 ZOXOJTBNXKKMIC-UHFFFAOYSA-N ClC1(Cl)C2CCCCC12N1CCCCC1
1045 0 VTGZZEYDJFEERI-UHFFFAOYSA-N C[P+]1(CC2=CC=CC=C2)CCC(=O)C1
1046 0 YQNCFUDIOYSJRJ-UHFFFAOYSA-N COC(OC)C1=CN=CC(=C1)C#CCO
1047 0 ZQQOWSDTLFHTAC-UHFFFAOYSA-N O=CC1=CN=C(OC2CCOCC2)C=C1
1048 0 IGYOHGIOBMXUQU-UHFFFAOYSA-N CCC1=CC=C(C=C1)S(=O)(=O)NCCO
1049 0 UJOHAAXPWQOPDT-UHFFFAOYSA-N CCOC(=O)CCC(=O)C1=CSC=C1
1050 0 FYYOXUDHMOBVOK-UHFFFAOYSA-N CCC(=O)C1=CC=C(S1)C1OCCO1
1051 0 XGRHYWCUERDEAB-UHFFFAOYSA-N CCOC(=O)C1=CC2=C(C=CN2)C(OC(C)=O)=C1
1052 0 AWVNEFWCGJKVKB-UHFFFAOYSA-N COC1=CC=CC=C1C1=NC=C(C=C1)C(O)=O
1053 0 IMCPEUZGVSCIJS-UHFFFAOYSA-N COC1=CC=CC(=C1)C1=NC=C(C=C1)C(O)=O
1054 0 UTSGKGBUZVHCBL-UHFFFAOYSA-N COC1=CC=CC(=C1)C1=NC(=CC=C1)C(O)=O
1055 0 VPYQIUMVXMMGSD-UHFFFAOYSA-N NC(CC(O)=O)CC1=CC=CC=C1C(F)(F)F
1056 0 UUVNRBNPVFBPTH-UHFFFAOYSA-N NC(CC(O)=O)CC1=CC(=CC=C1)C(F)(F)F
1057 0 BGYOODZFEGMEQX-UHFFFAOYSA-N OCCS(=O)(=O)C1=CC=C(C=C)C=C1
1058 0 WDDJJWCNHSCRPL-UHFFFAOYSA-N CC1=C(C)C=C(CNC2=NN=C(Cl)C=C2)C=C1
1059 0 MFNIQMGHXZAGEP-UHFFFAOYSA-N FC1=CC=C(C=C1)C(NC=O)C1=CC=C(F)C=C1
1060 0 OHKWTCCYUHOKLC-UHFFFAOYSA-N CCOC(=O)C1=NOC(=C1)C1=CC=C(OC)C=C1
1061 0 ZRYTWHAZDNPNRQ-UHFFFAOYSA-N COC1=CC=CC(=C1)C1=C(C=CC=N1)C(O)=O
1062 0 SAWXESXDACFEPC-UHFFFAOYSA-N CCC1=CC=CC(C)=C1NC(=O)C(O)=O
1063 0 NFRDWNOGNVXNKY-UHFFFAOYSA-N NC1=NC=C(SCCN2CCCC2)S1
1064 0 QWWMRIAXTVBRAL-UHFFFAOYSA-N NC1=C(N)C=C(NCC2=CC=C(Cl)C=C2)C=C1
1065 0 JWNHQTOEEWPDOL-UHFFFAOYSA-N CC(=O)N=C(C)C1=CC(=O)OC2=C1C=CC=C2
1066 0 WYPVZWSIJLPQGV-UHFFFAOYSA-N CN1C(=O)C(=CC2=C1CCCC2)C(O)=O
1067 0 GMRUIWLGWXFWAI-UHFFFAOYSA-N CC(CO)NS(=O)(=O)C1=CC=C(C)C=C1
1068 0 MNFUDYUSEPSSKA-UHFFFAOYSA-N O=NC(C1C=CC(=O)CC1=O)C1=CC=CC=C1
1069 0 OUVOCAKTSQJZEG-UHFFFAOYSA-N CCCN(CCC)C(=O)S(C)(=O)=O
1070 0 KBLVKDPSCFLUFK-UHFFFAOYSA-N NCC(CC1=CC=C(C=C1)C(F)(F)F)C(O)=O
1071 0 JMNHBVHPPNOGJS-UHFFFAOYSA-N FC(F)(F)OC1=CC=C(C=C1)C1CNCCO1
1072 0 ORMUDDGEORTWGD-UHFFFAOYSA-N CCOC(=O)C1=CC2=C(N1)C=C(C=C2)C(=O)OC
1073 0 QIRHLLVXHCWXEL-UHFFFAOYSA-N COC1=CC=C2C(NCCC2=C1)C(O)=O
1074 0 IJEMSCSHIHYCHN-UHFFFAOYSA-N CCOC1=CC=C(C=C1)C(=O)NC(C)=O
1075 0 YEEVMHLTOFWWFK-UHFFFAOYSA-N FC(F)(F)OC1=CC=C(OC2CCNC2)C=C1
1076 0 RMRKEMHUAGATCC-UHFFFAOYSA-O C[N+](CC(O)=O)=C(N)NP(O)(O)=O
1077 0 MKWKNSIESPFAQN-UHFFFAOYSA-N OS(=O)(=O)CCNC1CCCCC1
1078 0 GVRXLHLFAABVLJ-UHFFFAOYSA-N CC(=O)CNC(=O)OCC1=CC=CC=C1
1079 0 OXZLDMADHKECKU-UHFFFAOYSA-N FC(F)C(F)(F)C(=O)C1CCCC1=O
1080 0 BSMAYZDFAXYBNM-UHFFFAOYSA-N NC1C=CC(CC1C(O)=O)C1=CC=CO1
1081 0 REDYFOKPSXHPLC-UHFFFAOYSA-N CC(C)N1CC(O)C2=CC(=O)C(=O)C=C12
1082 0 GVKLDPNHDZJODF-UHFFFAOYSA-N CCOC1=CC(OC)=C(C=C1C)N=C=O
1083 0 HBCRGUUTZSVQGL-UHFFFAOYSA-N CC1(CCC1)OC(=O)OC1=CC=CC=N1
1084 0 PGBZDKRRUJWCPJ-UHFFFAOYSA-N CC(N)C(=O)C1=CC=C(CC(O)=O)C=C1
1085 0 ANSGQKFRAXPYGD-UHFFFAOYSA-N COC(=O)C1CCC2=CC(O)=CC=C2N1
1086 0 SZJXVVLGNDFQBM-UHFFFAOYSA-N CCC1=C(C(O)=O)C(NC(C)=O)=CC=C1
1087 0 SQWXGBLQGBIVJD-UHFFFAOYSA-N OC(=O)C1=CC(C2OCCO2)=C(F)C=C1
1088 0 SBTGZJPHUYLRRU-UHFFFAOYSA-N O=CC1=NC(OC2CCOCC2)=CC=C1
1089 0 CCHNUCHPUADMBS-UHFFFAOYSA-N COC1=CC=C(C=C1)C1CNC(=O)CO1
1090 0 WCGJCEWLVWUIRX-UHFFFAOYSA-N COC1=C(C=C(C=N1)C1=CC=CC=C1)C(O)=O
1091 0 DOAHZPMETIUDRF-UHFFFAOYSA-N CN(CCC(O)=O)C1=CC(=CC=C1)C(F)(F)F
1092 0 ZXSBHXZKWRIEIA-UHFFFAOYSA-N CC(=O)C1=CC=C(CC(N)C(O)=O)C=C1
1093 0 YVHMVAPVYRFIOA-UHFFFAOYSA-N ONC(=O)CC1=CC=C(OCC=C)C=C1
1094 0 AGEWHYGRSGMMJE-UHFFFAOYSA-N CN(CCO)S(=O)(=O)C1=CC=C(C)C=C1
1095 0 ZMKHLIVBMSVMCP-UHFFFAOYSA-N COC(=O)CN1C=CC=C(C1=O)[N+]([O-])=O
1096 0 GSBPQKBLEVLGCH-UHFFFAOYSA-N CCNC1=CC=C(C=C1)S(=O)(=O)CCO
1097 0 NCGXAKPNWPIEJG-UHFFFAOYSA-N COC(=O)C1=CC=C(OC2=CN=CC=C2)C=C1
1098 0 FVNJDZAEVSFUAG-UHFFFAOYSA-N COC(=O)C1=C2OCCOC2=CC(F)=C1
1099 0 RRABOSZUERNZNF-UHFFFAOYSA-N COC1=CC=CC=C1C1=NC=CC(=C1)C(O)=O
1100 0 VCQAXRMOPNGIIB-UHFFFAOYSA-N OC(=O)C1=NC(OCC2=CC=CC=C2)=CC=C1
1101 0 YTFWDPLAXJZJDR-UHFFFAOYSA-N CCOC(=O)C1=NC=C(O1)C1=CC=C(OC)C=C1
1102 0 SSQATSVTKPHKSY-UHFFFAOYSA-N COC1=CC=CC=C1C1=CN=C(C=C1)C(O)=O
1103 0 ZHOOWWGHWVPEEA-UHFFFAOYSA-N COC1=CC=CC=C1C1=C(C=CC=N1)C(O)=O
1104 0 VILSJHFLUCEYCY-UHFFFAOYSA-N COC1=CC=CC(=C1)C1=CN=C(C=C1)C(O)=O
1105 0 JXSNWYNCWWNKCH-UHFFFAOYSA-N COC1=CC=C(C=C1)C1=CN=C(C=C1)C(O)=O
1106 0 ZCJJGJJNZDKBSF-UHFFFAOYSA-N COC1=CC=C(C=C1)C1=C(C=CC=N1)C(O)=O
1107 0 KVPUDAXRVGUATI-UHFFFAOYSA-N COC1=CC=CC=C1OC(=O)C1=CN=CC=C1
1108 0 FRKYLTKWTOKMAF-UHFFFAOYSA-N COC(=O)C1=CC=CC(=C1)C1=C(O)C=CC=N1
1109 0 GNNFLDHHBZYITH-UHFFFAOYSA-N COC(=O)C1=CC=CC(=C1)C1=CCC=NC1=O
1110 0 GGLZBWGCVXMDPC-UHFFFAOYSA-N COC(=O)C1=CC=CC(=C1)C1=CC(O)=CN=C1
1111 0 OVNMQDJDBGCUQF-UHFFFAOYSA-N COC(=O)C1=CC=CC(=C1)C1=CC(=O)N=CC1
1112 0 TUFMYZIIFYXVRQ-UHFFFAOYSA-N COC(=O)C1=CC=CC(=C1)C1C=CC(=O)N=C1
1113 0 OSYINHOOMIGGME-UHFFFAOYSA-N COC(=O)C1=CC=CC(=C1)C1=NC(=O)C=CC1
1114 0 INNOVAZVAUABGC-UHFFFAOYSA-N COC(=O)C1=CC=C(C=C1)C1=C(O)C=CC=N1
1115 0 SCKRCDLYJAFRLR-UHFFFAOYSA-N COC(=O)C1=CC=C(C=C1)C1=CCC=NC1=O
1116 0 YCQOTRITPQMBEM-UHFFFAOYSA-N COC(=O)C1=CC=C(C=C1)C1=CC(O)=CN=C1
1117 0 UQOKADKRTYSHRA-UHFFFAOYSA-N COC(=O)C1=CC=C(C=C1)C1=CC(=O)N=CC1
1118 0 PXNOVVWRVGDJRM-UHFFFAOYSA-N COC(=O)C1=CC=C(C=C1)C1=NC(=O)C=CC1
1119 0 GRPIPCWPLVIXFN-UHFFFAOYSA-N CC1=C(O)C=CC(=C1)C1=CC(=CC=C1)[N+]([O-])=O
1120 0 QSMJBEUHHZMCMW-UHFFFAOYSA-N CC1=C(O)C=C(C=C1)C1=CC(=CC=C1)[N+]([O-])=O
1121 0 GZASDENAZDEXEL-UHFFFAOYSA-N CC1=CC(=CC(O)=C1)C1=CC(=CC=C1)[N+]([O-])=O
1122 0 WZXXCEOLPQANBH-UHFFFAOYSA-N CC1=CC=CC=C1C1=CC(=C(O)C=C1)[N+]([O-])=O
1123 0 RQEPVMAYUINZRE-GFCCVEGCSA-N [H][C@@]12CCCN1C(=O)C1=C(O2)C=C2OCCOC2=C1
1124 0 MKJKMJCJURQLJF-UHFFFAOYSA-N CC1=CC=CC=C1C1C=NC(=O)C=C1C(O)=O
1125 0 YJLGWOUFEQEGMZ-UHFFFAOYSA-N CC1=CC=CC=C1C1=CC(C=NC1=O)C(O)=O
1126 0 SGADEJIZNSXATK-UHFFFAOYSA-N CC1=CC(=CC=C1)C1C=NC(=O)C=C1C(O)=O
1127 0 MFPBFLWXZBMMIS-UHFFFAOYSA-N CC1=CC(=CC=C1)C1=CC(C=NC1=O)C(O)=O
1128 0 WFJGIFQZEGSNTJ-UHFFFAOYSA-N CC1=CC=C(C=C1)C1C=NC(=O)C=C1C(O)=O
1129 0 QPMFQZBWEXOPBD-UHFFFAOYSA-N CC1=CC=C(C=C1)C1=CC(C=NC1=O)C(O)=O
1130 0 YMYVECNBIYBYSU-UHFFFAOYSA-N OCC1=CC=CC=C1C1=NC=CC(=C1)C(O)=O
1131 0 ODQQILBCOSXKFM-UHFFFAOYSA-N OCC1=CC=CC=C1C1=C(C=CN=C1)C(O)=O
1132 0 HVJZQUVDOJOONM-UHFFFAOYSA-N OCC1=CC=CC=C1C1=CC(=CN=C1)C(O)=O
1133 0 LSUJXRIYQHSUGC-UHFFFAOYSA-N OCC1=CC=CC=C1C1=NC=C(C=C1)C(O)=O
1134 0 VKRPGCYJHFKVEL-UHFFFAOYSA-N OCC1=CC(=CC=C1)C1=NC=CC(=C1)C(O)=O
1135 0 YTODBIIMKRCNKY-UHFFFAOYSA-N OCC1=CC(=CC=C1)C1=C(C=CN=C1)C(O)=O
1136 0 PHQYTHJMXRDIEX-UHFFFAOYSA-N OCC1=CC(=CC=C1)C1=C(C=CC=N1)C(O)=O
1137 0 GOPUOUSQLIUUFE-UHFFFAOYSA-N OCC1=CC(=CC=C1)C1=CC(=CN=C1)C(O)=O
1138 0 RZFUZVWEBAEGAJ-UHFFFAOYSA-N OCC1=CC=C(C=C1)C1=C(C=CN=C1)C(O)=O
1139 0 ILECWQJERFMGDZ-UHFFFAOYSA-N OCC1=CC=C(C=C1)C1=C(C=CC=N1)C(O)=O
1140 0 BZNLEOIFSVTXIN-UHFFFAOYSA-N OCC1=CC=C(C=C1)C1=NC=C(C=C1)C(O)=O
1141 0 WNLJXXVBGINPOS-UHFFFAOYSA-N COC1=CC=C(C=C1)C1=C(C=CN=C1)C(O)=O
1142 0 IUXXPCJEIRBJTQ-UHFFFAOYSA-N NC1=CC=CC(=C1)C1=C(O)C=C(C=C1)C(O)=O
1143 0 INZOGUWZWGXHJK-UHFFFAOYSA-N NC1=CC=CC(=C1)C1=CC(=CC(O)=C1)C(O)=O
1144 0 JGDULXNYFBPNQG-UHFFFAOYSA-N NC1=CC=CC(=C1)C1=CC(O)=C(C=C1)C(O)=O
1145 0 PNKROOMAIQEIAY-UHFFFAOYSA-N NC1=CC(=CC(=C1)C(O)=O)C1=CC=CC=C1O
1146 0 IOGGMZONUCAXAU-UHFFFAOYSA-N NC1=CC(=CC(=C1)C(O)=O)C1=CC(O)=CC=C1
1147 0 DHBSJSOFGSANII-UHFFFAOYSA-N NC1=CC(=CC(=C1)C(O)=O)C1=CC=C(O)C=C1
1148 0 QWAKBYLICWSZRY-UHFFFAOYSA-N COC1=C(C=CC(=C1)C(O)=O)C1=C(C)ON=C1C
1149 0 PCOPZNWVEVTTOI-UHFFFAOYSA-N COC1=C(C=CC=C1C(O)=O)C1=C(C)ON=C1C
1150 0 ZWUVAOVZCALAOO-UHFFFAOYSA-N COC1=CC(C(O)=O)=C(C=C1)C1=C(C)ON=C1C
1151 0 PWPAHFYIVWZBRZ-UHFFFAOYSA-N COC1=CC(=CC(=C1)C(O)=O)C1=C(C)ON=C1C
1152 0 NODUFVOYDNCRJP-UHFFFAOYSA-N COC1=C(C=CC(=C1)C1=C(C)ON=C1C)C(O)=O
1153 0 SGFMKODSDYPOJM-UHFFFAOYSA-N OCC1=CC=CC=C1C1=C(C=NC=C1)C(O)=O
1154 0 RUMXIBWQGLVPHJ-UHFFFAOYSA-N OCC1=CC(=CC=C1)C1=C(C=NC=C1)C(O)=O
1155 0 RSVKQIJIRSRBKX-UHFFFAOYSA-N OCC1=CC=C(C=C1)C1=C(C=NC=C1)C(O)=O
1156 0 ZSIHVVUKMNFHEU-UHFFFAOYSA-N COC1=CC=CC(=C1)C1=C(C=NC=C1)C(O)=O
1157 0 KJHFIFJIEHCFBS-UHFFFAOYSA-N COC(=O)C1=CC=CC(=C1)C1=NC=CC(=O)C1
1158 0 RTTQDLDETUCHOQ-UHFFFAOYSA-N COC(=O)C1=CC=CC(=C1)C1=NC=C(O)C=C1
1159 0 MPIGYJAIWNUXFQ-UHFFFAOYSA-N COC(=O)C1=CC=C(C=C1)C1=NC=CC(=O)C1
1160 0 ADWZOMGKJJVKOT-UHFFFAOYSA-N COC(=O)C1=CC=C(C=C1)C1=NC=C(O)C=C1
1161 0 ZUVHWYSWQHRFEB-UHFFFAOYSA-N NC(=O)CCC1=CC2=C(OCCO2)C=C1
1162 0 CJWGHQUZDOJSMR-UHFFFAOYSA-N CC(=O)NC1=CC(C)=C(OC(C)=O)C=C1
1163 0 UMEJEWQYMSXBHP-UHFFFAOYSA-N C1=CC=C2C3=NC(=NN3C=NC2=C1)C1=CN=CC=C1
1164 0 PPUCLKZDQJXPIS-UHFFFAOYSA-N COC1=CC(=CC=C1)C1CNC(=O)CO1
1165 0 MRGXOBKGMTWYIO-UHFFFAOYSA-N COC1=CC=CC=C1C1CNC(=O)CO1
1166 0 JCUQHFDLLBAQKN-UHFFFAOYSA-N OB(O)C1=CC(F)=C(OCC2=CC=CC=C2)N=C1
1167 0 SXVFWPMLEPDWEP-UHFFFAOYSA-N COC(=O)C1=C(C)C=C(NC(C)=O)C=C1
1168 0 JTRQRTBFGRRCJS-UHFFFAOYSA-N CCOC(=O)C1=COC(=N1)C1=CC=CC=C1OC
1169 0 NERDIQSAFWMOHG-UHFFFAOYSA-N CCOC(=O)C1=COC(=N1)C1=CC(OC)=CC=C1
1170 0 KSWYRQHRHXSXFO-UHFFFAOYSA-N COC(=O)C1=CC=CC=C1OC1CNC1
1171 0 NAWMRCICTINDNM-UHFFFAOYSA-N COC(=O)C=CC(=O)C1=CNC2=CC=CC=C12
1172 0 IUQBGDTUXITMKK-UHFFFAOYSA-N CCOC(=O)C=CC1=C(OC)N=CC=C1
1173 0 LNVZPQDKKCSROU-UHFFFAOYSA-N COC1=CC(C=CC(N)=O)=C(OC)C=C1
1174 0 SQGYWRZISBCKMW-JTQLQIEISA-N [H][C@]1(CN(C(=O)C1)C1=CC=C(C=C1)C(C)=O)C(O)=O
1175 0 RJABQMUMABLVTH-UHFFFAOYSA-N OCC1=CC(=CC=C1)C1=CC=CC=C1[N+]([O-])=O
1176 0 GEBSJKSTANYIJM-UHFFFAOYSA-N OCC1=CC(=CC=C1)C1=CC=C(C=C1)[N+]([O-])=O
1177 0 QWOPEBCGKASVQP-QXOHVQIXSA-N [H][C@]12O[C@]([H])(CO)[C@@]([H])(O)[C@]([H])(O)[C@@]1([H])N=C(CCC)S2
1178 0 UPPWELHQGMFLTO-UHFFFAOYSA-N COC1=C(N=CC=C1)C1=CC=C(C=C1)C(O)=O
1179 0 VXIZYDKGLBPCAQ-VIFPVBQESA-N [H][C@](N)(CC1=CC=C(CC(F)(F)F)C=C1)C(O)=O
1180 0 MXUNKHLAEDCYJL-UHFFFAOYSA-N CC1=CC(=CC=C1)N1CC(CO)OC1=O
1181 0 PVAZVBVIWJGNJA-UHFFFAOYSA-N OC(=O)C(F)C(=O)OCC1=CC=CC=C1
1182 0 WQFOMHDTVIEWDT-UHFFFAOYSA-N CC1=CC(=CN(C2=CC=CC=C2)C1=O)C(O)=O
1183 0 CVQCGFGIWHMKOM-UHFFFAOYSA-N OC1=CC=CC2=C1C(=CC=C2)C(F)(F)F
1184 0 IYVNNFAVPARPGW-UHFFFAOYSA-N CCOC(=O)C1=NOC(=C1)C1=CC(OC)=CC=C1
1185 0 RROXWBBJMPCPHD-UHFFFAOYSA-N CC1=CC(=C(C)C(=C1O)[N+]([O-])=O)[N+]([O-])=O
1186 0 VPNQPSFAGGWXOO-UHFFFAOYSA-N COC1=CC=CC2=C1NCC2CC(O)=O
1187 0 MSDHOFSZWPDSPE-UHFFFAOYSA-N CC(C)(C)OC(=O)N1CC(C1)SCC(O)=O
1188 0 RKAJHDSVSASBOZ-UHFFFAOYSA-N CC(C)S(=O)C1=CC=C(C=C1)C(O)=O
1189 0 AJQNEFGPXNSRPM-UHFFFAOYSA-N COC1=C(OC)C=C(C=C(OC(C)=O)C#N)C=C1
1190 0 MQKFSXLBPPCAGR-UHFFFAOYSA-N COc1cc2CCNC(=O)c2cc1OC
1191 0 PMBSJQIGLMSEKN-UHFFFAOYSA-N CNC(=O)OC1=CC=CC2=C1OCCC2
1192 0 HDFPDZFMAWHNDE-UHFFFAOYSA-N COC1=CC=C(C=CC=C(C#N)C(O)=O)C=C1
1193 0 KYMUNKMWGDJFHK-UHFFFAOYSA-N COC(=O)COCP(=O)(OC)OC
1194 0 BMTGCDDXYNEVRV-GFCCVEGCSA-N OC(c1ccccc1)c2ccc(nc2)C(=O)O
1195 0 PYUOYGCAWJEDAU-UHFFFAOYSA-N OCCNC(=O)C1=C(O)C(O)=CC2=CC=CC=C12
1196 0 QKDMRMVKXDHVBF-UHFFFAOYSA-N CC1=C(CCC(O)=O)C(=O)OC2=C1C=CC(N)=C2
1197 0 JQJXPLZQZQGFDQ-UHFFFAOYSA-N CCOC(=O)C1=CC2=C(NC(C(O)=O)=C2C)C=C1
1198 0 RTIZJQCGWLDNKT-UHFFFAOYSA-N O=C1CCC(C1)N1C(=O)C2=CC=CC=C2C1=O
1199 0 ORVSBSUQWSVTII-UHFFFAOYSA-N CCC1(OC1(C)C1=CC=CS1)C(O)=O
1200 0 IKGZCJYWFOXBEW-NSHDSACASA-N COC1CCC(=O)N1c2ccc(O)cc2
1201 0 AHDJVXRNRCUWTG-UHFFFAOYSA-N CCOC(=O)C1CSC(C)(N1)C(=O)OCC
1202 0 QFBUTJFLYFSDGN-UHFFFAOYSA-N CC1=NC=C(CSCCO)C(CO)=C1O
1203 0 JZKZZLIMEVLXHF-UHFFFAOYSA-N O=C1CC(=O)C2=CC=C3C=CC=CC3=C2O1
1204 0 WYMZNGPDYFSRPB-UHFFFAOYSA-N O=C1CC(=O)C2=CC3=CC=CC=C3C=C2O1
1205 0 QCDQKXWFLPJJEL-UHFFFAOYSA-N CCOC(=O)C1CC(=O)NC2=CC=CC=C2C1=O
1206 0 OVCMIBKBMAQLGR-UHFFFAOYSA-N CCC1=CC2=C(OC(=O)C(C#N)C2=O)C=C1C
1207 0 TUWWEHHZZMCXIS-UHFFFAOYSA-N COC(=O)C1=[N+]([O-])C=CC(=C1C)[N+]([O-])=O
1208 0 UPDSKGRMNPTITH-UHFFFAOYSA-N CC(C)(C)OC(=O)N1CC2(CCS2(=O)=O)C1
1209 0 SZUIVGVHSGBMMY-UHFFFAOYSA-N CC(C)(C)OC(=O)N1CC2(C1)CS(=O)(=O)C2
1210 0 HPWMEACLKXKNDU-UHFFFAOYSA-N CN(C)C(=S)N=C1SC(C)=C(C)N1C
1211 0 XADNEFZUZJHNLM-UHFFFAOYSA-N CSC(=NC)N=C1SC(C)=C(C)N1C
1212 0 OANRHSIYTNQKLI-UHFFFAOYSA-N OCCN(CC1=CC=CC=C1)C(=O)C(F)(F)F
1213 0 WPKMGEQXTYQXGI-UHFFFAOYSA-N COc1cc2CCN(C)C(=O)c2cc1O
1214 0 WEBXQOIHAIDATL-UHFFFAOYSA-N COCN1C=CC2=C1N=C(N)N=C2Cl
1215 0 RFXCLKGHATXDNO-UHFFFAOYSA-N CC(C[N+]([O-])=O)C1=CC=C(C=C1)C(C)=O
1216 0 IEDZUUGUFWYMHU-UHFFFAOYSA-N COC1=CC=C2C(CC(O)=O)CNC2=C1
1217 0 ZEDTWWVIPKHLOF-UHFFFAOYSA-N CC(=O)Nc1ccccc1COC(=O)C
1218 0 MIKXMQJRTNWBSK-UHFFFAOYSA-N NC1(CCC2=CC=C(O)C=C2C1)C(O)=O
1219 0 TVFHUBYERHBHDY-UHFFFAOYSA-N NC1(CCC2=C(O)C=CC=C2C1)C(O)=O
1220 0 FCDDESJFBDODFD-UHFFFAOYSA-N NC1CCC2=C(C1)C(=NN2)C1=CC=C(Cl)C=C1
1221 0 ZFKDWURAIPCLAI-UHFFFAOYSA-N OCC1COC(=O)N1CC1=CC=CC=C1
1222 0 ADLYGBUJXQJDTF-UHFFFAOYSA-N CC1=CC=CC(C)=C1C(=O)NCC(O)=O
1223 0 JGLMJUORSRRINV-UHFFFAOYSA-N CC1=CC=CC=C1NC(=O)CCC(O)=O
1224 0 VRJAEQGSNATVEE-UHFFFAOYSA-N CC1=CC(NC(=O)CCC(O)=O)=CC=C1
1225 0 OHHAQFFMXQEGMP-UHFFFAOYSA-N CC1=CC=C(NC(=O)CCC(O)=O)C=C1
1226 0 REDYFOKPSXHPLC-UHFFFAOYSA-N CC(C)N1CC(O)C2=CC(=O)C(=O)C=C12
1227 0 YKUNSLMPCUJSKT-UHFFFAOYSA-N OC(=O)C1=C2OCCCOC2=CC(F)=C1
1228 0 AJIUDXGTUWQOGB-UHFFFAOYSA-N CC(=O)OCC(=O)NC1=CC2=C(C=C1)C(=O)CC2
1229 0 IRIGXNYUNPDFAF-UHFFFAOYSA-N COC1=C(C=C(C=C1)[N+]([O-])=O)C(=O)NO
1230 0 WOCNVZQOPFNMEO-UHFFFAOYSA-N OC(=O)C1=C2OCCCOC2=C(F)C=C1
1231 0 QXABXFUHWOHYMH-UHFFFAOYSA-N CCOC(=O)CC1=CC(=C(N)C=C1)C(F)(F)F
1232 0 SDGNQBGXYYIYLC-UHFFFAOYSA-N COCSC1=CC=C(C=C1)C(=O)OC
1233 0 VFFNNCHUKFRYMF-UHFFFAOYSA-N CC1=CC=CC=C1N1C=CC=C(C(O)=O)C1=O
1234 0 IFERABFGYYJODC-LURJTMIESA-N CC(C)(CCO)SCC(N)C(=O)O
1235 0 KOSNPEWKUNFQAF-UHFFFAOYSA-N CC1C(=O)N2CCOC2=C(C1=O)[N+]([O-])=O
1236 0 VWJDOLLAYWGNJF-UHFFFAOYSA-N CC(NC1=NC(Cl)=CN=C1)C1=CC=C(C)C=C1
1237 0 FNWYZEBVBHWXQG-UHFFFAOYSA-N CS(=O)(=O)NC1CCC(CC1)OC(=O)C=C
1238 0 YXLBCNYKMXFWRU-UHFFFAOYSA-N CS(=O)(=O)NC1CCCCC1OC(=O)C=C
1239 0 PGFZQWGPWGYNHT-UHFFFAOYSA-N CCC1=NN(C=C1B(O)O)S(=O)(=O)N(C)C
1240 0 YYXVCAREOYRHSA-UHFFFAOYSA-N CCCS(=O)C1=CC=CC=C1C(O)=O
1241 0 VFBUKAREMNPCNI-UHFFFAOYSA-N CC(C)S(=O)C1=CC=CC=C1C(O)=O
1242 0 UYXPZDWSIXHEDL-UHFFFAOYSA-N CC(CC(O)=O)SC1=CC=C(O)C=C1
1243 0 XINKZRRAVQNCLX-WDEREUQCSA-N OCC(O)C(O)c1c[nH]c2ccccc12
1244 0 RDLNHRVUZJMUCV-UHFFFAOYSA-N FC(F)(F)C1=CC2=C(C=C1)C(=O)CCCN2
1245 0 JHCIOJVUYGAOPT-UHFFFAOYSA-N OC(=O)C1(CCOCC1)C1=CC=NC=C1
1246 0 FMYNJKJEXFFXCQ-UHFFFAOYSA-N OC(=O)C1=C(F)C=C(C=C1)C1OCCO1
1247 0 KMSVJIAOOXCXQL-UHFFFAOYSA-N OC(=O)C1(COC1)NCC1=CC=CC=C1
1248 0 QVWVCHIJRONYAN-UHFFFAOYSA-N NNC(=O)N=NCC1=CC=C(Cl)C=C1
1249 0 BHCVXIKSXJBZAW-UHFFFAOYSA-N FC(F)(F)C1=CC2=C(NCCCC2=O)C=C1
1250 0 QOSLGUQGRUKVCY-UHFFFAOYSA-N COC(=O)C1=CC2=C(C=C1)N(C)CCO2
1251 0 KVROLDLJNLTIEV-UHFFFAOYSA-N CC(=O)C#CC1=CC=C(C=C1)C(F)(F)F
1252 0 PGNNMIGQXWUNFL-UHFFFAOYSA-N CC1=CC=CN(C1=O)C1=CC=CC=C1C(O)=O
1253 0 AKZUHDGGCINRME-SSDOTTSWSA-N CC(O)C(=O)c1ccccc1NC(=O)C
1254 0 YFAPUFRJGDNTOE-UHFFFAOYSA-N COC1=CN=CC(=C1)C1=CC=C(C=C1)C(O)=O
1255 0 YPWKEGOCVGNLJE-UHFFFAOYSA-N COC1=CN=CC(=C1)C1=CC(=CC=C1)C(O)=O
1256 0 YCRBIMAMFQJRTM-UHFFFAOYSA-N CC1=C(F)C=C(C=C1)C1=CC(F)=C(C=C1)C#N
1257 0 FGOXYOIZEREFNM-UHFFFAOYSA-N CCCSC1=NC=CC(=C1)C(N)=S
1258 0 YGEKHUZHTXSKRW-UHFFFAOYSA-N CCOC1=C(COC)C=C(C=C1)N=C=O
1259 0 FDTFXTAVPVRDEF-UHFFFAOYSA-N CNS(=O)(=O)CC1=CC=C(C=C1)[N+]#N
1260 0 NZJNKTHAXSACPQ-UHFFFAOYSA-N OC(=O)C1CCC2CCC(CS)C(=O)N12
1261 0 AAMWAWJQPFWTEN-UHFFFAOYSA-N CCOC(=O)C(=O)NC1=CC=C(C)C=C1
1262 0 QOAMNGJMLKOCBI-UHFFFAOYSA-N CCCSC1=CC(=NC=C1)C(N)=S
1263 0 GHVZVMFRGOZYFC-UHFFFAOYSA-N OC(=O)CC1=C2CCC(=O)N2C2=CC=CC=C12
1264 0 NQAJRZBPDXDVAZ-UHFFFAOYSA-N CN=C(C1C=CC(=O)OC1=O)C1=CC=CC=C1
1265 0 TZHMYRJQXVCNOM-UHFFFAOYSA-N COC1=CC(C)=C(C=C(C)[N+]([O-])=O)C=C1
1266 0 UZGNAPKMNVTVPL-UHFFFAOYSA-N CC(=O)CC(=O)C1=CC=CC(=N1)C(=O)CC(C)=O
1267 0 MJGLQDXKEOEIFB-QUBYGPBYSA-N COC(=O)c1cncc2C(C)C(O)Cc12
1268 0 TVKIQIBKLWFZAT-UHFFFAOYSA-N CC(=NCC(O)=O)C1C=C(C)C=CC1=O
1269 0 WZKZPLNOMDSFAZ-UHFFFAOYSA-N COC(=O)C(=CC1=CC=C(C=C1)C#N)C(C)=O
1270 0 JUTRIMPZQCIOOF-UHFFFAOYSA-N COC1=C2C=CC(=O)C=C2N(C)c3occc13
1271 0 JEYFDHCGSVEVNR-UHFFFAOYSA-N CCOC(=O)N=C(OC)C1=CC=CC=C1
1272 0 MLCQEJCKKBNPAY-UHFFFAOYSA-N COc1cccc2nc3occc3c(OC)c12
1273 0 SSABBQQTYHZSBT-UHFFFAOYSA-N CC(O)C(=C)S(=O)(=O)C1=CC=CC=C1
1274 0 PALLVUYKZXLJRM-UHFFFAOYSA-N CC(O)C1=CC=C(C=C1[N+]([O-])=O)[N+]([O-])=O
1275 0 VKVKTPCHBRQMLU-UHFFFAOYSA-N OC1=CC=C(O)C(=C1)N=CC1C=CC=CC1=O
1276 0 BLUOFASDCJNZRX-UHFFFAOYSA-N COC1=C(O)C=CC(CCN2C(=O)C=CC2=O)=C1
1277 0 VMLMOIIXLSGOHH-UHFFFAOYSA-N O=CCOC1C(C=O)C(=O)N1CC1=CC=CC=C1
1278 0 AZSCMXNUHAQGFK-UHFFFAOYSA-N COC=C(C)S(=O)(=O)C1=CC=CC=C1
1279 0 NBYRLYSHXYQVAK-UHFFFAOYSA-N COC(=O)C1(OC1C=CC1=CC=CC=C1)C#N
1280 0 IHLAZOCPYPNZCU-UHFFFAOYSA-N OC(=O)CC1=C(OC2=CC=CC=C2)C=NC=C1
1281 0 HCJDAAXIBIPERT-UHFFFAOYSA-N OC1=CC2=C(C=C1)C=C(C=C2)C(F)(F)F
1282 0 ZFFZOIKKTRTOLR-UHFFFAOYSA-N CO[Si]1(OC)OCCN(C)CCO1
1283 0 RCNRGKSXVMLAIC-UHFFFAOYSA-N CCCOC(=O)NC1=CC=C(C=C1)C(F)(F)F
1284 0 LSTQBWDHMRPWTH-UHFFFAOYSA-N COC1=CC(CN=O)=C(C=C)C=C1OC
1285 0 QGQOORJDFMGIMP-UHFFFAOYSA-N CS(=O)(=O)C1=CC=C(C=CCO)C=C1
1286 0 JABFJGMKUVJZPC-UHFFFAOYSA-N CC(O)C=CS(=O)(=O)C1=CC=CC=C1
1287 0 GPBJKGBBBLFPPG-UHFFFAOYSA-N [H]C12CC([H])(C=C1)C1=CC3=C(C=C21)C(=O)OC3=O
1288 0 PFIOTIAJRBQNOM-UHFFFAOYSA-N CCCC1CN2N=CN=C2C2=CC(Cl)=CC=C12
1289 0 CWMHUSCIECDYOT-UHFFFAOYSA-N COC1=C(OC)C=C(C=C1)C1=NOC(=C1)C(C)=O
1290 0 MGTWKELPVOVVKW-UHFFFAOYSA-N CCN(CC)C(=S)NC1=NC(C)=CS1
1291 0 IIMGGOJPCPGXHR-UHFFFAOYSA-N OC(CNC1=CC=CC=C1)C[Si](O)(O)O
1292 0 WLHDCJQRTCXNRP-UHFFFAOYSA-N O=CC1=CC=C(N1)C(=O)OCC1=CC=CC=C1
1293 0 WQYIAXDOCDZNRH-UHFFFAOYSA-N CC(Cl)(CSC1=CC=CC=C1)C=C
1294 0 NCTYIUIWASEVLB-UHFFFAOYSA-N NC(=O)CN(CC(N)=O)C(CC(O)=O)C(O)=O
1295 0 BRHDDXLIGATCLE-UHFFFAOYSA-N O=C1CCCC1N1C(=O)C2=CC=CC=C2C1=O
1296 0 QLNHTMVVULBOOR-UHFFFAOYSA-N O=C1NC(COCC2=CC=CC=C2)CO1
1297 0 BJYGSLORSMLAOE-UHFFFAOYSA-N COC(=O)C1=CN=CC(CCC(C)=O)=C1
1298 0 VKMVQGYHHIZLNY-UHFFFAOYSA-N COC1=CC(=O)C(=O)CC1=NC1=CC=CC=C1
1299 0 QZGWVZZCHKIKMN-UHFFFAOYSA-N [H]C12CC3(C=CC=CC3=C1)C1=C2C(=O)OC1=O
1300 0 QSIGEFPKJNIUDN-UHFFFAOYSA-N O=C1OC(=O)C2=C3C=C4CC3(C=C4)C=CC12
1301 0 GQJIAUYBZWMZOK-UHFFFAOYSA-N OCNC(=O)OCC=CC1=CC=CC=C1
1302 0 YTICOPNSVXMERO-UHFFFAOYSA-N CCOC(=O)NC(=O)CC1=CC=CC=C1
1303 0 BYHLTIJCOSMQNN-UHFFFAOYSA-N COP(=O)(OC)OC1COCC1O
1304 0 CAEBCRLKQBEXHT-UHFFFAOYSA-N NC1=NNC(=C1)C1(CCC1)C1=CC=C(Cl)C=C1
1305 0 KLDQHJYKHGYZPP-UHFFFAOYSA-N CC(=O)CN1C(=O)C2CC=CCC2C1=O
1306 0 HAADELSDOUJUCH-UHFFFAOYSA-N OC(C1=CC=CC(=C1)[N+]([O-])=O)C1=CCCCC1=O
1307 0 YIVLAZQLTJXARG-UHFFFAOYSA-N CSC(=S)NNCC1=CC=CC=C1
1308 0 FWGXVQZBFADRAQ-UHFFFAOYSA-N CCOP(=O)(CC(O)=O)OCCO
1309 0 MLFWKKNNDDCFPU-UHFFFAOYSA-N NC(=O)C1=CC(OCC#C)=CC(OCC#C)=C1
1310 0 YPKICEMDTUMFFE-UHFFFAOYSA-N CC(CC(=O)OCC1=CC=CC=C1)N=O
1311 0 QNBVLIJAIAXSOZ-UHFFFAOYSA-N CN(CC#N)C1=CC=C(C=C1)C(C#N)=C(C#N)C#N
1312 0 KYYRTDXOHQYZPO-UHFFFAOYSA-N COC1=C(NC(=O)CC(C)=O)C=CC=C1
1313 0 LMTSVVBJUOGJTO-UHFFFAOYSA-N CCOC(=O)[N+]1([O-])C=CC=CC=CC=C1
1314 0 WYANXPAXQGCGNN-UHFFFAOYSA-N O=C1C=C(C(=O)N1CC1CO1)C1=CC=CC=C1
1315 0 NIZXOVYCLLXMQN-UHFFFAOYSA-N COC1=CC=CC2=C1NC(=O)OC2(C)C
1316 0 DOFAKQUGUJXYPV-UHFFFAOYSA-N CC(C)(O)C(=O)NC1=CC=CC(=C1)C(F)(F)F
1317 0 YWTIROMQZPGLRQ-UHFFFAOYSA-N OC(C=CC(O)=O)C1=CC=C2NC(=O)CCC2=C1
1318 0 JHECYXDCBCMMSU-UHFFFAOYSA-N OC(=O)C1=C(CC2=CC=CC=C2C1=O)C#C
1319 0 CSTIAWJADKPHBF-UHFFFAOYSA-N CCOC(=O)CC(=O)C1=CN=C(C)C=C1
1320 0 BUJWDBKNRAIPLZ-UHFFFAOYSA-N CCOC1=C(C)C(=O)C2=CC(=O)N(C)C=C2C1=O
1321 0 KVGTZLPXSLQHMQ-UHFFFAOYSA-N O=C1C=CC(C=C1)C1=NOC(C1)C1=CC=CO1
1322 0 GZFYCJWRVMXNSH-UHFFFAOYSA-N O=C(OCC1=CC=CC=C1)C1CC(=O)CC(=O)N1
1323 0 HYHJOUPYTUBFIX-UHFFFAOYSA-N CC(C)N(C(=O)C(O)=O)C1=CC=CC=C1
1324 0 MFAGDEITRDZSFJ-UHFFFAOYSA-N NC1=NC(CCl)=NC(=N1)N1CCOCC1
1325 0 DOJPEJSVRHAFQV-UHFFFAOYSA-N CC1=C(CCC2=CC=CC=C2)C(Cl)=NC(N)=N1
1326 0 IVFYBMALDRSGPE-UHFFFAOYSA-N CCCCC(O)C1=NC(=CS1)C(=O)OC
1327 0 OQTXSXYIASFLJU-UHFFFAOYSA-N OCN(CO)C(=O)OC1=CC2=CC=CC=C2C=C1
1328 0 CQEGWPOVFNHEAC-UHFFFAOYSA-N OC(=O)CCCN=CC1C=CC=CC1=O
1329 0 OVNIOHRAVRKBQA-UHFFFAOYSA-N O=CC1=CC2=C(OCO2)C=C1C(=O)N1CCCC1
1330 0 LITAPJZYZUXLNF-UHFFFAOYSA-N O=CC1=CC2=C(OCO2)C=C1CN1CCC(=O)C1
1331 0 WRMFHLLFXVTNBA-UHFFFAOYSA-N COC1=CC=C(C=C1OC)C1=CC=C(CN=O)O1
1332 0 CHSWOORLBYZXBY-UHFFFAOYSA-N CSC1=NC(O[Si](C)(C)C)=C(C)N=N1
1333 0 YQHPVWRRSORYIV-UHFFFAOYSA-N OC(=O)CNC(=O)c1cccc2ccccc12
1334 0 UPPIYOFUFRIHSV-UHFFFAOYSA-N CC1CCC(SC#N)C(C1)N=C=S
1335 0 BKTWNVSSTHYODN-UHFFFAOYSA-N CC1CCC(N=C=S)C(C1)SC#N
1336 0 MTSNDGABLMLECF-UHFFFAOYSA-N CC1CCC(SC#N)C(C1)SC#N
1337 0 UDWGLLPGKMKZRM-UHFFFAOYSA-N CC(=O)NC1=CC(C=O)=C(O)C2=CC=CC=C12
1338 0 ZMJFTKTUGISURY-UHFFFAOYSA-N CC1(C)OC2=C(O1)C(OC(=O)NCC#C)=CC=C2
1339 0 KTJZUZSHQADTTH-UHFFFAOYSA-N CCS(=O)C1=CC=CC=C1C(=O)OC
1340 0 ZVQJOQZQZJSUIY-UHFFFAOYSA-N CC1(C)CC(N=O)C2C=CC(=O)C=C2O1
1341 0 ZIDIYRIZWUYTTJ-UHFFFAOYSA-N CC1=CN(CCCNC(S)=S)C(C)=N1
1342 0 WXAOJJHNMFRIJL-UHFFFAOYSA-N CC1=CN=C(C)N1CCCNC(S)=S
1343 0 DLKBRTKDSDXWNA-UHFFFAOYSA-N CC1=CC(OC2=CC=C(C=C2)[N+]([O-])=O)=CC=C1
1344 0 ZDHXVMSVUHHHAE-UHFFFAOYSA-N CC1=C(C)C=C(C=C1)C(=O)NCC(O)=O
1345 0 GXECYTYPWZCYKI-UHFFFAOYSA-N CC1=CC(=CC(C)=C1)C(=O)NCC(O)=O
1346 0 XSCWSJLWPWJOHW-UHFFFAOYSA-N COC(=O)C1=CC=C(O1)C=NC1=CC=CC=C1
1347 0 JLLQVIHRGQJXMQ-UHFFFAOYSA-N NC1=NC(NC2=CC(=CC=C2)[N+]([O-])=O)=NC(N)=N1
1348 0 RXKUPPKEAQFSLT-UHFFFAOYSA-N CSCCOC(=O)OC1=CC=CC=C1
1349 0 WAWGWNQHJLTPPU-UHFFFAOYSA-N COC1=C(OC)C=C(C=C1)C(C)=C(C#N)C(O)=O
1350 0 DOBPLVSILOWUDY-UHFFFAOYSA-N CC1CCCC(=O)N1C(=O)C1=COC=C1
1351 0 OJIUACOQFBQCDF-IKXJTIOISA-N CC=C1/C(O)C2OC(=O)N3CCC=C1C23
1352 0 OGMHOCOCILRJHA-UHFFFAOYSA-N CCOC(=O)C(C(C)=O)=C(SC)N1CC1
1353 0 WOUAVBVTSBDFTG-UHFFFAOYSA-N CC(=O)N1CCCC2=C(C(C)=CO2)C1=O
1354 0 GQAGXQXULADPQH-UHFFFAOYSA-N COC1=CC=C(C=C1)C1(O)ON=CC1C
1355 0 AZCUWGUNRXHCRW-UHFFFAOYSA-N COC1=CC=C(C=C1)C1(O)CC(C)=NO1
1356 0 VIMOUXDMKHVHDN-UHFFFAOYSA-N CCCN1C(=O)CSC1=CC(=O)OCC
1357 0 ASJWZZZGAGGOQX-UHFFFAOYSA-N CC(CS(C)=O)C(=O)N1CCCC1C(O)=O
1358 0 QMDTXVYZGKPZOQ-UHFFFAOYSA-N [SiH2]1C2=CC=CC=C2[SiH2]C2=CC=CC=C12
1359 0 YIGFGHLZTPDERR-UHFFFAOYSA-N FC(F)C(F)(F)COC(=O)CCN1CC1
1360 0 DQYDKHMDIKOYDU-UHFFFAOYSA-N CC(C)OC1=C(C=C)C=CC=C1[N+]([O-])=O
1361 0 ZYECNFWPNSEZLD-UHFFFAOYSA-N CC(C=O)=CCN1C(=O)C2=CC=CC=C2C1=O
1362 0 QKGGKTLFTNJTHK-UHFFFAOYSA-N CC(=O)CC(=NC1=CC=CC=C1)C(F)(F)F
1363 0 CUOZZRROMKDJFD-UHFFFAOYSA-N CC1=CC=CC=C1OC1=CC=C(C=C1)[N+]([O-])=O
1364 0 FZKJJMDONQNSCQ-UHFFFAOYSA-N COC(OC1=CC=CC=C1OC(=O)N=CC)C#C
1365 0 XCYGVXRVPFUALJ-UHFFFAOYSA-N CCC=NC(=O)OC1=CC=CC(OC)=C1
1366 0 QVMLMGZGZUECKT-UHFFFAOYSA-N COC(=O)COC1=C(S)C=C(C)C=C1
1367 0 XDXFYTCKFGFFQA-UHFFFAOYSA-N COC(=O)C=CC1=C2C(NC=C2C=O)=CC=C1
1368 0 BBFAMZIAERWJKX-UHFFFAOYSA-N O=C(NC1=CC=CC=C1)C=CC(=O)OCC#C
1369 0 FIWZFWZIVILPEX-UHFFFAOYSA-N COC1=C(O)C=CC(CNC(=O)C=C)=C1
1370 0 IYQFLIQFLKCQFI-UHFFFAOYSA-N [H]C12CC(=O)C(N3CCCC3=O)C([H])(O1)C=C2
1371 0 YDTKLPCKPWXKQB-UHFFFAOYSA-N [H]C12CC([H])(C=C1)C(N1CCOC1=O)C(=O)C2
1372 0 HSUXGZAKBFUSSD-UHFFFAOYSA-N COCC1=CC(=NO1)C1=CC=C(C=C1)C(=O)OC
1373 0 RWMVUSBHBRVSOA-UHFFFAOYSA-N COC(=O)C1=CC=C(C=C1)C1=NOC(CCO)=C1
1374 0 ZAWSBJGQSDMVIY-UHFFFAOYSA-N [H]C12CCC([H])(C1)C(SC(F)(F)F)C2O
1375 0 UBFKXJALWKIYSQ-UHFFFAOYSA-N OCCCC=CC1=CC=C(C=C1)[N+]([O-])=O
1376 0 XMTZWJRDOGYRLH-UHFFFAOYSA-N CCOC(=O)CC1=CC(=CC(N)=C1)C(F)(F)F
1377 0 BNLRKUSVMCIOGU-UHFFFAOYSA-N Oc1cccc2Oc3ccccc3C(=O)c12
1378 0 ORJGXVFWYVSDAF-UHFFFAOYSA-N CC(=O)OC(C)(C)C(=O)C1=CN=CC=C1
1379 0 RILDZEMZPGLYNM-UHFFFAOYSA-N O=C(C[N+]#N)C1=CC2=C(C=C1)C1=CC=CC=C1C=C2
1380 0 WMSUFRYDRCCPOM-UHFFFAOYSA-N COc1ccc2cc3ccoc3nc2c1OC
1381 0 VNBUMBNLPGLBML-UHFFFAOYSA-N COc1cccc2C(=O)c3ccoc3N(C)c12
1382 0 DNXNPMDUDGUXOB-UHFFFAOYSA-N ClC1=CC2=NC=CC(N3CCNCC3)=C2C=C1
1383 0 LOKIKNJEZWZVRC-UHFFFAOYSA-N N#CC1=CN=NCC1(C#N)C1=CNC2=CC=CC=C12
1384 0 PYUOKROHHVPSQX-UHFFFAOYSA-N NC(=O)CCN(CCCl)CCCl
1385 0 CVRLIVNBQNIRFX-UHFFFAOYSA-N CCCNC(=O)C1=CC(=O)C2=C(O1)C=C(O)C=C2
1386 0 IGWRDVYTGPJUMJ-UHFFFAOYSA-N C1SCN(CS1)NC1=CC=CC=C1
1387 0 XJOCLKNUSREPFL-UHFFFAOYSA-N FC1=CC=CC=C1C1=C(C#N)C2=CC=CC=C2C=C1
1388 0 MAAUZBYBZZCELN-UHFFFAOYSA-N O=C1CCCC2=C1C1C(C=N2)C(=O)C=CC1=O
1389 0 VHUGVPBURJZVNR-UHFFFAOYSA-N COC1=CC=CC=C1C=CS(C)(=O)=O
1390 0 NDBPJMDJVOZJNJ-UHFFFAOYSA-N COC1=CC=CC=C1C(C)[Si]CCl
1391 0 GGSHHBZFOCFAIS-UHFFFAOYSA-N Oc1coc2c1c(O)cn2Cc3ccccc3
1392 0 JGPRUCFGUSXLES-UHFFFAOYSA-N CC1(C)C(=O)C(=O)c2c1[nH]c3cc(O)ccc23
1393 0 HJPZFXYWMRWNHV-UHFFFAOYSA-N COC(=O)C1=CC=CC=C1C(=O)N(C)C
1394 0 IJSBXEQKSBLKEA-UHFFFAOYSA-N COC1=CC(CC=C)=CC(C(N)=O)=C1O
1395 0 UNPGTDGTWHCEGN-UHFFFAOYSA-N COC1=CC(C=O)=C(C=C1C)N1C(=O)CCC1=O
1396 0 BNDFCQRHHYCYQZ-UHFFFAOYSA-N CC(=O)C1=CC=C(C=C1)N=C1OC(=O)C=C1C
1397 0 UCAPRQQZJFUGHJ-UHFFFAOYSA-N CC(=O)C1=CC=C(C=C1)N=C1OC(=O)C(C)=C1
1398 0 CIIQICKDZKLTIR-UHFFFAOYSA-N CC1=CC=CC=C1C(=O)N1C(CCC1=O)C(O)=O
1399 0 WNLQICWMXJASTQ-UHFFFAOYSA-N OC(=O)C1=C(O)C=C(C=C1)N1CCCC1
1400 0 AGLFSKPPTKEFGL-UHFFFAOYSA-N CC(=O)OCC(=O)CC1=CC=C(C)S1
1401 0 OIKAKDFKYDBBOO-UHFFFAOYSA-N COC1=C(C=C(C)[N+]([O-])=O)C=C(C)C=C1
1402 0 SOQAHPVQGVNBTO-UHFFFAOYSA-N COC(=O)C1=C(C)ON=C1C1=CC=CC=C1OC
1403 0 DSKDLWDNEQHFFM-UHFFFAOYSA-N CCOC(=O)C1=CC2=C(CCOC2)S1
1404 0 LXWYEMNRKSKQNR-UHFFFAOYSA-N OC(=O)C1CCC2N=C(C=CC2C1)C(F)(F)F
1405 0 XHSWGIBYBJROIT-UHFFFAOYSA-N CC(=O)OCC(O)CN1C=CN=C1N(=O)=O
1406 0 XCJZIGCDPPDOJC-UHFFFAOYSA-N CN(C)C(=O)OCC1=CC=C(C=C1)C(F)(F)F
1407 0 YMKIFSMVMAXVFN-UHFFFAOYSA-N CCC(=O)C1=CC=C(OC(O)=NC)C=C1
1408 0 DZOXLGLBCHWNCQ-UHFFFAOYSA-N CN(C)C(=O)OC1=CC=C(C=C1)C(C)=O
1409 0 DSKANQFCDOSIHF-UHFFFAOYSA-N CN(C)C(=O)OC1=CC=CC(=C1)C(C)=O
1410 0 WSSVOELYOLACNP-UHFFFAOYSA-N CN1C=C(C(=C(C)O)O)C(=O)c2c(O)cccc12
1411 0 XBAMPYLHNPUJBM-UHFFFAOYSA-N CC1=C(C)C2=C(O1)N=C1OC(=O)C=CC1=C2C
1412 0 ZXDMEXRASBIPQI-UHFFFAOYSA-N CC1=C(C)C(=O)C2=C(O1)C=C(OCC#N)C=C2
1413 0 SYWMIOFIFBKHTK-UHFFFAOYSA-N CCC1=CC(=CC(=C1O)N(=O)=O)N(=O)=O
1414 0 OAKCJHAPBFOKKR-UHFFFAOYSA-N NC(=N)N=C(O)NC1=CC=C(Cl)C=C1
1415 0 LZYFTKRZIWILMC-UHFFFAOYSA-N CN(C)C(=O)OC1=CC=CC=C1C(C)=O
1416 0 ZVEMAAGMJVUOMB-UHFFFAOYSA-N CN(C)CC(=O)c1ccc2OCOc2c1
1417 0 IVZFUJYJXUATPL-UHFFFAOYSA-N CCN(CC)C1=CC=C(C=C1)S(O)(=O)=O
1418 0 YAFMKTJYVTZOCF-UHFFFAOYSA-N CCN(CCS(O)(=O)=O)C1=CC=CC=C1
1419 0 XMEPUXUKDYDDDY-UHFFFAOYSA-N CCCC(F)(F)C(F)(F)C(F)(F)F
1420 0 BKSDFYLOSRTHTL-UHFFFAOYSA-N [O-][N+](=O)C1=CC=C(COC2=CC=CC=C2)C=C1
1421 0 QFPAMHKBIYSCKR-UHFFFAOYSA-N CC(ON(=O)=O)C1=CC=C(C=C1)N(=O)=O
1422 0 QVPDZTDSBXMVOO-UHFFFAOYSA-N CC(Cl)CN(CCCl)CC(O)=N
1423 0 WAQXNJCLUIKZTK-UHFFFAOYSA-N OC1C2OC2C2=C(C1O)C1=C(C=C2)N=CC=C1
1424 0 GBBJBUGPGFNISJ-UHFFFAOYSA-N CC1(C)C2CCC11CS(=O)(=O)N3OC13C2
1425 0 JAEQHZZKFACSHY-UHFFFAOYSA-N CCSC1=CC=C(NC2=NC=NC(=N)N2)C=C1
1426 0 RQEPVMAYUINZRE-UHFFFAOYSA-N O=C1N2CCCC2OC2=CC3=C(OCCO3)C=C12
1427 0 GZIVKNLUMBURSC-UHFFFAOYSA-N OC(=O)C1=CN=C(OCC2=CC=CC=C2)C=C1
1428 0 DCUIJWYBLHQCPY-UHFFFAOYSA-N CSCCC(N)C(=O)OCC(C)O
1429 0 UGQWYQLYNQTXMZ-UHFFFAOYSA-N OC1C2OC2C2=C(C=CC3=C2N=CC=C3)C1O
1430 0 VWZQDHIAKVFDQB-UHFFFAOYSA-N CC1=C2C(C(O)C3=CC=CC(C=C1)=C23)N(=O)=O
1431 0 QNFUDJQAVSWKDP-UHFFFAOYSA-N OCC1OC(C(O)C1O)N1CN=C(O)N=C1O
1432 0 JUBMQTLADMVYAC-ZCFIWIBFSA-N COc1c(C)c(O)cc2[C@@H](C)NC(=O)c12
1433 0 HYOVVAPZJIOXEQ-UHFFFAOYSA-N OC1C2OC2C2=C(C=CC3=C2C=CC=N3)C1O
1434 0 CIAVNLVPVOWGGX-UHFFFAOYSA-N CCN1C=C(C(O)=O)C(=O)C2=C1C(OC)=CC=C2
1435 0 PRQXYGWRFIWWFJ-UHFFFAOYSA-N CC(O)=NCC(=O)OCC1=CC=CC=C1
1436 0 KRMGRLDDZCFISE-UHFFFAOYSA-N CC12OOC1(C)C1=C(O2)C2=C(C=CC=N2)C=C1
1437 0 RJESKQKDXOGILK-UHFFFAOYSA-N OOOPOC1CCC(O)CC1O
1438 0 PHXZQPLQBTYCFV-UHFFFAOYSA-N CCCCCCCCN1SC=C(Cl)C1=O
1439 0 PVZGXTBHOQSHIK-UHFFFAOYSA-N O=C(NCC1CO1)C1=CC=C(O1)N(=O)=O
1440 0 NBMXVMPPXJFUTI-UHFFFAOYSA-N OC1CCCC(OP(O)(O)=O)C1O
1441 0 OCIIHACECRRKPN-UHFFFAOYSA-N CC1=CC=C(OC2=CC=C(C=C2)[N+]([O-])=O)C=C1
1442 0 UPPLLLGNILNJOR-UHFFFAOYSA-N CCOC(=N)CC(=O)OC1=CC=CC=C1
1443 0 VYRVAUCWBAFDFP-UHFFFAOYSA-O C[N+](CC(=O)OP(O)(O)=O)=C(N)N
1444 0 HVAZHVFDIPGWNO-UHFFFAOYSA-N CC(C)(C)C1=CC=C(C=C1)P(=O)=S
1445 0 MDYXMIBUOJQPHR-UHFFFAOYSA-N OCC1OC(CC1O)N1N=CC(O)=NC1=O
1446 0 RQAITHJHUFFEIV-UHFFFAOYSA-N O=C(OCC1CCCO1)C1=CC=CN=C1
1447 0 FGYXHLIMQKWPIL-UHFFFAOYSA-N CCOC(=O)C1CNC2=CC=CC=C2O1
1448 0 JIOCZMQHSOXWTI-UHFFFAOYSA-N OC1=CC2=C(OC(=O)C3=CC=CC=C23)C=C1
1449 0 IKVNZSDYVYLKFN-UHFFFAOYSA-N CCOC1=CC=CC=C1C(=O)N=C(C)O
1450 0 BOZHPKGNNJPZKV-UHFFFAOYSA-N OC(=O)CCCNC(=O)C1=CC=CC=C1
1451 0 IQQBACKUBFUZMK-UHFFFAOYSA-N OC1=CC=C(C=C1)N1CC(COCC#C)OC1=O
1452 0 GEIJLPZQQHHUPS-UHFFFAOYSA-N O=N(=O)C1=CC(OCC2=CC=CC=C2)=CC=C1
1453 0 IVZFUJYJXUATPL-UHFFFAOYSA-N CCN(CC)C1=CC=C(C=C1)S(O)(=O)=O
1454 0 QXRBXMKEMUAWPM-UHFFFAOYSA-N OS(=O)(=O)C1CCC2=C(C1)C=CC=C2
1455 0 PEKFEIHUDPOPHA-UHFFFAOYSA-N CC(=O)ON(C(C)=O)C1=CC=C(C)C=C1
1456 0 YOBVOPUMBCKYJP-UHFFFAOYSA-N CCOC(=O)C1C=NC2=C(C=CC=C2OC)C1=O
1457 0 YCJBWNIROIXYPD-UHFFFAOYSA-N O=C1OC2=CC=CC=C2OC2=CC=CC=C12
1458 0 SOGKXLVYZZXFTN-UHFFFAOYSA-N OC(=N)CC1=CC=C(OCC2CO2)C=C1
1459 0 SIEQDWFCYPMRPP-UHFFFAOYSA-N CC1=CC=C(C=C1)N1CC(CO)OC1=O
1460 0 HZFSRJZZSSNSHV-UHFFFAOYSA-N CC1=CC=CC=C1N1CC(CO)OC1=O
1461 0 DTWAZARDTKVTNZ-CYBMUJFWSA-N CN1C(=O)C(O)(CC(=O)C)C(=O)c2ccccc12
1462 0 DBGIGBAYFXOPKD-UHFFFAOYSA-N CCN=C(O)N(CCCl)CCCl
1463 0 SYVSUYLVTFJZAV-UHFFFAOYSA-N NN=C1C=C(C(Cl)N=N1)N1CCOCC1
1464 0 BGLLQCPSNQUDKF-UHFFFAOYSA-N OS(=O)(=O)C1CCCC2=CC=CC=C12
1465 0 CYBVAKNBOUITGD-UHFFFAOYSA-N COC(=O)C1=C(OC2=CC=CC=C2)N=CC=C1
1466 0 TZECRHYTLKLTSH-UHFFFAOYSA-N COC1OC(CCl)C(O)C(O)C1O
1467 0 ABAKBSGPUNJZIZ-UHFFFAOYSA-N COC1=CC=C(C=C2N=C(C)OC2=O)C=C1OC
1468 0 BXBUGIFDTNEDNS-UHFFFAOYSA-N CC(C)OC(=O)NC1=CC=CC(=C1)C(F)(F)F
1469 0 BGLLQCPSNQUDKF-UHFFFAOYSA-N OS(=O)(=O)C1CCCC2=CC=CC=C12
1470 0 CCEBPEVKSYSXIR-UHFFFAOYSA-N CC(CN=C(O)C1=CC=CC=C1)C(O)=O
1471 0 UUIPGCXIZVZSEC-UHFFFAOYSA-N CC(C)C(N1C(=O)C2=CC=CC=C2C1=O)C(O)=O
1472 0 DPKSFUXGSAGHDC-UHFFFAOYSA-N CCC(O)=NC1=CC=CC(=C1)C(=O)OC
1473 0 MUMNMOSEQLEZMW-UHFFFAOYSA-N CCN1C=C(C(O)=O)C(=O)C2=C1C=C(OC)C=C2
1474 0 SJBFZHNCSGBLEK-UHFFFAOYSA-N OC(=O)c1ccc(Cc2ccc(O)cc2)cn1
1475 0 ZFLPRHVYINXHBL-UHFFFAOYSA-N OC(=NC1=C(O)C=C(O)C=C1)C1=CC=CC=C1
1476 0 MBGQTVLDUWAMMN-UHFFFAOYSA-N COC(=O)C(CC1=CC=CC=C1)C(O)=N
1477 0 UUIPGCXIZVZSEC-UHFFFAOYSA-N CC(C)C(N1C(=O)C2=CC=CC=C2C1=O)C(O)=O
1478 0 RBKQSCSQIRJIEY-UHFFFAOYSA-N CCOC(=O)C1C=NC2=C(C=C(OC)C=C2)C1=O
1479 0 AOANPIGDKLHHIC-UHFFFAOYSA-N COC1=C(C=C(C(N)=C1)N(=O)=O)C(O)=O
1480 0 ROJUNUZENWQTJE-UHFFFAOYSA-N CC1=CC(O)=C(C(C)=C1N(=O)=O)N(=O)=O
1481 0 RPDKTYVBOMTXMP-UHFFFAOYSA-N NN=C(O)N=NCC1=CC=CC=C1Cl
1482 0 UFKMVMSIKJNHFR-UHFFFAOYSA-N COC1=CC=CC=C1CC1CN=C(O)O1
1483 0 YDPYYHCLYBOTMW-UHFFFAOYSA-N CC(O)=NCCOC(=O)C1=CC=CC=C1
1484 0 PJJAYHWHENMXGC-UHFFFAOYSA-N CCOC(=O)C1C=NC2=C(C=CC(OC)=C2)C1=O
1485 0 GZZLMNZSYOTUPH-UHFFFAOYSA-N OC(=O)Cc1ccccc1C(=O)C#CC#C
1486 0 NSHLGGRCBLJEHW-UHFFFAOYSA-N CC(CN(C)C)SC1=CC=C(Cl)C=C1
1487 0 WHVFPQYXJQZEFV-UHFFFAOYSA-N OC1=C([O-])C=C(C=C1)C(=O)C[N+]1=CC=CC=C1
1488 0 RKQNEZAUXLNGJJ-UHFFFAOYSA-N CC(OC1=CC=CC(CS)=C1)C(O)=O
1489 0 OXPGMUSXXXNAOY-UHFFFAOYSA-N C#CCOCOCC#CCOCCC#N
1490 0 PZMHWJHPIIQYEX-UHFFFAOYSA-N CNCCS(=O)(=O)C1=CC=C(OC)C=C1
1491 0 WGGJEXIHYZZZGU-UHFFFAOYSA-N CC(CC1=CC2=C(OCO2)C=C1)N=CO
1492 0 NRNSHPCDKHOUOE-UHFFFAOYSA-N NC(CF)(CC1=CC(O)=C(O)C=C1)C(O)=O
1493 0 RRCXOIBMSKRASZ-UHFFFAOYSA-N CNC(=O)OC1=CC=CC=C1OCC=C
1494 0 QRDFLIILGVFYCF-UHFFFAOYSA-N COC(=O)C(C)N=C(O)C1=CC=CC=C1
1495 0 RNCNLNNXQWEWLX-UHFFFAOYSA-N FC(F)(F)C1=CC=C(C=C1)N1CCCC1=O
1496 0 FPIURKVYZFPGJO-UHFFFAOYSA-N CN(C(=O)COC(C)=O)C1=CC=CC=C1
1497 0 NKBABNRRDTZGJV-UHFFFAOYSA-N CCC(=O)NC1=CC=C(C=C1)C(O)C(F)(F)F
1498 0 XVAJKPNTGSKZSQ-UHFFFAOYSA-N OC(=O)C1=CC=C(C=C1)N1CCOCC1
1499 0 CIXQCVNMEAPWFG-UHFFFAOYSA-N CCC1=CC(=C(O)C(=C1)[N+]([O-])=O)[N+]([O-])=O
1500 0 UETRTYSFDLSYCR-UHFFFAOYSA-N OS(=O)(=O)NC1CCCCCCC1
1501 0 JRHGORWMNSJKSY-UHFFFAOYSA-N OC1CC2=CC=CC=C2C1NCC(O)=O
1502 0 HLBXFLNVFJFEKD-UHFFFAOYSA-N CC1=C(C=C(C=C1CO)N(=O)=O)N(=O)=O
1503 0 GTZYPNZTBZLCAS-UHFFFAOYSA-N CC1=NC(=N)N\C(C1)=N\C1=C(S)C=CC(C)=N1
1504 0 YLQMBGMZWJYCSW-UHFFFAOYSA-N CCC(CC(=O)C1=CC=CC=C1)N(=O)=O
1505 0 DCEAHLIVXZOPKQ-UHFFFAOYSA-N CCN(CC)C(=S)SC1CCCN1N=O
1506 0 XTIFMRXTPUYERV-UHFFFAOYSA-N CC1=CC(C(=O)NCC(O)=O)=C(C)C=C1
1507 0 PODYKKYFYIONLT-UHFFFAOYSA-N CC1=CC(C)=C(C=C1)C(=O)NCC(O)=O
1508 0 GWIPJRPNXCENSK-UHFFFAOYSA-N OC(CSCC(O)=O)C1=CC=CC=C1
1509 0 MEKMDLMJEMUFQC-UHFFFAOYSA-N OCC(SCC(O)=O)C1=CC=CC=C1
1510 0 IFERABFGYYJODC-UHFFFAOYSA-N CC(C)(CCO)SCC(N)C(O)=O
1511 0 ICHLZNKXBSZZON-UHFFFAOYSA-N CCSC1=CC(C(O)=O)=C(OC)C=C1
1512 0 ZSBJCQGJFPHZRC-UHFFFAOYSA-N CC1=CC=C(C=C1)S(=O)(=O)OCC=C
1513 0 NCRFSIQSCLJDIC-UHFFFAOYSA-N COC(=O)C1=CC(F)=C(C=C1)C(=O)OC
1514 0 KQJHBMOJRSTIMK-UHFFFAOYSA-N CCSc1ccc(cc1)C(O)C(O)=O
1515 0 KJSKGJKEWQJVHV-UHFFFAOYSA-N CCOC(=O)CC(=O)NC1=CC=CC=C1
1516 0 NDQXJNHOGLQSMB-UHFFFAOYSA-N CC(=O)CS(=O)(=O)C1=CC=C(C)C=C1
1517 0 QZVLQUBGLKOJIR-UHFFFAOYSA-N Fc1ccc(CN2CCc3sccc3C2)cc1
1518 0 SWAJJKROCOJICG-UHFFFAOYSA-N COC1=CC=C(NC(=O)CC(C)=O)C=C1
1519 0 ABDCPGIQMBSVEO-UHFFFAOYSA-N OC1=C(C=C(C=C1)[N+]([O-])=O)C1CCCC1
1520 0 KRSCABRHPXBEHN-UHFFFAOYSA-N CCOC(=O)C1C(=O)N(C)c2ccccc2C1=O
1521 0 HXYAESYPQJYEBJ-UHFFFAOYSA-N OC1=CC2=C(C=C1)C=C1C=CC(=O)C=C1O2
