# Supplementary material for: Ion mobility collision cross-section atlas for known and unknown metabolite annotation in untargeted metabolomics
Source: Nat Commun. 2020 Aug 28;11:4334. doi: 10.1038/s41467-020-18171-8 (PMC7455731; doi:10.1038/s41467-020-18171-8)
Supplement: Supplementary file 8 — Supplementary Data 5 [file 41467_2020_18171_MOESM8_ESM.zip › 01_positive_mode/L0841/cfmid_pred_spec.msp]

Name: +ve in-silico MS/MS by CFM-ID for XHFVGHPGDLDEQO-ZETCQYMHSA-N
ID: XHFVGHPGDLDEQO-ZETCQYMHSA-N
Comment: Energy0
Num peaks: 20
55.01784114 1.297407518
72.04439023 3.080102576
73.02840582 3.610912548
85.06479133 1.182642591
90.05495492 6.3589585
96.96852159 2.825635728
98.98417166 2.841896919
153.0311219 1.198239524
183.0416865 3.61049348
184.0968197 5.028707596
186.1124698 2.027249566
200.0917343 2.22462049
202.1073844 9.594484988
204.1230345 1.287024721
211.0366012 4.274043321
240.0631503 0.9840958915
254.0788003 1.647543389
264.0631503 3.332465226
282.0737149 10.15914617
300.0842796 13.86684187

Name: +ve in-silico MS/MS by CFM-ID for XHFVGHPGDLDEQO-ZETCQYMHSA-N
ID: XHFVGHPGDLDEQO-ZETCQYMHSA-N
Comment: Energy1
Num peaks: 21
55.01784114 1.356147552
55.05422664 5.228245413
57.06987671 2.485405488
72.04439023 1.705021907
73.02840582 10.17264104
85.06479133 4.572806953
87.08044139 1.907682868
90.05495492 3.48098799
96.96852159 2.907871263
98.98417166 2.188925388
113.0597059 2.507585062
115.075356 1.240292945
130.086255 4.176085746
140.070605 1.1750779
156.1019051 2.198343078
158.1175552 2.038865018
182.0811697 1.471911921
184.0968197 10.69725011
186.1124698 2.915365972
200.0917343 2.467451211
202.1073844 13.92340689

Name: +ve in-silico MS/MS by CFM-ID for XHFVGHPGDLDEQO-ZETCQYMHSA-N
ID: XHFVGHPGDLDEQO-ZETCQYMHSA-N
Comment: Energy2
Num peaks: 30
27.02292652 6.157330712
29.03857658 1.811105111
41.03857658 1.357284587
42.03382555 5.714232913
44.04947561 4.326027457
46.06512568 0.9288039265
55.01784114 3.809879323
55.05422664 1.583917133
57.06987671 1.885558931
59.01275576 0.7857181146
71.01275576 0.655357945
71.04914126 3.794618809
72.04439023 2.898293558
73.02840582 13.76640293
73.06479133 1.664487489
85.06479133 6.043649543
87.08044139 5.608043761
88.03930485 0.6572568258
89.09609146 0.6831538472
90.05495492 3.000262223
96.96852159 3.546037655
98.98417166 1.041753293
99.04405588 0.8227559953
115.075356 0.6600428897
130.086255 2.28137616
153.0311219 0.6388597145
156.1019051 1.141510617
183.0416865 1.68028313
186.1124698 0.6678631577
202.1073844 0.6504749282

Name: +ve in-silico MS/MS by CFM-ID for QGUMNWHANDITDB-FPYGCLRLSA-N
ID: QGUMNWHANDITDB-FPYGCLRLSA-N
Comment: Energy0
Num peaks: 8
108.0443902 2.080547295
119.0491413 3.86900338
136.0393049 2.197755597
147.0440559 8.63871734
154.0498695 10.55862517
254.0811697 8.321542883
282.0760843 13.16167716
300.086649 32.52064102

Name: +ve in-silico MS/MS by CFM-ID for QGUMNWHANDITDB-FPYGCLRLSA-N
ID: QGUMNWHANDITDB-FPYGCLRLSA-N
Comment: Energy1
Num peaks: 17
105.0334912 4.845546979
107.0491413 1.336017672
108.0443902 8.749473359
119.0491413 9.142233184
121.0647913 0.9226255582
124.0393049 1.022527165
129.0334912 2.588018188
136.0393049 6.127420194
147.0440559 9.988197561
154.0498695 11.03524827
206.0447842 0.9829377654
254.0811697 6.14036454
256.0968197 1.951153016
258.0760843 0.87658087
264.0655196 2.160670684
282.0760843 6.901096345
300.086649 5.259512144

Name: +ve in-silico MS/MS by CFM-ID for QGUMNWHANDITDB-FPYGCLRLSA-N
ID: QGUMNWHANDITDB-FPYGCLRLSA-N
Comment: Energy2
Num peaks: 31
41.00219107 2.118324832
49.00727645 0.8800885834
51.02292652 1.002610013
65.03857658 1.074775096
67.01784114 1.446750575
75.02292652 2.062988665
77.03857658 3.778980758
77.99744004 1.262020583
79.05422664 1.685084615
87.02292652 1.83173333
89.03857658 3.908747113
91.05422664 5.89959952
101.0385766 2.111428777
105.0334912 5.02903836
107.0491413 2.040533119
108.0443902 5.383650235
117.0334912 2.26934009
119.0491413 9.200719784
121.0647913 0.8126451979
124.0393049 2.592321578
129.0334912 1.07199097
134.0236548 2.610330302
136.0393049 3.4867908
147.0440559 1.690173121
148.0393049 1.023140702
152.0342195 0.8165376853
154.0498695 1.946501799
160.0393049 2.082227103
224.070605 2.422183167
236.070605 1.124586114
256.0604342 0.8141889045

Name: +ve in-silico MS/MS by CFM-ID for RFWULRHBGYKEEZ-UHFFFAOYSA-N
ID: RFWULRHBGYKEEZ-UHFFFAOYSA-N
Comment: Energy0
Num peaks: 6
49.00727645 0.01894040154
51.02292652 0.06388589046
215.0338851 0.02965067953
237.0182351 0.3446443147
239.0338851 0.5057046323
265.0495352 99.02420913

Name: +ve in-silico MS/MS by CFM-ID for RFWULRHBGYKEEZ-UHFFFAOYSA-N
ID: RFWULRHBGYKEEZ-UHFFFAOYSA-N
Comment: Energy1
Num peaks: 6
49.00727645 0.5534982349
51.02292652 0.7850875987
215.0338851 0.3003102045
237.0182351 1.926057176
239.0338851 3.084217904
265.0495352 93.22420714

Name: +ve in-silico MS/MS by CFM-ID for RFWULRHBGYKEEZ-UHFFFAOYSA-N
ID: RFWULRHBGYKEEZ-UHFFFAOYSA-N
Comment: Energy2
Num peaks: 6
49.00727645 14.11194673
51.02292652 9.684723728
195.0440559 3.82328278
237.0182351 14.64267413
239.0338851 13.30269379
265.0495352 30.39605149

Name: +ve in-silico MS/MS by CFM-ID for JBRXRVFXQIKPEA-UHFFFAOYSA-N
ID: JBRXRVFXQIKPEA-UHFFFAOYSA-N
Comment: Energy0
Num peaks: 6
15.02292652 0.4026512892
204.0655196 0.3152594208
228.0655196 7.695200364
230.0811697 2.465814748
244.0604342 1.326118513
260.0917343 85.91363175

Name: +ve in-silico MS/MS by CFM-ID for JBRXRVFXQIKPEA-UHFFFAOYSA-N
ID: JBRXRVFXQIKPEA-UHFFFAOYSA-N
Comment: Energy1
Num peaks: 6
216.0655196 3.973823574
228.0655196 16.21271036
230.0811697 2.967569632
232.0968197 5.46708628
244.0604342 2.793561774
260.0917343 59.79130656

Name: +ve in-silico MS/MS by CFM-ID for JBRXRVFXQIKPEA-UHFFFAOYSA-N
ID: JBRXRVFXQIKPEA-UHFFFAOYSA-N
Comment: Energy2
Num peaks: 14
15.02292652 2.777513102
172.0393049 5.888291708
174.0549549 4.880900102
186.0549549 10.16033795
188.070605 2.942465098
198.0549549 9.983114601
200.0342195 4.106991794
200.070605 2.703426169
214.0498695 11.27337172
216.0655196 7.160224166
228.0291341 2.591062648
228.0655196 8.75521545
230.0811697 2.316380116
244.0604342 5.558141753

Name: +ve in-silico MS/MS by CFM-ID for SHAVHFJCSQWTFF-UHFFFAOYSA-N
ID: SHAVHFJCSQWTFF-UHFFFAOYSA-N
Comment: Energy0
Num peaks: 6
204.0655196 0.5468559322
228.0655196 13.55967379
230.0811697 3.012935205
232.0968197 0.4464003007
244.0604342 1.241161847
260.0917343 79.25788337

Name: +ve in-silico MS/MS by CFM-ID for SHAVHFJCSQWTFF-UHFFFAOYSA-N
ID: SHAVHFJCSQWTFF-UHFFFAOYSA-N
Comment: Energy1
Num peaks: 6
198.0549549 3.529190891
228.0655196 29.45482696
230.0811697 5.831209428
232.0968197 4.942143674
244.0604342 2.197744461
260.0917343 45.84335148

Name: +ve in-silico MS/MS by CFM-ID for SHAVHFJCSQWTFF-UHFFFAOYSA-N
ID: SHAVHFJCSQWTFF-UHFFFAOYSA-N
Comment: Energy2
Num peaks: 14
15.02292652 2.235683174
57.0334912 2.039442215
148.0393049 6.491146833
172.0393049 7.815387551
174.0549549 4.327744943
186.0549549 2.802408044
198.0549549 14.9714084
200.070605 4.510667678
214.0498695 13.73792434
216.0655196 4.286791715
228.0291341 2.165336204
228.0655196 8.860376704
230.0811697 2.28973236
244.0604342 4.109447342

Name: +ve in-silico MS/MS by CFM-ID for SLSIBLKBHNKZTB-UHFFFAOYSA-N
ID: SLSIBLKBHNKZTB-UHFFFAOYSA-N
Comment: Energy0
Num peaks: 6
15.02292652 0.4063104012
228.0655196 7.360805582
230.0811697 2.1491569
232.0968197 0.2885465436
244.0604342 1.34121273
260.0917343 87.01424083

Name: +ve in-silico MS/MS by CFM-ID for SLSIBLKBHNKZTB-UHFFFAOYSA-N
ID: SLSIBLKBHNKZTB-UHFFFAOYSA-N
Comment: Energy1
Num peaks: 6
216.0655196 2.244192184
228.0655196 18.23289761
230.0811697 5.69050232
232.0968197 5.355526243
244.0604342 2.586849332
260.0917343 54.80467074

Name: +ve in-silico MS/MS by CFM-ID for SLSIBLKBHNKZTB-UHFFFAOYSA-N
ID: SLSIBLKBHNKZTB-UHFFFAOYSA-N
Comment: Energy2
Num peaks: 16
15.02292652 3.139304869
142.0287402 1.724164363
148.0393049 6.659498794
150.0549549 1.853343366
172.0393049 3.084534777
174.0549549 2.333101083
186.0549549 4.371517639
198.0549549 10.72441513
200.0342195 1.455903229
200.070605 2.700227942
214.0498695 13.59498389
216.0655196 6.978035924
228.0291341 3.312511496
228.0655196 10.25824798
230.0811697 2.577445429
244.0604342 6.613197596

Name: +ve in-silico MS/MS by CFM-ID for LPEPZBJOKDYZAD-UHFFFAOYSA-N
ID: LPEPZBJOKDYZAD-UHFFFAOYSA-N
Comment: Energy0
Num peaks: 6
238.0838104 1.687845657
244.0568467 0.7699147938
262.0674114 3.818300728
264.063075 21.4312737
266.0423395 0.5458821892
282.0736397 67.79788987

Name: +ve in-silico MS/MS by CFM-ID for LPEPZBJOKDYZAD-UHFFFAOYSA-N
ID: LPEPZBJOKDYZAD-UHFFFAOYSA-N
Comment: Energy1
Num peaks: 6
218.0775822 1.716985812
238.0838104 14.23648906
244.0568467 2.040169914
262.0674114 2.097676511
264.063075 33.62968255
282.0736397 31.565548

Name: +ve in-silico MS/MS by CFM-ID for LPEPZBJOKDYZAD-UHFFFAOYSA-N
ID: LPEPZBJOKDYZAD-UHFFFAOYSA-N
Comment: Energy2
Num peaks: 30
39.02292652 2.10018481
49.00727645 5.066614494
51.02292652 9.581370635
53.03857658 1.161344694
63.02292652 1.159385461
92.99466108 1.19728904
99.00408289 1.042854885
101.019733 1.306050262
115.035383 1.720540459
119.0103111 1.832718674
121.0259612 1.319394613
133.0259612 1.586806712
135.0416113 1.058720718
168.0443902 1.039780625
184.0368602 2.321103675
186.0549549 1.269390296
190.0462821 2.241966019
192.0619321 1.034703986
196.0368602 1.538729223
208.0368602 2.318358256
210.0525103 2.350520982
218.0775822 9.891943715
220.0368602 2.97681696
222.0525103 3.249857348
238.0838104 2.233889587
244.0568467 6.336449303
254.0423395 1.316446917
256.0579896 2.054795935
262.0674114 5.752484438
264.063075 2.324329509

Name: +ve in-silico MS/MS by CFM-ID for XUCYZNVGWPYGKD-UHFFFAOYSA-N
ID: XUCYZNVGWPYGKD-UHFFFAOYSA-N
Comment: Energy0
Num peaks: 6
43.01784114 2.67426524
203.0338851 1.64799901
240.0655196 26.57498946
255.0651853 1.455505455
264.0655196 2.356416645
282.0760843 55.83856546

Name: +ve in-silico MS/MS by CFM-ID for XUCYZNVGWPYGKD-UHFFFAOYSA-N
ID: XUCYZNVGWPYGKD-UHFFFAOYSA-N
Comment: Energy1
Num peaks: 13
43.01784114 3.824702568
194.0600403 2.087969222
196.0756904 1.691007627
212.070605 3.224010235
213.0546206 2.554662193
238.086255 2.019955264
240.0655196 32.2142745
253.0495352 2.450534342
254.0811697 3.457908281
255.0651853 2.356562353
264.0655196 2.567890149
266.0447842 1.832796961
282.0760843 20.97192995

Name: +ve in-silico MS/MS by CFM-ID for XUCYZNVGWPYGKD-UHFFFAOYSA-N
ID: XUCYZNVGWPYGKD-UHFFFAOYSA-N
Comment: Energy2
Num peaks: 31
15.02292652 1.962881215
25.00727645 1.951001048
41.00219107 2.090233821
43.01784114 3.785001317
49.00727645 1.002141262
92.04947561 4.093423761
102.0338255 1.714124712
104.0494756 1.309574285
119.0127558 1.048589142
121.0284058 9.859436923
154.0651257 0.8898653191
163.0389705 1.731739834
170.0600403 0.8558981781
185.0233204 1.746282189
186.0549549 0.9282269149
187.0389705 1.256248611
194.0600403 4.709409552
195.0440559 1.199390938
196.0393049 1.971091627
196.0756904 3.986213973
198.0549549 2.970440259
199.0389705 1.15239468
203.0338851 1.141964759
209.0233204 0.9178883376
210.0549549 2.08001474
211.0389705 2.747972824
212.070605 6.217925015
213.0546206 3.831757214
222.0549549 2.830708821
236.070605 0.9830981366
240.0655196 5.154887883

Name: +ve in-silico MS/MS by CFM-ID for KCOCSOWTADCKOL-UHFFFAOYSA-N
ID: KCOCSOWTADCKOL-UHFFFAOYSA-N
Comment: Energy0
Num peaks: 17
58.02874017 1.154657113
89.01679558 3.982584502
93.00047682 17.21647058
95.01612688 4.772258532
144.0226092 3.051469403
146.0382593 4.057611918
149.9677968 1.303897355
150.0695594 1.316971542
151.9834469 2.231647737
175.9834469 1.179407309
180.014747 1.210248501
208.020895 16.37624531
234.0001595 7.508917208
235.0205606 1.266635272
237.0110586 1.266729973
237.0362107 1.40292072
265.0423587 10.84466408

Name: +ve in-silico MS/MS by CFM-ID for KCOCSOWTADCKOL-UHFFFAOYSA-N
ID: KCOCSOWTADCKOL-UHFFFAOYSA-N
Comment: Energy1
Num peaks: 16
29.03857658 4.012240717
58.02874017 3.499486686
70.03997355 1.62092253
71.99024648 9.874664428
74.00589655 19.58907734
76.02154661 6.553537525
78.03719668 1.778307503
93.00047682 4.08340212
95.01612688 1.936409154
104.0276946 1.971599369
114.0120445 2.553870691
131.0273603 3.598212491
176.9786958 3.115144741
177.9739448 1.596509265
191.9895949 2.915412711
208.020895 12.55510995

Name: +ve in-silico MS/MS by CFM-ID for KCOCSOWTADCKOL-UHFFFAOYSA-N
ID: KCOCSOWTADCKOL-UHFFFAOYSA-N
Comment: Energy2
Num peaks: 12
29.03857658 2.216155102
58.02874017 1.595282701
87.00114552 5.505014331
89.01679558 37.75613623
91.03244564 2.58750272
93.00047682 6.45791844
95.01612688 1.374068975
99.99639448 2.127720163
102.0120445 7.26477456
147.9521467 2.076909655
149.9677968 3.278719887
151.9834469 8.002433696

Name: +ve in-silico MS/MS by CFM-ID for HDDSHPAODJUKPD-UHFFFAOYSA-N
ID: HDDSHPAODJUKPD-UHFFFAOYSA-N
Comment: Energy0
Num peaks: 6
111.0262976 4.216945412
222.0331739 4.624861858
225.0480957 4.184579053
242.0746448 23.2079844
268.0539094 7.024676119
300.0801241 40.20823194

Name: +ve in-silico MS/MS by CFM-ID for HDDSHPAODJUKPD-UHFFFAOYSA-N
ID: HDDSHPAODJUKPD-UHFFFAOYSA-N
Comment: Energy1
Num peaks: 12
59.01275576 10.87645666
111.0262976 0.9175114036
132.0556236 1.278023754
158.0348882 1.074292819
164.0276946 0.9144661056
200.0528467 2.001786253
225.0480957 8.162677076
240.0589947 1.72186473
242.0746448 26.2243937
268.0539094 19.06620367
284.048824 1.453252649
300.0801241 6.679942639

Name: +ve in-silico MS/MS by CFM-ID for HDDSHPAODJUKPD-UHFFFAOYSA-N
ID: HDDSHPAODJUKPD-UHFFFAOYSA-N
Comment: Energy2
Num peaks: 16
59.01275576 1.255275965
63.02292652 2.41288408
65.03857658 4.923663075
67.05422664 1.199219866
79.05422664 3.578750934
111.0262976 12.54863702
118.0399735 1.940997996
132.0556236 4.89983609
149.0167956 1.223984189
164.0276946 27.44001296
192.0226092 1.187316441
215.0637458 2.317794526
225.0480957 7.686835358
226.0433447 1.53570115
240.0589947 1.605393161
242.0746448 5.077103756

Name: +ve in-silico MS/MS by CFM-ID for XHFVGHPGDLDEQO-UHFFFAOYSA-N
ID: XHFVGHPGDLDEQO-UHFFFAOYSA-N
Comment: Energy0
Num peaks: 18
72.04439023 9.670258862
73.02840582 3.199284548
90.05495492 5.45203131
96.96852159 2.414445349
98.98417166 2.434859409
153.0311219 1.037178928
170.0811697 1.085727286
182.0811697 1.851354157
183.0416865 3.140061379
184.0968197 3.361998525
186.1124698 1.636460737
200.0917343 1.368102532
202.1073844 8.220619706
211.0366012 3.723421949
254.0788003 1.290378982
264.0631503 3.105407316
282.0737149 18.4367012
300.0842796 9.087906163

Name: +ve in-silico MS/MS by CFM-ID for XHFVGHPGDLDEQO-UHFFFAOYSA-N
ID: XHFVGHPGDLDEQO-UHFFFAOYSA-N
Comment: Energy1
Num peaks: 20
55.01784114 1.151089226
55.05422664 4.525223477
57.06987671 2.273565756
72.04439023 3.447619511
73.02840582 8.922291742
85.06479133 3.942296043
87.08044139 1.751727991
90.05495492 12.31183679
96.96852159 2.870326252
98.98417166 2.164958491
113.0597059 2.166828601
115.075356 1.052887916
130.086255 3.576807897
156.1019051 1.904336301
158.1175552 1.839746646
182.0811697 1.962073406
184.0968197 6.649513071
186.1124698 3.131434428
200.0917343 2.259977413
202.1073844 12.57878797

Name: +ve in-silico MS/MS by CFM-ID for XHFVGHPGDLDEQO-UHFFFAOYSA-N
ID: XHFVGHPGDLDEQO-UHFFFAOYSA-N
Comment: Energy2
Num peaks: 29
27.02292652 7.100526503
29.03857658 2.099731966
41.03857658 1.304742739
42.03382555 5.644936281
44.04947561 4.259669629
46.06512568 0.9037768119
55.01784114 1.885463233
55.05422664 1.520737125
57.06987671 1.78110605
59.01275576 0.7315629273
71.01275576 0.6269736181
71.04914126 3.605680929
72.04439023 3.940307524
73.02840582 13.05191171
73.06479133 1.445613571
85.06479133 5.320711781
87.08044139 5.238851289
88.03930485 0.6702595755
90.05495492 6.724729944
96.96852159 3.474611135
98.98417166 1.02056697
99.04405588 0.8039252283
110.9841717 0.6292539036
130.086255 1.98653603
153.0311219 0.6472785337
156.1019051 0.9360099716
183.0416865 1.756837017
186.1124698 0.6792813992
202.1073844 0.6826388953

Name: +ve in-silico MS/MS by CFM-ID for LLPIRWBXMYKFQM-SOFGYWHQSA-N
ID: LLPIRWBXMYKFQM-SOFGYWHQSA-N
Comment: Energy0
Num peaks: 7
120.0443902 6.106744377
135.0440559 3.55731869
138.0549549 9.321486945
163.0389705 7.520556227
254.0811697 8.520528931
282.0760843 21.54806817
300.086649 26.41286381

Name: +ve in-silico MS/MS by CFM-ID for LLPIRWBXMYKFQM-SOFGYWHQSA-N
ID: LLPIRWBXMYKFQM-SOFGYWHQSA-N
Comment: Energy1
Num peaks: 18
94.06512568 1.520423699
107.0491413 1.319880652
109.0284058 1.594800951
120.0443902 15.46644648
121.0284058 3.85387059
135.0440559 8.389715845
138.0549549 8.652201725
145.0284058 1.944106439
163.0389705 7.458373666
226.086255 2.171617612
252.0655196 0.9959157583
254.0811697 8.860254563
256.0968197 2.012371566
264.0655196 1.388023017
270.0760843 1.563817066
272.0917343 0.9283651438
282.0760843 8.161325857
300.086649 4.290179546

Name: +ve in-silico MS/MS by CFM-ID for LLPIRWBXMYKFQM-SOFGYWHQSA-N
ID: LLPIRWBXMYKFQM-SOFGYWHQSA-N
Comment: Energy2
Num peaks: 31
39.02292652 1.188263865
41.00219107 1.110184613
49.00727645 2.948548306
51.02292652 4.654538569
53.00219107 0.8869250892
53.03857658 1.258364205
63.02292652 0.7851500024
65.03857658 1.254186126
75.02292652 2.598063848
77.03857658 3.787650206
79.05422664 1.596763117
93.0334912 0.8702288797
94.06512568 1.580700222
103.0178411 1.387623146
105.0334912 3.271480338
107.0491413 3.161048412
109.0284058 2.593437516
117.0334912 2.699422671
119.0491413 1.081379929
120.0443902 9.725710186
121.0284058 4.040367061
131.0127558 0.9354275528
133.0284058 2.143019038
135.0440559 8.731542267
137.0597059 0.7968897385
138.0549549 2.567210722
144.0443902 2.078426801
145.0284058 1.019672625
160.0393049 0.8718550249
163.0389705 1.70501449
254.0811697 1.503344814

Name: +ve in-silico MS/MS by CFM-ID for JCYHQSOLTRRNNC-UHFFFAOYSA-N
ID: JCYHQSOLTRRNNC-UHFFFAOYSA-N
Comment: Energy0
Num peaks: 6
15.02292652 1.770028228
49.01064758 2.400138623
160.0756904 8.54503468
190.0321113 2.609399931
192.0477614 11.93599613
265.0463815 62.12402757

Name: +ve in-silico MS/MS by CFM-ID for JCYHQSOLTRRNNC-UHFFFAOYSA-N
ID: JCYHQSOLTRRNNC-UHFFFAOYSA-N
Comment: Energy1
Num peaks: 10
15.02292652 2.715504418
49.01064758 1.39054485
133.0106476 3.236329402
160.0756904 2.766964176
178.0321113 42.87352773
192.0477614 7.500148596
217.0430103 5.054803476
233.0201667 1.542805589
249.0150813 2.807308243
265.0463815 11.11556437

Name: +ve in-silico MS/MS by CFM-ID for JCYHQSOLTRRNNC-UHFFFAOYSA-N
ID: JCYHQSOLTRRNNC-UHFFFAOYSA-N
Comment: Energy2
Num peaks: 19
15.02292652 4.486903462
29.00219107 2.639268867
31.01784114 5.372621439
46.02874017 1.446891176
46.99499752 1.213883909
90.96706852 1.15036162
92.98271858 1.643608328
101.0385766 5.647711575
103.0542266 4.432922007
128.0494756 18.09370443
130.0651257 7.279003212
160.0215466 7.496529015
160.0756904 6.579732113
162.0371967 5.075765834
178.0321113 1.678630868
190.0321113 1.653986079
192.0477614 1.433665246
222.0041823 1.840510162
233.0201667 1.593792847

Name: +ve in-silico MS/MS by CFM-ID for HIDPWENUZOGSOF-UHFFFAOYSA-N
ID: HIDPWENUZOGSOF-UHFFFAOYSA-N
Comment: Energy0
Num peaks: 6
268.0604342 4.102488251
270.0760843 4.826222785
272.0917343 0.884408137
282.0760843 12.82631449
284.0553488 0.9618488708
300.086649 72.54698529

Name: +ve in-silico MS/MS by CFM-ID for HIDPWENUZOGSOF-UHFFFAOYSA-N
ID: HIDPWENUZOGSOF-UHFFFAOYSA-N
Comment: Energy1
Num peaks: 6
228.0655196 5.630913496
268.0604342 5.971923438
270.0760843 8.069588672
272.0917343 3.109476091
282.0760843 14.99306739
300.086649 45.22508482

Name: +ve in-silico MS/MS by CFM-ID for HIDPWENUZOGSOF-UHFFFAOYSA-N
ID: HIDPWENUZOGSOF-UHFFFAOYSA-N
Comment: Energy2
Num peaks: 24
15.02292652 1.791106909
26.00252542 1.567303622
104.0494756 1.302838506
149.0233204 1.819582823
174.0549549 1.285799833
198.0549549 4.253413185
200.070605 3.943286163
214.0498695 1.569389863
216.0655196 2.355328286
224.070605 4.945942717
226.0498695 2.630348562
228.0655196 3.981829361
238.086255 6.383394144
240.0655196 7.700960989
242.0811697 3.23558669
244.0604342 1.776506823
252.0655196 3.759429837
254.0811697 10.79220191
256.0604342 3.177530832
268.0604342 2.671958726
270.0760843 2.464581739
272.0917343 1.409402338
282.0760843 2.506920334
284.0553488 2.90564409

Name: +ve in-silico MS/MS by CFM-ID for QSUPRDNLJSCNSD-FPYGCLRLSA-N
ID: QSUPRDNLJSCNSD-FPYGCLRLSA-N
Comment: Energy0
Num peaks: 6
136.0393049 6.240675983
147.0440559 7.627875074
154.0498695 9.284666469
254.0811697 8.836360608
282.0760843 22.7197356
300.086649 26.31847804

Name: +ve in-silico MS/MS by CFM-ID for QSUPRDNLJSCNSD-FPYGCLRLSA-N
ID: QSUPRDNLJSCNSD-FPYGCLRLSA-N
Comment: Energy1
Num peaks: 14
105.0334912 4.448551806
119.0491413 9.632874574
124.0393049 1.024817018
129.0334912 2.482352889
136.0393049 15.91521214
147.0440559 8.651065414
154.0498695 8.768993757
160.0393049 0.8797958295
226.086255 1.117904439
254.0811697 9.365763662
256.0968197 2.16266073
264.0655196 2.023851717
282.0760843 9.295335786
300.086649 4.547895052

Name: +ve in-silico MS/MS by CFM-ID for QSUPRDNLJSCNSD-FPYGCLRLSA-N
ID: QSUPRDNLJSCNSD-FPYGCLRLSA-N
Comment: Energy2
Num peaks: 31
41.00219107 1.375490181
49.00727645 1.415927963
53.00219107 0.771144758
67.01784114 1.282300318
75.02292652 1.63807946
77.03857658 2.892250621
79.01784114 0.9400781914
87.02292652 1.90848534
89.03857658 4.221766609
91.05422664 6.407193622
95.01275576 1.565702298
101.0385766 2.419047058
103.0542266 0.8529838346
105.0334912 5.418460408
110.0600403 0.976058151
117.0334912 3.186569458
119.0491413 13.39957453
121.0647913 0.9012065773
124.0393049 2.930193729
129.0334912 1.17436744
136.0393049 9.311345411
145.0284058 0.9274569644
147.0440559 1.666821137
154.0498695 2.218144124
160.0393049 2.140795193
176.0342195 0.9280191749
224.070605 1.948482017
226.086255 0.9103681587
236.070605 0.944684723
254.0811697 1.175765406
258.0760843 0.8431843308

Name: +ve in-silico MS/MS by CFM-ID for HZQDCMWJEBCWBR-UUOKFMHZSA-N
ID: HZQDCMWJEBCWBR-UUOKFMHZSA-N
Comment: Energy0
Num peaks: 6
110.0348882 2.059074101
111.0189038 7.751177544
128.0454529 61.42588619
242.0771469 3.860916063
243.0611625 3.314116979
260.0877116 9.257005493

Name: +ve in-silico MS/MS by CFM-ID for HZQDCMWJEBCWBR-UUOKFMHZSA-N
ID: HZQDCMWJEBCWBR-UUOKFMHZSA-N
Comment: Energy1
Num peaks: 11
58.02874017 1.779352306
71.02398914 3.860737395
83.02398914 4.561398629
98.03488817 2.077569531
99.01890376 4.867622276
100.0505382 2.539864709
101.0345538 8.788684293
110.0348882 5.962416033
111.0189038 16.03516699
128.0454529 29.29586642
242.0771469 1.296844104

Name: +ve in-silico MS/MS by CFM-ID for HZQDCMWJEBCWBR-UUOKFMHZSA-N
ID: HZQDCMWJEBCWBR-UUOKFMHZSA-N
Comment: Energy2
Num peaks: 26
43.01784114 1.464967139
43.02907452 4.845631562
44.0130901 1.848860905
53.99744004 1.076213196
56.0130901 0.8643028371
58.02874017 3.733642509
69.00833907 1.889029136
69.99235466 2.488769904
71.02398914 3.021131258
72.00800472 2.809385948
73.0396392 2.202544037
74.02365479 0.9441993377
83.02398914 0.9530273414
84.00800472 1.587482296
85.0396392 2.171614864
86.02365479 1.039381303
99.01890376 4.044512882
100.0029193 1.13828491
101.0345538 8.15422586
102.0185694 0.9276764207
110.0348882 2.951788559
111.0189038 4.99497141
126.0298028 0.8856955591
128.0454529 21.35044203
148.0604342 2.10251041
154.0247174 0.813745341

Name: +ve in-silico MS/MS by CFM-ID for XHFVGHPGDLDEQO-UHFFFAOYSA-N
ID: XHFVGHPGDLDEQO-UHFFFAOYSA-N
Comment: Energy0
Num peaks: 17
70.02874017 8.988367278
71.01275576 1.476789907
72.04439023 2.536908155
73.02840582 2.174610045
86.02365479 1.833822789
88.03930485 18.43166173
90.05495492 2.273354729
96.96852159 1.917936472
98.98417166 1.863069886
182.0811697 1.622523144
183.0416865 2.523277181
184.0968197 2.785575041
186.1124698 1.45981499
202.1073844 4.965944128
264.0631503 3.601256889
282.0737149 15.64194519
300.0842796 5.952840235

Name: +ve in-silico MS/MS by CFM-ID for XHFVGHPGDLDEQO-UHFFFAOYSA-N
ID: XHFVGHPGDLDEQO-UHFFFAOYSA-N
Comment: Energy1
Num peaks: 19
42.03382555 1.771895917
55.05422664 2.77597364
57.06987671 1.665829058
70.02874017 4.49729086
71.01275576 3.92338542
73.02840582 5.031250314
85.06479133 2.501111314
87.08044139 1.358274279
88.03930485 28.12348335
90.05495492 1.886125394
96.96852159 2.410493434
98.98417166 1.645731987
115.075356 2.568012133
130.086255 2.111427738
158.1175552 1.634331578
182.0811697 1.228745552
184.0968197 4.185296135
186.1124698 2.752693071
202.1073844 8.207172298

Name: +ve in-silico MS/MS by CFM-ID for XHFVGHPGDLDEQO-UHFFFAOYSA-N
ID: XHFVGHPGDLDEQO-UHFFFAOYSA-N
Comment: Energy2
Num peaks: 19
27.02292652 4.232072178
28.01817548 0.9573933648
29.03857658 1.251487088
40.01817548 2.489622305
42.03382555 13.90709977
44.04947561 3.859102342
55.01784114 1.134401917
57.06987671 1.01838324
59.01275576 1.948219866
61.02840582 1.081776803
70.02874017 14.54461379
71.01275576 5.910895449
71.04914126 1.405581434
73.02840582 4.096156168
85.06479133 2.591669917
87.08044139 3.071036322
88.03930485 14.29248518
96.96852159 1.814038026
183.0416865 0.9753709976

Name: +ve in-silico MS/MS by CFM-ID for ONKHJNFXJDEMNQ-UHFFFAOYSA-N
ID: ONKHJNFXJDEMNQ-UHFFFAOYSA-N
Comment: Energy0
Num peaks: 6
220.0368602 0.4657343494
238.0838104 1.335835745
244.0568467 0.4187841971
262.0674114 3.164759342
264.063075 43.29645906
282.0736397 48.95899198

Name: +ve in-silico MS/MS by CFM-ID for ONKHJNFXJDEMNQ-UHFFFAOYSA-N
ID: ONKHJNFXJDEMNQ-UHFFFAOYSA-N
Comment: Energy1
Num peaks: 6
218.0775822 1.394762152
238.0838104 10.60381919
244.0568467 2.380114111
262.0674114 1.59503943
264.063075 53.18890492
282.0736397 20.6682395

Name: +ve in-silico MS/MS by CFM-ID for ONKHJNFXJDEMNQ-UHFFFAOYSA-N
ID: ONKHJNFXJDEMNQ-UHFFFAOYSA-N
Comment: Energy2
Num peaks: 23
39.02292652 1.599000547
49.00727645 4.797703178
51.02292652 9.022359414
53.03857658 1.442101963
168.0443902 1.458036377
184.0368602 2.429858884
186.0525103 1.483404137
188.030632 1.84458702
190.0462821 1.79742216
196.0368602 2.108341934
198.0525103 1.640238367
208.0368602 3.359433482
210.0525103 3.485865983
218.0775822 7.784600776
220.0368602 4.893564651
222.0525103 3.516313715
238.0474249 1.162324102
238.0838104 1.772771021
242.0611832 2.687424226
244.0568467 6.524247575
256.0579896 1.838767542
262.0674114 4.132846088
264.063075 9.768806212

Name: +ve in-silico MS/MS by CFM-ID for OEWLGQKSTDZKFN-WWHASAIZSA-N
ID: OEWLGQKSTDZKFN-WWHASAIZSA-N
Comment: Energy0
Num peaks: 6
44.0130901 1.775097866
102.9960601 2.277985461
206.0659135 2.762503446
221.0768126 1.696273138
247.0383189 17.2282212
265.0488836 57.39691264

Name: +ve in-silico MS/MS by CFM-ID for OEWLGQKSTDZKFN-WWHASAIZSA-N
ID: OEWLGQKSTDZKFN-WWHASAIZSA-N
Comment: Energy1
Num peaks: 21
41.00219107 1.845379414
43.01784114 7.463992458
45.0334912 3.264977578
47.04914126 1.081693937
53.00219107 1.282653917
55.01784114 7.794097017
57.0334912 2.712440095
59.04914126 1.260830816
71.01275576 1.34875925
73.02840582 8.772124998
75.04405588 3.865341834
85.02840582 3.123239364
87.04405588 1.015793642
103.0389705 2.482852253
126.9960601 1.125271104
142.9909748 10.90222252
145.0066248 5.370490007
229.0277542 2.096334904
231.0611625 1.392869094
247.0383189 7.20540994
265.0488836 5.066878405

Name: +ve in-silico MS/MS by CFM-ID for OEWLGQKSTDZKFN-WWHASAIZSA-N
ID: OEWLGQKSTDZKFN-WWHASAIZSA-N
Comment: Energy2
Num peaks: 31
26.00252542 1.411818339
31.01784114 0.8671487212
41.00219107 1.509290545
43.01784114 3.027853748
44.0130901 8.27266774
45.0334912 1.58028257
46.02874017 2.868842358
59.01275576 4.050500995
59.99024648 3.013073634
61.02840582 4.027384213
71.01275576 2.122290988
73.02840582 3.712967952
89.02332044 1.089275986
91.0389705 1.02745452
99.00767038 1.062020723
101.0233204 1.499937158
102.9960601 6.177104517
103.0389705 1.926479401
105.0117102 3.790558397
105.0546206 1.507093802
119.0338851 3.255527086
121.0495352 1.845793747
129.0294684 1.633909887
154.9909748 0.7779906098
157.0066248 0.802475541
173.0015394 1.048166753
201.0505978 0.9004584448
203.0121041 0.9799278394
203.0662479 2.643654039
205.0277542 1.27459041
229.0277542 0.8838256911

Name: +ve in-silico MS/MS by CFM-ID for JTIIYPHJIDENCW-JTQLQIEISA-N
ID: JTIIYPHJIDENCW-JTQLQIEISA-N
Comment: Energy0
Num peaks: 6
43.01784114 3.226922896
91.05422664 4.207207176
218.0787251 15.4125474
240.0830615 5.418658115
242.0787251 13.80955074
260.0892897 41.33885031

Name: +ve in-silico MS/MS by CFM-ID for JTIIYPHJIDENCW-JTQLQIEISA-N
ID: JTIIYPHJIDENCW-JTQLQIEISA-N
Comment: Energy1
Num peaks: 12
43.01784114 3.27479524
91.05422664 18.60677627
93.06987671 2.340340201
118.0651257 2.359796514
120.0807757 3.783208879
126.0161248 6.426850747
162.0913404 3.161635093
168.0266895 5.174602267
198.0724968 3.980243582
201.052176 2.549604866
218.0787251 15.58103839
260.0892897 13.80087116

Name: +ve in-silico MS/MS by CFM-ID for JTIIYPHJIDENCW-JTQLQIEISA-N
ID: JTIIYPHJIDENCW-JTQLQIEISA-N
Comment: Energy2
Num peaks: 22
15.02292652 1.83821908
25.00727645 2.219344013
41.00219107 1.815685703
43.01784114 5.507538511
49.00727645 1.536093902
51.02292652 1.251835843
63.02292652 1.423046254
65.03857658 2.59399336
68.99466108 4.763304548
75.02292652 1.936725179
79.05422664 1.581562683
91.05422664 29.104545
93.06987671 3.610000343
96.9895757 4.900605305
103.0542266 1.434004705
118.0651257 1.676877526
120.0807757 2.610341617
183.0416113 2.447853073
198.0724968 2.535236327
200.0681604 1.513967004
222.0724968 2.044960706
242.0787251 1.872414261

Name: +ve in-silico MS/MS by CFM-ID for XOGUTFBJMLTSNV-WFWWRNNBSA-N
ID: XOGUTFBJMLTSNV-WFWWRNNBSA-N
Comment: Energy0
Num peaks: 9
115.075356 1.427592626
141.0910061 1.286126422
148.9596533 2.04018146
157.0859207 1.57415928
159.1015708 3.150009061
161.1172208 0.9571646451
229.0222536 0.9406645789
247.0328183 14.97969663
265.043383 54.47062793

Name: +ve in-silico MS/MS by CFM-ID for XOGUTFBJMLTSNV-WFWWRNNBSA-N
ID: XOGUTFBJMLTSNV-WFWWRNNBSA-N
Comment: Energy1
Num peaks: 14
97.06479133 0.913360113
104.9334386 29.60892769
106.9490886 30.80146024
115.075356 1.886457145
130.9490886 0.9528403929
132.9647387 0.8007443049
148.9596533 1.709249434
174.9753034 0.7368367527
176.9909535 1.010654526
186.9753034 1.266172608
204.9858681 0.9098631103
207.0015181 0.8028837347
247.0328183 3.306451567
265.043383 5.693334095

Name: +ve in-silico MS/MS by CFM-ID for XOGUTFBJMLTSNV-WFWWRNNBSA-N
ID: XOGUTFBJMLTSNV-WFWWRNNBSA-N
Comment: Energy2
Num peaks: 29
39.02292652 1.379639124
41.00219107 1.252440107
41.03857658 4.360644758
43.01784114 1.224723582
43.05422664 1.066003042
45.0334912 1.559979223
65.03857658 7.956861823
67.01784114 1.920525844
67.05422664 3.81693306
69.0334912 4.603752751
69.06987671 2.756303819
71.04914126 3.488065311
71.08552677 2.650443671
83.04914126 6.895053915
85.06479133 6.688411032
87.08044139 1.017685523
89.09609146 1.453518766
97.06479133 3.677408282
99.08044139 1.770439212
104.9334386 2.116811746
106.9490886 1.001332837
113.0597059 1.081156677
115.075356 2.05802655
130.9490886 4.35092583
132.9647387 1.748181681
139.075356 1.669372225
141.0910061 2.463808797
143.1066561 2.471527972
148.9596533 2.066709137

Name: +ve in-silico MS/MS by CFM-ID for XESARGFCSKSFID-FLLFQEBCSA-N
ID: XESARGFCSKSFID-FLLFQEBCSA-N
Comment: Energy0
Num peaks: 13
126.0298028 1.043812608
158.0447842 1.616335041
160.0604342 2.400375726
184.0352821 3.289797216
186.0509322 4.612560323
188.0665822 0.9124870217
197.0556832 1.120128466
214.0458468 0.7925089679
215.0662479 7.539477664
225.0505978 2.065904469
242.0771469 10.43727939
243.0611625 14.01720089
260.0877116 30.15991292

Name: +ve in-silico MS/MS by CFM-ID for XESARGFCSKSFID-FLLFQEBCSA-N
ID: XESARGFCSKSFID-FLLFQEBCSA-N
Comment: Energy1
Num peaks: 31
41.00219107 0.943603506
43.01784114 1.36898862
58.02874017 5.268006943
60.04439023 0.9952336666
62.0600403 1.115489757
71.02398914 1.675085715
98.03488817 2.700917904
100.0505382 1.565521067
109.0032537 6.009004902
111.0189038 1.265227348
126.0298028 5.398500527
128.0454529 1.289301133
141.0182351 1.270967243
145.0495352 0.9681539785
197.0556832 1.449794012
200.0665822 1.069921833
212.0553488 0.8800286766
212.0665822 0.8540556231
213.0393644 1.015006556
214.0822323 2.232898241
215.0662479 2.43584127
224.0665822 1.582282315
225.0505978 4.03840969
228.0502635 1.004046992
228.0614968 0.8634563806
230.0659135 1.629208197
230.0771469 2.244721519
232.092797 2.315218411
242.0771469 6.769745287
243.0611625 6.049569726
260.0877116 4.599690689

Name: +ve in-silico MS/MS by CFM-ID for XESARGFCSKSFID-FLLFQEBCSA-N
ID: XESARGFCSKSFID-FLLFQEBCSA-N
Comment: Energy2
Num peaks: 31
41.00219107 1.207537148
43.01784114 2.226386428
45.0334912 2.088485641
53.99744004 1.396934344
56.0130901 1.607342878
59.01275576 1.384614449
61.02840582 1.012178673
69.00833907 2.028271004
70.03997355 1.149708588
71.02398914 2.909594167
73.0396392 3.179789302
75.05528926 2.018686459
84.00800472 1.30358497
85.02840582 1.072559956
86.02365479 1.484329411
86.03488817 6.025040045
88.05053823 5.942037869
90.0661883 4.017947414
92.08183836 2.306658712
99.01890376 8.025688398
101.0345538 4.502645546
103.0502039 2.863966207
126.0298028 1.908291008
129.0294684 1.251196578
141.0294684 1.193343729
153.0294684 1.065064691
166.0247174 1.007706448
168.0403675 1.284460747
169.0243831 0.9479521082
170.0560175 1.833130472
200.0665822 1.089895936

Name: +ve in-silico MS/MS by CFM-ID for CZFMEDMDHRLGFE-LURJTMIESA-N
ID: CZFMEDMDHRLGFE-LURJTMIESA-N
Comment: Energy0
Num peaks: 6
218.0811697 1.486172371
228.0655196 4.030721743
230.0811697 1.123672015
242.0811697 10.77755235
244.0604342 1.106614623
260.0917343 75.48995909

Name: +ve in-silico MS/MS by CFM-ID for CZFMEDMDHRLGFE-LURJTMIESA-N
ID: CZFMEDMDHRLGFE-LURJTMIESA-N
Comment: Energy1
Num peaks: 11
190.0498695 1.799097708
214.0498695 6.474784674
216.0655196 9.130355304
218.0447842 1.327657473
218.0811697 5.545918416
228.0655196 3.389700146
230.0811697 1.95136252
232.0968197 7.751611496
242.0811697 12.75474416
244.0604342 2.532974068
260.0917343 27.57850849

Name: +ve in-silico MS/MS by CFM-ID for CZFMEDMDHRLGFE-LURJTMIESA-N
ID: CZFMEDMDHRLGFE-LURJTMIESA-N
Comment: Energy2
Num peaks: 31
55.01784114 1.552039451
110.0600403 1.505865155
134.0236548 1.427992787
160.0393049 2.509611931
162.0549549 1.595001375
163.0389705 1.196850853
174.0549549 1.890372452
176.070605 1.392127468
184.0393049 2.138196332
186.0185694 1.882088868
186.0549549 6.708391458
188.0342195 0.9465313819
188.070605 2.749482487
190.0498695 3.563601767
198.0549549 1.384515652
200.0342195 1.311398223
200.070605 3.423681168
202.0498695 3.651103488
210.0549549 2.620401126
212.070605 4.631196579
214.0498695 1.818906167
214.086255 2.810621484
216.0655196 3.363711397
218.0811697 1.544611589
224.070605 2.493563608
226.0498695 2.883487677
228.0655196 1.680287064
230.0811697 1.387151571
232.0968197 1.703150067
242.0811697 2.953796802
244.0604342 2.546138533

Name: +ve in-silico MS/MS by CFM-ID for XOGUTFBJMLTSNV-MFNNPTTOSA-N
ID: XOGUTFBJMLTSNV-MFNNPTTOSA-N
Comment: Energy0
Num peaks: 9
115.075356 1.427592626
141.0910061 1.286126422
148.9596533 2.04018146
157.0859207 1.57415928
159.1015708 3.150009061
161.1172208 0.9571646451
229.0222536 0.9406645789
247.0328183 14.97969663
265.043383 54.47062793

Name: +ve in-silico MS/MS by CFM-ID for XOGUTFBJMLTSNV-MFNNPTTOSA-N
ID: XOGUTFBJMLTSNV-MFNNPTTOSA-N
Comment: Energy1
Num peaks: 14
97.06479133 0.913360113
104.9334386 29.60892769
106.9490886 30.80146024
115.075356 1.886457145
130.9490886 0.9528403929
132.9647387 0.8007443049
148.9596533 1.709249434
174.9753034 0.7368367527
176.9909535 1.010654526
186.9753034 1.266172608
204.9858681 0.9098631103
207.0015181 0.8028837347
247.0328183 3.306451567
265.043383 5.693334095

Name: +ve in-silico MS/MS by CFM-ID for XOGUTFBJMLTSNV-MFNNPTTOSA-N
ID: XOGUTFBJMLTSNV-MFNNPTTOSA-N
Comment: Energy2
Num peaks: 29
39.02292652 1.379639124
41.00219107 1.252440107
41.03857658 4.360644758
43.01784114 1.224723582
43.05422664 1.066003042
45.0334912 1.559979223
65.03857658 7.956861823
67.01784114 1.920525844
67.05422664 3.81693306
69.0334912 4.603752751
69.06987671 2.756303819
71.04914126 3.488065311
71.08552677 2.650443671
83.04914126 6.895053915
85.06479133 6.688411032
87.08044139 1.017685523
89.09609146 1.453518766
97.06479133 3.677408282
99.08044139 1.770439212
104.9334386 2.116811746
106.9490886 1.001332837
113.0597059 1.081156677
115.075356 2.05802655
130.9490886 4.35092583
132.9647387 1.748181681
139.075356 1.669372225
141.0910061 2.463808797
143.1066561 2.471527972
148.9596533 2.066709137

Name: +ve in-silico MS/MS by CFM-ID for OPSVNFHESYGGIF-XCPMLMSESA-N
ID: OPSVNFHESYGGIF-XCPMLMSESA-N
Comment: Energy0
Num peaks: 8
174.9753034 0.8050623563
176.954568 0.7716214594
204.9858681 1.97954199
207.0015181 2.894698407
229.0222536 4.691512933
247.0328183 25.853271
249.0120828 0.7779087566
265.043383 42.45257249

Name: +ve in-silico MS/MS by CFM-ID for OPSVNFHESYGGIF-XCPMLMSESA-N
ID: OPSVNFHESYGGIF-XCPMLMSESA-N
Comment: Energy1
Num peaks: 20
65.03857658 1.231086176
67.05422664 1.093287946
69.06987671 0.8223209897
83.04914126 0.8608702694
85.06479133 0.7018330808
87.08044139 1.147229824
95.04914126 1.010728182
97.06479133 1.571046809
101.0960915 0.8772342858
104.9334386 14.24166391
106.9490886 22.98528652
141.0910061 1.087407638
143.1066561 0.6848606141
159.1015708 0.7000813989
167.1066561 0.8605255581
178.970218 0.8841482829
229.0222536 5.519776647
231.0015181 0.7370301105
247.0328183 13.08144432
265.043383 10.25221601

Name: +ve in-silico MS/MS by CFM-ID for OPSVNFHESYGGIF-XCPMLMSESA-N
ID: OPSVNFHESYGGIF-XCPMLMSESA-N
Comment: Energy2
Num peaks: 31
39.02292652 2.376632027
41.03857658 1.846869097
45.0334912 1.341334659
57.0334912 1.764243811
59.04914126 1.984162555
65.03857658 7.922113023
67.05422664 1.582889574
69.0334912 3.136206045
69.06987671 1.646206636
71.04914126 3.194216354
73.06479133 3.133094062
83.04914126 1.737038085
85.06479133 1.31473338
95.04914126 1.97433024
104.9334386 2.250164249
130.9490886 2.056009483
132.9647387 2.733905268
134.9803888 1.405645427
141.0910061 1.725087409
143.1066561 2.103402077
156.9647387 2.20178621
158.9803888 2.084452503
160.9960388 2.342972253
172.9596533 2.418331602
174.9753034 2.815533023
176.9909535 1.534474437
179.0066035 2.039572818
188.9909535 1.565689641
229.0222536 3.163730429
231.0015181 1.769925541
247.0328183 1.471613652

Name: +ve in-silico MS/MS by CFM-ID for XESARGFCSKSFID-JLDHAVMKSA-N
ID: XESARGFCSKSFID-JLDHAVMKSA-N
Comment: Energy0
Num peaks: 13
126.0298028 1.043812608
158.0447842 1.616335041
160.0604342 2.400375726
184.0352821 3.289797216
186.0509322 4.612560323
188.0665822 0.9124870217
197.0556832 1.120128466
214.0458468 0.7925089679
215.0662479 7.539477664
225.0505978 2.065904469
242.0771469 10.43727939
243.0611625 14.01720089
260.0877116 30.15991292

Name: +ve in-silico MS/MS by CFM-ID for XESARGFCSKSFID-JLDHAVMKSA-N
ID: XESARGFCSKSFID-JLDHAVMKSA-N
Comment: Energy1
Num peaks: 31
41.00219107 0.943603506
43.01784114 1.36898862
58.02874017 5.268006943
60.04439023 0.9952336666
62.0600403 1.115489757
71.02398914 1.675085715
98.03488817 2.700917904
100.0505382 1.565521067
109.0032537 6.009004902
111.0189038 1.265227348
126.0298028 5.398500527
128.0454529 1.289301133
141.0182351 1.270967243
145.0495352 0.9681539785
197.0556832 1.449794012
200.0665822 1.069921833
212.0553488 0.8800286766
212.0665822 0.8540556231
213.0393644 1.015006556
214.0822323 2.232898241
215.0662479 2.43584127
224.0665822 1.582282315
225.0505978 4.03840969
228.0502635 1.004046992
228.0614968 0.8634563806
230.0659135 1.629208197
230.0771469 2.244721519
232.092797 2.315218411
242.0771469 6.769745287
243.0611625 6.049569726
260.0877116 4.599690689

Name: +ve in-silico MS/MS by CFM-ID for XESARGFCSKSFID-JLDHAVMKSA-N
ID: XESARGFCSKSFID-JLDHAVMKSA-N
Comment: Energy2
Num peaks: 31
41.00219107 1.207537148
43.01784114 2.226386428
45.0334912 2.088485641
53.99744004 1.396934344
56.0130901 1.607342878
59.01275576 1.384614449
61.02840582 1.012178673
69.00833907 2.028271004
70.03997355 1.149708588
71.02398914 2.909594167
73.0396392 3.179789302
75.05528926 2.018686459
84.00800472 1.30358497
85.02840582 1.072559956
86.02365479 1.484329411
86.03488817 6.025040045
88.05053823 5.942037869
90.0661883 4.017947414
92.08183836 2.306658712
99.01890376 8.025688398
101.0345538 4.502645546
103.0502039 2.863966207
126.0298028 1.908291008
129.0294684 1.251196578
141.0294684 1.193343729
153.0294684 1.065064691
166.0247174 1.007706448
168.0403675 1.284460747
169.0243831 0.9479521082
170.0560175 1.833130472
200.0665822 1.089895936

Name: +ve in-silico MS/MS by CFM-ID for ZNLYOQIIWWHLPM-WCQYABFASA-N
ID: ZNLYOQIIWWHLPM-WCQYABFASA-N
Comment: Energy0
Num peaks: 6
158.0600403 1.257167302
219.0651853 0.741650969
224.070605 3.899244255
242.0811697 26.2227436
243.0651853 1.107543393
260.0917343 60.18697411

Name: +ve in-silico MS/MS by CFM-ID for ZNLYOQIIWWHLPM-WCQYABFASA-N
ID: ZNLYOQIIWWHLPM-WCQYABFASA-N
Comment: Energy1
Num peaks: 19
53.00219107 1.456838048
55.01784114 2.192890694
57.0334912 2.228115426
68.99710569 1.390172442
71.01275576 2.649567354
73.02840582 3.76262491
75.04405588 4.882039179
158.0600403 2.774352216
184.0393049 2.630433217
186.0549549 4.992483912
188.070605 3.933087946
200.070605 2.145750007
212.070605 3.539038018
214.086255 2.944962103
224.070605 4.673075963
230.0811697 8.134403134
232.0968197 4.027913831
242.0811697 10.75100505
260.0917343 11.81827964

Name: +ve in-silico MS/MS by CFM-ID for ZNLYOQIIWWHLPM-WCQYABFASA-N
ID: ZNLYOQIIWWHLPM-WCQYABFASA-N
Comment: Energy2
Num peaks: 31
41.00219107 3.127417457
53.00219107 2.367115872
55.01784114 5.61045562
57.0334912 2.288277017
68.99710569 1.048411999
71.01275576 1.015158045
73.02840582 2.150752401
106.0651257 1.569145381
116.0494756 1.024760867
118.0287402 0.9784181904
130.0651257 2.384612353
142.0651257 1.374503161
145.0647913 0.9368360401
158.0600403 4.811280164
160.0756904 1.273996063
170.0600403 0.9271470571
182.0600403 1.295672215
184.0393049 2.818218703
184.0756904 1.622411272
186.0549549 2.15527752
188.070605 1.225262985
199.0389705 1.702691556
200.070605 1.47014315
201.0546206 3.126063205
212.070605 1.739390663
214.086255 4.131393882
224.070605 10.17797649
225.0546206 2.387041442
226.0498695 3.033283798
242.0811697 4.491981265
244.0604342 0.917440464

Name: +ve in-silico MS/MS by CFM-ID for YQOQHIVGMNIOHC-UHFFFAOYSA-N
ID: YQOQHIVGMNIOHC-UHFFFAOYSA-N
Comment: Energy0
Num peaks: 6
15.02292652 0.4005681336
228.0655196 7.724176353
230.0811697 2.470898614
232.0968197 0.2825267184
244.0604342 1.329110921
260.0917343 86.22347249

Name: +ve in-silico MS/MS by CFM-ID for YQOQHIVGMNIOHC-UHFFFAOYSA-N
ID: YQOQHIVGMNIOHC-UHFFFAOYSA-N
Comment: Energy1
Num peaks: 6
216.0655196 3.899695479
228.0655196 16.42383536
230.0811697 3.008086688
232.0968197 5.553042238
244.0604342 2.830988263
260.0917343 60.78694611

Name: +ve in-silico MS/MS by CFM-ID for YQOQHIVGMNIOHC-UHFFFAOYSA-N
ID: YQOQHIVGMNIOHC-UHFFFAOYSA-N
Comment: Energy2
Num peaks: 15
15.02292652 2.810260543
55.01784114 5.049753372
148.0393049 3.406536934
172.0393049 2.541631211
174.0549549 3.793891902
186.0549549 6.377998693
198.0549549 10.40564252
200.0342195 1.614073869
200.070605 2.704370111
214.0498695 12.78924488
216.0655196 6.676681308
228.0291341 3.152580821
228.0655196 9.727557256
230.0811697 2.628324591
244.0604342 6.427719557

Name: +ve in-silico MS/MS by CFM-ID for LSGGYUPUDLLGDY-UHFFFAOYSA-N
ID: LSGGYUPUDLLGDY-UHFFFAOYSA-N
Comment: Energy0
Num peaks: 6
123.0440559 1.101581315
268.0604342 2.62915603
270.0760843 0.7824134423
282.0760843 17.76619399
283.0600999 26.70603776
300.086649 43.49891667

Name: +ve in-silico MS/MS by CFM-ID for LSGGYUPUDLLGDY-UHFFFAOYSA-N
ID: LSGGYUPUDLLGDY-UHFFFAOYSA-N
Comment: Energy1
Num peaks: 12
122.0600403 1.229384555
123.0440559 2.599428985
148.0393049 4.587326182
149.0233204 6.643105786
150.0549549 6.948095506
151.0389705 10.92563183
268.0604342 2.20256481
270.0760843 2.047965101
272.0917343 6.489829891
282.0760843 11.88880441
283.0600999 11.75184816
300.086649 13.09550072

Name: +ve in-silico MS/MS by CFM-ID for LSGGYUPUDLLGDY-UHFFFAOYSA-N
ID: LSGGYUPUDLLGDY-UHFFFAOYSA-N
Comment: Energy2
Num peaks: 31
39.02292652 1.363047027
65.00219107 2.609974086
67.01784114 1.485446161
68.04947561 1.048771776
107.0491413 2.413127946
120.0443902 4.222349343
121.0284058 2.138384261
122.0600403 2.648926929
123.0440559 4.355344319
133.0284058 3.430759208
134.0600403 1.281706231
148.0393049 4.611273657
149.0233204 3.317814148
150.0549549 2.481191064
151.0389705 2.040825972
203.0338851 1.296600641
228.0655196 1.330603882
241.0495352 0.980763456
244.0604342 1.529280154
250.0498695 2.221764326
252.0655196 4.170876532
253.0495352 2.155742861
254.0811697 3.064153107
255.0651853 1.177188126
256.0604342 1.739357946
266.0447842 1.670390868
270.0760843 0.9948374891
272.0917343 1.303089349
282.0760843 2.971755686
283.0600999 2.221250617
284.0553488 1.623805983

Name: +ve in-silico MS/MS by CFM-ID for OPSVNFHESYGGIF-TWFYULLRSA-N
ID: OPSVNFHESYGGIF-TWFYULLRSA-N
Comment: Energy0
Num peaks: 8
174.9753034 0.8050623563
176.954568 0.7716214594
204.9858681 1.97954199
207.0015181 2.894698407
229.0222536 4.691512933
247.0328183 25.853271
249.0120828 0.7779087566
265.043383 42.45257249

Name: +ve in-silico MS/MS by CFM-ID for OPSVNFHESYGGIF-TWFYULLRSA-N
ID: OPSVNFHESYGGIF-TWFYULLRSA-N
Comment: Energy1
Num peaks: 20
65.03857658 1.231086176
67.05422664 1.093287946
69.06987671 0.8223209897
83.04914126 0.8608702694
85.06479133 0.7018330808
87.08044139 1.147229824
95.04914126 1.010728182
97.06479133 1.571046809
101.0960915 0.8772342858
104.9334386 14.24166391
106.9490886 22.98528652
141.0910061 1.087407638
143.1066561 0.6848606141
159.1015708 0.7000813989
167.1066561 0.8605255581
178.970218 0.8841482829
229.0222536 5.519776647
231.0015181 0.7370301105
247.0328183 13.08144432
265.043383 10.25221601

Name: +ve in-silico MS/MS by CFM-ID for OPSVNFHESYGGIF-TWFYULLRSA-N
ID: OPSVNFHESYGGIF-TWFYULLRSA-N
Comment: Energy2
Num peaks: 31
39.02292652 2.376632027
41.03857658 1.846869097
45.0334912 1.341334659
57.0334912 1.764243811
59.04914126 1.984162555
65.03857658 7.922113023
67.05422664 1.582889574
69.0334912 3.136206045
69.06987671 1.646206636
71.04914126 3.194216354
73.06479133 3.133094062
83.04914126 1.737038085
85.06479133 1.31473338
95.04914126 1.97433024
104.9334386 2.250164249
130.9490886 2.056009483
132.9647387 2.733905268
134.9803888 1.405645427
141.0910061 1.725087409
143.1066561 2.103402077
156.9647387 2.20178621
158.9803888 2.084452503
160.9960388 2.342972253
172.9596533 2.418331602
174.9753034 2.815533023
176.9909535 1.534474437
179.0066035 2.039572818
188.9909535 1.565689641
229.0222536 3.163730429
231.0015181 1.769925541
247.0328183 1.471613652

Name: +ve in-silico MS/MS by CFM-ID for OPSVNFHESYGGIF-FWWPZPIUSA-N
ID: OPSVNFHESYGGIF-FWWPZPIUSA-N
Comment: Energy0
Num peaks: 8
174.9753034 0.8050623563
176.954568 0.7716214594
204.9858681 1.97954199
207.0015181 2.894698407
229.0222536 4.691512933
247.0328183 25.853271
249.0120828 0.7779087566
265.043383 42.45257249

Name: +ve in-silico MS/MS by CFM-ID for OPSVNFHESYGGIF-FWWPZPIUSA-N
ID: OPSVNFHESYGGIF-FWWPZPIUSA-N
Comment: Energy1
Num peaks: 20
65.03857658 1.231086176
67.05422664 1.093287946
69.06987671 0.8223209897
83.04914126 0.8608702694
85.06479133 0.7018330808
87.08044139 1.147229824
95.04914126 1.010728182
97.06479133 1.571046809
101.0960915 0.8772342858
104.9334386 14.24166391
106.9490886 22.98528652
141.0910061 1.087407638
143.1066561 0.6848606141
159.1015708 0.7000813989
167.1066561 0.8605255581
178.970218 0.8841482829
229.0222536 5.519776647
231.0015181 0.7370301105
247.0328183 13.08144432
265.043383 10.25221601

Name: +ve in-silico MS/MS by CFM-ID for OPSVNFHESYGGIF-FWWPZPIUSA-N
ID: OPSVNFHESYGGIF-FWWPZPIUSA-N
Comment: Energy2
Num peaks: 31
39.02292652 2.376632027
41.03857658 1.846869097
45.0334912 1.341334659
57.0334912 1.764243811
59.04914126 1.984162555
65.03857658 7.922113023
67.05422664 1.582889574
69.0334912 3.136206045
69.06987671 1.646206636
71.04914126 3.194216354
73.06479133 3.133094062
83.04914126 1.737038085
85.06479133 1.31473338
95.04914126 1.97433024
104.9334386 2.250164249
130.9490886 2.056009483
132.9647387 2.733905268
134.9803888 1.405645427
141.0910061 1.725087409
143.1066561 2.103402077
156.9647387 2.20178621
158.9803888 2.084452503
160.9960388 2.342972253
172.9596533 2.418331602
174.9753034 2.815533023
176.9909535 1.534474437
179.0066035 2.039572818
188.9909535 1.565689641
229.0222536 3.163730429
231.0015181 1.769925541
247.0328183 1.471613652

Name: +ve in-silico MS/MS by CFM-ID for FXHBKLQQNAGNJN-UHFFFAOYSA-N
ID: FXHBKLQQNAGNJN-UHFFFAOYSA-N
Comment: Energy0
Num peaks: 6
15.02292652 0.3976686982
96.04439023 0.3571376524
228.0655196 9.782348147
230.0811697 2.091461968
244.0604342 0.9880456688
260.0917343 84.08396797

Name: +ve in-silico MS/MS by CFM-ID for FXHBKLQQNAGNJN-UHFFFAOYSA-N
ID: FXHBKLQQNAGNJN-UHFFFAOYSA-N
Comment: Energy1
Num peaks: 6
202.0498695 6.704473305
206.0811697 2.348060725
228.0655196 23.43301973
230.0811697 4.938856859
232.0968197 4.135760161
260.0917343 44.08755041

Name: +ve in-silico MS/MS by CFM-ID for FXHBKLQQNAGNJN-UHFFFAOYSA-N
ID: FXHBKLQQNAGNJN-UHFFFAOYSA-N
Comment: Energy2
Num peaks: 30
15.02292652 1.699797307
53.00219107 1.273688396
55.01784114 1.992406659
57.0334912 1.699371755
109.0284058 2.744448292
110.0600403 1.92730655
134.0600403 3.377492212
135.0440559 3.789214013
136.0756904 1.587620343
137.0597059 1.848328622
148.0393049 2.73482109
150.0549549 2.172749663
151.0389705 2.08706022
165.0546206 1.558310383
166.086255 1.627713811
172.0393049 9.18320048
174.0549549 4.950062016
176.070605 1.315173498
186.0549549 2.457997679
188.0342195 1.371531603
190.0498695 1.186014267
198.0549549 3.491022412
201.0546206 4.95889116
204.0655196 2.477130994
214.0498695 5.622082859
216.0655196 1.42109345
217.0495352 1.295107529
228.0655196 4.261455438
230.0811697 1.350783522
244.0604342 3.157831254

Name: +ve in-silico MS/MS by CFM-ID for SKDMRFXMURMAQL-UHFFFAOYSA-N
ID: SKDMRFXMURMAQL-UHFFFAOYSA-N
Comment: Energy0
Num peaks: 6
239.0702706 1.044570514
250.0498695 1.740370982
252.0655196 1.005343634
254.0811697 1.677768645
264.0655196 4.016283397
282.0760843 87.35683282

Name: +ve in-silico MS/MS by CFM-ID for SKDMRFXMURMAQL-UHFFFAOYSA-N
ID: SKDMRFXMURMAQL-UHFFFAOYSA-N
Comment: Energy1
Num peaks: 9
222.0549549 2.38266395
224.070605 3.731924999
226.086255 3.510143077
239.0702706 2.655414694
250.0498695 3.33507819
252.0655196 7.562430228
254.0811697 27.07201166
264.0655196 3.618366397
282.0760843 27.93776271

Name: +ve in-silico MS/MS by CFM-ID for SKDMRFXMURMAQL-UHFFFAOYSA-N
ID: SKDMRFXMURMAQL-UHFFFAOYSA-N
Comment: Energy2
Num peaks: 25
15.02292652 1.309602584
39.02292652 1.743471419
180.0443902 4.209016661
182.0600403 5.579607889
194.0600403 2.687422549
208.0393049 7.810347847
210.0549549 2.914049091
211.075356 2.361335129
212.0342195 3.284915858
212.070605 1.444386957
214.0498695 1.085404529
220.0393049 1.480447421
222.0549549 5.580566975
224.070605 3.648725887
226.086255 3.939972698
227.0702706 1.221666259
234.0549549 3.359182752
236.0342195 2.480157139
236.070605 6.727815494
238.0498695 6.097987301
250.0498695 1.456092972
252.0655196 1.66732641
254.0811697 3.845966258
264.0655196 3.648541378
266.0447842 1.13757018

Name: +ve in-silico MS/MS by CFM-ID for NCTKQVYMOAHHPE-SNVBAGLBSA-N
ID: NCTKQVYMOAHHPE-SNVBAGLBSA-N
Comment: Energy0
Num peaks: 6
228.0655196 2.873942597
230.0811697 1.315482697
232.0604342 1.827715326
234.0760843 1.61675037
242.0811697 9.29583483
260.0917343 75.59924359

Name: +ve in-silico MS/MS by CFM-ID for NCTKQVYMOAHHPE-SNVBAGLBSA-N
ID: NCTKQVYMOAHHPE-SNVBAGLBSA-N
Comment: Energy1
Num peaks: 11
96.04439023 1.182447359
137.0597059 1.181553832
151.075356 16.09128512
177.0546206 3.320476141
179.0702706 5.17438503
216.0655196 2.289020064
228.0655196 4.688163194
230.0811697 1.52891719
232.0968197 8.411492007
242.0811697 11.59532564
260.0917343 25.59100524

Name: +ve in-silico MS/MS by CFM-ID for NCTKQVYMOAHHPE-SNVBAGLBSA-N
ID: NCTKQVYMOAHHPE-SNVBAGLBSA-N
Comment: Energy2
Num peaks: 31
39.02292652 2.304650098
49.00727645 2.236929662
53.00219107 1.781431681
63.02292652 2.741761927
65.03857658 1.770008582
82.02874017 1.260648055
94.02874017 3.611646789
96.04439023 2.406344116
105.0334912 1.797535797
118.0287402 1.189384746
121.0647913 2.513776666
122.0236548 3.320531545
135.0440559 1.475594721
151.075356 6.214343823
156.0443902 1.607842347
158.0600403 1.312025356
160.0393049 3.103577517
170.0236548 3.438646174
172.0393049 3.377027536
174.0549549 1.875520229
184.0393049 1.987184561
186.0549549 2.341353791
188.070605 1.423286107
198.0549549 1.27383102
204.0655196 1.658227173
212.070605 2.068998107
214.0498695 1.827994561
214.086255 1.670624998
230.0811697 1.185658939
232.0968197 1.402077222
242.0811697 2.008090595

Name: +ve in-silico MS/MS by CFM-ID for GSMOOICPKHHWCP-UHFFFAOYSA-N
ID: GSMOOICPKHHWCP-UHFFFAOYSA-N
Comment: Energy0
Num peaks: 6
254.0811697 0.8006663807
268.0604342 2.410475254
270.0760843 4.587900256
272.0917343 1.333951537
282.0760843 12.31474028
300.086649 75.28853105

Name: +ve in-silico MS/MS by CFM-ID for GSMOOICPKHHWCP-UHFFFAOYSA-N
ID: GSMOOICPKHHWCP-UHFFFAOYSA-N
Comment: Energy1
Num peaks: 6
254.0811697 3.892947685
268.0604342 2.607199906
270.0760843 5.327280775
272.0917343 4.310602079
282.0760843 16.29543664
300.086649 55.47711973

Name: +ve in-silico MS/MS by CFM-ID for GSMOOICPKHHWCP-UHFFFAOYSA-N
ID: GSMOOICPKHHWCP-UHFFFAOYSA-N
Comment: Energy2
Num peaks: 29
15.02292652 1.59840688
39.02292652 1.59721645
49.00727645 2.423024948
51.02292652 1.224901275
104.0494756 2.126446664
105.0334912 2.535802343
106.0651257 3.60113412
129.0334912 1.224188512
158.0600403 5.688495196
160.0756904 1.494083884
182.0600403 2.605797239
186.0549549 1.428934546
198.0549549 1.19180263
210.0549549 1.553351688
224.070605 1.915031615
228.0655196 1.260288749
238.0498695 4.259810774
238.086255 7.435349663
240.0655196 5.46020199
252.0655196 2.080596152
254.0447842 2.488684812
254.0811697 10.80087045
256.0604342 3.93453617
268.0604342 1.633949115
270.0760843 2.31600324
272.0917343 1.212687685
274.0709989 1.17348316
282.0760843 2.70939587
284.0553488 1.347244267

Name: +ve in-silico MS/MS by CFM-ID for IVBXHDBKVLRPEJ-UHFFFAOYSA-N
ID: IVBXHDBKVLRPEJ-UHFFFAOYSA-N
Comment: Energy0
Num peaks: 6
120.0443902 1.202959196
268.0604342 4.861740777
270.0760843 1.419066195
282.0760843 20.56197653
283.0600999 1.373668512
300.086649 62.49691451

Name: +ve in-silico MS/MS by CFM-ID for IVBXHDBKVLRPEJ-UHFFFAOYSA-N
ID: IVBXHDBKVLRPEJ-UHFFFAOYSA-N
Comment: Energy1
Num peaks: 13
118.0287402 7.559085671
120.0443902 11.4196014
153.0546206 2.106783712
179.0338851 3.0222602
181.0495352 8.760619079
268.0604342 3.759726212
270.0760843 2.153663067
272.0917343 10.17159628
273.0757499 1.805052707
274.0709989 1.565522844
282.0760843 10.97887762
283.0600999 1.786051849
300.086649 15.30561067

Name: +ve in-silico MS/MS by CFM-ID for IVBXHDBKVLRPEJ-UHFFFAOYSA-N
ID: IVBXHDBKVLRPEJ-UHFFFAOYSA-N
Comment: Energy2
Num peaks: 31
49.00727645 1.686760399
51.02292652 2.247842671
55.01784114 1.686268284
65.03857658 0.9789839396
79.01784114 1.892044683
92.04947561 9.898714964
93.0334912 0.9587549164
97.02840582 0.843536758
103.0178411 0.9331918921
104.0494756 2.412753684
118.0287402 4.762456284
120.0443902 10.24226376
125.0233204 0.9883706433
172.0393049 1.321312785
212.0342195 2.746326398
214.0498695 0.969485414
216.0655196 1.468384009
224.0342195 1.316748042
226.0498695 1.779702799
228.0291341 0.9119126246
228.0655196 3.801213798
252.0655196 5.772535931
254.0447842 1.934101978
254.0811697 2.584227648
256.0604342 1.222470884
266.0447842 1.080113376
268.0240487 1.091147841
268.0604342 1.317842061
272.0917343 0.8446955433
282.0760843 2.823501132
284.0553488 1.618770719

Name: +ve in-silico MS/MS by CFM-ID for PVLVGAVXXNMXPT-UHFFFAOYSA-N
ID: PVLVGAVXXNMXPT-UHFFFAOYSA-N
Comment: Energy0
Num peaks: 6
196.0604342 0.6357020284
268.0604342 1.011153215
270.0760843 0.5894794411
272.0917343 0.528622058
282.0760843 53.00356741
300.086649 40.61466668

Name: +ve in-silico MS/MS by CFM-ID for PVLVGAVXXNMXPT-UHFFFAOYSA-N
ID: PVLVGAVXXNMXPT-UHFFFAOYSA-N
Comment: Energy1
Num peaks: 11
105.0334912 3.191178498
183.0440559 1.86028914
194.0447842 2.900982917
196.0604342 3.598609062
252.0655196 3.614748811
254.0811697 1.750736029
268.0604342 2.551141285
270.0760843 3.055677953
272.0917343 9.109465531
282.0760843 41.07083464
300.086649 8.383907269

Name: +ve in-silico MS/MS by CFM-ID for PVLVGAVXXNMXPT-UHFFFAOYSA-N
ID: PVLVGAVXXNMXPT-UHFFFAOYSA-N
Comment: Energy2
Num peaks: 31
45.0334912 7.06828873
49.00727645 1.497778682
51.02292652 1.396849094
53.00219107 3.202719352
55.01784114 1.046480363
65.00219107 1.164509737
71.01275576 2.30436683
73.02840582 1.702358722
96.04439023 1.411740993
100.0393049 1.086117528
105.0334912 4.459725443
111.0440559 1.429776744
117.0334912 1.191157651
129.0334912 1.183410197
154.0498695 1.130473345
159.0440559 1.197884929
166.0498695 7.18558623
168.0655196 2.158041095
183.0440559 1.16266042
194.0447842 1.186158636
208.0393049 1.031891901
210.0549549 2.152553962
212.070605 3.109412313
227.0702706 2.12794251
238.0498695 3.446754556
252.0655196 1.434654216
254.0811697 1.424032866
255.0651853 1.282242053
266.0447842 2.402365466
282.0760843 3.832061928
284.0553488 1.674489165

Name: +ve in-silico MS/MS by CFM-ID for WUNSWKSWDUMDTB-UHFFFAOYSA-N
ID: WUNSWKSWDUMDTB-UHFFFAOYSA-N
Comment: Energy0
Num peaks: 6
239.0702706 1.041266945
250.0498695 1.664465976
252.0655196 1.083286233
254.0811697 1.556357124
264.0655196 4.026269519
282.0760843 87.27334007

Name: +ve in-silico MS/MS by CFM-ID for WUNSWKSWDUMDTB-UHFFFAOYSA-N
ID: WUNSWKSWDUMDTB-UHFFFAOYSA-N
Comment: Energy1
Num peaks: 8
237.0546206 6.59611829
238.0498695 3.000291045
239.0702706 2.778819198
250.0498695 3.004777288
252.0655196 6.98752571
254.0811697 23.38701341
264.0655196 4.19429275
282.0760843 30.57938065

Name: +ve in-silico MS/MS by CFM-ID for WUNSWKSWDUMDTB-UHFFFAOYSA-N
ID: WUNSWKSWDUMDTB-UHFFFAOYSA-N
Comment: Energy2
Num peaks: 23
180.0443902 4.135326149
182.0600403 5.472287393
194.0600403 2.753483252
208.0393049 11.19951796
209.0597059 1.477884062
210.0549549 4.985937383
211.075356 1.703744209
212.070605 1.509911306
214.0498695 1.788125232
220.0393049 4.694796444
222.0549549 4.158566946
224.070605 2.967621893
226.086255 3.209405522
234.0549549 2.116932293
236.0342195 1.593037859
236.070605 3.802146225
237.0546206 4.592854451
238.0498695 6.056287348
250.0498695 1.523158979
252.0655196 1.645793457
254.0811697 3.589561746
264.0655196 3.605746704
266.0447842 1.581639434

Name: +ve in-silico MS/MS by CFM-ID for XOGUTFBJMLTSNV-PXGKHDNCSA-N
ID: XOGUTFBJMLTSNV-PXGKHDNCSA-N
Comment: Energy0
Num peaks: 9
115.075356 1.427592626
141.0910061 1.286126422
148.9596533 2.04018146
157.0859207 1.57415928
159.1015708 3.150009061
161.1172208 0.9571646451
229.0222536 0.9406645789
247.0328183 14.97969663
265.043383 54.47062793

Name: +ve in-silico MS/MS by CFM-ID for XOGUTFBJMLTSNV-PXGKHDNCSA-N
ID: XOGUTFBJMLTSNV-PXGKHDNCSA-N
Comment: Energy1
Num peaks: 14
97.06479133 0.913360113
104.9334386 29.60892769
106.9490886 30.80146024
115.075356 1.886457145
130.9490886 0.9528403929
132.9647387 0.8007443049
148.9596533 1.709249434
174.9753034 0.7368367527
176.9909535 1.010654526
186.9753034 1.266172608
204.9858681 0.9098631103
207.0015181 0.8028837347
247.0328183 3.306451567
265.043383 5.693334095

Name: +ve in-silico MS/MS by CFM-ID for XOGUTFBJMLTSNV-PXGKHDNCSA-N
ID: XOGUTFBJMLTSNV-PXGKHDNCSA-N
Comment: Energy2
Num peaks: 29
39.02292652 1.379639124
41.00219107 1.252440107
41.03857658 4.360644758
43.01784114 1.224723582
43.05422664 1.066003042
45.0334912 1.559979223
65.03857658 7.956861823
67.01784114 1.920525844
67.05422664 3.81693306
69.0334912 4.603752751
69.06987671 2.756303819
71.04914126 3.488065311
71.08552677 2.650443671
83.04914126 6.895053915
85.06479133 6.688411032
87.08044139 1.017685523
89.09609146 1.453518766
97.06479133 3.677408282
99.08044139 1.770439212
104.9334386 2.116811746
106.9490886 1.001332837
113.0597059 1.081156677
115.075356 2.05802655
130.9490886 4.35092583
132.9647387 1.748181681
139.075356 1.669372225
141.0910061 2.463808797
143.1066561 2.471527972
148.9596533 2.066709137

Name: +ve in-silico MS/MS by CFM-ID for MWMMPGDUPHYPAA-FPYGCLRLSA-N
ID: MWMMPGDUPHYPAA-FPYGCLRLSA-N
Comment: Energy0
Num peaks: 6
105.0334912 1.527793273
119.0491413 1.467018897
188.0342195 2.071643096
264.0655196 6.118541978
265.0495352 1.479078521
282.0760843 74.85445364

Name: +ve in-silico MS/MS by CFM-ID for MWMMPGDUPHYPAA-FPYGCLRLSA-N
ID: MWMMPGDUPHYPAA-FPYGCLRLSA-N
Comment: Energy1
Num peaks: 13
105.0334912 8.499835004
107.0491413 3.083299194
119.0491413 8.563909815
121.0284058 7.441085027
174.0185694 1.809864117
186.0185694 1.82105067
188.0342195 5.01680153
238.0498695 1.77247197
240.0655196 2.384647432
252.0655196 2.4555933
254.0811697 4.792153028
264.0655196 8.063216019
282.0760843 24.88433532

Name: +ve in-silico MS/MS by CFM-ID for MWMMPGDUPHYPAA-FPYGCLRLSA-N
ID: MWMMPGDUPHYPAA-FPYGCLRLSA-N
Comment: Energy2
Num peaks: 31
41.00219107 1.000595314
49.00727645 1.990980519
53.00219107 1.003714054
63.02292652 1.001943011
65.03857658 1.314983838
67.01784114 1.179314103
75.02292652 2.022500634
77.03857658 4.330696389
79.01784114 1.931937615
79.05422664 2.451363343
87.02292652 1.014686733
89.03857658 3.427360653
91.05422664 2.870577685
93.0334912 3.579778781
99.02292652 1.094280571
101.0385766 3.960262409
103.0542266 2.350544817
105.0334912 6.025469141
106.0287402 1.32666616
107.0491413 3.194894094
119.0491413 4.087324624
121.0284058 4.660849915
129.0334912 1.917407366
131.0491413 4.071792685
134.0236548 4.007705673
136.0393049 1.789824648
145.0284058 0.9879508233
236.070605 2.465663317
240.0655196 1.202882191
250.0498695 1.114876185
264.0655196 1.570695964

Name: +ve in-silico MS/MS by CFM-ID for BCXQLGDASPGHEC-UHFFFAOYSA-N
ID: BCXQLGDASPGHEC-UHFFFAOYSA-N
Comment: Energy0
Num peaks: 6
15.02292652 0.3890442461
204.0655196 0.466494443
228.0655196 12.93895408
230.0811697 3.274959875
244.0604342 1.257456729
260.0917343 79.99337688

Name: +ve in-silico MS/MS by CFM-ID for BCXQLGDASPGHEC-UHFFFAOYSA-N
ID: BCXQLGDASPGHEC-UHFFFAOYSA-N
Comment: Energy1
Num peaks: 6
198.0549549 1.767577922
228.0655196 22.22703096
230.0811697 2.632405487
232.0968197 4.913213826
244.0604342 2.67573051
260.0917343 56.17027274

Name: +ve in-silico MS/MS by CFM-ID for BCXQLGDASPGHEC-UHFFFAOYSA-N
ID: BCXQLGDASPGHEC-UHFFFAOYSA-N
Comment: Energy2
Num peaks: 12
57.0334912 4.689980644
148.0393049 4.30002239
172.0393049 6.208149631
174.0549549 5.738444237
186.0549549 2.882905546
198.0549549 16.00936473
200.070605 5.508991101
204.0655196 2.785374453
214.0498695 14.05485387
216.0655196 6.476751253
228.0655196 9.398536167
244.0604342 4.284023731

Name: +ve in-silico MS/MS by CFM-ID for MQQYHSBZXCCKJH-AWEZNQCLSA-N
ID: MQQYHSBZXCCKJH-AWEZNQCLSA-N
Comment: Energy0
Num peaks: 6
158.0600403 6.41573723
174.0549549 12.43056681
228.0655196 3.376282778
242.0811697 2.047878181
244.0604342 1.564532637
260.0917343 66.44803227

Name: +ve in-silico MS/MS by CFM-ID for MQQYHSBZXCCKJH-AWEZNQCLSA-N
ID: MQQYHSBZXCCKJH-AWEZNQCLSA-N
Comment: Energy1
Num peaks: 8
33.0334912 5.617855362
158.0600403 3.440011513
174.0549549 22.19082575
186.0549549 2.996985663
228.0655196 4.459833953
232.0968197 6.633182319
242.0811697 2.609824422
260.0917343 32.80963248

Name: +ve in-silico MS/MS by CFM-ID for MQQYHSBZXCCKJH-AWEZNQCLSA-N
ID: MQQYHSBZXCCKJH-AWEZNQCLSA-N
Comment: Energy2
Num peaks: 7
130.0651257 4.260652466
132.0443902 5.156374143
158.0236548 3.502460975
158.0600403 28.22404052
159.0440559 3.746650321
174.0549549 33.72598061
176.070605 3.783944884

Name: +ve in-silico MS/MS by CFM-ID for DHCQMPACRKPGAX-UHFFFAOYSA-N
ID: DHCQMPACRKPGAX-UHFFFAOYSA-N
Comment: Energy0
Num peaks: 6
239.0702706 1.037930934
250.0498695 1.782338482
252.0655196 1.175814849
254.0811697 1.832025895
264.0655196 3.990846279
282.0760843 86.67715237

Name: +ve in-silico MS/MS by CFM-ID for DHCQMPACRKPGAX-UHFFFAOYSA-N
ID: DHCQMPACRKPGAX-UHFFFAOYSA-N
Comment: Energy1
Num peaks: 9
226.086255 2.101659052
238.0498695 2.080416134
239.0702706 2.965038497
240.0655196 3.483620184
250.0498695 3.320329377
252.0655196 5.430081408
254.0811697 26.89759209
264.0655196 4.025967603
282.0760843 31.32582171

Name: +ve in-silico MS/MS by CFM-ID for DHCQMPACRKPGAX-UHFFFAOYSA-N
ID: DHCQMPACRKPGAX-UHFFFAOYSA-N
Comment: Energy2
Num peaks: 24
15.02292652 1.425956823
167.0491413 1.375549044
180.0443902 4.892074041
182.0600403 5.546743352
194.0600403 2.927102567
208.0393049 8.306124008
210.0549549 3.104516212
211.075356 2.08070716
212.070605 1.918807318
220.0393049 1.888730851
222.0549549 6.01088534
224.0342195 1.263114246
224.070605 3.777118803
226.086255 3.351911009
227.0702706 1.439311826
234.0549549 3.926672977
236.0342195 2.278306205
236.070605 6.82869535
238.0498695 5.613478494
250.0498695 1.736427507
252.0655196 1.94848999
254.0811697 3.467110205
264.0655196 4.024192725
266.0447842 1.718082399

Name: +ve in-silico MS/MS by CFM-ID for LPUGGFROWXFRHP-UHFFFAOYSA-N
ID: LPUGGFROWXFRHP-UHFFFAOYSA-N
Comment: Energy0
Num peaks: 6
15.02292652 0.4147815419
228.0655196 2.847325682
230.0811697 1.050400578
231.0651853 0.4484903174
244.0604342 1.056526034
260.0917343 92.00158264

Name: +ve in-silico MS/MS by CFM-ID for LPUGGFROWXFRHP-UHFFFAOYSA-N
ID: LPUGGFROWXFRHP-UHFFFAOYSA-N
Comment: Energy1
Num peaks: 6
172.0393049 2.78597867
228.0655196 11.41066564
230.0811697 4.851070374
232.0968197 5.094925603
244.0604342 2.344307116
260.0917343 56.26655883

Name: +ve in-silico MS/MS by CFM-ID for LPUGGFROWXFRHP-UHFFFAOYSA-N
ID: LPUGGFROWXFRHP-UHFFFAOYSA-N
Comment: Energy2
Num peaks: 31
15.02292652 1.66804178
53.00219107 2.228089765
54.03382555 1.490113665
55.01784114 2.223185138
57.0334912 2.145566392
79.01784114 3.449850846
82.02874017 1.301935505
84.04439023 2.067032503
119.0127558 2.890950287
134.0600403 1.457919763
135.0440559 1.241125351
137.0597059 2.629372018
145.0284058 2.706752784
148.0393049 4.105866214
150.0549549 4.203566675
151.0389705 1.8432192
165.0546206 1.65522235
166.086255 2.228279308
172.0393049 5.823075605
174.0549549 2.720146312
186.0549549 2.906687056
189.0546206 1.392037326
198.0549549 1.515025264
200.0342195 1.709443783
201.0546206 2.565167883
214.0498695 2.92998318
216.0655196 3.097310151
217.0495352 2.152837951
228.0291341 1.328139783
228.0655196 1.752425333
244.0604342 3.384634678

Name: +ve in-silico MS/MS by CFM-ID for QQFHUGJORXZFDN-UHFFFAOYSA-N
ID: QQFHUGJORXZFDN-UHFFFAOYSA-N
Comment: Energy0
Num peaks: 6
249.0546206 1.431817806
251.0702706 1.443509357
252.0655196 0.9027314669
254.0811697 0.722182651
264.0655196 1.557900495
282.0760843 91.06287719

Name: +ve in-silico MS/MS by CFM-ID for QQFHUGJORXZFDN-UHFFFAOYSA-N
ID: QQFHUGJORXZFDN-UHFFFAOYSA-N
Comment: Energy1
Num peaks: 6
222.0549549 2.149065002
236.070605 2.012747843
252.0655196 7.459714186
254.0811697 12.47881803
264.0655196 4.93706806
282.0760843 56.38499522

Name: +ve in-silico MS/MS by CFM-ID for QQFHUGJORXZFDN-UHFFFAOYSA-N
ID: QQFHUGJORXZFDN-UHFFFAOYSA-N
Comment: Energy2
Num peaks: 20
15.02292652 2.454850837
49.00727645 2.005050139
181.0647913 1.976207265
182.0600403 2.882567133
184.0393049 1.422548757
210.0549549 10.39454367
212.070605 1.669324025
221.0597059 10.03506482
222.0549549 3.61673226
223.075356 5.685228079
235.0389705 5.887481244
236.070605 3.509827986
238.0498695 4.54477487
249.0546206 5.783000075
251.0702706 2.852821929
252.0655196 1.919332936
254.0811697 2.40075361
256.0604342 2.426017244
264.0655196 5.368886149
266.0447842 3.815794136

Name: +ve in-silico MS/MS by CFM-ID for CERGIBRKVLXZNW-UHFFFAOYSA-N
ID: CERGIBRKVLXZNW-UHFFFAOYSA-N
Comment: Energy0
Num peaks: 6
15.02292652 0.3979560132
228.0655196 9.05692965
230.0811697 2.360397716
231.0651853 0.6259799336
244.0604342 0.9900594663
260.0917343 84.66323014

Name: +ve in-silico MS/MS by CFM-ID for CERGIBRKVLXZNW-UHFFFAOYSA-N
ID: CERGIBRKVLXZNW-UHFFFAOYSA-N
Comment: Energy1
Num peaks: 6
204.0655196 2.00378796
206.0811697 2.337244131
228.0655196 16.52975209
232.0968197 3.962996749
244.0604342 2.583091613
260.0917343 62.35091701

Name: +ve in-silico MS/MS by CFM-ID for CERGIBRKVLXZNW-UHFFFAOYSA-N
ID: CERGIBRKVLXZNW-UHFFFAOYSA-N
Comment: Energy2
Num peaks: 24
15.02292652 1.646828191
55.01784114 4.080585709
57.0334912 2.030084018
95.01275576 5.183986852
109.0284058 3.14026118
135.0440559 5.900661752
137.0597059 1.93419377
148.0393049 2.117226611
149.0233204 3.692838943
151.0389705 3.131991623
165.0546206 2.108190549
172.0393049 6.069972438
174.0549549 3.933946003
186.0549549 2.57249376
198.0549549 3.509002128
200.070605 1.160155666
201.0546206 7.895558136
204.0655196 3.3368464
214.0498695 4.818399731
216.0655196 1.275377211
217.0495352 3.045302966
228.0655196 4.344198019
230.0811697 1.372613998
244.0604342 2.343651242

Name: +ve in-silico MS/MS by CFM-ID for XKWQECWFQVTROA-UHFFFAOYSA-N
ID: XKWQECWFQVTROA-UHFFFAOYSA-N
Comment: Energy0
Num peaks: 6
254.0811697 1.639767452
268.0604342 3.271574613
270.0760843 7.066380708
272.0917343 2.076774521
282.0760843 10.79859987
300.086649 70.17481837

Name: +ve in-silico MS/MS by CFM-ID for XKWQECWFQVTROA-UHFFFAOYSA-N
ID: XKWQECWFQVTROA-UHFFFAOYSA-N
Comment: Energy1
Num peaks: 6
268.0604342 10.37842026
270.0760843 6.345517243
272.0917343 2.948805869
282.0760843 14.08736102
284.0553488 3.34027392
300.086649 51.90542449

Name: +ve in-silico MS/MS by CFM-ID for XKWQECWFQVTROA-UHFFFAOYSA-N
ID: XKWQECWFQVTROA-UHFFFAOYSA-N
Comment: Energy2
Num peaks: 18
15.02292652 1.647976073
39.02292652 1.693001486
55.01784114 6.247413288
69.0334912 2.185571681
200.070605 2.629757025
210.0549549 2.53478797
212.070605 2.15147851
224.070605 5.284372923
238.0498695 7.003857301
238.086255 7.706628388
240.0655196 14.06436787
252.0655196 2.016082755
254.0447842 3.469754364
254.0811697 10.57720586
256.0604342 5.814416828
268.0604342 1.76240024
270.0760843 2.747130261
282.0760843 1.656747749

Name: +ve in-silico MS/MS by CFM-ID for JHKXVYTWMTYSLE-KTVTWTSSSA-N
ID: JHKXVYTWMTYSLE-KTVTWTSSSA-N
Comment: Energy0
Num peaks: 10
67.05422664 1.964224156
73.06479133 2.210850249
141.0910061 2.615412902
148.9596533 3.027362696
190.970218 2.631564094
204.9858681 3.240861937
207.0015181 3.621664677
229.0222536 4.17439635
247.0328183 41.15247514
265.043383 15.66157137

Name: +ve in-silico MS/MS by CFM-ID for JHKXVYTWMTYSLE-KTVTWTSSSA-N
ID: JHKXVYTWMTYSLE-KTVTWTSSSA-N
Comment: Energy1
Num peaks: 16
67.05422664 3.186991267
73.06479133 1.782186601
85.06479133 1.329105574
97.06479133 3.45304243
99.08044139 1.148796385
102.9177885 2.166135564
104.9334386 23.60725748
106.9490886 22.80619351
115.075356 1.190199748
148.9596533 2.587833287
178.970218 2.032739151
190.970218 2.917958513
207.0015181 1.101825493
229.0222536 1.923598978
247.0328183 6.895370985
265.043383 2.334139697

Name: +ve in-silico MS/MS by CFM-ID for JHKXVYTWMTYSLE-KTVTWTSSSA-N
ID: JHKXVYTWMTYSLE-KTVTWTSSSA-N
Comment: Energy2
Num peaks: 31
55.01784114 1.055544422
55.05422664 3.773240911
57.0334912 1.355537159
65.03857658 3.62090465
67.05422664 9.070584653
69.0334912 1.87423075
69.06987671 4.154840678
71.08552677 0.9882877558
73.06479133 1.124237775
85.06479133 1.812621144
87.04405588 1.183700596
95.04914126 1.11386097
97.06479133 2.526629616
99.04405588 1.092779783
99.08044139 1.110991982
102.9177885 1.263409269
104.9334386 2.546317572
128.9334386 3.587606722
130.9490886 6.544442939
132.9647387 1.976801519
139.075356 1.529579918
141.0910061 2.296934066
143.1066561 2.036460745
144.9283532 1.81966847
146.9440033 3.626884911
148.9596533 9.169269031
150.9753034 0.9637563803
190.970218 1.337283358
229.0222536 2.305551141
231.0015181 1.523307195
247.0328183 1.008350999

Name: +ve in-silico MS/MS by CFM-ID for PFXGXKFPTAJYHV-UHFFFAOYSA-N
ID: PFXGXKFPTAJYHV-UHFFFAOYSA-N
Comment: Energy0
Num peaks: 6
239.0702706 1.035274284
250.0498695 1.708506033
252.0655196 1.248857228
254.0811697 1.70806519
264.0655196 4.00498516
282.0760843 86.72469487

Name: +ve in-silico MS/MS by CFM-ID for PFXGXKFPTAJYHV-UHFFFAOYSA-N
ID: PFXGXKFPTAJYHV-UHFFFAOYSA-N
Comment: Energy1
Num peaks: 7
237.0546206 7.3057505
238.0498695 3.201291005
240.0655196 4.108472548
252.0655196 4.436701734
254.0811697 22.07892542
264.0655196 4.659655052
282.0760843 34.50567922

Name: +ve in-silico MS/MS by CFM-ID for PFXGXKFPTAJYHV-UHFFFAOYSA-N
ID: PFXGXKFPTAJYHV-UHFFFAOYSA-N
Comment: Energy2
Num peaks: 23
15.02292652 1.420553044
167.0491413 1.580702472
180.0443902 4.627200218
182.0600403 5.29599212
194.0600403 2.968525128
208.0393049 11.91716815
209.0597059 1.631653677
210.0549549 4.995003164
212.070605 1.597145935
220.0393049 5.016240745
222.0549549 3.933071977
224.070605 3.033861488
226.086255 2.260212242
234.0549549 2.247681329
236.0342195 1.774220358
236.070605 3.488882645
237.0546206 5.061357219
238.0498695 5.422090484
250.0498695 1.733355595
252.0655196 1.876634519
254.0811697 3.420813567
264.0655196 3.931857702
266.0447842 2.130699266

Name: +ve in-silico MS/MS by CFM-ID for JHKXVYTWMTYSLE-WTGHHNIFSA-N
ID: JHKXVYTWMTYSLE-WTGHHNIFSA-N
Comment: Energy0
Num peaks: 10
67.05422664 1.964224156
73.06479133 2.210850249
141.0910061 2.615412902
148.9596533 3.027362696
190.970218 2.631564094
204.9858681 3.240861937
207.0015181 3.621664677
229.0222536 4.17439635
247.0328183 41.15247514
265.043383 15.66157137

Name: +ve in-silico MS/MS by CFM-ID for JHKXVYTWMTYSLE-WTGHHNIFSA-N
ID: JHKXVYTWMTYSLE-WTGHHNIFSA-N
Comment: Energy1
Num peaks: 16
67.05422664 3.186991267
73.06479133 1.782186601
85.06479133 1.329105574
97.06479133 3.45304243
99.08044139 1.148796385
102.9177885 2.166135564
104.9334386 23.60725748
106.9490886 22.80619351
115.075356 1.190199748
148.9596533 2.587833287
178.970218 2.032739151
190.970218 2.917958513
207.0015181 1.101825493
229.0222536 1.923598978
247.0328183 6.895370985
265.043383 2.334139697

Name: +ve in-silico MS/MS by CFM-ID for JHKXVYTWMTYSLE-WTGHHNIFSA-N
ID: JHKXVYTWMTYSLE-WTGHHNIFSA-N
Comment: Energy2
Num peaks: 31
55.01784114 1.055544422
55.05422664 3.773240911
57.0334912 1.355537159
65.03857658 3.62090465
67.05422664 9.070584653
69.0334912 1.87423075
69.06987671 4.154840678
71.08552677 0.9882877558
73.06479133 1.124237775
85.06479133 1.812621144
87.04405588 1.183700596
95.04914126 1.11386097
97.06479133 2.526629616
99.04405588 1.092779783
99.08044139 1.110991982
102.9177885 1.263409269
104.9334386 2.546317572
128.9334386 3.587606722
130.9490886 6.544442939
132.9647387 1.976801519
139.075356 1.529579918
141.0910061 2.296934066
143.1066561 2.036460745
144.9283532 1.81966847
146.9440033 3.626884911
148.9596533 9.169269031
150.9753034 0.9637563803
190.970218 1.337283358
229.0222536 2.305551141
231.0015181 1.523307195
247.0328183 1.008350999

Name: +ve in-silico MS/MS by CFM-ID for XOGUTFBJMLTSNV-TWFYULLRSA-N
ID: XOGUTFBJMLTSNV-TWFYULLRSA-N
Comment: Energy0
Num peaks: 9
115.075356 1.427592626
141.0910061 1.286126422
148.9596533 2.04018146
157.0859207 1.57415928
159.1015708 3.150009061
161.1172208 0.9571646451
229.0222536 0.9406645789
247.0328183 14.97969663
265.043383 54.47062793

Name: +ve in-silico MS/MS by CFM-ID for XOGUTFBJMLTSNV-TWFYULLRSA-N
ID: XOGUTFBJMLTSNV-TWFYULLRSA-N
Comment: Energy1
Num peaks: 14
97.06479133 0.913360113
104.9334386 29.60892769
106.9490886 30.80146024
115.075356 1.886457145
130.9490886 0.9528403929
132.9647387 0.8007443049
148.9596533 1.709249434
174.9753034 0.7368367527
176.9909535 1.010654526
186.9753034 1.266172608
204.9858681 0.9098631103
207.0015181 0.8028837347
247.0328183 3.306451567
265.043383 5.693334095

Name: +ve in-silico MS/MS by CFM-ID for XOGUTFBJMLTSNV-TWFYULLRSA-N
ID: XOGUTFBJMLTSNV-TWFYULLRSA-N
Comment: Energy2
Num peaks: 29
39.02292652 1.379639124
41.00219107 1.252440107
41.03857658 4.360644758
43.01784114 1.224723582
43.05422664 1.066003042
45.0334912 1.559979223
65.03857658 7.956861823
67.01784114 1.920525844
67.05422664 3.81693306
69.0334912 4.603752751
69.06987671 2.756303819
71.04914126 3.488065311
71.08552677 2.650443671
83.04914126 6.895053915
85.06479133 6.688411032
87.08044139 1.017685523
89.09609146 1.453518766
97.06479133 3.677408282
99.08044139 1.770439212
104.9334386 2.116811746
106.9490886 1.001332837
113.0597059 1.081156677
115.075356 2.05802655
130.9490886 4.35092583
132.9647387 1.748181681
139.075356 1.669372225
141.0910061 2.463808797
143.1066561 2.471527972
148.9596533 2.066709137

Name: +ve in-silico MS/MS by CFM-ID for BNTZGUBSNBFJJA-UHFFFAOYSA-N
ID: BNTZGUBSNBFJJA-UHFFFAOYSA-N
Comment: Energy0
Num peaks: 6
15.02292652 0.3765648896
250.0498695 4.298739364
252.0655196 1.933007704
264.0655196 13.71958341
266.0447842 1.095521583
282.0760843 76.83147942

Name: +ve in-silico MS/MS by CFM-ID for BNTZGUBSNBFJJA-UHFFFAOYSA-N
ID: BNTZGUBSNBFJJA-UHFFFAOYSA-N
Comment: Energy1
Num peaks: 6
250.0498695 6.124271417
252.0655196 4.942836126
254.0811697 11.59090981
264.0655196 16.14725838
266.0447842 4.642325425
282.0760843 37.52576602

Name: +ve in-silico MS/MS by CFM-ID for BNTZGUBSNBFJJA-UHFFFAOYSA-N
ID: BNTZGUBSNBFJJA-UHFFFAOYSA-N
Comment: Energy2
Num peaks: 22
15.02292652 2.143968761
39.02292652 7.0741972
41.03857658 1.427786131
51.02292652 1.708944557
55.01784114 1.266505058
160.0393049 1.812350975
172.0393049 2.396600785
182.0236548 2.008934255
198.0549549 1.941183417
208.0393049 3.346344805
210.0549549 2.441567186
214.0498695 1.532170884
222.0549549 8.888464474
224.070605 2.966352311
236.0342195 2.5683684
236.070605 8.891775539
238.0498695 5.579501546
250.0498695 4.225317763
252.0655196 4.561334794
254.0811697 1.569870569
264.0655196 9.818785065
266.0447842 2.92988225

Name: +ve in-silico MS/MS by CFM-ID for XOGUTFBJMLTSNV-XCPMLMSESA-N
ID: XOGUTFBJMLTSNV-XCPMLMSESA-N
Comment: Energy0
Num peaks: 9
115.075356 1.427592626
141.0910061 1.286126422
148.9596533 2.04018146
157.0859207 1.57415928
159.1015708 3.150009061
161.1172208 0.9571646451
229.0222536 0.9406645789
247.0328183 14.97969663
265.043383 54.47062793

Name: +ve in-silico MS/MS by CFM-ID for XOGUTFBJMLTSNV-XCPMLMSESA-N
ID: XOGUTFBJMLTSNV-XCPMLMSESA-N
Comment: Energy1
Num peaks: 14
97.06479133 0.913360113
104.9334386 29.60892769
106.9490886 30.80146024
115.075356 1.886457145
130.9490886 0.9528403929
132.9647387 0.8007443049
148.9596533 1.709249434
174.9753034 0.7368367527
176.9909535 1.010654526
186.9753034 1.266172608
204.9858681 0.9098631103
207.0015181 0.8028837347
247.0328183 3.306451567
265.043383 5.693334095

Name: +ve in-silico MS/MS by CFM-ID for XOGUTFBJMLTSNV-XCPMLMSESA-N
ID: XOGUTFBJMLTSNV-XCPMLMSESA-N
Comment: Energy2
Num peaks: 29
39.02292652 1.379639124
41.00219107 1.252440107
41.03857658 4.360644758
43.01784114 1.224723582
43.05422664 1.066003042
45.0334912 1.559979223
65.03857658 7.956861823
67.01784114 1.920525844
67.05422664 3.81693306
69.0334912 4.603752751
69.06987671 2.756303819
71.04914126 3.488065311
71.08552677 2.650443671
83.04914126 6.895053915
85.06479133 6.688411032
87.08044139 1.017685523
89.09609146 1.453518766
97.06479133 3.677408282
99.08044139 1.770439212
104.9334386 2.116811746
106.9490886 1.001332837
113.0597059 1.081156677
115.075356 2.05802655
130.9490886 4.35092583
132.9647387 1.748181681
139.075356 1.669372225
141.0910061 2.463808797
143.1066561 2.471527972
148.9596533 2.066709137

Name: +ve in-silico MS/MS by CFM-ID for UWIZBJUIIONJTR-UHFFFAOYSA-N
ID: UWIZBJUIIONJTR-UHFFFAOYSA-N
Comment: Energy0
Num peaks: 6
44.99710569 0.1405974006
51.02292652 0.1080854254
221.0597059 0.2524410124
237.0546206 1.917800198
239.0338851 0.2379735444
265.0495352 97.06583183

Name: +ve in-silico MS/MS by CFM-ID for UWIZBJUIIONJTR-UHFFFAOYSA-N
ID: UWIZBJUIIONJTR-UHFFFAOYSA-N
Comment: Energy1
Num peaks: 6
51.02292652 0.3317042912
221.0597059 0.6778043589
237.0182351 1.38434385
237.0546206 2.472132527
239.0338851 2.498049615
265.0495352 91.57001738

Name: +ve in-silico MS/MS by CFM-ID for UWIZBJUIIONJTR-UHFFFAOYSA-N
ID: UWIZBJUIIONJTR-UHFFFAOYSA-N
Comment: Energy2
Num peaks: 9
49.00727645 4.362563213
195.0440559 17.34618439
207.0440559 9.099285297
209.0233204 4.19777592
209.0597059 3.698864971
221.0597059 12.73250638
237.0546206 19.10420153
239.0338851 3.818106345
265.0495352 9.234279054

Name: +ve in-silico MS/MS by CFM-ID for OAQHRJFPPJOCJD-MRVPVSSYSA-N
ID: OAQHRJFPPJOCJD-MRVPVSSYSA-N
Comment: Energy0
Num peaks: 6
106.0287402 2.64209314
108.0443902 6.309312974
271.0600999 1.934592514
272.0553488 3.494331519
282.0760843 11.53253387
300.086649 56.03552558

Name: +ve in-silico MS/MS by CFM-ID for OAQHRJFPPJOCJD-MRVPVSSYSA-N
ID: OAQHRJFPPJOCJD-MRVPVSSYSA-N
Comment: Energy1
Num peaks: 21
96.04439023 1.870346269
106.0287402 2.626127389
108.0443902 3.363744239
124.0393049 1.791999134
175.0389705 1.752653394
191.0338851 2.206516571
242.0447842 1.382457574
254.0447842 1.395679917
255.0651853 1.644690093
256.0604342 2.27834381
257.0808353 1.306280771
258.0760843 3.534981833
264.0655196 1.559122787
268.0604342 1.309404806
270.0760843 2.16626977
272.0917343 6.003763455
274.0709989 1.667314635
282.0760843 12.79289163
283.0600999 1.824525898
284.0553488 2.660461946
300.086649 25.38481473

Name: +ve in-silico MS/MS by CFM-ID for OAQHRJFPPJOCJD-MRVPVSSYSA-N
ID: OAQHRJFPPJOCJD-MRVPVSSYSA-N
Comment: Energy2
Num peaks: 31
39.02292652 2.429052464
42.03382555 2.575798564
44.04947561 2.950428107
49.00727645 2.063317781
51.02292652 3.913245326
53.03857658 2.539738626
65.00219107 1.653892572
65.99744004 5.608456486
67.01784114 0.9932100303
68.0130901 1.262513002
70.02874017 1.82546881
79.01784114 0.9881618459
106.0287402 10.03911801
108.0443902 1.775511955
109.0284058 1.64715032
159.0440559 2.378964666
161.0597059 1.837663585
170.0236548 1.10636855
172.0393049 0.9638572251
175.0389705 1.585351264
213.0546206 1.129070438
214.0498695 1.552573961
240.0291341 1.826243595
242.0447842 1.908150075
254.0447842 1.391428032
256.0604342 1.227673572
258.0760843 1.470540875
264.0655196 2.079480808
268.0604342 1.090117223
271.0600999 1.266197429
282.0760843 1.259412815

Name: +ve in-silico MS/MS by CFM-ID for XOGUTFBJMLTSNV-WYOYIEJBSA-N
ID: XOGUTFBJMLTSNV-WYOYIEJBSA-N
Comment: Energy0
Num peaks: 9
115.075356 1.427592626
141.0910061 1.286126422
148.9596533 2.04018146
157.0859207 1.57415928
159.1015708 3.150009061
161.1172208 0.9571646451
229.0222536 0.9406645789
247.0328183 14.97969663
265.043383 54.47062793

Name: +ve in-silico MS/MS by CFM-ID for XOGUTFBJMLTSNV-WYOYIEJBSA-N
ID: XOGUTFBJMLTSNV-WYOYIEJBSA-N
Comment: Energy1
Num peaks: 14
97.06479133 0.913360113
104.9334386 29.60892769
106.9490886 30.80146024
115.075356 1.886457145
130.9490886 0.9528403929
132.9647387 0.8007443049
148.9596533 1.709249434
174.9753034 0.7368367527
176.9909535 1.010654526
186.9753034 1.266172608
204.9858681 0.9098631103
207.0015181 0.8028837347
247.0328183 3.306451567
265.043383 5.693334095

Name: +ve in-silico MS/MS by CFM-ID for XOGUTFBJMLTSNV-WYOYIEJBSA-N
ID: XOGUTFBJMLTSNV-WYOYIEJBSA-N
Comment: Energy2
Num peaks: 29
39.02292652 1.379639124
41.00219107 1.252440107
41.03857658 4.360644758
43.01784114 1.224723582
43.05422664 1.066003042
45.0334912 1.559979223
65.03857658 7.956861823
67.01784114 1.920525844
67.05422664 3.81693306
69.0334912 4.603752751
69.06987671 2.756303819
71.04914126 3.488065311
71.08552677 2.650443671
83.04914126 6.895053915
85.06479133 6.688411032
87.08044139 1.017685523
89.09609146 1.453518766
97.06479133 3.677408282
99.08044139 1.770439212
104.9334386 2.116811746
106.9490886 1.001332837
113.0597059 1.081156677
115.075356 2.05802655
130.9490886 4.35092583
132.9647387 1.748181681
139.075356 1.669372225
141.0910061 2.463808797
143.1066561 2.471527972
148.9596533 2.066709137

Name: +ve in-silico MS/MS by CFM-ID for VGXNTNGMCOCQAZ-GITKWUPZSA-N
ID: VGXNTNGMCOCQAZ-GITKWUPZSA-N
Comment: Energy0
Num peaks: 6
75.04405588 1.031948438
170.0227993 27.66663087
239.1138668 3.650341779
282.0752288 7.120089495
283.0592443 2.937955464
300.0857934 46.45003329

Name: +ve in-silico MS/MS by CFM-ID for VGXNTNGMCOCQAZ-GITKWUPZSA-N
ID: VGXNTNGMCOCQAZ-GITKWUPZSA-N
Comment: Energy1
Num peaks: 14
57.0334912 2.065095704
73.02840582 2.277424045
75.04405588 1.605558559
99.04405588 1.155805404
117.0546206 2.207504348
131.0702706 1.210914058
134.0461215 1.106284766
170.0227993 45.25983715
239.1138668 1.17059663
254.0803141 1.181368185
272.0908788 1.266207165
282.0752288 7.141525202
283.0592443 2.661516639
300.0857934 10.26093559

Name: +ve in-silico MS/MS by CFM-ID for VGXNTNGMCOCQAZ-GITKWUPZSA-N
ID: VGXNTNGMCOCQAZ-GITKWUPZSA-N
Comment: Energy2
Num peaks: 22
25.00727645 1.116081372
40.01817548 1.352806087
41.00219107 0.7300553671
43.01784114 0.8368885317
43.02907452 3.804623391
47.04914126 0.641654913
53.00219107 0.8104373285
55.01784114 1.819695847
57.0334912 2.152718093
82.03997355 0.7968918014
83.04914126 0.6276596258
84.05562361 0.6773857544
88.99010216 0.6747796002
104.0010012 0.7481530834
107.0352225 7.531947359
109.0508726 9.275461525
134.0461215 8.624805788
143.0119002 1.827170886
152.9962502 16.89458472
155.0119002 1.768822805
168.0071492 2.171793837
170.0227993 15.53313928

Name: +ve in-silico MS/MS by CFM-ID for CEZFUBUUBMBTKR-UHFFFAOYSA-N
ID: CEZFUBUUBMBTKR-UHFFFAOYSA-N
Comment: Energy0
Num peaks: 6
15.02292652 1.726836692
46.02874017 10.91686526
48.04439023 3.705474966
252.0655196 1.366668934
264.0655196 1.997058593
282.0760843 74.06892959

Name: +ve in-silico MS/MS by CFM-ID for CEZFUBUUBMBTKR-UHFFFAOYSA-N
ID: CEZFUBUUBMBTKR-UHFFFAOYSA-N
Comment: Energy1
Num peaks: 8
15.02292652 2.106684866
222.0549549 8.042726073
224.070605 4.627040093
250.0498695 8.858403372
252.0655196 12.43789833
254.0811697 9.636443048
266.0447842 4.111512915
282.0760843 31.47889309

Name: +ve in-silico MS/MS by CFM-ID for CEZFUBUUBMBTKR-UHFFFAOYSA-N
ID: CEZFUBUUBMBTKR-UHFFFAOYSA-N
Comment: Energy2
Num peaks: 23
15.02292652 5.113598215
31.01784114 1.379557334
46.02874017 5.389443188
48.04439023 2.755995304
49.00727645 1.368910242
194.0600403 5.088596503
207.0440559 5.952724526
209.0597059 6.101520815
220.0393049 1.309108124
222.0549549 4.361282081
224.070605 6.153661734
226.086255 1.730610205
234.0549549 2.620902276
235.0389705 6.725958534
236.070605 4.635800573
237.0546206 1.450794957
238.0498695 2.97574415
250.0498695 3.523604058
252.0655196 2.167970255
254.0811697 1.989450464
256.0604342 1.873076282
264.0655196 4.010132706
266.0447842 2.256465859

Name: +ve in-silico MS/MS by CFM-ID for PKACDBKMQVALRA-UHFFFAOYSA-N
ID: PKACDBKMQVALRA-UHFFFAOYSA-N
Comment: Energy0
Num peaks: 6
254.0811697 1.711435406
268.0604342 1.953464637
270.0760843 6.620274897
272.0917343 2.134870277
282.0760843 11.70295606
300.086649 71.08049069

Name: +ve in-silico MS/MS by CFM-ID for PKACDBKMQVALRA-UHFFFAOYSA-N
ID: PKACDBKMQVALRA-UHFFFAOYSA-N
Comment: Energy1
Num peaks: 6
268.0604342 6.939581143
270.0760843 5.452483108
272.0917343 4.085827291
282.0760843 15.35570564
284.0553488 2.553893921
300.086649 52.49891171

Name: +ve in-silico MS/MS by CFM-ID for PKACDBKMQVALRA-UHFFFAOYSA-N
ID: PKACDBKMQVALRA-UHFFFAOYSA-N
Comment: Energy2
Num peaks: 28
15.02292652 1.276635538
39.02292652 1.290910165
41.00219107 1.154363949
44.99710569 1.08016247
49.00727645 1.826582632
104.0494756 1.949077648
105.0334912 2.116258945
106.0651257 3.790423408
129.0334912 1.041169454
158.0600403 7.768129256
160.0756904 1.953563754
198.0549549 1.845691511
200.070605 3.541233197
210.0549549 3.002917893
212.070605 1.707401571
224.070605 1.600128336
226.086255 2.537531863
228.0655196 1.937737869
238.0498695 4.032672576
238.086255 7.964142116
240.0655196 6.451620814
254.0447842 1.72313459
254.0811697 9.246611406
256.0604342 3.388137184
256.0968197 1.168839945
270.0760843 1.826395592
272.0917343 1.231806036
282.0760843 2.027857059

Name: +ve in-silico MS/MS by CFM-ID for RQSMBJYONAIACA-UHFFFAOYSA-N
ID: RQSMBJYONAIACA-UHFFFAOYSA-N
Comment: Energy0
Num peaks: 6
120.0443902 4.037924381
268.0604342 2.754326331
270.0760843 0.9525466921
282.0760843 12.05684086
284.0553488 1.119631847
300.086649 72.63859714

Name: +ve in-silico MS/MS by CFM-ID for RQSMBJYONAIACA-UHFFFAOYSA-N
ID: RQSMBJYONAIACA-UHFFFAOYSA-N
Comment: Energy1
Num peaks: 9
92.04947561 1.65160219
118.0287402 4.198924116
120.0443902 8.287742174
179.0338851 3.920375479
181.0495352 9.253484794
268.0604342 3.584381689
272.0917343 15.94148708
282.0760843 9.029527888
300.086649 24.58287655

Name: +ve in-silico MS/MS by CFM-ID for RQSMBJYONAIACA-UHFFFAOYSA-N
ID: RQSMBJYONAIACA-UHFFFAOYSA-N
Comment: Energy2
Num peaks: 31
39.02292652 1.109758011
40.01817548 0.8652542988
49.00727645 3.427254732
51.02292652 2.587712641
52.01817548 3.996571295
53.03857658 1.120916075
64.01817548 0.8188048705
65.03857658 3.156757399
66.03382555 1.211110842
75.02292652 3.767771846
77.03857658 1.352393719
92.04947561 21.20997595
94.06512568 1.090981036
109.0284058 0.9598793273
118.0287402 5.210307985
120.0443902 9.609479616
151.0389705 0.9296216961
153.0546206 0.9415003018
172.0393049 0.8142535543
196.0393049 1.652113731
210.0549549 1.43523114
212.0342195 1.303588172
212.070605 1.724047024
226.0498695 1.344060602
238.0498695 1.11028439
252.0655196 1.567084888
254.0447842 0.9604763294
254.0811697 1.170776385
272.0917343 1.059343721
282.0760843 1.494190043
284.0553488 0.9611987739

Name: +ve in-silico MS/MS by CFM-ID for NJYOFUQBLNGMLH-UHFFFAOYSA-N
ID: NJYOFUQBLNGMLH-UHFFFAOYSA-N
Comment: Energy0
Num peaks: 6
111.0189038 2.703211795
127.0138184 1.39020581
129.0294684 56.16638916
242.0771469 3.629856038
243.0611625 3.40461054
260.0877116 20.00968329

Name: +ve in-silico MS/MS by CFM-ID for NJYOFUQBLNGMLH-UHFFFAOYSA-N
ID: NJYOFUQBLNGMLH-UHFFFAOYSA-N
Comment: Energy1
Num peaks: 7
58.02874017 6.853802436
86.02365479 3.816740136
101.0345538 4.131635832
111.0189038 10.1904406
129.0294684 45.30929426
147.0764186 4.737793296
189.0869833 5.010043304

Name: +ve in-silico MS/MS by CFM-ID for NJYOFUQBLNGMLH-UHFFFAOYSA-N
ID: NJYOFUQBLNGMLH-UHFFFAOYSA-N
Comment: Energy2
Num peaks: 23
30.03382555 1.532667576
40.01817548 3.742921314
42.03382555 4.339067737
44.0130901 1.062284919
44.04947561 3.447329319
46.02874017 1.209265201
46.06512568 1.454921337
53.99744004 1.060207588
56.0130901 0.8819341126
58.02874017 2.445702477
84.04439023 0.8598820459
86.02365479 1.315763013
87.01890376 1.395566663
88.07569036 0.6631646495
101.0345538 7.07587925
111.0189038 15.1664472
112.0029193 0.7322153027
112.9981683 1.36229658
127.0138184 5.564870329
129.0294684 21.44910802
145.0607686 0.7098698151
147.0764186 1.386220209
155.008733 1.180326544

Name: +ve in-silico MS/MS by CFM-ID for RPKSXUZBJMKOCT-UHFFFAOYSA-N
ID: RPKSXUZBJMKOCT-UHFFFAOYSA-N
Comment: Energy0
Num peaks: 6
70.02874017 2.020713067
85.0396392 1.677344681
113.0345538 67.50078162
228.0614968 1.301762101
242.0771469 3.927663172
260.0877116 10.2137561

Name: +ve in-silico MS/MS by CFM-ID for RPKSXUZBJMKOCT-UHFFFAOYSA-N
ID: RPKSXUZBJMKOCT-UHFFFAOYSA-N
Comment: Energy1
Num peaks: 8
40.01817548 1.506924624
46.02874017 2.024831666
68.0130901 4.936868809
70.02874017 15.30496701
83.02398914 1.601096174
84.00800472 3.135492952
85.0396392 4.099125337
113.0345538 47.9833815

Name: +ve in-silico MS/MS by CFM-ID for RPKSXUZBJMKOCT-UHFFFAOYSA-N
ID: RPKSXUZBJMKOCT-UHFFFAOYSA-N
Comment: Energy2
Num peaks: 21
40.01817548 3.096570924
42.03382555 7.889675458
44.04947561 0.8819028074
53.00219107 1.89829128
53.99744004 0.8921353653
56.0130901 2.063917015
58.02874017 2.684747741
60.04439023 1.960945959
65.99744004 1.000468673
68.0130901 4.597206479
69.99235466 1.760117425
70.02874017 7.33768168
71.02398914 1.34339594
72.00800472 1.342952489
83.02398914 12.14174266
85.0396392 9.322307116
96.00800472 2.410412776
111.0189038 2.976753762
113.0345538 12.64866697
115.0502039 1.402654296
163.0713333 1.077397097

Name: +ve in-silico MS/MS by CFM-ID for WZWKMXNFHHKWDZ-UHFFFAOYSA-N
ID: WZWKMXNFHHKWDZ-UHFFFAOYSA-N
Comment: Energy0
Num peaks: 6
171.0432004 2.533937624
201.0173795 4.974457949
214.0853995 15.86899151
218.0439286 16.04752638
242.0803141 2.015809088
260.0908788 41.74722746

Name: +ve in-silico MS/MS by CFM-ID for WZWKMXNFHHKWDZ-UHFFFAOYSA-N
ID: WZWKMXNFHHKWDZ-UHFFFAOYSA-N
Comment: Energy1
Num peaks: 10
59.01275576 11.18901437
158.0227993 13.5765812
172.0384493 3.546369669
174.0540994 3.036977691
200.0333639 4.174646035
201.0173795 3.29311641
202.0126285 6.090071997
214.0853995 8.774353435
218.0439286 20.07392077
260.0908788 6.448339786

Name: +ve in-silico MS/MS by CFM-ID for WZWKMXNFHHKWDZ-UHFFFAOYSA-N
ID: WZWKMXNFHHKWDZ-UHFFFAOYSA-N
Comment: Energy2
Num peaks: 31
42.03382555 1.235561737
43.02907452 3.408401521
43.05422664 1.351717715
57.04472458 1.761334007
59.01275576 1.830770822
61.97920313 3.799576471
63.9948532 3.393931056
69.04472458 3.576685578
74.02365479 0.7962425752
85.07602471 0.9296561256
88.03930485 1.14037619
90.05495492 1.179856342
104.0010012 2.8502388
113.0345538 2.133250615
115.0502039 2.909331055
118.0166513 2.231992158
131.0119002 1.086895463
132.0323013 0.9501407387
140.0454529 2.811052638
140.9962502 2.685688208
156.0071492 6.113663924
158.0227993 10.19336808
172.0384493 4.229438511
174.0540994 1.290750869
176.0221306 1.626370415
182.0672509 1.119405468
198.0540994 0.8548930455
200.0333639 1.404178415
201.0173795 1.393446412
202.0126285 2.474581027
218.0439286 1.536705739

Name: +ve in-silico MS/MS by CFM-ID for WOLGSJPLQGEHDM-UHFFFAOYSA-N
ID: WOLGSJPLQGEHDM-UHFFFAOYSA-N
Comment: Energy0
Num peaks: 6
59.01275576 7.551500095
185.0588504 4.468628983
214.0853995 12.47391325
218.0439286 7.245895326
242.0803141 11.83112753
260.0908788 39.56601371

Name: +ve in-silico MS/MS by CFM-ID for WOLGSJPLQGEHDM-UHFFFAOYSA-N
ID: WOLGSJPLQGEHDM-UHFFFAOYSA-N
Comment: Energy1
Num peaks: 14
59.01275576 16.39424685
158.0227993 3.263248304
170.0227993 1.978817239
172.0384493 5.412779296
174.0540994 3.337192861
185.0588504 2.442459087
187.0017295 1.948825521
200.0333639 6.685887375
202.0126285 1.627284732
214.0853995 11.33828613
216.1010496 1.313132227
218.0439286 13.35487915
242.0803141 5.720991763
260.0908788 6.083005811

Name: +ve in-silico MS/MS by CFM-ID for WOLGSJPLQGEHDM-UHFFFAOYSA-N
ID: WOLGSJPLQGEHDM-UHFFFAOYSA-N
Comment: Energy2
Num peaks: 31
43.02907452 1.066968911
55.02907452 2.420292347
57.04472458 5.421882764
59.01275576 4.488045363
61.97920313 1.819878027
63.9948532 1.838247213
72.08077574 1.338930959
74.0964258 2.218258882
84.08077574 1.246887668
85.07602471 0.9098573513
97.07602471 0.993282097
99.09167477 1.146031244
101.0345538 1.534795013
103.0502039 1.019975046
104.0010012 0.9406006346
116.0010012 2.315698131
118.0166513 5.568625513
140.0454529 1.350222854
140.9962502 4.293173977
143.0119002 3.357318091
156.0071492 2.882505584
158.0227993 6.453318411
162.0064805 1.476045277
162.0792515 1.023952979
164.0221306 1.544054917
170.0227993 4.053872192
172.0384493 2.240432309
182.0672509 1.021890416
200.0333639 1.819096144
202.0126285 1.540986062
218.0439286 1.446355144

Name: +ve in-silico MS/MS by CFM-ID for PYWFGOXMTMLMDC-UHFFFAOYSA-N
ID: PYWFGOXMTMLMDC-UHFFFAOYSA-N
Comment: Energy0
Num peaks: 8
73.02840582 6.661044542
171.0432004 4.022036611
188.0697495 6.91932941
200.0697495 6.500504879
201.0173795 4.216782006
218.0439286 13.08638121
228.0646641 9.520302821
260.0908788 32.37343664

Name: +ve in-silico MS/MS by CFM-ID for PYWFGOXMTMLMDC-UHFFFAOYSA-N
ID: PYWFGOXMTMLMDC-UHFFFAOYSA-N
Comment: Energy1
Num peaks: 18
73.02840582 15.77748183
104.0010012 1.083727955
146.0227993 4.393918869
155.0563519 1.040369612
156.0071492 1.437313217
158.0227993 1.251578496
171.0432004 2.56389946
176.0221306 1.375148941
186.0177139 4.273725203
188.0333639 2.586411578
188.0697495 8.909222733
200.0333639 1.180130689
200.0697495 2.824550152
201.0173795 3.280840893
202.0126285 1.065816195
218.0439286 19.53317045
228.0646641 3.620560061
260.0908788 4.420802324

Name: +ve in-silico MS/MS by CFM-ID for PYWFGOXMTMLMDC-UHFFFAOYSA-N
ID: PYWFGOXMTMLMDC-UHFFFAOYSA-N
Comment: Energy2
Num peaks: 31
43.02907452 6.012120727
43.05422664 1.622826905
55.02907452 1.197464671
60.08077574 0.9063857361
61.97920313 2.79852567
63.9948532 2.691266337
70.06512568 1.028690301
73.02840582 2.716158282
83.06037464 1.712481212
85.07602471 4.22491075
104.0010012 6.412683878
110.0712737 3.595441045
115.0502039 1.811125869
116.0010012 1.801731419
131.0119002 0.9836018341
140.0454529 1.728286826
140.9962502 2.337940456
143.9959158 0.8824181946
144.0323013 0.8521939285
146.0227993 2.808645717
146.0479514 2.101323492
148.0636015 0.8983275203
152.0930717 1.278352933
156.0071492 6.852155259
158.0227993 3.266194756
171.0432004 2.923782037
172.0384493 0.8319250923
186.0177139 1.570366069
188.0697495 2.17072325
201.0173795 0.9516883663
202.049014 0.8192756519

Name: +ve in-silico MS/MS by CFM-ID for ZWYBVCPUZXBRSP-UHFFFAOYSA-N
ID: ZWYBVCPUZXBRSP-UHFFFAOYSA-N
Comment: Energy0
Num peaks: 8
109.0284058 14.225681
120.0443902 2.644637166
136.0393049 2.497793146
138.0549549 5.831864016
139.0389705 2.635632685
166.0498695 3.008956545
243.0651853 19.62573037
260.0917343 29.9531817

Name: +ve in-silico MS/MS by CFM-ID for ZWYBVCPUZXBRSP-UHFFFAOYSA-N
ID: ZWYBVCPUZXBRSP-UHFFFAOYSA-N
Comment: Energy1
Num peaks: 13
109.0284058 3.998253244
120.0443902 4.869865375
121.0284058 11.70551636
122.0600403 2.705820956
136.0393049 9.395960807
138.0549549 13.76985911
148.0393049 2.086030597
150.0549549 1.624788945
164.0342195 2.572670417
166.0498695 15.25353947
242.0811697 1.50231661
243.0651853 6.322280218
260.0917343 5.141525299

Name: +ve in-silico MS/MS by CFM-ID for ZWYBVCPUZXBRSP-UHFFFAOYSA-N
ID: ZWYBVCPUZXBRSP-UHFFFAOYSA-N
Comment: Energy2
Num peaks: 31
40.01817548 1.039885461
50.00252542 1.238895947
64.01817548 1.110174968
65.03857658 1.640117795
65.99744004 3.790875023
67.01784114 1.125179163
81.0334912 4.661673541
92.0130901 1.205873924
92.04947561 1.111238916
94.02874017 2.568846026
95.04914126 1.568636591
96.04439023 1.652794286
106.0287402 1.651561989
107.0491413 0.8406285418
109.0284058 4.427077146
111.0440559 0.8610427576
120.0443902 11.12487999
121.0284058 2.76624778
122.0600403 1.91718317
123.0440559 1.08364654
134.0236548 1.467481266
135.0440559 5.667429308
136.0393049 2.758898754
139.0389705 1.427423071
148.0393049 5.575571052
150.0549549 1.140226246
152.070605 1.304535968
201.0546206 0.9289008565
213.0546206 1.34468487
215.0702706 1.069941709
243.0651853 0.9061132928

Name: +ve in-silico MS/MS by CFM-ID for RLNZWEXWWBHSHJ-UHFFFAOYSA-N
ID: RLNZWEXWWBHSHJ-UHFFFAOYSA-N
Comment: Energy0
Num peaks: 6
236.0665822 12.46104475
238.0822323 1.565803505
254.0771469 6.379618527
264.0614968 20.49535801
282.0720615 35.69344878
300.0826262 10.57061424

Name: +ve in-silico MS/MS by CFM-ID for RLNZWEXWWBHSHJ-UHFFFAOYSA-N
ID: RLNZWEXWWBHSHJ-UHFFFAOYSA-N
Comment: Energy1
Num peaks: 20
71.01275576 1.188729969
79.02907452 1.56893562
81.04472458 1.31984218
93.04472458 4.47042522
121.0396392 1.138965509
137.0345538 1.890950903
139.0502039 5.451410123
194.0560175 1.757511749
208.0716676 3.029371401
209.0556832 2.08918765
211.0713333 1.131988112
222.0509322 2.676769837
234.0509322 1.072186288
236.0665822 17.59142915
238.0822323 4.325564343
240.0614968 1.527395761
254.0771469 6.296512925
264.0614968 10.42270246
282.0720615 10.23756234
300.0826262 1.683227296

Name: +ve in-silico MS/MS by CFM-ID for RLNZWEXWWBHSHJ-UHFFFAOYSA-N
ID: RLNZWEXWWBHSHJ-UHFFFAOYSA-N
Comment: Energy2
Num peaks: 30
15.02292652 1.886964108
41.00219107 2.509551485
42.03382555 1.079968305
43.01784114 5.937879895
45.0334912 1.435816579
59.01275576 7.074800055
61.02840582 1.626933261
68.99710569 1.389157795
71.01275576 4.095378158
73.02840582 2.018711475
79.02907452 4.238902229
81.04472458 1.766842732
84.99202031 1.143398416
89.02332044 3.059928187
108.0556236 0.7555839028
164.0454529 7.259917425
166.0611029 2.134361483
194.0560175 3.262008344
197.0556832 0.9722208873
208.0716676 5.594840044
211.0713333 1.178199645
225.0505978 1.334832597
236.0665822 11.26124744
238.0822323 2.09650067
239.0662479 0.8174371515
254.0771469 0.8943822182
264.0614968 1.236862632
265.0455124 0.8917516802
282.0720615 0.8417854858
283.0560771 0.7655424704

Name: +ve in-silico MS/MS by CFM-ID for MZLAHQGDILCSKK-UHFFFAOYSA-N
ID: MZLAHQGDILCSKK-UHFFFAOYSA-N
Comment: Energy0
Num peaks: 7
208.0716676 6.867926888
236.0665822 10.3176132
238.0822323 2.849863508
254.0771469 23.56159148
264.0614968 5.94471346
282.0720615 14.45361628
300.0826262 17.16460691

Name: +ve in-silico MS/MS by CFM-ID for MZLAHQGDILCSKK-UHFFFAOYSA-N
ID: MZLAHQGDILCSKK-UHFFFAOYSA-N
Comment: Energy1
Num peaks: 25
79.02907452 1.590459246
81.04472458 1.234313343
89.02332044 1.099782324
93.04472458 4.666022852
121.0396392 1.135740051
137.0345538 2.363957365
139.0502039 5.242584179
164.0454529 4.037376546
166.0611029 1.200136784
178.0611029 3.916078265
180.076753 1.168255867
181.0607686 1.472903948
192.0403675 1.241313019
208.0716676 8.381527476
210.0509322 4.521066297
210.0873177 1.188122783
212.0665822 1.311619156
224.0665822 2.833452666
227.0662479 1.065478487
236.0665822 8.821447844
238.0822323 3.635076346
254.0771469 9.710193769
264.0614968 2.924865648
282.0720615 3.702064444
300.0826262 1.817815361

Name: +ve in-silico MS/MS by CFM-ID for MZLAHQGDILCSKK-UHFFFAOYSA-N
ID: MZLAHQGDILCSKK-UHFFFAOYSA-N
Comment: Energy2
Num peaks: 27
29.00219107 2.555303217
42.03382555 1.06762884
43.01784114 1.155192583
44.99710569 1.233753001
45.0334912 0.985805244
56.99710569 3.937073651
59.01275576 1.425866915
61.02840582 1.801292443
71.01275576 0.8526654013
72.99202031 0.8333983668
73.02840582 1.101454809
75.00767038 5.169131209
79.02907452 3.363763833
81.04472458 1.278309636
108.0556236 0.9875959598
151.0502039 1.341194344
164.0454529 5.337578537
166.0611029 0.9410812235
178.0611029 17.09651858
180.076753 2.234785403
208.0716676 14.48729938
225.0505978 1.469140096
236.0665822 5.526060391
238.0822323 1.515566425
239.0662479 1.005297934
254.0771469 0.9117135148
283.0560771 1.017977001

Name: +ve in-silico MS/MS by CFM-ID for XOZZDXQVFNFOQJ-UHFFFAOYSA-N
ID: XOZZDXQVFNFOQJ-UHFFFAOYSA-N
Comment: Energy0
Num peaks: 6
208.0716676 2.626479409
236.0665822 11.70313125
254.0771469 14.10420844
264.0614968 10.8871984
282.0720615 33.49880401
300.0826262 13.71987367

Name: +ve in-silico MS/MS by CFM-ID for XOZZDXQVFNFOQJ-UHFFFAOYSA-N
ID: XOZZDXQVFNFOQJ-UHFFFAOYSA-N
Comment: Energy1
Num peaks: 22
95.02398914 6.367882915
97.0396392 5.244970703
109.0396392 4.209304134
111.0552893 1.968746632
137.0345538 1.928978782
153.0294684 1.892476573
155.0451185 4.9114953
181.0607686 3.879101383
183.0764186 1.5123281
194.0560175 2.040258081
208.0716676 5.788298026
209.0556832 3.307338007
211.0713333 1.179541223
227.0662479 3.133545872
236.0665822 7.247829503
238.0822323 3.253363492
240.0614968 1.648625063
254.0771469 8.722217733
256.092797 1.206465234
264.0614968 3.359717509
282.0720615 5.77914912
300.0826262 1.874214007

Name: +ve in-silico MS/MS by CFM-ID for XOZZDXQVFNFOQJ-UHFFFAOYSA-N
ID: XOZZDXQVFNFOQJ-UHFFFAOYSA-N
Comment: Energy2
Num peaks: 31
15.02292652 1.186065038
27.02292652 0.7274756245
41.00219107 1.526720756
43.01784114 1.580045043
53.99744004 0.7907948829
58.02874017 1.280317979
59.01275576 4.248019447
79.02907452 1.028158745
95.02398914 7.876814215
97.0396392 2.907591448
102.0185694 0.743981064
166.0611029 1.519756426
179.0451185 0.8633340229
180.0403675 5.625147804
183.0764186 0.7511821239
194.0560175 5.871679986
208.0352821 1.584021759
208.0716676 11.69577759
210.0509322 1.158678775
210.0873177 0.7847651323
211.0713333 0.8363626368
212.0665822 0.7737352288
225.0505978 1.688023129
226.0458468 0.9839251841
234.0509322 1.083836921
236.0665822 7.771410945
238.0822323 2.524985079
239.0662479 1.359582229
254.0771469 1.217365025
264.0614968 0.9599740482
283.0560771 0.8278516341

Name: +ve in-silico MS/MS by CFM-ID for NFSZACNMYKKCSK-UHFFFAOYSA-N
ID: NFSZACNMYKKCSK-UHFFFAOYSA-N
Comment: Energy0
Num peaks: 6
208.0716676 4.357023327
236.0665822 12.29542236
254.0771469 17.12936451
264.0614968 9.253664925
282.0720615 30.19477579
300.0826262 12.70989526

Name: +ve in-silico MS/MS by CFM-ID for NFSZACNMYKKCSK-UHFFFAOYSA-N
ID: NFSZACNMYKKCSK-UHFFFAOYSA-N
Comment: Energy1
Num peaks: 26
95.02398914 1.733846226
97.0396392 1.318426092
105.0083391 0.9580206307
107.0239891 1.05637214
109.0396392 5.058473638
111.0552893 1.181483617
137.0345538 1.480720088
153.0294684 1.914314896
155.0451185 5.217073899
181.0607686 1.645672906
183.0764186 1.007094345
194.0560175 2.821746882
206.0560175 0.8266200439
208.0716676 8.487980049
209.0556832 1.468254478
210.0873177 1.73916173
211.0713333 1.269190737
227.0662479 1.16233388
236.0665822 8.549419556
238.0822323 3.009993997
240.0614968 1.988271345
254.0771469 12.92443609
256.092797 1.133697042
264.0614968 3.502250143
282.0720615 6.523665063
300.0826262 2.1197718

Name: +ve in-silico MS/MS by CFM-ID for NFSZACNMYKKCSK-UHFFFAOYSA-N
ID: NFSZACNMYKKCSK-UHFFFAOYSA-N
Comment: Energy2
Num peaks: 31
15.02292652 1.080424411
27.02292652 0.6626807115
41.00219107 1.361862026
42.03382555 1.014171671
43.01784114 1.359618164
59.01275576 3.720074946
67.02907452 0.6715284115
82.02874017 0.6517774604
95.02398914 2.817595632
97.0396392 1.41153679
124.0505382 1.019068737
180.0403675 9.132787442
182.0560175 1.075906447
183.0764186 0.6878689491
192.0403675 0.7312077145
194.0560175 5.988614495
208.0716676 20.18148148
209.0556832 4.616377927
210.0873177 1.317601482
211.0713333 2.006990494
212.0665822 0.6364309588
213.0505978 0.708178152
224.0665822 2.366702624
226.0458468 0.7799103847
230.0771469 0.6933045573
236.0665822 6.050021411
238.0822323 1.004353229
239.0662479 1.88701698
240.0502635 0.9260162655
254.0771469 1.554880534
283.0560771 0.7491575679

Name: +ve in-silico MS/MS by CFM-ID for HJCPKDWWDCHTRB-UHFFFAOYSA-N
ID: HJCPKDWWDCHTRB-UHFFFAOYSA-N
Comment: Energy0
Num peaks: 6
208.0716676 2.263880794
236.0665822 8.410478215
254.0771469 13.09726489
264.0614968 11.11476754
282.0720615 36.58546053
300.0826262 15.44837436

Name: +ve in-silico MS/MS by CFM-ID for HJCPKDWWDCHTRB-UHFFFAOYSA-N
ID: HJCPKDWWDCHTRB-UHFFFAOYSA-N
Comment: Energy1
Num peaks: 22
45.04472458 2.126657156
95.02398914 1.17529631
105.0083391 0.9746299812
107.0239891 0.9277256895
109.0396392 2.147338957
153.0294684 1.676820621
155.0451185 1.453362628
194.0560175 3.605580272
208.0716676 9.505738045
209.0556832 0.9926294556
210.0873177 1.822694007
222.0509322 1.130207178
227.0662479 0.9323450555
236.0665822 10.38248036
238.0822323 3.931490789
240.0614968 2.850209651
254.0771469 15.26764504
256.092797 1.549547977
264.0614968 4.824930731
273.0717272 0.8936668077
282.0720615 9.063227237
300.0826262 3.07206812

Name: +ve in-silico MS/MS by CFM-ID for HJCPKDWWDCHTRB-UHFFFAOYSA-N
ID: HJCPKDWWDCHTRB-UHFFFAOYSA-N
Comment: Energy2
Num peaks: 31
15.02292652 1.093196215
40.01817548 0.7955313811
41.00219107 1.415845957
42.03382555 4.093659606
43.01784114 1.480248275
59.01275576 5.268806651
68.99710569 0.8125297951
71.01275576 0.9544880509
73.02840582 1.071484159
86.02365479 3.159173951
88.03930485 2.951057595
100.0393049 0.9045300892
109.0396392 2.11139018
129.0182351 0.7039219892
144.0291341 3.031867648
146.0447842 1.571369716
153.0294684 0.8795963501
154.0247174 0.8513148963
172.0604342 2.33906749
180.0403675 9.862138178
182.0560175 3.792949645
194.0560175 5.58915028
208.0352821 0.9551232467
208.0716676 13.90890306
210.0509322 0.939341217
210.0873177 1.171374368
226.0458468 1.11587901
236.0665822 3.708744077
238.0822323 1.093803633
240.0614968 1.147356958
254.0771469 1.353626732

Name: +ve in-silico MS/MS by CFM-ID for XXIDOTJDSRIKID-UHFFFAOYSA-N
ID: XXIDOTJDSRIKID-UHFFFAOYSA-N
Comment: Energy0
Num peaks: 8
59.01275576 5.215038507
178.0611029 4.977629004
224.0665822 14.18966565
236.0665822 2.736412108
254.0771469 14.05098678
264.0614968 2.157363533
282.0720615 13.96784048
300.0826262 24.33732303

Name: +ve in-silico MS/MS by CFM-ID for XXIDOTJDSRIKID-UHFFFAOYSA-N
ID: XXIDOTJDSRIKID-UHFFFAOYSA-N
Comment: Energy1
Num peaks: 21
59.01275576 5.525753483
81.04472458 1.041018897
93.04472458 2.860475395
137.0345538 1.056365597
139.0502039 1.957283603
151.0502039 1.665341286
153.0658539 1.139156108
178.0611029 9.664049783
180.076753 7.137332946
206.0560175 2.911069621
208.0716676 4.595446867
209.0556832 1.202388301
224.0665822 11.43997831
227.0662479 1.67042103
236.0665822 4.644904408
238.0822323 1.978824963
254.0771469 9.299715768
256.092797 1.139897282
264.0614968 1.800093707
282.0720615 5.184601472
300.0826262 2.722924962

Name: +ve in-silico MS/MS by CFM-ID for XXIDOTJDSRIKID-UHFFFAOYSA-N
ID: XXIDOTJDSRIKID-UHFFFAOYSA-N
Comment: Energy2
Num peaks: 26
15.02292652 1.008814281
41.00219107 1.77290348
42.03382555 1.058209346
43.01784114 2.044882003
44.99710569 1.246855052
45.0334912 1.005222215
59.01275576 6.455416272
61.02840582 1.483569439
63.04405588 1.534423058
73.02840582 1.638420316
79.02907452 3.193285353
81.04472458 1.943191177
89.02332044 1.173591349
151.0502039 1.676299496
164.0454529 1.250715294
176.0454529 1.473959861
178.0611029 26.44892766
180.076753 3.22371843
192.0403675 0.8906520758
194.0560175 3.336182576
208.0716676 6.882958007
211.0713333 1.25818193
224.0665822 2.762622761
225.0505978 1.195667488
236.0665822 3.308345987
239.0662479 1.131829432

Name: +ve in-silico MS/MS by CFM-ID for FMQNGDWTCUWWRM-UHFFFAOYSA-N
ID: FMQNGDWTCUWWRM-UHFFFAOYSA-N
Comment: Energy0
Num peaks: 7
192.076753 4.140791257
208.0716676 4.450495766
236.0665822 4.359234441
238.0822323 7.162920974
254.0771469 26.57705813
282.0720615 6.831428308
300.0826262 27.70578847

Name: +ve in-silico MS/MS by CFM-ID for FMQNGDWTCUWWRM-UHFFFAOYSA-N
ID: FMQNGDWTCUWWRM-UHFFFAOYSA-N
Comment: Energy1
Num peaks: 28
63.00767038 4.935773738
75.00767038 1.205095683
79.02907452 1.838458609
81.04472458 1.644891175
89.02332044 2.169017027
91.02907452 1.200201868
93.04472458 5.543038027
95.06037464 1.294133082
137.0345538 2.486084784
139.0502039 6.180724617
164.0454529 4.402793485
165.0658539 1.314014217
166.0611029 1.325293675
190.0611029 1.102492833
192.0403675 1.374404952
192.076753 6.159460318
194.0560175 1.187341326
194.092403 1.318134166
208.0716676 3.747942133
210.0509322 3.187359451
220.0716676 1.594159687
227.0662479 1.28384688
236.0665822 2.378670905
238.0822323 6.833208488
254.0771469 8.985502058
256.092797 1.27408174
282.0720615 1.940502774
300.0826262 2.105421363

Name: +ve in-silico MS/MS by CFM-ID for FMQNGDWTCUWWRM-UHFFFAOYSA-N
ID: FMQNGDWTCUWWRM-UHFFFAOYSA-N
Comment: Energy2
Num peaks: 31
29.00219107 3.411449823
31.01784114 2.709241314
40.01817548 0.6676968965
42.03382555 1.186187211
43.01784114 2.055286203
45.0334912 2.540423892
66.03382555 0.7069313689
68.04947561 0.665517949
75.00767038 2.202451873
77.02332044 0.7333471143
79.02907452 4.745056637
81.04472458 2.237605992
89.02332044 1.275116197
108.0556236 1.233168943
164.0454529 2.61980143
166.0611029 0.7052914269
178.0611029 9.438950187
180.076753 0.8213141838
183.0764186 0.7653831543
190.0611029 0.8500679257
192.076753 13.5101994
194.092403 0.9460916944
208.0716676 12.86298137
210.0873177 1.262324118
225.0505978 1.909652098
236.0665822 1.100321068
238.0822323 1.711124342
239.0662479 1.448841161
254.0771469 0.9807048552
256.0451781 0.811547719
283.0560771 0.9695183063

Name: +ve in-silico MS/MS by CFM-ID for XXVCCBFXVOGBQQ-UHFFFAOYSA-N
ID: XXVCCBFXVOGBQQ-UHFFFAOYSA-N
Comment: Energy0
Num peaks: 6
190.0611029 4.51591853
218.0560175 12.2884118
236.0665822 17.5303371
246.0509322 9.043768572
264.0614968 30.23248047
282.0720615 12.95573353

Name: +ve in-silico MS/MS by CFM-ID for XXVCCBFXVOGBQQ-UHFFFAOYSA-N
ID: XXVCCBFXVOGBQQ-UHFFFAOYSA-N
Comment: Energy1
Num peaks: 15
79.02907452 1.607572992
91.02907452 6.773707192
119.0239891 1.574016272
135.0189038 2.64526803
137.0345538 6.583796036
176.0454529 3.613351302
190.0611029 10.67472249
192.076753 2.239809586
218.0560175 10.05767262
220.0716676 3.60648257
222.0509322 2.463302661
236.0665822 14.94192159
246.0509322 4.219442995
264.0614968 7.619741375
282.0720615 2.568392079

Name: +ve in-silico MS/MS by CFM-ID for XXVCCBFXVOGBQQ-UHFFFAOYSA-N
ID: XXVCCBFXVOGBQQ-UHFFFAOYSA-N
Comment: Energy2
Num peaks: 28
15.02292652 1.183727983
27.02292652 0.726042187
40.01817548 1.056462966
41.00219107 1.514798171
43.01784114 1.552329476
59.01275576 4.282833647
79.02907452 2.227285675
81.04472458 1.646678421
106.0399735 1.302785818
137.0345538 0.9100391243
161.0345538 1.053194669
163.0502039 4.444174848
164.0454529 4.150544538
176.0454529 6.967554387
190.0247174 1.667736892
190.0611029 25.64546006
192.0403675 1.10297454
192.076753 1.830990943
193.0607686 0.7476445115
195.0400331 0.9201873313
205.0243831 1.065922848
207.0400331 1.397586318
208.0352821 2.217417061
218.0560175 5.720222394
220.0716676 1.208889586
221.0556832 1.395870358
236.0665822 1.589783663
265.0455124 0.8100461409

Name: +ve in-silico MS/MS by CFM-ID for XFMGYJWYVCYZNH-UHFFFAOYSA-N
ID: XFMGYJWYVCYZNH-UHFFFAOYSA-N
Comment: Energy0
Num peaks: 6
190.0611029 4.424643336
218.0560175 12.12620173
236.0665822 17.07907447
246.0509322 8.849056746
264.0614968 29.43807679
282.0720615 12.5111119

Name: +ve in-silico MS/MS by CFM-ID for XFMGYJWYVCYZNH-UHFFFAOYSA-N
ID: XFMGYJWYVCYZNH-UHFFFAOYSA-N
Comment: Energy1
Num peaks: 22
79.02907452 1.957220692
81.04472458 1.558118498
91.02907452 1.323326683
93.04472458 5.755700572
95.06037464 1.425085566
121.0396392 1.350046983
137.0345538 2.152001152
139.0502039 5.622048899
163.0502039 1.75525022
178.0611029 2.207017134
190.0611029 9.635861897
191.0451185 1.328842708
192.076753 2.018109583
209.0556832 1.25069388
218.0560175 9.003754928
220.0352821 2.085642287
220.0716676 3.111370275
222.0509322 2.282895498
236.0665822 13.22688621
246.0509322 3.476264351
264.0614968 6.442865639
282.0720615 2.236846747

Name: +ve in-silico MS/MS by CFM-ID for XFMGYJWYVCYZNH-UHFFFAOYSA-N
ID: XFMGYJWYVCYZNH-UHFFFAOYSA-N
Comment: Energy2
Num peaks: 24
25.00727645 0.8714778509
41.00219107 3.845343593
42.03382555 0.8561367996
43.01784114 0.8119045569
59.01275576 2.290446569
79.02907452 4.469768608
81.04472458 1.647068834
149.0345538 1.784848124
164.0454529 10.37649931
165.0658539 0.8426727982
166.0611029 1.47059902
174.0298028 1.623272567
176.0454529 4.358827216
178.0611029 4.796921078
190.0611029 23.88536659
192.076753 1.665044784
207.0400331 1.255728783
210.0509322 0.9184804428
218.0560175 5.401860904
220.0352821 2.13809599
220.0716676 1.100617108
221.0556832 1.42509564
222.0509322 0.8114955347
236.0665822 1.494538779

Name: +ve in-silico MS/MS by CFM-ID for YMPZVCKXDNPFOU-UHFFFAOYSA-N
ID: YMPZVCKXDNPFOU-UHFFFAOYSA-N
Comment: Energy0
Num peaks: 8
153.0294684 2.896379811
208.0716676 4.725411878
236.0665822 13.68957077
238.0822323 2.658517523
254.0771469 12.99092836
264.0614968 12.25235371
282.0720615 23.15262244
300.0826262 9.076466916

Name: +ve in-silico MS/MS by CFM-ID for YMPZVCKXDNPFOU-UHFFFAOYSA-N
ID: YMPZVCKXDNPFOU-UHFFFAOYSA-N
Comment: Energy1
Num peaks: 22
100.0393049 1.18861179
107.0239891 1.011993369
135.0189038 1.617550684
153.0294684 3.215735974
166.0611029 1.02733372
180.076753 2.315473928
194.0560175 2.580275137
206.0560175 1.128485656
208.0716676 11.10531474
210.0873177 2.759145988
222.0509322 1.169754689
226.0822323 0.9841943145
227.0662479 1.254357613
234.0509322 1.425735447
236.0665822 14.94852338
238.0822323 6.819522538
240.0614968 1.01897977
254.0771469 10.32447962
256.092797 1.510581693
264.0614968 6.217510696
282.0720615 5.755346419
300.0826262 1.431805424

Name: +ve in-silico MS/MS by CFM-ID for YMPZVCKXDNPFOU-UHFFFAOYSA-N
ID: YMPZVCKXDNPFOU-UHFFFAOYSA-N
Comment: Energy2
Num peaks: 26
27.02292652 0.7115162692
41.00219107 1.136410396
43.01784114 0.7276383695
44.99710569 0.9759595614
59.01275576 3.181027765
68.99710569 0.6969693881
72.99202031 8.257161414
79.02907452 11.42384384
81.04472458 8.286419591
100.0393049 1.499059158
107.0239891 9.297643388
109.0396392 1.878355872
111.0076704 0.8107427899
126.0185694 0.8361342452
135.0189038 2.14672474
137.0345538 1.518409052
153.0294684 8.181625831
166.0611029 2.835014699
180.076753 3.581391185
182.092403 0.7910329393
194.0560175 2.781571804
208.0716676 4.765266546
210.0873177 0.8414001655
236.0665822 1.432668145
238.0822323 1.032824203
283.0560771 0.6907165356

Name: +ve in-silico MS/MS by CFM-ID for HJVUEJQBPLNRFV-UHFFFAOYSA-N
ID: HJVUEJQBPLNRFV-UHFFFAOYSA-N
Comment: Energy0
Num peaks: 6
91.05422664 38.80622472
93.06987671 2.979842262
125.0419477 4.305029478
136.0617716 4.926939729
218.0746448 5.282918335
260.0964429 32.78743636

Name: +ve in-silico MS/MS by CFM-ID for HJVUEJQBPLNRFV-UHFFFAOYSA-N
ID: HJVUEJQBPLNRFV-UHFFFAOYSA-N
Comment: Energy1
Num peaks: 7
91.05422664 51.2498587
93.06987671 3.013388375
123.0262976 5.271271992
125.0419477 8.712696509
168.0338426 5.539268077
218.0746448 2.958425794
260.0964429 5.752694324

Name: +ve in-silico MS/MS by CFM-ID for HJVUEJQBPLNRFV-UHFFFAOYSA-N
ID: HJVUEJQBPLNRFV-UHFFFAOYSA-N
Comment: Energy2
Num peaks: 21
42.03382555 1.396711278
43.02907452 2.435684963
45.04472458 2.447421307
51.02292652 0.9364138701
63.02292652 1.109985483
65.03857658 2.444550469
71.99024648 1.191171102
75.02292652 2.085347476
79.05422664 1.981777857
84.05562361 1.381365172
91.05422664 29.86598603
93.06987671 3.105744616
94.03997355 4.797680638
109.0508726 6.093017625
121.0508726 1.22118638
123.0262976 4.751634603
125.0419477 1.017507169
134.0461215 1.489577452
136.0617716 8.470479004
138.0774217 0.9793118828
150.0371967 1.104601814

Name: +ve in-silico MS/MS by CFM-ID for XXUKHZDAUUGDSQ-UHFFFAOYSA-N
ID: XXUKHZDAUUGDSQ-UHFFFAOYSA-N
Comment: Energy0
Num peaks: 6
91.05422664 38.98706202
93.06987671 2.98504041
125.0419477 4.337786973
136.0617716 4.93139704
218.0746448 5.235516437
260.0964429 33.02919714

Name: +ve in-silico MS/MS by CFM-ID for XXUKHZDAUUGDSQ-UHFFFAOYSA-N
ID: XXUKHZDAUUGDSQ-UHFFFAOYSA-N
Comment: Energy1
Num peaks: 7
91.05422664 50.94884917
123.0262976 5.020356511
125.0419477 8.676006169
168.0338426 5.176738292
201.0480957 3.167006679
243.0698938 3.008197289
260.0964429 5.652331544

Name: +ve in-silico MS/MS by CFM-ID for XXUKHZDAUUGDSQ-UHFFFAOYSA-N
ID: XXUKHZDAUUGDSQ-UHFFFAOYSA-N
Comment: Energy2
Num peaks: 19
51.02292652 1.088102704
63.02292652 1.289731824
65.03857658 2.839557696
75.02292652 2.422069329
79.05422664 2.20207459
80.02432348 0.9420938504
82.03997355 3.021729769
91.05422664 29.37230639
93.06987671 2.937761788
94.03997355 5.339419436
107.0352225 2.399690383
109.0508726 9.930293763
119.0352225 0.9271977991
121.0508726 1.571046523
123.0262976 3.811393216
125.0419477 1.187187907
126.0120445 1.300046959
134.0461215 1.308854531
136.0617716 6.821663956

Name: +ve in-silico MS/MS by CFM-ID for DJTULJOKPUDNKH-UHFFFAOYSA-N
ID: DJTULJOKPUDNKH-UHFFFAOYSA-N
Comment: Energy0
Num peaks: 6
91.05422664 8.736493226
123.0262976 5.196878505
136.0617716 9.455922321
168.0338426 7.592794095
218.0746448 4.470170816
260.0964429 48.29890848

Name: +ve in-silico MS/MS by CFM-ID for DJTULJOKPUDNKH-UHFFFAOYSA-N
ID: DJTULJOKPUDNKH-UHFFFAOYSA-N
Comment: Energy1
Num peaks: 7
91.05422664 34.61961252
123.0262976 5.667624084
125.0419477 8.408496835
136.0617716 8.150539541
168.0338426 7.595065852
243.0698938 4.534548693
260.0964429 12.2254628

Name: +ve in-silico MS/MS by CFM-ID for DJTULJOKPUDNKH-UHFFFAOYSA-N
ID: DJTULJOKPUDNKH-UHFFFAOYSA-N
Comment: Energy2
Num peaks: 25
43.02907452 0.9378512926
51.02292652 0.9737538887
63.02292652 1.105218782
65.03857658 2.277420092
69.04472458 1.338621223
75.02292652 1.594670392
79.05422664 2.005658675
82.03997355 2.700737523
84.05562361 2.624206265
91.05422664 20.83289165
93.06987671 3.694591921
94.03997355 4.504291423
107.0352225 1.048393709
109.0508726 7.168849417
119.0352225 1.959312734
121.0508726 2.048275823
123.0262976 6.743537453
123.0665226 1.12096681
126.0120445 1.163389618
134.0461215 2.012076916
136.0617716 7.371857942
151.0072935 1.64879145
168.0338426 1.603008112
216.0589947 0.940930187
233.0855438 0.8668783118

Name: +ve in-silico MS/MS by CFM-ID for ULRFQSKEKZOEPP-UHFFFAOYSA-N
ID: ULRFQSKEKZOEPP-UHFFFAOYSA-N
Comment: Energy0
Num peaks: 6
91.05422664 8.343210056
123.0262976 5.212036168
136.0617716 9.176767765
168.0338426 7.36489636
216.0589947 8.453756649
260.0964429 46.7380333

Name: +ve in-silico MS/MS by CFM-ID for ULRFQSKEKZOEPP-UHFFFAOYSA-N
ID: ULRFQSKEKZOEPP-UHFFFAOYSA-N
Comment: Energy1
Num peaks: 11
82.03997355 3.051944973
91.05422664 31.2052687
93.06987671 3.225350781
123.0262976 4.832109325
125.0419477 7.233421008
136.0617716 6.792288507
168.0338426 6.070998588
201.0480957 3.307502879
216.0589947 2.583490103
243.0698938 3.818258775
260.0964429 9.646868509

Name: +ve in-silico MS/MS by CFM-ID for ULRFQSKEKZOEPP-UHFFFAOYSA-N
ID: ULRFQSKEKZOEPP-UHFFFAOYSA-N
Comment: Energy2
Num peaks: 22
45.04472458 1.458552108
49.00727645 0.8053905577
51.02292652 1.058083446
63.02292652 1.371735112
65.03857658 2.474227573
75.02292652 1.732377756
79.05422664 2.116688798
82.03997355 4.932003567
84.05562361 1.118433127
91.05422664 20.11686914
93.06987671 3.77009885
94.03997355 4.66108971
109.0508726 10.89491717
121.0508726 1.543371856
123.0262976 6.06341021
126.0120445 1.43018714
134.0461215 2.020482587
136.0617716 6.883152131
141.0229436 1.805458504
151.0072935 1.381508793
168.0338426 1.733981651
244.0651427 1.052594721

Name: +ve in-silico MS/MS by CFM-ID for QDGWLNBZFGRSKR-UHFFFAOYSA-N
ID: QDGWLNBZFGRSKR-UHFFFAOYSA-N
Comment: Energy0
Num peaks: 8
93.06987671 7.486336991
125.0419477 4.379857458
134.0461215 8.604970841
166.0181925 6.97087829
168.0338426 4.561910342
218.0746448 4.308128608
243.0698938 3.566376932
260.0964429 40.84467652

Name: +ve in-silico MS/MS by CFM-ID for QDGWLNBZFGRSKR-UHFFFAOYSA-N
ID: QDGWLNBZFGRSKR-UHFFFAOYSA-N
Comment: Energy1
Num peaks: 18
39.02292652 2.484679764
41.03857658 1.809488281
53.03857658 3.067525773
65.03857658 1.276300817
67.05422664 1.460774455
69.06987671 1.358103189
79.05422664 1.913996192
91.05422664 1.881246433
93.06987671 24.5740816
95.08552677 2.702776075
125.0419477 3.56254506
127.0575978 5.647919775
134.0461215 7.294598069
166.0181925 6.486904007
168.0338426 2.31493717
218.0494927 1.160717785
243.0698938 3.579609335
260.0964429 8.530492421

Name: +ve in-silico MS/MS by CFM-ID for QDGWLNBZFGRSKR-UHFFFAOYSA-N
ID: QDGWLNBZFGRSKR-UHFFFAOYSA-N
Comment: Energy2
Num peaks: 27
39.02292652 6.163861264
41.03857658 3.818591107
43.05422664 1.219071533
51.02292652 2.532130381
53.03857658 3.19694041
65.03857658 2.721188503
67.05422664 2.545608306
79.05422664 1.894486184
80.02432348 0.8989642881
82.03997355 3.798841615
82.99499752 0.9141473216
85.01064758 1.784284196
91.05422664 2.018182206
93.06987671 5.374633552
95.08552677 0.9248214621
107.0352225 8.850171507
109.0508726 1.64930623
119.0352225 1.129234437
121.0106476 1.608294048
123.9963945 1.310610665
125.0419477 2.814179906
134.0461215 13.46202866
151.0072935 1.147669451
166.0181925 4.320640785
168.0338426 1.687187205
218.0746448 0.9880599625
243.0698938 1.493704976

Name: +ve in-silico MS/MS by CFM-ID for UAIWCRYVNDQCMP-UHFFFAOYSA-N
ID: UAIWCRYVNDQCMP-UHFFFAOYSA-N
Comment: Energy0
Num peaks: 8
93.06987671 7.406600982
125.0419477 4.355412678
134.0461215 8.58968962
166.0181925 6.962591931
168.0338426 4.557566473
218.0746448 4.283897774
243.0698938 3.54591274
260.0964429 40.52211001

Name: +ve in-silico MS/MS by CFM-ID for UAIWCRYVNDQCMP-UHFFFAOYSA-N
ID: UAIWCRYVNDQCMP-UHFFFAOYSA-N
Comment: Energy1
Num peaks: 17
39.02292652 2.299422914
41.03857658 1.828595844
51.02292652 1.811887375
53.03857658 2.987044812
67.05422664 1.686861247
69.06987671 1.366455371
79.05422664 1.999823464
91.05422664 1.875066048
93.06987671 24.34865329
95.08552677 2.673903957
125.0419477 3.595695442
127.0575978 5.586730118
134.0461215 7.306424382
166.0181925 6.437488115
168.0338426 2.26924293
243.0698938 3.562404229
260.0964429 8.458350093

Name: +ve in-silico MS/MS by CFM-ID for UAIWCRYVNDQCMP-UHFFFAOYSA-N
ID: UAIWCRYVNDQCMP-UHFFFAOYSA-N
Comment: Energy2
Num peaks: 28
39.02292652 5.386854494
41.03857658 2.280204554
43.05422664 1.373811052
49.00727645 0.9390893993
51.02292652 3.179885059
53.03857658 3.685739729
55.05422664 1.346514864
65.03857658 2.072828453
67.05422664 2.704713668
79.05422664 1.943539149
80.02432348 0.8847992632
82.03997355 3.738983079
85.01064758 1.598560851
91.05422664 1.979097862
93.06987671 5.039943398
95.08552677 0.8862173185
107.0352225 8.899588163
109.0508726 1.622967998
119.0352225 1.111441034
121.0106476 1.575441427
123.9963945 1.289959307
125.0419477 2.762609147
134.0461215 13.92327225
151.0072935 1.131871019
166.0181925 4.762953133
168.0338426 1.508460469
218.0746448 0.9707147978
243.0698938 1.470206819

Name: +ve in-silico MS/MS by CFM-ID for YSHFKYCCVNFYHU-UHFFFAOYSA-N
ID: YSHFKYCCVNFYHU-UHFFFAOYSA-N
Comment: Energy0
Num peaks: 7
91.05422664 2.674913741
93.06987671 35.01586728
95.08552677 2.745978982
127.0575978 3.861639798
134.0461215 4.73941026
218.0746448 3.485316695
260.0964429 30.05034422

Name: +ve in-silico MS/MS by CFM-ID for YSHFKYCCVNFYHU-UHFFFAOYSA-N
ID: YSHFKYCCVNFYHU-UHFFFAOYSA-N
Comment: Energy1
Num peaks: 14
41.03857658 1.829692155
51.02292652 2.138659987
53.03857658 1.827788002
65.03857658 2.117515553
91.05422664 3.030503032
93.06987671 40.24431252
95.08552677 2.612264038
125.0419477 3.114243938
127.0575978 6.658540442
134.0461215 2.5539157
166.0181925 5.655411109
168.0338426 1.958499725
243.0698938 2.063044793
260.0964429 5.04538842

Name: +ve in-silico MS/MS by CFM-ID for YSHFKYCCVNFYHU-UHFFFAOYSA-N
ID: YSHFKYCCVNFYHU-UHFFFAOYSA-N
Comment: Energy2
Num peaks: 28
39.02292652 4.616080994
41.03857658 4.9984
43.05422664 0.7812350454
49.00727645 2.23301414
51.02292652 2.968140993
53.03857658 4.290744687
65.03857658 2.87190311
67.05422664 4.441102129
79.05422664 1.489784077
80.02432348 1.166191717
82.03997355 3.169376106
85.01064758 1.263111331
87.02629764 1.081159257
91.05422664 1.182951294
93.06987671 8.278863233
95.08552677 2.152733695
107.0352225 7.012362164
109.0508726 0.9144008888
119.0352225 1.076661054
121.0106476 1.021497906
123.9963945 0.9443290111
125.0419477 1.5108728
134.0461215 15.35852879
166.0181925 1.262250218
216.0589947 0.8155989177
218.0746448 1.151862861
233.0855438 0.8874681486
243.0698938 1.653592593

Name: +ve in-silico MS/MS by CFM-ID for NLMVQJIUYSEZOS-UHFFFAOYSA-N
ID: NLMVQJIUYSEZOS-UHFFFAOYSA-N
Comment: Energy0
Num peaks: 6
44.99710569 6.011898531
107.0491413 3.041825922
199.075356 7.241555193
214.086255 3.951493318
216.1019051 35.84704199
260.0917343 33.36027935

Name: +ve in-silico MS/MS by CFM-ID for NLMVQJIUYSEZOS-UHFFFAOYSA-N
ID: NLMVQJIUYSEZOS-UHFFFAOYSA-N
Comment: Energy1
Num peaks: 10
44.99710569 1.387468917
107.0491413 14.04235063
110.0600403 2.157051393
199.075356 8.034954711
200.070605 2.843592498
214.086255 5.427569673
216.1019051 25.45342
232.0604342 1.438133317
242.0811697 3.127096788
260.0917343 16.60987389

Name: +ve in-silico MS/MS by CFM-ID for NLMVQJIUYSEZOS-UHFFFAOYSA-N
ID: NLMVQJIUYSEZOS-UHFFFAOYSA-N
Comment: Energy2
Num peaks: 25
39.02292652 2.498557325
44.99710569 9.459076536
49.00727645 1.8484109
51.02292652 3.281465704
63.02292652 6.247605128
66.03382555 2.308109578
68.04947561 1.760345879
69.0334912 1.160977433
79.05422664 0.9004477824
80.04947561 5.228598993
81.0334912 2.497293729
93.0334912 1.653290121
94.06512568 2.112784846
95.04914126 1.160823535
107.0491413 9.433667714
146.0600403 1.960038053
155.0491413 1.904206631
158.0600403 1.155816183
170.0600403 3.786090889
172.0756904 3.74446907
186.0913404 1.517400871
199.075356 6.436113879
200.070605 5.31807456
214.086255 1.255468157
216.1019051 1.838669358

Name: +ve in-silico MS/MS by CFM-ID for CYGMECQNUIZYBC-UHFFFAOYSA-N
ID: CYGMECQNUIZYBC-UHFFFAOYSA-N
Comment: Energy0
Num peaks: 6
139.0389705 2.657939932
254.0787251 3.215149711
264.063075 10.78651165
280.0779761 1.311207219
282.0736397 45.77247246
300.0842044 23.19043031

Name: +ve in-silico MS/MS by CFM-ID for CYGMECQNUIZYBC-UHFFFAOYSA-N
ID: CYGMECQNUIZYBC-UHFFFAOYSA-N
Comment: Energy1
Num peaks: 17
121.0284058 5.658215715
139.0389705 5.422670267
162.0525103 0.9346030385
184.0368602 0.8456369044
196.0368602 2.70926912
198.0525103 1.549124244
208.0368602 2.171114814
210.0525103 5.936367421
212.0681604 1.662660061
238.0838104 5.96200294
244.0579896 0.8625851093
254.0787251 7.388651941
256.0943751 3.426306713
262.0674114 0.953298327
264.063075 10.31436705
282.0736397 19.17634969
300.0842044 5.319508345

Name: +ve in-silico MS/MS by CFM-ID for CYGMECQNUIZYBC-UHFFFAOYSA-N
ID: CYGMECQNUIZYBC-UHFFFAOYSA-N
Comment: Energy2
Num peaks: 31
39.02292652 6.473674452
41.00219107 0.8523918321
41.03857658 5.508990279
43.05422664 1.612753239
45.06987671 1.302363774
49.00727645 3.046155318
51.02292652 5.140370043
53.03857658 1.182809123
65.00219107 4.498254654
119.0103111 1.100706377
121.0284058 1.197084743
133.0259612 1.101793815
135.0416113 1.344441944
140.0494756 1.224044829
142.0651257 1.282134552
162.0525103 1.140466426
172.0368602 1.603999943
184.0368602 3.316364285
190.0462821 1.738455683
192.0619321 1.466606686
196.0368602 1.602392068
208.0368602 3.286801528
210.0525103 7.44447123
212.0681604 2.616855259
212.070605 0.9017377272
220.0368602 0.9175210563
222.0525103 1.107435306
242.0423395 1.12938579
262.0674114 2.341808056
264.063075 2.861708696
282.0736397 1.801556326

Name: +ve in-silico MS/MS by CFM-ID for QKAIGPUXSHQMDU-UHFFFAOYSA-N
ID: QKAIGPUXSHQMDU-UHFFFAOYSA-N
Comment: Energy0
Num peaks: 6
121.0284058 7.047757934
212.070605 1.490916208
238.0838104 2.800489259
262.0674114 4.430718191
264.063075 3.463038691
282.0736397 73.14060615

Name: +ve in-silico MS/MS by CFM-ID for QKAIGPUXSHQMDU-UHFFFAOYSA-N
ID: QKAIGPUXSHQMDU-UHFFFAOYSA-N
Comment: Energy1
Num peaks: 9
121.0284058 25.76165821
162.0525103 1.917132634
196.0368602 3.039025127
198.0525103 5.623433331
212.070605 3.293192137
238.0838104 3.791111694
262.0674114 2.201897086
264.063075 5.692935155
282.0736397 29.02705464

Name: +ve in-silico MS/MS by CFM-ID for QKAIGPUXSHQMDU-UHFFFAOYSA-N
ID: QKAIGPUXSHQMDU-UHFFFAOYSA-N
Comment: Energy2
Num peaks: 30
27.02292652 1.336247951
39.02292652 1.060233678
49.00727645 0.9074442461
51.02292652 1.962234967
63.02292652 1.086939492
95.01275576 13.31455462
102.0338255 1.184287376
116.0494756 1.056990875
116.9946611 0.9600727347
119.0103111 2.658072658
121.0259612 1.398614973
121.0284058 7.565383746
128.0494756 3.561096689
133.0259612 1.540640296
142.0462821 1.882639768
147.0416113 1.609253302
166.0462821 1.284703904
172.0368602 1.451821612
178.0462821 4.853588574
184.0368602 2.983209084
196.0368602 4.977719831
198.0525103 8.779765399
200.0681604 1.514428814
212.0681604 1.005325339
212.070605 1.655700485
218.0775822 3.070416381
238.0838104 1.167041676
242.0611832 1.293445284
244.0568467 1.326376184
262.0674114 1.699688995

Name: +ve in-silico MS/MS by CFM-ID for ISTLIXGYAHHCDY-UHFFFAOYSA-N
ID: ISTLIXGYAHHCDY-UHFFFAOYSA-N
Comment: Energy0
Num peaks: 11
73.0396392 14.21382409
114.0298028 8.204236584
116.0454529 1.764665828
132.0655196 6.03068767
144.0403675 9.516890518
144.0655196 1.658552514
162.0760843 3.164218291
214.0822323 10.18409907
232.092797 22.13471117
242.0771469 1.511896907
260.0877116 2.516245903

Name: +ve in-silico MS/MS by CFM-ID for ISTLIXGYAHHCDY-UHFFFAOYSA-N
ID: ISTLIXGYAHHCDY-UHFFFAOYSA-N
Comment: Energy1
Num peaks: 13
44.0130901 7.230319818
56.0130901 4.291142623
72.00800472 1.687838346
73.0396392 21.34976145
99.01890376 1.521251791
114.0298028 9.725856117
117.0546206 2.013821114
132.0655196 7.037527571
144.0403675 2.793340359
144.0655196 6.378663026
162.0760843 3.617712122
214.0822323 7.73790817
232.092797 5.40698428

Name: +ve in-silico MS/MS by CFM-ID for ISTLIXGYAHHCDY-UHFFFAOYSA-N
ID: ISTLIXGYAHHCDY-UHFFFAOYSA-N
Comment: Energy2
Num peaks: 28
44.0130901 2.112161702
56.0130901 1.182914046
69.99235466 0.9011164172
70.02874017 0.8918092763
71.02398914 1.408936749
72.00800472 1.94707989
73.02840582 0.8501528959
73.0396392 17.09603909
74.02365479 0.9283970675
76.03930485 1.22048818
78.05495492 0.997427595
99.01890376 1.733268309
99.04405588 0.7268951441
114.0298028 2.025412838
116.0342195 2.306727553
117.0546206 1.933740431
118.0498695 10.72574751
128.0454529 0.8242605667
132.0655196 8.200760883
142.0247174 1.138244884
144.0291341 1.001853053
144.0403675 5.185014633
144.0655196 3.564411437
146.0560175 0.781551007
186.0509322 1.160827512
188.0665822 5.883078252
200.0665822 1.115152478
214.0822323 2.457946641

Name: +ve in-silico MS/MS by CFM-ID for PMAKZVLAJFKTHQ-UHFFFAOYSA-N
ID: PMAKZVLAJFKTHQ-UHFFFAOYSA-N
Comment: Energy0
Num peaks: 6
221.0572613 7.068527969
237.052176 1.994973254
239.067826 41.81535192
256.0579896 2.084688964
262.0674114 2.031101003
282.0736397 27.43585646

Name: +ve in-silico MS/MS by CFM-ID for PMAKZVLAJFKTHQ-UHFFFAOYSA-N
ID: PMAKZVLAJFKTHQ-UHFFFAOYSA-N
Comment: Energy1
Num peaks: 12
41.03857658 4.164808837
51.02292652 4.68011559
65.03857658 2.867595332
221.0572613 2.963560842
230.0423395 2.266741109
237.052176 6.970888117
239.067826 22.48969292
240.0266895 2.26727322
254.0423395 4.565518921
254.0787251 5.521409701
256.0579896 2.810342746
282.0736397 18.61527107

Name: +ve in-silico MS/MS by CFM-ID for PMAKZVLAJFKTHQ-UHFFFAOYSA-N
ID: PMAKZVLAJFKTHQ-UHFFFAOYSA-N
Comment: Energy2
Num peaks: 23
39.02292652 3.404789588
41.03857658 3.620704957
44.99710569 1.247490857
49.00727645 1.342621759
51.02292652 11.48988388
63.02292652 4.981186849
65.03857658 6.149773585
68.99466108 2.036536864
79.05422664 2.162218412
94.06512568 3.280464167
104.0494756 2.765842045
120.0443902 7.216294621
143.0103111 1.839144083
151.0542266 1.597620236
159.0052258 1.518035836
169.0647913 3.63052902
195.0416113 4.27419441
201.0510331 3.340515989
213.052176 1.478533273
219.0615978 5.14372046
221.0572613 5.299013341
237.052176 1.238294397
239.067826 1.6667783

Name: +ve in-silico MS/MS by CFM-ID for BYZADTQJBZSCHR-UHFFFAOYSA-N
ID: BYZADTQJBZSCHR-UHFFFAOYSA-N
Comment: Energy0
Num peaks: 13
68.0130901 1.402436613
70.02874017 7.319053361
71.01275576 3.271282046
72.04439023 4.099557998
73.02840582 1.755442881
86.02365479 2.702852026
88.03930485 33.6773761
90.05495492 1.785751761
98.98417166 3.735480856
103.075356 1.943224482
264.0631503 3.955540346
282.0737149 8.908235042
300.0842796 5.818371364

Name: +ve in-silico MS/MS by CFM-ID for BYZADTQJBZSCHR-UHFFFAOYSA-N
ID: BYZADTQJBZSCHR-UHFFFAOYSA-N
Comment: Energy1
Num peaks: 22
42.03382555 4.160749515
44.04947561 2.48255912
55.01784114 2.272025536
55.05422664 1.729703374
57.06987671 1.595942518
70.02874017 6.071133135
71.01275576 9.238501697
72.04439023 2.916107412
73.02840582 4.973336296
73.06479133 2.028153967
75.08044139 1.277194523
84.00800472 1.10203771
85.06479133 3.132752063
88.03930485 22.29350325
90.05495492 1.13051963
98.98417166 0.9917539444
103.075356 3.37664805
184.0968197 1.317363341
210.0525856 1.042171194
236.0682356 1.025323441
264.0631503 2.764817731
282.0737149 3.649205243

Name: +ve in-silico MS/MS by CFM-ID for BYZADTQJBZSCHR-UHFFFAOYSA-N
ID: BYZADTQJBZSCHR-UHFFFAOYSA-N
Comment: Energy2
Num peaks: 16
27.02292652 2.772562653
28.01817548 1.655307132
40.01817548 4.120034963
42.03382555 22.79929028
44.04947561 6.45848448
55.01784114 1.704793969
59.01275576 3.07993392
61.02840582 1.670534657
70.02874017 4.872387368
71.01275576 10.04368047
71.04914126 1.609095168
73.02840582 3.461808487
85.06479133 3.397161408
87.08044139 1.64044642
88.03930485 10.07374665
103.075356 2.18117475

Name: +ve in-silico MS/MS by CFM-ID for WMOJNHVDAWUINZ-UHFFFAOYSA-N
ID: WMOJNHVDAWUINZ-UHFFFAOYSA-N
Comment: Energy0
Num peaks: 7
109.0284058 14.79891856
136.0393049 2.578654104
138.0549549 6.149029378
139.0389705 3.056175606
166.0498695 2.179524094
243.0651853 20.62994769
260.0917343 31.7594861

Name: +ve in-silico MS/MS by CFM-ID for WMOJNHVDAWUINZ-UHFFFAOYSA-N
ID: WMOJNHVDAWUINZ-UHFFFAOYSA-N
Comment: Energy1
Num peaks: 14
109.0284058 4.60271022
110.0600403 2.045815916
120.0443902 2.928864108
121.0284058 13.10066072
122.0600403 1.883817554
134.0236548 1.315449793
136.0393049 10.16759256
138.0549549 16.35135378
148.0393049 2.743473668
150.0549549 1.847507417
166.0498695 8.496018577
228.0655196 1.677523743
243.0651853 6.927322828
260.0917343 6.596938503

Name: +ve in-silico MS/MS by CFM-ID for WMOJNHVDAWUINZ-UHFFFAOYSA-N
ID: WMOJNHVDAWUINZ-UHFFFAOYSA-N
Comment: Energy2
Num peaks: 31
49.00727645 1.209831213
50.00252542 1.827474489
51.02292652 1.139168826
53.03857658 2.217548841
64.01817548 1.279916361
65.03857658 1.057576881
65.99744004 4.321135702
67.01784114 0.9904911649
76.01817548 1.241693825
81.0334912 2.974159772
92.0130901 1.222031248
94.02874017 2.512812358
96.04439023 1.70225402
106.0287402 1.549137025
107.0491413 0.8957393612
108.0443902 0.992548473
109.0284058 4.151418657
111.0440559 0.9639409942
120.0443902 9.946568702
121.0284058 3.109546391
122.0600403 1.790631845
123.0440559 1.833385427
134.0236548 1.325001094
135.0440559 6.342887217
136.0393049 3.327632718
138.0549549 0.871646385
139.0389705 2.028444895
148.0393049 5.130311702
150.0549549 0.920849281
213.0546206 1.366905612
243.0651853 1.116320152

Name: +ve in-silico MS/MS by CFM-ID for ZBLIZMYGAIQFJP-UHFFFAOYSA-N
ID: ZBLIZMYGAIQFJP-UHFFFAOYSA-N
Comment: Energy0
Num peaks: 28
55.01784114 1.541983608
57.0334912 0.9764371597
85.02840582 1.361938296
87.04405588 1.234831724
88.07569036 1.578621183
113.0233204 0.8205094482
115.0389705 2.262194651
117.0546206 2.118835301
131.0338851 2.826948898
133.0495352 12.92778399
135.0651853 2.013966559
150.0314562 1.650055626
151.0600999 1.167427191
166.0263708 5.817717016
168.0420209 7.578295819
180.0420209 1.536995745
222.0525856 1.711566262
226.0111147 0.7321052648
228.0267647 1.043600862
234.0525856 0.7176034835
238.0475002 0.7301160558
240.0267647 0.7226219359
240.0631503 1.142044936
242.0424148 0.9785541985
252.0631503 1.293739394
254.0788003 0.7377339143
282.0737149 7.610208876
300.0842796 15.44758958

Name: +ve in-silico MS/MS by CFM-ID for ZBLIZMYGAIQFJP-UHFFFAOYSA-N
ID: ZBLIZMYGAIQFJP-UHFFFAOYSA-N
Comment: Energy1
Num peaks: 24
43.01784114 0.8378878
45.0334912 2.204547995
59.04914126 0.9271842284
80.97360697 1.143165399
82.98925704 0.9433291389
86.0600403 3.814970241
88.07569036 9.981201039
113.0233204 0.888267215
115.0389705 2.123360699
117.0546206 1.268283593
119.0338851 0.8472524718
131.0338851 1.807936869
132.0208915 1.053944507
133.0495352 8.481256927
148.0158061 1.170373206
150.0314562 16.34605765
151.0600999 1.011971425
152.0471063 1.149029493
166.0263708 6.411662192
168.0420209 6.953993868
195.005301 1.263004311
213.0158657 3.629241453
282.0737149 3.714359203
300.0842796 2.39235568

Name: +ve in-silico MS/MS by CFM-ID for ZBLIZMYGAIQFJP-UHFFFAOYSA-N
ID: ZBLIZMYGAIQFJP-UHFFFAOYSA-N
Comment: Energy2
Num peaks: 31
25.00727645 0.7417089048
41.00219107 2.981834999
43.01784114 3.749047285
45.0334912 2.363112196
47.04914126 1.12330364
55.01784114 1.735659317
56.04947561 0.8404842269
57.0334912 2.741177711
59.04914126 0.8207793111
61.02840582 0.7152988755
71.01275576 2.461224637
73.02840582 6.494305584
85.02840582 2.823793336
86.0600403 3.090421742
87.04405588 4.05125026
88.07569036 2.364918291
89.05970595 1.332446168
91.0389705 1.01177845
95.98450601 1.172508065
103.0389705 1.301835663
107.984506 4.934474616
113.0233204 1.424984988
115.0389705 4.772859016
117.0546206 4.955881804
122.0001561 1.761497717
131.0338851 1.067074647
133.0495352 9.149859218
136.0158061 1.712627873
166.0263708 2.67766053
168.0420209 2.572968047
254.0424148 0.8950838265

Name: +ve in-silico MS/MS by CFM-ID for OORTZQXKQVEUFS-UHFFFAOYSA-N
ID: OORTZQXKQVEUFS-UHFFFAOYSA-N
Comment: Energy0
Num peaks: 9
96.96852159 3.927576297
98.98417166 4.165666365
136.0617716 3.507972401
165.0311219 4.841910235
200.0930717 4.80190826
202.1087218 24.09671935
204.1243719 3.361216086
273.074718 3.552398139
300.085617 28.01632848

Name: +ve in-silico MS/MS by CFM-ID for OORTZQXKQVEUFS-UHFFFAOYSA-N
ID: OORTZQXKQVEUFS-UHFFFAOYSA-N
Comment: Energy1
Num peaks: 9
67.05422664 22.44683817
69.06987671 3.757333087
96.96852159 3.254427549
98.98417166 2.635366955
136.0617716 11.45987958
175.0978228 2.18128881
200.0930717 5.163034918
202.1087218 29.03455658
204.1243719 1.762915073

Name: +ve in-silico MS/MS by CFM-ID for OORTZQXKQVEUFS-UHFFFAOYSA-N
ID: OORTZQXKQVEUFS-UHFFFAOYSA-N
Comment: Energy2
Num peaks: 23
39.02292652 4.310145952
41.03857658 3.38559654
51.02292652 2.961204584
53.03857658 8.105533676
55.05422664 6.449618631
65.03857658 5.258137543
67.05422664 5.209650008
69.04472458 0.938557705
69.06987671 3.709337103
70.06512568 1.014404507
84.08077574 0.9164674469
94.03997355 2.510388487
96.05562361 1.72182036
96.96852159 3.557957568
98.98417166 1.302206453
119.0352225 2.388503695
134.0461215 2.828230228
136.0617716 15.3676869
148.0617716 1.373254132
160.0617716 0.8958383371
175.0978228 3.131326478
186.0774217 1.614095553
202.1087218 1.699209036

Name: +ve in-silico MS/MS by CFM-ID for NUHWHSIFFOMOSW-UHFFFAOYSA-N
ID: NUHWHSIFFOMOSW-UHFFFAOYSA-N
Comment: Energy0
Num peaks: 6
89.02332044 5.754302905
212.070605 15.18157078
240.0655196 3.292393438
264.0655196 6.132247441
282.0760843 26.66223783
300.086649 31.13448535

Name: +ve in-silico MS/MS by CFM-ID for NUHWHSIFFOMOSW-UHFFFAOYSA-N
ID: NUHWHSIFFOMOSW-UHFFFAOYSA-N
Comment: Energy1
Num peaks: 10
43.01784114 2.708614662
59.01275576 5.985989062
71.01275576 4.698581294
89.02332044 7.006797689
212.070605 26.97769539
240.0655196 7.538497549
254.0811697 3.858611521
264.0655196 5.069284578
282.0760843 11.73945889
300.086649 6.344219749

Name: +ve in-silico MS/MS by CFM-ID for NUHWHSIFFOMOSW-UHFFFAOYSA-N
ID: NUHWHSIFFOMOSW-UHFFFAOYSA-N
Comment: Energy2
Num peaks: 24
15.02292652 1.26809697
41.00219107 4.046690214
43.01784114 7.451072799
45.0334912 2.51520051
49.00727645 2.526850868
51.02292652 2.415376134
59.01275576 6.94380693
68.99710569 1.215725124
71.01275576 5.503838283
89.02332044 3.197518156
183.0440559 4.590785012
184.0756904 2.043266851
185.0597059 8.046325519
196.0756904 2.773331451
197.0597059 1.332188018
198.0549549 1.950976192
212.070605 10.56694846
222.0549549 1.606435597
236.070605 2.134849157
238.086255 2.202965099
240.0655196 1.179477601
254.0811697 1.978776512
264.0655196 1.893429281
282.0760843 1.287412393

Name: +ve in-silico MS/MS by CFM-ID for AVSIOYWAPSOILC-UHFFFAOYSA-N
ID: AVSIOYWAPSOILC-UHFFFAOYSA-N
Comment: Energy0
Num peaks: 9
121.0284058 3.736618202
136.0393049 5.389827156
138.0549549 11.87520852
188.0342195 3.286009991
190.0498695 3.903490338
270.0760843 2.938780482
282.0760843 1.890474644
283.0600999 18.54971679
300.086649 29.28775356

Name: +ve in-silico MS/MS by CFM-ID for AVSIOYWAPSOILC-UHFFFAOYSA-N
ID: AVSIOYWAPSOILC-UHFFFAOYSA-N
Comment: Energy1
Num peaks: 6
110.0600403 1.581078229
120.0443902 3.444906413
121.0284058 29.38317451
136.0393049 18.71129875
138.0549549 26.82300542
283.0600999 1.425663465

Name: +ve in-silico MS/MS by CFM-ID for AVSIOYWAPSOILC-UHFFFAOYSA-N
ID: AVSIOYWAPSOILC-UHFFFAOYSA-N
Comment: Energy2
Num peaks: 31
39.02292652 1.494048972
50.00252542 4.698096741
52.01817548 0.8968213543
65.03857658 2.387199632
66.03382555 1.641149073
76.01817548 5.277223794
81.0334912 0.8804469304
95.04914126 0.9395427435
97.06479133 0.9842066171
99.08044139 1.380516251
105.0334912 5.040722557
120.0443902 3.379301104
121.0284058 2.709102328
122.0600403 1.22965079
130.0287402 2.128712396
136.0393049 1.047698029
138.0549549 1.47461106
144.0443902 6.020846687
146.0236548 1.920470873
146.0600403 1.014530599
149.0233204 2.618618497
158.0236548 1.929351244
160.0393049 3.258893729
161.0233204 4.540214951
162.0549549 1.723222523
174.0185694 1.740775033
188.0342195 5.957733811
190.0498695 0.8870013582
253.0495352 1.098878252
255.0651853 0.930213758
272.0917343 0.9048952451

Name: +ve in-silico MS/MS by CFM-ID for DNHJFDLRLYVHKI-UHFFFAOYSA-N
ID: DNHJFDLRLYVHKI-UHFFFAOYSA-N
Comment: Energy0
Num peaks: 9
74.0964258 6.08770303
100.0756904 2.318020942
125.0152543 2.785918934
127.0309044 17.84230543
129.0465544 3.358164102
134.0634114 1.589997086
159.0029754 8.56975404
161.0186254 6.106354746
260.0870393 31.43930175

Name: +ve in-silico MS/MS by CFM-ID for DNHJFDLRLYVHKI-UHFFFAOYSA-N
ID: DNHJFDLRLYVHKI-UHFFFAOYSA-N
Comment: Energy1
Num peaks: 20
44.04947561 2.774828461
72.04439023 3.254925417
72.08077574 2.044386633
74.0964258 6.700222944
74.99960423 0.9050283415
91.05422664 1.764802624
98.99960423 1.739642599
100.0756904 12.71734528
101.0152543 1.063473063
113.0152543 1.132594201
125.0152543 2.939274546
127.0309044 25.04946588
129.0465544 2.006755475
131.0622045 1.075298017
133.0778545 1.860064773
159.0029754 2.678162323
161.0186254 3.462942593
186.99789 2.519975503
232.0557392 0.8879701326
260.0870393 3.783237146

Name: +ve in-silico MS/MS by CFM-ID for DNHJFDLRLYVHKI-UHFFFAOYSA-N
ID: DNHJFDLRLYVHKI-UHFFFAOYSA-N
Comment: Energy2
Num peaks: 27
29.03857658 1.718522656
39.02292652 2.829750197
41.03857658 3.444898425
44.04947561 7.388719411
46.06512568 1.292396512
49.00727645 1.269406839
51.02292652 1.717955222
53.03857658 4.056993165
55.05422664 3.431910813
58.06512568 1.275488494
58.9683041 2.528843029
65.03857658 2.631005229
67.05422664 2.349939928
72.98395416 2.392512992
74.0964258 4.115997577
74.99960423 1.676166034
84.98395416 2.609570992
86.99960423 1.18154879
91.05422664 3.847878332
96.98395416 2.054898263
98.99960423 6.422224098
101.0152543 5.895373228
113.0152543 2.637521385
115.0309044 1.116004543
125.0152543 1.668673805
127.0309044 8.147932822
129.0465544 1.071507927

Name: +ve in-silico MS/MS by CFM-ID for AZRCINLBUMHSAH-UHFFFAOYSA-N
ID: AZRCINLBUMHSAH-UHFFFAOYSA-N
Comment: Energy0
Num peaks: 12
74.0964258 5.867593657
91.05422664 2.384248195
100.0756904 2.234091036
125.0152543 2.60551476
127.0309044 15.52895222
129.0465544 2.990633484
134.0634114 1.489962584
159.0029754 7.513360083
161.0186254 5.468278813
224.1103616 4.365081804
232.0557392 1.230008933
260.0870393 28.64223079

Name: +ve in-silico MS/MS by CFM-ID for AZRCINLBUMHSAH-UHFFFAOYSA-N
ID: AZRCINLBUMHSAH-UHFFFAOYSA-N
Comment: Energy1
Num peaks: 27
44.04947561 2.647468084
46.06512568 0.6607688838
51.02292652 0.7582948916
72.04439023 3.166382497
72.08077574 1.954762617
72.98395416 0.7545519372
74.0964258 6.492207586
74.99960423 1.595578926
91.05422664 6.265689917
96.98395416 0.675008578
100.0756904 12.04421603
103.0309044 0.6900888909
113.0152543 1.084577977
123.0262976 0.67808993
125.0152543 2.776884545
125.0419477 0.9343745326
127.0309044 20.01957945
129.0465544 1.538249477
131.0622045 0.8925014954
132.0477614 0.7288078156
133.0778545 1.545263195
159.0029754 2.304857889
161.0186254 2.768737099
182.0634114 0.7226156801
186.99789 2.199399131
232.0557392 0.824438169
260.0870393 3.580207799

Name: +ve in-silico MS/MS by CFM-ID for AZRCINLBUMHSAH-UHFFFAOYSA-N
ID: AZRCINLBUMHSAH-UHFFFAOYSA-N
Comment: Energy2
Num peaks: 30
29.03857658 1.677113714
39.02292652 2.956674977
41.03857658 1.313073504
44.04947561 7.254500219
46.06512568 1.261335114
49.00727645 1.170649377
51.02292652 3.486478625
53.03857658 3.53265156
55.05422664 1.235108904
58.06512568 1.244833462
58.9683041 1.747733799
60.98395416 2.302539596
65.03857658 2.583728617
67.05422664 1.767487106
72.98395416 2.749482207
74.0964258 4.215464726
74.99960423 2.229654335
84.98395416 1.882107559
86.99960423 1.837212408
91.05422664 8.783231689
93.06987671 1.71723159
98.99960423 3.637733237
101.0152543 3.264884023
103.0309044 1.196333165
113.0152543 2.575351628
115.0309044 1.317512242
125.0152543 1.79744497
127.0309044 7.497438678
131.0622045 1.184143299
133.0778545 1.324038647

Name: +ve in-silico MS/MS by CFM-ID for BWYUZZNXBJHLIO-UHFFFAOYSA-N
ID: BWYUZZNXBJHLIO-UHFFFAOYSA-N
Comment: Energy0
Num peaks: 10
74.0964258 6.070038703
100.0756904 2.308852257
125.0152543 2.785547089
127.0309044 17.79931345
129.0465544 3.340553871
134.0634114 1.585469676
159.0029754 8.542751377
161.0186254 6.115646373
232.0557392 1.349522062
260.0870393 31.31150384

Name: +ve in-silico MS/MS by CFM-ID for BWYUZZNXBJHLIO-UHFFFAOYSA-N
ID: BWYUZZNXBJHLIO-UHFFFAOYSA-N
Comment: Energy1
Num peaks: 22
44.04947561 2.750335305
72.04439023 3.22619449
72.08077574 2.023325839
72.98395416 1.228888786
74.0964258 6.535622564
74.99960423 0.7802757516
91.05422664 1.761842712
96.98395416 0.8404927764
100.0756904 12.07368817
101.0152543 0.9336054392
103.0309044 0.9301666383
113.0152543 1.096454698
125.0152543 2.969569256
127.0309044 24.94097707
129.0465544 2.009650871
131.0622045 1.059256922
133.0778545 1.784705239
159.0029754 2.687756149
161.0186254 3.607481186
186.99789 2.491630256
232.0557392 0.9078539537
260.0870393 3.716743342

Name: +ve in-silico MS/MS by CFM-ID for BWYUZZNXBJHLIO-UHFFFAOYSA-N
ID: BWYUZZNXBJHLIO-UHFFFAOYSA-N
Comment: Energy2
Num peaks: 27
29.03857658 1.706941563
39.02292652 3.469725354
41.03857658 1.770547388
44.04947561 7.339056739
46.06512568 1.283709775
49.00727645 1.596842039
51.02292652 4.503465341
53.03857658 3.996914086
55.05422664 4.824409259
58.06512568 1.266915402
58.9683041 1.983848817
60.98395416 2.747470432
65.03857658 2.909577512
67.05422664 2.021300991
72.98395416 2.058723643
74.0964258 3.607641521
74.99960423 1.511156517
84.98395416 2.330478619
86.99960423 2.296555053
91.05422664 3.94542554
96.98395416 1.616627544
98.99960423 4.795768655
101.0152543 2.929163145
113.0152543 2.782021405
125.0152543 1.841889295
127.0309044 8.328268576
129.0465544 1.198435976

Name: +ve in-silico MS/MS by CFM-ID for NAPCOGSGRYMQAM-UHFFFAOYSA-N
ID: NAPCOGSGRYMQAM-UHFFFAOYSA-N
Comment: Energy0
Num peaks: 6
58.9683041 1.553303276
69.04472458 0.9319039331
105.0698767 4.177327366
192.0574535 5.671301808
224.1182239 0.8533491353
260.0949016 82.25271722

Name: +ve in-silico MS/MS by CFM-ID for NAPCOGSGRYMQAM-UHFFFAOYSA-N
ID: NAPCOGSGRYMQAM-UHFFFAOYSA-N
Comment: Energy1
Num peaks: 7
40.01817548 18.94710243
42.03382555 3.718096771
58.9683041 8.15883021
105.0698767 9.84611482
192.0574535 24.47334378
233.0840025 7.938285603
260.0949016 8.333314546

Name: +ve in-silico MS/MS by CFM-ID for NAPCOGSGRYMQAM-UHFFFAOYSA-N
ID: NAPCOGSGRYMQAM-UHFFFAOYSA-N
Comment: Energy2
Num peaks: 16
39.02292652 2.584678774
40.01817548 3.185727509
41.03857658 1.394323352
52.01817548 2.242532021
58.9683041 18.71609806
63.02292652 1.146008865
65.03857658 3.134039807
69.04472458 5.871416032
79.05422664 1.950648931
81.04472458 1.558129353
89.03857658 4.642747117
105.0698767 27.18988578
178.0418034 1.680618873
192.0574535 2.471929839
200.1182239 1.245801044
224.1182239 1.092568398

Name: +ve in-silico MS/MS by CFM-ID for MNDUPNXZVDYMKD-UHFFFAOYSA-N
ID: MNDUPNXZVDYMKD-UHFFFAOYSA-N
Comment: Energy0
Num peaks: 6
268.0604342 3.780337301
270.0760843 5.087200491
272.0917343 1.30201219
282.0760843 11.37186089
284.0553488 0.9755417624
300.086649 74.35303855

Name: +ve in-silico MS/MS by CFM-ID for MNDUPNXZVDYMKD-UHFFFAOYSA-N
ID: MNDUPNXZVDYMKD-UHFFFAOYSA-N
Comment: Energy1
Num peaks: 6
254.0811697 3.789696297
268.0604342 6.128910533
270.0760843 6.048214364
282.0760843 14.37595177
284.0553488 3.205770956
300.086649 52.17016782

Name: +ve in-silico MS/MS by CFM-ID for MNDUPNXZVDYMKD-UHFFFAOYSA-N
ID: MNDUPNXZVDYMKD-UHFFFAOYSA-N
Comment: Energy2
Num peaks: 19
15.02292652 2.226782052
39.02292652 2.10769358
69.0334912 2.612715965
168.0443902 1.5136365
210.0549549 3.03698923
212.070605 1.27276041
224.070605 4.789310718
238.0498695 7.597603328
238.086255 6.617442954
240.0655196 10.9634104
252.0655196 3.20448058
254.0447842 4.891999314
254.0811697 11.64951698
256.0604342 5.945774872
268.0604342 2.973290799
270.0760843 3.367897343
272.0917343 1.473107625
282.0760843 2.311848931
284.0553488 2.654345542

Name: +ve in-silico MS/MS by CFM-ID for OQHHSANTONWSAZ-UHFFFAOYSA-N
ID: OQHHSANTONWSAZ-UHFFFAOYSA-N
Comment: Energy0
Num peaks: 6
115.0389705 3.654800981
228.0655196 4.699307292
230.0811697 4.305851867
232.0968197 1.265981508
242.0811697 12.80676347
260.0917343 64.17477813

Name: +ve in-silico MS/MS by CFM-ID for OQHHSANTONWSAZ-UHFFFAOYSA-N
ID: OQHHSANTONWSAZ-UHFFFAOYSA-N
Comment: Energy1
Num peaks: 22
56.99710569 1.922813564
59.01275576 1.469221882
71.01275576 1.895467716
85.02840582 1.216910553
101.0233204 2.713021636
103.0389705 1.727127525
144.0443902 4.603631384
146.0600403 1.694618194
184.0393049 2.752425097
186.0549549 1.996795366
198.0549549 1.144482698
200.070605 1.339642797
202.0498695 5.008842985
202.086255 1.280345668
204.0655196 4.454859866
212.070605 2.757402452
214.086255 1.503515577
228.0655196 7.705963844
230.0811697 8.114527392
232.0968197 2.118926941
242.0811697 7.721950489
260.0917343 15.32012161

Name: +ve in-silico MS/MS by CFM-ID for OQHHSANTONWSAZ-UHFFFAOYSA-N
ID: OQHHSANTONWSAZ-UHFFFAOYSA-N
Comment: Energy2
Num peaks: 31
15.02292652 0.8362569405
45.0334912 1.815079407
55.01784114 2.264374291
57.0334912 3.333076695
83.01275576 1.83559287
85.02840582 1.549989077
87.04405588 0.9183221691
97.02840582 1.071652849
99.04405588 1.163073239
117.0334912 0.8329059517
118.0651257 1.661939066
120.0807757 1.015625162
128.0494756 5.007943077
130.0651257 1.061628153
144.0443902 12.30792496
146.0600403 3.977285486
156.0443902 4.389766806
158.0600403 11.63028345
160.0756904 1.061829015
168.0443902 0.8284455305
170.0600403 1.746184754
172.0756904 4.200428149
186.0549549 3.99139392
186.0913404 1.87640315
188.070605 1.344596268
190.086255 0.8066470059
212.070605 2.21646215
214.086255 0.8916423514
224.070605 0.7586506128
242.0811697 0.9089714885
244.0604342 1.551017906

Name: +ve in-silico MS/MS by CFM-ID for BUYLWSBCBQAPIE-UHFFFAOYSA-N
ID: BUYLWSBCBQAPIE-UHFFFAOYSA-N
Comment: Energy0
Num peaks: 6
228.0655196 2.519725028
230.0811697 2.030475157
232.0968197 0.7808356262
242.0811697 13.30893916
244.0604342 1.084472165
260.0917343 75.38839265

Name: +ve in-silico MS/MS by CFM-ID for BUYLWSBCBQAPIE-UHFFFAOYSA-N
ID: BUYLWSBCBQAPIE-UHFFFAOYSA-N
Comment: Energy1
Num peaks: 18
41.00219107 1.761656283
43.01784114 1.985118875
61.02840582 1.091836447
128.0494756 2.696340745
130.0651257 2.58045928
168.0443902 4.124516673
170.0600403 3.045788472
198.0549549 2.250017283
200.070605 4.000875403
206.0811697 1.656391059
210.0549549 1.125116018
212.070605 2.380118859
228.0655196 5.5807193
230.0811697 5.421233664
232.0968197 3.063386405
242.0811697 12.4122196
244.0604342 1.112815606
260.0917343 23.89774426

Name: +ve in-silico MS/MS by CFM-ID for BUYLWSBCBQAPIE-UHFFFAOYSA-N
ID: BUYLWSBCBQAPIE-UHFFFAOYSA-N
Comment: Energy2
Num peaks: 31
15.02292652 1.054629517
25.00727645 2.23949671
29.00219107 1.102651586
41.00219107 2.552717407
43.01784114 2.93824634
53.00219107 2.322757452
55.01784114 1.826296521
101.0385766 2.505054992
103.0542266 0.9444557899
118.0651257 6.464755954
120.0807757 1.267424462
128.0494756 9.34621508
130.0651257 3.18704796
140.0494756 2.391474793
144.0443902 1.610370726
152.0494756 0.9400367011
154.0651257 1.256285497
168.0443902 4.168453855
170.0600403 2.08200691
174.0549549 1.530773554
182.0600403 1.335680171
184.0756904 1.74009105
200.070605 1.322571761
210.0549549 0.9421282995
212.070605 3.237474125
214.086255 1.616354634
224.070605 0.9239631716
226.0498695 2.298988077
228.0655196 0.9154747368
242.0811697 2.579616457
244.0604342 3.371979698

Name: +ve in-silico MS/MS by CFM-ID for RURHDIRSZYXZPC-UHFFFAOYSA-N
ID: RURHDIRSZYXZPC-UHFFFAOYSA-N
Comment: Energy0
Num peaks: 6
204.0655196 1.17570077
224.070605 1.198553898
228.0655196 4.587899875
230.0811697 3.970347583
242.0811697 18.46048563
260.0917343 63.41995574

Name: +ve in-silico MS/MS by CFM-ID for RURHDIRSZYXZPC-UHFFFAOYSA-N
ID: RURHDIRSZYXZPC-UHFFFAOYSA-N
Comment: Energy1
Num peaks: 13
174.0549549 1.586355998
198.0549549 2.936941791
200.070605 2.529619348
204.0655196 1.681205407
210.0549549 2.509391353
212.070605 6.122057447
214.086255 2.805270834
224.070605 2.201303809
228.0655196 9.45047118
230.0811697 18.9880752
232.0968197 3.525538915
242.0811697 10.5365412
260.0917343 16.211418

Name: +ve in-silico MS/MS by CFM-ID for RURHDIRSZYXZPC-UHFFFAOYSA-N
ID: RURHDIRSZYXZPC-UHFFFAOYSA-N
Comment: Energy2
Num peaks: 31
41.00219107 1.421181582
41.03857658 1.476026339
55.01784114 1.446502733
57.0334912 1.45553837
130.0287402 1.336274247
131.0127558 2.922310929
144.0443902 2.080104323
146.0600403 1.298300097
156.0443902 1.791706187
158.0236548 3.249500304
158.0600403 3.20206493
160.0393049 1.311489951
162.0549549 1.729053553
172.0393049 7.199978369
174.0549549 3.622566507
184.0393049 1.276222894
186.0549549 6.222125985
188.070605 4.452039384
198.0549549 3.108616304
200.070605 2.170863033
204.0655196 1.687875962
210.0549549 3.115275648
212.070605 6.351271646
214.0498695 1.721016736
214.086255 3.4250686
216.0655196 1.423353603
224.070605 2.120633551
226.0498695 1.324229726
228.0655196 1.228148329
230.0811697 1.265455553
242.0811697 1.647897533

Name: +ve in-silico MS/MS by CFM-ID for OOOYPWCUYXAGRF-UHFFFAOYSA-N
ID: OOOYPWCUYXAGRF-UHFFFAOYSA-N
Comment: Energy0
Num peaks: 6
204.0655196 1.18601821
228.0655196 4.673905469
230.0811697 3.742249145
232.0968197 0.8690662234
242.0811697 16.40623612
260.0917343 65.91763804

Name: +ve in-silico MS/MS by CFM-ID for OOOYPWCUYXAGRF-UHFFFAOYSA-N
ID: OOOYPWCUYXAGRF-UHFFFAOYSA-N
Comment: Energy1
Num peaks: 16
172.0393049 2.060841205
174.0549549 2.011770761
186.0549549 4.05596965
188.070605 2.831982033
198.0549549 4.441363959
200.070605 6.699104046
202.0498695 1.881588104
204.0655196 2.84253913
210.0549549 2.01269441
212.070605 4.596266666
224.070605 1.867919584
228.0655196 7.749991174
230.0811697 12.91511585
232.0968197 2.515102549
242.0811697 9.351238931
260.0917343 13.41912958

Name: +ve in-silico MS/MS by CFM-ID for OOOYPWCUYXAGRF-UHFFFAOYSA-N
ID: OOOYPWCUYXAGRF-UHFFFAOYSA-N
Comment: Energy2
Num peaks: 31
41.00219107 1.051260601
57.0334912 1.231084977
102.0338255 1.248442492
106.0287402 1.747385493
108.0443902 1.095084684
144.0443902 1.872741884
146.0600403 1.118831614
156.0443902 1.829864863
158.0236548 3.09375113
158.0600403 3.017619964
160.0393049 1.108493681
162.0549549 1.887072141
170.0600403 1.055856809
172.0393049 10.29898725
174.0549549 6.574467697
176.070605 1.066962505
184.0393049 1.530546767
186.0549549 6.760808134
188.070605 4.708900693
198.0549549 2.402519373
200.0342195 1.227000802
200.070605 1.915065248
202.0498695 1.804827939
204.0655196 1.342212777
210.0549549 1.979902977
212.070605 4.450868486
214.0498695 1.543942808
214.086255 1.72912966
216.0655196 1.214768962
224.070605 1.556101644
242.0811697 1.483577739

Name: +ve in-silico MS/MS by CFM-ID for QDDDNYKIEDOGSQ-UHFFFAOYSA-N
ID: QDDDNYKIEDOGSQ-UHFFFAOYSA-N
Comment: Energy0
Num peaks: 6
254.0811697 0.587954191
268.0604342 1.762116577
270.0760843 5.367599801
272.0917343 1.551647539
284.0553488 0.8068050343
300.086649 87.15705299

Name: +ve in-silico MS/MS by CFM-ID for QDDDNYKIEDOGSQ-UHFFFAOYSA-N
ID: QDDDNYKIEDOGSQ-UHFFFAOYSA-N
Comment: Energy1
Num peaks: 6
254.0811697 3.796003798
268.0604342 4.632892016
270.0760843 5.734089128
272.0917343 7.460336762
284.0553488 2.691251846
300.086649 61.8097273

Name: +ve in-silico MS/MS by CFM-ID for QDDDNYKIEDOGSQ-UHFFFAOYSA-N
ID: QDDDNYKIEDOGSQ-UHFFFAOYSA-N
Comment: Energy2
Num peaks: 27
15.02292652 1.720860362
39.02292652 1.99643482
49.00727645 2.7189888
51.02292652 1.759353869
63.02292652 1.125548768
104.0494756 2.189625832
105.0334912 3.076175654
106.0651257 3.487869169
158.0600403 8.67597801
182.0600403 3.173159654
184.0756904 1.370794796
186.0549549 1.418706796
224.070605 2.242135148
226.086255 2.249234182
228.0655196 4.551522287
238.0498695 5.548764177
238.086255 1.341187704
240.0655196 7.25486079
241.0495352 1.246209019
254.0447842 3.751695763
254.0811697 6.611839212
256.0604342 4.520534019
256.0968197 1.372360607
268.0604342 1.390817265
270.0760843 2.718242902
272.0917343 1.761557088
284.0553488 1.269264632

Name: +ve in-silico MS/MS by CFM-ID for VMVJGFCFSHIILV-UHFFFAOYSA-N
ID: VMVJGFCFSHIILV-UHFFFAOYSA-N
Comment: Energy0
Num peaks: 6
96.96852159 5.39159538
98.98417166 16.79623751
167.0702706 10.05106073
185.0808353 3.798548617
247.0366012 3.108489503
265.0471658 50.90749419

Name: +ve in-silico MS/MS by CFM-ID for VMVJGFCFSHIILV-UHFFFAOYSA-N
ID: VMVJGFCFSHIILV-UHFFFAOYSA-N
Comment: Energy1
Num peaks: 9
96.96852159 2.889810786
98.98417166 5.878644271
123.0440559 3.69088135
167.0702706 32.04978135
169.0859207 2.231399659
221.0209511 3.600858324
233.0209511 2.666211067
247.0366012 8.631343726
265.0471658 18.60075186

Name: +ve in-silico MS/MS by CFM-ID for VMVJGFCFSHIILV-UHFFFAOYSA-N
ID: VMVJGFCFSHIILV-UHFFFAOYSA-N
Comment: Energy2
Num peaks: 18
55.01784114 1.261683544
57.0334912 1.300866267
79.01784114 5.159927481
80.97360697 1.486678487
81.0334912 6.420917525
83.04914126 7.98142484
96.96852159 6.057508974
98.98417166 4.699555994
111.0440559 6.327670773
113.0597059 1.60392082
122.9841717 1.767643748
123.0440559 1.418472711
125.0597059 1.198663413
127.0389705 1.445048869
137.0597059 9.763167434
153.0546206 10.45470672
167.0702706 7.750566779
169.0495352 4.28881844

Name: +ve in-silico MS/MS by CFM-ID for GCEYZZWMVRITSE-UHFFFAOYSA-N
ID: GCEYZZWMVRITSE-UHFFFAOYSA-N
Comment: Energy0
Num peaks: 6
110.0348882 8.191523496
128.0454529 47.4269332
214.0822323 1.136165165
242.0771469 8.825849993
243.0611625 1.038203859
260.0877116 19.96924119

Name: +ve in-silico MS/MS by CFM-ID for GCEYZZWMVRITSE-UHFFFAOYSA-N
ID: GCEYZZWMVRITSE-UHFFFAOYSA-N
Comment: Energy1
Num peaks: 6
61.02840582 1.470600805
82.03997355 3.129030863
101.0345538 4.820419346
110.0348882 17.19687553
128.0454529 55.28245836
242.0771469 1.606328663

Name: +ve in-silico MS/MS by CFM-ID for GCEYZZWMVRITSE-UHFFFAOYSA-N
ID: GCEYZZWMVRITSE-UHFFFAOYSA-N
Comment: Energy2
Num peaks: 15
43.01784114 1.513313374
43.02907452 10.41767842
53.01342445 6.500419548
55.02907452 3.559716258
57.04472458 5.422853145
68.02432348 6.163474041
69.00833907 1.513605829
82.03997355 2.253418155
84.00800472 1.655925201
86.02365479 4.170213585
99.01890376 1.340528527
110.0348882 4.92899521
111.0189038 6.307846143
126.0298028 1.180818544
128.0454529 23.15204257

Name: +ve in-silico MS/MS by CFM-ID for LYLDGIUJCCGQGT-UHFFFAOYSA-N
ID: LYLDGIUJCCGQGT-UHFFFAOYSA-N
Comment: Energy0
Num peaks: 6
62.02365479 3.438605541
178.0474249 11.64725346
195.0400331 3.86819135
204.0266895 8.991769559
221.0532386 25.90515444
265.0430678 29.96537731

Name: +ve in-silico MS/MS by CFM-ID for LYLDGIUJCCGQGT-UHFFFAOYSA-N
ID: LYLDGIUJCCGQGT-UHFFFAOYSA-N
Comment: Energy1
Num peaks: 6
44.0130901 5.087312248
62.02365479 11.52215584
151.0502039 4.489044244
178.0474249 19.66397893
204.0266895 18.6123894
221.0532386 21.76691003

Name: +ve in-silico MS/MS by CFM-ID for LYLDGIUJCCGQGT-UHFFFAOYSA-N
ID: LYLDGIUJCCGQGT-UHFFFAOYSA-N
Comment: Energy2
Num peaks: 15
44.0130901 3.55427046
44.99710569 3.157725383
62.02365479 2.945473235
68.99466108 2.569489547
78.03382555 2.19782682
80.04947561 2.803458369
88.00291934 2.754159737
108.0443902 33.95991259
121.0396392 1.489989175
123.0552893 1.779111148
134.0236548 6.948553796
151.0502039 9.666013097
176.0317749 2.476037295
178.0474249 2.934841759
204.0266895 2.215132637

Name: +ve in-silico MS/MS by CFM-ID for PQAHXQTVWDLJQU-UHFFFAOYSA-N
ID: PQAHXQTVWDLJQU-UHFFFAOYSA-N
Comment: Energy0
Num peaks: 6
43.01784114 1.237458157
250.0498695 1.364811177
252.0655196 8.935187488
254.0811697 2.194618419
264.0655196 18.40576301
282.0760843 59.7468097

Name: +ve in-silico MS/MS by CFM-ID for PQAHXQTVWDLJQU-UHFFFAOYSA-N
ID: PQAHXQTVWDLJQU-UHFFFAOYSA-N
Comment: Energy1
Num peaks: 9
224.070605 3.080600201
236.070605 2.804440532
237.0546206 2.710663701
240.0655196 5.91453393
252.0655196 11.53387406
254.0811697 7.351298592
264.0655196 19.25966299
265.0495352 3.423653911
282.0760843 26.49389752

Name: +ve in-silico MS/MS by CFM-ID for PQAHXQTVWDLJQU-UHFFFAOYSA-N
ID: PQAHXQTVWDLJQU-UHFFFAOYSA-N
Comment: Energy2
Num peaks: 27
25.00727645 1.881954469
29.00219107 1.113231027
41.00219107 1.905093673
43.01784114 3.939942798
117.0334912 1.217734012
182.0600403 1.078074069
206.0600403 7.77389214
208.0393049 2.262299506
208.0756904 3.911018465
209.0597059 1.190268145
210.0549549 1.580515552
212.070605 0.9483829239
218.0600403 3.139695214
220.0756904 3.256018353
221.0597059 1.171928477
222.0549549 5.989397228
224.070605 7.334079057
226.086255 1.091509686
234.0549549 5.362358283
236.070605 9.379195226
237.0546206 3.667847523
240.0655196 1.436289733
246.0549549 1.104280478
252.0655196 3.117480518
254.0811697 1.832061243
264.0655196 2.631100193
266.0447842 1.083177589

Name: +ve in-silico MS/MS by CFM-ID for VTLDJSIOFPADTR-UHFFFAOYSA-N
ID: VTLDJSIOFPADTR-UHFFFAOYSA-N
Comment: Energy0
Num peaks: 6
101.0233204 1.171314382
268.0604342 1.363511963
270.0760843 3.477577694
272.0917343 1.433586414
282.0760843 6.415764859
300.086649 80.78970937

Name: +ve in-silico MS/MS by CFM-ID for VTLDJSIOFPADTR-UHFFFAOYSA-N
ID: VTLDJSIOFPADTR-UHFFFAOYSA-N
Comment: Energy1
Num peaks: 10
118.0651257 4.889707887
144.0443902 4.605875727
146.0600403 3.678631877
155.0338851 2.820907361
252.0655196 3.182695274
254.0811697 3.570361153
270.0760843 3.911779102
272.0917343 3.3689185
282.0760843 12.01547621
300.086649 38.82170864

Name: +ve in-silico MS/MS by CFM-ID for VTLDJSIOFPADTR-UHFFFAOYSA-N
ID: VTLDJSIOFPADTR-UHFFFAOYSA-N
Comment: Energy2
Num peaks: 30
29.00219107 1.238476952
41.00219107 3.474245065
43.01784114 1.351460136
47.01275576 1.455440691
53.00219107 6.696998772
55.01784114 7.596418999
59.01275576 0.9703860413
67.01784114 1.017176847
68.99710569 1.588719385
71.01275576 5.736750581
73.02840582 2.10778685
83.01275576 1.882839515
85.02840582 5.677490573
91.05422664 0.9674362636
97.02840582 0.8753579992
99.00767038 8.700241702
101.0233204 4.751249579
101.0385766 1.573329347
118.0651257 2.061834132
144.0443902 3.435660205
144.0807757 1.024905802
198.0549549 1.19248271
252.0655196 2.801750846
254.0811697 3.355825539
264.0655196 1.272679754
268.0604342 1.067551108
270.0760843 1.222251102
274.0709989 0.8820989779
282.0760843 2.543754925
284.0553488 1.55967207

Name: +ve in-silico MS/MS by CFM-ID for LLGWQJOUBAMEKC-UHFFFAOYSA-N
ID: LLGWQJOUBAMEKC-UHFFFAOYSA-N
Comment: Energy0
Num peaks: 6
252.0655196 1.396176804
268.0604342 1.116102757
270.0760843 6.049935598
272.0917343 1.475322638
282.0760843 13.57942431
300.086649 71.48161031

Name: +ve in-silico MS/MS by CFM-ID for LLGWQJOUBAMEKC-UHFFFAOYSA-N
ID: LLGWQJOUBAMEKC-UHFFFAOYSA-N
Comment: Energy1
Num peaks: 8
240.0655196 3.489133779
252.0655196 5.19926462
254.0811697 4.014930748
268.0604342 3.75645187
270.0760843 25.46661244
272.0917343 6.40058483
282.0760843 10.08629579
300.086649 24.39362348

Name: +ve in-silico MS/MS by CFM-ID for LLGWQJOUBAMEKC-UHFFFAOYSA-N
ID: LLGWQJOUBAMEKC-UHFFFAOYSA-N
Comment: Energy2
Num peaks: 24
65.00219107 1.158027436
194.0600403 1.243030619
198.0549549 3.289238869
200.070605 4.892664185
210.0549549 1.73966156
212.0342195 2.882759264
222.0549549 1.870521142
224.070605 4.58750693
226.086255 1.622574211
228.0655196 4.367390366
236.070605 5.520491103
238.0498695 2.87443104
238.086255 3.119324964
240.0655196 4.120344951
242.0811697 4.565214635
250.0498695 1.546099808
252.0655196 9.293781425
254.0811697 10.05206902
264.0655196 2.733627017
268.0604342 1.152000264
270.0760843 2.827716284
272.0917343 1.336592443
282.0760843 2.912467221
284.0553488 1.355676817

Name: +ve in-silico MS/MS by CFM-ID for MKXAHMHUEORCLB-UHFFFAOYSA-N
ID: MKXAHMHUEORCLB-UHFFFAOYSA-N
Comment: Energy0
Num peaks: 6
47.01275576 1.929437853
252.0655196 3.378524217
268.0604342 1.868431885
270.0760843 3.584915322
282.0760843 2.401810043
300.086649 79.07987584

Name: +ve in-silico MS/MS by CFM-ID for MKXAHMHUEORCLB-UHFFFAOYSA-N
ID: MKXAHMHUEORCLB-UHFFFAOYSA-N
Comment: Energy1
Num peaks: 6
196.0756904 2.028013793
252.0655196 2.611111253
254.0811697 2.415591547
272.0917343 4.286765255
282.0760843 11.75245402
300.086649 62.10580357

Name: +ve in-silico MS/MS by CFM-ID for MKXAHMHUEORCLB-UHFFFAOYSA-N
ID: MKXAHMHUEORCLB-UHFFFAOYSA-N
Comment: Energy2
Num peaks: 22
31.01784114 2.011782994
44.99710569 1.409000425
47.01275576 2.487186289
49.02840582 1.275374915
118.0651257 1.270874801
166.0651257 1.072988896
168.0807757 1.644375515
182.0600403 12.35771669
184.0756904 4.922251917
194.0600403 8.885639676
196.0756904 5.052681462
198.0913404 1.082877716
210.0549549 1.557495376
224.070605 3.50297852
226.086255 3.049097054
236.070605 6.611061038
238.086255 4.623232285
250.0498695 1.454298958
252.0655196 9.126109904
254.0811697 4.510329956
256.0968197 1.105196718
282.0760843 1.824452515

Name: +ve in-silico MS/MS by CFM-ID for UNORRKRSNKGNDS-UHFFFAOYSA-N
ID: UNORRKRSNKGNDS-UHFFFAOYSA-N
Comment: Energy0
Num peaks: 6
252.0655196 0.9930793787
268.0604342 1.029192102
270.0760843 5.82354311
272.0917343 1.499350525
282.0760843 11.03390234
300.086649 73.78656194

Name: +ve in-silico MS/MS by CFM-ID for UNORRKRSNKGNDS-UHFFFAOYSA-N
ID: UNORRKRSNKGNDS-UHFFFAOYSA-N
Comment: Energy1
Num peaks: 8
242.0447842 2.909879297
244.0604342 5.453972659
252.0655196 3.14412631
254.0811697 4.711023428
270.0760843 15.87014195
272.0917343 4.274098875
282.0760843 13.67317594
300.086649 31.15848012

Name: +ve in-silico MS/MS by CFM-ID for UNORRKRSNKGNDS-UHFFFAOYSA-N
ID: UNORRKRSNKGNDS-UHFFFAOYSA-N
Comment: Energy2
Num peaks: 21
39.02292652 1.192143817
53.00219107 1.504161195
172.0393049 2.509204913
198.0549549 8.656641194
200.070605 1.455810278
214.0498695 10.98623597
216.0655196 3.575626706
226.0498695 2.930275213
226.086255 2.240208752
228.0655196 4.951550335
236.070605 1.414686373
238.086255 4.023282171
242.0447842 3.818697441
242.0811697 3.826705437
244.0604342 1.424859904
252.0655196 6.047449119
254.0811697 10.22577192
264.0655196 2.595128517
270.0760843 2.129203127
272.0917343 1.583892651
282.0760843 4.045451948

Name: +ve in-silico MS/MS by CFM-ID for WAAREYCVQRWQDO-UHFFFAOYSA-N
ID: WAAREYCVQRWQDO-UHFFFAOYSA-N
Comment: Energy0
Num peaks: 6
236.070605 0.8539272455
250.0498695 0.5544864459
252.0655196 7.095298222
254.0811697 2.46587541
264.0655196 1.124746865
282.0760843 85.39726389

Name: +ve in-silico MS/MS by CFM-ID for WAAREYCVQRWQDO-UHFFFAOYSA-N
ID: WAAREYCVQRWQDO-UHFFFAOYSA-N
Comment: Energy1
Num peaks: 6
224.070605 2.373155181
236.070605 2.365824498
252.0655196 9.931898715
254.0811697 12.37781655
264.0655196 2.058452857
282.0760843 58.77166072

Name: +ve in-silico MS/MS by CFM-ID for WAAREYCVQRWQDO-UHFFFAOYSA-N
ID: WAAREYCVQRWQDO-UHFFFAOYSA-N
Comment: Energy2
Num peaks: 19
182.0600403 2.30179758
184.0756904 2.803246925
192.0443902 5.438167152
194.0600403 4.305243335
196.0393049 1.444123411
196.0756904 4.672966339
206.0600403 2.100026715
208.0393049 1.89281626
208.0756904 11.61587587
210.0549549 2.660346896
220.0756904 2.329757314
222.0549549 1.825360231
224.070605 11.9319757
226.086255 1.838845054
236.070605 10.59270155
238.086255 1.300353207
252.0655196 4.595241127
254.0811697 3.950195139
264.0655196 3.010368647

Name: +ve in-silico MS/MS by CFM-ID for YLSYQMTZROLGTR-UHFFFAOYSA-N
ID: YLSYQMTZROLGTR-UHFFFAOYSA-N
Comment: Energy0
Num peaks: 6
47.01275576 0.9148282597
236.070605 0.7821337685
252.0655196 6.663421824
254.0811697 1.817338503
264.0655196 3.147411546
282.0760843 84.51624174

Name: +ve in-silico MS/MS by CFM-ID for YLSYQMTZROLGTR-UHFFFAOYSA-N
ID: YLSYQMTZROLGTR-UHFFFAOYSA-N
Comment: Energy1
Num peaks: 6
224.070605 2.37236866
236.070605 2.69523162
252.0655196 12.00905881
254.0811697 8.12599319
264.0655196 5.237658484
282.0760843 60.42833218

Name: +ve in-silico MS/MS by CFM-ID for YLSYQMTZROLGTR-UHFFFAOYSA-N
ID: YLSYQMTZROLGTR-UHFFFAOYSA-N
Comment: Energy2
Num peaks: 15
182.0600403 1.332852812
206.0600403 4.008891978
208.0393049 2.696232071
208.0756904 7.45537976
210.0549549 6.500914662
220.0393049 1.36263927
220.0756904 5.398987807
222.0549549 5.990152011
224.070605 11.9791618
226.086255 2.623020226
236.070605 15.19872343
238.0498695 1.568252409
252.0655196 4.84392932
254.0811697 4.290638862
264.0655196 5.730445698

Name: +ve in-silico MS/MS by CFM-ID for BTHPTPXMJDVRIM-UHFFFAOYSA-N
ID: BTHPTPXMJDVRIM-UHFFFAOYSA-N
Comment: Energy0
Num peaks: 6
118.0651257 0.6326496982
236.070605 0.8770311916
252.0655196 6.946785038
254.0811697 2.17757339
264.0655196 2.118936565
282.0760843 84.77651465

Name: +ve in-silico MS/MS by CFM-ID for BTHPTPXMJDVRIM-UHFFFAOYSA-N
ID: BTHPTPXMJDVRIM-UHFFFAOYSA-N
Comment: Energy1
Num peaks: 6
236.070605 2.850911277
252.0655196 8.616866538
254.0811697 4.074047397
264.0655196 3.406963262
266.0447842 1.650522927
282.0760843 69.33769028

Name: +ve in-silico MS/MS by CFM-ID for BTHPTPXMJDVRIM-UHFFFAOYSA-N
ID: BTHPTPXMJDVRIM-UHFFFAOYSA-N
Comment: Energy2
Num peaks: 20
39.02292652 1.153426175
41.00219107 1.827659728
53.00219107 1.887340842
184.0756904 1.374879397
192.0443902 6.347633907
194.0600403 3.170728127
196.0756904 2.767440215
206.0600403 1.18713343
208.0393049 2.004098425
208.0756904 3.957703436
210.0549549 5.723105849
220.0756904 5.901892881
222.0549549 2.740887879
224.070605 5.539744547
236.070605 17.54619912
238.086255 1.696603306
252.0655196 5.578253204
254.0811697 3.18997976
256.0604342 1.355608606
264.0655196 5.35454351

Name: +ve in-silico MS/MS by CFM-ID for NWZKRWMIPYQRHP-UHFFFAOYSA-N
ID: NWZKRWMIPYQRHP-UHFFFAOYSA-N
Comment: Energy0
Num peaks: 6
47.01275576 0.9161360985
236.070605 0.7582903333
252.0655196 6.883516617
254.0811697 2.139749085
264.0655196 2.15112045
282.0760843 84.67871663

Name: +ve in-silico MS/MS by CFM-ID for NWZKRWMIPYQRHP-UHFFFAOYSA-N
ID: NWZKRWMIPYQRHP-UHFFFAOYSA-N
Comment: Energy1
Num peaks: 6
224.070605 2.328391172
236.070605 2.673801852
252.0655196 11.62029842
254.0811697 8.453341631
264.0655196 4.354581907
282.0760843 62.06056324

Name: +ve in-silico MS/MS by CFM-ID for NWZKRWMIPYQRHP-UHFFFAOYSA-N
ID: NWZKRWMIPYQRHP-UHFFFAOYSA-N
Comment: Energy2
Num peaks: 13
49.00727645 1.316646084
208.0393049 2.631669434
208.0756904 10.45413661
210.0549549 6.978206718
220.0756904 3.527376665
222.0549549 2.372632606
224.070605 16.03981778
226.086255 3.926788301
236.070605 13.01700494
238.0498695 3.546576545
252.0655196 6.990063556
254.0811697 5.599475453
264.0655196 4.383455076

Name: +ve in-silico MS/MS by CFM-ID for VOBWLDJSYOHJPX-UHFFFAOYSA-N
ID: VOBWLDJSYOHJPX-UHFFFAOYSA-N
Comment: Energy0
Num peaks: 6
47.01275576 0.9089819538
236.070605 0.7772492187
252.0655196 6.621477709
254.0811697 1.808820765
264.0655196 3.127339042
282.0760843 83.79060493

Name: +ve in-silico MS/MS by CFM-ID for VOBWLDJSYOHJPX-UHFFFAOYSA-N
ID: VOBWLDJSYOHJPX-UHFFFAOYSA-N
Comment: Energy1
Num peaks: 6
224.070605 2.361387688
236.070605 2.683803373
252.0655196 11.94956851
254.0811697 8.156223807
264.0655196 5.211940255
282.0760843 60.03161006

Name: +ve in-silico MS/MS by CFM-ID for VOBWLDJSYOHJPX-UHFFFAOYSA-N
ID: VOBWLDJSYOHJPX-UHFFFAOYSA-N
Comment: Energy2
Num peaks: 16
182.0600403 1.280811841
194.0600403 1.141175608
206.0600403 3.9023801
208.0393049 2.551127408
208.0756904 7.404850276
210.0549549 6.210913897
220.0393049 1.207778826
220.0756904 5.358455945
222.0549549 5.878417953
224.070605 11.66275572
226.086255 2.64359549
236.070605 14.87668833
238.0498695 1.698079318
252.0655196 4.680517877
254.0811697 4.181791754
264.0655196 5.561309259

Name: +ve in-silico MS/MS by CFM-ID for CBIQLJZIQTZKOG-UHFFFAOYSA-N
ID: CBIQLJZIQTZKOG-UHFFFAOYSA-N
Comment: Energy0
Num peaks: 6
19.01784114 2.985413713
63.00767038 0.8901578124
236.070605 4.013737549
238.086255 0.8632550174
264.0655196 4.439815078
282.0760843 83.15173244

Name: +ve in-silico MS/MS by CFM-ID for CBIQLJZIQTZKOG-UHFFFAOYSA-N
ID: CBIQLJZIQTZKOG-UHFFFAOYSA-N
Comment: Energy1
Num peaks: 6
220.0756904 1.8721191
236.070605 12.90218769
252.0655196 4.732917426
254.0811697 4.702120877
264.0655196 16.79729166
282.0760843 47.4407325

Name: +ve in-silico MS/MS by CFM-ID for CBIQLJZIQTZKOG-UHFFFAOYSA-N
ID: CBIQLJZIQTZKOG-UHFFFAOYSA-N
Comment: Energy2
Num peaks: 23
19.01784114 4.761534974
49.00727645 2.563873145
118.0651257 1.324881791
137.0233204 1.157777725
166.0651257 1.72973901
168.0807757 1.613566974
192.0443902 4.11921749
194.0600403 8.52492748
196.0756904 1.879358276
206.0600403 1.08008038
208.0756904 6.008775361
220.0756904 15.54534935
222.0549549 1.469297699
225.0546206 1.225017922
236.070605 7.305027602
238.0498695 1.434535412
238.086255 1.342745241
254.0447842 1.407976139
254.0811697 2.670462297
256.0604342 1.588445762
264.0655196 6.413639905
266.0447842 4.022188684
282.0760843 1.19524318

Name: +ve in-silico MS/MS by CFM-ID for LRBDSUWYMCRQJH-UHFFFAOYSA-N
ID: LRBDSUWYMCRQJH-UHFFFAOYSA-N
Comment: Energy0
Num peaks: 6
47.01275576 0.8627919506
134.0600403 1.055738622
252.0655196 6.636778485
254.0811697 2.026785106
264.0655196 8.721406208
282.0760843 78.09643118

Name: +ve in-silico MS/MS by CFM-ID for LRBDSUWYMCRQJH-UHFFFAOYSA-N
ID: LRBDSUWYMCRQJH-UHFFFAOYSA-N
Comment: Energy1
Num peaks: 6
224.070605 1.982006582
236.070605 4.245686391
252.0655196 18.33580359
254.0811697 3.515475634
264.0655196 13.81315373
282.0760843 50.65875075

Name: +ve in-silico MS/MS by CFM-ID for LRBDSUWYMCRQJH-UHFFFAOYSA-N
ID: LRBDSUWYMCRQJH-UHFFFAOYSA-N
Comment: Energy2
Num peaks: 13
182.0600403 1.903603902
206.0600403 4.43181552
208.0393049 2.476490919
208.0756904 7.319616136
210.0549549 5.389690312
220.0756904 3.307226805
222.0549549 8.109096996
224.070605 16.70058531
226.086255 1.980397358
236.070605 13.83930416
252.0655196 6.070098911
254.0811697 4.335801046
264.0655196 5.210885889

Name: +ve in-silico MS/MS by CFM-ID for KDDWDLPCDQCXEH-UHFFFAOYSA-N
ID: KDDWDLPCDQCXEH-UHFFFAOYSA-N
Comment: Energy0
Num peaks: 6
47.01275576 0.5261372779
236.070605 0.97255974
252.0655196 3.751909142
254.0811697 0.7951251016
264.0655196 54.66575471
282.0760843 38.0294312

Name: +ve in-silico MS/MS by CFM-ID for KDDWDLPCDQCXEH-UHFFFAOYSA-N
ID: KDDWDLPCDQCXEH-UHFFFAOYSA-N
Comment: Energy1
Num peaks: 6
220.0756904 1.983853472
236.070605 15.83434517
252.0655196 4.224821075
254.0811697 2.251621274
264.0655196 59.33045462
282.0760843 13.4271499

Name: +ve in-silico MS/MS by CFM-ID for KDDWDLPCDQCXEH-UHFFFAOYSA-N
ID: KDDWDLPCDQCXEH-UHFFFAOYSA-N
Comment: Energy2
Num peaks: 10
39.02292652 2.128247332
208.0393049 2.53147047
208.0756904 4.763890127
210.0549549 5.583433584
220.0756904 12.60724565
224.070605 9.00457062
236.070605 20.37511376
252.0655196 4.623705675
254.0811697 2.813489878
264.0655196 17.02329628

Name: +ve in-silico MS/MS by CFM-ID for JBYCJGZOUJRMFJ-UHFFFAOYSA-N
ID: JBYCJGZOUJRMFJ-UHFFFAOYSA-N
Comment: Energy0
Num peaks: 6
118.0651257 1.239466725
250.0498695 1.008598501
252.0655196 3.796592396
254.0811697 1.589907179
264.0655196 2.651280459
282.0760843 87.14476859

Name: +ve in-silico MS/MS by CFM-ID for JBYCJGZOUJRMFJ-UHFFFAOYSA-N
ID: JBYCJGZOUJRMFJ-UHFFFAOYSA-N
Comment: Energy1
Num peaks: 6
118.0651257 5.210385056
144.0443902 13.44995442
146.0600403 6.361199846
252.0655196 4.391910659
264.0655196 5.724273686
282.0760843 49.3747289

Name: +ve in-silico MS/MS by CFM-ID for JBYCJGZOUJRMFJ-UHFFFAOYSA-N
ID: JBYCJGZOUJRMFJ-UHFFFAOYSA-N
Comment: Energy2
Num peaks: 11
39.02292652 2.283016879
91.05422664 12.27256491
92.04947561 2.452592144
101.0385766 8.23850874
102.0338255 5.085453284
118.0651257 29.57954185
120.0807757 2.182081141
144.0443902 8.15982112
210.0549549 2.882276501
236.070605 5.090010307
264.0655196 3.643139867

Name: +ve in-silico MS/MS by CFM-ID for VZXPWXCPWBUJAB-UHFFFAOYSA-N
ID: VZXPWXCPWBUJAB-UHFFFAOYSA-N
Comment: Energy0
Num peaks: 6
47.01275576 0.939991175
236.070605 0.7337105846
238.086255 0.2335340488
252.0655196 6.763772421
254.0811697 2.406023276
282.0760843 87.65158923

Name: +ve in-silico MS/MS by CFM-ID for VZXPWXCPWBUJAB-UHFFFAOYSA-N
ID: VZXPWXCPWBUJAB-UHFFFAOYSA-N
Comment: Energy1
Num peaks: 6
236.070605 2.319882304
252.0655196 10.63439588
254.0811697 9.902857931
264.0655196 2.783176413
266.0447842 1.543230239
282.0760843 65.80740392

Name: +ve in-silico MS/MS by CFM-ID for VZXPWXCPWBUJAB-UHFFFAOYSA-N
ID: VZXPWXCPWBUJAB-UHFFFAOYSA-N
Comment: Energy2
Num peaks: 13
39.02292652 11.22530274
49.00727645 5.69142443
51.02292652 4.058735961
123.0440559 3.008447321
208.0393049 6.97973727
210.0549549 9.299230112
212.070605 1.858290776
222.0549549 2.777953339
224.070605 6.043358807
236.070605 15.95933133
238.086255 2.439367473
252.0655196 7.582772925
254.0811697 4.023758381

Name: +ve in-silico MS/MS by CFM-ID for FWXYIHXAGHGNMH-UHFFFAOYSA-N
ID: FWXYIHXAGHGNMH-UHFFFAOYSA-N
Comment: Energy0
Num peaks: 6
118.0651257 0.7913856065
250.0498695 1.020234836
252.0655196 3.815937055
254.0811697 1.54718833
264.0655196 1.46395372
282.0760843 88.50242898

Name: +ve in-silico MS/MS by CFM-ID for FWXYIHXAGHGNMH-UHFFFAOYSA-N
ID: FWXYIHXAGHGNMH-UHFFFAOYSA-N
Comment: Energy1
Num peaks: 6
118.0651257 5.016958196
144.0443902 7.886926515
146.0600403 3.977523847
252.0655196 4.932112121
254.0811697 4.20536453
282.0760843 58.58638309

Name: +ve in-silico MS/MS by CFM-ID for FWXYIHXAGHGNMH-UHFFFAOYSA-N
ID: FWXYIHXAGHGNMH-UHFFFAOYSA-N
Comment: Energy2
Num peaks: 19
47.01275576 1.820823031
101.0385766 3.436746934
118.0651257 5.144855168
140.0494756 4.130168375
142.0651257 3.00193078
144.0443902 8.789163433
168.0443902 1.839024875
210.0549549 11.86307385
212.070605 1.985205119
222.0549549 2.715667267
224.070605 1.695431682
236.070605 12.54471079
250.0498695 2.394128308
252.0655196 5.412759431
254.0811697 2.186881294
256.0604342 2.078964955
264.0655196 5.565599636
266.0447842 1.944224665
282.0760843 1.941033173

Name: +ve in-silico MS/MS by CFM-ID for DIBQTZKVQKDQAT-UHFFFAOYSA-N
ID: DIBQTZKVQKDQAT-UHFFFAOYSA-N
Comment: Energy0
Num peaks: 6
234.0549549 0.9488955939
250.0498695 1.087910172
252.0655196 6.333616947
254.0811697 1.70925655
264.0655196 2.931979467
282.0760843 83.34231781

Name: +ve in-silico MS/MS by CFM-ID for DIBQTZKVQKDQAT-UHFFFAOYSA-N
ID: DIBQTZKVQKDQAT-UHFFFAOYSA-N
Comment: Energy1
Num peaks: 6
234.0549549 2.222862377
236.070605 2.601916946
252.0655196 8.565398178
254.0811697 4.871416435
264.0655196 16.7674984
282.0760843 53.20190449

Name: +ve in-silico MS/MS by CFM-ID for DIBQTZKVQKDQAT-UHFFFAOYSA-N
ID: DIBQTZKVQKDQAT-UHFFFAOYSA-N
Comment: Energy2
Num peaks: 21
49.00727645 1.873313732
51.02292652 1.26048669
194.0600403 2.72883347
196.0393049 3.636860761
198.0549549 1.598029617
208.0393049 6.917160738
208.0756904 4.244170755
210.0549549 6.718119914
212.070605 1.134092117
220.0393049 1.761636248
220.0756904 3.918738192
222.0549549 2.192360842
224.070605 6.443406387
234.0549549 10.92785209
236.070605 12.27899271
238.0498695 1.387064291
238.086255 1.266212653
250.0498695 1.144897199
252.0655196 3.517442803
254.0811697 2.559603764
264.0655196 3.594452579

Name: +ve in-silico MS/MS by CFM-ID for JHVWZOFHUWHKQT-UHFFFAOYSA-N
ID: JHVWZOFHUWHKQT-UHFFFAOYSA-N
Comment: Energy0
Num peaks: 6
44.99710569 0.9340250923
47.01275576 2.000993429
49.02840582 0.6910186611
234.0549549 1.014526114
252.0655196 0.6853670829
282.0760843 91.33950808

Name: +ve in-silico MS/MS by CFM-ID for JHVWZOFHUWHKQT-UHFFFAOYSA-N
ID: JHVWZOFHUWHKQT-UHFFFAOYSA-N
Comment: Energy1
Num peaks: 6
196.0756904 1.807536147
234.0549549 16.29262159
236.070605 8.59760055
238.086255 5.313347099
254.0811697 4.084582918
282.0760843 53.954614

Name: +ve in-silico MS/MS by CFM-ID for JHVWZOFHUWHKQT-UHFFFAOYSA-N
ID: JHVWZOFHUWHKQT-UHFFFAOYSA-N
Comment: Energy2
Num peaks: 17
44.99710569 1.780002637
47.01275576 2.214182273
166.0651257 2.267081739
168.0807757 2.241886992
182.0600403 1.982357554
194.0600403 13.0768639
196.0756904 3.255486413
208.0393049 2.61293382
208.0756904 8.258473781
210.0913404 1.649365541
220.0393049 2.336359344
220.0756904 2.998649423
222.0549549 1.866272102
234.0549549 21.68751377
236.070605 8.000369797
238.086255 2.69839491
254.0811697 2.059914837

Name: +ve in-silico MS/MS by CFM-ID for MYMLLTRDZOZJBX-UHFFFAOYSA-N
ID: MYMLLTRDZOZJBX-UHFFFAOYSA-N
Comment: Energy0
Num peaks: 6
47.01275576 0.9351732124
236.070605 0.7432718035
252.0655196 6.782710815
254.0811697 1.778700604
264.0655196 0.7484688398
282.0760843 87.04975387

Name: +ve in-silico MS/MS by CFM-ID for MYMLLTRDZOZJBX-UHFFFAOYSA-N
ID: MYMLLTRDZOZJBX-UHFFFAOYSA-N
Comment: Energy1
Num peaks: 6
236.070605 2.668539886
252.0655196 10.32220451
254.0811697 5.381427832
264.0655196 11.19509826
266.0447842 1.520962454
282.0760843 63.12728619

Name: +ve in-silico MS/MS by CFM-ID for MYMLLTRDZOZJBX-UHFFFAOYSA-N
ID: MYMLLTRDZOZJBX-UHFFFAOYSA-N
Comment: Energy2
Num peaks: 16
49.00727645 1.584761339
51.02292652 1.106777039
132.0443902 1.269613033
208.0393049 4.563667939
208.0756904 7.583523463
210.0549549 9.521401983
212.070605 1.849991996
222.0549549 3.014613947
224.070605 13.82687
226.086255 1.46474123
236.070605 16.28999825
238.086255 2.276502625
252.0655196 8.230187186
254.0811697 5.190589238
264.0655196 1.540609837
282.0760843 1.463738977

Name: +ve in-silico MS/MS by CFM-ID for QEYPOMYBVWIRBT-UHFFFAOYSA-N
ID: QEYPOMYBVWIRBT-UHFFFAOYSA-N
Comment: Energy0
Num peaks: 6
134.0600403 1.122450313
250.0498695 0.5022712494
252.0655196 0.5184895662
254.0811697 2.434099616
266.0447842 0.2866670036
282.0760843 94.32827892

Name: +ve in-silico MS/MS by CFM-ID for QEYPOMYBVWIRBT-UHFFFAOYSA-N
ID: QEYPOMYBVWIRBT-UHFFFAOYSA-N
Comment: Energy1
Num peaks: 6
238.0498695 0.5937862267
252.0655196 4.763047484
254.0811697 4.201997667
256.0604342 1.540818576
266.0447842 3.65867987
282.0760843 83.2352271

Name: +ve in-silico MS/MS by CFM-ID for QEYPOMYBVWIRBT-UHFFFAOYSA-N
ID: QEYPOMYBVWIRBT-UHFFFAOYSA-N
Comment: Energy2
Num peaks: 13
39.02292652 7.118133044
210.0549549 2.70112073
212.070605 5.615221238
222.0549549 4.327893034
224.070605 8.05242104
225.0546206 3.95801979
226.086255 4.638067429
227.0702706 7.284502205
238.0498695 6.377751142
238.086255 6.176132062
254.0811697 18.04760978
266.0447842 2.690397677
282.0760843 4.940191463

Name: +ve in-silico MS/MS by CFM-ID for MWEJHRCZJDSYED-UHFFFAOYSA-N
ID: MWEJHRCZJDSYED-UHFFFAOYSA-N
Comment: Energy0
Num peaks: 9
126.0185694 2.348485265
205.0243831 4.882468416
207.0400331 6.441629221
209.0556832 5.717945706
220.0240487 2.225253607
235.0349477 6.965872434
237.0505978 16.2649312
247.0349477 5.831870659
265.0455124 31.37075796

Name: +ve in-silico MS/MS by CFM-ID for MWEJHRCZJDSYED-UHFFFAOYSA-N
ID: MWEJHRCZJDSYED-UHFFFAOYSA-N
Comment: Energy1
Num peaks: 20
53.00219107 1.617571954
55.01784114 1.00773991
126.0185694 1.055332353
138.0185694 5.527706646
140.0342195 2.636946291
150.0185694 4.620984824
152.0342195 5.030002486
164.0342195 1.733079774
166.0498695 1.300605767
176.0342195 1.172422076
190.013484 1.345249329
192.0291341 7.188887115
194.0447842 10.17693913
219.0400331 2.06113844
220.0240487 2.475802472
222.0396988 3.065105804
235.0349477 1.841264279
237.0505978 6.207455783
247.0349477 10.08499541
265.0455124 10.53163095

Name: +ve in-silico MS/MS by CFM-ID for MWEJHRCZJDSYED-UHFFFAOYSA-N
ID: MWEJHRCZJDSYED-UHFFFAOYSA-N
Comment: Energy2
Num peaks: 31
44.0130901 2.198803142
53.00219107 1.60877626
55.01784114 2.60625319
65.00219107 3.98784023
67.01784114 4.815805133
69.0334912 1.593461293
69.99235466 7.177913992
72.00800472 5.742856241
93.99235466 1.984786158
94.02874017 1.725152297
96.00800472 1.151285785
110.0236548 2.439749725
122.0236548 4.227833293
124.0393049 1.966091101
138.0185694 2.903153443
150.0185694 2.425230964
151.0502039 1.537987184
162.0185694 1.119851637
163.997834 1.374877293
164.0342195 5.292765637
166.0498695 1.995139058
176.0342195 1.247412373
179.0451185 1.096357478
189.0294684 2.696869206
191.0451185 3.006295307
192.0291341 2.068165252
193.0243831 1.272043251
194.0447842 1.344104867
207.0400331 1.107208042
219.0400331 1.229946469
247.0349477 1.217627315

Name: +ve in-silico MS/MS by CFM-ID for QJJIDNOHHGJUNA-UHFFFAOYSA-N
ID: QJJIDNOHHGJUNA-UHFFFAOYSA-N
Comment: Energy0
Num peaks: 7
207.0400331 4.542180146
209.0556832 2.642725458
233.0192977 4.339995021
235.0349477 5.43775616
237.0505978 13.25162721
247.0349477 6.463696178
265.0455124 44.1645734

Name: +ve in-silico MS/MS by CFM-ID for QJJIDNOHHGJUNA-UHFFFAOYSA-N
ID: QJJIDNOHHGJUNA-UHFFFAOYSA-N
Comment: Energy1
Num peaks: 19
53.00219107 2.156948345
55.01784114 1.344625063
67.01784114 1.489075094
126.0185694 1.889285752
138.0185694 6.467222286
140.0342195 1.979565451
152.0342195 7.251193038
162.0185694 1.417238944
178.013484 4.080283942
180.0291341 3.370113392
192.0291341 3.711499122
194.0447842 5.995369875
220.0240487 1.828339037
222.0396988 2.499774338
233.0192977 3.606406469
235.0349477 1.499758528
237.0505978 6.483853431
247.0349477 9.833213502
265.0455124 13.10792329

Name: +ve in-silico MS/MS by CFM-ID for QJJIDNOHHGJUNA-UHFFFAOYSA-N
ID: QJJIDNOHHGJUNA-UHFFFAOYSA-N
Comment: Energy2
Num peaks: 31
44.0130901 3.864791901
53.00219107 1.639326745
55.01784114 2.752651973
56.0130901 2.985337683
56.99710569 1.339139349
58.02874017 5.785612418
65.00219107 2.513227901
67.01784114 2.500541002
69.99235466 5.574140021
72.00800472 5.410282263
84.00800472 1.433626063
86.02365479 6.637866377
107.0127558 1.05607093
109.0284058 1.553346567
114.0185694 2.104871311
122.0236548 1.377324139
138.0185694 2.06736404
148.0029193 1.015430759
150.0185694 2.666925125
152.0342195 2.727769784
162.0185694 4.067906165
164.0342195 2.627410681
176.0342195 1.856645424
177.0294684 1.265499843
178.013484 1.942297537
192.0291341 1.649063111
194.0447842 1.340605692
205.0243831 1.233155779
207.0400331 1.05327675
219.0400331 1.662778993
247.0349477 1.733069676

Name: +ve in-silico MS/MS by CFM-ID for CXEORISGFKJBLW-UHFFFAOYSA-N
ID: CXEORISGFKJBLW-UHFFFAOYSA-N
Comment: Energy0
Num peaks: 6
140.0342195 2.020351211
220.0240487 2.495131686
235.0349477 7.597055394
237.0505978 17.17872432
247.0349477 7.907265635
265.0455124 46.68811925

Name: +ve in-silico MS/MS by CFM-ID for CXEORISGFKJBLW-UHFFFAOYSA-N
ID: CXEORISGFKJBLW-UHFFFAOYSA-N
Comment: Energy1
Num peaks: 18
67.01784114 1.291099163
122.0236548 1.189816042
126.0185694 1.878030043
138.0185694 5.794445348
140.0342195 2.482834836
152.0342195 5.457883064
162.0185694 1.99922048
164.0342195 1.20982188
192.0291341 5.302805534
194.0447842 7.982256381
205.0243831 1.983860133
219.0400331 3.434473742
220.0240487 2.968244367
222.0396988 2.776174938
235.0349477 4.800956944
237.0505978 8.430995001
247.0349477 10.21001678
265.0455124 11.54993682

Name: +ve in-silico MS/MS by CFM-ID for CXEORISGFKJBLW-UHFFFAOYSA-N
ID: CXEORISGFKJBLW-UHFFFAOYSA-N
Comment: Energy2
Num peaks: 29
29.00219107 1.437208727
44.0130901 6.000197221
55.01784114 2.482801632
56.0130901 1.373024441
65.00219107 2.071771971
67.01784114 2.283140507
69.99235466 9.861065726
71.01275576 1.783040942
72.00800472 10.19181161
110.0236548 1.432146692
114.0185694 3.059908371
122.0236548 4.638603003
138.0185694 1.281488374
150.0185694 1.230306748
152.0342195 2.189164157
162.0185694 1.560692617
164.0342195 6.096980531
166.0498695 1.885882304
176.0342195 2.336835716
178.013484 2.075056275
192.0291341 1.995010846
193.0243831 1.362202379
194.0447842 1.144069928
205.0243831 1.557925855
219.0400331 3.875574528
220.0240487 1.222580064
221.0192977 1.291676455
235.0349477 0.973145529
247.0349477 1.992887934

Name: +ve in-silico MS/MS by CFM-ID for FSEFTEAQYGXRRT-UHFFFAOYSA-N
ID: FSEFTEAQYGXRRT-UHFFFAOYSA-N
Comment: Energy0
Num peaks: 9
96.96852159 3.113137684
98.98417166 4.208980089
123.0440559 3.120071854
151.0389705 3.72738867
153.0546206 11.46494207
165.0546206 3.177685163
167.0702706 13.74300924
247.0366012 4.843177381
265.0471658 33.529543

Name: +ve in-silico MS/MS by CFM-ID for FSEFTEAQYGXRRT-UHFFFAOYSA-N
ID: FSEFTEAQYGXRRT-UHFFFAOYSA-N
Comment: Energy1
Num peaks: 16
80.97360697 1.893034528
96.96852159 6.932946825
98.98417166 10.1185941
123.0440559 4.795216989
125.0597059 5.058814042
135.0440559 2.800867848
137.0597059 2.971923649
139.075356 4.066940548
149.0597059 1.908428092
153.0546206 8.458345735
165.0546206 4.267072619
167.0702706 16.18760261
169.0859207 1.446927391
235.0366012 1.345594634
247.0366012 2.327360597
265.0471658 6.183119443

Name: +ve in-silico MS/MS by CFM-ID for FSEFTEAQYGXRRT-UHFFFAOYSA-N
ID: FSEFTEAQYGXRRT-UHFFFAOYSA-N
Comment: Energy2
Num peaks: 22
15.02292652 1.60867173
67.01784114 1.226806809
79.01784114 2.048504123
81.0334912 2.910355459
95.04914126 2.409377973
96.96852159 3.351001793
98.98417166 1.89690861
109.0284058 4.298345597
121.0284058 3.058048911
123.0440559 11.92685431
125.0597059 4.727895947
135.0440559 7.132533135
137.0233204 1.835524266
137.0597059 5.27258475
139.0389705 1.654662917
139.075356 1.830055864
147.0440559 1.764300326
149.0597059 5.507630936
151.0389705 5.058275175
151.075356 2.320632283
153.0546206 5.695505195
167.0702706 3.109861409

Name: +ve in-silico MS/MS by CFM-ID for VHVVQRHDFHEIKN-UHFFFAOYSA-N
ID: VHVVQRHDFHEIKN-UHFFFAOYSA-N
Comment: Energy0
Num peaks: 9
96.96852159 5.173783995
98.98417166 13.5114602
123.0440559 6.131186341
125.0597059 6.809699069
167.0702706 5.397477921
233.0209511 12.66328219
235.0366012 2.566317955
247.0366012 5.723227341
265.0471658 24.08226787

Name: +ve in-silico MS/MS by CFM-ID for VHVVQRHDFHEIKN-UHFFFAOYSA-N
ID: VHVVQRHDFHEIKN-UHFFFAOYSA-N
Comment: Energy1
Num peaks: 23
80.97360697 2.506382285
93.0334912 1.605215658
95.04914126 2.836845845
96.96852159 1.818922531
97.06479133 2.056153561
98.98417166 2.87584291
123.0440559 7.858119531
125.0597059 7.606205865
137.0597059 1.915774481
140.9947363 1.243595479
147.0440559 1.704013632
149.0597059 2.924805847
151.075356 1.632745121
165.0546206 1.601149093
167.0702706 5.074482421
215.0103864 1.285010247
217.0260365 1.580035103
219.0416865 2.862674933
233.0209511 4.789015587
235.0366012 2.103331869
237.0522512 1.24748809
247.0366012 10.3854946
265.0471658 11.55581661

Name: +ve in-silico MS/MS by CFM-ID for VHVVQRHDFHEIKN-UHFFFAOYSA-N
ID: VHVVQRHDFHEIKN-UHFFFAOYSA-N
Comment: Energy2
Num peaks: 24
19.01784114 0.7859718556
49.00727645 1.096211741
51.02292652 1.139051921
53.00219107 1.182039836
78.95795691 1.098249154
79.01784114 1.255648281
80.97360697 2.984353557
81.0334912 1.22427943
91.01784114 1.113757001
93.0334912 1.29074428
95.04914126 3.058503223
96.96852159 8.268349687
98.98417166 9.09068656
109.0284058 3.789796726
123.0440559 9.369353602
125.0597059 3.087932794
135.0440559 4.74765907
137.0597059 7.843024966
139.075356 1.775773196
147.0440559 2.524399819
149.0597059 3.51108775
151.075356 4.961215832
153.0546206 3.10429151
167.0702706 1.867716206

Name: +ve in-silico MS/MS by CFM-ID for HUGOMIGUODGBNZ-UHFFFAOYSA-N
ID: HUGOMIGUODGBNZ-UHFFFAOYSA-N
Comment: Energy0
Num peaks: 8
96.96852159 6.061484266
98.98417166 15.82279886
165.0546206 2.301862852
167.0702706 7.50332214
185.0808353 2.424355727
233.0209511 5.184631137
247.0366012 9.855685223
265.0471658 32.81578363

Name: +ve in-silico MS/MS by CFM-ID for HUGOMIGUODGBNZ-UHFFFAOYSA-N
ID: HUGOMIGUODGBNZ-UHFFFAOYSA-N
Comment: Energy1
Num peaks: 20
55.01784114 1.065045269
80.97360697 1.134462559
93.0334912 1.862600357
96.96852159 1.957654829
98.98417166 2.778639456
135.0440559 1.768570905
137.0597059 3.947512391
149.0597059 2.461699553
151.0389705 2.093398093
151.075356 1.371967069
155.0702706 5.737396315
165.0546206 2.247547217
167.0702706 6.059468069
187.0154718 1.720018889
203.0103864 4.118692133
205.0260365 2.634104063
229.0260365 4.94742735
233.0209511 3.538401398
247.0366012 16.70570209
265.0471658 12.62172881

Name: +ve in-silico MS/MS by CFM-ID for HUGOMIGUODGBNZ-UHFFFAOYSA-N
ID: HUGOMIGUODGBNZ-UHFFFAOYSA-N
Comment: Energy2
Num peaks: 20
19.01784114 1.892901023
80.97360697 2.535946284
81.0334912 1.181147458
96.96852159 10.83175266
98.98417166 12.36982279
107.0491413 7.130080005
109.0284058 1.104932171
109.0647913 1.911120025
113.0597059 1.037252839
121.0284058 1.176647486
123.0440559 2.954644184
135.0440559 5.263476456
137.0597059 9.380899773
139.075356 1.574548666
147.0440559 1.268380817
149.0597059 3.890649832
151.075356 6.836402242
153.0546206 3.332601849
165.0546206 1.35371751
167.0702706 3.534222335

Name: +ve in-silico MS/MS by CFM-ID for FKQNRJPDTYJJSG-UHFFFAOYSA-N
ID: FKQNRJPDTYJJSG-UHFFFAOYSA-N
Comment: Energy0
Num peaks: 6
137.0233204 4.128332754
152.0342195 5.820399916
154.0498695 13.13731858
174.0549549 3.451811624
283.0600999 20.53464262
300.086649 33.06538179

Name: +ve in-silico MS/MS by CFM-ID for FKQNRJPDTYJJSG-UHFFFAOYSA-N
ID: FKQNRJPDTYJJSG-UHFFFAOYSA-N
Comment: Energy1
Num peaks: 6
137.0233204 32.21908205
152.0342195 19.09409046
154.0498695 28.40516439
172.0393049 2.099843136
174.0549549 4.033811872
283.0600999 1.535565099

Name: +ve in-silico MS/MS by CFM-ID for FKQNRJPDTYJJSG-UHFFFAOYSA-N
ID: FKQNRJPDTYJJSG-UHFFFAOYSA-N
Comment: Energy2
Num peaks: 31
49.00727645 1.28503775
50.00252542 1.177250897
65.99744004 2.367951792
76.01817548 2.406309927
101.0385766 1.75157855
107.0491413 1.066961936
111.0440559 1.571683076
116.0494756 0.9190966986
117.0334912 2.784409715
120.0443902 1.870229817
121.0284058 7.693043653
123.0440559 1.253022136
128.0494756 5.143287177
130.0651257 1.312375682
135.0440559 2.203124221
136.0393049 6.17854416
137.0233204 3.480730473
138.0549549 2.176901131
144.0443902 3.049302115
145.0284058 5.483022078
146.0600403 2.114926098
147.0440559 0.8922776521
152.0342195 1.271709946
154.0498695 1.016459459
172.0393049 5.28693579
174.0549549 1.187985163
253.0495352 1.282656509
254.0811697 1.399448957
255.0651853 1.708506702
272.0917343 1.155067278
283.0600999 1.093048757

Name: +ve in-silico MS/MS by CFM-ID for LGCVUFALNCCUDC-UHFFFAOYSA-N
ID: LGCVUFALNCCUDC-UHFFFAOYSA-N
Comment: Energy0
Num peaks: 17
71.04914126 1.339276976
91.05422664 1.435728533
96.96852159 2.982919127
98.98417166 8.761592349
107.0491413 1.602678032
109.0647913 9.926782722
111.0804414 3.633860278
121.0647913 4.350590188
149.0597059 6.897717069
151.075356 2.288857993
154.9740009 1.46830795
165.0546206 3.312367545
167.0702706 10.62603668
169.0859207 1.757629396
219.0416865 8.326375462
247.0366012 4.673684154
265.0471658 6.796375417

Name: +ve in-silico MS/MS by CFM-ID for LGCVUFALNCCUDC-UHFFFAOYSA-N
ID: LGCVUFALNCCUDC-UHFFFAOYSA-N
Comment: Energy1
Num peaks: 27
39.02292652 1.630315374
43.05422664 1.931603473
69.0334912 1.66401741
71.04914126 6.144311057
73.06479133 1.05847731
91.05422664 2.16098447
93.0334912 1.951170882
93.06987671 1.069044298
95.04914126 1.153520755
96.96852159 3.047328478
97.06479133 1.57383016
98.98417166 7.315025898
107.0491413 4.705993566
109.0647913 11.40874365
111.0804414 7.077496752
119.0491413 1.194984787
121.0647913 2.420337964
123.0804414 1.795173759
134.9841717 1.333657456
167.0702706 1.255125444
178.9740009 1.198256096
201.0311219 1.336728562
203.0467719 1.310787951
219.0416865 5.640523858
229.0260365 2.08826295
247.0366012 4.545511116
265.0471658 2.424360735

Name: +ve in-silico MS/MS by CFM-ID for LGCVUFALNCCUDC-UHFFFAOYSA-N
ID: LGCVUFALNCCUDC-UHFFFAOYSA-N
Comment: Energy2
Num peaks: 23
39.02292652 4.622677107
41.03857658 2.595904922
43.05422664 3.062670378
68.99710569 1.045891298
69.0334912 4.31912847
71.01275576 1.067475424
71.04914126 5.909580589
80.97360697 1.010900942
83.01275576 3.074387422
91.05422664 1.711589721
92.99710569 2.157360901
93.0334912 1.688905031
95.01275576 5.199036082
95.04914126 1.460671289
96.96852159 3.441401069
97.02840582 4.056603605
97.06479133 1.291084808
98.98417166 4.453249144
109.0647913 2.634703587
121.0647913 19.86451184
123.0804414 2.230298407
149.0597059 1.672517752
151.075356 2.184896189

Name: +ve in-silico MS/MS by CFM-ID for NLCDTBDTXXGIJL-UHFFFAOYSA-N
ID: NLCDTBDTXXGIJL-UHFFFAOYSA-N
Comment: Energy0
Num peaks: 15
71.04914126 1.733701275
96.96852159 5.892148997
98.98417166 18.58578237
109.0647913 4.58235968
111.0804414 1.599229616
139.075356 4.063660888
149.0597059 2.044999817
151.075356 1.096340031
165.0546206 4.131135103
167.0702706 11.86439673
169.0859207 1.228459134
185.0808353 1.880107628
229.0260365 2.327048663
247.0366012 8.090286732
265.0471658 11.78448175

Name: +ve in-silico MS/MS by CFM-ID for NLCDTBDTXXGIJL-UHFFFAOYSA-N
ID: NLCDTBDTXXGIJL-UHFFFAOYSA-N
Comment: Energy1
Num peaks: 27
39.02292652 1.306455222
43.05422664 1.902551587
55.01784114 1.793315576
67.01784114 1.501518623
69.0334912 1.937403502
71.04914126 6.773355509
73.06479133 1.168279171
91.05422664 1.713234779
93.0334912 1.82594423
95.04914126 1.113729909
96.96852159 1.968083834
97.06479133 1.600854208
98.98417166 8.222057807
107.0491413 3.571959418
109.0647913 10.04001753
111.0804414 5.387517252
113.0960915 1.151982951
121.0647913 2.640647735
139.075356 8.391202058
149.0597059 2.233181624
151.075356 0.9213450954
167.0702706 4.390580763
176.9583508 1.080991017
178.9740009 0.9233429924
229.0260365 1.422747915
247.0366012 3.372450186
265.0471658 1.893307284

Name: +ve in-silico MS/MS by CFM-ID for NLCDTBDTXXGIJL-UHFFFAOYSA-N
ID: NLCDTBDTXXGIJL-UHFFFAOYSA-N
Comment: Energy2
Num peaks: 23
19.01784114 2.369196418
39.02292652 2.53448002
41.03857658 2.388171992
43.05422664 2.955273691
53.00219107 1.033097384
55.01784114 1.77655496
67.01784114 3.82325556
69.0334912 4.87715573
71.04914126 5.796098266
80.97360697 3.083932661
80.99710569 1.020139117
83.01275576 1.598122408
93.0334912 1.946347787
95.01275576 2.644193935
95.04914126 1.506640518
96.96852159 14.71749307
97.02840582 1.845430313
97.06479133 1.311399131
98.98417166 16.53217126
109.0647913 3.747777182
111.0804414 1.04021267
139.075356 1.260451801
151.075356 1.05504848

Name: +ve in-silico MS/MS by CFM-ID for NLELFCWKOHCVTA-UHFFFAOYSA-N
ID: NLELFCWKOHCVTA-UHFFFAOYSA-N
Comment: Energy0
Num peaks: 11
29.03857658 2.398592978
58.02874017 6.008249014
61.01064758 5.287904106
63.02629764 2.181077231
76.03930485 8.323820474
141.0546206 1.408666783
185.0630771 14.64416477
198.0760843 1.224978134
201.0579917 1.28281499
203.0736418 30.70265285
260.0951055 6.630002052

Name: +ve in-silico MS/MS by CFM-ID for NLELFCWKOHCVTA-UHFFFAOYSA-N
ID: NLELFCWKOHCVTA-UHFFFAOYSA-N
Comment: Energy1
Num peaks: 24
29.03857658 2.226862475
32.04947561 1.197578757
51.02292652 1.722741077
58.02874017 13.26768731
58.99499752 1.546599547
61.01064758 13.18363602
63.02629764 3.071420417
74.02365479 0.7717246373
75.02629764 1.647121126
76.03930485 3.305326894
123.0440559 2.025557882
125.0597059 2.142980294
141.0546206 2.988732131
143.0702706 2.456277413
157.0317769 1.475452339
173.0266916 2.403436995
175.0423416 2.22102814
183.047427 0.8974183234
185.0630771 8.920808534
187.0787271 0.7971489783
198.0760843 1.879554695
203.0736418 7.492829424
229.0529063 1.030682523
260.0951055 1.612198767

Name: +ve in-silico MS/MS by CFM-ID for NLELFCWKOHCVTA-UHFFFAOYSA-N
ID: NLELFCWKOHCVTA-UHFFFAOYSA-N
Comment: Energy2
Num peaks: 29
15.02292652 1.256820968
25.00727645 0.742130056
27.02292652 3.511638878
29.00219107 0.8681928517
29.03857658 5.670792122
30.03382555 0.8076514975
32.04947561 1.859295063
41.03857658 1.597623386
44.99710569 1.253020587
51.02292652 1.398336113
56.0130901 1.049544455
56.97934745 9.353099538
58.02874017 9.222891222
58.99499752 3.88018305
61.01064758 14.34125209
63.02629764 4.140091588
70.99499752 1.136092286
72.00800472 0.7254854199
74.02365479 1.295280702
75.02629764 1.264421834
76.03930485 3.64741574
113.0419477 0.7128961694
127.0389705 0.732577417
129.0368623 0.7805354631
131.0525124 1.238724086
141.0368623 1.115823847
141.0546206 1.081328406
173.0266916 1.073660842
185.0630771 4.79965064

Name: +ve in-silico MS/MS by CFM-ID for CNIQAEVKSYIKBB-UHFFFAOYSA-N
ID: CNIQAEVKSYIKBB-UHFFFAOYSA-N
Comment: Energy0
Num peaks: 16
29.03857658 2.916078576
32.04947561 1.367768244
58.02874017 7.590864912
61.01064758 3.684020161
63.02629764 2.964043872
74.02365479 0.8502854653
76.03930485 6.649227251
141.0546206 2.490327244
185.0630771 4.836341406
198.0760843 8.599931305
200.0917343 1.122327793
203.0736418 16.3731403
229.0529063 1.518919043
232.0638053 0.8684651332
242.0845408 2.774901122
260.0951055 15.49583504

Name: +ve in-silico MS/MS by CFM-ID for CNIQAEVKSYIKBB-UHFFFAOYSA-N
ID: CNIQAEVKSYIKBB-UHFFFAOYSA-N
Comment: Energy1
Num peaks: 26
27.02292652 0.618061528
29.03857658 2.156896631
32.04947561 1.027700152
55.01784114 0.7184711732
56.97934745 0.7671296895
58.02874017 7.936148794
58.99499752 2.195304398
61.01064758 17.53864527
63.02629764 8.141877866
75.02629764 1.291096223
76.03930485 1.008242031
123.0440559 1.058558649
125.0597059 1.517004134
141.0546206 5.123415677
143.0702706 3.524303796
173.0266916 2.415643287
175.0423416 1.919250507
180.0655196 0.6050420684
185.0630771 3.999189787
198.0760843 4.643889833
203.0736418 6.865545597
229.0529063 0.9288517002
230.0845408 0.6285463664
232.0638053 0.9725275906
242.0845408 0.9193145944
260.0951055 1.699430789

Name: +ve in-silico MS/MS by CFM-ID for CNIQAEVKSYIKBB-UHFFFAOYSA-N
ID: CNIQAEVKSYIKBB-UHFFFAOYSA-N
Comment: Energy2
Num peaks: 31
15.02292652 1.560515104
27.02292652 2.127262873
29.00219107 1.717796409
29.03857658 3.802950796
30.03382555 0.7571192338
32.04947561 1.404964959
39.02292652 2.00813047
44.99710569 0.7153443435
56.0130901 1.05854889
56.97934745 5.709625221
58.02874017 11.12396656
58.99499752 1.864326531
61.01064758 9.873657131
63.02629764 3.42125257
70.99499752 1.463919178
72.00800472 0.6564922214
74.02365479 1.015365375
76.03930485 2.640815061
82.99499752 0.8893561349
115.0575978 1.916068297
139.0389705 0.7135529836
141.0368623 0.692085058
141.0546206 2.633906605
143.0525124 0.8847423814
145.0681625 0.6623313486
157.0681625 1.107981855
173.0266916 1.257107588
185.0630771 3.362692094
200.0739761 0.7011950624
230.0845408 0.8399237279
242.0845408 0.6841395385

Name: +ve in-silico MS/MS by CFM-ID for AQTXZVASNLDGKQ-UHFFFAOYSA-N
ID: AQTXZVASNLDGKQ-UHFFFAOYSA-N
Comment: Energy0
Num peaks: 26
29.03857658 2.676387395
32.04947561 1.049950516
56.97934745 0.7282336473
58.02874017 7.273568775
61.01064758 3.514314569
63.02629764 2.80314853
75.02629764 0.5529177173
76.03930485 3.761561921
139.0389705 0.6435521755
141.0546206 2.330597057
142.0498695 0.8397336116
173.0266916 0.7210222767
176.0917343 0.9120287769
180.0655196 0.6928188126
185.0630771 5.729102252
198.0760843 7.83817823
200.0917343 1.081873304
201.0579917 0.6614907387
202.0532407 0.669332446
203.0736418 14.08198327
204.0688907 1.618461601
229.0529063 1.371780315
230.0481553 0.8193208723
232.0638053 0.8592509211
242.0845408 3.237385207
260.0951055 13.67601906

Name: +ve in-silico MS/MS by CFM-ID for AQTXZVASNLDGKQ-UHFFFAOYSA-N
ID: AQTXZVASNLDGKQ-UHFFFAOYSA-N
Comment: Energy1
Num peaks: 31
27.02292652 0.5521950981
29.03857658 1.938544554
32.04947561 0.8792875438
39.02292652 0.5772079492
56.97934745 0.7324403141
58.02874017 7.359128922
58.99499752 1.846717062
61.01064758 17.35027862
63.02629764 8.108473146
71.01275576 0.5921082041
76.03930485 1.450265112
85.02840582 1.375752423
123.0440559 1.718314238
125.0597059 1.913801206
141.0546206 4.278777944
143.0161269 0.9874572149
143.0702706 2.905083987
145.0317769 0.7413194099
147.047427 0.5666330599
157.0317769 0.8794169791
173.0266916 1.964534725
175.0423416 1.614811015
180.0655196 0.7865679037
185.0630771 4.771613905
187.0787271 0.5736956802
198.0760843 3.729721073
203.0736418 5.681626518
229.0529063 0.763780612
232.0638053 0.7953535879
242.0845408 0.777722925
260.0951055 1.370736906

Name: +ve in-silico MS/MS by CFM-ID for AQTXZVASNLDGKQ-UHFFFAOYSA-N
ID: AQTXZVASNLDGKQ-UHFFFAOYSA-N
Comment: Energy2
Num peaks: 31
15.02292652 1.185626616
27.02292652 1.659090843
29.00219107 1.56329061
29.03857658 2.866977325
43.01784114 0.9469828042
55.01784114 0.9003050598
56.97934745 3.482208544
58.02874017 14.12970966
58.99499752 1.293173549
61.01064758 9.713412077
63.02629764 3.345935036
69.0334912 0.7853575078
70.99499752 0.8898365683
76.03930485 1.374544282
82.99499752 0.924245345
85.02840582 0.8940237604
87.02629764 0.8836161592
99.02629764 0.7190608503
99.04405588 0.9028406655
112.0393049 0.725900136
115.0389705 0.8524902711
127.0389705 1.004319339
129.0368623 1.014292883
131.0525124 0.7036157086
141.0546206 2.329615838
142.0498695 2.152529943
143.0525124 2.155132043
157.0681625 1.026097798
173.0266916 1.050446466
185.0630771 3.135040995
234.0794554 0.7776447759

Name: +ve in-silico MS/MS by CFM-ID for SSUTUUONWJMMMT-UHFFFAOYSA-N
ID: SSUTUUONWJMMMT-UHFFFAOYSA-N
Comment: Energy0
Num peaks: 26
44.04947561 3.224925784
55.01784114 9.824077557
55.05422664 1.127184296
72.04439023 1.632269041
76.02154661 2.423222459
83.04914126 2.762627175
84.04439023 1.415639165
94.02874017 2.173852752
98.0600403 7.932085692
100.0756904 1.576363718
101.0597059 3.66815965
103.075356 0.7810877926
126.0008112 1.496976759
129.0546206 1.756500881
130.0321113 3.6742146
132.0477614 2.881558452
160.0790615 0.8218767101
163.0423416 0.9114112318
188.0739761 1.873018047
189.0579917 1.377167098
206.0845408 4.949299909
214.0896262 1.682128961
216.1052762 0.697799271
224.0739761 1.171472963
242.0845408 5.941845833
260.0951055 12.42262195

Name: +ve in-silico MS/MS by CFM-ID for SSUTUUONWJMMMT-UHFFFAOYSA-N
ID: SSUTUUONWJMMMT-UHFFFAOYSA-N
Comment: Energy1
Num peaks: 28
27.02292652 1.968455007
41.03857658 0.7186097834
42.03382555 1.359476903
43.05422664 6.271557679
44.04947561 8.163654255
46.06512568 1.233511961
55.01784114 11.04157115
55.05422664 1.158450155
76.02154661 1.400785093
83.04914126 4.872123636
84.04439023 1.196917973
98.0600403 3.199191763
100.0756904 0.9639391878
101.0597059 1.279746967
111.0440559 1.622470278
113.0597059 0.7474762752
129.0546206 6.010891214
158.0634114 1.997807708
160.0790615 2.489205885
163.0423416 1.108015576
171.047427 0.8905326178
188.0739761 5.555371532
189.0579917 2.969254554
206.0845408 6.29613447
214.0896262 0.8207023335
232.0638053 0.8042515225
242.0845408 2.704109393
260.0951055 1.844057506

Name: +ve in-silico MS/MS by CFM-ID for SSUTUUONWJMMMT-UHFFFAOYSA-N
ID: SSUTUUONWJMMMT-UHFFFAOYSA-N
Comment: Energy2
Num peaks: 29
27.02292652 1.890053847
40.01817548 3.718452089
42.03382555 2.503197292
43.05422664 0.6081685037
44.04947561 19.1011924
46.06512568 1.016042658
51.02292652 0.6124455062
53.00219107 2.777833697
54.03382555 0.6320844897
55.01784114 11.99529733
55.05422664 7.360719226
57.06987671 1.201474513
61.01064758 0.6363806405
63.02629764 0.5963531801
71.99024648 0.9059384871
72.04439023 1.391392939
74.00589655 1.002926763
76.02154661 9.965888047
78.03719668 1.062127368
82.06512568 0.5753149149
83.04914126 2.121276
94.02874017 1.441637802
98.0600403 0.7273255335
101.0597059 1.840670218
103.075356 0.6264492438
115.0212123 1.27991839
143.0525124 0.5969839721
158.0634114 0.8654834633
160.0790615 1.428260747

Name: +ve in-silico MS/MS by CFM-ID for SBECXUGHBFZHBZ-UHFFFAOYSA-N
ID: SBECXUGHBFZHBZ-UHFFFAOYSA-N
Comment: Energy0
Num peaks: 6
207.0440559 9.24438978
209.0597059 2.254581019
235.0389705 12.33369598
237.0546206 2.432849059
247.0389705 15.16427926
265.0495352 53.60106191

Name: +ve in-silico MS/MS by CFM-ID for SBECXUGHBFZHBZ-UHFFFAOYSA-N
ID: SBECXUGHBFZHBZ-UHFFFAOYSA-N
Comment: Energy1
Num peaks: 8
55.01784114 4.133961233
56.99710569 4.011951405
207.0440559 8.567020089
211.0389705 8.441045519
235.0389705 9.975360296
237.0546206 21.15149541
247.0389705 10.04983654
265.0495352 14.90313218

Name: +ve in-silico MS/MS by CFM-ID for SBECXUGHBFZHBZ-UHFFFAOYSA-N
ID: SBECXUGHBFZHBZ-UHFFFAOYSA-N
Comment: Energy2
Num peaks: 10
56.99710569 2.946842725
155.0491413 19.11771057
167.0491413 7.406324409
179.0491413 7.337690165
181.0647913 4.796605949
183.0440559 5.962188034
207.0440559 18.044
219.0440559 8.005380509
235.0389705 3.7181105
247.0389705 3.740179231

Name: +ve in-silico MS/MS by CFM-ID for FRMDPKIBCMHFTI-UHFFFAOYSA-N
ID: FRMDPKIBCMHFTI-UHFFFAOYSA-N
Comment: Energy0
Num peaks: 7
57.0334912 5.503951457
68.04947561 3.555761885
203.0338851 2.677142389
220.0604342 7.541212548
242.0811697 2.70335015
243.0651853 21.75640088
260.0917343 38.47284463

Name: +ve in-silico MS/MS by CFM-ID for FRMDPKIBCMHFTI-UHFFFAOYSA-N
ID: FRMDPKIBCMHFTI-UHFFFAOYSA-N
Comment: Energy1
Num peaks: 14
49.00727645 3.137937637
51.02292652 6.917581966
66.03382555 4.202500736
68.04947561 9.978947958
202.0498695 3.538550138
203.0338851 10.55559544
216.0655196 1.950329815
218.0447842 11.5433846
218.0811697 2.340401883
220.0604342 12.64989158
234.0760843 1.675911179
242.0811697 1.925836365
243.0651853 5.176742855
260.0917343 5.913594343

Name: +ve in-silico MS/MS by CFM-ID for FRMDPKIBCMHFTI-UHFFFAOYSA-N
ID: FRMDPKIBCMHFTI-UHFFFAOYSA-N
Comment: Energy2
Num peaks: 28
39.02292652 7.146190426
41.03857658 1.833793672
42.03382555 0.9916152369
49.00727645 4.934220448
50.00252542 2.226555659
51.02292652 3.10846059
57.0334912 1.55759338
64.01817548 13.56899952
65.99744004 2.319365277
66.03382555 5.31906563
68.04947561 1.611144037
123.0440559 1.631316968
174.0549549 1.037992638
177.0546206 1.254087183
190.0498695 1.344280026
192.0655196 0.9884734703
193.0495352 0.9702382485
199.0389705 4.242121227
201.0546206 1.496122425
202.0498695 6.994087193
203.0338851 7.483467063
215.0338851 1.102416085
216.0655196 1.41314506
217.0495352 1.10407647
218.0447842 1.139291349
218.0811697 0.9897394842
220.0604342 0.9017412976
225.0546206 2.107514394

Name: +ve in-silico MS/MS by CFM-ID for JAEJAUJARRLCJN-UHFFFAOYSA-N
ID: JAEJAUJARRLCJN-UHFFFAOYSA-N
Comment: Energy0
Num peaks: 6
123.0440559 16.11819629
134.0600403 2.613104439
152.0342195 3.654421187
242.0811697 2.779617749
243.0651853 24.05223439
260.0917343 38.03917006

Name: +ve in-silico MS/MS by CFM-ID for JAEJAUJARRLCJN-UHFFFAOYSA-N
ID: JAEJAUJARRLCJN-UHFFFAOYSA-N
Comment: Energy1
Num peaks: 9
123.0440559 6.356702476
132.0443902 5.289102778
134.0600403 4.436548857
136.0393049 2.798938467
150.0549549 10.77745652
152.0342195 27.21232495
242.0811697 2.910350397
243.0651853 11.13371415
260.0917343 10.8454155

Name: +ve in-silico MS/MS by CFM-ID for JAEJAUJARRLCJN-UHFFFAOYSA-N
ID: JAEJAUJARRLCJN-UHFFFAOYSA-N
Comment: Energy2
Num peaks: 31
39.02292652 1.841483191
49.00727645 1.239873257
50.00252542 1.060899835
64.01817548 3.084620195
65.00219107 4.146003421
65.03857658 1.427818162
65.99744004 2.216813117
67.01784114 1.115520436
79.05422664 4.694868866
81.0334912 2.270915705
90.03382555 2.103465611
91.05422664 1.913135736
104.0494756 2.270809924
106.0287402 2.036210253
107.0491413 4.418188145
111.0440559 1.165968394
123.0440559 7.205587847
132.0443902 7.167628995
134.0600403 1.630878006
136.0393049 2.416862894
148.0393049 1.402793873
152.0342195 1.182388554
199.0389705 1.412433102
201.0546206 2.133944478
215.0702706 1.630486335
216.0655196 1.606494982
218.0811697 1.367644072
225.0546206 6.324946026
242.0811697 1.155254064
243.0651853 2.393804601
244.0604342 1.730297277

Name: +ve in-silico MS/MS by CFM-ID for FQTDGTNSNBCSKQ-UHFFFAOYSA-N
ID: FQTDGTNSNBCSKQ-UHFFFAOYSA-N
Comment: Energy0
Num peaks: 7
123.0440559 13.59671999
136.0393049 2.447178732
137.0233204 2.683514378
152.0342195 3.116885407
154.0498695 10.02164459
243.0651853 19.63512471
260.0917343 29.94590514

Name: +ve in-silico MS/MS by CFM-ID for FQTDGTNSNBCSKQ-UHFFFAOYSA-N
ID: FQTDGTNSNBCSKQ-UHFFFAOYSA-N
Comment: Energy1
Num peaks: 8
123.0440559 2.503415239
136.0393049 4.008517236
137.0233204 22.96434744
150.0549549 5.412942505
152.0342195 13.84333459
154.0498695 24.45704622
243.0651853 5.031025979
260.0917343 3.526699982

Name: +ve in-silico MS/MS by CFM-ID for FQTDGTNSNBCSKQ-UHFFFAOYSA-N
ID: FQTDGTNSNBCSKQ-UHFFFAOYSA-N
Comment: Energy2
Num peaks: 31
39.02292652 2.528696741
50.00252542 1.505509522
51.02292652 1.308054896
63.02292652 1.584319305
65.03857658 1.543317212
65.99744004 2.179940912
67.01784114 1.027113496
76.01817548 1.465570744
79.01784114 1.516668631
81.0334912 2.404658805
95.04914126 2.884348159
104.0494756 3.633627747
106.0287402 0.9753228547
107.0491413 3.080442191
109.0647913 0.924484455
111.0440559 1.547375926
120.0443902 3.945734482
121.0284058 7.969979959
123.0440559 2.24696538
132.0443902 3.703348888
136.0393049 5.22060279
137.0233204 3.601411155
138.0549549 1.374071828
152.0342195 1.298069178
187.0389705 1.404980736
199.0389705 1.199661587
202.0498695 1.248593659
213.0546206 1.247088835
225.0546206 1.693966827
228.0655196 1.421705626
243.0651853 1.188104016

Name: +ve in-silico MS/MS by CFM-ID for AFTARCORJSYHAQ-UHFFFAOYSA-N
ID: AFTARCORJSYHAQ-UHFFFAOYSA-N
Comment: Energy0
Num peaks: 19
55.01784114 1.194198134
71.04914126 0.9843374284
72.04439023 2.8315268
73.02840582 3.355616779
73.06479133 1.981908012
75.08044139 1.51980602
90.05495492 6.883288304
96.96852159 1.560334884
98.98417166 2.837398842
182.0811697 1.502624344
183.0416865 5.482946123
184.0968197 3.173257371
186.1124698 1.982433675
202.1073844 4.387156508
211.0366012 3.147364976
254.0788003 1.309155984
264.0631503 7.953367159
282.0737149 16.90121618
300.0842796 11.74421568

Name: +ve in-silico MS/MS by CFM-ID for AFTARCORJSYHAQ-UHFFFAOYSA-N
ID: AFTARCORJSYHAQ-UHFFFAOYSA-N
Comment: Energy1
Num peaks: 26
44.04947561 2.200492029
55.01784114 2.889078705
55.05422664 6.024909759
57.06987671 7.93014948
69.0334912 1.276654654
71.04914126 1.489385436
72.04439023 3.180297442
73.02840582 9.205171227
73.06479133 6.533042907
75.08044139 5.829740655
87.08044139 0.9689648786
90.05495492 8.334295379
116.0342195 0.7539684943
183.0416865 3.208593227
184.0968197 1.348715333
186.1124698 1.474847159
193.0260365 1.096802038
202.1073844 1.422750658
210.0525856 1.233356487
211.0366012 1.149248922
236.0682356 0.9274464942
238.0838857 0.7729002755
254.0788003 0.9704112588
264.0631503 3.584376623
282.0737149 5.109370236
300.0842796 1.26212175

Name: +ve in-silico MS/MS by CFM-ID for AFTARCORJSYHAQ-UHFFFAOYSA-N
ID: AFTARCORJSYHAQ-UHFFFAOYSA-N
Comment: Energy2
Num peaks: 24
27.02292652 4.814172826
29.03857658 1.4160313
41.03857658 2.27611269
42.03382555 4.46773222
43.05422664 1.165336692
44.04947561 2.957813106
55.01784114 3.355262163
55.05422664 2.005676339
57.06987671 4.504339123
71.04914126 4.025862613
72.04439023 2.264787053
73.02840582 9.62245561
73.06479133 5.147446587
75.08044139 1.978142104
80.97360697 1.276982989
85.06479133 8.379541348
87.08044139 6.091599332
90.05495492 3.173202651
96.96852159 3.882769067
98.98417166 2.297727125
130.086255 1.891928136
167.0467719 0.9050974692
183.0416865 1.651416849
186.1124698 1.129949337

Name: +ve in-silico MS/MS by CFM-ID for PILWFRMTLFRSOD-UHFFFAOYSA-N
ID: PILWFRMTLFRSOD-UHFFFAOYSA-N
Comment: Energy0
Num peaks: 20
44.04947561 1.908026024
72.04439023 3.40375167
85.06479133 1.145701955
96.96852159 3.065428194
98.98417166 11.5919378
103.075356 3.170041078
113.0597059 1.05835932
131.0702706 3.41555396
152.0107208 2.260038481
152.9947363 1.717161805
156.1019051 1.571110398
170.0212854 3.090635626
174.1124698 3.099016175
184.0968197 2.529607958
186.1124698 1.152107001
200.0917343 1.828300298
202.1073844 5.973351429
264.0631503 6.984361814
282.0737149 14.04427935
300.0842796 7.928044986

Name: +ve in-silico MS/MS by CFM-ID for PILWFRMTLFRSOD-UHFFFAOYSA-N
ID: PILWFRMTLFRSOD-UHFFFAOYSA-N
Comment: Energy1
Num peaks: 28
44.04947561 3.321661586
55.01784114 2.477194557
55.05422664 1.896633214
57.0334912 0.982620663
57.06987671 1.792238545
72.04439023 8.220402694
73.06479133 2.636856311
74.0600403 1.102101777
75.08044139 2.022777414
85.06479133 2.257716046
96.96852159 1.802693513
98.98417166 10.53878768
103.075356 3.25636943
113.0597059 1.170738481
130.086255 0.9811355302
131.0702706 1.887860255
134.9841717 1.017750191
152.0107208 2.075361706
152.9947363 4.850206598
156.1019051 1.648757766
170.0212854 3.261814462
174.1124698 1.741519785
184.0968197 4.291458138
186.1124698 2.063925645
202.1073844 4.128284883
264.0631503 3.3898561
282.0737149 4.298151484
300.0842796 0.9561338394

Name: +ve in-silico MS/MS by CFM-ID for PILWFRMTLFRSOD-UHFFFAOYSA-N
ID: PILWFRMTLFRSOD-UHFFFAOYSA-N
Comment: Energy2
Num peaks: 21
27.02292652 4.776754994
29.03857658 1.352315994
41.03857658 0.9928025005
42.03382555 8.361153863
44.04947561 18.59668738
46.06512568 1.691182076
55.05422664 1.206922994
57.0334912 1.085078977
57.06987671 1.309828622
71.04914126 2.985788587
72.04439023 4.545501473
73.06479133 2.845766616
75.08044139 1.619394818
85.06479133 6.23502176
87.08044139 1.527078116
88.03930485 1.730597854
96.96852159 4.849032294
98.98417166 4.430384471
103.075356 6.934542773
152.9947363 1.423341578
156.1019051 1.573814576

Name: +ve in-silico MS/MS by CFM-ID for GBYXYMHGFNGETE-UHFFFAOYSA-N
ID: GBYXYMHGFNGETE-UHFFFAOYSA-N
Comment: Energy0
Num peaks: 14
33.0334912 1.64290065
59.01275576 1.559783547
137.985555 1.505526706
140.0012051 1.633600654
188.0012051 2.381789609
190.0168552 1.720406166
203.0121041 1.514888215
205.0277542 3.757889646
207.0434043 7.010753201
215.9961197 1.709721382
233.0226688 5.819231543
247.0383189 4.97302086
248.0223345 15.53816748
265.0488836 30.12851274

Name: +ve in-silico MS/MS by CFM-ID for GBYXYMHGFNGETE-UHFFFAOYSA-N
ID: GBYXYMHGFNGETE-UHFFFAOYSA-N
Comment: Energy1
Num peaks: 31
49.00727645 2.644178194
51.02292652 2.048754531
52.01817548 1.750618292
54.03382555 1.971407445
59.01275576 7.088793427
66.03382555 4.962606263
68.04947561 4.860022753
70.02874017 1.212863575
76.03930485 0.8950519383
79.98007572 0.914296203
96.04439023 3.022790831
98.0600403 4.385301005
109.0284058 1.372523074
124.0393049 1.014941111
126.0549549 3.025260631
137.985555 0.9603420788
172.9903061 0.9468205203
189.0328396 1.861753252
190.0168552 2.724286265
205.0277542 1.051777517
207.0434043 1.563823742
215.0121041 3.721832271
215.9961197 2.541466267
217.0277542 1.881886206
219.0434043 1.243593969
230.0117698 1.380346063
233.0226688 5.642104011
235.0383189 0.9118303878
247.0383189 2.476878321
248.0223345 1.499722625
265.0488836 2.480414151

Name: +ve in-silico MS/MS by CFM-ID for GBYXYMHGFNGETE-UHFFFAOYSA-N
ID: GBYXYMHGFNGETE-UHFFFAOYSA-N
Comment: Energy2
Num peaks: 31
50.00252542 3.507913767
54.03382555 1.078652036
55.01784114 0.9937747652
58.06512568 1.04840074
59.01275576 3.152668282
66.03382555 1.622078098
70.02874017 1.33757902
74.02365479 0.987102948
77.96442566 2.024692999
82.06512568 1.081662077
96.04439023 1.033644451
107.9749903 2.435263902
109.0284058 1.423709804
109.9906404 1.191265917
110.0600403 1.445012125
121.9906404 1.515698714
131.9749903 0.884412229
135.969905 1.447946918
137.985555 6.288788928
140.0012051 4.582437115
161.0015394 1.765489167
161.985555 1.910740453
179.9961197 1.128458077
187.0171895 1.480666519
188.0012051 1.507318396
189.0328396 2.352490507
190.0168552 1.152155558
203.0121041 0.9162834263
215.9961197 0.9163561472
217.0277542 2.106010955
218.0117698 1.185492627

Name: +ve in-silico MS/MS by CFM-ID for YXSUZZDTYWCTIP-UHFFFAOYSA-N
ID: YXSUZZDTYWCTIP-UHFFFAOYSA-N
Comment: Energy0
Num peaks: 18
33.0334912 1.365839524
59.01275576 1.350300468
126.0549549 1.470762391
140.0012051 0.95341963
152.0012051 1.680925636
188.0012051 1.371201147
189.0328396 0.9315273691
190.0168552 2.263234131
203.0121041 6.644524199
205.0277542 6.783478886
207.0434043 6.224439097
215.9961197 1.160385628
233.0226688 8.959098491
235.0383189 6.698359192
237.0539689 0.9084055607
247.0383189 4.132816099
248.0223345 4.036009813
265.0488836 23.64863965

Name: +ve in-silico MS/MS by CFM-ID for YXSUZZDTYWCTIP-UHFFFAOYSA-N
ID: YXSUZZDTYWCTIP-UHFFFAOYSA-N
Comment: Energy1
Num peaks: 31
39.02292652 1.630296708
40.01817548 1.138627537
52.01817548 6.615405508
54.03382555 4.106523468
56.04947561 2.499699082
59.01275576 6.342537158
68.0130901 1.352233576
71.01275576 1.113983029
72.04439023 1.145526016
82.02874017 1.085899623
84.00800472 1.57081328
84.04439023 0.9686731888
86.02365479 4.187981
88.03930485 1.691163768
90.05495492 1.003797428
98.02365479 0.9281411323
100.0393049 3.607578224
102.0549549 2.952398541
124.0393049 0.9438323072
126.0549549 1.813566735
190.0168552 3.386199737
203.0121041 1.152184318
205.0277542 1.477595393
207.0434043 2.279782489
215.0121041 1.879445723
215.9961197 1.31708442
233.0226688 6.21981084
235.0383189 2.060646178
237.0539689 1.24039006
247.0383189 1.594421577
265.0488836 2.320599943

Name: +ve in-silico MS/MS by CFM-ID for YXSUZZDTYWCTIP-UHFFFAOYSA-N
ID: YXSUZZDTYWCTIP-UHFFFAOYSA-N
Comment: Energy2
Num peaks: 31
39.02292652 1.158882084
40.01817548 1.242182402
43.01784114 1.158685336
50.00252542 5.176331853
58.02874017 1.015133127
59.01275576 3.774321858
66.03382555 4.263819871
76.03930485 1.08020866
93.99572579 2.788147442
96.04439023 1.170746724
110.0600403 1.114853318
119.9749903 2.768391885
131.9749903 0.9779361803
137.985555 1.583477817
140.0012051 1.20665023
142.9909748 1.6094139
145.0066248 3.86711637
147.0222749 2.784739197
152.0012051 0.9919495339
161.985555 1.831452525
164.0012051 1.920543545
170.9858894 0.9188763941
173.0015394 4.270119904
175.0171895 2.376990572
176.0012051 3.892826966
177.0328396 1.163646808
178.0168552 1.102538859
185.985555 1.385507785
188.0012051 2.331470233
203.0121041 4.649035082
205.0277542 2.283772106

Name: +ve in-silico MS/MS by CFM-ID for YTISKFWYNGWTTP-UHFFFAOYSA-N
ID: YTISKFWYNGWTTP-UHFFFAOYSA-N
Comment: Energy0
Num peaks: 14
33.0334912 1.459054979
59.01275576 1.383592696
126.0549549 3.187211698
176.0012051 1.286745211
188.0012051 1.491070541
190.0168552 3.399314585
191.9961197 4.870179221
194.0117698 8.124851995
205.0277542 3.723488636
207.0434043 6.034692984
233.0226688 5.253133998
247.0383189 3.38438381
248.0223345 11.05215324
265.0488836 25.50313272

Name: +ve in-silico MS/MS by CFM-ID for YTISKFWYNGWTTP-UHFFFAOYSA-N
ID: YTISKFWYNGWTTP-UHFFFAOYSA-N
Comment: Energy1
Num peaks: 31
59.01275576 7.26950699
68.0130901 2.64049294
70.02874017 2.591497742
82.02874017 1.415758803
83.01275576 0.8979924506
84.04439023 2.513722732
85.02840582 1.633953657
86.02365479 2.392869227
98.02365479 1.082445638
100.0393049 3.349160999
102.0549549 5.597053876
112.0393049 1.18991717
114.0549549 1.100008496
126.0549549 5.231029795
172.9903061 0.8394586001
188.0012051 1.156758426
189.0328396 1.338219762
190.0168552 5.164972644
192.0325052 0.8456303789
205.0277542 1.615000997
207.0434043 2.231357134
215.0121041 2.651639915
215.9961197 1.433687208
217.0277542 1.119281888
218.0117698 1.218175283
220.0274198 1.43279827
233.0226688 7.664275934
235.0383189 1.281236463
247.0383189 2.435762452
248.0223345 1.392013262
265.0488836 2.894536639

Name: +ve in-silico MS/MS by CFM-ID for YTISKFWYNGWTTP-UHFFFAOYSA-N
ID: YTISKFWYNGWTTP-UHFFFAOYSA-N
Comment: Energy2
Num peaks: 31
39.02292652 0.9349162651
53.00219107 3.307656768
55.01784114 6.510080908
57.0334912 5.446254004
59.01275576 2.999553662
61.02840582 0.8912261441
70.02874017 1.653380877
74.02365479 0.8323427184
76.03930485 1.042219501
84.04439023 1.246310977
94.02874017 0.7642984343
96.04439023 1.195989826
108.0443902 0.9228075957
109.0284058 1.141259135
111.0440559 0.8863894936
118.9797414 0.9262956923
126.0549549 2.811103444
131.9749903 4.877477048
133.9906404 5.097149895
136.0062905 3.854307057
137.985555 1.701251986
140.0012051 1.175121251
152.0012051 0.9435622659
159.969905 2.096251509
161.985555 11.11105798
164.0012051 4.496571796
166.0168552 1.021590333
176.0012051 3.789950563
178.0168552 2.022604883
191.9961197 1.687816866
194.0117698 1.076265003

Name: +ve in-silico MS/MS by CFM-ID for XKPOAMUWEXABND-UHFFFAOYSA-N
ID: XKPOAMUWEXABND-UHFFFAOYSA-N
Comment: Energy0
Num peaks: 6
105.0334912 16.707787
139.0389705 2.996469057
156.0655196 2.198578015
214.086255 13.66331576
242.0811697 13.18722969
260.0917343 38.32912248

Name: +ve in-silico MS/MS by CFM-ID for XKPOAMUWEXABND-UHFFFAOYSA-N
ID: XKPOAMUWEXABND-UHFFFAOYSA-N
Comment: Energy1
Num peaks: 13
79.05422664 1.671312901
105.0334912 37.73729276
110.0600403 2.86256185
121.0284058 2.696868924
138.0549549 1.325646826
139.0389705 3.587213417
156.0655196 1.133654225
186.0549549 1.367213176
200.070605 2.375159543
214.086255 12.32450056
216.1019051 4.931637474
242.0811697 4.705394375
260.0917343 4.287560989

Name: +ve in-silico MS/MS by CFM-ID for XKPOAMUWEXABND-UHFFFAOYSA-N
ID: XKPOAMUWEXABND-UHFFFAOYSA-N
Comment: Energy2
Num peaks: 19
39.02292652 4.369055719
49.00727645 6.569349325
51.02292652 5.501615235
53.00219107 1.541698737
63.02292652 6.613134891
67.01784114 1.216507042
77.00219107 2.756000625
79.01784114 3.779107592
79.05422664 4.185612576
89.00219107 1.172506133
95.04914126 1.334384032
97.02840582 0.9852982815
105.0334912 30.89436933
107.0491413 1.046484258
111.0440559 1.129228028
121.0284058 1.202284385
138.0549549 1.463452288
139.0389705 2.979941229
144.0443902 1.375205394

Name: +ve in-silico MS/MS by CFM-ID for UYLTVNQWWSUXDG-UHFFFAOYSA-N
ID: UYLTVNQWWSUXDG-UHFFFAOYSA-N
Comment: Energy0
Num peaks: 6
105.0334912 16.33040927
139.0389705 2.894348862
156.0655196 2.022109025
214.086255 9.907302887
242.0811697 16.89195899
260.0917343 36.35934628

Name: +ve in-silico MS/MS by CFM-ID for UYLTVNQWWSUXDG-UHFFFAOYSA-N
ID: UYLTVNQWWSUXDG-UHFFFAOYSA-N
Comment: Energy1
Num peaks: 19
67.01784114 0.9680985078
79.05422664 1.56355596
95.01275576 0.9040048326
105.0334912 36.24041804
110.0600403 1.517383069
121.0284058 2.863544577
138.0549549 1.627795792
139.0389705 4.040421807
156.0655196 1.213202621
170.0600403 1.492383634
188.070605 1.446277528
190.086255 0.9909913713
214.0498695 1.706760987
214.086255 7.516972324
216.0655196 1.052983659
216.1019051 2.559298212
224.070605 1.743523031
242.0811697 6.013707761
260.0917343 5.2455801

Name: +ve in-silico MS/MS by CFM-ID for UYLTVNQWWSUXDG-UHFFFAOYSA-N
ID: UYLTVNQWWSUXDG-UHFFFAOYSA-N
Comment: Energy2
Num peaks: 23
39.02292652 1.9239074
41.00219107 0.9126863227
49.00727645 6.188930127
51.02292652 5.131310417
55.01784114 0.9175771335
63.02292652 6.222601903
67.01784114 1.098253271
68.99710569 1.253750072
79.01784114 1.836025885
79.05422664 4.116564721
83.01275576 1.33915379
89.00219107 1.070847587
95.04914126 2.441540301
105.0334912 32.62089551
107.0491413 0.9544598399
110.0600403 0.9512238092
121.0284058 1.330505794
138.0549549 2.041482183
139.0389705 2.379154135
144.0443902 1.535884874
168.0443902 0.9019763049
170.0600403 2.11512555
172.0756904 0.9116684874

Name: +ve in-silico MS/MS by CFM-ID for UDQWWVPLURQECT-UHFFFAOYSA-N
ID: UDQWWVPLURQECT-UHFFFAOYSA-N
Comment: Energy0
Num peaks: 6
105.0334912 13.91412498
138.0549549 2.49377702
214.086255 7.557259359
224.070605 6.558588399
242.0811697 32.636374
260.0917343 24.20465344

Name: +ve in-silico MS/MS by CFM-ID for UDQWWVPLURQECT-UHFFFAOYSA-N
ID: UDQWWVPLURQECT-UHFFFAOYSA-N
Comment: Energy1
Num peaks: 12
79.05422664 1.538739284
105.0334912 34.57653874
121.0284058 2.562975666
138.0549549 2.674783772
139.0389705 3.850366589
170.0600403 2.619401749
198.0913404 2.756233263
214.086255 7.06522726
216.1019051 1.688733628
224.070605 5.969628883
242.0811697 10.71770143
260.0917343 4.562994921

Name: +ve in-silico MS/MS by CFM-ID for UDQWWVPLURQECT-UHFFFAOYSA-N
ID: UDQWWVPLURQECT-UHFFFAOYSA-N
Comment: Energy2
Num peaks: 21
39.02292652 1.96640889
49.00727645 5.772943419
51.02292652 5.856591095
63.02292652 5.914067898
68.99710569 1.751094057
69.0334912 1.719631882
79.01784114 1.785596773
79.05422664 4.034661471
89.00219107 1.007022563
95.01275576 1.563007125
95.04914126 2.640341711
105.0334912 30.42855867
107.0491413 0.8980448129
109.0284058 1.60284813
110.0600403 1.036976031
121.0284058 1.435315745
138.0549549 2.738872907
139.0389705 2.186824586
144.0443902 3.360292511
168.0443902 0.9622924386
170.0600403 1.755004351

Name: +ve in-silico MS/MS by CFM-ID for BAFLNBZXAZDVHQ-UHFFFAOYSA-N
ID: BAFLNBZXAZDVHQ-UHFFFAOYSA-N
Comment: Energy0
Num peaks: 6
79.05422664 5.022736104
107.0491413 15.34004239
154.0498695 2.487519178
214.086255 11.87728417
242.0811697 13.54505894
260.0917343 40.27349487

Name: +ve in-silico MS/MS by CFM-ID for BAFLNBZXAZDVHQ-UHFFFAOYSA-N
ID: BAFLNBZXAZDVHQ-UHFFFAOYSA-N
Comment: Energy1
Num peaks: 11
51.02292652 2.192873042
79.05422664 9.775682331
81.06987671 1.596679109
107.0491413 29.49687864
136.0393049 1.880608731
154.0498695 1.760919395
214.086255 13.69169072
216.1019051 3.315158662
224.070605 1.605600787
242.0811697 7.587836495
260.0917343 7.375829223

Name: +ve in-silico MS/MS by CFM-ID for BAFLNBZXAZDVHQ-UHFFFAOYSA-N
ID: BAFLNBZXAZDVHQ-UHFFFAOYSA-N
Comment: Energy2
Num peaks: 14
39.02292652 11.09696495
41.03857658 2.813852179
49.00727645 5.531766479
51.02292652 10.7038854
53.03857658 7.207773889
63.02292652 2.025400369
65.03857658 7.414817873
67.01784114 1.619316624
79.01784114 1.231920104
79.05422664 19.99946876
81.0334912 1.728559195
81.06987671 1.399421024
105.0334912 1.466018383
107.0491413 6.000968398

Name: +ve in-silico MS/MS by CFM-ID for CKUYCQHCQYMBDT-UHFFFAOYSA-N
ID: CKUYCQHCQYMBDT-UHFFFAOYSA-N
Comment: Energy0
Num peaks: 6
79.05422664 4.971236235
107.0491413 15.2235512
154.0498695 2.467948781
214.086255 11.775829
242.0811697 13.43914274
260.0917343 39.89136653

Name: +ve in-silico MS/MS by CFM-ID for CKUYCQHCQYMBDT-UHFFFAOYSA-N
ID: CKUYCQHCQYMBDT-UHFFFAOYSA-N
Comment: Energy1
Num peaks: 11
39.02292652 2.318779673
53.03857658 2.218067939
79.05422664 9.635473828
81.06987671 1.599194107
107.0491413 29.52271301
136.0393049 1.859993595
154.0498695 1.744810951
214.086255 13.36214643
216.1019051 3.304451014
242.0811697 7.498312484
260.0917343 7.34185134

Name: +ve in-silico MS/MS by CFM-ID for CKUYCQHCQYMBDT-UHFFFAOYSA-N
ID: CKUYCQHCQYMBDT-UHFFFAOYSA-N
Comment: Energy2
Num peaks: 15
39.02292652 11.36503455
41.03857658 4.853880412
49.00727645 4.273426536
51.02292652 8.024046282
53.03857658 10.20683093
55.05422664 1.227438986
63.02292652 3.817467362
65.03857658 2.738676229
67.01784114 1.643542991
79.01784114 2.246280143
79.05422664 18.9118185
81.0334912 2.191505435
81.06987671 1.452154925
105.0334912 1.515265683
107.0491413 6.103451941

Name: +ve in-silico MS/MS by CFM-ID for AHAWBXJCJLBRCJ-UHFFFAOYSA-N
ID: AHAWBXJCJLBRCJ-UHFFFAOYSA-N
Comment: Energy0
Num peaks: 6
79.05422664 5.012220628
107.0491413 15.30197603
154.0498695 2.479597743
214.086255 11.83244749
242.0811697 13.49282073
260.0917343 40.1487054

Name: +ve in-silico MS/MS by CFM-ID for AHAWBXJCJLBRCJ-UHFFFAOYSA-N
ID: AHAWBXJCJLBRCJ-UHFFFAOYSA-N
Comment: Energy1
Num peaks: 11
39.02292652 1.929639255
53.03857658 2.150202833
79.05422664 9.779196776
81.06987671 1.622885475
107.0491413 29.59705709
136.0393049 1.867469205
154.0498695 1.747312454
214.086255 13.43334173
216.1019051 3.309374716
242.0811697 7.531598185
260.0917343 7.357471241

Name: +ve in-silico MS/MS by CFM-ID for AHAWBXJCJLBRCJ-UHFFFAOYSA-N
ID: AHAWBXJCJLBRCJ-UHFFFAOYSA-N
Comment: Energy2
Num peaks: 16
39.02292652 9.572169365
41.03857658 4.450023006
49.00727645 2.855054634
51.02292652 8.969705559
53.03857658 10.6269747
55.05422664 1.219286913
63.02292652 3.0481389
65.00219107 1.240399512
65.03857658 2.899877787
67.01784114 1.272526328
79.01784114 2.525215037
79.05422664 21.57322015
81.0334912 1.942987762
81.06987671 1.564935259
105.0334912 1.38104866
107.0491413 6.058178485

Name: +ve in-silico MS/MS by CFM-ID for KZRBFLBZVGZJRE-UHFFFAOYSA-N
ID: KZRBFLBZVGZJRE-UHFFFAOYSA-N
Comment: Energy0
Num peaks: 9
58.02874017 9.193781055
76.03930485 8.142018604
185.0630771 5.760198718
187.0423416 2.334683873
203.0736418 23.77118273
229.0529063 2.098201441
242.0845408 3.519050915
244.0638053 3.085637904
260.0951055 22.89433916

Name: +ve in-silico MS/MS by CFM-ID for KZRBFLBZVGZJRE-UHFFFAOYSA-N
ID: KZRBFLBZVGZJRE-UHFFFAOYSA-N
Comment: Energy1
Num peaks: 31
32.04947561 1.305747634
39.02292652 1.74109626
41.03857658 1.034063356
58.02874017 10.85883646
61.01064758 1.843353658
76.03930485 1.987145083
85.01064758 1.455246633
87.02629764 1.561013578
101.0419477 2.29680018
103.0575978 3.13419646
105.0732478 1.105059683
111.0262976 0.924199737
133.0317769 0.7777889312
135.047427 0.7352783467
141.0368623 1.559768334
143.0525124 0.7031426605
155.0702706 1.027823063
157.0317769 0.8321980819
157.0859207 1.070417096
159.047427 4.884603819
183.047427 1.068572877
185.0630771 7.388387024
187.0423416 1.61528479
201.0579917 1.136297191
203.0736418 15.64137288
214.0532407 0.8196294624
216.0688907 1.322609231
218.0845408 1.12223014
229.0529063 2.351741801
242.0845408 0.9578173349
260.0951055 3.383914038

Name: +ve in-silico MS/MS by CFM-ID for KZRBFLBZVGZJRE-UHFFFAOYSA-N
ID: KZRBFLBZVGZJRE-UHFFFAOYSA-N
Comment: Energy2
Num peaks: 31
15.02292652 2.823518623
29.00219107 1.914339307
30.03382555 0.8439056623
32.04947561 1.638961197
39.02292652 2.662464074
41.03857658 1.251066702
44.99710569 0.8330087517
56.0130901 1.45945329
58.02874017 15.41780268
61.01064758 1.867475507
72.00800472 0.9145293375
74.02365479 1.724722212
76.03930485 3.2606325
85.01064758 6.20402038
87.02629764 3.033654178
89.04194771 1.036246388
101.0419477 4.077589622
103.0212123 1.066417155
105.0732478 0.7836721036
111.0262976 2.265285822
113.0419477 1.931859879
126.0549549 0.754295162
129.0368623 3.231481552
138.0549549 1.565691765
168.0113759 1.584227838
170.0270259 1.561805047
172.042676 1.209489271
183.047427 1.464887011
185.0630771 4.771734921
187.0423416 3.713706853
244.0638053 1.197793924

Name: +ve in-silico MS/MS by CFM-ID for XGNHHHBJJACXBG-UHFFFAOYSA-N
ID: XGNHHHBJJACXBG-UHFFFAOYSA-N
Comment: Energy0
Num peaks: 8
58.02874017 6.543932257
76.03930485 9.227069223
117.0368623 2.20437894
155.0702706 1.514347879
185.0630771 10.00873921
187.0423416 4.053880348
203.0736418 39.49338798
260.0951055 7.595502054

Name: +ve in-silico MS/MS by CFM-ID for XGNHHHBJJACXBG-UHFFFAOYSA-N
ID: XGNHHHBJJACXBG-UHFFFAOYSA-N
Comment: Energy1
Num peaks: 31
32.04947561 1.484835341
39.02292652 1.841454002
41.03857658 1.359616127
58.02874017 15.95756186
61.01064758 0.8889828949
69.0334912 0.7890696446
74.02365479 0.9368611794
76.03930485 4.667403921
97.02840582 0.865701632
99.04405588 0.6895581574
111.0262976 0.9216348098
113.0233204 2.202901906
113.0419477 1.012683421
115.0212123 3.590357497
117.0368623 3.538211077
117.0546206 0.8246258233
137.0597059 1.432418735
139.075356 0.8998421616
155.0702706 1.725958552
157.0681625 1.144192162
157.0859207 1.953880134
183.047427 1.169680303
185.0630771 10.32987429
187.0423416 0.8493172437
187.0787271 1.320827946
201.0579917 0.6821673276
203.0736418 11.72722828
212.0917343 0.7633322005
229.0529063 1.499786265
242.0845408 1.007639998
260.0951055 2.406925011

Name: +ve in-silico MS/MS by CFM-ID for XGNHHHBJJACXBG-UHFFFAOYSA-N
ID: XGNHHHBJJACXBG-UHFFFAOYSA-N
Comment: Energy2
Num peaks: 30
15.02292652 2.054968974
29.00219107 1.183993458
30.03382555 0.9653960431
32.04947561 2.212376385
44.99710569 1.406747568
56.0130901 1.144549349
58.02874017 10.83169593
61.01064758 1.292859832
69.0334912 2.95297491
72.00800472 0.8734275183
74.02365479 1.641491596
76.03930485 5.902176904
85.01064758 6.521428304
87.02629764 1.590476768
89.04194771 0.7707384482
99.02629764 0.9309687991
101.0055622 1.741812284
101.0419477 2.33302546
111.0262976 1.649041294
113.0419477 0.8032439768
115.0212123 5.297419093
115.0575978 0.9832032852
117.0368623 7.933476252
125.0419477 1.565744672
127.0575978 0.8750172014
141.0368623 1.776039388
145.0317769 1.744921513
185.0630771 3.887253116
187.0423416 6.532144326
203.0736418 0.8446192747

Name: +ve in-silico MS/MS by CFM-ID for YRNSBCXWXLKNCO-UHFFFAOYSA-N
ID: YRNSBCXWXLKNCO-UHFFFAOYSA-N
Comment: Energy0
Num peaks: 12
58.02874017 8.963490773
76.03930485 4.987269831
185.0630771 7.67893912
187.0423416 1.71025628
200.0375906 1.95876742
202.0532407 2.603444902
203.0736418 21.29554348
212.0917343 1.448022368
229.0529063 2.043268897
242.0845408 4.251173085
244.0638053 2.163210815
260.0951055 21.41395166

Name: +ve in-silico MS/MS by CFM-ID for YRNSBCXWXLKNCO-UHFFFAOYSA-N
ID: YRNSBCXWXLKNCO-UHFFFAOYSA-N
Comment: Energy1
Num peaks: 31
32.04947561 1.361249637
39.02292652 0.9049411728
41.03857658 0.9986332174
58.02874017 9.493631731
61.01064758 0.7512910313
62.98991214 0.8181338809
63.02292652 0.651429504
65.03857658 1.024114252
69.0334912 1.462547986
74.02365479 0.6231380014
74.98991214 5.303678444
76.03930485 2.097753124
77.0055622 7.471516227
79.02121226 4.067107232
83.04914126 1.600897458
115.0212123 2.03030148
117.0368623 3.409952826
143.0161269 0.6656973048
145.0317769 1.053911453
155.0702706 0.8550930638
157.0859207 1.500323608
159.047427 0.9020439229
185.0630771 8.423783717
187.0423416 0.6276777654
187.0787271 0.5991489921
201.0579917 1.094926241
203.0736418 12.7845313
212.0917343 0.6888955052
229.0529063 1.980766586
242.0845408 0.7662524094
260.0951055 3.020527392

Name: +ve in-silico MS/MS by CFM-ID for YRNSBCXWXLKNCO-UHFFFAOYSA-N
ID: YRNSBCXWXLKNCO-UHFFFAOYSA-N
Comment: Energy2
Num peaks: 31
15.02292652 1.906768179
29.00219107 1.952707452
39.02292652 2.803720194
41.03857658 1.989571657
56.0130901 1.061821803
58.02874017 14.57566257
67.01784114 1.194907475
69.0334912 3.11605599
74.02365479 1.133908956
76.03930485 2.397172026
83.04914126 1.106368887
101.0055622 1.329743719
115.0212123 3.753855797
117.0368623 1.495006198
124.0393049 1.980463548
126.0549549 4.528670459
127.0212123 1.069264044
127.075356 0.9704068695
129.0368623 1.192951628
142.0498695 1.306722387
143.0161269 1.080404151
145.0317769 3.406315933
156.0655196 1.170074086
157.0681625 0.8342792491
182.0270259 1.387919981
183.047427 0.9122234876
184.042676 0.9883139251
185.0630771 5.928760133
187.0423416 3.900382065
202.0532407 0.921220851
244.0638053 0.849013257

Name: +ve in-silico MS/MS by CFM-ID for GLAWEZBGVONODV-UHFFFAOYSA-N
ID: GLAWEZBGVONODV-UHFFFAOYSA-N
Comment: Energy0
Num peaks: 9
113.0233204 1.24213431
122.0236548 15.12240784
143.0451185 2.483003217
152.0454529 4.052622681
218.0560175 4.422264918
236.0665822 9.132157808
246.0509322 7.078531472
264.0614968 25.5825456
282.0720615 11.33298496

Name: +ve in-silico MS/MS by CFM-ID for GLAWEZBGVONODV-UHFFFAOYSA-N
ID: GLAWEZBGVONODV-UHFFFAOYSA-N
Comment: Energy1
Num peaks: 19
85.02840582 2.998087359
98.02365479 1.900349308
111.0076704 1.124088378
113.0233204 1.086101687
122.0236548 21.49773307
127.002585 1.410290193
129.0182351 1.672071187
144.0291341 0.8393033128
152.0454529 1.396204355
176.0454529 1.730629727
190.0611029 5.99700629
192.076753 1.178467789
218.0560175 8.131737365
220.0716676 2.246897458
222.0509322 1.448861002
236.0665822 11.03359373
246.0509322 3.847317335
264.0614968 7.860736877
282.0720615 2.937178111

Name: +ve in-silico MS/MS by CFM-ID for GLAWEZBGVONODV-UHFFFAOYSA-N
ID: GLAWEZBGVONODV-UHFFFAOYSA-N
Comment: Energy2
Num peaks: 29
27.02292652 3.949698522
29.03857658 1.134180709
41.00219107 2.792588715
43.01784114 2.18974722
52.01817548 4.032544461
53.99744004 1.64292852
54.03382555 2.036178191
55.01784114 1.101236182
56.0130901 1.666864024
59.01275576 1.2591231
68.0130901 6.808174299
68.99710569 0.9535764508
70.02874017 0.9234449252
73.02840582 2.560922729
77.99744004 10.37168586
80.0130901 3.990840651
85.02840582 1.347502337
94.02874017 0.9389304389
96.04439023 0.7678566605
98.02365479 1.73691798
106.0287402 1.346232062
113.0345538 1.566471451
115.0502039 0.8523415108
122.0236548 17.47618203
124.0393049 0.9170768104
141.0294684 0.912243294
152.0454529 1.824423228
190.0611029 2.233404395
218.0560175 1.308734183

Name: +ve in-silico MS/MS by CFM-ID for IVUBBBSCADDPQS-UHFFFAOYSA-N
ID: IVUBBBSCADDPQS-UHFFFAOYSA-N
Comment: Energy0
Num peaks: 11
113.0233204 1.186144902
122.0236548 14.30458875
143.0451185 2.368126837
150.0298028 1.079062112
152.0454529 3.742254103
190.0611029 0.8838462919
218.0560175 4.545502332
236.0665822 9.037560004
246.0509322 7.176938338
264.0614968 25.62387683
282.0720615 10.56042262

Name: +ve in-silico MS/MS by CFM-ID for IVUBBBSCADDPQS-UHFFFAOYSA-N
ID: IVUBBBSCADDPQS-UHFFFAOYSA-N
Comment: Energy1
Num peaks: 25
73.02840582 0.7977975547
85.02840582 2.712613712
94.02874017 1.748311726
98.02365479 1.838137466
111.0076704 1.055617299
113.0233204 0.9923765283
122.0236548 18.35873991
127.002585 1.333339277
129.0182351 1.556404191
144.0291341 0.8737030827
152.0454529 1.104688802
176.0454529 1.603528748
188.0454529 0.7181118329
190.0611029 5.322248148
192.076753 1.050790724
208.0716676 1.087846484
218.0560175 8.02424621
220.0716676 2.228607647
222.0509322 1.33002193
236.0665822 10.81270671
237.0505978 0.7392388412
238.0822323 0.7604556192
246.0509322 3.791718094
264.0614968 7.910600929
282.0720615 2.630276651

Name: +ve in-silico MS/MS by CFM-ID for IVUBBBSCADDPQS-UHFFFAOYSA-N
ID: IVUBBBSCADDPQS-UHFFFAOYSA-N
Comment: Energy2
Num peaks: 31
27.02292652 3.61441163
29.03857658 0.8961151571
40.01817548 3.419106777
41.00219107 1.008858277
42.03382555 3.567332194
43.01784114 0.9295777869
55.01784114 0.9550171674
59.01275576 1.142778009
64.01817548 1.260275417
65.99744004 3.614428833
66.03382555 1.110836455
68.0130901 9.09369232
68.99710569 0.8717741166
70.02874017 1.298671798
72.04439023 0.7718125688
73.02840582 2.67170683
79.01784114 1.536544794
85.02840582 1.19286896
94.02874017 11.09921127
95.01275576 1.450562012
96.04439023 0.8191446018
98.02365479 1.680473807
104.9971057 0.9721201035
113.0345538 1.414064379
122.0236548 14.77709476
124.0505382 0.8146457287
152.0454529 1.384268226
179.0451185 0.7995204198
190.0611029 1.753810717
206.0560175 1.406306191
218.0560175 1.585846234

Name: +ve in-silico MS/MS by CFM-ID for KXQVHRXRQAJGBG-UHFFFAOYSA-N
ID: KXQVHRXRQAJGBG-UHFFFAOYSA-N
Comment: Energy0
Num peaks: 9
106.0287402 15.1405517
136.0505382 3.285208368
159.0400331 2.47664579
192.0403675 6.087870626
218.0560175 4.31623965
236.0665822 4.918079927
246.0509322 7.415684671
264.0614968 25.76694139
282.0720615 11.01041657

Name: +ve in-silico MS/MS by CFM-ID for KXQVHRXRQAJGBG-UHFFFAOYSA-N
ID: KXQVHRXRQAJGBG-UHFFFAOYSA-N
Comment: Energy1
Num peaks: 18
101.0233204 1.765880572
106.0287402 23.10324192
114.0185694 1.613815576
127.002585 1.637154622
129.0182351 1.28621388
136.0505382 1.134337996
145.0131497 1.868970149
160.0240487 1.207433251
176.0454529 1.849721976
190.0611029 2.532797842
204.0403675 1.215060309
218.0560175 8.338329092
220.0716676 2.716332524
222.0509322 2.952373599
236.0665822 6.74782402
246.0509322 5.646992767
264.0614968 10.91154281
282.0720615 3.507171856

Name: +ve in-silico MS/MS by CFM-ID for KXQVHRXRQAJGBG-UHFFFAOYSA-N
ID: KXQVHRXRQAJGBG-UHFFFAOYSA-N
Comment: Energy2
Num peaks: 21
40.01817548 1.253085605
41.00219107 1.088615672
43.01784114 1.224565657
52.01817548 4.606418945
59.01275576 1.541323216
64.01817548 1.94428827
65.00219107 0.9730581556
79.01784114 7.150961172
80.0130901 1.505529841
80.04947561 1.905635405
84.99202031 0.9923642193
87.01890376 2.640192647
89.00219107 4.697119558
106.0287402 39.62947831
108.0443902 1.813743834
114.0185694 1.297790585
136.0505382 1.971141016
159.0400331 1.124321799
176.0454529 1.137562119
192.0403675 1.00032852
218.0560175 1.306233513

Name: +ve in-silico MS/MS by CFM-ID for LRHCLGVOMBNVKZ-UHFFFAOYSA-N
ID: LRHCLGVOMBNVKZ-UHFFFAOYSA-N
Comment: Energy0
Num peaks: 11
75.00767038 1.257258243
106.0287402 15.9668308
134.0348882 1.172398385
136.0505382 4.245441186
159.0400331 1.889155962
190.0611029 1.895293795
218.0560175 5.005808431
236.0665822 13.65340398
246.0509322 4.629072021
264.0614968 17.27057875
282.0720615 13.81376282

Name: +ve in-silico MS/MS by CFM-ID for LRHCLGVOMBNVKZ-UHFFFAOYSA-N
ID: LRHCLGVOMBNVKZ-UHFFFAOYSA-N
Comment: Energy1
Num peaks: 21
71.01275576 1.029692814
79.01784114 0.8821217787
101.0233204 2.930708563
106.0287402 21.82378982
114.0185694 1.574015553
127.002585 0.9488408932
136.0505382 1.180536564
145.0131497 0.8405391882
148.0505382 0.8164544476
160.0505382 2.256667301
162.0661883 0.8114101794
174.0298028 0.8055463159
190.0611029 5.527363583
192.0403675 7.053903216
206.0560175 1.552940641
218.0560175 7.997077639
220.0716676 1.914146937
236.0665822 8.840455979
246.0509322 3.338681426
264.0614968 5.519819124
282.0720615 2.424007255

Name: +ve in-silico MS/MS by CFM-ID for LRHCLGVOMBNVKZ-UHFFFAOYSA-N
ID: LRHCLGVOMBNVKZ-UHFFFAOYSA-N
Comment: Energy2
Num peaks: 25
29.00219107 1.229961988
40.01817548 1.054338618
43.01784114 1.116472008
52.01817548 4.375623204
56.99710569 1.027085834
64.01817548 1.803140383
65.00219107 0.9235168814
71.01275576 1.797922224
75.00767038 1.960402994
77.99744004 0.7972760644
79.01784114 6.839440331
80.0130901 1.428878855
80.04947561 1.669957802
89.00219107 4.457975282
101.0233204 1.1783902
101.0345538 0.8139961794
106.0287402 33.95367829
108.0443902 1.896873418
114.0185694 1.902395911
129.0294684 1.372226908
136.0505382 2.620611322
159.0400331 0.8888030091
160.0505382 2.204133769
190.0611029 1.651438536
218.0560175 1.813962213

Name: +ve in-silico MS/MS by CFM-ID for DAKCPPQQXGFGDR-UHFFFAOYSA-N
ID: DAKCPPQQXGFGDR-UHFFFAOYSA-N
Comment: Energy0
Num peaks: 11
113.0233204 1.277347349
115.0502039 1.612925827
122.0236548 6.810419954
143.0451185 4.822378533
150.0298028 1.263434423
152.0454529 4.449470265
218.0560175 4.409161356
236.0665822 9.654147919
246.0509322 6.865272952
264.0614968 26.87844753
282.0720615 12.42645809

Name: +ve in-silico MS/MS by CFM-ID for DAKCPPQQXGFGDR-UHFFFAOYSA-N
ID: DAKCPPQQXGFGDR-UHFFFAOYSA-N
Comment: Energy1
Num peaks: 20
85.02840582 3.111128417
98.02365479 1.922459573
111.0076704 1.160665387
113.0233204 1.085071112
122.0236548 19.56838468
127.002585 1.479191717
129.0182351 1.816847842
144.0291341 0.865080856
152.0454529 1.472208382
176.0454529 1.811244071
190.0611029 6.327105891
192.076753 1.23346366
218.0560175 7.858767551
220.0716676 2.149308194
222.0509322 1.525278147
236.0665822 11.60883058
238.0822323 0.9472225369
246.0509322 3.559343061
264.0614968 8.105526278
282.0720615 3.110145815

Name: +ve in-silico MS/MS by CFM-ID for DAKCPPQQXGFGDR-UHFFFAOYSA-N
ID: DAKCPPQQXGFGDR-UHFFFAOYSA-N
Comment: Energy2
Num peaks: 31
27.02292652 5.577605331
29.03857658 1.382846557
40.01817548 0.8877797961
43.01784114 0.8544397363
52.01817548 1.975071543
54.03382555 0.9442986597
55.01784114 1.492793469
57.00833907 1.693911152
57.0334912 0.9431180147
59.01275576 2.214490207
68.0130901 0.8775557368
68.99710569 1.97477441
71.01275576 0.984155288
73.02840582 4.576383578
85.02840582 1.709090915
93.99235466 0.9081215433
94.02874017 2.753846599
96.00800472 4.31339801
98.02365479 2.332651532
111.0189038 0.8694903928
113.0345538 6.884438682
115.0502039 7.238389806
122.0236548 11.07128451
124.0393049 1.510652462
141.0294684 1.278195802
143.0451185 2.998466903
150.0298028 1.009942867
152.0454529 3.98865988
176.0454529 0.8747107027
190.0611029 3.310000932
218.0560175 0.9080226043

Name: +ve in-silico MS/MS by CFM-ID for OZBKFSCEZVEIHI-UHFFFAOYSA-N
ID: OZBKFSCEZVEIHI-UHFFFAOYSA-N
Comment: Energy0
Num peaks: 14
94.02874017 0.909087131
113.0233204 1.180710026
120.0080047 0.9978501683
122.0236548 14.28305717
143.0451185 2.385041155
148.0141527 1.276499684
150.0298028 1.093742907
152.0454529 3.837859235
190.0611029 0.8630029069
218.0560175 4.042979229
236.0665822 8.566805666
246.0509322 6.427286271
264.0614968 23.9059202
282.0720615 10.74855472

Name: +ve in-silico MS/MS by CFM-ID for OZBKFSCEZVEIHI-UHFFFAOYSA-N
ID: OZBKFSCEZVEIHI-UHFFFAOYSA-N
Comment: Energy1
Num peaks: 21
85.02840582 2.845992864
94.02874017 1.037275125
98.02365479 2.060473036
111.0076704 1.114091132
113.0233204 1.057162286
120.0080047 1.215714053
122.0236548 21.12598633
127.002585 1.415837623
129.0182351 1.663062277
137.0345538 1.281387385
152.0454529 1.203433476
176.0454529 1.701697407
190.0611029 5.52905659
192.076753 1.096205128
218.0560175 7.347615516
220.0716676 2.205729804
222.0509322 1.439988168
236.0665822 10.55193902
246.0509322 3.79201638
264.0614968 7.777893608
282.0720615 2.912950116

Name: +ve in-silico MS/MS by CFM-ID for OZBKFSCEZVEIHI-UHFFFAOYSA-N
ID: OZBKFSCEZVEIHI-UHFFFAOYSA-N
Comment: Energy2
Num peaks: 30
27.02292652 3.542082549
29.03857658 0.8781827266
40.01817548 2.266899783
41.00219107 1.038864022
43.01784114 3.197438253
52.01817548 1.63492124
55.01784114 0.9832910847
58.02874017 1.045789724
59.01275576 1.11575498
65.00219107 2.328593223
68.0130901 17.53044922
68.99710569 0.8541482503
70.02874017 2.305727928
72.04439023 2.592687718
73.02840582 2.293899672
77.99744004 0.7335079518
80.0130901 2.186580476
85.02840582 1.138576109
94.02874017 4.644876073
96.00800472 1.028532169
98.02365479 2.005752662
106.0287402 0.8634854476
113.0345538 1.369642616
115.0502039 0.7868944443
120.0080047 2.855044086
122.0236548 14.56610667
141.0294684 0.7783322471
148.0141527 0.801427436
152.0454529 1.321898592
190.0611029 1.566907852

Name: +ve in-silico MS/MS by CFM-ID for RXRZMOZQGKETCE-UHFFFAOYSA-N
ID: RXRZMOZQGKETCE-UHFFFAOYSA-N
Comment: Energy0
Num peaks: 9
106.0287402 13.75187548
134.0348882 10.72909646
136.0505382 21.61561131
138.0661883 2.328249373
202.0611029 2.652557939
220.0716676 8.109158178
246.0509322 2.278312621
264.0614968 13.47593735
282.0720615 6.285792716

Name: +ve in-silico MS/MS by CFM-ID for RXRZMOZQGKETCE-UHFFFAOYSA-N
ID: RXRZMOZQGKETCE-UHFFFAOYSA-N
Comment: Energy1
Num peaks: 20
85.02840582 3.977076041
98.02365479 1.053588473
101.0233204 1.868534436
106.0287402 20.4456681
129.0182351 1.622038446
136.0505382 6.385934009
145.0131497 0.9455281797
160.0505382 1.050165998
172.0505382 2.271042278
174.0661883 5.539150962
176.0818384 1.796504976
200.0454529 1.520523806
202.0611029 5.81008461
218.0560175 1.068261233
220.0716676 12.86395983
222.0509322 1.161542378
236.0665822 3.062019157
246.0509322 1.7355461
264.0614968 4.315191528
282.0720615 1.520086615

Name: +ve in-silico MS/MS by CFM-ID for RXRZMOZQGKETCE-UHFFFAOYSA-N
ID: RXRZMOZQGKETCE-UHFFFAOYSA-N
Comment: Energy2
Num peaks: 24
15.02292652 0.8079789858
27.02292652 1.385249665
40.01817548 1.258178359
41.00219107 1.066526144
43.01784114 1.765485982
52.01817548 3.725960109
56.04947561 0.8105885735
59.01275576 1.821813483
64.01817548 1.644870864
73.02840582 0.8883305963
79.01784114 4.81269065
80.0130901 1.128863943
80.04947561 2.410908928
85.02840582 1.272112604
89.00219107 3.521955367
106.0287402 35.45795548
107.0239891 0.8089449502
108.0443902 2.421968466
109.0396392 0.8255774697
115.0502039 1.258756015
129.0294684 0.846328419
134.0348882 2.173995262
136.0505382 5.623615046
174.0661883 2.675229092

Name: +ve in-silico MS/MS by CFM-ID for KGUCWHPYXRULSD-UHFFFAOYSA-N
ID: KGUCWHPYXRULSD-UHFFFAOYSA-N
Comment: Energy0
Num peaks: 9
106.0287402 15.9320137
134.0348882 3.720560948
136.0505382 6.115119797
159.0400331 2.322877802
192.0403675 12.34601429
236.0665822 1.627905401
246.0509322 4.088251535
264.0614968 23.53452022
282.0720615 11.38866185

Name: +ve in-silico MS/MS by CFM-ID for KGUCWHPYXRULSD-UHFFFAOYSA-N
ID: KGUCWHPYXRULSD-UHFFFAOYSA-N
Comment: Energy1
Num peaks: 17
27.02292652 1.057889647
55.01784114 2.333294888
57.0334912 1.515618365
73.02840582 5.636845476
106.0287402 24.37083793
120.0556236 0.9249611572
129.0182351 0.9345272739
134.0348882 2.373635732
136.0505382 17.5551648
138.0661883 3.394861472
192.0403675 3.579630718
210.0509322 1.749480764
236.0665822 3.672732141
238.0822323 1.115269356
246.0509322 2.139663836
264.0614968 5.593981791
282.0720615 2.367710318

Name: +ve in-silico MS/MS by CFM-ID for KGUCWHPYXRULSD-UHFFFAOYSA-N
ID: KGUCWHPYXRULSD-UHFFFAOYSA-N
Comment: Energy2
Num peaks: 18
27.02292652 0.9970354927
40.01817548 1.199602937
43.01784114 1.078808788
52.01817548 4.529630568
64.01817548 1.954510744
65.00219107 0.9226033053
73.02840582 2.458931942
79.01784114 6.780170718
80.0130901 1.427465357
80.04947561 2.005819407
87.01890376 3.285564523
89.00219107 4.453565292
106.0287402 41.23104795
108.0443902 1.521843061
117.0294684 0.8567505454
134.0348882 1.345590204
136.0505382 2.354486956
192.0403675 1.742983973

Name: +ve in-silico MS/MS by CFM-ID for YYPXOPDTHDLKGQ-UHFFFAOYSA-N
ID: YYPXOPDTHDLKGQ-UHFFFAOYSA-N
Comment: Energy0
Num peaks: 14
59.01275576 4.595724881
106.0287402 18.02686523
129.0182351 1.067856617
136.0505382 2.952805901
147.0287997 2.27437425
159.0400331 1.265032392
160.0240487 1.104556746
177.0505978 1.295023495
206.0560175 4.325493585
218.0560175 1.118586567
236.0665822 11.20912342
246.0509322 1.071332171
264.0614968 10.34062004
282.0720615 19.44916258

Name: +ve in-silico MS/MS by CFM-ID for YYPXOPDTHDLKGQ-UHFFFAOYSA-N
ID: YYPXOPDTHDLKGQ-UHFFFAOYSA-N
Comment: Energy1
Num peaks: 22
59.01275576 5.497293562
71.01275576 1.917961457
79.01784114 0.9531605279
101.0233204 2.597449703
106.0287402 22.21889353
114.0185694 1.212024125
136.0505382 4.268024515
138.0661883 2.845823971
142.9974996 1.624281018
145.0131497 1.040761077
160.0240487 0.9291656728
160.0505382 5.115705817
162.0661883 1.976453367
190.0611029 1.407976732
206.0560175 6.444000879
218.0560175 2.591410277
220.0716676 1.305482742
236.0665822 6.172118506
238.0822323 1.309259118
246.0509322 1.242543711
264.0614968 4.967474626
282.0720615 2.83014655

Name: +ve in-silico MS/MS by CFM-ID for YYPXOPDTHDLKGQ-UHFFFAOYSA-N
ID: YYPXOPDTHDLKGQ-UHFFFAOYSA-N
Comment: Energy2
Num peaks: 22
40.01817548 1.070844731
41.00219107 1.628297372
43.01784114 1.254534717
52.01817548 4.239733086
59.01275576 4.746310342
61.02840582 1.07140041
64.01817548 1.876824831
71.01275576 1.782524441
73.02840582 1.186490562
79.01784114 6.94629201
80.0130901 1.451202042
80.04947561 1.482556624
89.00219107 4.527621645
89.02332044 1.462851177
101.0345538 1.528158817
106.0287402 34.14344564
108.0443902 1.890211657
114.0185694 1.131143378
129.0294684 1.069249342
136.0505382 1.859699787
160.0505382 3.116776048
206.0560175 1.005727802

Name: +ve in-silico MS/MS by CFM-ID for YWTHPIKUTMSEPE-UHFFFAOYSA-N
ID: YWTHPIKUTMSEPE-UHFFFAOYSA-N
Comment: Energy0
Num peaks: 14
63.00767038 1.693295653
106.0287402 17.84974771
115.0502039 1.129315176
134.0348882 1.325562729
136.0505382 4.66899319
174.0661883 2.681257197
177.0505978 1.245633753
202.0611029 1.260884254
218.0560175 4.28141171
220.0716676 12.10893695
236.0665822 9.33457254
238.0822323 1.415496658
264.0614968 3.674408062
282.0720615 17.76239635

Name: +ve in-silico MS/MS by CFM-ID for YWTHPIKUTMSEPE-UHFFFAOYSA-N
ID: YWTHPIKUTMSEPE-UHFFFAOYSA-N
Comment: Energy1
Num peaks: 23
63.00767038 6.914234286
79.01784114 0.8816149326
85.02840582 1.334445065
89.02332044 0.9059532301
101.0233204 3.144975266
106.0287402 22.01529146
114.0185694 1.304368053
136.0505382 1.197572034
142.9974996 1.230755739
145.0131497 1.215502822
160.0240487 0.8336913287
172.0505382 1.576323168
174.0298028 0.7243140652
174.0661883 8.228424985
176.0818384 1.309706257
192.0403675 3.440070754
202.0611029 1.703499334
218.0560175 1.402344571
220.0716676 9.469110503
236.0665822 6.190953685
238.0822323 0.8509552265
264.0614968 2.088583521
282.0720615 2.421222502

Name: +ve in-silico MS/MS by CFM-ID for YWTHPIKUTMSEPE-UHFFFAOYSA-N
ID: YWTHPIKUTMSEPE-UHFFFAOYSA-N
Comment: Energy2
Num peaks: 25
29.00219107 2.348708997
31.01784114 1.616755906
40.01817548 1.044689505
43.01784114 1.559094399
45.0334912 1.503603538
52.01817548 4.335630902
63.00767038 0.8961477276
64.01817548 1.816316119
65.00219107 0.9150821697
75.00767038 1.250528242
77.99744004 0.7899943418
79.01784114 6.776974005
80.0130901 1.415828545
80.04947561 1.720501362
85.02840582 1.08127621
89.00219107 4.417259474
89.02332044 0.8145542286
101.0233204 1.066595148
106.0287402 33.35648132
108.0443902 2.021907128
114.0185694 1.66239366
115.0502039 1.380299375
129.0294684 1.225883088
136.0505382 2.413274139
174.0661883 2.820943197

Name: +ve in-silico MS/MS by CFM-ID for IDTWMTMFXRBFEI-UHFFFAOYSA-N
ID: IDTWMTMFXRBFEI-UHFFFAOYSA-N
Comment: Energy0
Num peaks: 15
106.0287402 7.175710161
113.0233204 3.256470558
129.0294684 1.740089979
131.0338851 2.508084543
144.0291341 1.421627057
152.0454529 4.597135446
157.0243831 2.406340522
159.0400331 4.809485353
175.0349477 2.75057337
177.0505978 3.402050331
218.0560175 3.626579163
236.0665822 7.364373887
246.0509322 5.769986985
264.0614968 20.81507413
282.0720615 9.219500852

Name: +ve in-silico MS/MS by CFM-ID for IDTWMTMFXRBFEI-UHFFFAOYSA-N
ID: IDTWMTMFXRBFEI-UHFFFAOYSA-N
Comment: Energy1
Num peaks: 19
80.04947561 2.059670388
85.02840582 6.504882208
106.0287402 10.65970885
108.9920203 1.093157364
111.0076704 3.47062779
113.0233204 2.15424783
127.002585 2.552372392
129.0182351 5.125684583
131.0338851 1.167917722
152.0454529 1.388383319
176.0454529 1.476687323
190.0611029 5.33555233
218.0560175 9.180331877
220.0716676 2.299347663
222.0509322 1.407779783
236.0665822 9.914013955
246.0509322 4.252665967
264.0614968 8.174657022
282.0720615 2.623109654

Name: +ve in-silico MS/MS by CFM-ID for IDTWMTMFXRBFEI-UHFFFAOYSA-N
ID: IDTWMTMFXRBFEI-UHFFFAOYSA-N
Comment: Energy2
Num peaks: 31
27.02292652 4.110705061
29.03857658 1.019160375
40.01817548 0.8228590005
41.00219107 0.7815018643
51.02292652 0.7960906929
52.01817548 2.448741779
55.01784114 1.11247556
59.01275576 1.943641415
64.01817548 1.189569984
68.99710569 1.915383039
71.01275576 1.46290844
73.02840582 4.360961643
79.01784114 2.914421437
85.02840582 2.160734484
89.00219107 2.325680681
98.02365479 2.589900658
100.0393049 0.9326999117
106.0287402 18.55686967
108.0443902 1.032028214
113.0233204 0.8850932656
129.0294684 7.546005312
131.0338851 1.010467642
131.0451185 2.293127413
134.0348882 1.807109128
144.0291341 2.47601086
152.0454529 3.109160216
152.9930829 0.7776783084
157.0243831 1.257217937
159.0400331 1.885145901
190.0611029 2.621921161
218.0560175 1.611688772

Name: +ve in-silico MS/MS by CFM-ID for OVEJWGIYECDLDH-UHFFFAOYSA-N
ID: OVEJWGIYECDLDH-UHFFFAOYSA-N
Comment: Energy0
Num peaks: 18
85.02840582 2.436323674
111.0440559 1.292998788
113.0597059 1.134910688
120.0443902 1.643224306
121.0284058 3.057972118
122.0600403 1.083582422
136.0393049 4.779173864
137.0233204 1.075958159
138.0549549 9.76361941
140.070605 1.519297795
176.070605 1.268394604
186.0549549 0.9801603675
188.0342195 2.578915497
188.070605 1.160055792
190.0498695 3.074637401
282.0760843 8.459840895
283.0600999 13.63853469
300.086649 21.50631394

Name: +ve in-silico MS/MS by CFM-ID for OVEJWGIYECDLDH-UHFFFAOYSA-N
ID: OVEJWGIYECDLDH-UHFFFAOYSA-N
Comment: Energy1
Num peaks: 9
110.0600403 1.365451622
120.0443902 3.175032542
121.0284058 26.69383967
123.0440559 0.9788150253
136.0393049 19.06456054
138.0549549 26.24498866
188.0342195 1.190573545
190.0498695 1.153125184
282.0760843 0.97734609

Name: +ve in-silico MS/MS by CFM-ID for OVEJWGIYECDLDH-UHFFFAOYSA-N
ID: OVEJWGIYECDLDH-UHFFFAOYSA-N
Comment: Energy2
Num peaks: 31
39.02292652 1.042420495
49.00727645 2.127898265
50.00252542 2.459464353
52.01817548 1.629957296
53.00219107 2.249197503
55.01784114 1.507033723
65.03857658 1.837222369
66.03382555 2.76817051
76.01817548 7.255712257
78.03382555 2.716682511
83.01275576 1.173730409
85.02840582 4.304955341
94.06512568 0.9664345962
95.04914126 2.69363483
97.06479133 1.455946922
99.08044139 0.9959721705
104.0130901 3.182881849
105.0334912 2.600306025
106.0287402 2.735732578
107.0491413 1.06775894
120.0443902 4.525509143
122.0600403 3.104383266
132.0080047 0.967167477
136.0393049 1.635185303
138.0549549 1.806331512
159.0440559 1.174706547
184.0393049 2.387398568
186.0549549 1.161742083
188.0342195 1.328786698
270.0760843 0.9153151075
272.0917343 1.110674313

Name: +ve in-silico MS/MS by CFM-ID for MSWAKZOYELYIPF-UHFFFAOYSA-N
ID: MSWAKZOYELYIPF-UHFFFAOYSA-N
Comment: Energy0
Num peaks: 6
138.0549549 3.926980414
268.0604342 1.112169869
270.0760843 0.7439895341
282.0760843 14.42342592
283.0600999 26.20010031
300.086649 43.12404095

Name: +ve in-silico MS/MS by CFM-ID for MSWAKZOYELYIPF-UHFFFAOYSA-N
ID: MSWAKZOYELYIPF-UHFFFAOYSA-N
Comment: Energy1
Num peaks: 24
54.03382555 0.734634172
84.04439023 0.7160763986
95.01275576 0.7860493753
124.0393049 0.8078594945
136.0393049 2.305382113
138.0549549 8.988890169
175.0389705 3.956993628
177.0546206 1.270943529
185.0233204 2.432684586
187.0389705 1.991455409
200.0342195 1.719060784
212.0342195 0.7670170975
214.0498695 1.140533723
216.0655196 1.018944223
255.0651853 1.59721936
256.0604342 1.089655968
258.0760843 0.8394709569
268.0604342 2.473114899
270.0760843 3.023259779
272.0917343 5.637262245
282.0760843 10.85341432
283.0600999 12.27794927
284.0553488 0.8059197558
300.086649 13.30854052

Name: +ve in-silico MS/MS by CFM-ID for MSWAKZOYELYIPF-UHFFFAOYSA-N
ID: MSWAKZOYELYIPF-UHFFFAOYSA-N
Comment: Energy2
Num peaks: 31
42.03382555 1.351049741
54.03382555 2.443227455
56.04947561 2.26990605
69.0334912 1.484400338
71.04914126 1.162595587
82.02874017 1.338754217
84.04439023 1.538798427
86.0600403 1.402746825
97.02840582 1.062916981
121.0284058 3.500524575
136.0393049 2.22790428
137.0233204 2.240016335
147.0440559 1.521154446
150.0549549 1.148262312
160.0393049 3.89129574
162.0549549 1.043722289
175.0389705 1.026769921
185.0233204 3.736317824
199.0389705 1.189361291
211.0389705 1.146302075
213.0182351 1.155877094
227.0338851 1.215031094
241.0495352 1.040322739
254.0811697 1.293557536
255.0651853 1.421973553
256.0604342 2.109870882
258.0760843 1.298636621
270.0760843 1.163741086
282.0760843 1.899488314
283.0600999 1.343755608
284.0553488 1.162674238

Name: +ve in-silico MS/MS by CFM-ID for RBFKVJKZNCIWHY-UHFFFAOYSA-N
ID: RBFKVJKZNCIWHY-UHFFFAOYSA-N
Comment: Energy0
Num peaks: 6
138.0549549 2.536149481
163.0389705 1.61932785
268.0604342 3.683011008
282.0760843 18.4380086
283.0600999 10.12695408
300.086649 50.0523432

Name: +ve in-silico MS/MS by CFM-ID for RBFKVJKZNCIWHY-UHFFFAOYSA-N
ID: RBFKVJKZNCIWHY-UHFFFAOYSA-N
Comment: Energy1
Num peaks: 31
54.03382555 0.7913297109
82.02874017 1.103512637
98.0600403 0.609324414
108.0443902 1.244954159
112.0393049 0.5662854679
114.0549549 0.5919085704
136.0393049 3.974223323
138.0549549 5.272752658
163.0389705 0.825765643
175.0389705 1.182317608
185.0233204 3.345196777
187.0389705 2.283573644
193.0859207 0.5484454731
212.0342195 1.777406098
214.0498695 2.353765948
215.0338851 0.7765408268
216.0655196 1.048187009
229.0495352 1.381802234
236.0342195 0.5672909509
240.0655196 0.8502826387
242.0447842 1.03915583
252.0655196 0.7833783074
256.0604342 1.022951422
258.0760843 0.855434572
268.0604342 6.092094203
270.0760843 4.211403901
272.0917343 5.47849708
282.0760843 9.430612653
283.0600999 3.630164386
284.0553488 0.9405082983
300.086649 12.09948244

Name: +ve in-silico MS/MS by CFM-ID for RBFKVJKZNCIWHY-UHFFFAOYSA-N
ID: RBFKVJKZNCIWHY-UHFFFAOYSA-N
Comment: Energy2
Num peaks: 31
40.01817548 1.020408973
42.03382555 2.502606718
49.00727645 1.092662333
50.00252542 2.099721516
52.01817548 1.192286162
53.00219107 1.706982995
54.03382555 1.851200298
76.01817548 3.668267414
82.02874017 1.207347033
104.0130901 1.569029326
121.0284058 1.563661365
133.0284058 1.822553689
137.0233204 2.592140244
149.0233204 0.8944593329
150.0549549 0.9827775151
159.0440559 1.042182316
160.0393049 1.002586754
163.0389705 1.414374708
169.0284058 1.555175566
175.0389705 2.765980555
185.0233204 5.847685666
187.0389705 1.629038376
196.0393049 1.482005201
198.0549549 2.026541359
199.0389705 3.11812584
200.070605 2.736410516
212.0342195 0.9995050727
214.0498695 1.731074463
216.0655196 2.529693082
270.0760843 1.214539571
272.0917343 0.9878144991

Name: +ve in-silico MS/MS by CFM-ID for LYGGDSRQKGVIMU-UHFFFAOYSA-N
ID: LYGGDSRQKGVIMU-UHFFFAOYSA-N
Comment: Energy0
Num peaks: 26
44.04947561 2.811102063
55.01784114 9.223046797
72.04439023 1.575033385
74.00589655 0.6415115786
76.02154661 3.71635175
78.03719668 1.046150221
84.04439023 1.223784973
94.02874017 1.82640427
98.0600403 6.925660232
100.0756904 1.419442292
101.0597059 0.6663250598
111.0440559 0.7745850915
126.0008112 3.275530125
129.0546206 1.136845264
130.0321113 4.68948967
132.0477614 5.613597486
160.0790615 0.7117329594
188.0739761 3.249500268
189.0579917 0.9443542113
190.0896262 0.7941539391
200.0739761 0.6943897906
206.0845408 3.592361508
214.0896262 1.788330687
224.0739761 3.846644597
242.0845408 8.751467979
260.0951055 9.434666191

Name: +ve in-silico MS/MS by CFM-ID for LYGGDSRQKGVIMU-UHFFFAOYSA-N
ID: LYGGDSRQKGVIMU-UHFFFAOYSA-N
Comment: Energy1
Num peaks: 31
27.02292652 1.776736569
42.03382555 0.9604625139
44.04947561 7.154164469
46.06512568 1.244849866
55.01784114 10.74492913
69.0334912 1.033063305
76.02154661 4.017089259
83.04914126 1.59001212
84.04439023 1.043326325
98.0600403 3.415921455
100.0756904 1.123247612
101.0597059 0.7366401175
111.0440559 2.074964042
113.0597059 0.8470515836
129.0546206 3.756067999
130.0321113 0.8870999953
132.0477614 2.222788109
144.0477614 1.075305771
146.0634114 2.244645201
158.0634114 1.603088131
160.0790615 4.683511932
163.0423416 0.7917761524
171.047427 1.066233668
188.0739761 5.318944631
189.0579917 2.215059371
190.0896262 1.920405915
206.0845408 4.788276654
214.0896262 1.734514918
224.0739761 1.351241788
242.0845408 3.154799063
260.0951055 1.435475138

Name: +ve in-silico MS/MS by CFM-ID for LYGGDSRQKGVIMU-UHFFFAOYSA-N
ID: LYGGDSRQKGVIMU-UHFFFAOYSA-N
Comment: Energy2
Num peaks: 26
27.02292652 2.060959769
40.01817548 1.956635119
41.03857658 1.854222474
42.03382555 4.118769698
44.04947561 16.75689617
46.06512568 1.673597495
53.00219107 2.244960747
55.01784114 11.70066409
55.05422664 1.248080677
61.01064758 0.8913838368
63.02629764 0.6986069829
71.99024648 1.323595433
72.04439023 1.546672464
74.00589655 2.672975633
76.02154661 15.57103938
78.03719668 2.203952437
83.04914126 0.5790715338
94.02874017 0.8785711166
98.0600403 1.487752456
115.0212123 0.9046297151
118.0321113 1.477261602
126.0008112 0.8044993932
130.0321113 1.140943654
132.0477614 1.444040542
146.0634114 1.433569834
160.0790615 1.837466486

Name: +ve in-silico MS/MS by CFM-ID for ADKDUBWNIDRCBG-UHFFFAOYSA-N
ID: ADKDUBWNIDRCBG-UHFFFAOYSA-N
Comment: Energy0
Num peaks: 6
83.04914126 1.788865267
109.0284058 3.881873964
220.0604342 1.146997664
242.0811697 2.858698771
243.0651853 8.022428157
260.0917343 75.03656323

Name: +ve in-silico MS/MS by CFM-ID for ADKDUBWNIDRCBG-UHFFFAOYSA-N
ID: ADKDUBWNIDRCBG-UHFFFAOYSA-N
Comment: Energy1
Num peaks: 16
81.0334912 2.389639867
109.0284058 3.788860088
122.0600403 3.029689647
124.0756904 1.811443374
176.0342195 1.802018177
192.0655196 1.479456147
204.1019051 1.316053125
220.0604342 1.985822292
228.0655196 2.197896062
230.0811697 1.869325307
232.0968197 20.97550791
234.0760843 2.770989395
242.0811697 4.671459779
243.0651853 3.423096209
244.0604342 2.646832233
260.0917343 25.02342182

Name: +ve in-silico MS/MS by CFM-ID for ADKDUBWNIDRCBG-UHFFFAOYSA-N
ID: ADKDUBWNIDRCBG-UHFFFAOYSA-N
Comment: Energy2
Num peaks: 31
39.02292652 3.32328986
41.00219107 1.352122494
41.03857658 2.518880904
49.00727645 2.238203589
51.02292652 1.759339317
53.00219107 0.945078325
53.03857658 1.922802126
55.01784114 0.7267328728
56.04947561 0.942372947
65.00219107 1.34322423
65.03857658 14.19786241
67.01784114 1.611621599
67.05422664 2.387196155
69.06987671 4.918493643
79.01784114 3.71091289
81.0334912 2.85177598
83.04914126 10.49623047
92.99710569 1.743779193
95.01275576 1.541003593
109.0284058 7.546862221
120.0443902 0.7027076697
122.0600403 1.960675532
124.0756904 1.291276184
152.070605 1.988116602
175.0389705 0.6755905501
176.0342195 0.9190164925
188.070605 1.076082861
214.086255 1.032642896
228.0655196 0.7560889356
242.0811697 0.958335564
244.0604342 0.6672182084

Name: +ve in-silico MS/MS by CFM-ID for JXYKDNRXNKADNY-UHFFFAOYSA-N
ID: JXYKDNRXNKADNY-UHFFFAOYSA-N
Comment: Energy0
Num peaks: 6
135.0440559 3.762285744
218.0447842 2.727778717
220.0604342 5.364532805
242.0811697 2.748802289
243.0651853 7.739912191
260.0917343 71.96570247

Name: +ve in-silico MS/MS by CFM-ID for JXYKDNRXNKADNY-UHFFFAOYSA-N
ID: JXYKDNRXNKADNY-UHFFFAOYSA-N
Comment: Energy1
Num peaks: 12
96.04439023 2.425983177
98.0600403 1.947452662
107.0491413 2.151516863
135.0440559 4.275548285
202.0498695 2.337944455
218.0447842 7.534727654
220.0604342 5.930709536
232.0968197 17.79541204
242.0811697 4.473153759
243.0651853 3.561024508
244.0604342 1.996243203
260.0917343 26.48968896

Name: +ve in-silico MS/MS by CFM-ID for JXYKDNRXNKADNY-UHFFFAOYSA-N
ID: JXYKDNRXNKADNY-UHFFFAOYSA-N
Comment: Energy2
Num peaks: 31
39.02292652 2.870682782
41.03857658 1.934914045
52.01817548 1.152569636
53.99744004 1.478243035
54.03382555 1.563515234
65.03857658 2.386174555
66.03382555 1.160406627
68.04947561 2.123121453
70.02874017 0.9274245677
71.04914126 0.9164811367
81.0334912 0.9711415597
82.02874017 1.877563687
83.04914126 1.873316585
84.00800472 0.9823634099
95.01275576 2.169045267
96.04439023 4.352492777
98.0600403 1.987200364
107.0491413 6.682298251
110.0236548 3.232811155
119.0127558 1.033378002
121.0284058 2.241973179
126.0549549 2.915640278
135.0440559 11.16974331
150.0185694 1.066922424
152.0342195 1.296161286
160.0393049 0.884666645
188.070605 1.531830493
202.0498695 2.869240999
203.0338851 0.8056480627
220.0604342 1.578839266
242.0811697 2.0739549

Name: +ve in-silico MS/MS by CFM-ID for JODZVQNWVZULMK-UHFFFAOYSA-N
ID: JODZVQNWVZULMK-UHFFFAOYSA-N
Comment: Energy0
Num peaks: 6
83.04914126 1.770631037
188.0342195 1.578862699
220.0604342 1.098953944
242.0811697 11.55248011
243.0651853 2.873694455
260.0917343 73.72549076

Name: +ve in-silico MS/MS by CFM-ID for JODZVQNWVZULMK-UHFFFAOYSA-N
ID: JODZVQNWVZULMK-UHFFFAOYSA-N
Comment: Energy1
Num peaks: 19
65.03857658 5.919153087
81.0334912 1.628121935
109.0284058 2.4347366
122.0600403 2.48087381
148.0393049 1.465788545
150.0549549 2.399016311
152.070605 2.654362263
176.0342195 1.367173463
205.0859207 1.821426961
214.086255 1.544211374
220.0604342 1.61525591
228.0655196 1.927841746
230.0811697 5.010602659
232.0968197 14.56361619
234.0760843 2.317047232
242.0811697 7.252288791
243.0651853 3.153440021
244.0604342 2.219938025
260.0917343 19.18100688

Name: +ve in-silico MS/MS by CFM-ID for JODZVQNWVZULMK-UHFFFAOYSA-N
ID: JODZVQNWVZULMK-UHFFFAOYSA-N
Comment: Energy2
Num peaks: 31
39.02292652 3.186104056
41.03857658 2.910902779
49.00727645 3.376829519
52.01817548 2.511382793
53.00219107 2.517452866
54.03382555 2.293850118
65.03857658 13.93752688
67.01784114 1.372693532
69.0334912 2.399009417
71.04914126 1.550037657
80.0130901 3.500574868
81.0334912 1.181638326
82.02874017 1.192981058
83.04914126 7.973971031
95.01275576 0.9692346159
97.06479133 0.9160994209
105.0334912 1.185086868
109.0284058 1.458813519
122.0600403 1.103903121
134.0236548 3.062907928
136.0393049 1.636945043
138.0549549 1.199575694
158.0236548 2.197585403
174.0185694 1.048391688
174.0549549 3.704608975
188.0342195 1.154931424
188.070605 0.9723233949
190.0498695 1.036656183
212.070605 1.1907066
214.086255 1.535691859
242.0811697 1.754402201

Name: +ve in-silico MS/MS by CFM-ID for LKTMPBVZFPMWLF-UHFFFAOYSA-N
ID: LKTMPBVZFPMWLF-UHFFFAOYSA-N
Comment: Energy0
Num peaks: 6
228.0655196 1.502559968
230.0811697 1.317486485
242.0811697 11.65294279
243.0651853 2.863698451
244.0604342 2.352184659
260.0917343 74.87409112

Name: +ve in-silico MS/MS by CFM-ID for LKTMPBVZFPMWLF-UHFFFAOYSA-N
ID: LKTMPBVZFPMWLF-UHFFFAOYSA-N
Comment: Energy1
Num peaks: 15
41.03857658 1.829676943
96.04439023 2.70355369
107.0491413 1.622944401
122.0236548 2.316745288
124.0393049 3.807771985
126.0549549 3.142516053
135.0440559 2.612800546
220.0604342 1.717805613
228.0655196 1.650398118
230.0811697 5.311335109
232.0968197 13.07986187
242.0811697 8.621496399
243.0651853 3.468926866
244.0604342 3.779123699
260.0917343 24.37470285

Name: +ve in-silico MS/MS by CFM-ID for LKTMPBVZFPMWLF-UHFFFAOYSA-N
ID: LKTMPBVZFPMWLF-UHFFFAOYSA-N
Comment: Energy2
Num peaks: 31
39.02292652 6.068612016
40.01817548 1.052974379
41.03857658 4.15434671
49.00727645 1.077590623
65.03857658 1.372334649
67.01784114 1.681569295
68.04947561 1.552524343
69.0334912 2.149855491
70.02874017 1.452007037
71.04914126 6.547207412
81.0334912 1.923198448
93.0334912 1.821299264
95.01275576 3.894291348
96.04439023 3.356259854
98.0600403 1.407346038
107.0491413 1.090538659
108.0443902 2.615629203
121.0284058 1.737465464
122.0236548 1.015053716
124.0393049 1.617115708
126.0549549 1.568849853
146.0236548 1.17405135
152.0342195 1.105863344
188.070605 2.195638136
202.0498695 2.24201081
210.0549549 1.077438419
212.070605 1.295514307
214.086255 3.036949905
226.0498695 1.579950577
242.0811697 6.854547168
244.0604342 1.558606435

Name: +ve in-silico MS/MS by CFM-ID for DUEYFQJRBBFDCY-UHFFFAOYSA-N
ID: DUEYFQJRBBFDCY-UHFFFAOYSA-N
Comment: Energy0
Num peaks: 6
109.0284058 1.834945305
191.0338851 2.624586958
218.0447842 2.609818453
242.0811697 2.811144867
243.0651853 2.875150135
260.0917343 74.23562887

Name: +ve in-silico MS/MS by CFM-ID for DUEYFQJRBBFDCY-UHFFFAOYSA-N
ID: DUEYFQJRBBFDCY-UHFFFAOYSA-N
Comment: Energy1
Num peaks: 17
81.0334912 2.368137793
82.06512568 4.860542053
109.0284058 3.28841854
124.0756904 1.717432008
147.0440559 1.565515326
150.0549549 1.635510696
175.0389705 2.744214255
191.0338851 2.315064682
218.0447842 3.203540079
220.0604342 2.037903625
228.0655196 2.289822764
232.0968197 14.67845226
234.0760843 2.525727511
242.0811697 4.495079427
243.0651853 5.515955475
244.0604342 3.067198262
260.0917343 22.75640998

Name: +ve in-silico MS/MS by CFM-ID for DUEYFQJRBBFDCY-UHFFFAOYSA-N
ID: DUEYFQJRBBFDCY-UHFFFAOYSA-N
Comment: Energy2
Num peaks: 29
39.02292652 1.678831944
49.00727645 1.105684885
51.02292652 1.30660219
53.00219107 1.584544935
53.03857658 0.9508382642
55.01784114 0.9743682477
65.00219107 1.086800379
65.03857658 1.726290586
66.03382555 2.451111357
79.01784114 1.159676838
81.0334912 3.018427908
82.06512568 4.210207656
83.01275576 3.132152295
109.0284058 6.147283328
111.0076704 1.090688935
133.0284058 4.167335927
135.0076704 4.988562707
135.0440559 2.910594564
137.0233204 6.06224283
152.070605 1.454921253
159.0076704 2.629256671
161.0233204 4.96200358
163.0389705 3.148004469
175.002585 1.140556942
175.0389705 8.56793668
177.0182351 1.226109918
189.0182351 1.697889745
191.0338851 4.969710987
193.0495352 1.229564081

Name: +ve in-silico MS/MS by CFM-ID for VDUZVGHEPCUGCV-UHFFFAOYSA-N
ID: VDUZVGHEPCUGCV-UHFFFAOYSA-N
Comment: Energy0
Num peaks: 6
126.0549549 1.513725332
135.0440559 1.646895099
231.0651853 1.733232834
242.0811697 12.38936401
243.0651853 4.396732008
260.0917343 63.73311586

Name: +ve in-silico MS/MS by CFM-ID for VDUZVGHEPCUGCV-UHFFFAOYSA-N
ID: VDUZVGHEPCUGCV-UHFFFAOYSA-N
Comment: Energy1
Num peaks: 22
39.02292652 1.216064509
41.03857658 1.327175758
43.05422664 1.2017174
54.03382555 1.049880567
56.04947561 1.894620381
96.04439023 1.393405198
98.0600403 1.212750616
107.0491413 2.008905796
122.0236548 1.508868081
124.0393049 3.06253484
135.0440559 3.925490892
203.0338851 1.703747713
213.0546206 1.282999894
215.0702706 3.641511698
218.0447842 0.960229325
230.0811697 1.932182747
231.0651853 4.910798231
232.0968197 5.383883104
242.0811697 8.195102766
243.0651853 15.52204594
244.0604342 1.947521842
260.0917343 15.6580886

Name: +ve in-silico MS/MS by CFM-ID for VDUZVGHEPCUGCV-UHFFFAOYSA-N
ID: VDUZVGHEPCUGCV-UHFFFAOYSA-N
Comment: Energy2
Num peaks: 31
39.02292652 4.84738746
41.03857658 4.344815658
49.00727645 1.393431295
52.01817548 6.083096367
53.00219107 3.712898873
54.03382555 6.459984703
65.03857658 1.575309266
67.01784114 0.9134554402
67.05422664 3.114878485
69.0334912 2.597190199
83.04914126 0.9136786648
94.02874017 2.187161818
97.02840582 1.477282266
107.0491413 2.712223621
121.0284058 1.345478662
122.0236548 1.031698619
135.0076704 0.9145176113
135.0440559 4.370742983
146.0236548 0.9795993694
149.0233204 0.9525490073
159.0440559 0.9223757358
173.0597059 1.589579886
174.0185694 1.223089311
187.0389705 1.712312219
189.0546206 1.137480154
191.0702706 0.9166137747
192.0655196 0.8399905545
213.0546206 1.632814546
215.0338851 0.8631641163
215.0702706 2.591059702
242.0811697 1.041058225

Name: +ve in-silico MS/MS by CFM-ID for PPKYBBBTFXLRDK-UHFFFAOYSA-N
ID: PPKYBBBTFXLRDK-UHFFFAOYSA-N
Comment: Energy0
Num peaks: 6
121.0647913 10.21602711
212.070605 1.231099343
214.086255 12.5228188
224.070605 1.373377742
242.0811697 17.06610996
260.0917343 46.58161918

Name: +ve in-silico MS/MS by CFM-ID for PPKYBBBTFXLRDK-UHFFFAOYSA-N
ID: PPKYBBBTFXLRDK-UHFFFAOYSA-N
Comment: Energy1
Num peaks: 20
95.01275576 1.429771263
95.04914126 1.007226874
107.0491413 1.402019268
108.0443902 0.8252252496
121.0647913 13.6670033
122.0236548 1.012868566
123.0076704 0.9132314261
140.0342195 1.752307154
152.0342195 9.372130364
186.0913404 0.8934027377
200.070605 0.9104287719
212.070605 1.283781719
214.086255 11.92249579
216.0655196 1.069753545
216.1019051 2.924194745
218.0811697 1.304778098
224.070605 2.918508879
232.0968197 2.783846174
242.0811697 12.34589556
260.0917343 10.44503778

Name: +ve in-silico MS/MS by CFM-ID for PPKYBBBTFXLRDK-UHFFFAOYSA-N
ID: PPKYBBBTFXLRDK-UHFFFAOYSA-N
Comment: Energy2
Num peaks: 31
39.02292652 2.77092845
49.00727645 1.286338925
51.02292652 1.392111401
53.03857658 1.465593176
65.00219107 0.9290568716
65.03857658 1.437202993
75.02292652 1.401474035
77.03857658 2.989802009
79.05422664 5.452622135
89.03857658 3.016830505
91.05422664 4.090087432
93.06987671 7.583765501
95.04914126 1.837199399
96.04439023 1.453353935
103.0542266 2.761833398
107.0491413 1.445794087
108.0443902 1.346560966
117.0334912 1.544441771
119.0491413 3.843984803
120.0443902 1.151082901
121.0647913 11.71957948
122.0236548 1.82000974
132.0443902 1.428723967
136.0756904 1.20047122
170.0600403 1.376440921
172.0756904 1.592239658
184.0756904 3.576635651
186.0913404 2.180136979
196.0756904 1.463300963
198.0913404 1.2164924
214.086255 1.58846249

Name: +ve in-silico MS/MS by CFM-ID for CBIXQCCUCWGIEA-UHFFFAOYSA-N
ID: CBIXQCCUCWGIEA-UHFFFAOYSA-N
Comment: Energy0
Num peaks: 20
28.01817548 2.149861705
45.0334912 1.868445381
59.01275576 2.477004162
72.00800472 1.222420036
73.02840582 1.035549787
74.02365479 21.10474791
76.03930485 2.84835728
105.0004768 1.223445053
107.0161269 1.055482065
147.0222749 0.901995808
159.0400331 7.948081415
161.0556832 1.068430977
162.0219405 1.914135604
175.0171895 0.8460194108
191.0121041 4.899424246
193.0277542 4.859499501
219.0434043 3.485506335
229.0277542 1.38386051
247.0383189 6.6384441
265.0488836 11.76208799

Name: +ve in-silico MS/MS by CFM-ID for CBIXQCCUCWGIEA-UHFFFAOYSA-N
ID: CBIXQCCUCWGIEA-UHFFFAOYSA-N
Comment: Energy1
Num peaks: 16
28.01817548 16.66286323
30.03382555 1.546268725
55.01784114 0.9453241974
56.0130901 3.368607245
58.02874017 1.480723172
59.01275576 2.309888265
73.02840582 4.457940853
74.02365479 33.90093677
119.0161269 2.863500501
131.0161269 1.230581605
144.0113759 1.246311087
146.0270259 0.906799735
159.0400331 0.8865225733
162.0219405 5.18866759
219.0434043 1.621505564
247.0383189 1.590214744

Name: +ve in-silico MS/MS by CFM-ID for CBIXQCCUCWGIEA-UHFFFAOYSA-N
ID: CBIXQCCUCWGIEA-UHFFFAOYSA-N
Comment: Energy2
Num peaks: 15
26.00252542 1.965690319
28.01817548 12.829625
30.03382555 2.434556905
56.0130901 5.350882027
58.02874017 2.232522783
59.01275576 1.624467036
72.00800472 1.306327516
74.02365479 41.05577917
76.03930485 1.508417354
86.02365479 2.606564568
89.0055622 1.270082994
90.00081117 1.310335625
113.0345538 2.161351491
117.9957258 1.621167287
145.0066248 1.332717536

Name: +ve in-silico MS/MS by CFM-ID for MNPGHBIFHOTURG-UHFFFAOYSA-N
ID: MNPGHBIFHOTURG-UHFFFAOYSA-N
Comment: Energy0
Num peaks: 16
54.03382555 5.486261276
55.01784114 5.754899024
72.04439023 7.500475784
85.06479133 1.56897082
96.96852159 2.947257443
98.98417166 2.967026766
153.0311219 1.260043278
166.086255 2.129336587
168.1019051 1.104078951
182.0811697 2.42418493
183.0416865 3.655596052
184.0968197 12.91482373
186.1124698 1.480616863
211.0366012 4.233773645
264.0631503 9.650002685
282.0737149 15.10155171

Name: +ve in-silico MS/MS by CFM-ID for MNPGHBIFHOTURG-UHFFFAOYSA-N
ID: MNPGHBIFHOTURG-UHFFFAOYSA-N
Comment: Energy1
Num peaks: 19
54.03382555 2.16016557
55.01784114 13.1637122
55.05422664 6.020603185
57.06987671 2.702707365
72.04439023 3.741980566
85.06479133 5.287765431
87.08044139 2.062679102
96.96852159 2.948101032
98.02365479 1.378624034
98.98417166 2.222956865
113.0597059 2.908277514
130.086255 4.133193015
140.070605 1.814829337
142.086255 2.581204257
164.070605 1.566240849
166.086255 5.478014239
168.1019051 2.113954885
182.0811697 2.877986337
184.0968197 15.88375063

Name: +ve in-silico MS/MS by CFM-ID for MNPGHBIFHOTURG-UHFFFAOYSA-N
ID: MNPGHBIFHOTURG-UHFFFAOYSA-N
Comment: Energy2
Num peaks: 25
25.00727645 3.183369397
27.02292652 1.408692899
40.01817548 2.25071653
41.03857658 1.483290712
42.03382555 2.35624812
53.00219107 1.42014881
54.03382555 6.316689061
55.01784114 23.66477601
55.05422664 1.613077263
57.06987671 1.935912176
65.99744004 0.9234656608
70.02874017 0.891349539
71.04914126 3.861991792
72.04439023 3.442574117
73.06479133 1.711097777
85.06479133 6.683728489
87.08044139 5.881050898
89.09609146 0.6648053404
96.96852159 3.583106218
98.98417166 1.060737332
99.04405588 0.7970553961
115.075356 0.6722236101
130.086255 2.084584849
153.0311219 0.8284826061
183.0416865 1.54210608

Name: +ve in-silico MS/MS by CFM-ID for ZCWOHFMAKXGWRX-UHFFFAOYSA-N
ID: ZCWOHFMAKXGWRX-UHFFFAOYSA-N
Comment: Energy0
Num peaks: 6
94.06512568 15.73930548
105.0334912 12.9592806
122.0600403 6.708924714
242.0811697 15.49208846
243.0651853 13.43933044
260.0917343 17.91129104

Name: +ve in-silico MS/MS by CFM-ID for ZCWOHFMAKXGWRX-UHFFFAOYSA-N
ID: ZCWOHFMAKXGWRX-UHFFFAOYSA-N
Comment: Energy1
Num peaks: 16
51.02292652 1.475118949
54.03382555 1.80140408
64.01817548 1.283811012
66.03382555 3.933833565
68.04947561 1.273409338
79.05422664 1.410018014
94.06512568 7.200575067
104.0494756 1.69482007
105.0334912 31.04963171
106.0651257 1.161159431
107.0491413 3.075571493
120.0443902 2.784899121
122.0600403 9.983379032
242.0811697 7.471285273
243.0651853 2.817975727
260.0917343 2.245023131

Name: +ve in-silico MS/MS by CFM-ID for ZCWOHFMAKXGWRX-UHFFFAOYSA-N
ID: ZCWOHFMAKXGWRX-UHFFFAOYSA-N
Comment: Energy2
Num peaks: 21
39.02292652 5.793809682
40.01817548 2.002832541
41.03857658 5.264552043
42.03382555 2.325033995
43.05422664 1.105668635
49.00727645 3.61561455
50.00252542 1.449498106
51.02292652 7.267575796
52.01817548 1.331878017
53.03857658 3.060148578
54.03382555 3.571915893
63.02292652 4.145363802
64.01817548 3.963334952
65.03857658 3.406867849
66.03382555 2.288087537
67.05422664 6.224251589
68.04947561 1.623694067
79.05422664 8.725754125
94.06512568 4.302551467
105.0334912 7.404244407
107.0491413 1.679190107

Name: +ve in-silico MS/MS by CFM-ID for VSFBYYUVSLFTDL-UHFFFAOYSA-N
ID: VSFBYYUVSLFTDL-UHFFFAOYSA-N
Comment: Energy0
Num peaks: 6
94.06512568 17.42353094
105.0334912 12.86216457
122.0600403 6.677564209
242.0811697 15.28775155
243.0651853 13.22681939
260.0917343 17.55982563

Name: +ve in-silico MS/MS by CFM-ID for VSFBYYUVSLFTDL-UHFFFAOYSA-N
ID: VSFBYYUVSLFTDL-UHFFFAOYSA-N
Comment: Energy1
Num peaks: 9
94.06512568 10.16772863
104.0494756 2.049488658
105.0334912 34.41520877
107.0491413 3.304107259
120.0443902 3.421204998
122.0600403 12.05991654
242.0811697 9.010652659
243.0651853 3.044155546
260.0917343 2.589935093

Name: +ve in-silico MS/MS by CFM-ID for VSFBYYUVSLFTDL-UHFFFAOYSA-N
ID: VSFBYYUVSLFTDL-UHFFFAOYSA-N
Comment: Energy2
Num peaks: 20
39.02292652 4.836134541
41.03857658 1.49553033
42.03382555 1.360425727
44.04947561 1.681789602
49.00727645 3.799135831
50.00252542 1.527410307
51.02292652 5.684773541
52.01817548 4.340643245
53.03857658 1.680024453
54.03382555 1.390150032
63.02292652 4.878360744
65.03857658 6.388760796
66.03382555 1.84797742
67.05422664 7.974634259
68.04947561 5.00717891
78.03382555 1.765943399
79.05422664 8.974716959
94.06512568 6.822601991
105.0334912 7.278323684
107.0491413 1.595522924

Name: +ve in-silico MS/MS by CFM-ID for NRBXTPSYLZRZJZ-UHFFFAOYSA-N
ID: NRBXTPSYLZRZJZ-UHFFFAOYSA-N
Comment: Energy0
Num peaks: 17
72.04439023 9.749084582
73.02840582 3.267578919
90.05495492 4.482077401
96.96852159 2.447952219
98.98417166 2.375866077
170.0811697 1.09547008
181.0260365 3.494071636
182.0811697 1.877879388
184.0968197 3.701340239
186.1124698 1.684397623
200.0917343 1.444261377
202.1073844 9.01278274
211.0366012 3.751177725
254.0788003 1.300336045
264.0631503 3.272977601
282.0737149 18.0190929
300.0842796 9.184697371

Name: +ve in-silico MS/MS by CFM-ID for NRBXTPSYLZRZJZ-UHFFFAOYSA-N
ID: NRBXTPSYLZRZJZ-UHFFFAOYSA-N
Comment: Energy1
Num peaks: 20
55.01784114 1.155815231
55.05422664 5.614448766
57.06987671 2.556354321
72.04439023 3.461757876
73.02840582 10.49342755
85.06479133 2.372904177
90.05495492 3.170440635
96.96852159 2.924253567
98.98417166 2.099895002
113.0597059 2.712138334
115.075356 1.275388947
130.086255 4.521783359
140.070605 1.265056566
156.1019051 2.359157755
158.1175552 2.132212429
182.0811697 2.32899826
184.0968197 9.468855715
186.1124698 3.142295439
200.0917343 2.421274155
202.1073844 15.01218678

Name: +ve in-silico MS/MS by CFM-ID for NRBXTPSYLZRZJZ-UHFFFAOYSA-N
ID: NRBXTPSYLZRZJZ-UHFFFAOYSA-N
Comment: Energy2
Num peaks: 28
27.02292652 7.120876486
29.03857658 2.105749761
41.03857658 1.334558551
42.03382555 5.661114568
44.04947561 4.271877766
46.06512568 0.9063670202
55.01784114 1.891065546
55.05422664 1.613702378
57.06987671 1.962961568
59.01275576 0.8289469671
69.0334912 4.223308399
71.01275576 0.7550953855
71.04914126 2.157271698
72.04439023 3.960847136
73.02840582 14.97095095
85.06479133 7.447101756
87.08044139 1.122120453
88.03930485 0.7742362418
90.05495492 3.377910693
96.96852159 3.958429722
101.0597059 0.8034245835
110.9841717 0.7257401149
115.075356 0.7012624956
130.086255 2.684233361
153.0311219 0.7537962799
156.1019051 1.445460133
181.0260365 1.900135439
202.1073844 0.680455091

Name: +ve in-silico MS/MS by CFM-ID for UCJODPYXMVPPNS-UHFFFAOYSA-N
ID: UCJODPYXMVPPNS-UHFFFAOYSA-N
Comment: Energy0
Num peaks: 18
42.03382555 2.547961616
44.04947561 4.438615224
72.04439023 1.510917734
85.06479133 1.579338708
90.05495492 6.368592442
96.96852159 3.037892572
98.98417166 3.038515998
153.0311219 1.27865284
156.1019051 2.441449889
183.0416865 3.751720496
184.0968197 1.582826498
200.0917343 2.614591967
202.1073844 12.44604447
204.1230345 1.643158732
211.0366012 4.166369863
254.0788003 8.499143724
282.0737149 4.141636751
300.0842796 15.2005372

Name: +ve in-silico MS/MS by CFM-ID for UCJODPYXMVPPNS-UHFFFAOYSA-N
ID: UCJODPYXMVPPNS-UHFFFAOYSA-N
Comment: Energy1
Num peaks: 19
44.04947561 2.980770361
55.05422664 5.676850674
57.06987671 2.576927167
73.02840582 3.14657919
85.06479133 4.973245136
87.08044139 1.955712296
90.05495492 1.424926977
96.96852159 3.179095754
98.98417166 2.416038646
113.0597059 2.990594875
130.086255 2.887673176
154.086255 3.047952864
156.1019051 13.03513745
158.1175552 5.800331275
184.0968197 4.45233714
186.1124698 1.740145663
200.0917343 2.34092811
202.1073844 15.15471486
254.0788003 1.528940351

Name: +ve in-silico MS/MS by CFM-ID for UCJODPYXMVPPNS-UHFFFAOYSA-N
ID: UCJODPYXMVPPNS-UHFFFAOYSA-N
Comment: Energy2
Num peaks: 23
41.03857658 1.966292779
42.03382555 11.34120272
44.04947561 5.002432561
55.05422664 2.334131874
57.06987671 2.72597913
69.0334912 1.065581035
70.02874017 1.336923556
71.04914126 5.420854482
72.04439023 1.537364641
73.02840582 1.661399755
73.06479133 3.482178394
85.06479133 10.57372561
87.08044139 7.895991562
88.03930485 1.541477369
90.05495492 3.216097805
96.96852159 5.229928908
98.98417166 1.436072052
99.04405588 1.345192122
142.086255 1.912322821
153.0311219 0.9163082639
156.1019051 5.945178255
167.0467719 0.9102248762
183.0416865 1.224542375

Name: +ve in-silico MS/MS by CFM-ID for PIURWFVCKIQOQC-UHFFFAOYSA-N
ID: PIURWFVCKIQOQC-UHFFFAOYSA-N
Comment: Energy0
Num peaks: 16
85.02840582 1.566007103
87.04405588 1.690073947
96.96852159 4.698339545
98.98417166 12.62517637
121.0647913 1.555663189
147.0440559 1.14919355
149.0597059 0.9713258877
151.075356 1.48486195
165.0546206 1.233810408
167.0702706 4.731062492
169.0859207 1.022994186
185.0808353 1.277953715
219.0416865 7.05901855
229.0260365 1.798448939
247.0366012 18.81417164
265.0471658 19.26261455

Name: +ve in-silico MS/MS by CFM-ID for PIURWFVCKIQOQC-UHFFFAOYSA-N
ID: PIURWFVCKIQOQC-UHFFFAOYSA-N
Comment: Energy1
Num peaks: 31
39.02292652 1.783672116
41.03857658 1.33910297
53.00219107 1.639950925
55.01784114 3.922946492
57.0334912 1.802250813
59.04914126 1.742437327
68.99710569 1.602736751
73.02840582 2.394336266
75.04405588 1.08092433
80.97360697 1.579447723
81.0334912 1.121971161
95.04914126 1.085430702
96.96852159 1.153565384
98.98417166 1.562991574
109.0647913 1.637159203
121.0647913 1.299587351
137.0597059 2.309842445
155.0702706 1.67307004
167.0702706 2.140163571
172.9998217 1.561865281
175.0154718 1.460204512
188.9947363 3.532294895
191.0103864 5.567503963
193.0260365 4.216902863
201.0311219 1.39301103
203.0467719 1.422746684
217.0260365 1.113466848
219.0416865 6.853748986
229.0260365 1.696457912
247.0366012 7.254748847
265.0471658 3.096905043

Name: +ve in-silico MS/MS by CFM-ID for PIURWFVCKIQOQC-UHFFFAOYSA-N
ID: PIURWFVCKIQOQC-UHFFFAOYSA-N
Comment: Energy2
Num peaks: 27
39.02292652 10.78244625
41.03857658 4.098044553
49.00727645 1.272430457
51.02292652 4.543519788
53.03857658 2.901383915
55.05422664 0.9385618224
65.03857658 2.892901524
69.0334912 1.940559518
79.05422664 1.662374636
80.97360697 2.43605902
85.02840582 1.285333657
87.04405588 1.102884984
95.01275576 2.116774222
95.04914126 1.348310564
96.96852159 5.846619262
97.02840582 2.108572526
98.98417166 7.844327232
113.0597059 1.551761363
119.0491413 1.718794217
121.0647913 10.64689588
123.0440559 1.046520665
123.0804414 2.6393859
137.0597059 1.030340356
147.0440559 1.661714135
149.0597059 1.227528112
151.075356 2.962859449
167.0702706 1.111508227

Name: +ve in-silico MS/MS by CFM-ID for DSJIREAPXLBLJA-UHFFFAOYSA-N
ID: DSJIREAPXLBLJA-UHFFFAOYSA-N
Comment: Energy0
Num peaks: 14
96.96852159 4.913843911
98.98417166 13.03522439
121.0647913 1.623551083
147.0440559 1.190006867
149.0597059 1.001592401
151.075356 1.54485056
165.0546206 1.276407613
167.0702706 4.88557609
169.0859207 1.064150864
185.0808353 1.315614512
219.0416865 7.431230974
229.0260365 1.70958004
247.0366012 19.68220034
265.0471658 20.17456785

Name: +ve in-silico MS/MS by CFM-ID for DSJIREAPXLBLJA-UHFFFAOYSA-N
ID: DSJIREAPXLBLJA-UHFFFAOYSA-N
Comment: Energy1
Num peaks: 31
39.02292652 2.646606009
41.03857658 1.520740735
53.00219107 1.476115006
53.03857658 1.186247038
55.01784114 3.509103929
57.0334912 1.624249889
59.04914126 1.601060788
68.99710569 1.609346443
73.02840582 2.621191262
75.04405588 1.24912376
80.97360697 1.500292295
81.0334912 2.496119448
95.04914126 1.45460494
96.96852159 1.132309417
98.98417166 1.485570212
109.0647913 1.194094247
137.0597059 1.872421109
155.0702706 1.24744265
167.0702706 1.884862573
172.9998217 1.309063984
175.0154718 1.417024844
188.9947363 3.103923788
191.0103864 5.252411736
193.0260365 4.01484617
201.0311219 1.367470271
203.0467719 1.370716468
217.0260365 1.223812531
219.0416865 6.268255478
229.0260365 1.569498565
247.0366012 6.866214889
265.0471658 2.909514174

Name: +ve in-silico MS/MS by CFM-ID for DSJIREAPXLBLJA-UHFFFAOYSA-N
ID: DSJIREAPXLBLJA-UHFFFAOYSA-N
Comment: Energy2
Num peaks: 27
19.01784114 0.8046462396
27.02292652 0.7611530585
39.02292652 7.355620603
41.03857658 4.607278695
49.00727645 3.048735837
51.02292652 4.197252076
53.03857658 2.959605477
65.03857658 2.283578274
69.0334912 1.444558464
77.03857658 0.721955934
78.95795691 1.05704847
79.05422664 1.76417584
80.97360697 2.81865184
87.04405588 1.31139086
95.01275576 1.321160528
95.04914126 0.8563302154
96.96852159 7.133784339
98.98417166 8.982988548
119.0491413 1.829141806
121.0647913 11.88528591
123.0804414 3.103789016
137.0597059 1.047527803
139.075356 0.8622811717
147.0440559 1.876593783
149.0597059 1.371225193
151.075356 3.537774021
167.0702706 1.223910051

Name: +ve in-silico MS/MS by CFM-ID for ODFXOVIOSNSAEK-UHFFFAOYSA-N
ID: ODFXOVIOSNSAEK-UHFFFAOYSA-N
Comment: Energy0
Num peaks: 10
96.96852159 3.286068864
98.98417166 8.435971438
121.0647913 3.952667313
137.0597059 5.226707275
139.075356 31.4875231
141.0910061 3.536352314
167.0702706 5.24599221
185.0808353 1.750877976
247.0366012 7.342004852
265.0471658 10.703343

Name: +ve in-silico MS/MS by CFM-ID for ODFXOVIOSNSAEK-UHFFFAOYSA-N
ID: ODFXOVIOSNSAEK-UHFFFAOYSA-N
Comment: Energy1
Num peaks: 29
39.02292652 2.754647575
41.03857658 2.390512537
53.00219107 3.346285183
53.03857658 1.183841202
55.01784114 7.446436971
57.0334912 1.658441647
59.04914126 3.958648886
65.03857658 0.7671188374
69.0334912 2.073153831
81.0334912 1.491466104
95.04914126 0.9616753566
96.96852159 0.823047353
98.98417166 2.458430117
109.0284058 3.170080974
111.0440559 5.085676013
113.0597059 4.260112445
121.0647913 1.77784083
135.0440559 1.502476442
136.9998217 0.9447813832
137.0597059 1.569824591
139.075356 9.13372074
141.0910061 0.7851141643
149.0597059 2.923284709
151.075356 1.633045873
165.0546206 1.031019143
167.0702706 11.33266768
229.0260365 0.8695579724
247.0366012 2.187498216
265.0471658 1.071752158

Name: +ve in-silico MS/MS by CFM-ID for ODFXOVIOSNSAEK-UHFFFAOYSA-N
ID: ODFXOVIOSNSAEK-UHFFFAOYSA-N
Comment: Energy2
Num peaks: 26
39.02292652 11.38818287
41.03857658 8.141037717
43.05422664 1.978727308
45.06987671 1.900258435
49.00727645 2.820395882
51.02292652 5.11137461
53.03857658 5.029498117
55.01784114 1.5055046
55.05422664 3.20119793
57.0334912 1.347210259
63.02292652 1.162506852
65.03857658 4.906969474
67.05422664 1.875431187
69.0334912 1.326383389
77.03857658 1.885398381
79.05422664 3.229361936
81.0334912 1.187060371
81.06987671 2.151025896
96.96852159 1.958029896
98.98417166 1.424315191
119.0491413 3.247321701
121.0647913 4.264215286
123.0440559 2.206786808
123.0804414 3.718701866
137.0597059 1.155419248
139.075356 1.971720704

Name: +ve in-silico MS/MS by CFM-ID for QARSFCGQCNIOPK-UHFFFAOYSA-N
ID: QARSFCGQCNIOPK-UHFFFAOYSA-N
Comment: Energy0
Num peaks: 8
146.0600403 3.46628979
164.0342195 1.848136299
165.0182351 3.793524028
180.0291341 5.414887592
182.0447842 12.20433787
270.0760843 3.479386767
283.0600999 19.68803386
300.086649 31.77604689

Name: +ve in-silico MS/MS by CFM-ID for QARSFCGQCNIOPK-UHFFFAOYSA-N
ID: QARSFCGQCNIOPK-UHFFFAOYSA-N
Comment: Energy1
Num peaks: 6
146.0600403 3.762762914
152.0342195 2.713847049
164.0342195 3.250369587
165.0182351 29.54416942
180.0291341 17.67694244
182.0447842 26.5941287

Name: +ve in-silico MS/MS by CFM-ID for QARSFCGQCNIOPK-UHFFFAOYSA-N
ID: QARSFCGQCNIOPK-UHFFFAOYSA-N
Comment: Energy2
Num peaks: 31
50.00252542 0.9392228536
75.02292652 1.385974779
76.01817548 1.634899552
77.03857658 2.263574211
92.0130901 1.632178614
95.01275576 1.778049793
95.04914126 1.535726794
102.0338255 2.67895272
103.0542266 0.8665746046
105.0334912 4.124106377
107.0491413 1.598898557
116.0494756 1.19398877
117.0334912 5.816527707
119.0491413 1.007815229
120.0443902 2.734535632
130.0287402 3.306860032
136.0393049 4.333920076
144.0443902 6.95393267
146.0600403 2.830947739
148.0393049 1.094261349
149.0233204 4.237083466
152.0342195 1.357429179
158.0236548 1.082243278
164.0342195 1.830585787
165.0182351 1.73093501
166.0498695 1.282558603
180.0291341 0.8529785418
182.0447842 1.074337601
253.0495352 1.521400938
255.0651853 2.569121761
272.0917343 1.162366974

Name: +ve in-silico MS/MS by CFM-ID for DLUMDWLJTDDNKJ-UHFFFAOYSA-N
ID: DLUMDWLJTDDNKJ-UHFFFAOYSA-N
Comment: Energy0
Num peaks: 13
74.0964258 6.641008104
114.0913404 5.55439994
116.1069905 4.377775531
144.0477614 2.144206206
146.0634114 9.415861125
148.0790615 23.70714953
150.0947116 8.60890776
153.0133636 3.224205132
184.9854346 2.081723954
254.0432838 3.633919834
266.0974276 2.589707973
272.0538485 1.433727546
300.0851486 7.467605721

Name: +ve in-silico MS/MS by CFM-ID for DLUMDWLJTDDNKJ-UHFFFAOYSA-N
ID: DLUMDWLJTDDNKJ-UHFFFAOYSA-N
Comment: Energy1
Num peaks: 31
29.03857658 3.514259703
41.00219107 2.101992828
43.01784114 1.381010709
43.05422664 1.021131266
58.06512568 1.087307952
72.04439023 3.700850708
72.08077574 1.073859456
74.0600403 0.9924039064
74.0964258 6.064986564
100.0756904 0.8556328187
104.0164612 2.209723974
114.0913404 3.756869377
116.1069905 3.665128337
126.9977135 1.60205779
146.0634114 1.7956937
148.0790615 3.832174459
153.0133636 2.437442238
168.9541345 1.145405672
170.9697845 1.899069044
172.9854346 4.862006684
182.9697845 1.769259017
199.0010847 6.719113041
200.9803492 1.138022393
201.0167347 1.391896765
226.9959993 2.579080227
227.9912483 1.861642493
230.0068983 1.182740821
244.0225484 2.957533029
258.0381985 1.525252793
272.0538485 4.249853395
300.0851486 2.881834695

Name: +ve in-silico MS/MS by CFM-ID for DLUMDWLJTDDNKJ-UHFFFAOYSA-N
ID: DLUMDWLJTDDNKJ-UHFFFAOYSA-N
Comment: Energy2
Num peaks: 18
43.05422664 1.666480017
46.99499752 0.948911361
58.06512568 5.086426218
72.04439023 9.02973172
72.08077574 6.797210039
74.0964258 32.56432012
98.0600403 1.568075653
98.0964258 2.115438135
100.0756904 2.134917611
104.0164612 3.949030388
114.0913404 2.765340818
116.1069905 3.65022951
130.0684968 1.579566738
132.0841469 1.357025716
150.0947116 1.002576569
153.0133636 1.737942593
158.9697845 1.081433054
184.9854346 1.013309065

Name: +ve in-silico MS/MS by CFM-ID for WGXFBYTYDLYGCI-UHFFFAOYSA-N
ID: WGXFBYTYDLYGCI-UHFFFAOYSA-N
Comment: Energy0
Num peaks: 6
228.0655196 5.85728496
230.0811697 2.360777354
232.0968197 0.4267551466
242.0811697 0.8891729693
244.0604342 1.060216691
260.0917343 87.58014207

Name: +ve in-silico MS/MS by CFM-ID for WGXFBYTYDLYGCI-UHFFFAOYSA-N
ID: WGXFBYTYDLYGCI-UHFFFAOYSA-N
Comment: Energy1
Num peaks: 6
200.070605 3.176521361
216.0655196 1.891509485
228.0655196 13.50638201
230.0811697 8.042815845
232.0968197 6.724863065
260.0917343 52.51157381

Name: +ve in-silico MS/MS by CFM-ID for WGXFBYTYDLYGCI-UHFFFAOYSA-N
ID: WGXFBYTYDLYGCI-UHFFFAOYSA-N
Comment: Energy2
Num peaks: 23
15.02292652 2.410494085
39.02292652 1.201251393
148.0393049 4.960324279
156.0443902 1.58518781
162.0549549 2.509208438
174.0549549 1.523523314
186.0549549 9.228911244
188.070605 1.913158115
196.0393049 1.317651825
198.0549549 2.937850446
200.070605 8.449166794
202.086255 1.548249132
212.0342195 3.251525007
212.070605 3.181846719
214.0498695 6.898421066
216.0655196 5.843283358
226.0498695 2.876352472
228.0291341 1.343272402
228.0655196 5.523653013
230.0811697 4.759304691
232.0968197 1.267556797
242.0811697 1.771494542
244.0604342 4.033273722

Name: +ve in-silico MS/MS by CFM-ID for XUZAJKWAEXTYOK-UHFFFAOYSA-N
ID: XUZAJKWAEXTYOK-UHFFFAOYSA-N
Comment: Energy0
Num peaks: 6
228.0655196 5.837228597
230.0811697 2.26684796
232.0968197 0.4374753449
242.0811697 0.8888865913
244.0604342 1.326243155
260.0917343 87.53992829

Name: +ve in-silico MS/MS by CFM-ID for XUZAJKWAEXTYOK-UHFFFAOYSA-N
ID: XUZAJKWAEXTYOK-UHFFFAOYSA-N
Comment: Energy1
Num peaks: 6
216.0655196 1.855715106
228.0655196 14.88369781
230.0811697 6.047476829
232.0968197 7.241128484
244.0604342 2.661086589
260.0917343 53.60137325

Name: +ve in-silico MS/MS by CFM-ID for XUZAJKWAEXTYOK-UHFFFAOYSA-N
ID: XUZAJKWAEXTYOK-UHFFFAOYSA-N
Comment: Energy2
Num peaks: 24
15.02292652 2.745254878
39.02292652 1.484743991
52.01817548 1.244088703
142.0287402 1.274811409
148.0393049 5.080748135
150.0549549 1.188713761
172.0393049 1.75792816
174.0549549 1.362643877
184.0393049 1.42717248
186.0549549 2.221820536
188.070605 2.695286934
198.0549549 3.731008928
200.070605 9.159133281
202.086255 2.082733605
212.0342195 3.10346068
212.070605 2.78319758
214.0498695 7.022290737
216.0655196 6.113176461
228.0291341 2.503994403
228.0655196 6.538615467
230.0811697 6.474745275
232.0968197 1.550902468
242.0811697 1.529952603
244.0604342 5.392643976

Name: +ve in-silico MS/MS by CFM-ID for UOTVKIOZEOVQFL-UHFFFAOYSA-N
ID: UOTVKIOZEOVQFL-UHFFFAOYSA-N
Comment: Energy0
Num peaks: 6
228.0655196 5.995311727
230.0811697 1.770706011
232.0968197 0.4120437394
242.0811697 0.8648524162
244.0604342 1.478612311
260.0917343 87.96698182

Name: +ve in-silico MS/MS by CFM-ID for UOTVKIOZEOVQFL-UHFFFAOYSA-N
ID: UOTVKIOZEOVQFL-UHFFFAOYSA-N
Comment: Energy1
Num peaks: 6
200.070605 2.913023927
228.0655196 13.90265558
230.0811697 7.22313354
232.0968197 4.012320895
244.0604342 5.471213317
260.0917343 51.98639196

Name: +ve in-silico MS/MS by CFM-ID for UOTVKIOZEOVQFL-UHFFFAOYSA-N
ID: UOTVKIOZEOVQFL-UHFFFAOYSA-N
Comment: Energy2
Num peaks: 22
15.02292652 2.622756723
132.0443902 2.352524854
148.0393049 1.670896231
156.0443902 2.19931752
162.0549549 4.711631696
174.0549549 1.463580673
184.0393049 1.752643076
186.0549549 5.966322483
188.070605 2.082653332
190.0498695 2.404001589
198.0549549 4.285747186
200.070605 6.70317765
212.0342195 3.389469512
212.070605 2.898295524
214.0498695 8.765424475
216.0655196 5.501546768
228.0291341 2.827163109
228.0655196 7.219858023
230.0811697 3.071273142
232.0968197 1.316325303
242.0811697 1.464329441
244.0604342 5.485572513

Name: +ve in-silico MS/MS by CFM-ID for KNCFYLZCARAMGK-UHFFFAOYSA-N
ID: KNCFYLZCARAMGK-UHFFFAOYSA-N
Comment: Energy0
Num peaks: 16
30.03382555 1.114254432
44.04947561 14.12212403
58.02874017 1.297932049
59.06037464 1.131628211
61.07602471 14.85767102
87.05528926 2.113349856
99.05528926 1.517651825
174.042866 6.679350277
200.0221306 2.995911576
217.0486797 1.787703746
219.0643297 1.46360529
228.0646641 2.269098317
229.0486797 1.375179824
232.0595787 1.290524146
243.0643297 5.49864734
260.0908788 20.888777

Name: +ve in-silico MS/MS by CFM-ID for KNCFYLZCARAMGK-UHFFFAOYSA-N
ID: KNCFYLZCARAMGK-UHFFFAOYSA-N
Comment: Energy1
Num peaks: 13
44.0130901 1.680243138
44.04947561 28.77187149
46.06512568 1.256696936
61.07602471 15.7195382
87.05528926 5.825342297
99.05528926 1.338570967
104.0818384 3.771337963
157.0163169 2.155156211
174.042866 9.089312686
200.0221306 3.960010071
217.0486797 1.881531106
243.0643297 2.750605244
260.0908788 1.913845295

Name: +ve in-silico MS/MS by CFM-ID for KNCFYLZCARAMGK-UHFFFAOYSA-N
ID: KNCFYLZCARAMGK-UHFFFAOYSA-N
Comment: Energy2
Num peaks: 26
15.02292652 0.8601506605
27.02292652 4.042830978
28.01817548 0.7566395536
30.03382555 1.179102586
42.03382555 5.07387744
44.04947561 36.12190354
46.06512568 0.930152537
53.01342445 0.610646855
58.02874017 1.045489208
59.06037464 1.052095907
61.07602471 6.907464562
61.97920313 1.304766326
63.9948532 1.797151933
87.05528926 0.7020074577
88.99010216 4.174132033
99.05528926 0.670228148
117.0214023 0.9647754237
131.9959158 0.5983449563
133.0163169 2.294308025
142.0166513 1.452712399
146.0115659 3.34599184
148.0272159 0.7578972693
158.9955815 0.9037600675
174.042866 1.008398425
176.0221306 0.9336346312
217.0486797 0.7053974555

Name: +ve in-silico MS/MS by CFM-ID for SNOMNRGPSURDDM-UHFFFAOYSA-N
ID: SNOMNRGPSURDDM-UHFFFAOYSA-N
Comment: Energy0
Num peaks: 17
40.01817548 7.618032437
59.01275576 1.339912953
117.0182351 2.195553837
127.0502039 8.855004193
128.0342195 3.777547817
130.0498695 1.415979152
146.0447842 6.956882437
186.0396988 1.548422019
196.0716676 5.131579763
198.0873177 1.423315746
204.0502635 1.593938044
214.0822323 8.036144377
224.0665822 4.398499937
225.0505978 2.200721678
242.0771469 10.45814581
243.0611625 2.744543782
260.0877116 11.43099618

Name: +ve in-silico MS/MS by CFM-ID for SNOMNRGPSURDDM-UHFFFAOYSA-N
ID: SNOMNRGPSURDDM-UHFFFAOYSA-N
Comment: Energy1
Num peaks: 28
40.01817548 20.33302681
57.04472458 1.075859233
59.01275576 2.850914672
71.01275576 1.632303205
81.04472458 2.584612676
86.02365479 2.522114491
88.03930485 1.119972641
98.02365479 1.486588015
100.0393049 3.629838957
102.0549549 0.9992902367
110.0236548 2.255352327
113.0345538 1.489675412
127.0502039 8.062623267
128.0342195 3.509730662
130.0498695 1.246919119
146.0447842 6.767310411
158.0447842 0.9737531315
168.076753 0.981629773
183.0400331 1.196782789
186.0396988 0.9476650665
196.0716676 2.404423697
197.0556832 1.564773051
198.0873177 1.305817423
200.0665822 2.970835897
214.0822323 3.373950182
225.0505978 1.052540931
242.0771469 1.327007531
243.0611625 1.01790964

Name: +ve in-silico MS/MS by CFM-ID for SNOMNRGPSURDDM-UHFFFAOYSA-N
ID: SNOMNRGPSURDDM-UHFFFAOYSA-N
Comment: Energy2
Num peaks: 17
40.01817548 12.19688735
57.04472458 1.282158117
59.01275576 3.041406303
61.02840582 1.785136326
71.01275576 4.063352184
81.04472458 7.469368034
86.02365479 1.674508784
98.02365479 1.430239809
100.0393049 25.60401613
102.0549549 6.27771304
117.0182351 2.823914496
127.0502039 1.904445944
128.0342195 1.773496524
130.0498695 1.302473206
146.0447842 3.898479634
158.0447842 2.44507918
168.076753 1.074495861

Name: +ve in-silico MS/MS by CFM-ID for OVJZJCMEKOHTCW-UHFFFAOYSA-N
ID: OVJZJCMEKOHTCW-UHFFFAOYSA-N
Comment: Energy0
Num peaks: 16
40.01817548 7.891034623
59.01275576 1.39058113
100.0393049 1.197321434
117.0182351 2.20647878
127.0502039 9.239634995
128.0342195 3.888740345
130.0498695 1.472746327
146.0447842 7.039592504
186.0396988 1.59429989
196.0716676 5.365820586
198.0873177 1.483396464
204.0502635 1.667414691
214.0822323 8.471668375
224.0665822 4.57639268
242.0771469 10.99477191
260.0877116 12.11006986

Name: +ve in-silico MS/MS by CFM-ID for OVJZJCMEKOHTCW-UHFFFAOYSA-N
ID: OVJZJCMEKOHTCW-UHFFFAOYSA-N
Comment: Energy1
Num peaks: 26
40.01817548 21.50203527
57.04472458 1.22411662
59.01275576 2.968100687
71.01275576 1.737545987
74.02365479 0.8749929826
81.04472458 2.89179554
86.02365479 2.645551478
88.03930485 1.211151372
98.02365479 1.259116005
100.0393049 4.132183226
102.0549549 1.10321031
113.0345538 1.788768682
127.0502039 8.667984962
128.0342195 3.64005086
130.0498695 1.294832782
146.0447842 6.267490865
154.0611029 1.023017295
158.0447842 1.023422128
168.076753 1.087732352
182.0560175 0.8665017695
186.0396988 0.9829548155
196.0716676 2.61212057
198.0873177 1.356180563
200.0665822 3.238727427
214.0822323 3.676658624
242.0771469 1.406309286

Name: +ve in-silico MS/MS by CFM-ID for OVJZJCMEKOHTCW-UHFFFAOYSA-N
ID: OVJZJCMEKOHTCW-UHFFFAOYSA-N
Comment: Energy2
Num peaks: 16
40.01817548 12.45879349
57.04472458 1.433713892
59.01275576 3.123345082
61.02840582 1.83327261
71.01275576 4.143427105
81.04472458 7.918984995
86.02365479 1.733533709
100.0393049 26.56845022
102.0549549 6.884619276
117.0182351 2.771295415
127.0502039 1.795338704
128.0342195 1.82130588
130.0498695 1.337724516
146.0447842 2.93646635
158.0447842 2.510901838
168.076753 1.127618443

Name: +ve in-silico MS/MS by CFM-ID for WCANEZPRQXONCW-UHFFFAOYSA-N
ID: WCANEZPRQXONCW-UHFFFAOYSA-N
Comment: Energy0
Num peaks: 21
58.02874017 1.621889383
82.02874017 1.114317606
99.00767038 2.634317881
100.0393049 0.9455680229
110.0236548 1.722849904
112.0393049 1.150380924
128.0342195 9.78831481
145.0607686 8.199329973
168.0291341 1.194010763
169.0607686 1.388103066
186.0396988 2.38796016
196.0716676 2.293022781
197.0556832 2.7691067
199.0713333 1.479121403
214.0822323 7.684496317
215.0662479 6.823051179
224.0665822 2.134516485
225.0505978 1.119897142
242.0771469 10.08718732
243.0611625 3.757912795
260.0877116 10.54466147

Name: +ve in-silico MS/MS by CFM-ID for WCANEZPRQXONCW-UHFFFAOYSA-N
ID: WCANEZPRQXONCW-UHFFFAOYSA-N
Comment: Energy1
Num peaks: 31
41.00219107 2.997480883
43.01784114 1.962385348
58.02874017 2.954906417
71.01275576 0.9501730686
82.02874017 3.493198154
86.02365479 1.678655158
98.02365479 2.082932027
99.00767038 1.10831506
99.05528926 2.234327539
100.0393049 6.577590002
102.0549549 1.695039354
110.0236548 1.943403378
128.0342195 13.39336986
130.0498695 1.228094423
131.0451185 1.110997608
140.0342195 1.10204621
145.0607686 5.65978906
167.0451185 1.347116448
169.0607686 3.361816008
171.0764186 1.198455296
173.0556832 0.9555349237
186.0396988 2.499130125
196.0716676 1.239766263
197.0556832 2.519283181
199.0713333 2.013977367
214.0822323 2.783761099
215.0662479 3.773997878
216.0978823 0.9033685941
217.0818979 1.370758419
242.0771469 1.418582234
243.0611625 1.136777839

Name: +ve in-silico MS/MS by CFM-ID for WCANEZPRQXONCW-UHFFFAOYSA-N
ID: WCANEZPRQXONCW-UHFFFAOYSA-N
Comment: Energy2
Num peaks: 23
41.00219107 0.9578836582
53.00219107 3.006300164
58.02874017 3.796766955
68.0130901 1.332262724
75.05528926 0.8922954564
82.02874017 21.22106212
84.04439023 3.359466894
86.02365479 1.913089464
88.03930485 1.323546744
98.02365479 4.661701497
99.00767038 3.638075864
99.05528926 5.41520391
100.0393049 5.843578407
102.0549549 2.708296325
110.0236548 2.254426864
112.0393049 2.290571108
124.0029193 0.85299497
126.0185694 0.8455535666
128.0342195 6.264276752
130.0498695 1.288323251
140.0342195 2.675753552
145.0607686 1.430432095
169.0607686 2.058460565

Name: +ve in-silico MS/MS by CFM-ID for MHCAMDMFJNOOHY-UHFFFAOYSA-N
ID: MHCAMDMFJNOOHY-UHFFFAOYSA-N
Comment: Energy0
Num peaks: 20
58.02874017 1.704244871
99.00767038 4.365250581
100.0393049 0.9469183144
128.0342195 12.88055575
130.0498695 1.231731358
145.0607686 8.659652507
168.0291341 1.279015473
169.0607686 1.030585233
171.0764186 1.077833417
186.0396988 3.104371877
188.1029677 1.169462645
197.0556832 1.926296618
199.0713333 0.9704490647
214.0822323 5.313272621
215.0662479 8.768427476
216.0978823 1.307701136
217.0818979 1.065524637
242.0771469 4.790498185
243.0611625 4.869916398
260.0877116 13.74057258

Name: +ve in-silico MS/MS by CFM-ID for MHCAMDMFJNOOHY-UHFFFAOYSA-N
ID: MHCAMDMFJNOOHY-UHFFFAOYSA-N
Comment: Energy1
Num peaks: 27
58.02874017 3.227121967
71.01275576 1.335217987
75.05528926 0.940052858
84.04439023 0.8957472333
98.02365479 1.984585933
99.00767038 2.468888532
99.05528926 2.698320858
100.0393049 9.276981296
102.0549549 2.205499592
110.0236548 2.019261257
117.0658539 1.173727058
127.0502039 0.9263061414
128.0342195 21.97772422
130.0498695 2.136843141
131.0451185 0.8982510738
145.0607686 4.507720906
169.0607686 1.051696495
186.0396988 3.658689776
188.0553488 1.294900847
197.0556832 1.614150757
199.0713333 1.720086518
214.0822323 1.310337765
215.0662479 5.418543832
217.0818979 2.023165039
242.0771469 0.9800736621
243.0611625 1.587705292
260.0877116 0.9772189003

Name: +ve in-silico MS/MS by CFM-ID for MHCAMDMFJNOOHY-UHFFFAOYSA-N
ID: MHCAMDMFJNOOHY-UHFFFAOYSA-N
Comment: Energy2
Num peaks: 31
44.99710569 0.9197622814
52.01817548 3.577134739
53.00219107 0.8114727089
54.03382555 2.332308471
55.01784114 1.093456278
56.04947561 5.144007171
58.02874017 3.906758786
58.06512568 1.118322515
68.0130901 1.252338267
72.99202031 1.203548201
75.05528926 1.028597084
82.02874017 4.555107777
84.04439023 9.241954916
86.0600403 0.8160549587
99.00767038 7.17466086
99.05528926 5.122845471
100.0393049 3.720975558
101.0233204 1.593317301
102.0549549 2.582905083
110.0236548 2.042306055
112.0393049 1.507250624
114.0185694 0.9066507978
114.0549549 0.9203445883
116.0342195 1.150203601
126.0185694 1.254665814
128.0342195 7.634293511
130.0498695 1.537114318
140.0342195 1.421148931
145.0607686 3.108278802
169.0607686 1.038831351
171.0764186 1.018202691

Name: +ve in-silico MS/MS by CFM-ID for BDYPVNAVMRELIP-UHFFFAOYSA-N
ID: BDYPVNAVMRELIP-UHFFFAOYSA-N
Comment: Energy0
Num peaks: 7
197.0597059 4.25799723
214.086255 10.12937764
224.070605 5.128422572
225.0546206 7.050393873
242.0811697 21.72680303
243.0651853 11.43197836
260.0917343 22.16140818

Name: +ve in-silico MS/MS by CFM-ID for BDYPVNAVMRELIP-UHFFFAOYSA-N
ID: BDYPVNAVMRELIP-UHFFFAOYSA-N
Comment: Energy1
Num peaks: 17
98.02365479 1.95378996
99.00767038 2.669477765
116.0342195 2.289124832
155.0491413 11.20530409
169.0647913 2.635414967
170.0600403 3.273212225
172.0756904 9.977725641
186.0913404 3.88535565
196.0756904 2.456055121
197.0597059 4.263319166
198.0913404 2.381296771
214.086255 7.293302754
224.070605 5.561121223
225.0546206 4.983118412
242.0811697 8.99650151
243.0651853 2.610281075
260.0917343 4.268003259

Name: +ve in-silico MS/MS by CFM-ID for BDYPVNAVMRELIP-UHFFFAOYSA-N
ID: BDYPVNAVMRELIP-UHFFFAOYSA-N
Comment: Energy2
Num peaks: 31
29.00219107 1.054064997
41.00219107 4.21161698
42.03382555 1.122587587
43.01784114 1.804661347
44.99710569 1.823486112
49.00727645 2.008306951
56.99710569 1.988825386
68.99710569 1.06256217
70.02874017 2.229819731
71.01275576 2.230903455
72.99202031 8.131373663
87.00767038 1.820034221
99.00767038 0.9953463496
155.0491413 3.129397106
156.0807757 2.308368903
158.0964258 3.043807429
167.0491413 2.681533898
168.0807757 0.9572785283
169.0647913 6.812803702
170.0600403 1.112842247
171.0804414 3.144899525
172.0756904 1.566090025
184.0756904 2.365334022
186.0913404 3.69861901
196.0756904 1.549417752
197.0597059 3.153671649
198.0913404 1.531969289
214.086255 2.053961861
224.070605 1.032484776
225.0546206 1.701882659
244.0604342 1.572948705

Name: +ve in-silico MS/MS by CFM-ID for REDXSEQFFBZLFQ-UHFFFAOYSA-N
ID: REDXSEQFFBZLFQ-UHFFFAOYSA-N
Comment: Energy0
Num peaks: 8
172.0756904 3.635682521
197.0597059 2.566648294
214.086255 10.3555824
224.070605 6.123421681
225.0546206 4.322963279
242.0811697 23.85676878
243.0651853 11.06286434
260.0917343 19.75583479

Name: +ve in-silico MS/MS by CFM-ID for REDXSEQFFBZLFQ-UHFFFAOYSA-N
ID: REDXSEQFFBZLFQ-UHFFFAOYSA-N
Comment: Energy1
Num peaks: 31
39.02292652 1.920780319
41.03857658 1.649538303
67.01784114 2.239504384
69.0334912 1.213470755
91.05422664 2.802315829
95.01275576 2.320584566
97.02840582 1.547216358
101.0385766 1.267434768
111.0076704 1.464939691
113.0233204 3.717795436
120.9920203 1.232221708
122.0600403 1.0577565
139.0389705 1.388375474
141.0698767 1.086554467
146.0600403 1.14016983
169.0647913 3.148215543
171.0804414 1.388603314
172.0756904 2.683201335
186.0913404 4.046625743
188.1069905 1.097456693
196.0756904 2.248657507
197.0597059 3.207474178
198.0913404 1.567236848
199.075356 1.686315493
214.086255 4.008196995
215.0702706 3.100252971
224.070605 4.826285757
225.0546206 2.324813198
242.0811697 6.549600536
243.0651853 1.82483566
260.0917343 2.205852736

Name: +ve in-silico MS/MS by CFM-ID for REDXSEQFFBZLFQ-UHFFFAOYSA-N
ID: REDXSEQFFBZLFQ-UHFFFAOYSA-N
Comment: Energy2
Num peaks: 31
39.02292652 5.062944286
41.03857658 3.855676952
49.00727645 2.32501341
51.02292652 2.213233003
53.00219107 3.153025343
63.02292652 2.507609301
65.00219107 1.735281448
65.03857658 1.547362487
67.01784114 5.173526138
69.0334912 2.564283169
72.99202031 0.9607580628
91.05422664 6.398096928
93.0334912 1.341619436
95.01275576 2.304563154
97.02840582 2.943784581
99.00767038 1.096831452
101.0385766 2.156919236
103.0542266 2.07480108
111.0076704 1.308865203
113.0233204 1.45961
127.0542266 1.244254756
129.0698767 2.992526856
139.0542266 1.004195916
141.0698767 1.449746044
143.0855268 1.7659321
155.0491413 1.121735907
169.0647913 2.442618987
171.0804414 1.627677447
172.0756904 1.341625398
197.0597059 1.592853673
199.075356 1.539633362

Name: +ve in-silico MS/MS by CFM-ID for NZXUJDRRXLYUOY-UHFFFAOYSA-N
ID: NZXUJDRRXLYUOY-UHFFFAOYSA-N
Comment: Energy0
Num peaks: 19
74.0964258 5.166212631
74.99960423 0.9561770697
91.05422664 2.0547204
98.99960423 2.301549946
100.0756904 1.956808037
101.0152543 1.06187174
125.0152543 2.177032625
127.0309044 12.75754862
129.0465544 2.479702444
134.0634114 1.261403357
142.0321113 1.255098334
146.0634114 4.750997643
148.0790615 3.021205656
159.0029754 6.037569396
161.0186254 4.517371973
224.1103616 3.645611211
232.0557392 1.399788498
244.0557392 1.131315766
260.0870393 22.48074133

Name: +ve in-silico MS/MS by CFM-ID for NZXUJDRRXLYUOY-UHFFFAOYSA-N
ID: NZXUJDRRXLYUOY-UHFFFAOYSA-N
Comment: Energy1
Num peaks: 28
39.02292652 0.6860399231
41.03857658 0.7507048827
44.04947561 2.600528069
46.06512568 0.6500218345
49.00727645 1.888537039
51.02292652 2.905618322
53.03857658 1.118228973
72.04439023 3.098417132
72.08077574 1.954845809
72.98395416 0.6650115801
74.0964258 6.180037788
74.99960423 0.981615455
84.98395416 2.001625372
86.99960423 1.069123271
91.05422664 5.443744483
100.0756904 11.79436011
125.0152543 2.473973811
125.0419477 0.8343576855
127.0309044 17.90479042
129.0465544 1.403515838
131.0622045 0.8652957105
132.0477614 0.710728584
133.0778545 1.486448637
159.0029754 1.999654951
161.0186254 2.5097767
186.99789 2.09238267
232.0557392 0.8498249542
260.0870393 3.428161337

Name: +ve in-silico MS/MS by CFM-ID for NZXUJDRRXLYUOY-UHFFFAOYSA-N
ID: NZXUJDRRXLYUOY-UHFFFAOYSA-N
Comment: Energy2
Num peaks: 31
29.03857658 1.183855434
39.02292652 5.663029604
41.03857658 1.261590587
44.04947561 5.651514046
46.06512568 0.9854021798
49.00727645 1.292999784
51.02292652 3.580156195
53.03857658 3.695319699
58.06512568 0.9446404821
58.9683041 0.8047859935
60.98395416 1.168440036
63.02292652 1.268090084
65.03857658 3.264551193
67.05422664 1.199512461
72.08077574 1.673359483
72.98395416 5.064578413
74.0964258 5.143553475
74.99960423 2.438402068
82.9683041 1.813456861
84.98395416 1.821682831
86.99960423 2.868817664
91.05422664 3.964443743
93.06987671 0.9881007345
96.98395416 1.682515503
98.99960423 6.223283762
101.0152543 6.02127432
113.0152543 1.23274383
118.0321113 0.7867975398
126.0008112 0.8798439013
127.0309044 3.772422257
128.0164612 1.091910421

Name: +ve in-silico MS/MS by CFM-ID for ZDPWUDCFDGACSX-UHFFFAOYSA-N
ID: ZDPWUDCFDGACSX-UHFFFAOYSA-N
Comment: Energy0
Num peaks: 13
43.05422664 1.620708174
74.0964258 5.616068921
100.0756904 2.118091024
125.0152543 2.491658264
127.0309044 15.68974815
129.0465544 2.910062168
134.0634114 1.431204498
146.0634114 3.439962724
148.0790615 3.137801072
159.0029754 7.626734023
161.0186254 5.479724961
232.0557392 2.017651884
260.0870393 27.02642594

Name: +ve in-silico MS/MS by CFM-ID for ZDPWUDCFDGACSX-UHFFFAOYSA-N
ID: ZDPWUDCFDGACSX-UHFFFAOYSA-N
Comment: Energy1
Num peaks: 22
39.02292652 3.1311651
41.03857658 2.557469742
43.05422664 2.533785731
44.04947561 2.614974233
53.03857658 1.355490722
72.04439023 3.047871659
72.08077574 1.901494601
74.0964258 5.931988703
84.98395416 2.869527264
91.05422664 1.545894708
98.99960423 1.087107619
100.0756904 11.34305982
125.0152543 2.62753778
127.0309044 21.98103324
129.0465544 1.707992957
131.0622045 0.9598845546
133.0778545 1.686370559
159.0029754 2.362228149
161.0186254 2.85875742
186.99789 2.321814252
232.0557392 0.9162485379
260.0870393 3.317224263

Name: +ve in-silico MS/MS by CFM-ID for ZDPWUDCFDGACSX-UHFFFAOYSA-N
ID: ZDPWUDCFDGACSX-UHFFFAOYSA-N
Comment: Energy2
Num peaks: 31
29.03857658 1.99666498
39.02292652 6.428545659
41.03857658 1.913034062
43.05422664 3.766705181
44.04947561 6.646186844
46.06512568 1.153610028
51.02292652 0.8863429141
53.03857658 3.045593572
55.05422664 0.7507570599
58.06512568 1.13851771
58.9683041 1.735633051
65.03857658 1.926725135
67.05422664 2.693489233
72.08077574 2.300790988
74.0964258 4.222882983
79.05422664 0.785617757
82.9683041 1.359582914
84.98395416 3.973155431
86.99960423 2.002731604
91.05422664 2.90137686
96.98395416 1.618617162
98.99960423 5.416785093
101.0152543 6.36028633
113.0152543 2.31776493
115.0309044 0.7387559179
118.0321113 1.123964731
125.0152543 1.262536026
126.0008112 1.312450909
127.0309044 6.333241374
128.0164612 1.269031201
129.0465544 0.7470123605

Name: +ve in-silico MS/MS by CFM-ID for HCXCHXBJAKIRAI-UHFFFAOYSA-N
ID: HCXCHXBJAKIRAI-UHFFFAOYSA-N
Comment: Energy0
Num peaks: 13
41.03857658 1.121844911
74.0964258 5.631677765
100.0756904 2.126151456
125.0152543 2.506867911
127.0309044 15.72507762
129.0465544 2.945829325
134.0634114 1.435014098
146.0634114 3.448944265
148.0790615 3.14608991
159.0029754 7.673767682
161.0186254 5.556630823
232.0557392 1.967694676
260.0870393 27.13055247

Name: +ve in-silico MS/MS by CFM-ID for HCXCHXBJAKIRAI-UHFFFAOYSA-N
ID: HCXCHXBJAKIRAI-UHFFFAOYSA-N
Comment: Energy1
Num peaks: 22
39.02292652 3.339885869
41.03857658 1.764794584
44.04947561 2.685340639
53.03857658 0.9589828849
72.04439023 3.129886913
72.08077574 1.961012158
74.0964258 6.1322495
86.99960423 1.781458187
91.05422664 1.637700518
98.99960423 1.085504489
100.0756904 11.74324192
103.0309044 0.916553598
125.0152543 2.77720159
127.0309044 23.22365198
129.0465544 1.815525721
131.0622045 1.008117411
133.0778545 1.782905364
159.0029754 2.544021992
161.0186254 3.394989021
186.99789 2.327734915
232.0557392 0.9844711269
260.0870393 3.498152789

Name: +ve in-silico MS/MS by CFM-ID for HCXCHXBJAKIRAI-UHFFFAOYSA-N
ID: HCXCHXBJAKIRAI-UHFFFAOYSA-N
Comment: Energy2
Num peaks: 31
29.03857658 1.971050473
39.02292652 6.338648171
41.03857658 7.048476645
44.04947561 6.561076852
46.06512568 1.138837085
51.02292652 3.31270266
53.03857658 1.032652557
58.06512568 1.123938037
58.9683041 1.22305706
60.98395416 2.213779431
65.03857658 2.586728572
67.05422664 1.322050691
72.08077574 2.271055096
72.98395416 0.8292473711
74.0964258 4.201160193
79.05422664 0.7893464887
84.98395416 1.994271813
86.99960423 3.298113301
91.05422664 2.776127695
96.98395416 1.03642277
98.99960423 5.474931549
101.0152543 5.625082849
103.0309044 1.036683007
113.0152543 2.575251875
118.0321113 1.109571421
125.0152543 1.220871135
126.0008112 1.295643875
127.0309044 6.182887986
128.0164612 1.252693698
129.0465544 0.7783099129
133.0778545 0.8336185444

Name: +ve in-silico MS/MS by CFM-ID for MXKOXVROBOCKLM-UHFFFAOYSA-N
ID: MXKOXVROBOCKLM-UHFFFAOYSA-N
Comment: Energy0
Num peaks: 6
207.0440559 9.254081339
209.0597059 2.257028748
235.0389705 12.34536564
237.0546206 2.435579889
247.0389705 15.18151313
265.0495352 53.68121106

Name: +ve in-silico MS/MS by CFM-ID for MXKOXVROBOCKLM-UHFFFAOYSA-N
ID: MXKOXVROBOCKLM-UHFFFAOYSA-N
Comment: Energy1
Num peaks: 8
55.01784114 4.127284475
56.99710569 4.008549586
207.0440559 8.559136322
211.0389705 8.444557677
235.0389705 9.961272915
237.0546206 21.13871737
247.0389705 10.03053926
265.0495352 14.86712222

Name: +ve in-silico MS/MS by CFM-ID for MXKOXVROBOCKLM-UHFFFAOYSA-N
ID: MXKOXVROBOCKLM-UHFFFAOYSA-N
Comment: Energy2
Num peaks: 10
56.99710569 2.985449951
155.0491413 19.37978188
167.0491413 7.493765322
179.0491413 7.415569035
181.0647913 4.900437172
183.0440559 5.562417991
207.0440559 18.20016277
219.0440559 8.08670517
235.0389705 3.75391515
247.0389705 3.78493686

Name: +ve in-silico MS/MS by CFM-ID for ISMKWHNBBIRWPK-UHFFFAOYSA-N
ID: ISMKWHNBBIRWPK-UHFFFAOYSA-N
Comment: Energy0
Num peaks: 6
15.02292652 0.7120830552
270.0760843 2.743311882
272.0917343 0.3437500993
282.0760843 7.07199491
284.0553488 0.2294744228
300.086649 86.80049033

Name: +ve in-silico MS/MS by CFM-ID for ISMKWHNBBIRWPK-UHFFFAOYSA-N
ID: ISMKWHNBBIRWPK-UHFFFAOYSA-N
Comment: Energy1
Num peaks: 7
113.0233204 8.053381621
115.0389705 3.759161971
186.0549549 16.22107324
200.070605 15.35894434
202.086255 3.421295844
282.0760843 10.97740115
300.086649 23.26360369

Name: +ve in-silico MS/MS by CFM-ID for ISMKWHNBBIRWPK-UHFFFAOYSA-N
ID: ISMKWHNBBIRWPK-UHFFFAOYSA-N
Comment: Energy2
Num peaks: 31
15.02292652 2.685334326
25.00727645 1.039090504
26.00252542 1.964513056
27.02292652 2.603142394
41.00219107 3.252718224
43.01784114 2.54390172
45.0334912 4.319431058
49.00727645 4.311096072
51.02292652 2.401552728
55.01784114 1.120339315
63.02292652 1.031445868
104.0494756 1.173592329
105.0334912 2.952608346
106.0651257 2.216077178
123.0076704 2.773543347
158.0600403 5.954492698
159.0440559 1.190370591
182.0600403 2.119034248
184.0756904 1.730983762
186.0549549 4.198276257
200.070605 2.361484582
252.0655196 1.119030077
254.0811697 3.22167383
255.0651853 1.581761588
256.0604342 2.997621673
264.0655196 4.562822708
270.0760843 1.000956854
272.0553488 1.121992346
274.0709989 1.340417207
282.0760843 8.536435082
300.086649 1.185101508

Name: +ve in-silico MS/MS by CFM-ID for FQAAQKUMVZEBCE-UHFFFAOYSA-N
ID: FQAAQKUMVZEBCE-UHFFFAOYSA-N
Comment: Energy0
Num peaks: 6
15.02292652 0.3622666375
106.0651257 0.4558563788
132.0443902 0.3195799734
270.0760843 0.8666339358
282.0760843 4.549209348
300.086649 91.36849711

Name: +ve in-silico MS/MS by CFM-ID for FQAAQKUMVZEBCE-UHFFFAOYSA-N
ID: FQAAQKUMVZEBCE-UHFFFAOYSA-N
Comment: Energy1
Num peaks: 11
41.00219107 8.625293709
109.0284058 2.358463027
134.0600403 2.574020156
162.0549549 2.909302344
190.0498695 2.517192688
192.0655196 2.437947408
218.0447842 2.66289412
232.0604342 47.96034906
272.0917343 2.592350864
282.0760843 2.799747504
300.086649 4.410213961

Name: +ve in-silico MS/MS by CFM-ID for FQAAQKUMVZEBCE-UHFFFAOYSA-N
ID: FQAAQKUMVZEBCE-UHFFFAOYSA-N
Comment: Energy2
Num peaks: 27
15.02292652 1.171146663
39.02292652 2.094932549
49.00727645 2.860657565
51.02292652 3.036962003
53.03857658 1.293139813
54.03382555 1.03177914
63.02292652 3.219379784
65.03857658 1.603589521
76.01817548 0.9369445837
77.00219107 1.691855986
78.03382555 1.621135162
79.01784114 1.825769513
79.05422664 1.301762727
81.0334912 1.228748509
90.03382555 1.217024002
93.0334912 1.157601239
104.0494756 16.59015865
105.0334912 3.773622475
106.0287402 1.048677319
106.0651257 10.97758736
107.0127558 1.378965385
108.0807757 1.756159935
118.0651257 2.041653027
132.0443902 9.912980856
134.0600403 3.481053405
174.0549549 1.070531821
282.0760843 1.15968986

Name: +ve in-silico MS/MS by CFM-ID for KHQFFURSLXTVSP-UHFFFAOYSA-N
ID: KHQFFURSLXTVSP-UHFFFAOYSA-N
Comment: Energy0
Num peaks: 6
253.0495352 1.280029833
264.0655196 3.773980966
270.0760843 1.015490088
271.0600999 1.366434302
282.0760843 34.92791759
300.086649 53.59950063

Name: +ve in-silico MS/MS by CFM-ID for KHQFFURSLXTVSP-UHFFFAOYSA-N
ID: KHQFFURSLXTVSP-UHFFFAOYSA-N
Comment: Energy1
Num peaks: 13
95.01275576 2.304888326
97.02840582 5.726103924
158.0600403 5.631167947
202.0498695 2.282472013
214.0498695 3.794895467
232.0604342 7.857700042
254.0811697 5.870903189
264.0655196 5.253476797
272.0917343 4.50125724
274.0709989 1.938820698
282.0760843 18.25273198
284.0553488 2.167386876
300.086649 14.74405725

Name: +ve in-silico MS/MS by CFM-ID for KHQFFURSLXTVSP-UHFFFAOYSA-N
ID: KHQFFURSLXTVSP-UHFFFAOYSA-N
Comment: Energy2
Num peaks: 29
15.02292652 1.838721918
39.02292652 3.237518215
49.00727645 2.662927751
51.02292652 1.324798146
53.00219107 0.7822244833
53.03857658 0.7908419315
56.99710569 0.9723459766
105.0334912 5.28795836
106.0651257 1.574496449
158.0600403 3.836145598
186.0549549 0.9712631177
188.070605 1.007445203
202.0498695 2.150309093
214.0498695 1.094732513
224.070605 1.738081288
238.086255 0.8945955366
240.0655196 0.7824076222
243.0651853 1.895821655
252.0655196 2.466888222
253.0495352 3.542607103
254.0811697 3.863575052
255.0651853 6.554455073
256.0604342 2.830641402
257.0444498 0.9406623988
264.0655196 11.53143278
266.0447842 4.264222294
270.0760843 1.455116607
282.0760843 8.098368977
284.0553488 2.139926237

Name: +ve in-silico MS/MS by CFM-ID for YSPUSOOVFKIEPC-UHFFFAOYSA-N
ID: YSPUSOOVFKIEPC-UHFFFAOYSA-N
Comment: Energy0
Num peaks: 6
15.02292652 0.630084684
264.0655196 1.41871991
270.0760843 0.7958750448
282.0760843 21.44189932
284.0553488 1.128286293
300.086649 70.90302457

Name: +ve in-silico MS/MS by CFM-ID for YSPUSOOVFKIEPC-UHFFFAOYSA-N
ID: YSPUSOOVFKIEPC-UHFFFAOYSA-N
Comment: Energy1
Num peaks: 18
212.070605 1.324451709
214.0498695 3.843958092
228.0655196 4.571743218
238.0498695 5.292140689
240.0655196 9.077467643
242.0447842 2.148144696
242.0811697 1.735636366
244.0604342 4.801717352
252.0655196 2.783994111
254.0811697 2.522575298
264.0655196 2.448610521
268.0604342 2.791838342
270.0760843 9.3402858
272.0917343 4.654962755
274.0709989 1.398802417
282.0760843 9.027452274
284.0553488 2.462529654
300.086649 11.05505389

Name: +ve in-silico MS/MS by CFM-ID for YSPUSOOVFKIEPC-UHFFFAOYSA-N
ID: YSPUSOOVFKIEPC-UHFFFAOYSA-N
Comment: Energy2
Num peaks: 31
15.02292652 1.214214652
65.00219107 1.504851705
135.0076704 1.046518716
185.0233204 1.095545731
198.0549549 1.987193698
200.070605 1.417140211
210.0549549 2.156365712
212.0342195 5.849233829
212.070605 2.150062377
214.0498695 5.427204509
216.0655196 1.251298595
222.0549549 1.177279434
224.070605 1.236119556
226.0498695 2.454663241
228.0655196 5.336623288
230.0447842 2.167991704
238.0498695 3.001409135
240.0655196 1.501450251
241.0495352 1.119589562
252.0655196 4.477972494
254.0447842 1.77400242
254.0811697 4.104194735
255.0651853 1.195199968
256.0604342 1.131809715
264.0655196 3.624700131
266.0447842 1.338364934
268.0604342 1.94776153
270.0760843 1.628505807
272.0917343 1.294865983
282.0760843 2.962811362
284.0553488 1.139704643

Name: +ve in-silico MS/MS by CFM-ID for ZGIHVXKNXKRXOM-UHFFFAOYSA-N
ID: ZGIHVXKNXKRXOM-UHFFFAOYSA-N
Comment: Energy0
Num peaks: 6
264.0655196 1.845390287
269.0444498 1.117110267
271.0600999 1.485954211
282.0760843 22.43312078
284.0553488 0.9510367803
300.086649 65.13875449

Name: +ve in-silico MS/MS by CFM-ID for ZGIHVXKNXKRXOM-UHFFFAOYSA-N
ID: ZGIHVXKNXKRXOM-UHFFFAOYSA-N
Comment: Energy1
Num peaks: 17
53.00219107 1.64307539
55.01784114 5.204574685
57.0334912 3.665475003
214.0498695 3.727112601
228.0655196 2.261613342
244.0604342 1.481999671
252.0655196 3.514056001
254.0811697 3.423117719
256.0604342 1.275585771
264.0655196 3.119379282
268.0604342 3.112267888
270.0760843 12.91726289
272.0917343 6.097058523
274.0709989 1.72349392
282.0760843 10.85677041
284.0553488 3.014002482
300.086649 14.23165921

Name: +ve in-silico MS/MS by CFM-ID for ZGIHVXKNXKRXOM-UHFFFAOYSA-N
ID: ZGIHVXKNXKRXOM-UHFFFAOYSA-N
Comment: Energy2
Num peaks: 31
39.02292652 1.134712716
43.01784114 1.135684416
53.00219107 1.343802091
55.01784114 1.910688134
65.00219107 1.178323262
135.0076704 2.551212787
137.0233204 1.620519027
161.0233204 4.484770439
198.0549549 1.531236042
199.0389705 1.803307179
203.0338851 1.023947802
212.0342195 2.017528735
212.070605 1.083463398
214.0498695 7.133217359
215.0338851 1.524560523
226.0498695 2.695939913
228.0655196 4.837842446
230.0447842 1.625178884
241.0495352 2.291354523
242.0447842 1.678840799
243.0651853 1.277137206
252.0655196 3.122685234
254.0447842 1.436816929
254.0811697 3.307608014
255.0651853 2.554734566
256.0604342 1.14554424
264.0655196 3.534606569
266.0447842 1.527324582
268.0604342 1.123247129
270.0760843 1.029888867
282.0760843 2.516353067

Name: +ve in-silico MS/MS by CFM-ID for CZAWUBFSZZXDIQ-UHFFFAOYSA-N
ID: CZAWUBFSZZXDIQ-UHFFFAOYSA-N
Comment: Energy0
Num peaks: 6
15.02292652 0.333969164
140.070605 0.9023351012
188.0342195 0.2946954326
270.0760843 0.7948728748
282.0760843 13.98086195
300.086649 81.8849334

Name: +ve in-silico MS/MS by CFM-ID for CZAWUBFSZZXDIQ-UHFFFAOYSA-N
ID: CZAWUBFSZZXDIQ-UHFFFAOYSA-N
Comment: Energy1
Num peaks: 7
51.02292652 1.663554377
190.0498695 4.878829318
270.0760843 2.553404858
272.0917343 14.16791005
274.0709989 3.04577103
282.0760843 21.11256335
300.086649 34.02506803

Name: +ve in-silico MS/MS by CFM-ID for CZAWUBFSZZXDIQ-UHFFFAOYSA-N
ID: CZAWUBFSZZXDIQ-UHFFFAOYSA-N
Comment: Energy2
Num peaks: 21
29.00219107 1.174625232
39.02292652 4.174101064
49.00727645 5.146534862
51.02292652 6.046434625
53.03857658 3.00308788
55.05422664 1.289988425
120.0443902 3.514916129
132.0443902 2.569737799
146.0236548 1.6711691
146.0600403 1.442430891
160.0393049 12.64792375
161.0233204 3.926833838
162.0549549 4.595678361
172.0393049 6.300483303
174.0549549 5.340185714
186.0185694 5.835868577
188.0342195 5.29272115
190.0498695 1.386175164
264.0655196 1.092685708
270.0760843 1.301622524
282.0760843 2.92208422

Name: +ve in-silico MS/MS by CFM-ID for HQVRYWBXAZUARW-UHFFFAOYSA-N
ID: HQVRYWBXAZUARW-UHFFFAOYSA-N
Comment: Energy0
Num peaks: 6
252.0655196 1.242199984
253.0495352 1.992847622
254.0811697 0.9226100012
264.0655196 13.22527123
266.0447842 1.010430403
282.0760843 78.96544977

Name: +ve in-silico MS/MS by CFM-ID for HQVRYWBXAZUARW-UHFFFAOYSA-N
ID: HQVRYWBXAZUARW-UHFFFAOYSA-N
Comment: Energy1
Num peaks: 6
252.0655196 5.339837745
254.0811697 13.32211383
256.0604342 4.14667708
264.0655196 14.30424973
266.0447842 5.544741832
282.0760843 41.24744335

Name: +ve in-silico MS/MS by CFM-ID for HQVRYWBXAZUARW-UHFFFAOYSA-N
ID: HQVRYWBXAZUARW-UHFFFAOYSA-N
Comment: Energy2
Num peaks: 26
15.02292652 3.125239521
26.00252542 1.020078533
39.02292652 2.264614807
49.00727645 4.175355712
51.02292652 1.471434016
105.0334912 6.711121615
106.0651257 1.718331091
149.0233204 1.304041248
158.0600403 1.575872504
172.0756904 1.332603132
182.0600403 1.563484065
186.0549549 1.293990921
198.0549549 1.96814678
210.0549549 2.35135764
214.0498695 1.156607215
224.070605 3.187420834
225.0546206 6.555292549
236.070605 1.583913968
237.0546206 5.367505298
238.0498695 5.859773091
239.0338851 3.496532317
252.0655196 3.247737504
254.0811697 1.512957676
256.0604342 1.179136277
264.0655196 11.95991697
266.0447842 3.79639925

Name: +ve in-silico MS/MS by CFM-ID for HKPLWJZQWGLGNK-UHFFFAOYSA-N
ID: HKPLWJZQWGLGNK-UHFFFAOYSA-N
Comment: Energy0
Num peaks: 6
15.02292652 0.6692412777
252.0655196 0.7811879431
254.0811697 0.1274924245
255.0651853 0.4059430632
264.0655196 16.17579834
282.0760843 80.78587834

Name: +ve in-silico MS/MS by CFM-ID for HKPLWJZQWGLGNK-UHFFFAOYSA-N
ID: HKPLWJZQWGLGNK-UHFFFAOYSA-N
Comment: Energy1
Num peaks: 6
238.0498695 1.986810831
252.0655196 3.437373273
254.0811697 12.04776617
256.0604342 4.489370525
264.0655196 20.24791759
282.0760843 48.6450667

Name: +ve in-silico MS/MS by CFM-ID for HKPLWJZQWGLGNK-UHFFFAOYSA-N
ID: HKPLWJZQWGLGNK-UHFFFAOYSA-N
Comment: Energy2
Num peaks: 21
15.02292652 2.062319217
26.00252542 1.594586171
53.00219107 1.12043012
65.00219107 1.615111081
105.0334912 1.397026245
121.0284058 2.376361105
145.0284058 1.872921399
161.0233204 1.922038514
198.0549549 1.829782906
212.070605 1.157488186
214.0498695 1.945529543
222.0549549 1.603931613
224.070605 2.581459576
225.0546206 9.801745459
236.070605 14.34281603
237.0546206 4.489489556
238.0498695 2.703010229
240.0655196 2.436280933
252.0655196 4.465211165
254.0811697 1.903477517
264.0655196 17.59850729

Name: +ve in-silico MS/MS by CFM-ID for NEXGXEPZSCVFIO-UHFFFAOYSA-N
ID: NEXGXEPZSCVFIO-UHFFFAOYSA-N
Comment: Energy0
Num peaks: 6
15.02292652 0.696009155
252.0655196 0.9895363431
254.0811697 0.4740915541
255.0651853 0.4150633426
264.0655196 16.04475008
282.0760843 79.95627144

Name: +ve in-silico MS/MS by CFM-ID for NEXGXEPZSCVFIO-UHFFFAOYSA-N
ID: NEXGXEPZSCVFIO-UHFFFAOYSA-N
Comment: Energy1
Num peaks: 6
240.0655196 2.628731411
252.0655196 3.599847322
254.0811697 13.44852153
256.0604342 4.027496757
264.0655196 19.7618422
282.0760843 46.46301425

Name: +ve in-silico MS/MS by CFM-ID for NEXGXEPZSCVFIO-UHFFFAOYSA-N
ID: NEXGXEPZSCVFIO-UHFFFAOYSA-N
Comment: Energy2
Num peaks: 15
15.02292652 4.325154518
26.00252542 1.49000326
49.00727645 1.403172109
121.0284058 2.515718893
212.070605 1.345830988
224.070605 4.415015509
225.0546206 11.80594441
236.070605 11.33251092
237.0546206 6.218929881
238.0498695 7.727307069
240.0655196 2.652499529
252.0655196 4.658698659
254.0811697 2.932570905
264.0655196 16.84974897
266.0447842 1.637112423

Name: +ve in-silico MS/MS by CFM-ID for NTILTLGFNYHJLO-UHFFFAOYSA-N
ID: NTILTLGFNYHJLO-UHFFFAOYSA-N
Comment: Energy0
Num peaks: 6
15.02292652 0.6675269955
240.0655196 0.2077208362
252.0655196 0.7921960932
255.0651853 0.4170633653
264.0655196 16.12797332
282.0760843 80.50506176

Name: +ve in-silico MS/MS by CFM-ID for NTILTLGFNYHJLO-UHFFFAOYSA-N
ID: NTILTLGFNYHJLO-UHFFFAOYSA-N
Comment: Energy1
Num peaks: 6
238.0498695 3.177012352
252.0655196 4.168827004
254.0811697 12.61682338
256.0604342 4.461096065
264.0655196 18.98244427
282.0760843 45.09683837

Name: +ve in-silico MS/MS by CFM-ID for NTILTLGFNYHJLO-UHFFFAOYSA-N
ID: NTILTLGFNYHJLO-UHFFFAOYSA-N
Comment: Energy2
Num peaks: 16
15.02292652 1.82677187
121.0284058 2.274699809
210.0549549 3.697551251
211.0389705 1.8228227
212.070605 1.641217911
222.0549549 4.499961487
223.0389705 2.011304481
224.070605 4.240662749
225.0546206 9.333115681
236.070605 16.05856875
237.0546206 4.265077132
238.0498695 5.008109763
240.0655196 2.975189124
252.0655196 3.741776554
254.0811697 2.739434972
264.0655196 14.23018712

Name: +ve in-silico MS/MS by CFM-ID for CNEAVBCNUHGYEG-UHFFFAOYSA-N
ID: CNEAVBCNUHGYEG-UHFFFAOYSA-N
Comment: Energy0
Num peaks: 6
15.02292652 0.7014268726
252.0655196 0.7873404796
255.0651853 0.1292122023
264.0655196 16.19701224
266.0447842 0.3338588511
282.0760843 80.93224748

Name: +ve in-silico MS/MS by CFM-ID for CNEAVBCNUHGYEG-UHFFFAOYSA-N
ID: CNEAVBCNUHGYEG-UHFFFAOYSA-N
Comment: Energy1
Num peaks: 6
238.0498695 3.688942272
252.0655196 4.189216765
254.0811697 12.47364232
256.0604342 4.196627006
264.0655196 21.14270451
282.0760843 44.95632202

Name: +ve in-silico MS/MS by CFM-ID for CNEAVBCNUHGYEG-UHFFFAOYSA-N
ID: CNEAVBCNUHGYEG-UHFFFAOYSA-N
Comment: Energy2
Num peaks: 19
15.02292652 3.725174693
26.00252542 2.530391493
39.02292652 6.074564643
41.03857658 1.46589271
198.0549549 2.211304633
210.0549549 7.373008094
211.0389705 2.091090632
212.070605 1.322314522
222.0549549 9.787548257
224.070605 2.849855212
225.0546206 4.351212912
236.070605 5.847876158
237.0546206 1.34120195
238.0498695 6.639478462
240.0655196 2.548281492
252.0655196 3.848505009
254.0811697 2.034001122
264.0655196 13.38906309
266.0447842 1.705235904

Name: +ve in-silico MS/MS by CFM-ID for IEKWAEDCQMHVDH-UHFFFAOYSA-N
ID: IEKWAEDCQMHVDH-UHFFFAOYSA-N
Comment: Energy0
Num peaks: 6
15.02292652 0.6741444869
250.0498695 0.3886015576
252.0655196 0.2663349038
255.0651853 0.421564906
264.0655196 15.18844642
282.0760843 81.56161217

Name: +ve in-silico MS/MS by CFM-ID for IEKWAEDCQMHVDH-UHFFFAOYSA-N
ID: IEKWAEDCQMHVDH-UHFFFAOYSA-N
Comment: Energy1
Num peaks: 6
224.070605 1.589541539
252.0655196 1.742472427
254.0811697 31.45779319
264.0655196 15.09687728
266.0447842 3.451367368
282.0760843 37.37402955

Name: +ve in-silico MS/MS by CFM-ID for IEKWAEDCQMHVDH-UHFFFAOYSA-N
ID: IEKWAEDCQMHVDH-UHFFFAOYSA-N
Comment: Energy2
Num peaks: 19
15.02292652 1.95962612
26.00252542 1.929767859
49.00727645 6.926318436
51.02292652 1.847376879
105.0334912 3.969792186
182.0600403 1.57741973
198.0549549 2.330398003
208.0756904 13.3518425
224.070605 6.717730171
225.0546206 2.375435192
226.086255 1.559800283
236.070605 4.236802662
237.0546206 4.364881563
238.0498695 2.596314818
240.0655196 5.049495456
250.0498695 2.288176919
254.0811697 1.620546642
264.0655196 12.79042329
266.0447842 2.570622787

Name: +ve in-silico MS/MS by CFM-ID for UJUXNQXDESRZSS-UHFFFAOYSA-N
ID: UJUXNQXDESRZSS-UHFFFAOYSA-N
Comment: Energy0
Num peaks: 6
15.02292652 0.6134825592
253.0495352 1.772337823
255.0651853 0.3481381395
264.0655196 27.88931057
266.0447842 0.3730066548
282.0760843 67.4809589

Name: +ve in-silico MS/MS by CFM-ID for UJUXNQXDESRZSS-UHFFFAOYSA-N
ID: UJUXNQXDESRZSS-UHFFFAOYSA-N
Comment: Energy1
Num peaks: 6
236.070605 6.011526972
238.0498695 2.079161062
238.086255 6.260690602
254.0811697 11.83750135
264.0655196 34.21201311
282.0760843 28.45542888

Name: +ve in-silico MS/MS by CFM-ID for UJUXNQXDESRZSS-UHFFFAOYSA-N
ID: UJUXNQXDESRZSS-UHFFFAOYSA-N
Comment: Energy2
Num peaks: 18
15.02292652 3.019281623
39.02292652 2.146535836
49.00727645 4.809889305
51.02292652 1.492705349
105.0334912 6.703181246
106.0651257 1.684897477
149.0233204 1.239651221
209.0597059 3.887055476
222.0549549 1.640600958
225.0546206 4.753628217
236.070605 10.59330344
237.0546206 5.961901303
238.0498695 6.594353005
239.0338851 2.207611293
252.0655196 2.083211899
254.0811697 1.515272224
264.0655196 17.78935392
266.0447842 2.40825775

Name: +ve in-silico MS/MS by CFM-ID for JWHXGMLCXNXQPT-UHFFFAOYSA-N
ID: JWHXGMLCXNXQPT-UHFFFAOYSA-N
Comment: Energy0
Num peaks: 6
31.01784114 0.5822713844
236.070605 1.274984552
252.0655196 35.68318936
264.0655196 16.6117897
266.0447842 0.5689527327
282.0760843 43.4350195

Name: +ve in-silico MS/MS by CFM-ID for JWHXGMLCXNXQPT-UHFFFAOYSA-N
ID: JWHXGMLCXNXQPT-UHFFFAOYSA-N
Comment: Energy1
Num peaks: 6
222.0549549 4.512326131
236.070605 3.149295446
252.0655196 40.34254935
254.0811697 4.3968935
264.0655196 16.93239722
282.0760843 17.08395777

Name: +ve in-silico MS/MS by CFM-ID for JWHXGMLCXNXQPT-UHFFFAOYSA-N
ID: JWHXGMLCXNXQPT-UHFFFAOYSA-N
Comment: Energy2
Num peaks: 11
31.01784114 1.847398905
49.00727645 2.934806031
51.02292652 1.968347476
81.0334912 1.884718784
105.0334912 2.535635126
222.0549549 19.72842894
224.070605 9.510694799
236.070605 12.29963596
238.0498695 4.831931689
252.0655196 17.72998487
264.0655196 5.096372378

Name: +ve in-silico MS/MS by CFM-ID for HTRZJOSNZJMACO-UHFFFAOYSA-N
ID: HTRZJOSNZJMACO-UHFFFAOYSA-N
Comment: Energy0
Num peaks: 6
15.02292652 0.6623928962
237.0546206 0.19966752
252.0655196 0.7184321638
255.0651853 0.3992525979
264.0655196 18.43636687
282.0760843 78.76703884

Name: +ve in-silico MS/MS by CFM-ID for HTRZJOSNZJMACO-UHFFFAOYSA-N
ID: HTRZJOSNZJMACO-UHFFFAOYSA-N
Comment: Energy1
Num peaks: 6
158.0600403 9.854064145
238.0498695 1.879125103
254.0811697 10.37258853
256.0604342 4.654555121
264.0655196 22.54505377
282.0760843 42.78019953

Name: +ve in-silico MS/MS by CFM-ID for HTRZJOSNZJMACO-UHFFFAOYSA-N
ID: HTRZJOSNZJMACO-UHFFFAOYSA-N
Comment: Energy2
Num peaks: 15
15.02292652 2.691487412
26.00252542 1.881768131
49.00727645 5.924284783
51.02292652 2.537316464
105.0334912 3.503234919
106.0651257 1.880826417
158.0600403 1.726088352
224.070605 3.011189609
225.0546206 7.287054272
236.070605 5.32925002
237.0546206 15.40600941
238.0498695 4.287582914
252.0655196 3.755126961
264.0655196 20.22689752
282.0760843 1.335338649

Name: +ve in-silico MS/MS by CFM-ID for IFGKGRYVKWXZCI-UHFFFAOYSA-N
ID: IFGKGRYVKWXZCI-UHFFFAOYSA-N
Comment: Energy0
Num peaks: 6
106.0651257 0.4593975738
132.0443902 0.5717624459
134.0600403 0.4057826464
252.0655196 0.8852746073
264.0655196 1.023308103
282.0760843 94.96221139

Name: +ve in-silico MS/MS by CFM-ID for IFGKGRYVKWXZCI-UHFFFAOYSA-N
ID: IFGKGRYVKWXZCI-UHFFFAOYSA-N
Comment: Energy1
Num peaks: 6
107.0127558 7.165777599
109.0284058 4.70632392
172.0393049 10.25534468
174.0549549 12.96366668
254.0811697 12.45945485
282.0760843 33.67494593

Name: +ve in-silico MS/MS by CFM-ID for IFGKGRYVKWXZCI-UHFFFAOYSA-N
ID: IFGKGRYVKWXZCI-UHFFFAOYSA-N
Comment: Energy2
Num peaks: 17
15.02292652 1.393668646
39.02292652 1.958183595
49.00727645 3.477386382
51.02292652 3.058956405
52.01817548 1.232634802
63.02292652 5.624722404
65.03857658 2.928429433
76.01817548 1.285514006
78.03382555 2.599487311
79.05422664 2.380025415
90.03382555 2.253139657
104.0494756 20.36889461
105.0334912 4.683663296
106.0651257 11.53442568
108.0807757 2.578482487
132.0443902 11.2655801
134.0600403 1.830951922

Name: +ve in-silico MS/MS by CFM-ID for DDVCTMAFHYNOGG-UHFFFAOYSA-N
ID: DDVCTMAFHYNOGG-UHFFFAOYSA-N
Comment: Energy0
Num peaks: 6
122.0600403 1.006850148
188.0342195 0.527360912
190.0498695 0.366468851
252.0655196 0.8162869574
264.0655196 10.98365471
282.0760843 84.96248381

Name: +ve in-silico MS/MS by CFM-ID for DDVCTMAFHYNOGG-UHFFFAOYSA-N
ID: DDVCTMAFHYNOGG-UHFFFAOYSA-N
Comment: Energy1
Num peaks: 6
122.0600403 2.560291934
252.0655196 2.240496619
254.0811697 17.09757674
256.0604342 4.255015104
264.0655196 14.47057406
282.0760843 47.03760205

Name: +ve in-silico MS/MS by CFM-ID for DDVCTMAFHYNOGG-UHFFFAOYSA-N
ID: DDVCTMAFHYNOGG-UHFFFAOYSA-N
Comment: Energy2
Num peaks: 17
29.00219107 1.672428312
49.00727645 2.514078465
51.02292652 4.313004557
120.0443902 5.08500604
132.0443902 3.566424751
144.0443902 1.49914163
145.0284058 2.399224047
146.0236548 2.258829527
160.0393049 16.85454596
161.0233204 5.343975075
162.0549549 2.788008889
172.0393049 8.693764795
186.0185694 6.132626427
188.0342195 9.26872338
190.0498695 1.766613918
252.0655196 2.838087927
264.0655196 3.51868694

Name: +ve in-silico MS/MS by CFM-ID for MKSFUPRIINEMSG-UHFFFAOYSA-N
ID: MKSFUPRIINEMSG-UHFFFAOYSA-N
Comment: Energy0
Num peaks: 6
15.02292652 0.6793759072
252.0655196 0.7212663982
253.0495352 1.820162645
264.0655196 15.41355432
266.0447842 1.054353226
282.0760843 77.63541632

Name: +ve in-silico MS/MS by CFM-ID for MKSFUPRIINEMSG-UHFFFAOYSA-N
ID: MKSFUPRIINEMSG-UHFFFAOYSA-N
Comment: Energy1
Num peaks: 7
214.0498695 10.40266982
250.0498695 2.792924538
254.0811697 7.249232714
256.0604342 2.834397534
264.0655196 22.58134794
266.0447842 4.233563629
282.0760843 31.91510737

Name: +ve in-silico MS/MS by CFM-ID for MKSFUPRIINEMSG-UHFFFAOYSA-N
ID: MKSFUPRIINEMSG-UHFFFAOYSA-N
Comment: Energy2
Num peaks: 27
15.02292652 2.086587917
53.00219107 0.9345520192
65.00219107 1.308369635
119.0127558 2.650803018
121.0284058 1.552722538
161.0233204 4.888405943
172.0393049 1.469759028
174.0549549 1.113170338
185.0233204 2.845076848
186.0549549 2.557076563
187.0389705 1.595442677
198.0549549 8.032944038
214.0498695 5.046325363
216.0655196 1.070311827
222.0549549 2.725123566
223.0389705 6.159651939
225.0546206 3.973105396
226.0498695 1.24755027
235.0389705 1.77951039
236.070605 5.014575589
237.0546206 4.268072187
238.0498695 4.584461431
239.0338851 1.718565228
250.0498695 1.858916753
252.0655196 2.425307505
264.0655196 5.237085424
266.0447842 2.34171419

Name: +ve in-silico MS/MS by CFM-ID for VGKCHWTWZGEFMF-UHFFFAOYSA-N
ID: VGKCHWTWZGEFMF-UHFFFAOYSA-N
Comment: Energy0
Num peaks: 6
15.02292652 0.6970456292
250.0498695 0.5954275511
252.0655196 0.7778571863
264.0655196 14.74318112
266.0447842 1.11073886
282.0760843 80.31595846

Name: +ve in-silico MS/MS by CFM-ID for VGKCHWTWZGEFMF-UHFFFAOYSA-N
ID: VGKCHWTWZGEFMF-UHFFFAOYSA-N
Comment: Energy1
Num peaks: 7
214.0498695 8.016763714
222.0549549 2.962907443
238.0498695 18.32140248
240.0655196 16.69355997
254.0811697 4.611876097
264.0655196 11.50669065
282.0760843 18.4499519

Name: +ve in-silico MS/MS by CFM-ID for VGKCHWTWZGEFMF-UHFFFAOYSA-N
ID: VGKCHWTWZGEFMF-UHFFFAOYSA-N
Comment: Energy2
Num peaks: 29
15.02292652 2.343034043
26.00252542 2.194973903
65.00219107 1.402478161
119.0127558 1.246610526
121.0284058 0.9781840551
161.0233204 1.470437158
162.0549549 1.094628526
172.0393049 2.368527962
185.0233204 2.519503969
186.0549549 2.955347527
187.0389705 1.032637401
196.0393049 1.219462141
198.0549549 8.770856071
210.0549549 4.357544357
211.0389705 1.952427087
214.0498695 5.367541529
216.0655196 1.031563543
222.0549549 5.601798665
223.0389705 2.742873798
224.070605 1.106654702
225.0546206 1.575811129
236.070605 5.494827363
237.0546206 1.255286914
238.0498695 5.701326636
240.0655196 1.232292238
250.0498695 2.581326265
252.0655196 3.027473145
264.0655196 5.198137102
266.0447842 2.537221348

Name: +ve in-silico MS/MS by CFM-ID for CJYVYHYVEJMLTP-UHFFFAOYSA-N
ID: CJYVYHYVEJMLTP-UHFFFAOYSA-N
Comment: Energy0
Num peaks: 6
15.02292652 0.7484726669
252.0655196 1.393257451
254.0811697 0.212614599
255.0651853 0.1561018799
264.0655196 2.495200553
282.0760843 93.94518108

Name: +ve in-silico MS/MS by CFM-ID for CJYVYHYVEJMLTP-UHFFFAOYSA-N
ID: CJYVYHYVEJMLTP-UHFFFAOYSA-N
Comment: Energy1
Num peaks: 6
97.02840582 5.65120195
158.0600403 5.842161442
200.070605 18.7386901
254.0811697 3.278912369
264.0655196 8.212575787
282.0760843 46.09777981

Name: +ve in-silico MS/MS by CFM-ID for CJYVYHYVEJMLTP-UHFFFAOYSA-N
ID: CJYVYHYVEJMLTP-UHFFFAOYSA-N
Comment: Energy2
Num peaks: 21
15.02292652 4.256725076
26.00252542 4.187397895
41.00219107 5.086196402
49.00727645 8.132189218
51.02292652 4.442967533
63.02292652 2.0753401
104.0494756 2.686815722
105.0334912 3.874312908
106.0651257 3.795956301
130.0651257 0.9603467226
158.0600403 4.316128142
182.0600403 3.500830622
200.070605 1.950201311
225.0546206 1.166034486
238.0498695 2.982891457
252.0655196 1.585355688
254.0447842 2.405229344
254.0811697 3.128319206
256.0604342 3.213328296
264.0655196 12.77106134
282.0760843 3.964572693

Name: +ve in-silico MS/MS by CFM-ID for JKIOKHQHQGQYOO-UHFFFAOYSA-N
ID: JKIOKHQHQGQYOO-UHFFFAOYSA-N
Comment: Energy0
Num peaks: 6
15.02292652 0.6702527836
224.070605 3.273842824
240.0655196 0.7921141025
253.0495352 1.895982217
264.0655196 14.48530287
282.0760843 76.39659592

Name: +ve in-silico MS/MS by CFM-ID for JKIOKHQHQGQYOO-UHFFFAOYSA-N
ID: JKIOKHQHQGQYOO-UHFFFAOYSA-N
Comment: Energy1
Num peaks: 6
224.070605 2.352992048
253.0495352 2.002861275
254.0811697 2.242278069
264.0655196 25.98183653
266.0447842 2.092694976
282.0760843 54.87810406

Name: +ve in-silico MS/MS by CFM-ID for JKIOKHQHQGQYOO-UHFFFAOYSA-N
ID: JKIOKHQHQGQYOO-UHFFFAOYSA-N
Comment: Energy2
Num peaks: 18
15.02292652 1.859922585
26.00252542 1.723011782
39.02292652 3.844150049
49.00727645 6.630769815
51.02292652 1.558819866
105.0334912 6.842819713
120.0443902 2.114852711
182.0600403 4.069718886
196.0756904 3.156405905
198.0549549 4.428168372
224.070605 17.29567463
235.0389705 2.831228942
237.0546206 5.491804315
238.0498695 1.544679205
239.0338851 1.889446811
240.0655196 5.654757257
264.0655196 5.926610284
266.0447842 3.297261503

Name: +ve in-silico MS/MS by CFM-ID for KDDKGMIBBQOBDR-UHFFFAOYSA-N
ID: KDDKGMIBBQOBDR-UHFFFAOYSA-N
Comment: Energy0
Num peaks: 14
96.96852159 3.764605947
98.98417166 14.22663849
121.0647913 0.8130229816
125.0597059 3.112106964
137.0597059 1.070554345
139.075356 7.038331446
149.0597059 2.6459134
151.075356 1.379367752
165.0546206 3.529546066
167.0702706 11.30556611
185.0808353 1.673574149
229.0260365 3.563287299
247.0366012 14.42148862
265.0471658 12.25152355

Name: +ve in-silico MS/MS by CFM-ID for KDDKGMIBBQOBDR-UHFFFAOYSA-N
ID: KDDKGMIBBQOBDR-UHFFFAOYSA-N
Comment: Energy1
Num peaks: 31
39.02292652 1.967508328
41.03857658 1.998244883
53.00219107 1.023603681
53.03857658 1.077696713
55.01784114 2.139850992
57.0334912 0.9598367735
65.00219107 0.7686507444
67.01784114 0.9708567111
69.0334912 2.055826404
81.0334912 1.335577864
96.96852159 2.011407962
98.98417166 11.54968725
107.0491413 0.8162788384
109.0284058 0.7429611742
109.0647913 0.7162513648
121.0284058 0.8236428744
121.0647913 1.5012062
123.0440559 0.7751842826
125.0597059 3.589839115
137.0597059 1.337013541
139.075356 8.784772202
149.0597059 4.929292532
151.075356 1.924311338
152.9947363 0.7607068654
165.0546206 1.517957623
167.0702706 10.88017169
169.0859207 0.8556742081
229.0260365 1.505159379
235.0366012 0.7486371204
247.0366012 3.515264613
265.0471658 1.6993611

Name: +ve in-silico MS/MS by CFM-ID for KDDKGMIBBQOBDR-UHFFFAOYSA-N
ID: KDDKGMIBBQOBDR-UHFFFAOYSA-N
Comment: Energy2
Num peaks: 31
27.02292652 1.836772744
39.02292652 11.47549945
41.03857658 7.148526847
43.05422664 1.363200782
45.06987671 1.294814278
49.00727645 2.339947465
51.02292652 5.21259138
53.00219107 0.8615500847
53.03857658 4.135615909
55.01784114 1.328761456
55.05422664 1.888524107
57.0334912 1.271644453
63.02292652 1.132296673
65.00219107 1.032916508
65.03857658 5.016243041
67.01784114 1.192215792
67.05422664 1.576068265
69.0334912 1.175606213
77.03857658 1.316249721
79.05422664 2.633292876
81.06987671 1.232174759
96.96852159 4.907043831
98.98417166 3.851336533
107.0491413 1.297122617
109.0647913 1.764787656
119.0491413 1.721376367
121.0647913 3.40958741
123.0804414 2.212453866
125.0597059 0.9772036552
139.075356 1.644019781
151.075356 0.7870832379

Name: +ve in-silico MS/MS by CFM-ID for OJHSAWODECTIRJ-UHFFFAOYSA-N
ID: OJHSAWODECTIRJ-UHFFFAOYSA-N
Comment: Energy0
Num peaks: 16
57.0334912 0.824639569
69.0334912 1.099910034
85.02840582 1.129657697
87.04405588 1.047025941
96.96852159 4.008080677
98.98417166 10.41249021
147.0440559 1.682704793
149.0597059 1.499238725
151.075356 2.39340068
165.0546206 0.8468032619
167.0702706 3.762349606
205.0260365 2.738168469
219.0416865 3.478105478
229.0260365 5.654856682
247.0366012 28.11484687
265.0471658 12.12186285

Name: +ve in-silico MS/MS by CFM-ID for OJHSAWODECTIRJ-UHFFFAOYSA-N
ID: OJHSAWODECTIRJ-UHFFFAOYSA-N
Comment: Energy1
Num peaks: 31
39.02292652 2.027960746
41.03857658 1.417817707
55.01784114 2.171143683
59.01275576 0.9371557906
67.01784114 0.8856223334
69.0334912 1.147493212
73.02840582 2.327962297
80.97360697 1.650132772
85.02840582 1.078076473
95.04914126 1.082283003
96.96852159 1.216692566
98.98417166 1.631816656
109.0647913 2.2081408
121.0647913 1.144121096
123.0804414 0.8620164528
137.0597059 3.150497277
147.0440559 1.063734498
149.0597059 0.8751101487
151.075356 0.9983878571
153.0546206 0.8724189838
155.0702706 2.157495335
167.0702706 2.592657129
201.0311219 1.639659082
203.0467719 0.9614353523
205.0260365 4.713053328
217.0260365 1.116101394
219.0416865 8.360870698
229.0260365 4.099404196
235.0366012 1.103267342
247.0366012 10.32126723
265.0471658 3.854374652

Name: +ve in-silico MS/MS by CFM-ID for OJHSAWODECTIRJ-UHFFFAOYSA-N
ID: OJHSAWODECTIRJ-UHFFFAOYSA-N
Comment: Energy2
Num peaks: 31
27.02292652 1.646872373
39.02292652 12.22855768
41.03857658 3.478815689
49.00727645 1.341283856
51.02292652 2.462624733
53.03857658 1.947843966
65.00219107 0.8534566918
65.03857658 2.075333412
68.99710569 1.419827984
69.0334912 1.448611916
77.00219107 1.509789673
80.97360697 2.135278509
83.01275576 1.792366206
85.02840582 1.027329755
87.04405588 0.9175386735
92.99710569 1.146537927
95.01275576 1.983033068
95.04914126 0.9879732352
96.96852159 5.301762036
97.02840582 1.75394371
98.98417166 5.884122766
107.0491413 5.243294018
109.0284058 1.027002406
109.0647913 2.648751128
113.0597059 1.289380901
119.0491413 1.408189282
121.0647913 5.102131097
123.0440559 1.232840017
123.0804414 2.120510923
147.0440559 1.241075436
151.075356 2.029534014

Name: +ve in-silico MS/MS by CFM-ID for JUFIEXMMGDPTON-UHFFFAOYSA-N
ID: JUFIEXMMGDPTON-UHFFFAOYSA-N
Comment: Energy0
Num peaks: 13
96.96852159 4.137238155
98.98417166 11.01366145
147.0440559 1.722862343
149.0597059 1.515029412
151.075356 2.474278784
165.0546206 0.8625028587
167.0702706 3.807873103
185.0808353 0.8276324616
205.0260365 2.562826509
219.0416865 3.548989394
229.0260365 5.907413411
247.0366012 29.28895258
265.0471658 12.66776142

Name: +ve in-silico MS/MS by CFM-ID for JUFIEXMMGDPTON-UHFFFAOYSA-N
ID: JUFIEXMMGDPTON-UHFFFAOYSA-N
Comment: Energy1
Num peaks: 31
39.02292652 2.559437233
41.03857658 1.674854546
53.03857658 1.110623516
55.01784114 1.833861967
59.01275576 0.903207487
69.0334912 1.494157527
73.02840582 2.465287978
80.97360697 1.534218481
81.0334912 0.9789762575
85.02840582 0.9879214829
95.04914126 1.144967857
96.96852159 1.147220722
98.98417166 1.686379987
99.04405588 1.155172545
109.0647913 2.086543136
121.0647913 1.004147782
137.0597059 2.796649334
147.0440559 0.9477288372
151.075356 0.9087606792
153.0546206 0.9284923222
155.0702706 2.033207422
167.0702706 2.3647473
201.0311219 1.495920466
203.0467719 0.9377199916
205.0260365 4.281230761
217.0260365 1.112446005
219.0416865 7.332757483
229.0260365 3.708333447
235.0366012 1.103419803
247.0366012 9.425813225
265.0471658 3.567499186

Name: +ve in-silico MS/MS by CFM-ID for JUFIEXMMGDPTON-UHFFFAOYSA-N
ID: JUFIEXMMGDPTON-UHFFFAOYSA-N
Comment: Energy2
Num peaks: 31
27.02292652 1.923440624
39.02292652 7.581568482
41.03857658 3.871982536
49.00727645 2.365940707
51.02292652 2.437502552
53.03857658 2.01594455
59.01275576 0.9533401309
65.03857658 1.405646129
68.99710569 2.115902156
71.01275576 1.230166986
73.02840582 1.35331269
77.00219107 0.907369632
78.95795691 0.8984748641
79.05422664 1.128027675
80.97360697 2.397989385
95.01275576 1.198017001
95.04914126 0.9698858924
96.96852159 6.582884348
98.98417166 8.019903002
105.0334912 5.241594341
107.0491413 4.528124179
109.0647913 2.377165364
119.0491413 1.426712345
121.0647913 5.195730664
123.0440559 0.984914687
123.0804414 2.513897994
137.0597059 0.7365165267
147.0440559 1.290516035
149.0597059 0.7853498451
151.075356 2.389604248
167.0702706 0.7456157058

Name: +ve in-silico MS/MS by CFM-ID for RSCWXKCMHZISEV-UHFFFAOYSA-N
ID: RSCWXKCMHZISEV-UHFFFAOYSA-N
Comment: Energy0
Num peaks: 25
43.01784114 2.081529152
59.01275576 2.537843489
74.98991214 1.23672286
76.03930485 4.786230718
77.0055622 1.054765973
116.0164612 2.506420911
118.0321113 2.80717618
143.0451185 1.245402398
145.0607686 2.291108981
146.0270259 1.032687097
162.0219405 3.650751662
175.0171895 0.9265313576
175.053575 1.156099179
177.0328396 4.180400507
179.0484896 1.348622401
189.0505978 6.116376258
190.0168552 3.352221743
203.0484896 2.126246169
204.0325052 1.085756599
219.0434043 4.094876646
221.0226688 2.160786421
221.0590543 11.00944104
223.0383189 3.157079489
247.0383189 2.590715509
265.0488836 11.5854884

Name: +ve in-silico MS/MS by CFM-ID for RSCWXKCMHZISEV-UHFFFAOYSA-N
ID: RSCWXKCMHZISEV-UHFFFAOYSA-N
Comment: Energy1
Num peaks: 30
28.01817548 1.730615987
41.00219107 0.8468356016
43.01784114 3.47784807
58.02874017 2.228942722
58.99499752 0.986977565
59.01275576 4.58573907
62.02365479 1.007659479
72.97426207 1.255892841
74.98991214 7.345310425
76.03930485 9.880296461
77.0055622 6.95667794
86.02365479 1.626212827
101.0055622 1.042754965
116.0164612 0.9707944641
117.9957258 0.8224243128
118.0321113 10.22691324
120.0113759 1.711805907
143.0451185 0.8617240939
144.0113759 0.8565766511
145.0607686 2.074102003
146.0270259 1.682607396
162.0219405 7.061825072
175.053575 1.639078911
177.0328396 2.237221271
189.0505978 1.240065692
190.0168552 1.267284995
204.0325052 1.01170475
219.0434043 1.494498392
221.0590543 1.566358573
265.0488836 0.8741985549

Name: +ve in-silico MS/MS by CFM-ID for RSCWXKCMHZISEV-UHFFFAOYSA-N
ID: RSCWXKCMHZISEV-UHFFFAOYSA-N
Comment: Energy2
Num peaks: 30
28.01817548 5.19150835
41.00219107 1.220068713
43.01784114 1.145721874
44.99710569 2.010840709
56.97934745 2.23161047
58.02874017 1.820072336
58.99499752 1.374937136
59.01275576 1.854457379
61.01064758 0.8250793272
74.02365479 0.9858162219
74.98991214 2.074423727
76.03930485 4.811260349
86.02365479 4.770712088
88.03930485 1.346929396
101.0055622 1.103001315
116.0164612 7.874676275
117.9957258 4.108573593
118.0321113 9.39194575
120.0113759 3.891076413
143.0451185 1.110921055
145.0607686 3.1970589
146.0270259 2.956248719
148.0062905 1.584726367
162.0219405 1.269131847
175.0171895 2.21326766
175.053575 0.947539925
177.0328396 6.584298558
179.0484896 0.9660819445
191.0484896 0.8125031995
203.0484896 0.7762838327

Name: +ve in-silico MS/MS by CFM-ID for RCLNKXKTAGSZLK-UHFFFAOYSA-N
ID: RCLNKXKTAGSZLK-UHFFFAOYSA-N
Comment: Energy0
Num peaks: 6
82.03997355 27.59687131
84.05562361 5.994914094
128.0454529 11.12300894
198.0873177 10.22106991
216.0978823 25.96043713
260.0877116 5.033743459

Name: +ve in-silico MS/MS by CFM-ID for RCLNKXKTAGSZLK-UHFFFAOYSA-N
ID: RCLNKXKTAGSZLK-UHFFFAOYSA-N
Comment: Energy1
Num peaks: 7
82.03997355 43.84763681
84.05562361 8.402091391
99.01890376 3.557605633
110.0348882 3.220657412
128.0454529 10.98602094
198.0873177 6.408919594
216.0978823 3.92600581

Name: +ve in-silico MS/MS by CFM-ID for RCLNKXKTAGSZLK-UHFFFAOYSA-N
ID: RCLNKXKTAGSZLK-UHFFFAOYSA-N
Comment: Energy2
Num peaks: 13
42.03382555 0.8791491618
43.01784114 1.012499151
44.99710569 0.7427191495
55.02907452 1.001240771
69.04472458 1.758645257
82.03997355 48.92239925
84.05562361 7.230375197
110.0348882 2.316129413
112.0505382 2.119222825
128.0454529 9.57603927
142.0611029 0.9783870351
172.0716676 1.078635737
198.0873177 3.062826913

Name: +ve in-silico MS/MS by CFM-ID for PQKNFGCYKGTAGQ-UHFFFAOYSA-N
ID: PQKNFGCYKGTAGQ-UHFFFAOYSA-N
Comment: Energy0
Num peaks: 20
44.04947561 2.277637745
55.01784114 8.483838571
72.04439023 1.479813165
76.02154661 3.130138971
78.03719668 0.9014400031
84.04439023 1.210114353
94.02874017 1.728591324
98.0600403 6.678897144
100.0756904 1.363663226
111.0440559 0.8892534685
126.0008112 3.094022934
129.0546206 0.8867025122
130.0321113 4.472067819
132.0477614 5.312047095
188.0739761 3.639486779
190.0896262 1.060760824
206.0845408 2.964345321
224.0739761 8.683182253
242.0845408 14.19070973
260.0951055 7.695332304

Name: +ve in-silico MS/MS by CFM-ID for PQKNFGCYKGTAGQ-UHFFFAOYSA-N
ID: PQKNFGCYKGTAGQ-UHFFFAOYSA-N
Comment: Energy1
Num peaks: 29
27.02292652 1.667581569
42.03382555 0.7836656305
43.01784114 1.090439042
44.04947561 6.492277787
46.06512568 1.045933051
55.01784114 10.20346074
57.0334912 1.787865912
59.04914126 1.560653249
76.02154661 3.634756934
84.04439023 1.114662928
98.0600403 3.409664692
100.0756904 1.092298519
111.0440559 3.845063612
113.0597059 1.037672153
118.0321113 1.199258647
129.0546206 3.045771535
130.0321113 0.698816548
132.0477614 1.519221855
148.042676 2.409413073
171.047427 2.287559501
184.042676 0.9012353292
188.0739761 9.384113794
189.0579917 1.837925465
190.0896262 2.255287921
202.0532407 0.8420699196
206.0845408 4.158237417
224.0739761 5.168602944
242.0845408 4.53690912
260.0951055 1.373912411

Name: +ve in-silico MS/MS by CFM-ID for PQKNFGCYKGTAGQ-UHFFFAOYSA-N
ID: PQKNFGCYKGTAGQ-UHFFFAOYSA-N
Comment: Energy2
Num peaks: 28
27.02292652 1.654006856
39.02292652 0.8880620435
40.01817548 2.105699571
42.03382555 4.283742887
44.04947561 14.79974781
46.06512568 1.513419499
53.00219107 2.252166651
55.01784114 12.34146791
61.01064758 1.039208214
63.02629764 0.8144618344
67.01784114 0.6372205592
71.99024648 1.410353029
72.04439023 1.713539993
74.00589655 2.84488863
76.02154661 15.12755654
78.03719668 2.326978834
83.04914126 0.9291628532
94.02874017 1.10527444
98.0600403 2.135642918
100.0756904 0.5962580702
104.0164612 1.92744517
118.0321113 0.7557537431
126.0008112 1.074898017
130.0321113 1.439091169
143.0161269 0.6383474
145.0317769 1.119354174
148.042676 1.373271186
188.0739761 1.67647506

Name: +ve in-silico MS/MS by CFM-ID for YWINPXZNRVJOOY-UHFFFAOYSA-N
ID: YWINPXZNRVJOOY-UHFFFAOYSA-N
Comment: Energy0
Num peaks: 6
89.02332044 5.732942698
212.070605 15.18745016
240.0655196 3.262163285
264.0655196 6.091139723
282.0760843 26.53932287
300.086649 31.00655296

Name: +ve in-silico MS/MS by CFM-ID for YWINPXZNRVJOOY-UHFFFAOYSA-N
ID: YWINPXZNRVJOOY-UHFFFAOYSA-N
Comment: Energy1
Num peaks: 10
43.01784114 2.719996926
59.01275576 5.990692995
71.01275576 4.699571611
89.02332044 6.722625928
212.070605 28.21524603
240.0655196 7.33013941
254.0811697 3.960178653
264.0655196 4.959247108
282.0760843 11.5771619
300.086649 6.343942375

Name: +ve in-silico MS/MS by CFM-ID for YWINPXZNRVJOOY-UHFFFAOYSA-N
ID: YWINPXZNRVJOOY-UHFFFAOYSA-N
Comment: Energy2
Num peaks: 27
15.02292652 1.257944557
41.00219107 4.012964229
43.01784114 7.375994686
45.0334912 2.489261143
49.00727645 3.08201375
51.02292652 3.306864152
59.01275576 7.14160711
66.03382555 2.020440608
68.99710569 1.204518331
71.01275576 5.44103075
89.02332044 2.295820205
92.0130901 3.214119928
134.0236548 1.400915035
159.0440559 1.452573053
184.0393049 1.081893676
185.0597059 1.67541041
186.0549549 1.082432046
196.0756904 3.903209977
197.0597059 1.28970197
198.0549549 1.744990129
212.070605 12.42759666
222.0549549 1.737804777
236.070605 2.518603829
238.086255 2.127262718
240.0655196 1.108269679
254.0811697 2.317210017
264.0655196 1.581753931

Name: +ve in-silico MS/MS by CFM-ID for YPPVPNDJERROSB-UHFFFAOYSA-N
ID: YPPVPNDJERROSB-UHFFFAOYSA-N
Comment: Energy0
Num peaks: 6
190.086255 1.688095095
214.0498695 6.413814451
218.0811697 1.584239847
232.0604342 7.360628134
242.0811697 11.3619128
260.0917343 55.85311794

Name: +ve in-silico MS/MS by CFM-ID for YPPVPNDJERROSB-UHFFFAOYSA-N
ID: YPPVPNDJERROSB-UHFFFAOYSA-N
Comment: Energy1
Num peaks: 26
47.04914126 1.052257826
53.00219107 2.019726576
55.01784114 3.018647461
79.01784114 1.055322824
95.01275576 1.322449573
97.02840582 3.256752737
137.0597059 1.890503911
146.0236548 0.7822550714
148.0393049 0.9202237669
172.0393049 1.308352404
176.070605 1.567681913
186.0549549 1.125707353
190.086255 0.8043871148
202.0498695 1.052160384
204.0655196 1.462009409
206.0811697 1.368414516
214.0498695 11.30327118
216.0655196 2.82672551
218.0811697 1.264927022
224.070605 1.152417365
228.0655196 0.8238513212
230.0811697 0.9411722052
232.0604342 7.534680653
232.0968197 2.825326966
242.0811697 8.907737528
260.0917343 18.90067971

Name: +ve in-silico MS/MS by CFM-ID for YPPVPNDJERROSB-UHFFFAOYSA-N
ID: YPPVPNDJERROSB-UHFFFAOYSA-N
Comment: Energy2
Num peaks: 31
41.00219107 3.321069711
51.02292652 1.372395438
78.03382555 1.067482655
94.02874017 1.975403056
96.00800472 1.093696756
130.0287402 1.81227
137.0597059 2.445649277
144.0443902 5.223832679
146.0236548 3.727903475
146.0600403 2.331052871
148.0393049 3.642341886
150.0549549 1.208202726
152.070605 1.402091855
160.0393049 1.959135884
162.0185694 1.328653572
162.0549549 7.58963617
164.0342195 2.033264103
164.070605 1.143867414
172.0393049 1.991662531
178.0498695 2.893170736
184.0393049 1.23752735
186.0549549 3.555782757
188.0342195 2.07907789
188.070605 1.397954034
190.086255 1.516049108
198.0549549 1.45457155
204.0655196 1.060474828
214.0498695 3.011609073
216.0655196 1.813958876
218.0811697 1.205540827
234.0760843 1.314950681

Name: +ve in-silico MS/MS by CFM-ID for FGWCDJLQSPRJTH-UHFFFAOYSA-N
ID: FGWCDJLQSPRJTH-UHFFFAOYSA-N
Comment: Energy0
Num peaks: 9
136.0756904 3.465344035
206.0811697 4.062043066
214.0498695 5.566627941
216.0655196 1.667574928
218.0811697 1.973959487
232.0604342 4.972597779
242.0811697 10.616389
243.0651853 7.771303155
260.0917343 40.55700354

Name: +ve in-silico MS/MS by CFM-ID for FGWCDJLQSPRJTH-UHFFFAOYSA-N
ID: FGWCDJLQSPRJTH-UHFFFAOYSA-N
Comment: Energy1
Num peaks: 31
47.04914126 0.6722188834
53.00219107 2.647541102
55.01784114 1.002997953
67.01784114 0.6570977462
69.0334912 0.7282561897
73.06479133 0.6496782872
79.01784114 1.087356041
108.0443902 2.127065005
110.0600403 3.165541313
119.0491413 5.956811878
125.0233204 0.7321109077
134.0600403 1.982196016
136.0756904 13.94030182
202.0498695 1.468909393
204.0655196 1.969702954
206.0811697 1.596893411
208.0968197 0.9179097539
214.0498695 6.738973275
216.0655196 1.227634788
217.0495352 0.8745572251
224.070605 0.8446091926
225.0546206 1.385456488
228.0655196 0.7776317794
230.0811697 0.8373782299
231.0651853 0.6669487429
232.0604342 4.070276608
232.0968197 2.304374163
233.0808353 0.964664872
242.0811697 5.907923174
243.0651853 2.521484031
260.0917343 9.363320483

Name: +ve in-silico MS/MS by CFM-ID for FGWCDJLQSPRJTH-UHFFFAOYSA-N
ID: FGWCDJLQSPRJTH-UHFFFAOYSA-N
Comment: Energy2
Num peaks: 31
41.00219107 3.402826163
49.00727645 0.8393630486
51.02292652 1.859983835
53.00219107 7.062706587
55.01784114 1.805967848
66.03382555 2.161101574
67.01784114 1.52505662
76.01817548 1.630583728
78.03382555 1.854349153
79.01784114 1.027442263
80.04947561 2.700637004
81.0334912 0.8776635666
108.0443902 4.532727218
119.0491413 2.047416779
124.0393049 3.142379834
132.0443902 1.634271517
136.0393049 1.336784906
136.0756904 4.080515913
148.0393049 1.085730103
154.086255 1.090995581
160.0393049 3.438991743
162.0549549 2.996596671
164.0342195 1.095101224
172.0393049 1.048362198
176.0342195 0.9703057623
178.0498695 3.371415431
190.086255 0.952324318
200.070605 0.9269497488
214.0498695 2.001669608
216.0655196 1.441428369
218.0811697 0.9023604712

Name: +ve in-silico MS/MS by CFM-ID for URZFBZFKGNZICA-UHFFFAOYSA-N
ID: URZFBZFKGNZICA-UHFFFAOYSA-N
Comment: Energy0
Num peaks: 12
91.01784114 2.020824464
107.0127558 2.006843126
109.0284058 3.941564478
117.0334912 1.609979193
121.0647913 3.351895403
198.0549549 1.477367019
214.0498695 3.743161257
214.086255 7.062024974
224.070605 2.807957225
232.0604342 2.925343933
242.0811697 20.11574386
260.0917343 29.60275618

Name: +ve in-silico MS/MS by CFM-ID for URZFBZFKGNZICA-UHFFFAOYSA-N
ID: URZFBZFKGNZICA-UHFFFAOYSA-N
Comment: Energy1
Num peaks: 25
53.00219107 1.066445636
71.01275576 1.488347337
83.01275576 1.121707748
162.0549549 1.375518639
163.075356 0.9019229802
168.0443902 1.219866288
170.0600403 1.204649696
174.0549549 1.367940284
184.0393049 3.837281196
186.0549549 2.476273579
188.070605 10.38865836
190.086255 1.446747489
196.0393049 1.42350189
198.0549549 3.132859746
200.070605 4.327743799
212.070605 0.8303972347
214.0498695 4.55805938
214.086255 10.85904318
216.0655196 2.751897321
216.1019051 1.048831782
224.070605 2.101666651
232.0604342 3.497064219
234.0760843 4.094973948
242.0811697 7.62682802
260.0917343 6.003690937

Name: +ve in-silico MS/MS by CFM-ID for URZFBZFKGNZICA-UHFFFAOYSA-N
ID: URZFBZFKGNZICA-UHFFFAOYSA-N
Comment: Energy2
Num peaks: 31
39.02292652 2.633882124
49.00727645 3.650918948
51.02292652 5.188835472
53.03857658 0.9461520122
59.01275576 2.464789026
63.02292652 7.26640688
65.03857658 6.3799806
83.01275576 0.8927252866
93.0334912 1.592313339
95.04914126 0.8752462296
107.0127558 0.9189251966
109.0284058 1.907043673
111.0440559 0.9258125395
117.0334912 1.875370543
118.0287402 1.571258882
119.0491413 1.495980995
121.0647913 1.326346639
144.0443902 1.114874694
156.0443902 1.039135026
168.0443902 5.317221256
170.0600403 2.068932106
172.0393049 3.134458836
172.0756904 1.638813555
174.0549549 1.298297918
184.0393049 3.521856693
186.0549549 2.820035957
188.0342195 1.637480452
188.070605 1.619054982
198.0549549 1.529892362
214.0498695 2.166035213
216.0655196 1.183503091

Name: +ve in-silico MS/MS by CFM-ID for ITCDHALSOOEZAE-UHFFFAOYSA-N
ID: ITCDHALSOOEZAE-UHFFFAOYSA-N
Comment: Energy0
Num peaks: 12
91.01784114 2.062365415
107.0127558 2.086284863
109.0284058 4.089011489
121.0647913 3.495160284
198.0549549 1.977976519
200.070605 2.965803031
214.0498695 3.992207723
214.086255 2.837015884
224.070605 2.871383866
232.0604342 3.176522218
242.0811697 20.8426236
260.0917343 31.10358712

Name: +ve in-silico MS/MS by CFM-ID for ITCDHALSOOEZAE-UHFFFAOYSA-N
ID: ITCDHALSOOEZAE-UHFFFAOYSA-N
Comment: Energy1
Num peaks: 28
27.02292652 1.229873082
39.02292652 2.128782371
41.03857658 1.484666757
109.0284058 0.92470436
121.0647913 0.9408573764
144.0443902 0.8926692639
162.0549549 1.104335045
168.0443902 1.083627081
170.0600403 1.218663445
184.0393049 1.455513459
186.0549549 2.765369556
188.070605 5.521694672
190.086255 7.153043281
196.0393049 1.767171572
198.0549549 1.402739874
200.070605 1.717975952
212.0342195 1.101425014
212.070605 0.8852099332
214.0498695 6.085235703
214.086255 7.645514816
216.0655196 2.223432895
216.1019051 1.53147198
224.070605 2.498045833
230.0447842 0.9501446432
232.0604342 5.009762775
234.0760843 1.465287215
242.0811697 9.777780947
260.0917343 8.460697412

Name: +ve in-silico MS/MS by CFM-ID for ITCDHALSOOEZAE-UHFFFAOYSA-N
ID: ITCDHALSOOEZAE-UHFFFAOYSA-N
Comment: Energy2
Num peaks: 31
39.02292652 4.72808679
41.03857658 1.267255423
49.00727645 2.172427249
51.02292652 3.889760352
54.03382555 1.053393466
59.01275576 1.653329371
63.02292652 7.105190592
65.03857658 5.717796694
68.99710569 0.8895972836
93.0334912 1.604282371
95.04914126 0.8945643461
107.0127558 1.46268975
109.0284058 2.264085126
111.0440559 1.130951073
117.0334912 2.595881405
118.0651257 1.123781786
119.0491413 2.624089556
121.0647913 2.101812781
128.0494756 4.813803029
144.0443902 3.827137739
146.0600403 2.453278769
156.0443902 2.487471996
162.0549549 1.675053047
168.0443902 2.804949295
170.0600403 1.126361777
172.0393049 1.611236227
184.0393049 1.856846484
186.0549549 1.256863302
196.0393049 0.9496636481
214.0498695 2.274770462
216.0655196 0.7987367413

Name: +ve in-silico MS/MS by CFM-ID for IDQDFGMEGIEHPA-UHFFFAOYSA-N
ID: IDQDFGMEGIEHPA-UHFFFAOYSA-N
Comment: Energy0
Num peaks: 6
117.0334912 2.116559644
121.0647913 4.281087998
214.0498695 6.857252985
232.0604342 5.612756555
242.0811697 16.49400213
260.0917343 50.33493403

Name: +ve in-silico MS/MS by CFM-ID for IDQDFGMEGIEHPA-UHFFFAOYSA-N
ID: IDQDFGMEGIEHPA-UHFFFAOYSA-N
Comment: Energy1
Num peaks: 14
47.04914126 1.137127724
71.01275576 1.035279026
73.02840582 1.192821336
111.0440559 3.093560561
121.0647913 1.368773532
140.0342195 1.914315017
198.0549549 1.338501467
214.0498695 16.15939875
216.0655196 3.436630853
224.070605 2.758212787
230.0811697 0.933872818
232.0604342 6.783214409
242.0811697 17.73567324
260.0917343 21.26115859

Name: +ve in-silico MS/MS by CFM-ID for IDQDFGMEGIEHPA-UHFFFAOYSA-N
ID: IDQDFGMEGIEHPA-UHFFFAOYSA-N
Comment: Energy2
Num peaks: 31
25.00727645 0.8152354434
39.02292652 3.615889974
40.01817548 1.195008523
41.00219107 0.974023953
49.00727645 2.371163036
51.02292652 4.003948503
63.02292652 1.612627328
65.03857658 4.262973971
67.01784114 0.8512684535
69.0334912 1.261130254
79.01784114 0.7502208215
81.0334912 0.7714968066
95.04914126 1.057381572
117.0334912 7.474590367
118.0287402 4.091083318
119.0491413 4.416115634
121.0647913 1.760596442
144.0443902 3.595346485
146.0600403 0.7664944903
148.0393049 2.965569874
160.0393049 2.636370421
164.0342195 1.481501067
172.0393049 3.590004588
174.0549549 2.114151362
176.0342195 0.7563953778
186.0549549 1.356274644
188.0342195 0.9427695289
198.0549549 2.213440366
214.0498695 7.592103043
216.0655196 2.685619129
218.0811697 0.762504162

Name: +ve in-silico MS/MS by CFM-ID for VVUKZLPIAIINSE-UHFFFAOYSA-N
ID: VVUKZLPIAIINSE-UHFFFAOYSA-N
Comment: Energy0
Num peaks: 6
117.0334912 15.28436547
119.0491413 16.99299955
216.0655196 0.8421928619
232.0604342 6.131724679
242.0811697 9.282251656
260.0917343 45.07667373

Name: +ve in-silico MS/MS by CFM-ID for VVUKZLPIAIINSE-UHFFFAOYSA-N
ID: VVUKZLPIAIINSE-UHFFFAOYSA-N
Comment: Energy1
Num peaks: 12
53.00219107 1.772931698
55.01784114 3.36507669
111.0440559 8.329911792
119.0491413 2.638690084
202.0498695 1.509836164
204.0655196 1.749457513
214.0498695 1.965014564
216.0655196 2.837571939
224.070605 1.901802286
232.0604342 10.28345118
242.0811697 17.32238535
260.0917343 27.08287065

Name: +ve in-silico MS/MS by CFM-ID for VVUKZLPIAIINSE-UHFFFAOYSA-N
ID: VVUKZLPIAIINSE-UHFFFAOYSA-N
Comment: Energy2
Num peaks: 26
25.00727645 0.7502272581
39.02292652 6.576868207
41.00219107 2.892894364
49.00727645 4.575800524
51.02292652 6.796574302
63.02292652 6.632729772
65.03857658 9.431916044
67.01784114 1.16289206
79.01784114 0.8509995055
81.0334912 0.8631894819
91.01784114 2.344551706
93.0334912 1.542001511
95.04914126 0.8591747898
117.0334912 11.40498329
119.0491413 6.761729961
121.0647913 2.21537672
124.0393049 0.7471462351
164.0342195 0.750154338
178.0498695 2.084682302
186.0185694 3.042236001
198.0549549 0.7719518005
200.070605 0.6877173769
204.0655196 1.045513727
214.0498695 1.983598908
216.0655196 2.424534567
232.0604342 1.201406116

Name: +ve in-silico MS/MS by CFM-ID for LFVRMQOHHQMHKE-UHFFFAOYSA-N
ID: LFVRMQOHHQMHKE-UHFFFAOYSA-N
Comment: Energy0
Num peaks: 17
15.02292652 1.473309524
73.01064758 1.661060825
88.02154661 2.158887064
90.03719668 1.02185742
91.05422664 28.12032592
93.06987671 1.59787152
106.0321113 1.138090553
132.0113759 4.934348024
136.0215466 1.76327035
138.0371967 5.528708529
140.0528467 1.124744672
169.0793958 4.702903705
193.0099959 2.021125578
195.0586604 2.083950946
226.064474 2.823447938
282.0729306 2.887983325
300.0834952 15.85116645

Name: +ve in-silico MS/MS by CFM-ID for LFVRMQOHHQMHKE-UHFFFAOYSA-N
ID: LFVRMQOHHQMHKE-UHFFFAOYSA-N
Comment: Energy1
Num peaks: 6
27.02292652 2.004524685
56.97934745 1.937689212
70.99499752 1.924063485
73.01064758 28.91346713
91.05422664 43.45981083
132.0113759 2.056476033

Name: +ve in-silico MS/MS by CFM-ID for LFVRMQOHHQMHKE-UHFFFAOYSA-N
ID: LFVRMQOHHQMHKE-UHFFFAOYSA-N
Comment: Energy2
Num peaks: 16
15.02292652 2.869295631
41.03857658 0.7979347347
49.00727645 0.9153664784
51.02292652 1.204270548
59.99024648 0.8755312625
63.02292652 1.448721291
65.03857658 3.496413677
73.01064758 1.412862769
75.02292652 3.069751364
79.05422664 1.008120138
88.02154661 3.256700091
91.05422664 49.04786482
93.06987671 3.317551931
106.0651257 1.080326093
136.0215466 2.341077832
138.0371967 4.395312995

Name: +ve in-silico MS/MS by CFM-ID for YBPWRZILLCMVHE-UHFFFAOYSA-N
ID: YBPWRZILLCMVHE-UHFFFAOYSA-N
Comment: Energy0
Num peaks: 6
15.02292652 0.5689329688
214.086255 16.16750383
216.0655196 0.5397187214
216.1019051 1.509438468
242.0811697 20.48386389
260.0917343 58.28152387

Name: +ve in-silico MS/MS by CFM-ID for YBPWRZILLCMVHE-UHFFFAOYSA-N
ID: YBPWRZILLCMVHE-UHFFFAOYSA-N
Comment: Energy1
Num peaks: 6
105.0334912 3.953330587
198.0913404 0.9216417113
214.086255 32.25436463
216.1019051 10.108139
242.0811697 23.72974713
260.0917343 20.33724479

Name: +ve in-silico MS/MS by CFM-ID for YBPWRZILLCMVHE-UHFFFAOYSA-N
ID: YBPWRZILLCMVHE-UHFFFAOYSA-N
Comment: Energy2
Num peaks: 24
39.02292652 1.776355467
49.00727645 3.403643539
51.02292652 12.16939413
53.03857658 1.733228947
63.02292652 2.138001369
67.01784114 9.155046051
95.01275576 1.912839211
104.0494756 1.327204914
105.0334912 2.648870817
130.0651257 2.235138511
138.0549549 1.862343511
144.0443902 2.069928744
146.0600403 1.572794328
158.0600403 1.389863155
172.0756904 11.38342417
174.0549549 1.377441972
186.0549549 1.343429248
188.070605 2.540383125
198.0549549 1.754716182
198.0913404 1.63163289
200.070605 4.779086673
214.086255 7.11086569
216.0655196 2.100230409
242.0811697 1.767311027

Name: +ve in-silico MS/MS by CFM-ID for WWZBZLXSKWQMKG-UHFFFAOYSA-N
ID: WWZBZLXSKWQMKG-UHFFFAOYSA-N
Comment: Energy0
Num peaks: 6
214.086255 6.783085037
216.1019051 1.504067449
224.070605 0.7039381692
242.0811697 22.93837966
244.0604342 0.6487942088
260.0917343 63.87588783

Name: +ve in-silico MS/MS by CFM-ID for WWZBZLXSKWQMKG-UHFFFAOYSA-N
ID: WWZBZLXSKWQMKG-UHFFFAOYSA-N
Comment: Energy1
Num peaks: 6
137.0233204 3.420852657
214.086255 22.26613896
216.1019051 16.15956064
224.070605 2.820895658
242.0811697 22.56081155
260.0917343 20.05614266

Name: +ve in-silico MS/MS by CFM-ID for WWZBZLXSKWQMKG-UHFFFAOYSA-N
ID: WWZBZLXSKWQMKG-UHFFFAOYSA-N
Comment: Energy2
Num peaks: 28
15.02292652 1.43442516
41.00219107 3.09180622
43.01784114 2.049668415
51.02292652 2.902706185
65.00219107 1.130540637
65.03857658 1.161329752
67.01784114 10.83659241
68.99710569 3.917958552
79.05422664 1.19547413
95.01275576 1.591646149
106.0651257 2.249888293
111.0076704 1.734684084
130.0651257 7.50350137
132.0807757 2.042517341
137.0233204 2.138211175
154.0651257 2.395350178
156.0807757 1.446381408
158.0600403 1.326840941
172.0756904 8.712379982
174.0549549 2.457145787
174.0913404 2.029908822
182.0600403 2.534344543
198.0549549 1.350063594
200.070605 3.778209538
214.086255 3.943097091
218.0811697 1.874502832
224.070605 1.789373641
242.0811697 2.414445893

Name: +ve in-silico MS/MS by CFM-ID for MPGAXWYTFJDFPM-UHFFFAOYSA-N
ID: MPGAXWYTFJDFPM-UHFFFAOYSA-N
Comment: Energy0
Num peaks: 6
124.0756904 0.5758921318
224.070605 0.5633003357
231.0651853 0.6511788972
242.0811697 20.83665165
244.0604342 0.6987896601
260.0917343 73.95173087

Name: +ve in-silico MS/MS by CFM-ID for MPGAXWYTFJDFPM-UHFFFAOYSA-N
ID: MPGAXWYTFJDFPM-UHFFFAOYSA-N
Comment: Energy1
Num peaks: 9
39.02292652 3.183910011
41.03857658 1.858537473
95.04914126 3.519173632
206.0447842 1.757061633
208.0604342 1.812825382
231.0651853 2.691096524
232.0968197 4.109021196
242.0811697 20.50825171
260.0917343 42.00782354

Name: +ve in-silico MS/MS by CFM-ID for MPGAXWYTFJDFPM-UHFFFAOYSA-N
ID: MPGAXWYTFJDFPM-UHFFFAOYSA-N
Comment: Energy2
Num peaks: 29
15.02292652 1.018510505
39.02292652 1.331865931
41.03857658 4.422393953
49.00727645 6.068499881
51.02292652 7.281606704
53.03857658 1.583335559
105.0334912 1.069605513
107.0491413 0.7469070019
109.0284058 0.8261451562
120.0443902 0.86911004
121.0284058 6.0538945
122.0600403 1.006603701
123.0440559 0.7673360926
137.0233204 7.118843406
138.0549549 1.838135554
176.070605 0.9154113149
190.0498695 1.30374724
200.070605 4.304805909
206.0447842 0.8350763861
213.0546206 0.8688294236
214.086255 2.638200295
215.0702706 6.155179733
216.0655196 3.667971091
218.0811697 1.803693934
224.070605 5.932607283
232.0604342 0.8599291967
234.0760843 1.028276769
242.0811697 6.530170035
244.0604342 1.842879148

Name: +ve in-silico MS/MS by CFM-ID for ZTSSEKCCNOGCOM-UHFFFAOYSA-N
ID: ZTSSEKCCNOGCOM-UHFFFAOYSA-N
Comment: Energy0
Num peaks: 6
106.0651257 0.8281429406
156.0655196 0.6078291328
231.0651853 0.7089363232
242.0811697 20.57513051
244.0604342 1.029942571
260.0917343 72.78822732

Name: +ve in-silico MS/MS by CFM-ID for ZTSSEKCCNOGCOM-UHFFFAOYSA-N
ID: ZTSSEKCCNOGCOM-UHFFFAOYSA-N
Comment: Energy1
Num peaks: 11
83.01275576 2.486318536
134.0600403 2.806685484
174.0549549 5.121012251
176.070605 3.634745934
202.0498695 2.829460922
216.0655196 2.419822663
218.0811697 1.924061011
231.0651853 2.681618949
232.0968197 5.393448928
242.0811697 17.8280253
260.0917343 34.00668761

Name: +ve in-silico MS/MS by CFM-ID for ZTSSEKCCNOGCOM-UHFFFAOYSA-N
ID: ZTSSEKCCNOGCOM-UHFFFAOYSA-N
Comment: Energy2
Num peaks: 27
41.00219107 2.852768609
43.01784114 1.802557452
49.00727645 1.922299531
63.02292652 1.406154921
65.00219107 1.611375444
83.01275576 1.429454943
104.0494756 4.809327785
105.0334912 1.713008549
106.0651257 14.08265238
108.0807757 1.158655369
119.0491413 7.005683177
132.0443902 1.121723226
145.0284058 1.609572123
147.0440559 1.76018648
148.0393049 1.266171233
158.0600403 7.717476677
161.0597059 2.491830498
172.0756904 3.722172825
174.0549549 6.152909088
174.0913404 1.654435461
176.070605 1.461570447
200.070605 2.627438835
215.0702706 2.188691826
216.0655196 1.084584998
218.0811697 1.173602259
224.070605 2.114275055
242.0811697 2.429188305

Name: +ve in-silico MS/MS by CFM-ID for QVRVSYFQVGBLGS-UHFFFAOYSA-N
ID: QVRVSYFQVGBLGS-UHFFFAOYSA-N
Comment: Energy0
Num peaks: 6
198.0549549 9.825189485
200.070605 26.16131353
214.086255 2.704170137
224.070605 7.590315789
242.0811697 35.08737262
260.0917343 12.4671303

Name: +ve in-silico MS/MS by CFM-ID for QVRVSYFQVGBLGS-UHFFFAOYSA-N
ID: QVRVSYFQVGBLGS-UHFFFAOYSA-N
Comment: Energy1
Num peaks: 6
198.0549549 6.268177658
200.070605 37.86636771
214.086255 15.42748621
224.070605 5.926257485
242.0811697 14.94482545
260.0917343 5.00140006

Name: +ve in-silico MS/MS by CFM-ID for QVRVSYFQVGBLGS-UHFFFAOYSA-N
ID: QVRVSYFQVGBLGS-UHFFFAOYSA-N
Comment: Energy2
Num peaks: 18
49.00727645 2.368124956
63.02292652 2.095655123
65.03857658 1.368112678
79.05422664 1.161483185
104.0494756 10.93396196
105.0334912 14.73419847
106.0651257 20.77961128
107.0491413 3.492601547
119.0491413 1.750092954
145.0284058 2.145902405
147.0440559 1.721600672
149.0597059 1.333488404
163.0389705 1.283414672
172.0756904 1.782739568
173.0597059 2.948232274
196.0756904 2.156928582
198.0549549 5.224539383
200.070605 3.682387669

Name: +ve in-silico MS/MS by CFM-ID for YZJWCPGXHZCHAR-UHFFFAOYSA-N
ID: YZJWCPGXHZCHAR-UHFFFAOYSA-N
Comment: Energy0
Num peaks: 6
121.0284058 1.455931912
162.0549549 0.5013344113
254.0447842 0.2956526878
256.0604342 0.4574301904
265.0495352 3.551048277
282.0760843 93.43137502

Name: +ve in-silico MS/MS by CFM-ID for YZJWCPGXHZCHAR-UHFFFAOYSA-N
ID: YZJWCPGXHZCHAR-UHFFFAOYSA-N
Comment: Energy1
Num peaks: 6
93.0334912 1.784297561
121.0284058 38.7245005
162.0549549 5.053338715
188.0342195 8.299719318
265.0495352 8.025870913
282.0760843 29.44973488

Name: +ve in-silico MS/MS by CFM-ID for YZJWCPGXHZCHAR-UHFFFAOYSA-N
ID: YZJWCPGXHZCHAR-UHFFFAOYSA-N
Comment: Energy2
Num peaks: 15
41.00219107 1.906417206
42.03382555 4.635391185
49.00727645 6.083536494
51.02292652 6.53097997
53.03857658 2.16168149
77.00219107 5.969445923
79.01784114 4.617736996
89.00219107 3.135870393
91.01784114 2.395891925
93.0334912 7.838873775
95.04914126 2.152954758
118.0651257 4.102975499
120.0443902 5.897041546
121.0284058 21.08045894
162.0549549 1.84603422

Name: +ve in-silico MS/MS by CFM-ID for GLGPZYOCSVQQJS-UHFFFAOYSA-N
ID: GLGPZYOCSVQQJS-UHFFFAOYSA-N
Comment: Energy0
Num peaks: 6
94.06512568 2.293093998
189.0182351 3.77990123
256.0604342 0.4346973916
265.0495352 3.380760115
266.0447842 0.4683844743
282.0760843 88.13480555

Name: +ve in-silico MS/MS by CFM-ID for GLGPZYOCSVQQJS-UHFFFAOYSA-N
ID: GLGPZYOCSVQQJS-UHFFFAOYSA-N
Comment: Energy1
Num peaks: 6
94.06512568 6.472452729
120.0443902 8.455861779
189.0182351 19.72804914
256.0604342 1.749983885
265.0495352 9.70078864
282.0760843 40.5678305

Name: +ve in-silico MS/MS by CFM-ID for GLGPZYOCSVQQJS-UHFFFAOYSA-N
ID: GLGPZYOCSVQQJS-UHFFFAOYSA-N
Comment: Energy2
Num peaks: 16
39.02292652 2.589073352
40.01817548 1.961858836
41.03857658 8.765653762
42.03382555 3.554897592
44.04947561 2.292696855
51.02292652 2.244515405
53.03857658 1.719877765
54.03382555 1.800464668
66.03382555 2.287703376
67.05422664 16.86523744
68.04947561 3.455753009
78.03382555 2.057374556
94.06512568 8.438094092
121.0284058 18.58500626
145.0284058 1.649639062
189.0182351 3.354691741

Name: +ve in-silico MS/MS by CFM-ID for MBALOAGUJODSKQ-UHFFFAOYSA-N
ID: MBALOAGUJODSKQ-UHFFFAOYSA-N
Comment: Energy0
Num peaks: 6
137.0233204 3.037298803
270.0760843 5.073379053
271.0600999 1.602136983
282.0760843 10.94448042
283.0600999 4.043198392
300.086649 59.984349

Name: +ve in-silico MS/MS by CFM-ID for MBALOAGUJODSKQ-UHFFFAOYSA-N
ID: MBALOAGUJODSKQ-UHFFFAOYSA-N
Comment: Energy1
Num peaks: 20
121.0284058 2.517041575
135.0440559 5.947282582
136.0393049 1.693673029
137.0233204 7.867031991
138.0549549 1.592962733
145.0284058 1.555864095
147.0440559 2.010847932
161.0233204 5.972997446
162.0549549 1.224445565
163.0389705 5.244540079
164.070605 1.694263263
188.0342195 1.25378676
190.0498695 2.572369492
255.0651853 6.114424816
270.0760843 2.918952169
271.0600999 8.478494129
272.0917343 2.247033419
282.0760843 4.759255365
283.0600999 7.010077446
300.086649 8.066285131

Name: +ve in-silico MS/MS by CFM-ID for MBALOAGUJODSKQ-UHFFFAOYSA-N
ID: MBALOAGUJODSKQ-UHFFFAOYSA-N
Comment: Energy2
Num peaks: 31
49.00727645 0.8696114678
52.01817548 1.08369531
64.01817548 6.678382124
65.03857658 0.8447296925
67.01784114 1.431205569
78.03382555 0.8439622737
81.0334912 1.782690393
90.03382555 1.368168077
95.04914126 1.524318591
105.0334912 1.17261049
107.0491413 0.9269998048
109.0284058 1.239030353
111.0440559 1.379024137
116.0494756 10.39490443
118.0651257 3.359321518
120.0807757 0.8379461614
121.0284058 2.706352794
123.0440559 1.915141978
130.0287402 2.292029541
132.0443902 2.667910728
134.0600403 4.556324452
135.0440559 4.804979011
136.0756904 1.225964778
137.0233204 3.787350767
147.0440559 1.616911305
160.0393049 9.924992793
161.0233204 0.9737565538
162.0549549 0.8993551665
164.070605 1.542875308
254.0811697 1.007812606
255.0651853 1.276117158

Name: +ve in-silico MS/MS by CFM-ID for ZFBNCIUHPLLURQ-UHFFFAOYSA-N
ID: ZFBNCIUHPLLURQ-UHFFFAOYSA-N
Comment: Energy0
Num peaks: 6
110.0600403 1.207454531
145.0284058 5.448477623
147.0440559 1.747477704
272.0917343 2.026873101
283.0600999 3.001836953
300.086649 78.4918986

Name: +ve in-silico MS/MS by CFM-ID for ZFBNCIUHPLLURQ-UHFFFAOYSA-N
ID: ZFBNCIUHPLLURQ-UHFFFAOYSA-N
Comment: Energy1
Num peaks: 10
117.0334912 2.543981928
135.0440559 2.342547452
136.0393049 2.691764353
145.0284058 25.36351267
147.0440559 17.78777053
154.0498695 4.444365825
272.0917343 2.3490446
282.0760843 4.506808638
283.0600999 3.541121025
300.086649 15.15457279

Name: +ve in-silico MS/MS by CFM-ID for ZFBNCIUHPLLURQ-UHFFFAOYSA-N
ID: ZFBNCIUHPLLURQ-UHFFFAOYSA-N
Comment: Energy2
Num peaks: 31
39.02292652 1.737895085
40.01817548 2.402465025
41.03857658 6.68824748
42.03382555 4.389028451
44.04947561 1.052468483
46.06512568 1.360357819
49.00727645 2.138536255
56.04947561 2.897523912
57.0334912 1.40563343
64.01817548 1.567790392
65.99744004 1.540069656
66.03382555 1.753373952
67.01784114 1.204748031
68.04947561 3.476133692
69.0334912 2.665839235
70.02874017 1.320039444
82.06512568 1.136561139
83.04914126 1.354922881
101.0385766 2.95632624
107.0491413 1.519360789
110.0600403 6.323245548
112.0756904 1.934292959
117.0334912 5.558524397
119.0491413 1.017010649
133.0284058 1.657485152
135.0440559 3.287376172
145.0284058 6.140098137
147.0440559 1.766638319
161.0233204 1.935250386
163.0389705 1.542214525
272.0917343 1.192402366

Name: +ve in-silico MS/MS by CFM-ID for OHHCRUSIQPHNIJ-UHFFFAOYSA-N
ID: OHHCRUSIQPHNIJ-UHFFFAOYSA-N
Comment: Energy0
Num peaks: 6
41.03857658 0.3803164623
238.086255 0.5074078386
256.0604342 0.4398310466
265.0495352 3.526555689
266.0447842 0.4862423517
282.0760843 93.32316846

Name: +ve in-silico MS/MS by CFM-ID for OHHCRUSIQPHNIJ-UHFFFAOYSA-N
ID: OHHCRUSIQPHNIJ-UHFFFAOYSA-N
Comment: Energy1
Num peaks: 6
238.086255 3.61392246
254.0447842 1.395831112
256.0604342 2.038384273
264.0655196 7.432052893
265.0495352 12.2436652
282.0760843 56.34577757

Name: +ve in-silico MS/MS by CFM-ID for OHHCRUSIQPHNIJ-UHFFFAOYSA-N
ID: OHHCRUSIQPHNIJ-UHFFFAOYSA-N
Comment: Energy2
Num peaks: 29
25.00727645 1.265146335
39.02292652 5.940811253
41.03857658 16.95569504
42.03382555 1.454441995
44.0130901 1.178775844
44.99710569 2.89846289
49.00727645 2.550754344
50.00252542 3.203722638
51.02292652 4.439929486
52.01817548 2.249725304
53.03857658 1.823677573
64.01817548 1.782834457
66.03382555 1.914313831
121.0284058 1.301619049
159.0440559 3.846351873
187.0389705 1.170801715
214.0498695 1.696891047
215.0338851 1.537960998
230.0447842 1.349048746
232.0604342 1.184617724
237.0182351 1.666888607
238.0498695 1.308612152
238.086255 2.405497187
239.0338851 2.71885016
254.0447842 2.735168525
256.0604342 2.55646884
265.0495352 3.745259513
266.0447842 1.57343872
282.0760843 2.513471637

Name: +ve in-silico MS/MS by CFM-ID for SVDSLBVQGVKOQN-UHFFFAOYSA-N
ID: SVDSLBVQGVKOQN-UHFFFAOYSA-N
Comment: Energy0
Num peaks: 6
54.03382555 0.9436789103
189.0182351 0.4500591792
227.0338851 1.290751534
264.0655196 9.733705103
265.0495352 30.65796491
282.0760843 52.37655396

Name: +ve in-silico MS/MS by CFM-ID for SVDSLBVQGVKOQN-UHFFFAOYSA-N
ID: SVDSLBVQGVKOQN-UHFFFAOYSA-N
Comment: Energy1
Num peaks: 8
54.03382555 2.399454545
227.0338851 7.070754442
239.0338851 3.938462962
241.0495352 3.174880662
254.0811697 3.188028812
264.0655196 10.47079351
265.0495352 22.44834876
282.0760843 27.56338909

Name: +ve in-silico MS/MS by CFM-ID for SVDSLBVQGVKOQN-UHFFFAOYSA-N
ID: SVDSLBVQGVKOQN-UHFFFAOYSA-N
Comment: Energy2
Num peaks: 31
25.00727645 1.055067883
27.02292652 1.878637213
39.02292652 1.338895261
40.01817548 4.833610158
42.03382555 2.871490138
44.04947561 3.94867753
49.00727645 12.07701822
50.00252542 1.744797709
51.02292652 5.397909174
54.03382555 1.453524778
65.00219107 2.229612845
66.03382555 2.99492381
68.04947561 4.289664923
82.02874017 0.9220090961
83.01275576 2.313751393
85.02840582 1.108977729
92.0130901 1.773825788
94.02874017 1.396811401
107.0127558 1.042628843
121.0284058 2.39612851
136.0393049 2.770427035
189.0182351 1.391875292
211.0389705 3.139111403
213.0546206 2.196626052
215.0338851 1.738651014
227.0338851 1.86605386
237.0182351 1.140763148
239.0338851 1.723492583
254.0811697 1.048634798
264.0655196 2.404445123
265.0495352 1.876112035

Name: +ve in-silico MS/MS by CFM-ID for XMVGRSSFULKIMB-UHFFFAOYSA-N
ID: XMVGRSSFULKIMB-UHFFFAOYSA-N
Comment: Energy0
Num peaks: 6
154.0498695 0.4038407048
229.0495352 0.4163833474
272.0917343 1.218185663
282.0760843 6.944296887
283.0600999 32.90873294
300.086649 55.13448774

Name: +ve in-silico MS/MS by CFM-ID for XMVGRSSFULKIMB-UHFFFAOYSA-N
ID: XMVGRSSFULKIMB-UHFFFAOYSA-N
Comment: Energy1
Num peaks: 8
229.0495352 4.946226026
241.0495352 5.324003846
254.0811697 3.726725017
255.0651853 10.79732607
272.0917343 3.519634692
282.0760843 14.33078636
283.0600999 17.78860376
300.086649 20.26320072

Name: +ve in-silico MS/MS by CFM-ID for XMVGRSSFULKIMB-UHFFFAOYSA-N
ID: XMVGRSSFULKIMB-UHFFFAOYSA-N
Comment: Energy2
Num peaks: 31
40.01817548 1.484788655
41.00219107 1.377030076
49.00727645 1.699619327
58.02874017 4.4013721
66.03382555 1.900033836
67.01784114 3.789509394
84.04439023 1.885553876
101.0385766 1.102630707
117.0334912 2.156617501
133.0284058 1.311533758
135.0440559 3.412753528
137.0233204 2.23061668
145.0284058 2.04692071
147.0440559 1.701308895
154.0498695 1.77126416
161.0233204 1.239681191
185.0233204 1.60141558
185.0597059 1.522271767
187.0389705 1.561795294
201.0546206 3.648425942
213.0546206 2.337233545
229.0495352 3.637041532
231.0651853 1.129281926
238.086255 1.057303019
239.0702706 2.705059075
241.0495352 3.134109953
254.0811697 1.807340811
255.0651853 5.023206977
272.0917343 1.769841643
282.0760843 1.270636899
283.0600999 3.083682114

Name: +ve in-silico MS/MS by CFM-ID for TUGIMFPZRRKEMF-UHFFFAOYSA-N
ID: TUGIMFPZRRKEMF-UHFFFAOYSA-N
Comment: Energy0
Num peaks: 6
49.00727645 0.0642635474
95.01275576 0.05508809415
145.0284058 0.2718412541
169.0284058 0.3044010544
239.0338851 0.1647708188
265.0495352 99.12225502

Name: +ve in-silico MS/MS by CFM-ID for TUGIMFPZRRKEMF-UHFFFAOYSA-N
ID: TUGIMFPZRRKEMF-UHFFFAOYSA-N
Comment: Energy1
Num peaks: 6
49.00727645 0.8051123328
95.01275576 0.2625352922
145.0284058 0.3491393749
169.0284058 1.101851998
239.0338851 1.117180356
265.0495352 96.20664374

Name: +ve in-silico MS/MS by CFM-ID for TUGIMFPZRRKEMF-UHFFFAOYSA-N
ID: TUGIMFPZRRKEMF-UHFFFAOYSA-N
Comment: Energy2
Num peaks: 6
49.00727645 13.14734648
117.0334912 4.902912279
145.0284058 8.714244533
169.0284058 21.26830429
239.0338851 4.44796962
265.0495352 35.59200228

Name: +ve in-silico MS/MS by CFM-ID for UMSKWPZKJKOVAA-UHFFFAOYSA-N
ID: UMSKWPZKJKOVAA-UHFFFAOYSA-N
Comment: Energy0
Num peaks: 31
42.03382555 0.5806437241
43.01784114 1.712954803
43.05422664 0.726371693
44.04947561 2.480381959
46.06512568 0.5651633764
53.00219107 0.9797088818
71.01275576 7.972744501
71.04914126 0.7371765515
74.00589655 0.6726097238
76.02154661 3.63622599
78.03719668 1.199932633
88.03930485 1.409875683
96.04439023 0.98830858
100.0393049 1.092880644
110.0236548 1.792298668
113.0597059 1.720221328
114.0549549 6.238857225
116.070605 1.272185864
128.0164612 0.6643791336
130.0321113 1.111687371
141.9957258 3.238959051
146.0270259 4.330386983
147.047427 0.8933691957
148.042676 5.01916526
152.0739761 0.6344788945
172.0790615 0.7545624056
173.0630771 1.30464184
190.0896262 4.821590788
224.0739761 3.117923452
242.0845408 8.101371942
260.0951055 10.54959798

Name: +ve in-silico MS/MS by CFM-ID for UMSKWPZKJKOVAA-UHFFFAOYSA-N
ID: UMSKWPZKJKOVAA-UHFFFAOYSA-N
Comment: Energy1
Num peaks: 31
29.03857658 0.7833971559
42.03382555 1.286974682
43.01784114 4.424700681
43.05422664 3.307259867
44.04947561 6.538222035
45.0334912 1.412884043
46.06512568 1.500106056
53.00219107 2.164722529
53.03857658 0.7290368911
71.01275576 7.709277152
71.04914126 3.285422767
76.02154661 4.226073273
85.06479133 0.6419690953
95.04914126 1.811477273
100.0393049 0.7148714435
104.0164612 0.8825566693
113.0597059 6.013293698
114.0549549 2.669869361
115.075356 0.6634565667
116.070605 0.8342368986
146.0270259 2.125180367
147.047427 1.101366741
148.042676 1.387248777
172.0790615 1.472972872
173.0630771 3.276219707
174.0947116 1.578743121
190.0896262 7.041693046
216.0688907 0.9578358255
224.0739761 1.246341104
242.0845408 3.400616933
260.0951055 1.525078423

Name: +ve in-silico MS/MS by CFM-ID for UMSKWPZKJKOVAA-UHFFFAOYSA-N
ID: UMSKWPZKJKOVAA-UHFFFAOYSA-N
Comment: Energy2
Num peaks: 31
25.00727645 0.539339228
27.02292652 0.7525537519
29.00219107 0.7029641656
40.01817548 1.721661145
41.03857658 0.7628219222
42.03382555 3.615689834
43.01784114 5.106560656
43.05422664 3.271049517
44.04947561 14.88778367
45.0334912 0.5582432723
46.06512568 1.53611149
53.00219107 1.581032935
61.01064758 1.02891828
63.02629764 0.8063972732
67.05422664 0.7164685044
68.99710569 1.704335182
70.02874017 1.231781808
71.01275576 8.564353456
71.99024648 1.283178678
74.00589655 2.576537415
76.02154661 15.31241174
78.03719668 2.29184703
88.03930485 1.257087538
104.0164612 2.445522752
110.0236548 0.658988347
114.0549549 1.07133035
118.0321113 0.9158442687
129.0368623 0.6059121472
141.9957258 0.6436699512
146.0270259 1.039853153
173.0630771 0.6241119439

Name: +ve in-silico MS/MS by CFM-ID for DGMZYOABUFGHTH-UHFFFAOYSA-N
ID: DGMZYOABUFGHTH-UHFFFAOYSA-N
Comment: Energy0
Num peaks: 6
71.04914126 5.562615629
172.0393049 4.605929442
190.0498695 7.095562299
230.0811697 2.839923302
242.0811697 12.35402103
260.0917343 59.07907897

Name: +ve in-silico MS/MS by CFM-ID for DGMZYOABUFGHTH-UHFFFAOYSA-N
ID: DGMZYOABUFGHTH-UHFFFAOYSA-N
Comment: Energy1
Num peaks: 9
41.03857658 7.371134635
69.0334912 3.188780765
71.04914126 16.27579641
172.0393049 13.06157245
190.0498695 15.58837724
230.0811697 3.507158745
232.0968197 3.69085015
242.0811697 7.671372037
260.0917343 10.8326905

Name: +ve in-silico MS/MS by CFM-ID for DGMZYOABUFGHTH-UHFFFAOYSA-N
ID: DGMZYOABUFGHTH-UHFFFAOYSA-N
Comment: Energy2
Num peaks: 20
39.02292652 2.891892744
41.03857658 8.514630967
43.05422664 2.164968373
55.05422664 2.287030247
69.0334912 1.962796075
71.04914126 7.416395133
104.0494756 4.176425131
105.0334912 1.24050558
120.0443902 6.04191624
129.0334912 3.705867494
145.0284058 1.394248114
147.0440559 2.983787591
156.0443902 2.6712648
160.0756904 2.514374885
172.0393049 19.68028503
173.0233204 1.762620289
174.0549549 3.296933978
190.0498695 3.401339524
214.086255 1.380930475
242.0811697 1.221466349

Name: +ve in-silico MS/MS by CFM-ID for YLJPFMNHDNYWFX-UHFFFAOYSA-N
ID: YLJPFMNHDNYWFX-UHFFFAOYSA-N
Comment: Energy0
Num peaks: 25
42.03382555 0.9388322244
44.04947561 2.41293574
44.99710569 2.816712817
72.04439023 1.725236923
76.02154661 1.542683021
106.9797414 1.208258649
113.0709393 1.845094822
115.0865894 2.525286558
116.0342195 3.593388013
132.9953914 1.940013507
145.0430103 1.056189945
147.0586604 2.831333573
149.0743105 2.125547202
150.0219405 7.184999038
155.0451185 1.103742444
159.0764186 3.774284222
187.0171895 1.094903124
191.0484896 1.53115206
193.0641397 1.575219864
203.0484896 2.740184312
204.0325052 4.14067503
219.0434043 2.406986828
221.0590543 19.07405053
247.0383189 1.573191047
265.0488836 8.167750507

Name: +ve in-silico MS/MS by CFM-ID for YLJPFMNHDNYWFX-UHFFFAOYSA-N
ID: YLJPFMNHDNYWFX-UHFFFAOYSA-N
Comment: Energy1
Num peaks: 29
42.03382555 2.617872741
44.04947561 10.31281601
62.02365479 0.9204165001
70.02874017 0.9919098622
72.04439023 4.790113117
72.99202031 1.93018762
76.02154661 1.76560168
88.03930485 2.511931323
90.05495492 0.8841506023
101.0709393 1.085062919
102.0008112 1.248055458
104.0164612 1.265573
106.9797414 1.832921104
113.0709393 0.9589067281
115.0865894 2.774931468
116.0342195 2.816969748
132.0113759 3.324619579
132.9953914 5.453020969
134.0270259 0.8846769475
147.0586604 1.093105059
150.0219405 13.07822431
159.0764186 1.683567314
175.053575 1.029482801
203.0484896 2.130423752
204.0325052 3.996232751
219.0434043 0.9261908744
221.0590543 4.6675053
247.0383189 2.098610521
265.0488836 1.577947732

Name: +ve in-silico MS/MS by CFM-ID for YLJPFMNHDNYWFX-UHFFFAOYSA-N
ID: YLJPFMNHDNYWFX-UHFFFAOYSA-N
Comment: Energy2
Num peaks: 30
40.01817548 1.233143048
42.03382555 4.156311769
44.04947561 13.16359104
44.99710569 3.278946956
61.01064758 1.195009409
70.02874017 1.433555922
72.04439023 3.71083265
76.02154661 6.751084012
78.03719668 1.13533801
87.05528926 2.244693221
88.03930485 1.557896533
88.96917669 0.9235989185
96.04439023 1.273836681
98.0600403 1.444056386
101.0709393 1.568480882
104.0164612 0.7609123242
106.9797414 1.71662968
111.0552893 1.196279278
113.0709393 3.571953738
115.0865894 5.695061549
116.0342195 1.496602253
130.0321113 0.8135981012
132.0477614 0.9752355783
132.9953914 3.557637291
145.0430103 1.476793922
147.0586604 4.991619044
149.0743105 2.027803376
150.0219405 4.299086014
203.0484896 1.389145274
204.0325052 1.099666388

Name: +ve in-silico MS/MS by CFM-ID for FRXNLTFHLQHTLY-UHFFFAOYSA-N
ID: FRXNLTFHLQHTLY-UHFFFAOYSA-N
Comment: Energy0
Num peaks: 6
73.02840582 0.7789725521
128.0454529 56.29783059
133.0495352 0.8259537513
242.0771469 8.4337718
243.0611625 2.385979112
260.0877116 18.52303078

Name: +ve in-silico MS/MS by CFM-ID for FRXNLTFHLQHTLY-UHFFFAOYSA-N
ID: FRXNLTFHLQHTLY-UHFFFAOYSA-N
Comment: Energy1
Num peaks: 6
83.02398914 3.617810102
84.00800472 4.597640561
85.0396392 12.03384771
100.0505382 1.737178281
111.0189038 2.223954035
128.0454529 58.94108077

Name: +ve in-silico MS/MS by CFM-ID for FRXNLTFHLQHTLY-UHFFFAOYSA-N
ID: FRXNLTFHLQHTLY-UHFFFAOYSA-N
Comment: Energy2
Num peaks: 24
41.00219107 0.9908303097
42.03382555 1.072321573
43.01784114 2.161584892
43.02907452 5.608051391
45.0334912 1.481904916
45.04472458 1.571460866
56.99710569 1.287608633
57.04472458 3.043121092
59.01275576 1.046488831
67.02907452 1.019338542
68.0130901 1.240193271
69.00833907 7.144321431
83.02398914 3.344521509
85.0396392 5.321308335
86.03488817 0.7667796114
100.0505382 2.262299338
111.0189038 2.715829739
112.0141527 2.137398822
128.0454529 30.47069308
132.0655196 0.7363575636
148.0604342 1.173108568
154.0247174 1.972739099
162.0873177 0.7343258223
192.0978823 0.8574226013

Name: +ve in-silico MS/MS by CFM-ID for MPPUDRFYDKDPBN-UHFFFAOYSA-N
ID: MPPUDRFYDKDPBN-UHFFFAOYSA-N
Comment: Energy0
Num peaks: 6
98.03488817 1.082788374
110.0348882 1.097140353
111.0189038 1.551060019
128.0454529 67.17839556
242.0771469 3.796769117
260.0877116 10.30275122

Name: +ve in-silico MS/MS by CFM-ID for MPPUDRFYDKDPBN-UHFFFAOYSA-N
ID: MPPUDRFYDKDPBN-UHFFFAOYSA-N
Comment: Energy1
Num peaks: 10
56.0130901 1.479689913
84.00800472 25.0164047
86.02365479 1.688702548
98.03488817 1.704900698
99.01890376 4.308420532
100.0505382 3.393170483
110.0348882 2.117275218
111.0189038 4.480718092
128.0454529 35.68240454
242.0771469 1.281931528

Name: +ve in-silico MS/MS by CFM-ID for MPPUDRFYDKDPBN-UHFFFAOYSA-N
ID: MPPUDRFYDKDPBN-UHFFFAOYSA-N
Comment: Energy2
Num peaks: 16
28.01817548 1.762200708
43.01784114 1.390136544
43.02907452 8.767880674
44.0130901 0.8873478471
45.04472458 12.45139029
58.02874017 0.99927425
[truncated: 978,512 more chars]
