# Supplementary material for: Ion mobility collision cross-section atlas for known and unknown metabolite annotation in untargeted metabolomics
Source: Nat Commun. 2020 Aug 28;11:4334. doi: 10.1038/s41467-020-18171-8 (PMC7455731; doi:10.1038/s41467-020-18171-8)
Supplement: Supplementary file 8 — Supplementary Data 5 [file 41467_2020_18171_MOESM8_ESM.zip › 01_positive_mode/L0841/cfmid_result.txt]

1 0.28571429 XXFSPGCIPBEVOU-UHFFFAOYSA-N NC1=C(C=CC=C1C(F)(F)F)C1=CC=C(C=C1)C(O)=O
2 0.28571429 JIJLXRNSQGJBNJ-UHFFFAOYSA-N CC(=O)C1=C(C)OC(C)=C1C1=CC=CC=C1[N+]([O-])=O
3 0.28571429 ONKHJNFXJDEMNQ-UHFFFAOYSA-N OC(=O)C1=CC=CC=C1NC1=C(C=CC=C1)C(F)(F)F
4 0.28571429 DWCRGMMKBAKXIU-UHFFFAOYSA-N CC(=O)C1C(C)=CC(=O)N(C1=O)C1=CC=CC=C1O
5 0.28571429 LMGAKAUDOQDDDY-UHFFFAOYSA-N OC(CC(=O)C(F)(F)F)=NC1=CC=CC2=CC=CC=C12
6 0.28571429 LPEPZBJOKDYZAD-UHFFFAOYSA-N C1=CC=C(C(=C1)C(=O)O)NC2=CC=CC(=C2)C(F)(F)F
7 0.28571429 YMJPLCDPUVMMRH-UHFFFAOYSA-N NC1=C(C=C(C=C1)C1=CC(=CC=C1)C(F)(F)F)C(O)=O
8 0.25 XXIDOTJDSRIKID-UHFFFAOYSA-N OC(=O)COCC1(NC(Cc2c1[nH]cn2)C(=O)O)C(=O)O
9 0.14285714 LKTMPBVZFPMWLF-UHFFFAOYSA-N CC(=C)c1cc2c(o1)C(=O)C1(C(C2=O)C(=CO1)C)N
10 0.14285714 YLSYQMTZROLGTR-UHFFFAOYSA-N Oc1ccc2c3c1c1cc4OCOc4cc1c(=O)n3CC2
11 0.14285714 AIWULRUVTGBQKZ-UHFFFAOYSA-N OC1=CC(=CC(NC(=O)C2=CC=CC=C2)=C1)C(F)(F)F
12 0.14285714 JBRXRVFXQIKPEA-UHFFFAOYSA-N COC1=C(C=C2C(=C1)C(=C3C=COC3=N2)OC)OC
13 0.14285714 SHAVHFJCSQWTFF-UHFFFAOYSA-N COC1=CC(=C2C(=C1)C(=C3C=COC3=N2)OC)OC
14 0.14285714 SLSIBLKBHNKZTB-UHFFFAOYSA-N COC1=C(C2=C(C=C1)C(=C3C=COC3=N2)OC)OC
15 0.14285714 XUCYZNVGWPYGKD-UHFFFAOYSA-N CC(=O)OC1=CC2=C(C=C1)C=C(C(=O)O2)C3=CN=CC=C3
16 0.14285714 VQBDCPSZKTVZSF-UHFFFAOYSA-N OC1=CC=C(O)C2=C1C(=O)CC(=NC1=CC=CC=C1)C2=O
17 0.14285714 TZHZQWWZCXQJQC-UHFFFAOYSA-N FC(F)(F)C(CC(=O)C1=CC=CO1)=NC1=CC=CC=C1
18 0.14285714 MJKLVCUZKCNYTJ-UHFFFAOYSA-N O=C1C=CC=CC1C=NC1=NN=C(S1)C1=CC=CC=C1
19 0.14285714 WVMOCFQQAFGLIW-UHFFFAOYSA-N OC(=O)C1=CC(=CC=C1)C1C=NC(=O)C2=C1C(O)=CC=C2
20 0.14285714 GXNLGRVUGHFJNO-UHFFFAOYSA-N OC(=O)C1=CC=C(C=C1)C1C=NC(=O)C2=C1C(O)=CC=C2
21 0.14285714 RPZIRJAGYZOWED-UHFFFAOYSA-N CC1=CC2=C(OC(=CC3=CC=C(C=C3)[N+]([O-])=O)C2=O)C=C1
22 0.14285714 VPKFWHANIWGEIX-UHFFFAOYSA-N OC(=O)C1=C2C=C(NC2=CC=C1)C1=CC2=C(OCO2)C=C1
23 0.14285714 FPBKHQVTJPYBQV-UHFFFAOYSA-N [O-][N+](=O)C1=CC=C(OCCOC=C)C2=CC=CC=C12
24 0.14285714 DJUJOTVZFFTBPC-UHFFFAOYSA-N CC1CC2=CC3=C(OCO3)C=C2C2=CC(=O)C(=CN12)C(O)=O
25 0.14285714 MVZXUWLTGGBNHL-UHFFFAOYSA-N OC(=O)C1CCCN1C1=C(C=C(C=C1)N(=O)=O)N(=O)=O
26 0.14285714 VONKAHOYJCNYBE-UHFFFAOYSA-N [O-][N+](=O)C1=CC=C(C=C1)C(=O)OC1=CCC2=CC=CC=C12
27 0.14285714 QVHAYQRUCOORPJ-UHFFFAOYSA-N [O-][N+](=O)C1=CC=C(C=C1)C(=O)OC1C=CC2=CC=CC=C12
28 0.14285714 WQDAVGDBWHWDSC-UHFFFAOYSA-N OC1=C(C=CC=C1)C(=O)NC1=CC=CC(=C1)C(F)(F)F
29 0.14285714 CZFMEDMDHRLGFE-LURJTMIESA-N COc1cc(O)c2C(=O)NC3=C(C(C)CC3=O)c2c1
30 0.14285714 VPZXLTVIBKOBRG-UHFFFAOYSA-N CC(=O)NC1=C2C(=O)C3=CC=CC=C3C(=O)C2=C(O)C=C1
31 0.14285714 YPNCGBSKCXEJKT-UHFFFAOYSA-N Nc1nc(Cl)c2ncn(C3CC(CO)C(O)C3O)c2n1
32 0.14285714 CPDSXPHRXGHBNU-UHFFFAOYSA-N FC1=CC(Cl)=CC=C1N1C(=O)C2CCCCC2C1=O
33 0.14285714 GANHWTJKFCGMQL-UHFFFAOYSA-N O=C(CON1C(=O)C2=CC=CC=C2C1=O)C1=CC=CC=C1
34 0.14285714 YQOQHIVGMNIOHC-UHFFFAOYSA-N COc1ccc2nc3occc3c(OC)c2c1OC
35 0.14285714 HURKBRDECOQAMJ-UHFFFAOYSA-N NC1=CC=CC2=CC3=CC(C(O)=O)=C(C=C3C=C12)C(O)=O
36 0.14285714 WFXKQEFHXHUMSJ-UHFFFAOYSA-N CC1=CC(=CS1)N1NC2=C(C=NC3=CC=CC=C23)C1=O
37 0.14285714 FXHBKLQQNAGNJN-UHFFFAOYSA-N COc1cc(OC)c2N(C)c3occc3C(=O)c2c1
38 0.14285714 SKDMRFXMURMAQL-UHFFFAOYSA-N COc1cc2C(=O)Nc3cc4c(O)cccc4c(c1O)c23
39 0.14285714 RIHBDEGQRWHDDI-UHFFFAOYSA-N CCC1=NN2C(S1)=NC1=CC3=CC=CC=C3C=C1C2=O
40 0.14285714 OLIXQTVIIHUWKL-UHFFFAOYSA-N OC1C(O)C2=C3C(C=CC4=C3C1=CC=C4)=C(C=C2)N(=O)=O
41 0.14285714 UERICTZYIDOLBM-UHFFFAOYSA-N OC1C(O)c2c(ccc3ccc4cccc1c4c23)[N+]([O-])=O
42 0.14285714 PVLVGAVXXNMXPT-UHFFFAOYSA-N COC1=C(CO)C2=C(N(C)C1=O)C(=O)c3ccccc3C2=O
43 0.14285714 WUNSWKSWDUMDTB-UHFFFAOYSA-N COc1c(O)cc2C(=O)Nc3cc4c(O)cccc4c1c23
44 0.14285714 YPNCGBSKCXEJKT-UHFFFAOYSA-N Nc1nc(Cl)c2ncn(C3CC(CO)C(O)C3O)c2n1
45 0.14285714 MWMMPGDUPHYPAA-FPYGCLRLSA-N Oc1ccc(C=CC2=Nc3ccc(O)cc3C(=O)O2)cc1
46 0.14285714 BCXQLGDASPGHEC-UHFFFAOYSA-N COc1cc(OC)c2c(OC)c3ccoc3nc2c1
47 0.14285714 MQQYHSBZXCCKJH-AWEZNQCLSA-N CO[C@@]1(C)Oc2cc(O)cc3cc(C)nc(C1=O)c23
48 0.14285714 DHCQMPACRKPGAX-UHFFFAOYSA-N COc1cc2C(=O)Nc3cc4ccc(O)cc4c(c1O)c23
49 0.14285714 LPUGGFROWXFRHP-UHFFFAOYSA-N COc1ccc2C(=O)c3ccoc3N(C)c2c1OC
50 0.14285714 QQFHUGJORXZFDN-UHFFFAOYSA-N COc1cc2C(=O)N(O)c3cc4ccccc4c(c1O)c23
51 0.14285714 CERGIBRKVLXZNW-UHFFFAOYSA-N COc1cc(OC)c2C(=O)c3ccoc3N(C)c2c1
52 0.14285714 UERICTZYIDOLBM-UHFFFAOYSA-N OC1C(O)c2c(ccc3ccc4cccc1c4c23)[N+]([O-])=O
53 0.14285714 SYTUZMJKPNZQFR-UHFFFAOYSA-N OCC1CC(C(O)C1O)N1C=NC2C1=NC(=N)N=C2Cl
54 0.14285714 PFXGXKFPTAJYHV-UHFFFAOYSA-N COc1c(O)cc2C(=O)Nc3cc4ccc(O)cc4c1c23
55 0.14285714 BSNFVFFEEGERCW-UHFFFAOYSA-N OC1=CC2=C(C=C1)C=C(C(=O)NC1=CC=CC=C1)C(=O)O2
56 0.14285714 OLIXQTVIIHUWKL-UHFFFAOYSA-N OC1C(O)C2=C3C(C=CC4=C3C1=CC=C4)=C(C=C2)N(=O)=O
57 0.14285714 BNTZGUBSNBFJJA-UHFFFAOYSA-N COc1cc2occc2c3Nc4c(O)cccc4C(=O)c13
58 0.14285714 KOHITSRPJYWLST-UHFFFAOYSA-N CCN1C=C(C(C)=O)C(=O)C2=CC3=C(OCO3)C=C12
59 0.14285714 TWPKRMMXXIMYTF-UHFFFAOYSA-N FC(F)(F)C1=CC=C(C=C1)N1CC(COCC#C)OC1=O
60 0.14285714 WHMUJAYJCCNHQI-UHFFFAOYSA-N CC1=CC(=CC=C1)N1C(=O)C2=C(C=C(C=C2)C(O)=O)C1=O
61 0.14285714 DFSBSWWGYBENGS-UHFFFAOYSA-N CC1=CC=C(C=C1)C1(C(=O)C2=CC=CC=C2C1=O)[N+]([O-])=O
62 0.14285714 DGKUYYCJMJSENE-UHFFFAOYSA-N FC(F)(F)C1=CC=CC=C1N1CC(COCC#C)OC1=O
63 0.14285714 CEZFUBUUBMBTKR-UHFFFAOYSA-N CON1C(=O)c2cc(O)c(O)c3c4ccccc4cc1c23
64 0.14285714 XUZAJKWAEXTYOK-UHFFFAOYSA-N COc1c(O)cc(c2c1nc1occc1c2OC)C
65 0.14285714 UOTVKIOZEOVQFL-UHFFFAOYSA-N COc1c2ccc(c(c2nc2c1c(C)co2)OC)O
66 0.14285714 ALSXGHCUQWPHGN-UHFFFAOYSA-N OCCNC1=CC(O)=C2C(=O)C3=CC=CC=C3C(=O)C2=C1O
67 0.14285714 PUUUVNHZQJNJSV-UHFFFAOYSA-N O=C(NC1=NC(=CS1)C1=CC=CC=C1)C1=CC=NC=C1
68 0.14285714 XSGLDACYNFSZEO-UHFFFAOYSA-N O=C(NC1=CC#CC=C1C(=O)O)C=Cc1ccc(cc1)O
69 0.14285714 UEEYOMJTFPJOKI-UHFFFAOYSA-N O=C(Nc1ccc(cc1C(=O)O)O)C=CC1=CC#CC=C1
70 0.14285714 CRIYWWZALOCTHL-UHFFFAOYSA-N CC1=CC2=C(OC(=CC2=O)C2=CC=C(C=C2)[N+]([O-])=O)C=C1
71 0.14285714 DXZLRIRZSCXNRR-UHFFFAOYSA-N OC1=CC=CC=C1C(=O)NC1=CC=C(C=C1)C(F)(F)F
72 0.14285714 RLNZWEXWWBHSHJ-UHFFFAOYSA-N OC(=O)CC(C1(NC(Cc2c1[nH]cn2)C(=O)O)C(=O)O)O
73 0.14285714 BMZQTKJIDOOEHB-UHFFFAOYSA-N CC(O)=NC1=CC(F)=C2C(CC3=CC(F)=CC=C23)=C1
74 0.14285714 XOZZDXQVFNFOQJ-UHFFFAOYSA-N OC(=O)CCC1(NC(C(=O)O)C(c2c1[nH]cn2)O)C(=O)O
75 0.14285714 NFSZACNMYKKCSK-UHFFFAOYSA-N OC(=O)CCC1(NC(Cc2c1[nH]c(n2)O)C(=O)O)C(=O)O
76 0.14285714 HJCPKDWWDCHTRB-UHFFFAOYSA-N OC(=O)CCC1(NC(CC23C1(NC=N3)O2)C(=O)O)C(=O)O
77 0.14285714 CWKXTSFJSWUKOQ-UHFFFAOYSA-N FC(F)(F)OC1=CC=C(C=C1)N=CC1C=CC(=O)C=C1
78 0.14285714 XXVCCBFXVOGBQQ-UHFFFAOYSA-N OC(=O)CCC1(NC(=Cc2c1[nH]cn2)C(=O)O)C(=O)O
79 0.14285714 XFMGYJWYVCYZNH-UHFFFAOYSA-N OC(=O)C=CC1(NC(Cc2c1[nH]cn2)C(=O)O)C(=O)O
80 0.14285714 GOFGRQMHRJWSLZ-UHFFFAOYSA-N O=C(CN1C(=O)C2=CC=CC=C2C1=O)OC1=CC=CC=C1
81 0.14285714 KGHOAEZOEVGKMU-UHFFFAOYSA-N OC(=O)C1=CC2=C(C=C1)C(=O)N(CC1=CC=CC=C1)C2=O
82 0.14285714 YRPODVVGJWBCIW-UHFFFAOYSA-N CCOC(=O)C1=C(ON=C1C1=CC=CC=C1)C(C)=O
83 0.14285714 CESNWXSYWZEOEI-UHFFFAOYSA-N COC(O)=NC1=CC2=C(C=C1)C(=O)C1=CC=CC=C1C2=O
84 0.14285714 ULRFQSKEKZOEPP-UHFFFAOYSA-N NC1N=C(SCc2ccccc2)c2c(N1)[nH]cn2
85 0.14285714 JOPACTLAUXYSLA-UHFFFAOYSA-N CC1=CC=C(S1)N1NC2=C(C=NC3=CC=CC=C23)C1=O
86 0.14285714 GROCBQWLHMMTLP-UHFFFAOYSA-N CCC1=C(C2=C(C=C1)C(=O)C1=CC=CC=C1C2=O)[N+]([O-])=O
87 0.14285714 ZUWJKVVWOLYFRK-UHFFFAOYSA-N OC(=O)C1=CC=CC(CN2C(=O)C3=CC=CC=C3C2=O)=C1
88 0.14285714 KHQFFURSLXTVSP-UHFFFAOYSA-N Cn1c2ccccc2c(=O)c2c1c1ccoc1C(C2(O)O)O
89 0.14285714 CYGMECQNUIZYBC-UHFFFAOYSA-N OC(=O)C1C(O)C=CC=C1Nc1cccc(c1)C(F)(F)F
90 0.14285714 QKAIGPUXSHQMDU-UHFFFAOYSA-N O=C1OC2C=C1C(=CC2)Nc1cccc(c1)C(F)(F)F
91 0.14285714 YSPUSOOVFKIEPC-UHFFFAOYSA-N OC1C=Cc2c(C1O)n(C)c1c(c2=O)c(O)cc2c1cco2
92 0.14285714 ZGIHVXKNXKRXOM-UHFFFAOYSA-N OC1C=Cc2c(C1O)c(=O)c1c(n2C)c2ccoc2cc1O
93 0.14285714 GTCKJXWUHLBZSE-UHFFFAOYSA-N COC(=O)NC1=CC=CC2=C1C(=O)C1=CC=CC=C1C2=O
94 0.14285714 HQVRYWBXAZUARW-UHFFFAOYSA-N Cn1c2ccccc2c(=O)c2c1c1ccoc1c(c2O)O
95 0.14285714 HKPLWJZQWGLGNK-UHFFFAOYSA-N Oc1cc2occc2c2c1c(=O)c1c(O)cccc1n2C
96 0.14285714 NUHWHSIFFOMOSW-UHFFFAOYSA-N OC(Nc1ccc2c(c1)c1ccccc1c(=O)o2)CC(=O)O
97 0.14285714 NEXGXEPZSCVFIO-UHFFFAOYSA-N Oc1ccc2c(c1)c(=O)c1c(n2C)c2ccoc2cc1O
98 0.14285714 NTILTLGFNYHJLO-UHFFFAOYSA-N Oc1ccc2c(c1)n(C)c1c(c2=O)c(O)cc2c1cco2
99 0.14285714 CNEAVBCNUHGYEG-UHFFFAOYSA-N Oc1cccc2c1n(C)c1c(c2=O)c(O)cc2c1cco2
100 0.14285714 IEKWAEDCQMHVDH-UHFFFAOYSA-N Oc1cc2occ(c2c2c1c(=O)c1ccccc1n2C)O
101 0.14285714 UJUXNQXDESRZSS-UHFFFAOYSA-N Oc1oc2c(c1)c1c(c(c2)O)c(=O)c2c(n1C)cccc2
102 0.14285714 JWHXGMLCXNXQPT-UHFFFAOYSA-N OCn1c2ccccc2c(=O)c2c1c1ccoc1cc2O
103 0.14285714 HTRZJOSNZJMACO-UHFFFAOYSA-N Cn1c2c3ccoc3C3C(c2c(=O)c2c1cccc2)(O)O3
104 0.14285714 BUYLWSBCBQAPIE-UHFFFAOYSA-N O=CC1=Cc2c3ccccc3[nH]c2C(C1O)(O)OC
105 0.14285714 IFGKGRYVKWXZCI-UHFFFAOYSA-N OC1=Cc2occc2C23C1(O2)C(=O)c1ccccc1N3C
106 0.14285714 DDVCTMAFHYNOGG-UHFFFAOYSA-N Oc1cc2occc2c2c1C(=O)C13C(N2C)(O3)C=CC=C1
107 0.14285714 MKSFUPRIINEMSG-UHFFFAOYSA-N Oc1cc2occc2c2c1c(=O)c1C3OC3C=Cc1n2C
108 0.14285714 VMVJGFCFSHIILV-UHFFFAOYSA-N COc1cc(cc(c1OC)OC)OP(=O)(O)O
109 0.14285714 VGKCHWTWZGEFMF-UHFFFAOYSA-N Oc1cc2occc2c2c1c(=O)c1C=CC3C(c1n2C)O3
110 0.14285714 CJYVYHYVEJMLTP-UHFFFAOYSA-N OC1=CC23OC=CC3(c3c1c(=O)c1ccccc1n3C)O2
111 0.14285714 PQAHXQTVWDLJQU-UHFFFAOYSA-N O=CCc1cccc2c1[nH]c(=O)c1c2cc2c(c1)OCO2
112 0.14285714 JKIOKHQHQGQYOO-UHFFFAOYSA-N Oc1cc2OC3C(c2c2c1c(=O)c1c(n2C)cccc1)O3
113 0.14285714 WAAREYCVQRWQDO-UHFFFAOYSA-N Oc1c2OCOc2cc2c1c1cccc3c1n(c2=O)CC3
114 0.14285714 WGXFBYTYDLYGCI-UHFFFAOYSA-N COc1c(O)c(C)cc2c1nc1occc1c2OC
115 0.14285714 BTHPTPXMJDVRIM-UHFFFAOYSA-N Oc1c2OCOc2cc2c1c(=O)n1c3c2cccc3CC1
116 0.14285714 NWZKRWMIPYQRHP-UHFFFAOYSA-N Oc1cc2CCn3c2c(c1)c1cc2OCOc2cc1c3=O
117 0.14285714 VOBWLDJSYOHJPX-UHFFFAOYSA-N Oc1ccc2c3c1CCn3c(=O)c1c2cc2OCOc2c1
118 0.14285714 CBIQLJZIQTZKOG-UHFFFAOYSA-N OC1Oc2c(O1)cc1c(c2)c(=O)n2c3c1cccc3CC2
119 0.14285714 LRBDSUWYMCRQJH-UHFFFAOYSA-N OC1Cc2c3n1c(=O)c1cc4OCOc4cc1c3ccc2
120 0.14285714 KDDWDLPCDQCXEH-UHFFFAOYSA-N OC1Cn2c3c1cccc3c1c(c2=O)cc2c(c1)OCO2
121 0.14285714 JBYCJGZOUJRMFJ-UHFFFAOYSA-N O=C1N2CCc3c2c(C24C1=CC1=C(C4O2)OCO1)ccc3
122 0.14285714 BEURKHXNRCKYAI-UHFFFAOYSA-N OC1=CC=CC(NC(=O)C2=CC=C(C=C2)C(F)(F)F)=C1
123 0.14285714 FWXYIHXAGHGNMH-UHFFFAOYSA-N O=C1N2CCc3c2c(C2=CC4=C(C5C12O5)OCO4)ccc3
124 0.14285714 DIBQTZKVQKDQAT-UHFFFAOYSA-N O=c1c2cc3OCOc3cc2c2c3n1CCC3=CC1C2O1
125 0.14285714 HEHPPQFLLFNPTE-UHFFFAOYSA-N OC1=CC(=CC(=C1)N1CCCCC1=O)C(F)(F)F
126 0.14285714 MYMLLTRDZOZJBX-UHFFFAOYSA-N O=c1c2cc3OCOc3cc2c2c3n1CCC13OC1C=C2
127 0.14285714 OCBJTPWQFZBWKQ-UHFFFAOYSA-N COC(=O)C1=CC=CC2=C1C(=CC1=CC=CC=C21)[N+]([O-])=O
128 0.14285714 GTDMFRRHQCBHSC-UHFFFAOYSA-N O=C(NC1=NSC(=N1)C1=CC=CC=C1)C1=CC=CC=C1
129 0.14285714 YWINPXZNRVJOOY-UHFFFAOYSA-N OC(Nc1ccc2c(c1)oc(=O)c1c2cccc1)CC(=O)O
130 0.14285714 WQJHGFSTRONKLC-UHFFFAOYSA-N OC(=O)CNC(=O)CNC(=O)C1=CC=C(C=C1)[N+]([O-])=O
131 0.14285714 LZIQQFXNXNNQHX-UHFFFAOYSA-N COC1=C(OC)C(=O)C2=C(N(C)C3=CC=CC=C3C2=O)C1=O
132 0.14285714 LOHVXKBBNRJOBJ-UHFFFAOYSA-N COC1=C(OC)C=C2C(=O)C3=C(OC=C3)N(C)C2=C1
133 0.14285714 LYEIUSNYOPSUKN-UHFFFAOYSA-N CC(=O)NC1=CC(C(O)=O)=C(C(NC(C)=O)=C1)[N+]([O-])=O
134 0.14285714 VVUKZLPIAIINSE-UHFFFAOYSA-N CCOc1cc2OC3(O)CC(=O)C=CC3=Nc2cc1
135 0.14285714 YUWVGNPIDBYWEW-UHFFFAOYSA-N Oc1cccc(c1)NC(=O)c1ccccc1C(F)(F)F
136 0.14285714 YBPWRZILLCMVHE-UHFFFAOYSA-N Oc1cc(O)cc(c1)N(c1ccccc1C(=O)O)C
137 0.14285714 WWZBZLXSKWQMKG-UHFFFAOYSA-N Oc1cc(O)c(c(c1)N(c1ccccc1)C)C(=O)O
138 0.14285714 MPGAXWYTFJDFPM-UHFFFAOYSA-N Oc1cc(O)c2c(c1)N(C)C1(C(C2=O)C=CC=C1)O
139 0.14285714 ZTSSEKCCNOGCOM-UHFFFAOYSA-N OC1=CC2(C(C(=C1)O)C(=O)c1c(N2C)cccc1)O
140 0.14285714 LBPSVEVQKFBIMR-UHFFFAOYSA-N CC(=O)NC1=CC2=C(C=C1)C1=C(C=CC=C1C(O)=O)C2=O
141 0.14285714 MZKZCNLFQLCLGQ-UHFFFAOYSA-N OCCNC1=NC(=NC(Cl)=N1)N1CCOCC1
142 0.14285714 FOBMIHMMGKBXFI-UHFFFAOYSA-N COC1=C(C=C(C=C1)C#CC(=O)C1=CC=CC=C1)[N+]([O-])=O
143 0.14285714 ZBDDYTVOLUGPBT-UHFFFAOYSA-N [O-][N+](=O)C1=CC=C(C=C2COC3=CC=CC=C3C2=O)C=C1
144 0.14285714 BDXLNPVLJQIAOQ-UHFFFAOYSA-N COC(=O)C1C(NC(=O)N=C1C)C1=CC=C(O1)[N+]([O-])=O
145 0.14285714 UOQUVYVSRZIWCO-UHFFFAOYSA-N O=C1C=CC(C=NC2=NN=C(S2)C2=CC=CC=C2)C=C1
146 0.14285714 SVDSLBVQGVKOQN-UHFFFAOYSA-N NC1C=Cc2c(C1)oc1c(c2=O)c(=O)oc2c1cccc2
147 0.14285714 ANMZERJXLKKHDQ-UHFFFAOYSA-N CC1=C(C=C(C=C1)C(O)=O)N1C(=O)C2=CC=CC=C2C1=O
148 0.14285714 MVZXUWLTGGBNHL-UHFFFAOYSA-N OC(=O)C1CCCN1C1=C(C=C(C=C1)N(=O)=O)N(=O)=O
149 0.14285714 RJZHDQICKKWTNH-UHFFFAOYSA-N CC(=O)OC1=CC=CC(=C1)C1=NC2=CC=CC=C2C(=O)O1
150 0.14285714 JJJNSBXSKROGOM-UHFFFAOYSA-N OC(=O)C1=CC=CC=C1NC1=CC=C(C=C1)C(F)(F)F
151 0.14285714 ZBDPHYARCLRGLD-UHFFFAOYSA-N CC1=CC2=C(C=C1C)C(=O)C1=C(C=CC(=C1)[N+]([O-])=O)C2=O
152 0.14285714 BLFAJAWAAYGJGW-UHFFFAOYSA-N CC1=CC2=C(C(=O)C3=CC=CC=C3C2=O)C(=C1C)[N+]([O-])=O
153 0.14285714 IWBDCYSDDXGBII-UHFFFAOYSA-N CC(=O)CCC(=O)CN1C(=O)C2=CC=CC=C2C1=O
154 0.14285714 UMGWDNHFDGUZFG-UHFFFAOYSA-N CC(=O)NC1=CC(NC(C)=O)=C(N=C1C(O)=O)C(O)=O
155 0.14285714 ZXZLWWJIFPMIJL-UHFFFAOYSA-N [O-][N+](=O)C1=C(C=C(C=C1)C(=O)N1CCOCC1)[N+]([O-])=O
156 0.14285714 UPABNMDYXLNOQN-UHFFFAOYSA-N ClC1=CC=C(C=C1)C(=O)CC(=S)N1CCCCC1
157 0.14285714 ROYZKXQNDIHJLK-UHFFFAOYSA-N OC(N1C(=O)C2=CC=CC=C2C1=O)C(=O)C1=CC=CC=C1
158 0.14285714 JMESBCIFWJEHOP-UHFFFAOYSA-N O=C1C2CC(=O)C3=C(C=CO3)C2C(=O)N1C1=CC=CC=C1
159 0.14285714 COYRLTVESNXWPU-UHFFFAOYSA-N CC1=NC(=C(CCC(O)=O)O1)C1=CC=C(C=C1)C(F)(F)F
160 0.14285714 CPRBZLXFXDHVBG-UHFFFAOYSA-N CC1=NC(=C(CCC(O)=O)O1)C1=CC(=CC=C1)C(F)(F)F
161 0.14285714 RHGGYQIBTXAYLJ-UHFFFAOYSA-N N#CC1=C2C=CC3=CC=CC=C3C2=C(SC1)C1=CC=CC=C1
162 0.14285714 JXMHDDHHXPQFHN-UHFFFAOYSA-N CC1C(=O)N(C2=CC=CC=C12)C1=C(F)C=CC=C1F
163 0.14285714 MWDLWLLNJPOVNY-UHFFFAOYSA-N CC1=NC(=C(CCC(O)=O)O1)C1=CC=CC=C1C(F)(F)F
164 0.14285714 HKFKTBMIAAQWDM-UHFFFAOYSA-N COC1=NN=C(O1)C1=CC(OC)=C(OC)C=C1[N+]([O-])=O
165 0.14285714 AFWKJFBVNGVZIH-UHFFFAOYSA-N OC(=O)C1CCN2C(=CC(C(O)=O)=C12)C(=O)C1=CC=CC=C1
166 0.14285714 UITHTODMDGCMNZ-UHFFFAOYSA-N COC1=CC=CC=C1NC(=O)C1=C(O)C=C(O)C=C1
167 0.14285714 CGNDKGLHBJCRHZ-UHFFFAOYSA-N FC1=CC(F)=C(N2C(=O)C3=C(CCCC3)C2=O)C(F)=C1
168 0.14285714 OVUVGMBWBGDPRD-UHFFFAOYSA-N OC(=O)CCN1C2=CC=CC=C2OC2=C(C=CC=C12)C(O)=O
169 0.14285714 LSKIMPGHYWPUAE-UHFFFAOYSA-N FC(F)(F)OC1=CC=C(C=C1)C(=O)CC1=CC=NC=C1
170 0.14285714 YUGUBPKDGLBTIX-UHFFFAOYSA-N CC1=NC(C2=CC=C(C=C2)C(F)(F)F)=C(C=C1)C(O)=O
171 0.14285714 BVMZOVZSFBBWPO-UHFFFAOYSA-N [O-][N+](=O)C1=CC=C(CC2=CC(=CC=C2)C(F)(F)F)C=C1
172 0.14285714 ZSZBVMKJFQWIFV-UHFFFAOYSA-N O=C(NC1=NC(=CS1)C1=CC=CC=C1)C1=CN=CC=C1
173 0.14285714 TUWKHENJYOCNLA-UHFFFAOYSA-N NC(=O)C1=CC=CC(=C1)C1=CC(=CC(O)=C1)C(F)(F)F
174 0.14285714 YBTZVDMWHYZRMI-UHFFFAOYSA-N NC1=CC=CC(=C1)C1=CC(=CC(=C1)C(F)(F)F)C(O)=O
175 0.14285714 QIAAPANEUUVUSA-UHFFFAOYSA-N COC(=O)C1=C(N)C2=C(C=C1)C(=O)C1=CC=CC=C1C2=O
176 0.14285714 SOECAMADVAXGRU-UHFFFAOYSA-N NC1=CC(=CC(=C1)C(O)=O)C1=CC=CC=C1C(F)(F)F
177 0.14285714 REHPHDIRTCMDBD-UHFFFAOYSA-N NC1=CC(=CC(=C1)C(O)=O)C1=CC(=CC=C1)C(F)(F)F
178 0.14285714 YHTUCZFQHQOHJG-UHFFFAOYSA-N NC1=CC(=CC(=C1)C(O)=O)C1=CC=C(C=C1)C(F)(F)F
179 0.14285714 KLWCEOFQTQYLRR-UHFFFAOYSA-N NC(CC(O)=O)C1=CC=C(O1)C1=CC=CC=C1C(F)(F)F
180 0.14285714 LIYKGWPKONBQNU-UHFFFAOYSA-N NC(CC(O)=O)C1=CC=C(O1)C1=CC(=CC=C1)C(F)(F)F
181 0.14285714 BJHWREWVNAYEAK-UHFFFAOYSA-N OC(=O)C1=CC=C(C=C1)N1C=CC2=C1C=CC(=C2)C(O)=O
182 0.13333333 MZLAHQGDILCSKK-UHFFFAOYSA-N OC(C(=O)O)CC1(NC(Cc2c1[nH]cn2)C(=O)O)C(=O)O
183 0.13333333 UIOBXDKWRKEHET-UHFFFAOYSA-N CNC(=O)CNC(=O)C1=CC(=CC(=C1)[N+]([O-])=O)C(O)=O
184 0.13333333 XOZZWJLKNRMSKC-UHFFFAOYSA-N O=C(NC(=S)NC(=O)C1=CC=CC=C1)NC1=CC=CC=C1
185 0.125 YMPZVCKXDNPFOU-UHFFFAOYSA-N OC(=O)CCC(c1[nH]cnc1CC(=O)C(=O)O)(C(=O)O)N
186 0.125 MDIWKBHLRZIFLG-UHFFFAOYSA-N CC1=NC(=O)CC(C1C(O)=O)C1=CC=C(C=C1)C(F)(F)F
187 0.125 CUSRGDOKYSVDPX-UHFFFAOYSA-N O=C(COC1=CC2=CC=CC=C2C=C1)ON1C(=O)CCC1=O
188 0.125 HUGOMIGUODGBNZ-UHFFFAOYSA-N OCC(c1ccc(c(c1)OC)OP(=O)(O)O)O
189 0.125 ZKIPZALFUXLQFB-UHFFFAOYSA-N NC(CC(O)=O)C1=CC=C(OC(F)(F)C(F)F)C=C1
190 0.11764706 KXQVHRXRQAJGBG-UHFFFAOYSA-N OC(=O)CC(C(=NNC(=O)c1ccncc1)C(=O)O)O
191 0.11764706 VHVVQRHDFHEIKN-UHFFFAOYSA-N OCC(c1ccc(c(c1)OC)O)OP(=O)(O)O
192 0.11764706 RXRZMOZQGKETCE-UHFFFAOYSA-N OC(=O)CCC(=NNC(=O)c1ccncc1)OC(=O)O
193 0.11764706 KGUCWHPYXRULSD-UHFFFAOYSA-N OC(=O)CCOC(=NNC(=O)c1ccncc1)C(=O)O
194 0.11764706 FSEFTEAQYGXRRT-UHFFFAOYSA-N COc1cc(ccc1O)C(COP(=O)(O)O)O
195 0.11764706 LCCSEEYLYJMAKG-UHFFFAOYSA-N CN(N=O)C(=O)NCCN1C=NC2=C1NC=NC2=S
196 0.11764706 GLAWEZBGVONODV-UHFFFAOYSA-N OC(=O)CCC(=NNC(=O)c1ccncc1O)C(=O)O
197 0.11764706 FGWCDJLQSPRJTH-UHFFFAOYSA-N CCOc1cc(OC2=CC(=O)C=CC2=O)c(cc1)N
198 0.11764706 XCYQRIMJDHAEQJ-UHFFFAOYSA-N NC(CC(O)=O)C1=CC(OC(F)(F)C(F)F)=CC=C1
199 0.11111111 QXXGVCDIXJWPGX-UHFFFAOYSA-N CCOC(O)=NN=CC1=CC2=C(OCO2)C=C1N(=O)=O
200 0.11111111 ODFXOVIOSNSAEK-UHFFFAOYSA-N O=C(C(C1=CC=CC(C1O)O)C)OP(=O)(O)O
201 0.10526316 IVUBBBSCADDPQS-UHFFFAOYSA-N OC(=O)CCC(=NNC(=O)c1ccnc(c1)O)C(=O)O
202 0.10526316 LRHCLGVOMBNVKZ-UHFFFAOYSA-N OC(=O)C(CC(=NNC(=O)c1ccncc1)C(=O)O)O
203 0.10526316 DAKCPPQQXGFGDR-UHFFFAOYSA-N OC(=O)CCC(=NNC(=O)C12C=CN=CC2O1)C(=O)O
204 0.10526316 AYSFLIHMIPFKHN-UHFFFAOYSA-N ClCCCCS(=O)CC1=CN=C2C=CC=CC2=C1
205 0.10526316 COTPOKFQIQCLPC-UHFFFAOYSA-N CC(C)(CO)C(O)C(O)=NCC(C(O)=O)P(O)(O)=O
206 0.095238095 BYZADTQJBZSCHR-UHFFFAOYSA-N OCC(C(C(=NCCC(=O)O)OP(=O)(O)O)O)(C)C
207 0.095238095 JUFIEXMMGDPTON-UHFFFAOYSA-N OC(=O)CCC1=CC=CC(C1O)OP(=O)(O)O
208 0.090909091 DSJIREAPXLBLJA-UHFFFAOYSA-N OC(=O)C(C1=CC=CC(C1O)OP(=O)(O)O)C
209 0.090909091 KDDKGMIBBQOBDR-UHFFFAOYSA-N O=C(OP(=O)(O)O)CCC1=CC=CC(C1O)O
210 0.090909091 YWTHPIKUTMSEPE-UHFFFAOYSA-N OC(=O)OCCC(=NNC(=O)c1ccncc1)C(=O)O
211 0.090909091 OZBKFSCEZVEIHI-UHFFFAOYSA-N OC(=O)CCC(=NNC(=O)C1=CC=NC2C1O2)C(=O)O
212 0.090909091 YYPXOPDTHDLKGQ-UHFFFAOYSA-N OC(=O)COCC(=NNC(=O)c1ccncc1)C(=O)O
213 0.086956522 IDTWMTMFXRBFEI-UHFFFAOYSA-N OC(=O)CCC(=NN(C(=O)c1ccncc1)O)C(=O)O
214 0.086956522 NLCDTBDTXXGIJL-UHFFFAOYSA-N CC(C(=O)C=CC=C(C(=O)OP(=O)(O)O)O)C
215 0.083333333 OJHSAWODECTIRJ-UHFFFAOYSA-N OC(=O)CCC1=CC=CC(C1OP(=O)(O)O)O
216 0.083333333 PIURWFVCKIQOQC-UHFFFAOYSA-N OC(=O)C(C1=CC=CC(C1OP(=O)(O)O)O)C
217 0.083333333 MNPGHBIFHOTURG-UHFFFAOYSA-N OC#CCNC(=O)C(C(COP(=O)(O)O)(C)C)O
218 0.08 NRBXTPSYLZRZJZ-UHFFFAOYSA-N OC(=O)CCNC(C(=O)C(COP(=O)(O)O)(C)C)O
219 0.08 XHFVGHPGDLDEQO-UHFFFAOYSA-N CC(C)(COP(O)(O)=O)C(O)C(O)=NCCC(O)=O
220 0.08 KNBAVCNFOCPHPD-UHFFFAOYSA-N CN(N=O)C(=O)NCCSC1=NC=NC2=C1NC=N2
221 0.08 LGCVUFALNCCUDC-UHFFFAOYSA-N CC(C(=O)C=CC=C(C(=O)O)OP(=O)(O)O)C
222 0.076923077 XHFVGHPGDLDEQO-UHFFFAOYSA-N CC(C)(COP(O)(O)=O)C(O)C(=O)NCCC(O)=O
223 0.074074074 AFTARCORJSYHAQ-UHFFFAOYSA-N OCC(C(C(=O)NCCC(=O)O)OP(=O)(O)O)(C)C
224 0.074074074 NZXUJDRRXLYUOY-UHFFFAOYSA-N CCN(C(=O)SCC1C=CC=CC1Cl)CC
225 0.071428571 PILWFRMTLFRSOD-UHFFFAOYSA-N OCC(C(C(=O)NCCC(=O)OP(=O)(O)O)O)(C)C
226 0.071428571 XHFVGHPGDLDEQO-ZETCQYMHSA-N CC(C)(COP(=O)(O)O)[C@H](C(=O)NCCC(=O)O)O
227 0 LLGWQJOUBAMEKC-UHFFFAOYSA-N OC1C=C2CCn3c2c(C1O)c1cc2OCOc2cc1c3=O
228 0 MKXAHMHUEORCLB-UHFFFAOYSA-N O=c1c2=CC3(O)OCOC3(C=c2c2c3n1CCc3ccc2)O
229 0 UNORRKRSNKGNDS-UHFFFAOYSA-N OC1C=Cc2c3C1(O)CCn3c(=O)c1c2cc2OCOc2c1
230 0 VZXPWXCPWBUJAB-UHFFFAOYSA-N O=C1c2cc3OCOc3cc2C23C4(N1CCC4=CC=C3)O2
231 0 QEYPOMYBVWIRBT-UHFFFAOYSA-N O=c1c2cc3OCOc3cc2c2c3n1COCc3ccc2
232 0 MWEJHRCZJDSYED-UHFFFAOYSA-N OC1=NC(=O)C(=CC1=C1C(=NC(=O)C(=C1C)O)O)O
233 0 QJJIDNOHHGJUNA-UHFFFAOYSA-N COC1=NC(=O)C(=CC1=C1C=C(O)C(=O)N=C1O)O
234 0 CXEORISGFKJBLW-UHFFFAOYSA-N COC1=CC(=C2C=C(O)C(=O)N=C2O)C(=NC1=O)O
235 0 FKQNRJPDTYJJSG-UHFFFAOYSA-N Oc1cc(O)c2c(c1)OC=C(C2N)c1ccc2c(c1)OCO2
236 0 NLELFCWKOHCVTA-UHFFFAOYSA-N CCSCC1(O)C=CC=CC1(O)OC(=O)NC
237 0 CNIQAEVKSYIKBB-UHFFFAOYSA-N CCSCC1=C(OC(=O)NC)C(C(C=C1)O)O
238 0 AQTXZVASNLDGKQ-UHFFFAOYSA-N CCSCC1=C(C=CC(C1O)O)OC(=O)NC
239 0 SSUTUUONWJMMMT-UHFFFAOYSA-N CCCC(C(=O)SCCNC(=O)C=C)C(=O)O
240 0 SBECXUGHBFZHBZ-UHFFFAOYSA-N O=CC(=O)c1ccc2c3c1c(C=O)ccc3C(=O)C=C2
241 0 FRMDPKIBCMHFTI-UHFFFAOYSA-N CC1=CC(N)c2c(O1)cc1c(c2O)c(O)cc(c1)O
242 0 JAEJAUJARRLCJN-UHFFFAOYSA-N Oc1cc2Oc3cc(O)cc(c3C(c2c(c1)C)N)O
243 0 FQTDGTNSNBCSKQ-UHFFFAOYSA-N COc1ccc2c(c1)C(N)c1c(O2)cc(cc1O)O
244 0 GBYXYMHGFNGETE-UHFFFAOYSA-N COC(=O)NS(=O)(=O)C1(O)C=CC(=CC1O)N
245 0 YXSUZZDTYWCTIP-UHFFFAOYSA-N COC(=O)NS(=O)(=O)C1=CC=C(C(C1O)O)N
246 0 YTISKFWYNGWTTP-UHFFFAOYSA-N COC(=O)NS(=O)(=O)C1=CC(C(C=C1)(N)O)O
247 0 XKPOAMUWEXABND-UHFFFAOYSA-N OC1=CCC(C(=C1)NC(=O)c1ccccc1)C(=O)O
248 0 UYLTVNQWWSUXDG-UHFFFAOYSA-N OC1=CC=C(C(C1)NC(=O)c1ccccc1)C(=O)O
249 0 UDQWWVPLURQECT-UHFFFAOYSA-N OC1CC=C(C(=C1)NC(=O)c1ccccc1)C(=O)O
250 0 BAFLNBZXAZDVHQ-UHFFFAOYSA-N O=C(C1CC=CC=C1)Nc1cc(O)ccc1C(=O)O
251 0 CKUYCQHCQYMBDT-UHFFFAOYSA-N Oc1ccc(c(c1)NC(=O)C1=CC=CCC1)C(=O)O
252 0 AHAWBXJCJLBRCJ-UHFFFAOYSA-N Oc1ccc(c(c1)NC(=O)C1=CCCC=C1)C(=O)O
253 0 KZRBFLBZVGZJRE-UHFFFAOYSA-N CNC(=O)OC1=CC(=C(C(C1O)(C)O)SC)C
254 0 XGNHHHBJJACXBG-UHFFFAOYSA-N CNC(=O)OC1(O)C=C(C)C(=C(C1O)C)SC
255 0 YRNSBCXWXLKNCO-UHFFFAOYSA-N CNC(=O)OC1=CC(C(C(=C1)C)(O)SC)(C)O
256 0 OVEJWGIYECDLDH-UHFFFAOYSA-N COC1=CC(=O)C(=CC1=O)C1=COc2c(C1N)ccc(c2)O
257 0 MSWAKZOYELYIPF-UHFFFAOYSA-N COC1=CC(N)C(=CC1=O)c1coc2c(c1=O)ccc(c2)O
258 0 RBFKVJKZNCIWHY-UHFFFAOYSA-N COC1=CC(=O)C(=CC1N)c1coc2c(c1=O)ccc(c2)O
259 0 LYGGDSRQKGVIMU-UHFFFAOYSA-N C=CC(=O)NCCSC(=O)CCCCC(=O)O
260 0 ADKDUBWNIDRCBG-UHFFFAOYSA-N CC(=C)C1=CC2(C(O1)C(=O)c1c(C2=O)c(co1)C)N
261 0 JXYKDNRXNKADNY-UHFFFAOYSA-N CC(=C)c1cc2c(o1)C(=O)C1C(C2=O)(N)C(=CO1)C
262 0 JODZVQNWVZULMK-UHFFFAOYSA-N CC(=C)C1=CC2C(O1)(N)C(=O)c1c(C2=O)c(C)co1
263 0 DUEYFQJRBBFDCY-UHFFFAOYSA-N O=C1C2=C(CC(O2)(N)C(=C)C)C(=O)c2c1occ2C
264 0 VDUZVGHEPCUGCV-UHFFFAOYSA-N NC1OC2=C(C1C)C(=O)c1c(C2=O)oc(c1)C(=C)C
265 0 PPKYBBBTFXLRDK-UHFFFAOYSA-N Oc1cccc(c1)CCn1cc(ccc1=O)C(=O)O
266 0 CBIXQCCUCWGIEA-UHFFFAOYSA-N O=NC(C(=NCC(=O)O)O)CSC(=O)C(O)C
267 0 ZCWOHFMAKXGWRX-UHFFFAOYSA-N NC1C=CC=CC1C(=O)OOC(=O)c1ccccc1
268 0 VSFBYYUVSLFTDL-UHFFFAOYSA-N NC1CC=C(C=C1)C(=O)OOC(=O)c1ccccc1
269 0 UCJODPYXMVPPNS-UHFFFAOYSA-N O=C(C(C(COP(=O)(O)O)(C)C)O)NC(C(=O)O)C
270 0 QARSFCGQCNIOPK-UHFFFAOYSA-N Oc1ccc(cc1)C1=COc2c(C1N)c(O)c1c(c2)OCO1
271 0 DLUMDWLJTDDNKJ-UHFFFAOYSA-N CCOP(=S)(SCC(=O)N(C(C)C)C)OCC
272 0 KNCFYLZCARAMGK-UHFFFAOYSA-N NCCNC(=O)Nc1c(Cl)nc(nc1OC)C
273 0 SNOMNRGPSURDDM-UHFFFAOYSA-N NC#CNC(C(=O)O)CNC(C(=O)O)CC(=O)O
274 0 OVJZJCMEKOHTCW-UHFFFAOYSA-N N#CCNC(C(=O)O)CNC(C(=O)O)CC(=O)O
275 0 WCANEZPRQXONCW-UHFFFAOYSA-N NC(=O)CNC(C(=O)O)CNC(C(=O)O)C#CO
276 0 MHCAMDMFJNOOHY-UHFFFAOYSA-N NC(=O)CNC(C(=O)O)CNC1CC(=O)OC1=O
277 0 BDYPVNAVMRELIP-UHFFFAOYSA-N OC(=O)C(=O)CC(c1ccc2c(c1O)cccc2)N
278 0 REDXSEQFFBZLFQ-UHFFFAOYSA-N OC(=O)C(=O)C=CC1C=Cc2c(C1(N)O)cccc2
279 0 ZDPWUDCFDGACSX-UHFFFAOYSA-N CCN(C(=O)SCC1=C(Cl)C=CCC1)CC
280 0 HCXCHXBJAKIRAI-UHFFFAOYSA-N CCN(C(=O)SCC1=C(Cl)CCC=C1)CC
281 0 MXKOXVROBOCKLM-UHFFFAOYSA-N O=CC(=O)c1ccc2c3c1c(C=O)ccc3C=CC2=O
282 0 ISMKWHNBBIRWPK-UHFFFAOYSA-N OC1=CC2(O)OC=CC2(c2c1c(=O)c1ccccc1n2C)O
283 0 FQAAQKUMVZEBCE-UHFFFAOYSA-N OC1=Cc2occc2C2(C1(O)C(=O)c1ccccc1N2C)O
284 0 CZAWUBFSZZXDIQ-UHFFFAOYSA-N Oc1cc2occc2c2c1C(=O)C1(C(N2C)(O)C=CC=C1)O
285 0 RSCWXKCMHZISEV-UHFFFAOYSA-N O=CCSCC(C(=O)NCC(=O)O)NC(=O)O
286 0 RCLNKXKTAGSZLK-UHFFFAOYSA-N OCC1OC(C(C1O)O)n1cncc1NC(=O)O
287 0 PQKNFGCYKGTAGQ-UHFFFAOYSA-N C=CC(=O)NCCSC(=O)CC(CC(=O)C)O
288 0 YPPVPNDJERROSB-UHFFFAOYSA-N CCOc1ccc(c(c1)O)N=C1C=CC(=O)C=C1O
289 0 URZFBZFKGNZICA-UHFFFAOYSA-N CCOc1ccc2c(c1)OC(=C)C(=N2)C=CC(=O)O
290 0 ITCDHALSOOEZAE-UHFFFAOYSA-N CCOc1cc2OC(=CC(=O)O)C(=Nc2cc1)C=C
291 0 IDQDFGMEGIEHPA-UHFFFAOYSA-N CCOc1cc2OC3=CC(=O)CC(C3=Nc2cc1)O
292 0 LFVRMQOHHQMHKE-UHFFFAOYSA-N CSC(=NOC(=O)N(SNCc1ccccc1)C)C
293 0 QVRVSYFQVGBLGS-UHFFFAOYSA-N OC(=O)CC1(O)c2ccccc2N(c2c1cco2)C
294 0 YZJWCPGXHZCHAR-UHFFFAOYSA-N O=C1Oc2ccccc2C2(C1C(=O)c1ccccc1O2)N
295 0 GLGPZYOCSVQQJS-UHFFFAOYSA-N O=C1c2c(=O)oc3c(c2OC2(C1C=CC=C2)N)cccc3
296 0 MBALOAGUJODSKQ-UHFFFAOYSA-N Oc1ccc2c(c1)OC(C(C2=O)c1ccc2c(c1)OCO2)N
297 0 ZFBNCIUHPLLURQ-UHFFFAOYSA-N OC1=CC2(C(C=C1)C(=O)C(=CO2)c1ccc2c(c1)OCO2)N
298 0 OHHCRUSIQPHNIJ-UHFFFAOYSA-N O=C1OC2(N)C=CC=CC2c2c1c(=O)c1c(o2)cccc1
299 0 XMVGRSSFULKIMB-UHFFFAOYSA-N O=c1c(coc2c1C=CC(C2)(N)O)c1ccc2c(c1)OCO2
300 0 TUGIMFPZRRKEMF-UHFFFAOYSA-N O=c1c(coc2c1C=CC#C2)c1ccc2c(c1)OCO2
301 0 UMSKWPZKJKOVAA-UHFFFAOYSA-N CCCC(=O)CC(=O)SCCNC(=O)CC=O
302 0 DGMZYOABUFGHTH-UHFFFAOYSA-N O=CC(Oc1c(C=O)c(=O)[nH]c2c1cccc2)(C)C
303 0 YLJPFMNHDNYWFX-UHFFFAOYSA-N O=C(CCNC(=O)O)NCCSC(=O)C(=O)O
304 0 FRXNLTFHLQHTLY-UHFFFAOYSA-N OCC1OC(C(C1O)O)n1c(O)cc(nc1=O)N
305 0 MPPUDRFYDKDPBN-UHFFFAOYSA-N OCC1OC(C(C1O)O)n1cc(O)c(nc1=O)N
306 0 GUPRPAPPFVNXQO-UHFFFAOYSA-N OC(C1OC(C(C1O)O)n1ccc(nc1=O)N)O
307 0 LJIOBRFMCJBGJC-UHFFFAOYSA-N OCC1OC(C(C1O)O)N1C(=O)N=C(C2C1O2)N
308 0 WCMCPFTXQXCWMW-UHFFFAOYSA-N CC(=O)Oc1ccc(c(c1)O)C=C(c1cccnc1)C(=O)O
309 0 XCUAIINAJCDIPM-UHFFFAOYSA-N OCC1OC(C(C1O)O)n1ccc(nc1=O)NO
310 0 YVUCPZLJBUMHES-UHFFFAOYSA-N COC1C(O)C(OC1n1cnc2c1ncnc2N)CCl
311 0 ZVMLWXSKLBTAAU-UHFFFAOYSA-N ClCC1OC(C(C1O)O)n1cnc2c1ncnc2NC
312 0 CTTBHDJEUQXSNO-UHFFFAOYSA-N COC1C(CCl)OC(C1O)n1cnc2c1ncnc2N
313 0 VYLLBKCNPAUXOL-UHFFFAOYSA-N OC(=O)C1C=CC=CC1(O)NC(=O)c1ccccc1
314 0 UBBPTICNKIOBEG-UHFFFAOYSA-N CC(=O)Oc1ccc2c(c1)OC(=O)C(C2O)c1cccnc1
315 0 FOQYNLLXBFWLSB-UHFFFAOYSA-N OC(=O)C(=O)CC(c1cc2ccccc2cc1O)N
316 0 RBWRJOGFDVSTKO-AATRIKPKSA-N OC1=Cc2ccccc2C(C1/C=C/C(=O)C(=O)O)N
317 0 SMAAHSGYHANIGC-UHFFFAOYSA-N CC(c1cc2c(o1)C(=O)c1c(C2N)cccc1O)O
318 0 PQSTWDPAWCMSHW-UHFFFAOYSA-N CC(c1oc2c(c1)C(=O)c1c(C2N)c(O)ccc1)O
319 0 BJIGJWPIPCRQSY-UHFFFAOYSA-N NC1CCc2c1c(=O)oc1c2c(O)cc2c1C1C=COC1O2
320 0 QGUMNWHANDITDB-UHFFFAOYSA-N Oc1ccc(cc1)C=CC(=O)Nc1ccc(cc1C(=O)O)O
321 0 VDANCFZDTARUEX-UHFFFAOYSA-N O=C(NC1=CCC2(C=C1C(=O)O2)O)C=Cc1ccc(cc1)O
322 0 CWWYPZRAWKQIMF-UHFFFAOYSA-N OC(=O)C=CC1=Cc2ccccc2C(C1C(=O)O)N
323 0 RXXCSLOCJXHYQO-UHFFFAOYSA-N OC(=O)CC(c1cc2ccccc2cc1C(=O)O)N
324 0 BFOGDYIQYVGBLM-UHFFFAOYSA-N OC(=O)C=CC1=CC2=CC=CC(C2C=C1C(=O)O)N
325 0 LAKIIDVLIRMSQC-UHFFFAOYSA-N OC(=O)C=CC1C(=Cc2c(C1N)cccc2)C(=O)O
326 0 UQCLCHDAERDDNR-UHFFFAOYSA-N O=C1C(=Cc2ccccc2)OC2(C1C1=C(OCO1)C(=C2)O)N
327 0 LMIPXVKHMHBLFE-UHFFFAOYSA-N NC(C1Oc2c(C1=O)c1OCOc1c(c2)O)c1ccccc1
328 0 YWXNKBHSAPHFHK-UHFFFAOYSA-N O=C1C(=Cc2ccccc2)OC2=C1C1=C(C(C2)(N)O)OCO1
329 0 OQWKZXWFMXKBEA-LFYBBSHMSA-N NC1C=CC=CC1/C=C\1/Oc2c(C1=O)c1OCOc1c(c2)O
330 0 DAJIONNXWUIAPI-UHFFFAOYSA-N O=C1C(=Cc2ccccc2)OC2=C1C1=C(C#C2)OCO1
331 0 LLLSAMZMSGAIIA-UHFFFAOYSA-N N#CC(C(C(=O)O)NC(=O)CCC(C(=O)O)N)O
332 0 UQKJBXFOYKYWIZ-UHFFFAOYSA-N NC(C(=O)O)CC(C(=O)NC(C(=O)O)CC#N)O
333 0 CFJINMPZCAVNBP-UHFFFAOYSA-N N#CCC(C(=O)O)NC(=O)CC(C(C(=O)O)N)O
334 0 FEXODMPQSMWMBZ-UHFFFAOYSA-N NCC1OC(C(C1O)O)n1cc(O)c(nc1=O)O
335 0 PDCFSFBTOHJOTR-UHFFFAOYSA-N NCC1OC(C(C1O)O)n1c(O)cc(nc1=O)O
336 0 PMQULYCRUFZIOS-UHFFFAOYSA-N NC(C1OC(C(C1O)O)n1ccc(nc1=O)O)O
337 0 BHWXIZQTVQOXIO-UHFFFAOYSA-N NC(C(=O)O)CCOC(=O)NC(C(=O)O)CC#N
338 0 ZNYLCDYCXRHZSZ-UHFFFAOYSA-N NC(C(=O)O)COCC(=O)NC(C(=O)O)CC#N
339 0 LZYYWPLTJMDNAT-UHFFFAOYSA-N NC(C(=O)O)CCC(=O)N(C(C(=O)O)CC#N)O
340 0 RVQVPYQLKZEUTR-UHFFFAOYSA-N ClCCN(N=O)C(=O)NC1CCC(CCl)CC1
341 0 HZQDCMWJEBCWBR-UHFFFAOYSA-N NC(=O)C1=C(O)N(C=N1)C1OC(CO)C(O)C1O
342 0 VDPZCDIUHDBRIP-UHFFFAOYSA-N NC1=NS(=O)(=O)N=C2NN(N=C12)C1=CC=CC=C1
343 0 TVDFZKMJIIWKDO-UHFFFAOYSA-N COC(=O)NC1=CN2C=CC(SC3=CC=CC=C3)=CC2=N1
344 0 XZVPPIQLJOBTLG-UHFFFAOYSA-N COC1=CC(N=NC(C#N)C#N)=C(OC)C=C1Cl
345 0 JHBWYQRKOUBPCA-UHFFFAOYSA-N COC1=CC=C2N=C(NC(=O)NC3=CC=CC=C3)SC2=C1
346 0 BROMXBJIVUUARU-UHFFFAOYSA-N CC(=O)OC1=NC2=C(C=C(C)C(C)=C2)C(=C1)C(O)=O
347 0 TYUGVOIHNADERA-UHFFFAOYSA-N CC1=CC(C(O)=O)=C(C)N1C1=CC=CC(=C1)C(O)=O
348 0 NHFJDXPINIIUQG-UHFFFAOYSA-N CC1=CC=C(C=C1)S(=O)(=O)N(CCO)CCO
349 0 DQJYGZSMHOBMOL-UHFFFAOYSA-N O1C2=CC=CC=C2C2=CC3=C(C=C12)N1C=CC=C1C1=NN=NN31
350 0 FSIYMCRJTJQYEW-UHFFFAOYSA-N OC(=O)CC1=CC(=CC(F)=C1)C1=CC=C(Cl)C=C1
351 0 JKEFQEXSRCZXSS-UHFFFAOYSA-N O=C1NC(=O)C(=O)C1Oc1ccc(cc1)-c1ccccc1
352 0 DJZMICIYKAGIFZ-UHFFFAOYSA-N OC1=CC=CC=C1C(=O)NNC1=NC2=CC=CC=C2SC1
353 0 XOCBFLDEJGJIJL-UHFFFAOYSA-N CC1=NC2=C(C(=O)N(S2)C(=O)NC2=CC=CC=C2)C(C)=C1
354 0 ZAWPDPLWGKAAHU-UHFFFAOYSA-N ClC(Cl)C(=O)N(CC=C)CC(=O)NCC=C
355 0 JTIIYPHJIDENCW-UHFFFAOYSA-N CC(=O)NC(CC1=CC=CC=C1)C(=O)C(F)(F)F
356 0 PEBPSCWSXYPIJD-UHFFFAOYSA-N N=C(C(C#N)C#N)C(=CC1=CC=C2NC=CC2=C1)C#N
357 0 PCVDYIFRMYOZED-UHFFFAOYSA-N COC1=C(C=C(C(=C1[N+]([O-])=O)C(C)(C)C)[N+]([O-])=O)[N+]([O-])=O
358 0 BMPZRISEMMEZHL-UHFFFAOYSA-N CC(=O)ONC1=CC(=C(C=C1)[N+]([O-])=O)C(F)(F)F
359 0 HXSDOHJMYSWXJV-UHFFFAOYSA-N NC1=CC=CC=C1SC1=C(C=CC(F)=C1)[N+]([O-])=O
360 0 PTOPHPNCDGAXGC-UHFFFAOYSA-N N1C2=C(SC3=C1C=CC1=CC=CC=C31)C1=CC=CC=C1C=C2
361 0 JLRBCHWWSPIWSR-UHFFFAOYSA-N CC(=O)NC1=C(F)C=C2C(CC3=C2C=CC(F)=C3)=C1
362 0 FCTDXVQYLPZTNX-UHFFFAOYSA-N N1C2=C(SC3=C1C1=CC=CC=C1C=C3)C=CC1=CC=CC=C21
363 0 WHYWPHPXEQIOLI-UHFFFAOYSA-N OCC1OC(C(O)C1O)N1CC(=N)C(=O)NC1=O
364 0 FGGDAJNZNPBPGM-UHFFFAOYSA-N OC(=O)C1(CCCC1)N1C(=O)C2=CC=CC=C2C1=O
365 0 MUANZXAIUMTQTP-UHFFFAOYSA-N CC(C(=O)C1=C(C)SC(C)=C1)C(=O)C(F)(F)F
366 0 USOPEIDRWCIIHH-UHFFFAOYSA-N N1C2=C(SC3=C1C1=CC=CC=C1C=C3)C1=CC=CC=C1C=C2
367 0 YESXTECNXIKUMM-UHFFFAOYSA-N CCNC1=NC(NCC(=O)OCC)=NC(Cl)=N1
368 0 YDDIUZANWBLWJX-UHFFFAOYSA-N CC(=O)NC1=CC2=C(C=C1)C1=C(F)C=CC(F)=C1C2
369 0 OJZGGWIHNBBFDU-UHFFFAOYSA-N CC(C)=C(C1=CC=CC=C1)C1=C(N)N=CN=C1Cl
370 0 ODAIXJMMMLXWSR-UHFFFAOYSA-N CC(=O)NC1=CC2=C(C=C1)C1=C(C2)C(F)=CC(F)=C1
371 0 HCNZRXFJOIZENL-UHFFFAOYSA-N CSC1=NC=NC2=C1N=CN2N1C(C)=CC=C1C
372 0 PUVXJCIMDXXFNO-UHFFFAOYSA-N [O-][N+](=O)C1=CC(OCCOC2=CC=CC=C2)=CC=C1
373 0 FQWRHMAYPLRNJE-UHFFFAOYSA-N COC1=CC=C(COC2=CC=C(C=C2)[N+]([O-])=O)C=C1
374 0 RNKVFJOODRZZHI-UHFFFAOYSA-N NC1=C2CP(=O)(CCC2=NC=N1)C1=CC=CC=C1
375 0 XFVPYGPXIXBGLZ-UHFFFAOYSA-N OC1=C(C=CC(=C1)C(F)(F)F)C(=O)NC1=CC=CC=C1
376 0 UHPGIBYNJJIWGS-UHFFFAOYSA-N COC(=O)C1=CC=CC=C1NC(=O)C1=CC=CC=C1C(O)=O
377 0 HMEPMCWFLRZBCB-UHFFFAOYSA-N NC1=NC(C(O)=O)=C(C(N)=N1)C1=CC=C(Cl)C=C1
378 0 JJRVRELEASDUMY-UHFFFAOYSA-N CN(C)C1=CC=C(C=C2SC(=S)NC2=O)C=C1
379 0 NYTAKPGFKDTIFD-UHFFFAOYSA-N ClC(CS(=O)C1=CC=CC=C1)C1=CC=CC=C1
380 0 FMZPTBKXUFBYMV-UHFFFAOYSA-N NC1=NC(NC2=CC=CC=C2)=NC(SCC=C)=N1
381 0 BSAQOSBGCZCVAH-UHFFFAOYSA-N CCOC(=O)C1=C2CCC(=O)C3=C(O)C=CC(N1)=C23
382 0 VQAXYIOJDKLYDF-UHFFFAOYSA-N O=C1CC2=C(O1)C1=C(C=C2)C(=O)C2=CC=CC=C2C1=O
383 0 KWRYRKSYRVHOFY-UHFFFAOYSA-N COC1=CC=C2C(CC(C)[N+]([O-])=C2C(F)(F)F)=C1
384 0 YRUKULQVHZXZTB-UHFFFAOYSA-N CC(=O)CN1C(=O)OC2=C(C=C(C=C2)[N+]([O-])=O)C1=O
385 0 UQWUSLRRVOVDDY-UHFFFAOYSA-N NC1=CC=CC=C1SC1=C(C=C(F)C=C1)[N+]([O-])=O
386 0 RRCWSLBKLVBFQD-UHFFFAOYSA-N CC(C)CN1C=NC2=C1C1=CC=CC=C1N=C2Cl
387 0 FTHXZDOVYCSLTL-UHFFFAOYSA-N CC(=O)NC1=C(OC2=C(O)C=CC(C=O)=C2)C=CC(C=O)=C1
388 0 LEHHHWRXEXIKDQ-UHFFFAOYSA-N CC1=CC2=C(C=C1)N=C(N2)SCC1=CC=CC=C1[N+]([O-])=O
389 0 KGYDKQWYCZLSJE-UHFFFAOYSA-N NN1C(SCCCC#N)=NN=C1C1=CC=CC=C1
390 0 PBLBGCHQWNOPSE-UHFFFAOYSA-N CCCCCCCCC#CI
391 0 BJFXKTGXTFNBJY-UHFFFAOYSA-N CCOC(=O)C(CC)(CC)C(=O)CBr
392 0 MOESXZSJSUXPHI-UHFFFAOYSA-N CCC1=CC=CC(CC)=C1NS(=O)(=O)C(F)(F)F
393 0 KWDVJYLIAJHEOW-UHFFFAOYSA-N CCOC(=O)CC(=O)C1=CC(F)=C(F)C(F)=C1F
394 0 SHCZCLVDUFEGFY-UHFFFAOYSA-N CCOC(=O)C1=CC=C(C=C1)C(=O)C1=CC=C(C=C1)[N+]([O-])=O
395 0 CQOQPUAAVDHXQM-UHFFFAOYSA-N O=C1OC2=C(C(=O)OC3=CC=CC=C23)C2=CC=CC=C12
396 0 MOKRNGGWFAYLOD-UHFFFAOYSA-N FC1=C(COC2=CC=CC(C=O)=C2)C(Cl)=CC=C1
397 0 AZCYBBHXCQYWTO-UHFFFAOYSA-N FC1=C(COC2=CC=CC=C2C=O)C(Cl)=CC=C1
398 0 WOUZCDNRKXWPDY-UHFFFAOYSA-N FC1=C(COC2=CC=C(C=O)C=C2)C(Cl)=CC=C1
399 0 FVEDETFZSIPJEW-UHFFFAOYSA-N NC1=CC=C(C=C1)S(=O)(=O)NC1=CC=CC2=C1N=CC=C2
400 0 ILHPWNRSMANFEJ-UHFFFAOYSA-N CN(C)C1=CC=C(C=C2OC(=S)NC2=S)C=C1
401 0 VERAUCCGLBLTGA-UHFFFAOYSA-N CC1=C(OC=C1)C(=O)NC1=CC=C(CC(O)=O)C=C1
402 0 XRVXSWZJTJOYCE-UHFFFAOYSA-N O=C1CC(=O)C2=C3C1=CC=C1C(=O)CC(=O)C(C=C2)=C31
403 0 PECQEDFMEXTFMO-UHFFFAOYSA-N COC1=C(NC(=O)C(F)(F)F)C=C(C=C1)[N+]([O-])=O
404 0 AZJJCLZAYZJCMR-UHFFFAOYSA-N CC1=CC=C(SCC2=NC(=S)NC(=O)C2)C=C1
405 0 SRKGQOMPUYHFAP-UHFFFAOYSA-N C=CCN1C(=S)NC2=C(C3=C(CCC3)S2)C1=O
406 0 RPYKMMAYYAVBAH-UHFFFAOYSA-N CC1=CC(C(=O)NC2=CC=CC=C2C(O)=O)=C(C)O1
407 0 XGVAEAVGTOZSNS-UHFFFAOYSA-N COC1=CC=C(OCC2=CC=C(C=C2)[N+]([O-])=O)C=C1
408 0 BABBLZNSSDFZFH-UHFFFAOYSA-N O=C1OC(=C2OC(=O)C3=CC=CC=C23)C2=CC=CC=C12
409 0 BABBLZNSSDFZFH-UHFFFAOYSA-N O=C1OC(=C2OC(=O)C3=CC=CC=C23)C2=CC=CC=C12
410 0 QBKZSMMHROQOIC-UHFFFAOYSA-N FC1=CC=C(COC2=C(C=O)C=C(Cl)C=C2)C=C1
411 0 FEECPKRZFPEEEU-UHFFFAOYSA-N O=C(NC(=S)NC1=CC=C(C=C1)C#N)C1=CC=CC=C1
412 0 FWEUSQUNVMIQLI-UHFFFAOYSA-N CN1N=NC(NC(=O)COC2=CC(C)=C(Cl)C=C2)=N1
413 0 NIOOKXAMJQVDGB-UHFFFAOYSA-N NC1=CC=CC=C1S(=O)(=O)NC1=CC=CC2=C1N=CC=C2
414 0 ULSUWEMSGVMQSC-UHFFFAOYSA-N OC(=O)C1=CC(=CC(NC(=O)CC2=CC=CC=C2)=C1)C(O)=O
415 0 CRJFVPJRQFLPOZ-UHFFFAOYSA-N OC1=CC2=C(C=C1)C1=C(O2)C(=O)C2=CC=CC=C2C1=O
416 0 NXAVZZSONPJLLA-UHFFFAOYSA-N COC(=O)C1=CC=CN(C1)C(=O)OC1=CC=CC=C1
417 0 PGIXCCWHKPRJEG-UHFFFAOYSA-N OC(=O)CCN1C(=O)C2=CC=CC(=C2C1=O)[N+]([O-])=O
418 0 CUXXMFDBRDIHNW-UHFFFAOYSA-N COCCCNCCSC1=CC=C(Cl)C=C1
419 0 NACXFYUMWSYYRU-UHFFFAOYSA-N [O-][N+](=O)C1=CC=C(C=C1)C(=O)ON1C(=O)CCC1=O
420 0 YNSMMVQJQULRFZ-UHFFFAOYSA-N NC1=C2C(=O)C3=C(C=CC=C3)C(=O)C2=C(O)C=C1OCCO
421 0 RZSPVKPPHKGIQA-UHFFFAOYSA-N COC1=C(CSC#N)C=C(C)C=C1CSC#N
422 0 XGOOUTNTLVAOCO-UHFFFAOYSA-N COC1=C(F)C=C(C=C1)C(=O)C1=CC(Cl)=CC=C1
423 0 NKZCFJJKOCNILS-UHFFFAOYSA-N COC1=C(F)C=C(C=C1)C(=O)C1=CC=C(Cl)C=C1
424 0 PAWHWAXTTNKZJF-UHFFFAOYSA-N CC(=O)C1=CC=C(OC2=C(Cl)C=C(F)C=C2)C=C1
425 0 DIMGNMYXPCWKAC-UHFFFAOYSA-N CSC1=CC=C(C=C1)C(=O)C1=CC(F)=C(F)C=C1
426 0 NUMQLSUVMOQSQB-UHFFFAOYSA-N CSC1=CC=C(C=C1)C(=O)C1=CC(F)=CC(F)=C1
427 0 LEOGBDMNMFJKRV-UHFFFAOYSA-N FC(F)(F)C1=CC2=C(OC3=CC=CC=C3C2=O)C=C1
428 0 JBVLAMYDJYTIBB-UHFFFAOYSA-N OC(=O)C1CSC2(CCC3(CC2)OCCO3)N1
429 0 XQLVZKDDGLOAII-UHFFFAOYSA-N CC(N1C(=O)C2=CC=CC(=C2C1=O)[N+]([O-])=O)C(O)=O
430 0 KOWPGVRQGGSKNI-UHFFFAOYSA-N OCC1=CC=C(OCC2=CC=C(C=C2)[N+]([O-])=O)C=C1
431 0 QDGFXYPAXBMFFT-UHFFFAOYSA-N CC(C)OC1=CC=CC(OCC(F)(F)F)=C1C#N
432 0 UCLBQTSVYJDQRU-UHFFFAOYSA-N CC(=O)NC1=C(C=C(OC(F)(F)F)C=C1)[N+]([O-])=O
433 0 XHYJGHLAIHMIPV-UHFFFAOYSA-N [H]C12C3CC([H])(C[N+]13CC1=CC=CC=C1)C2Br
434 0 CKFWDDBBHPLQCY-UHFFFAOYSA-N OB(O)C1=CC(=CC=C1)C(=O)NC1=CC=C(F)C=C1
435 0 OSDPOVMRUCMJBN-UHFFFAOYSA-N CN1C=CC=CC1=C1SC(=S)N(CC=C)C1=O
436 0 QRSAZIRNNJMOSR-UHFFFAOYSA-N CCN1C(=S)SC(C=NC2=CC=CC=C2)C1=O
437 0 CWQJPDTUYDWSGW-UHFFFAOYSA-N [O-][N+](=O)C1=CC=C(C=C1)C1SC(CC2=CC=CC=C2)N=N1
438 0 MUQLQGDBYNKRGW-UHFFFAOYSA-N OC(=O)C1=CC=C(NC(=O)C2COC3=CC=CC=C3O2)C=C1
439 0 LELANZDZYBEHBR-UHFFFAOYSA-N CCN(CCOS(O)(=O)=O)C1=CC(C)=CC=C1
440 0 GPZFEZFVXNIOCX-UHFFFAOYSA-N CC1=CC=C(C=C1)N1C(=O)CC(SC2=NC=CC=N2)C1=O
441 0 ZBJZVCGGKVFFMC-UHFFFAOYSA-N COC(=O)C1NC(=O)C2=CC=C(C=C2C1=O)[N+]([O-])=O
442 0 CVJPQXDVSGQTOS-UHFFFAOYSA-N NNC(=O)C1=CC2=C(S1)C1=C(OC2)C=CC(F)=C1
443 0 QHJDWOYXAORMPL-UHFFFAOYSA-N CC(=O)OC1=CC=CC=C1C(=O)NC1=CC=CC=C1C(O)=O
444 0 OEWLGQKSTDZKFN-UHFFFAOYSA-N OCC1OC2(NC(=S)NC2=O)C(O)C(O)C1O
445 0 NWRDMOGKYMIICN-UHFFFAOYSA-N FC1=CC(Cl)=C(COC2=CC=CC=C2C=O)C=C1
446 0 YSQNRFLBFRHJBP-UHFFFAOYSA-N COC(CNS(=O)(=O)C1=CC=C(C)C=C1)OC
447 0 VQGLLNFLRDGROY-UHFFFAOYSA-N FC1=CC=CC=C1COC1=C(C=O)C=C(Cl)C=C1
448 0 IRZBCKWHYJXVGO-UHFFFAOYSA-N FC1=CC=CC(COC2=C(C=O)C=C(Cl)C=C2)=C1
449 0 TUFFFDXWUHTXBV-UHFFFAOYSA-N N=C1N(C(=O)N(C1=S)C1=CC=CC=C1)C1=CC=CC=C1
450 0 DDGYJSFQHGMAKZ-UHFFFAOYSA-N COC(=O)C1=NC2=CC=CC=C2C(C)=C1C(=O)OC
451 0 WJGSTVGBZKTFMP-UHFFFAOYSA-N FC1=CC(Cl)=C(COC2=CC=C(C=O)C=C2)C=C1
452 0 GYURFDYXQCUACT-UHFFFAOYSA-N [O-][N+](=O)C1=CC=CC=C1C(=O)ON1C(=O)CCC1=O
453 0 FLDNDAMSCINJDX-UHFFFAOYSA-N C[Si](C)(C)CCOC(=O)ON1C(=O)CCC1=O
454 0 PNSPQLOQBIPWAG-UHFFFAOYSA-N O=C1N(C(=S)N=C1CC1=CC=CC=N1)C1=CC=CC=C1
455 0 LWLLHOVWIFISMG-UHFFFAOYSA-N CCOC(=O)C1=CN(CC)C2=C(F)C(F)=C(F)C=C2C1=O
456 0 LBATYTBQYKAONS-UHFFFAOYSA-N FC1=CC(Cl)=C(COC2=CC=CC(C=O)=C2)C=C1
457 0 XAUBQPCOYCKOAE-UHFFFAOYSA-N CN1C(SCC(=O)C2=CC=CN2)=NC2=CC=CC=C2C1=O
458 0 JHOYJHRSOQLJIX-UHFFFAOYSA-N COC(=O)C1=CNC(=C1C(=O)OC)C1=CC=CC=C1
459 0 HPAHZPURLHUQMY-UHFFFAOYSA-N CCOC(O)ONCC1CCC(Br)CC1
460 0 KVKDQCZZONJMEE-UHFFFAOYSA-N NC1=C2N=CN(CC3(CC3)OCP(O)(O)=O)C2=NC=N1
461 0 BEBCJQKAEZAORI-UHFFFAOYSA-N OC(=O)CCC1=NC2=C(OC1=O)C=C(C=C2)[N+]([O-])=O
462 0 WGFSEAIISWYRDY-UHFFFAOYSA-N COC(=O)C=C(C(=O)OC)C1=CNC2=CC=CC=C12
463 0 SLNZQOVIKAQZAU-UHFFFAOYSA-N COC1=C(OC)C2=CC(C=C[N+]([O-])=O)=CC=C2C=C1
464 0 WZFWAZRRXCCBOJ-UHFFFAOYSA-N COC(=O)CCC(=O)CC1=NC2=C(C=CC=C2)C1=O
465 0 GKICLUWMTHQASJ-UHFFFAOYSA-N COC(C)=C1C(=O)OC(C=NC2=CC=CC=C2)C1=O
466 0 ZGFLBIKMZCCNDE-UHFFFAOYSA-N NC1=NC(=O)C2=NC(NNC3=CC=C(C=C3)C(O)=O)=NC2=N1
467 0 GWSMQLJSSPOZJC-UHFFFAOYSA-N CC1=C(C)N(O)C(S1)=NN=C1C(=O)C=CC2=CC=CC=C12
468 0 YYRHLLBVFIMNOJ-UHFFFAOYSA-N COC1=CC=CC(=C1)C(=CC1=CC=C(C=C1)[N+]([O-])=O)C(O)=O
469 0 JXNSDURQHPIBNJ-UHFFFAOYSA-N CSC1=NN(C)C(N\N=N\C2=NC(SC)=NN2C)=N1
470 0 ASQILWIGQHHKOO-UHFFFAOYSA-N COC1=CC=C(C=C1)C(=CC1=CC=C(C=C1)[N+]([O-])=O)C(O)=O
471 0 ZEXNDJWNSXZPHB-UHFFFAOYSA-N COC1=CC=CC=C1C(=CC1=CC=C(C=C1)[N+]([O-])=O)C(O)=O
472 0 DBPSLLDEGNZGLQ-UHFFFAOYSA-N OC(=O)CNC1=CC=C(C=C1[N+]([O-])=O)C(F)(F)F
473 0 ULKMVKCUERGQEA-UHFFFAOYSA-N NC(=S)N=NCC1=C(N2C=CC=CC2=N1)[N+]([O-])=O
474 0 NRHVXANIGULVQY-UHFFFAOYSA-N O=NC(CC1=CC=C2OCOC2=C1)C1=CC=C2OCOC2=C1
475 0 RQXNBEXGKODZLP-UHFFFAOYSA-N CC(C)(C)C1=CC=C(NS(=O)(=O)C(F)(F)F)C=C1
476 0 VRYMIZAVJYZQET-UHFFFAOYSA-N CO[Si](CCCN1C(=O)C=CC1=O)(OC)OC
477 0 LHZMSRLULDAWLM-UHFFFAOYSA-N CCN(CC(O)CS(O)(=O)=O)C1=CC=CC=C1
478 0 GUISUNYUERSLGY-UHFFFAOYSA-N OC1=C2C(C=NC(=O)C2=CC=C1)C1=CC=C2OCOC2=C1
479 0 YXDVZNPTJFVUCB-UHFFFAOYSA-N NC1=NC2=C(NC=N2)C(OCC2=CC(F)=CC=C2)=N1
480 0 YCWBMJWNEPSBIU-UHFFFAOYSA-N CC1=C2C3=CC=C(F)C=C3C3(CC(=O)NC3=O)C2=CC(F)=C1
481 0 PHAAOKTXPVIHOY-UHFFFAOYSA-N CSC(SC)=C1C2=CC=CC=C2N(C)C2=CC=CC=C12
482 0 XVULXICEZDPLLK-UHFFFAOYSA-N O=C1C=C2SC3=CC=CC=C3N=C2C2=C1N=CC=C2
483 0 UMHYCEHLBGDGLR-UHFFFAOYSA-N [O-][N+](=O)C1(CN(C1)C(=O)OCC1=CC=CC=C1)[N+]([O-])=O
484 0 OHIRKWPMCLVZHL-UHFFFAOYSA-N C[Si](C)(C)C#CC1=C(F)C(F)=C(F)C(F)=C1F
485 0 FNKGYWFCFILCJW-UHFFFAOYSA-N CC(C)(C)C(=O)NC1=NN=C(S1)S(N)(=O)=O
486 0 OKTZVCQDPIFHMO-UHFFFAOYSA-N CC1=CC(C(=O)CC(=O)C2=CC=C(C=C2)[N+]([O-])=O)=C(O)C=C1
487 0 LKZMOOCGXFTMGM-UHFFFAOYSA-N [N-]=[N+]=NC1=NN=C(C2=C1C(=O)C1=CC=CC=C21)C1=CC=CC=C1
488 0 MHGUTMMPUBZRIS-UHFFFAOYSA-N [H]C12CCC([H])(CC1)CN(C2)C(=O)C1=CSC(Cl)=C1OC
489 0 NUJJHSPYMWDZSJ-UHFFFAOYSA-N CCOC(=O)N1C(=O)C2=C(C1=O)C(=CC=C2)[N+]([O-])=O
490 0 PUZGGTWKBHVCRM-UHFFFAOYSA-N CC(C)(C)C1CCC(I)=CC1
491 0 OPIOHFQVEWKHPK-UHFFFAOYSA-N CON(C)C(=O)NC1=CC(=NS1)C1=CC=C(F)C=C1
492 0 NCITYJREKCYVGX-UHFFFAOYSA-N C[Si](C)(C)N(CCCBr)[Si](C)(C)C
493 0 RZWVYELQVXGBLU-UHFFFAOYSA-N N#CC1=C(N=NC(=N1)C1=CC=CC=N1)C1=CC=CC=C1
494 0 IEWNTOSJJDICSG-UHFFFAOYSA-N OC(CNCCCS(O)(=O)=O)C1=CC=CC=C1
495 0 YHQYKRBJGKTMDH-UHFFFAOYSA-N CC(=O)OC1=CC(C=O)=CC(OC(C)=O)=C1C1=CC=CC=N1
496 0 NNHOXMZJYMPKEX-UHFFFAOYSA-N COC1=CC=C(C=C1)C(=O)C1=C(F)C(Cl)=CC=C1
497 0 ZTSCIFICWAPVNI-UHFFFAOYSA-N COC1=CC=C(OC2=C(C=CC(C)=N2)C(O)=O)C=C1
498 0 CHKQZEXIGJMKNJ-UHFFFAOYSA-N COC1=CC=CC=C1OC1=C(C=CC(C)=N1)C(O)=O
499 0 JHVWZOFHUWHKQT-UHFFFAOYSA-N O=c1c2=CC34OCOC4(C=c2c2c4n1CCc4ccc2)O3
500 0 ZTTJBZXILLQBLD-UHFFFAOYSA-N NCCCOC1=C2OC(=O)C=CC2=CC2=C1OC=C2
501 0 UJPXHNQGGABSND-UHFFFAOYSA-N O=CC1=CC(=O)OC2=C1C=C1C(OC3=CC=CC=C13)=C2
502 0 JZGQZTWVNGMBIH-UHFFFAOYSA-N C=C1CN(C(=O)NCC2=CC=CC=C2)C(=S)S1
503 0 QUUIHGCXRLOYAQ-UHFFFAOYSA-N CC1=CC=C(OC2=CC(C)=CC(=C2O)[N+]([O-])=O)C=C1
504 0 JJOZESITJWTXGM-UHFFFAOYSA-N CC(C)(OC1CCCCO1)C(=O)CBr
505 0 OSDMVQMWTLPKFV-UHFFFAOYSA-N COC1=CC=CC=C1CNCCCS(O)(=O)=O
506 0 LLHHNHVTYMHHAU-UHFFFAOYSA-N CCC1=C(N2C=CC=C2C(O)=O)C(=CC=C1)C(O)=O
507 0 JGSJAYTWMVKMPF-UHFFFAOYSA-N NC1=NC2=C(CC(CC2)N2C(=O)C3=CC=CC=C3C2=O)S1
508 0 IXDWKZKYSUXWGC-UHFFFAOYSA-N [O-][N+](=O)C1=CC=C(NC(=O)OCC(F)(F)F)C=C1
509 0 QGUMNWHANDITDB-FPYGCLRLSA-N C1=CC(=CC=C1/C=C/C(=O)NC2=C(C=C(C=C2)O)C(=O)O)O
510 0 ODYHAIIGWJVZIT-UHFFFAOYSA-N COC(=O)C1=C(CSC)C=C(C=C1)C(F)(F)F
511 0 XGIFOVUAUWIXCD-UHFFFAOYSA-N NC(=S)N1C(=O)C2=CC=CC=C2N=C1C1=CC=CC=C1
512 0 HKAOVUKGIQLZSM-UHFFFAOYSA-N COC1=CC=C(C=C1)C1=C(N=C(SC)N=N1)C1=CC=CO1
513 0 JAAFPDWKUQBJFJ-UHFFFAOYSA-N COC1=C(F)C(=CC(F)=C1F)C1=NC(C)(C)CO1
514 0 JPXSAINZEXJVAO-UHFFFAOYSA-N N=C1SC(=NN1C1=CC=CC=C1)C(=O)C1=CC=CC=C1
515 0 DKLPBBDXTYCMJW-UHFFFAOYSA-N COC(=O)C1=C(C(=O)OC)C2=CC=CC=C2N=C1C
516 0 BPATVTNDMOKYQJ-UHFFFAOYSA-N CSC1=NC=C(SC2=CC=CC=C2)C(CO)=N1
517 0 BFIIDBULRZRMDB-UHFFFAOYSA-N CC1=C(C)C=C(C=C1)C(=O)C1=C(C=C(C=C1)[N+]([O-])=O)C(O)=O
518 0 RFWULRHBGYKEEZ-UHFFFAOYSA-N C1=CC=C2C(=C1)C3=C(C(=O)C4=CC=CC=C4O3)C(=O)O2
519 0 KCOCSOWTADCKOL-UHFFFAOYSA-N CCS(=O)(=O)C1=NN=C(S1)N(C)C(=O)NC
520 0 JYTMAQWYVXDBPY-UHFFFAOYSA-N COC(=O)C1=C(C(=CN1)C(=O)OC)C1=CC=CC=C1
521 0 TYFYVPYLTVLPLG-UHFFFAOYSA-N CC1=C(C=C(NC2=NN=C(Cl)C=C2)C=C1)[N+]([O-])=O
522 0 NBUOSLKQMAWCBR-UHFFFAOYSA-N CCOC(=O)C1=CC(=CN1)C(=O)C1=CC=CC=C1O
523 0 MKVHJDFKFICHQT-UHFFFAOYSA-N C1=CC=C2C(=C1)N=CC1=C2N=NC(=N1)C1=CN=CC=C1
524 0 SGFKTYFOWDJNNN-UHFFFAOYSA-N C1=CC=C(N=C1)C1=NC2=C(N=N1)C1=CC=CC=C1N=C2
525 0 WUGHFHQNUBJDEG-UHFFFAOYSA-N CCOC1=CC=C(OC2=CC=C(C=C2)[N+]([O-])=O)C=C1
526 0 CMKWNYRBKWGWRG-UHFFFAOYSA-N CC1=CC(CC2=C(O)C=CC(=C2)[N+]([O-])=O)=C(O)C=C1
527 0 ASYYRMKPCSYBST-UHFFFAOYSA-N O=C1OC(C(=N1)C1=CC=C2OCOC2=C1)C1=CC=CC=C1
528 0 HDDSHPAODJUKPD-UHFFFAOYSA-N COC(=O)NC1=NC2=CC(=CC=C2[NH]1)SC3=CC=CC=C3
529 0 CQJASZPZOUUFPN-UHFFFAOYSA-N CSC1=NC(C)(C=NC2=CC=CC=C2)C(=O)S1
530 0 LLPIRWBXMYKFQM-SOFGYWHQSA-N OC(=O)C1=CC=CC=C1NC(=O)\C=C\C1=CC(O)=C(O)C=C1
531 0 AZVVTQGWPFAASW-UHFFFAOYSA-N COC(=O)NC1=CN2C=C(SC3=CC=CC=C3)C=CC2=N1
532 0 LCUWBGXVHNZDIQ-UHFFFAOYSA-N FC(F)(F)C(SC1CCCC=C1)C(F)(F)F
533 0 QKHOUYMJENDWDS-UHFFFAOYSA-N COC1=CC=CC(NC(=O)NC2=NSC3=CC=CC=C23)=C1
534 0 KEHQCHTVPOIYBE-UHFFFAOYSA-N COC1=NSC2=C1C=C(NC(=O)NC1=CC=CC=C1)C=C2
535 0 VBXFEJLFBBAXQR-UHFFFAOYSA-N COC1=NSC2=C1C=CC=C2NC(=O)NC1=CC=CC=C1
536 0 JCYHQSOLTRRNNC-UHFFFAOYSA-N CON1C2=C(CN=C(SC)S2)C2=CC=CC=C12
537 0 RQGDMUVAUOVABM-UHFFFAOYSA-N COC1=C(F)C=C(C=C1)C(=O)CC(=O)C(F)(F)F
538 0 FBIQUTUQQVEXMJ-UHFFFAOYSA-N COC(=O)C(C)(Br)CC(=O)C(C)(C)C
539 0 HIDPWENUZOGSOF-UHFFFAOYSA-N COC1=CC2=C(C(O)=C1)C(=O)C1=C(N2C)C2=C(OCO2)C=C1
540 0 HWBMSIRMRAYHJA-UHFFFAOYSA-N CCSC1=CC2=C(SCC)C3=CC=CC=C3N=C2C=C1
541 0 QJEPPXFUOSKJAG-UHFFFAOYSA-N CC(=O)OC1=C(C)C(OC2=CC=CC=C12)=NC(C)=O
542 0 XZYZFZGSSVEKOW-UHFFFAOYSA-N COCN1CCN(C(=S)NC2=CC=CC=C2)C1=S
543 0 QSUPRDNLJSCNSD-FPYGCLRLSA-N OC(=O)C1=CC=C(O)C=C1NC(=O)\C=C\C1=CC=C(O)C=C1
544 0 CSKUDWLQHLQTBA-UHFFFAOYSA-N COC(=O)C1=CC=CC(C(=O)OC)=C1N1C=CC=C1
545 0 HZQDCMWJEBCWBR-UUOKFMHZSA-N NC(=O)C1=C(O)N(C=N1)[C@@H]1O[C@H](CO)[C@@H](O)[C@H]1O
546 0 YDYRCSQVEROUBM-UHFFFAOYSA-N COC(=O)C(C)C(Br)C(=O)C(C)(C)C
547 0 OEWLGQKSTDZKFN-WWHASAIZSA-N [H][C@]1(CO)O[C@@]2(N=C(S)N=C2O)[C@]([H])(O)[C@@]([H])(O)[C@]1([H])O
548 0 ZXVYXHCQVLQTRD-UHFFFAOYSA-N CCCCNC1=C(C#N)C2=NC=C(Cl)C=C2C=C1
549 0 LYHPSNWXZBLJAX-UHFFFAOYSA-N CC(C)CNC1=C(C#N)C2=NC=C(Cl)C=C2C=C1
550 0 YJEBBNJUHRGOPF-UHFFFAOYSA-N CCN(CC)C1=C(C#N)C2=NC=C(Cl)C=C2C=C1
551 0 ORSVBCHTGKLORY-UHFFFAOYSA-N COC(=O)OC(CCCCCBr)C=C
552 0 VNDVOZVEYYIWFH-UHFFFAOYSA-N CCOC1=CC=CC=C1C(=O)NC(=O)C1=CC=CO1
553 0 JTIIYPHJIDENCW-JTQLQIEISA-N [H][C@@](CC1=CC=CC=C1)(NC(C)=O)C(=O)C(F)(F)F
554 0 JAQHSCKXDFYODR-UHFFFAOYSA-N [O-][N+](=O)C1=CC=CC2=C1N=C(CSCC1=CC=CC=C1)N2
555 0 BNEQZJRSBQYKAF-UHFFFAOYSA-N CNC(=O)NC1=CC=C(OC2=CC3=C(SN=C3)C=C2)C=C1
556 0 XOGUTFBJMLTSNV-WFWWRNNBSA-N CC(O)(C=CBr)C1CC(O)C(C)(C)O1
557 0 XESARGFCSKSFID-FLLFQEBCSA-N NC(=O)c1[nH]nc(C2OC(CO)C(O)C2O)c1O
558 0 NSEFTTRTTZOWRO-UHFFFAOYSA-N C(C(=C1SCCCS1)C1=CC=CC=N1)C1=CC=CC=C1
559 0 AEHKBVXGFWLVAD-UHFFFAOYSA-N CCCCC(I)=C1CCCC1
560 0 XOGUTFBJMLTSNV-MFNNPTTOSA-N CC(O)(C=CBr)C1CC(O)C(C)(C)O1
561 0 OPSVNFHESYGGIF-XCPMLMSESA-N CC(C)(O)C1CC(O)C(C)(O1)C=CBr
562 0 QRUXWRCLANOJSA-UHFFFAOYSA-N C[Si](C)(C)C(=C)[Sn](C)(C)C
563 0 NNUYLTFWNWGITQ-UHFFFAOYSA-N CC1=CC=CC=C1OCC(=O)OC[Si](F)(F)F
564 0 PXIAMHGCMVEIPA-UHFFFAOYSA-N COC1=CC=CC(=C1OCC1=CC=CC=C1)[N+]([O-])=O
565 0 QIHUHYYUDZHFNH-UHFFFAOYSA-N FC1=C(F)C(F)(F)C(=CC1(F)F)C1=CC=CC=C1
566 0 UZKSRKCOYCBLGN-UHFFFAOYSA-N OC(C1=CC2=C(NCCC2)C=C1)(C(F)(F)F)C(F)(F)F
567 0 OSTBLDHANBUNQO-UHFFFAOYSA-N OCC1=CC(=C(OCC2=CC=CC=C2)C=C1)[N+]([O-])=O
568 0 LNINTYXGUXWYRK-UHFFFAOYSA-N COC(=O)C1=C(C=C2C=CC3=CC=CC=C3N2O1)C(=O)OC
569 0 XPFHCGKKDFDYAY-UHFFFAOYSA-N COC1=CC=C(C=C1)C(=O)N1C(=O)C2=CC=CC=C2C1=O
570 0 XESARGFCSKSFID-JLDHAVMKSA-N NC(=O)c1[nH]nc(C2OC(CO)C(O)C2O)c1O
571 0 CXRMBGJUHKUHAI-UHFFFAOYSA-N CC1=C(C(=O)CC(=O)C2=CC=C(C=C2)[N+]([O-])=O)C(O)=CC=C1
572 0 UENJRTOGKKSMSB-UHFFFAOYSA-N COC1=CC=C(C=C1)C(=O)NCC(=O)C1=CC=CO1
573 0 PGMGRZLODRJXFH-UHFFFAOYSA-N COC1=C(OC)C=C2C(=O)OC(OC3=CC=CC=C3)=NC2=C1
574 0 WBACRLNZOLESHL-UHFFFAOYSA-N FC(F)(F)C(=O)N(CCC=O)CC1=CC=CC=C1
575 0 KRZOQVXMLPZQFL-UHFFFAOYSA-N CC1=CC(=CC(C)=C1OC1=CC=C(O)C=C1)[N+]([O-])=O
576 0 OJTHCYVWIIYVBD-UHFFFAOYSA-N COC1=C(OC)C=C2C3=CC(=O)C(=O)N3CCC2=C1
577 0 UURJTGKKVSDSGI-UHFFFAOYSA-N NC(N)=NC1=NN=C(S1)C1=CC=C(C=C1)[N+]([O-])=O
578 0 UJURKVGXIGIXHF-UHFFFAOYSA-N IC12CCCCC1CCCC2
579 0 PFQORIBLJISYAU-UHFFFAOYSA-N CC1=CCC(CC1)C(C)(C)I
580 0 RZRVDOFIZKNRGP-UHFFFAOYSA-N CC1CCC(C1CI)C(C)=C
581 0 RJZBXJUDHMRYOY-UHFFFAOYSA-N CC1=NC(=C(C#N)C#N)C(=CC1C1=CC=NC=C1)C#N
582 0 AVSDAULMDPYNFZ-UHFFFAOYSA-N CC1(OCCO1)C1=CC2=C(OC3=C2C=CC(=C3)[N+]([O-])=O)C=C1
583 0 AGLQGSGBNOUGFG-UHFFFAOYSA-N CSC1=NC(=NC(C)=C1C(C)=O)C1=CC=CS1
584 0 SYYIOCHBDBYUEK-UHFFFAOYSA-N FC(F)(F)S(=O)(=O)NCCCCC1=CC=CC=C1
585 0 ZNLYOQIIWWHLPM-WCQYABFASA-N Cc1cc2cc3C(O)C(O)CC(=O)c3c(O)c2cn1
586 0 LSGGYUPUDLLGDY-UHFFFAOYSA-N COc1cc(O)c2C(=O)c3c(O)cc(C)c(N)c3C(=O)c2c1
587 0 REOULSYTKDTIJQ-UHFFFAOYSA-N OC(=O)C(CC1CC2=CC=CC=C2N1)C(F)(F)F
588 0 PPORIIMLVGSHLO-UHFFFAOYSA-N CCOC(OCC)C1=NC(=CS1)C(=O)OCC
589 0 ZBMIUZDPVYMZAS-UHFFFAOYSA-N [O-][N+](=O)C1=CC=CC(NC(=O)OCC(F)(F)F)=C1
590 0 QJCNXQQKVJBFEF-UHFFFAOYSA-N CCNC1=NC(NCCCC(O)=O)=NC(Cl)=N1
591 0 OFHABFYLAKYNJY-UHFFFAOYSA-O NC(=O)C1=C[N+](CC(=O)C2=CC=C(F)C=C2)=CC=C1
592 0 OPSVNFHESYGGIF-TWFYULLRSA-N CC(C)(O)C1CC(O)C(C)(O1)C=CBr
593 0 VAINRTMXWJYNGN-UHFFFAOYSA-N COC1=CC(SC2=CC=CC=C2CCl)=CC=C1
594 0 DIQGXZKPOSSQDH-UHFFFAOYSA-N FC(F)(F)C1=CC(C=O)=C(C=C1)N1CCOCC1
595 0 ZAPGMMBIMSVFHG-UHFFFAOYSA-N CC(=O)C1=CC=C(CCNC(=O)C(F)(F)F)C=C1
596 0 QUVCAPQQZJTEBX-UHFFFAOYSA-N C1C2=CC=CC=C2C2=C1C(=NC1=CC=CC=C21)C1=CC=CS1
597 0 AQXBISNAILQFMY-UHFFFAOYSA-N COC1=CC(=C(OCC2=CC=CC=C2)C=C1)[N+]([O-])=O
598 0 NXUNPWLNJCHHHM-UHFFFAOYSA-N CCOC(CC1=C(Cl)N=CN=C1Cl)OCC
599 0 GBGSTRCSSBLPGI-UHFFFAOYSA-N OC(=O)C1(CCN2C(=CC=C12)C(=O)C1=CC=CC=C1)C(O)=O
600 0 JTXKSTIGCAWIEQ-UHFFFAOYSA-N CCC(C(O)=O)C1=CC=C(C=C1)N1C(=O)C=CC1=O
601 0 BIFSQUDZXUVCRE-UHFFFAOYSA-N OC(=O)CN(CC(O)=O)C1=CC2=CC=CC=C2C=C1
602 0 MRMBHHUOBOMXTP-UHFFFAOYSA-N COC(=O)C1=CN=CC(=C1)C1=CC=C(C=C1)C(F)(F)F
603 0 FWMZVVZYRSEWPK-UHFFFAOYSA-N COC(=O)C1=CN=CC(=C1)C1=CC(=CC=C1)C(F)(F)F
604 0 ZGDDCPZUVLFOEU-UHFFFAOYSA-N COC(=O)C1=CN=CC(=C1)C1=CC=CC=C1C(F)(F)F
605 0 GCIAXBYBBWFVKE-UHFFFAOYSA-N NC(N)=NC1=NC(=NS1)C1=CC=C(C=C1)[N+]([O-])=O
606 0 QTOHDCNXPHVXSZ-UHFFFAOYSA-N NC(N)=NC1=NN=C(S1)C1=CC(=CC=C1)[N+]([O-])=O
607 0 RPWPWZGJFSRVHN-UHFFFAOYSA-N CC(=O)SCC1CCCCN(CC(O)=O)C1=O
608 0 OPSVNFHESYGGIF-FWWPZPIUSA-N CC(C)(O)C1CC(O)C(C)(O1)C=CBr
609 0 NCTKQVYMOAHHPE-SNVBAGLBSA-N COc1ccc2C(=O)N3C=CC(=O)C3Cc2c1OC
610 0 DMMCWMBUOLZYIZ-UHFFFAOYSA-N CCCCN(C(=O)C(Cl)Cl)C1=NC(C)=CO1
611 0 GSMOOICPKHHWCP-UHFFFAOYSA-N COc1c(O)c2C(=O)c3ccccc3N(C)c2c4OCOc14
612 0 IVBXHDBKVLRPEJ-UHFFFAOYSA-N COc1cc(OC)c2C(=O)c3cnc(C)cc3C(=O)c2c1O
613 0 XDKYVAZDFQNGLF-UHFFFAOYSA-N CC1=C(C)N=C(N=N1)C1=CC(=C(Cl)C=C1)[N+]([O-])=O
614 0 ZUDXEFPMOWJJQK-UHFFFAOYSA-N ClC1=NC=NC2=C1CCN(CC1=CC=CC=C1)C2
615 0 OIOCFHPMDLMALK-UHFFFAOYSA-N COC1=C(OC)C=C(C=C1)C1=NC(=CC=C1)C(O)=O
616 0 XOGUTFBJMLTSNV-PXGKHDNCSA-N CC(O)(C=CBr)C1CC(O)C(C)(C)O1
617 0 JYWJACOTBDYONF-UHFFFAOYSA-N FC(F)(F)OC1=CC=C(C=C1)N1CCC(=O)CC1
618 0 KJEIAMZENSVWIH-UHFFFAOYSA-N CC1=CP(=S)(C(C(O)=O)=C1C)C1=CC=CC=C1
619 0 XDMQDDLGBXMDBB-UHFFFAOYSA-N CN(C1=CC=CC=C1)C1=C(C(Cl)=NC=N1)[N+]([O-])=O
620 0 HMCWTLHXNTYJCI-UHFFFAOYSA-O OC1=CC=C(C=C1O)C(=O)C[N+]1=CC=CC=C1Cl
621 0 IMHVLRRUUUEUJH-UHFFFAOYSA-O OC1=CC=C(C=C1O)C(=O)C[N+]1=CC(Cl)=CC=C1
622 0 XJSJILUAVBJFLC-UHFFFAOYSA-N FC(F)(F)OC1=CC=CC=C1N1CCC(=O)CC1
623 0 UFYGWHHMAWVATK-UHFFFAOYSA-N COC1=CC=CC=C1C(=O)C1=CC(F)=C(Cl)C=C1
624 0 CRBNENCUVQBEIK-UHFFFAOYSA-N COC1=CC=CC=C1C(=O)C1=CC(Cl)=C(F)C=C1
625 0 RTXFJYBXIYUSGO-UHFFFAOYSA-N COC1=CC=CC(=C1)C(=O)C1=CC(F)=C(Cl)C=C1
626 0 OQNCHFCLGOLKMF-UHFFFAOYSA-N COC1=CC=CC(=C1)C(=O)C1=CC(Cl)=C(F)C=C1
627 0 OOPDHVNHCPWRCK-UHFFFAOYSA-N COC1=CC=C(C=C1)C(=O)C1=CC(F)=C(Cl)C=C1
628 0 ZWEVFMUYMLHYNO-UHFFFAOYSA-N COC1=CC=C(C=C1)C(=O)C1=CC(Cl)=C(F)C=C1
629 0 WMSZMJXCZHWMQV-UHFFFAOYSA-N CCOC(=O)C1=CC=CC=C1C(=O)C1=CC(=CC=C1)[N+]([O-])=O
630 0 SWKDJQQHAVHZIZ-UHFFFAOYSA-N CCOC(=O)C1=CC=CC(=C1)C(=O)C1=CC(=CC=C1)[N+]([O-])=O
631 0 IUXAUUIRPSPUIT-UHFFFAOYSA-N CCOC(=O)C1=CC=C(C=C1)C(=O)C1=CC(=CC=C1)[N+]([O-])=O
632 0 RKHBUPYSSMOWMO-UHFFFAOYSA-N CCOC(=O)C1=CC=CC=C1C(=O)C1=CC=C(C=C1)[N+]([O-])=O
633 0 QVMUGSVFXYKCDJ-UHFFFAOYSA-N CCOC(=O)C1=CC=CC(=C1)C(=O)C1=CC=C(C=C1)[N+]([O-])=O
634 0 CFHPBSGPHLHEIA-UHFFFAOYSA-N NC(=O)C1=C(NC(=O)C2=CC=C(Cl)C=C2)N=CN1
635 0 VRMULYNIQXCWFX-UHFFFAOYSA-N COC1=CC(OC)=C(C=C1)C1=CC(=CN=C1)C(O)=O
636 0 MKKNTDWMTBRGCD-UHFFFAOYSA-N COC1=C(OC)C=C(C=C1)C1=CC(=CN=C1)C(O)=O
637 0 JDUATEQTEXUQET-UHFFFAOYSA-N COC1=CC(OC)=C(C=C1)C1=NC=C(C=C1)C(O)=O
638 0 HXCROKINVGYOPV-UHFFFAOYSA-N COC1=C(OC)C=C(C=C1)C1=NC=C(C=C1)C(O)=O
639 0 CVLTYMXAZYGLGT-UHFFFAOYSA-N COC1=CC(OC)=C(C=C1)C1=NC(=CC=C1)C(O)=O
640 0 YGRWIGHHEBBPSM-UHFFFAOYSA-N [O-][N+](=O)C1=CC=CC(CC2=CC3=C(CCCC3=O)OC2=O)=C1
641 0 HPAIVORYFKEOBT-UHFFFAOYSA-N [O-][N+](=O)C1=C(NCC2=CC=NC=C2)N=C(Cl)C=C1
642 0 RPJAAZOTUXKSEV-UHFFFAOYSA-N ClC1=NC=NC2=C1CN(CC1=CC=CC=C1)CC2
643 0 XKWQECWFQVTROA-UHFFFAOYSA-N COc1c2Nc3ccccc3C(=O)c2c(OC)c4OCOc14
644 0 JHKXVYTWMTYSLE-KTVTWTSSSA-N CC(C)(O)C=CC(O)C(C)(O)C=CBr
645 0 YSBZYACIASFPPF-UHFFFAOYSA-N OC(=O)C(F)(OC1=CC2=CC=CC=C2C=C1)C(O)=O
646 0 ZPYKKLOXWCXFFN-UHFFFAOYSA-N COC1=CC=CC=C1OC1=CC(C(O)=O)=C(N)C=C1
647 0 HIHZUEQBMMAFSA-UHFFFAOYSA-N OB(O)C1=CC=C(C=C1)C(=O)NC1=CC=C(F)C=C1
648 0 FVSONGWHQODJHA-UHFFFAOYSA-N OB(O)C1=CC(F)=C(C=C1)C(=O)NC1=CC=CC=C1
649 0 KHFWXFSYCGFPGR-UHFFFAOYSA-N OB(O)C1=CC(C(=O)NC2=CC=CC=C2)=C(F)C=C1
650 0 KNJJUAJHTJOKIU-UHFFFAOYSA-N OB(O)C1=C(F)C=CC(=C1)C(=O)NC1=CC=CC=C1
651 0 IMEVTROIYKNWMT-UHFFFAOYSA-N OB(O)C1=CC=C(C=C1)C(=O)NC1=CC=CC=C1F
652 0 CVYDMRNYGKMSDI-UHFFFAOYSA-N OB(O)C1=CC=C(C=C1)C(=O)NC1=CC(F)=CC=C1
653 0 OJAYVDZJZDGCFF-UHFFFAOYSA-N OB(O)C1=CC(=CC=C1)C(=O)NC1=CC(F)=CC=C1
654 0 WNFWVITXDBHCTD-UHFFFAOYSA-N OB(O)C1=CC(=CC=C1)C(=O)NC1=CC=CC=C1F
655 0 JHKXVYTWMTYSLE-WTGHHNIFSA-N CC(C)(O)C=CC(O)C(C)(O)C=CBr
656 0 GZMWUWRNUDXTSO-UHFFFAOYSA-N FC1=CC=CC(F)=C1NC(=O)C1=CC=C(C=C)C=C1
657 0 MQPABQDOLPKOSX-UHFFFAOYSA-N COc1ccc(cc1)C1C2C(=O)OCC2=NC2=C1C(=O)OC2
658 0 XOCFACRHEXSOFX-UHFFFAOYSA-N COC1=CC(=C(OC)C=C1)C1=CC(=CN=C1)C(O)=O
659 0 ZABYKLZZNFPGSV-UHFFFAOYSA-N COC(=O)C1=C(C=C(OC(F)(F)F)C=C1)B(O)O
660 0 WHYWPHPXEQIOLI-UHFFFAOYSA-N OCC1OC(C(O)C1O)N1CC(=N)C(=O)NC1=O
661 0 GRJQWQZUFXQGBH-UHFFFAOYSA-N FC1=CC=CC=C1N1C2=CC=CC=C2NS1(=O)=O
662 0 BFJWBVGJVYOSPV-UHFFFAOYSA-N FC1=CC=C(C=C1)N1C2=CC=CC=C2NS1(=O)=O
663 0 OEWLGQKSTDZKFN-UHFFFAOYSA-N OCC1OC2(NC(=S)NC2=O)C(O)C(O)C1O
664 0 FCBIGZWGSVASRC-UHFFFAOYSA-N COC1=C(OC)C=C(C=C1)C1=CN=C(C=C1)C(O)=O
665 0 WYCCSUWUYIOJTJ-UHFFFAOYSA-N COC1=CC(OC)=C(C=C1)C1=CN=C(C=C1)C(O)=O
666 0 YEKIZQWDQOJISN-UHFFFAOYSA-N COC1=CC(=CC(OC)=C1)C1=CN=C(C=C1)C(O)=O
667 0 UUFFQEWMTZZDSQ-UHFFFAOYSA-N COC1=C(OC)C=C(C=C1)C1=NC=CC(=C1)C(O)=O
668 0 MGOMYUZLTSMING-UHFFFAOYSA-N COC1=CC(OC)=C(C=C1)C1=NC=CC(=C1)C(O)=O
669 0 AAVYJAYQYALXIH-UHFFFAOYSA-N COC1=CC(=C(OC)C=C1)C1=NC=C(C=C1)C(O)=O
670 0 PEVXRDATLFJNQN-UHFFFAOYSA-N CC1=CC(=C(F)C=C1)C1=CC(C(O)=O)=C(Cl)C=C1
671 0 XJJVLSMPKVPHCU-UHFFFAOYSA-N CC1=C(C=C(F)C=C1)C1=CC(C(O)=O)=C(Cl)C=C1
672 0 SAACSLFJWSKTLL-UHFFFAOYSA-N CC1=C(F)C=CC(=C1)C1=CC(C(O)=O)=C(Cl)C=C1
673 0 GLHARYJNHKKWBK-UHFFFAOYSA-N COC1=CC(=C(OC)C=C1)C1=CN=C(C=C1)C(O)=O
674 0 GIOMWKVERYWWGP-UHFFFAOYSA-N COC1=C(C=C(C)C=C1)C1=CC(=C(O)C=C1)[N+]([O-])=O
675 0 YTGSPKGPBOOVDR-UHFFFAOYSA-N COC1=CC(C)=C(C=C1)C1=CC(=C(O)C=C1)[N+]([O-])=O
676 0 GQSAALLGFGNSRH-UHFFFAOYSA-N COC1=C(C)C=C(C=C1)C1=CC(=C(O)C=C1)[N+]([O-])=O
677 0 MHEIOXMLBPPDKH-UHFFFAOYSA-N CCOC1=CC=CC(=C1)C1=CC(=C(O)C=C1)[N+]([O-])=O
678 0 XOGUTFBJMLTSNV-TWFYULLRSA-N CC(O)(C=CBr)C1CC(O)C(C)(C)O1
679 0 MYXQUJINBGVZDE-UHFFFAOYSA-N COC1=C(C=C(C=N1)C1=CC=CC=C1CO)C(O)=O
680 0 DEYGWALDDPHODT-UHFFFAOYSA-N COC1=C(C=C(C=N1)C1=CC=CC(CO)=C1)C(O)=O
681 0 JUJQUIZKESMAEO-UHFFFAOYSA-N COC1=C(C=C(C=N1)C1=CC=C(CO)C=C1)C(O)=O
682 0 FFLZMSHYJQVHCA-UHFFFAOYSA-N COC1=CC=CC=C1C1=CC(C(O)=O)=C(OC)N=C1
683 0 ZRSMKCSSHZTCTG-UHFFFAOYSA-N COC1=CC=CC(=C1)C1=CC(C(O)=O)=C(OC)N=C1
684 0 ZKYFBJRPZIDJFC-UHFFFAOYSA-N COC1=CC=C(C=C1)C1=CC(C(O)=O)=C(OC)N=C1
685 0 FZHWDVPHKGHBOE-UHFFFAOYSA-N COC1=CC=C(C)C=C1C1C=NC(=O)C(=C1)C(O)=O
686 0 JQALFTDQZNUKEQ-UHFFFAOYSA-N COC1=CC=C(C)C=C1C1C=NC(=O)C=C1C(O)=O
687 0 XLHSQHFGLKYRNJ-UHFFFAOYSA-N COC1=CC=C(C)C=C1C1=CC(C=NC1=O)C(O)=O
688 0 TVYUUOYOMMDCLN-UHFFFAOYSA-N COC1=CC=C(C2C=NC(=O)C(=C2)C(O)=O)C(C)=C1
689 0 QAEQAYZRUXBBBG-UHFFFAOYSA-N COC1=CC=C(C2C=NC(=O)C=C2C(O)=O)C(C)=C1
690 0 LRPXCJVGWUIWLJ-UHFFFAOYSA-N COC1=CC=C(C(C)=C1)C1=CC(C=NC1=O)C(O)=O
691 0 JVCZVXYDHNONDN-UHFFFAOYSA-N COC1=CC=C(C=C1C)C1C=NC(=O)C(=C1)C(O)=O
692 0 WXKUKTOIWFUWQP-UHFFFAOYSA-N COC1=CC=C(C=C1C)C1C=NC(=O)C=C1C(O)=O
693 0 VPYQNGYEGDOBLX-UHFFFAOYSA-N COC1=CC=C(C=C1C)C1=CC(C=NC1=O)C(O)=O
694 0 GAXHOODWAFNAME-UHFFFAOYSA-N CCOC1=CC=CC(=C1)C1C=NC(=O)C(=C1)C(O)=O
695 0 CBLSCVGYZQPNDX-UHFFFAOYSA-N CCOC1=CC=CC(=C1)C1C=NC(=O)C=C1C(O)=O
696 0 XYGPICNRIJPTCE-UHFFFAOYSA-N CCOC1=CC=CC(=C1)C1=CC(C=NC1=O)C(O)=O
697 0 LLZZFBCDOMGODY-UHFFFAOYSA-N COC1=CC(OC)=C(C=C1)C1=C(C=CN=C1)C(O)=O
698 0 ARYQDDOXRHGTLU-UHFFFAOYSA-N COC1=CC(OC)=C(C=C1)C1=C(C=CC=N1)C(O)=O
699 0 CIBYCCZNGGATMR-UHFFFAOYSA-N COC1=CC(=C(OC)C=C1)C1=NC=CC(=C1)C(O)=O
700 0 CAIFIZPKYHSIJY-UHFFFAOYSA-N COC1=CC(=C(OC)C=C1)C1=C(C=CN=C1)C(O)=O
701 0 IJVUBAAKNGPQIH-UHFFFAOYSA-N COC1=CC(=C(OC)C=C1)C1=C(C=CC=N1)C(O)=O
702 0 SBNCZEXFGIQQHA-UHFFFAOYSA-N COC1=C(OC)C=C(C=C1)C1=C(C=CN=C1)C(O)=O
703 0 MEXJGMFAJGYRGI-UHFFFAOYSA-N COC1=CC(=CC(OC)=C1)C1=NC=CC(=C1)C(O)=O
704 0 DEHUDKRLXFPQLE-UHFFFAOYSA-N COC1=CC(=CC(OC)=C1)C1=C(C=CN=C1)C(O)=O
705 0 KUCSUKDRAFCWKE-UHFFFAOYSA-N COC1=CC(=CC(OC)=C1)C1=C(C=CC=N1)C(O)=O
706 0 GFTYCLHDKJDQPC-UHFFFAOYSA-N COC1=CC(=CC(OC)=C1)C1=CC(=CN=C1)C(O)=O
707 0 XWUJFAWIKJTJGT-UHFFFAOYSA-N COC1=CC(=CC(OC)=C1)C1=NC=C(C=C1)C(O)=O
708 0 XOGUTFBJMLTSNV-XCPMLMSESA-N CC(O)(C=CBr)C1CC(O)C(C)(C)O1
709 0 LUTJEVUAKYBGAI-UHFFFAOYSA-N CC1=CC(F)=C(C=C1)C1=CC(C(O)=O)=C(Cl)C=C1
710 0 DBUFVASOCFSVNY-UHFFFAOYSA-N CC1=CC(F)=C(C=C1)C1=CC(Cl)=C(C=C1)C(O)=O
711 0 MOQWICMMBGMIPR-UHFFFAOYSA-N CC1=CC(F)=C(C=C1)C1=CC(=CC(Cl)=C1)C(O)=O
712 0 CYNMDAPFLBZEEB-UHFFFAOYSA-N CC1=CC(F)=C(C=C1)C1=C(C=CC(Cl)=C1)C(O)=O
713 0 HKQJMEFXGPHHCC-UHFFFAOYSA-N CC1=CC(F)=C(C=C1)C1=C(C(O)=O)C(Cl)=CC=C1
714 0 KMBSVLQSNKIICW-UHFFFAOYSA-N CC1=CC(F)=C(C=C1)C1=C(Cl)C=CC(=C1)C(O)=O
715 0 LINQWNVWPWFCPE-UHFFFAOYSA-N CC1=CC(=C(F)C=C1)C1=CC(Cl)=C(C=C1)C(O)=O
716 0 PLPHUMMAKAZKSK-UHFFFAOYSA-N CC1=CC(=C(F)C=C1)C1=CC(=CC(Cl)=C1)C(O)=O
717 0 RBBWELZJHSFYKE-UHFFFAOYSA-N CC1=CC(=C(F)C=C1)C1=C(C=CC(Cl)=C1)C(O)=O
718 0 AXNKHTGUXSYPFZ-UHFFFAOYSA-N CC1=CC(=C(F)C=C1)C1=C(C(O)=O)C(Cl)=CC=C1
719 0 HIAZUMKHXRWGDH-UHFFFAOYSA-N CC1=CC(=C(F)C=C1)C1=C(Cl)C=CC(=C1)C(O)=O
720 0 LVDYKAZCUWLERA-UHFFFAOYSA-N CC1=C(C=CC=C1F)C1=CC(C(O)=O)=C(Cl)C=C1
721 0 AZHZGTANGLPRRN-UHFFFAOYSA-N CC1=C(C=CC=C1F)C1=CC(Cl)=C(C=C1)C(O)=O
722 0 GWRZFLSOLJGEPB-UHFFFAOYSA-N CC1=C(C=CC=C1F)C1=CC(=CC(Cl)=C1)C(O)=O
723 0 FHDOWGFHWOIRJA-UHFFFAOYSA-N CC1=C(C=CC=C1F)C1=C(C=CC(Cl)=C1)C(O)=O
724 0 HVVKNJWMHIBRJX-UHFFFAOYSA-N CC1=C(C=CC=C1F)C1=C(C(O)=O)C(Cl)=CC=C1
725 0 AXYMTWBIQVCCGT-UHFFFAOYSA-N CC1=C(C=CC=C1F)C1=C(Cl)C=CC(=C1)C(O)=O
726 0 URSSWRKLBFANCR-UHFFFAOYSA-N CC1=C(F)C=C(C=C1)C1=CC(C(O)=O)=C(Cl)C=C1
727 0 XUTAVZFTNYZTEU-UHFFFAOYSA-N CC1=C(F)C=C(C=C1)C1=CC(Cl)=C(C=C1)C(O)=O
728 0 PDOMTQMHSQDMIF-UHFFFAOYSA-N CC1=C(F)C=C(C=C1)C1=CC(=CC(Cl)=C1)C(O)=O
729 0 IIMWCTGTCMFDEV-UHFFFAOYSA-N CC1=C(F)C=C(C=C1)C1=C(C=CC(Cl)=C1)C(O)=O
730 0 VYICSLPPCUURHK-UHFFFAOYSA-N CC1=C(F)C=C(C=C1)C1=C(C(O)=O)C(Cl)=CC=C1
731 0 FRYVRYIFMXPPJE-UHFFFAOYSA-N CC1=C(F)C=C(C=C1)C1=C(Cl)C=CC(=C1)C(O)=O
732 0 QIMFNMYUAALDDP-UHFFFAOYSA-N CC1=C(F)C=CC(=C1)C1=CC(Cl)=C(C=C1)C(O)=O
733 0 DIJPLSDZZLVELW-UHFFFAOYSA-N CC1=C(F)C=CC(=C1)C1=CC(=CC(Cl)=C1)C(O)=O
734 0 OXSBGIWUAQFANJ-UHFFFAOYSA-N CC1=C(F)C=CC(=C1)C1=C(C=CC(Cl)=C1)C(O)=O
735 0 FQSFNHLTBNFDMU-UHFFFAOYSA-N CC1=C(F)C=CC(=C1)C1=C(C(O)=O)C(Cl)=CC=C1
736 0 BYBXLWHOKBLFIB-UHFFFAOYSA-N CC1=C(F)C=CC(=C1)C1=C(Cl)C=CC(=C1)C(O)=O
737 0 ZHEIBOYXPLBVQT-UHFFFAOYSA-N CC1=C(C=C(F)C=C1)C1=CC(Cl)=C(C=C1)C(O)=O
738 0 VFESRXVIZKQVMI-UHFFFAOYSA-N CC1=C(C=C(F)C=C1)C1=CC(=CC(Cl)=C1)C(O)=O
739 0 JWQPNZCQRVIFJL-UHFFFAOYSA-N CC1=C(C=C(F)C=C1)C1=C(C=CC(Cl)=C1)C(O)=O
740 0 DLHHCOJERLWFFW-UHFFFAOYSA-N CC1=C(C=C(F)C=C1)C1=C(C(O)=O)C(Cl)=CC=C1
741 0 LVVLNBADNURJNR-UHFFFAOYSA-N CC1=C(C=C(F)C=C1)C1=C(Cl)C=CC(=C1)C(O)=O
742 0 ATOKUYWLODZNPV-UHFFFAOYSA-N CC1=CC(Cl)=C(C=C1)C1=C(C=CC(F)=C1)C(O)=O
743 0 JWBSPKAWSDYYGL-UHFFFAOYSA-N CC1=CC(Cl)=C(C=C1)C1=C(C=C(F)C=C1)C(O)=O
744 0 DMHUVUFCIJHWHE-UHFFFAOYSA-N CC1=CC(Cl)=C(C=C1)C1=C(F)C=CC(=C1)C(O)=O
745 0 ZNSYJYBVMBDIAM-UHFFFAOYSA-N CC1=CC(Cl)=C(C=C1)C1=C(F)C=C(C=C1)C(O)=O
746 0 AAALSIVSPRKGSQ-UHFFFAOYSA-N CC1=CC(Cl)=C(C=C1)C1=CC(F)=C(C=C1)C(O)=O
747 0 XMMSYRUXAMTBBA-UHFFFAOYSA-N CC1=CC(Cl)=C(C=C1)C1=CC(C(O)=O)=C(F)C=C1
748 0 AFYRXMVBOCKLQX-UHFFFAOYSA-N CC1=CC(Cl)=C(C=C1)C1=CC(=CC(F)=C1)C(O)=O
749 0 UWIZBJUIIONJTR-UHFFFAOYSA-N O=C1Oc2cc3ccccc3c4c5OCOc5cc1c24
750 0 RYJYPOBYJZQWLF-UHFFFAOYSA-N CC1=C(C=CC=C1Cl)C1=C(C=CC(F)=C1)C(O)=O
751 0 DKMHULVLEGFQBW-UHFFFAOYSA-N CC1=C(C=CC=C1Cl)C1=C(C=C(F)C=C1)C(O)=O
752 0 LFFBHROJLFTOQL-UHFFFAOYSA-N CC1=C(C=CC=C1Cl)C1=C(F)C=CC(=C1)C(O)=O
753 0 BAMZHEJUJHPHED-UHFFFAOYSA-N CC1=C(C=CC=C1Cl)C1=C(F)C=C(C=C1)C(O)=O
754 0 KXBDIHRTUHUCJL-UHFFFAOYSA-N CC1=C(C=CC=C1Cl)C1=CC(F)=C(C=C1)C(O)=O
755 0 PSUZTGFHNKWHQZ-UHFFFAOYSA-N CC1=C(C=CC=C1Cl)C1=CC(C(O)=O)=C(F)C=C1
756 0 HHCCGKPEIXQIGN-UHFFFAOYSA-N CC1=C(C=CC=C1Cl)C1=CC(=CC(F)=C1)C(O)=O
757 0 BJSUFGCRARBZSE-UHFFFAOYSA-N CC1=C(C=CC=C1Cl)C1=C(C(O)=O)C(F)=CC=C1
758 0 WGGSHRXAIHIMAM-UHFFFAOYSA-N CC1=C(Cl)C=C(C=C1)C1=C(C=CC(F)=C1)C(O)=O
759 0 GFDMMLGDVFWZOW-UHFFFAOYSA-N CC1=C(Cl)C=C(C=C1)C1=C(C=C(F)C=C1)C(O)=O
760 0 OXPYBRXZPLPVBG-UHFFFAOYSA-N CC1=C(Cl)C=C(C=C1)C1=C(F)C=CC(=C1)C(O)=O
761 0 PKOQXPQAPCFGNR-UHFFFAOYSA-N CC1=C(Cl)C=C(C=C1)C1=C(F)C=C(C=C1)C(O)=O
762 0 SPPWCMVOZDTVIK-UHFFFAOYSA-N CC1=C(Cl)C=C(C=C1)C1=CC(F)=C(C=C1)C(O)=O
763 0 YUJFOCUKTKTTHI-UHFFFAOYSA-N CC1=C(Cl)C=C(C=C1)C1=CC(C(O)=O)=C(F)C=C1
764 0 HHIQLCQYUDDQIE-UHFFFAOYSA-N CC1=C(Cl)C=C(C=C1)C1=CC(=CC(F)=C1)C(O)=O
765 0 CKDYRBHLGWVSPA-UHFFFAOYSA-N CC1=C(Cl)C=C(C=C1)C1=C(C(O)=O)C(F)=CC=C1
766 0 BOTARXCXICVGDQ-UHFFFAOYSA-N CC1=CC(=CC(Cl)=C1)C1=C(C=CC(F)=C1)C(O)=O
767 0 LEFYJMHFHXXZRK-UHFFFAOYSA-N CC1=CC(=CC(Cl)=C1)C1=C(C=C(F)C=C1)C(O)=O
768 0 PRYUMNMHPBNGOU-UHFFFAOYSA-N CC1=CC(=CC(Cl)=C1)C1=C(F)C=CC(=C1)C(O)=O
769 0 YXFIOSIPYZOOTH-UHFFFAOYSA-N CC1=CC(=CC(Cl)=C1)C1=C(F)C=C(C=C1)C(O)=O
770 0 QAPCTGFRNGJGMV-UHFFFAOYSA-N CC1=CC(=CC(Cl)=C1)C1=CC(F)=C(C=C1)C(O)=O
771 0 NFQIUMUGQZYAOJ-UHFFFAOYSA-N CC1=CC(=CC(Cl)=C1)C1=CC(C(O)=O)=C(F)C=C1
772 0 YQAWBKBPLGHIIC-UHFFFAOYSA-N CC1=CC(=CC(Cl)=C1)C1=CC(=CC(F)=C1)C(O)=O
773 0 WLFSNODEQYKMJC-UHFFFAOYSA-N CC1=CC(=CC(Cl)=C1)C1=C(C(O)=O)C(F)=CC=C1
774 0 ZOPBSDSCPDYEBR-UHFFFAOYSA-N CC1=C(C=CC(Cl)=C1)C1=C(C=CC(F)=C1)C(O)=O
775 0 QDLJZAVATNMZDL-UHFFFAOYSA-N CC1=C(C=CC(Cl)=C1)C1=C(C=C(F)C=C1)C(O)=O
776 0 ZICQQMRIXORZRI-UHFFFAOYSA-N CC1=C(C=CC(Cl)=C1)C1=C(F)C=CC(=C1)C(O)=O
777 0 QFXCGKYPGHMWQD-UHFFFAOYSA-N CC1=C(C=CC(Cl)=C1)C1=C(F)C=C(C=C1)C(O)=O
778 0 QQRJOEUZQNCLNT-UHFFFAOYSA-N CC1=C(C=CC(Cl)=C1)C1=CC(F)=C(C=C1)C(O)=O
779 0 NSWHYUYGYXBQEM-UHFFFAOYSA-N CC1=C(C=CC(Cl)=C1)C1=CC(C(O)=O)=C(F)C=C1
780 0 ZQQHQIYSGDTHJZ-UHFFFAOYSA-N CC1=C(C=CC(Cl)=C1)C1=CC(=CC(F)=C1)C(O)=O
781 0 WHJPRDREYXHHSQ-UHFFFAOYSA-N CC1=C(C=CC(Cl)=C1)C1=C(C(O)=O)C(F)=CC=C1
782 0 QHIZVGMRBQPEMK-UHFFFAOYSA-N CC1=C(Cl)C=CC(=C1)C1=C(C=CC(F)=C1)C(O)=O
783 0 VEWWFNDRFWNYDI-UHFFFAOYSA-N CC1=C(Cl)C=CC(=C1)C1=C(C=C(F)C=C1)C(O)=O
784 0 LFIWOHHVKVOUMT-UHFFFAOYSA-N CC1=C(Cl)C=CC(=C1)C1=C(F)C=CC(=C1)C(O)=O
785 0 VPWMHJBHZVELTO-UHFFFAOYSA-N CC1=C(Cl)C=CC(=C1)C1=C(F)C=C(C=C1)C(O)=O
786 0 MHAMBEWLGKYCCT-UHFFFAOYSA-N CC1=C(Cl)C=CC(=C1)C1=CC(F)=C(C=C1)C(O)=O
787 0 HIFAYCAAFXVQQR-UHFFFAOYSA-N CC1=C(Cl)C=CC(=C1)C1=CC(C(O)=O)=C(F)C=C1
788 0 XVZRTBCSIQEFLJ-UHFFFAOYSA-N CC1=C(Cl)C=CC(=C1)C1=CC(=CC(F)=C1)C(O)=O
789 0 AKRADEMYSXREPN-UHFFFAOYSA-N CC1=C(Cl)C=CC(=C1)C1=C(C(O)=O)C(F)=CC=C1
790 0 QIIOGYOBORMYRO-UHFFFAOYSA-N CC1=C(C(O)=O)C(=CC=C1)C1=CC(F)=CC(Cl)=C1
791 0 BNRJGOXEVRDWLB-UHFFFAOYSA-N CC1=C(C=CC(=C1)C(O)=O)C1=CC(F)=CC(Cl)=C1
792 0 HAVWVESVJYSKFM-UHFFFAOYSA-N CC1=C(C=CC=C1C(O)=O)C1=CC(F)=CC(Cl)=C1
793 0 YISHAILZSZSIKX-UHFFFAOYSA-N CC1=CC(C(O)=O)=C(C=C1)C1=CC(F)=CC(Cl)=C1
794 0 UMGURMHVOHOIEM-UHFFFAOYSA-N CC1=C(C(O)=O)C(=CC=C1)C1=CC(Cl)=C(F)C=C1
795 0 DQEWOMXBWKCFBF-UHFFFAOYSA-N CC1=C(C=CC(=C1)C(O)=O)C1=CC(Cl)=C(F)C=C1
796 0 FEBMODBWEHVAEZ-UHFFFAOYSA-N CC1=C(C=CC=C1C(O)=O)C1=CC(Cl)=C(F)C=C1
797 0 WVVROBAKGSLURL-UHFFFAOYSA-N CC1=CC(C(O)=O)=C(C=C1)C1=CC(Cl)=C(F)C=C1
798 0 OAQHRJFPPJOCJD-MRVPVSSYSA-N CC1=CC(=O)c2c(O)cc3OC=C4C(CCNC4=O)c3c2O1
799 0 XOGUTFBJMLTSNV-WYOYIEJBSA-N CC(O)(C=CBr)C1CC(O)C(C)(C)O1
800 0 VGXNTNGMCOCQAZ-GITKWUPZSA-N CC1OC(n2cnc3c(N)nc(Cl)nc23)C(C)(O)C1O
801 0 BAZWFEIHGDQYFM-UHFFFAOYSA-N COC1=CC(OC)=C(C=C1)C1=C(C=NC=C1)C(O)=O
802 0 YUMBTXSWYDOFAL-UHFFFAOYSA-N COC1=CC(=C(OC)C=C1)C1=C(C=NC=C1)C(O)=O
803 0 BECPXGAYHVPGPF-UHFFFAOYSA-N COC1=C(OC)C=C(C=C1)C1=C(C=NC=C1)C(O)=O
804 0 PPYJISIKKSSMMC-UHFFFAOYSA-N COC1=CC(=CC(OC)=C1)C1=C(C=NC=C1)C(O)=O
805 0 PKACDBKMQVALRA-UHFFFAOYSA-N COc1c2OCOc2c(O)c3C(=O)c4ccccc4N(C)c13
806 0 RQSMBJYONAIACA-UHFFFAOYSA-N COc1cc2C(=O)c3nccc(C)c3C(=O)c2c(O)c1OC
807 0 NJYOFUQBLNGMLH-UHFFFAOYSA-N NCC1OC(C(C1O)O)N1C(=O)N=C(C2C1O2)O
808 0 RPKSXUZBJMKOCT-UHFFFAOYSA-N ONCC1OC(C(C1O)O)n1ccc(nc1=O)O
809 0 BBSCKDIBXPSLNX-UHFFFAOYSA-N CC1=CC=C(C=C1)S(=O)(=O)C1=CN(C=N1)C1=CC=CC=N1
810 0 WZWKMXNFHHKWDZ-UHFFFAOYSA-N CC(Nc1nc(nc(n1)Cl)N(CC(=O)O)C)C
811 0 WOLGSJPLQGEHDM-UHFFFAOYSA-N OC(=O)CNc1nc(nc(n1)Cl)N(C(C)C)C
812 0 PYWFGOXMTMLMDC-UHFFFAOYSA-N COC(=O)CNc1nc(Cl)nc(n1)NC(C)C
813 0 WOYPKMICCRAOTN-UHFFFAOYSA-N COC1=CC=C2OC(CC(=O)C2=C1)C1=CC=C(C=C1)[N+]([O-])=O
814 0 LLPIRWBXMYKFQM-UHFFFAOYSA-N OC(=O)C1=CC=CC=C1NC(=O)C=CC1=CC(O)=C(O)C=C1
815 0 LXPBNLDKNBAADT-UHFFFAOYSA-N FC1=C(C=CC(OCC2=CC=CC=C2)=C1)C(Cl)=O
816 0 RHJKSROZOLRAAG-UHFFFAOYSA-N O=C1OC2=CC=CC=C2C1=C1C(=O)OC2=CC=CC=C12
817 0 OMCKOZYHNGTNCP-UHFFFAOYSA-N CCOC(=O)C(=CN(CCCl)CCCl)C#N
818 0 TUTJYEZGTRVWDO-UHFFFAOYSA-N CCOC(=O)C1SC(SCCO)=[N+](C)C1=O
819 0 LOMVTCOKAXFOMA-UHFFFAOYSA-N CC(C)OC(=S)NC1=CC(OCC(C)=C)=C(Cl)C=C1
820 0 VYWSVAPGSAEFKN-UHFFFAOYSA-N O=C(NC1=CC=CC=C1)C1C(=O)OC2=CC=CC=C2C1=O
821 0 BUOMKXFHDBIKSX-UHFFFAOYSA-N CCOC(=O)C1=C(O)C2=C(O1)C1=CC=CC=C1N2C
822 0 KFFSYUUGAKFINH-UHFFFAOYSA-N OC(=O)CC1=CC=C(C=C1)C1=CC(F)=CC(Cl)=C1
823 0 ZUDXEFPMOWJJQK-UHFFFAOYSA-N ClC1=NC=NC2=C1CCN(CC1=CC=CC=C1)C2
824 0 KNVGHXLEFWBACF-UHFFFAOYSA-N COC(=O)C1=C2CCNCC2=CC(=C1)C(F)(F)F
825 0 BBUBCCWLYZQVBX-UHFFFAOYSA-N COC1=C(OC)C=C(C=C1)C1=CC(=CC=C1)[N+]([O-])=O
826 0 MUMBQIATPCYQLA-UHFFFAOYSA-N OC(=O)CCC1=NOC2=C3C=CC(=O)C=C3CCC12
827 0 MIRRVOUGVODFOY-UHFFFAOYSA-N CCOC(=O)C1=NOC(C)=C1C(=O)C1=CC=CC=C1
828 0 DRLOHNZBYDVITE-UHFFFAOYSA-N ClC1=CN=C(N=C1N1CCCC1)C1=CC=CC=C1
829 0 RKWLINWLLXHYKX-UHFFFAOYSA-N COCC(O)CNS(=O)(=O)C1=CC=C(C)C=C1
830 0 BOIILUIHKZAACW-UHFFFAOYSA-N BrCCCCC(=O)OC1CCCCO1
831 0 VYPCCSJVEYZLGA-UHFFFAOYSA-N CCOC(OCC)C1=CC(=NC=C1)S(C)(=O)=O
832 0 ZWYBVCPUZXBRSP-UHFFFAOYSA-N COc1cc(O)c2c(c1)Oc1c(C2N)cc(cc1)O
833 0 ZUDXEFPMOWJJQK-UHFFFAOYSA-N ClC1=NC=NC2=C1CCN(CC1=CC=CC=C1)C2
834 0 SLSKQRHMOPTNAU-UHFFFAOYSA-N O=C(N1CCOCC1)C1=CC2=CC=CC=C2OC1=O
835 0 QJFHWDHWEUEANY-UHFFFAOYSA-N OCC1=NC=CN=C1C(=O)NC1=NC=C(Cl)C=C1
836 0 KKSKSQSHFJGUIA-UHFFFAOYSA-N CCOC(=O)C(=CC(=O)C1=CC=C(OC)C=C1)C#N
837 0 FMQNGDWTCUWWRM-UHFFFAOYSA-N OC(=O)OCCC1(NC(Cc2c1[nH]cn2)C(=O)O)C(=O)O
838 0 NLCJYZJTMLODQG-UHFFFAOYSA-N ClB(Cl)N1CCCC2=C1C1=C(C=CC=N1)C=C2
839 0 HWWZDBRVOKUJIQ-UHFFFAOYSA-N CCCCCC(CC=C)=CI
840 0 BOZINBHXWLTIBW-UHFFFAOYSA-N C[Si](C)(C)OP(=O)(CC[N+]([O-])=O)O[Si](C)(C)C
841 0 LFEKTGAXFLZVPK-UHFFFAOYSA-N CCCC=CCC=CCCI
842 0 CPQWZENSDTXQMW-UHFFFAOYSA-N O=C1C=C2SC3=CC=CC=C3N=C2C2=C1C=CC=N2
843 0 ZHABNLVUAFCDRR-UHFFFAOYSA-N CCO[Si](Cl)(NC1=CC=C(C)C=C1)OCC
844 0 NDUIVJYRUOUATL-UHFFFAOYSA-N COC1=CC=C(C=C1)N(O)C(=O)C=CC1=CC=CO1
845 0 YEIJVOBIBFHHQM-UHFFFAOYSA-N COC1=CC=CC(=C1)N(O)C(=O)C=CC1=CC=CO1
846 0 HJJFPYNFQBWFQT-UHFFFAOYSA-N COC1=CC=C(C=CC(=O)C2=CC=CC=C2O[N+]([O-])=O)C=C1
847 0 FSBTYQRCPJLHCK-UHFFFAOYSA-N C[Si](C)(C)C#CC(=O)C1=CC=C(C=C1)C(Cl)=O
848 0 AETMZGSSDXFWKI-UHFFFAOYSA-N C[Si](C)(C)C#CC(=O)C1=CC(=CC=C1)C(Cl)=O
849 0 GLOPKFLFUCSMSU-UHFFFAOYSA-N CC(=O)CC(=O)N1C=C(CC(O)=O)C2=CC=CC=C12
850 0 XJSQWJZIPMGVEW-UHFFFAOYSA-N O=C1CC=CC(=O)C1C1=NC2=C3OCOC3=CC=C2C=C1
851 0 QUAHYQYPVLAJST-UHFFFAOYSA-N NC1=NC(NCCCCCC(O)=O)=NC(Cl)=N1
852 0 HNLVJTSIXOFYJZ-UHFFFAOYSA-N NC1(CC(=O)C2=C3C=CC=CC3=CC=C2O1)C(F)(F)F
853 0 VUYGUMXCVMUUEC-UHFFFAOYSA-O CC(=O)C([N+]#N)C(=O)N1CC(=O)NC2=CC=CC=C12
854 0 SODGXEXCPRJGLT-UHFFFAOYSA-N CCOC(=O)CC(=NC1=CC=CC=C1)C(F)(F)F
855 0 NJZWTJKEOGZKMZ-UHFFFAOYSA-N CN(C)C1=CC=CC=C1C=C1SC(=S)NC1=O
856 0 OFFOETRRGWOGIR-UHFFFAOYSA-N OCC1=C(C=C(F)C=C1)C(=O)C1=CC=CC=C1Cl
857 0 IKCUNCGUXCTOKP-UHFFFAOYSA-N OCC1=C(C=C(Cl)C=C1)C(=O)C1=CC=CC=C1F
858 0 PXQFSUSGMKVDDM-UHFFFAOYSA-N CC(=O)NC(CSC1CCCCC1=O)C(O)=O
859 0 YPIMWSRDTDTSIA-UHFFFAOYSA-N CC(C)CC1=CN=C2N1C1=CC=CC=C1N=C2Cl
860 0 UMRVUCXZEZTPBF-UHFFFAOYSA-N COC(=O)C1CC(Cl)C1(C(=O)OC)C(=O)OC
861 0 UMRVUCXZEZTPBF-UHFFFAOYSA-N COC(=O)C1CC(Cl)C1(C(=O)OC)C(=O)OC
862 0 PTHLOUWWTGJVGN-UHFFFAOYSA-N CC1=CC=C(NC(=O)NC2=NC3=C(S2)C=C(O)C=C3)C=C1
863 0 MBZNYBGVBXVLQF-UHFFFAOYSA-N CSC1=CC=CC=C1C#CC=CC#CC1=CC=CC=C1C#N
864 0 HJVUEJQBPLNRFV-UHFFFAOYSA-N NC1=NC2NC=NC2C(=N1)SCc1ccccc1
865 0 XXUKHZDAUUGDSQ-UHFFFAOYSA-N NC1=Nc2c(C(N1)SCc1ccccc1)nc[nH]2
866 0 DJTULJOKPUDNKH-UHFFFAOYSA-N Nc1nc(SCc2ccccc2)c2c(n1)NCN2
867 0 QDGWLNBZFGRSKR-UHFFFAOYSA-N Nc1nc(SCC2=CCCC=C2)c2c(n1)[nH]cn2
868 0 BZVWXVRKIJAFAP-UHFFFAOYSA-N CCOC(=O)C(C)(C)C(=O)C(Br)CC
869 0 HIJXMVVTUZVMMD-UHFFFAOYSA-N CC1=CC=C(C=C1)S(=O)(=O)N1C=NC(=N1)C1=CC=CC=C1
870 0 FWODXDLGBVZYLX-UHFFFAOYSA-N CCOC(=O)C(Br)C(=O)CC(C)(C)C
871 0 XTHFEYBLBIBIMZ-UHFFFAOYSA-N COC1=CC=C(CC(C)COS(N)(=O)=O)C=C1
872 0 UCEGWDUYOFRSBJ-UHFFFAOYSA-N ClC1=NC=C(CC(CC2CCC2)(C#N)C#N)C=C1
873 0 XVHAWQLOWKLRHF-UHFFFAOYSA-N CC1=CC(Cl)=C(C=C1)C1=C(C(O)=O)C(F)=CC=C1
874 0 ITOLOYBFCVBWSN-UHFFFAOYSA-N CN1C(SC2=CC=CC=C12)=NC1=NC2=CC=CC=C2O1
875 0 HJTXRJJRNXMCEG-UHFFFAOYSA-N CCCCCCCC(=O)NC1SC(=S)N=N1
876 0 IGWPUFOACAGHPI-UHFFFAOYSA-N CCC(=O)C([N+]#N)[Ge](CC)(CC)CC
877 0 OKJZZRDYYUTSPU-UHFFFAOYSA-N COC1=CC2=NC3=C(OC2=CC1=O)C=CC(COC(C)=O)=C3
878 0 YADZLVYDMFXNIX-UHFFFAOYSA-N FC(F)(F)C1=CC(=CC(=C1)C1CNCCO1)C(F)(F)F
879 0 AAQREKVEJVLYPF-UHFFFAOYSA-N OC1=CC=CC(CCC2=CC(=C(O)C=C2)[N+]([O-])=O)=C1
880 0 WQPZVTKZUYPJHR-UHFFFAOYSA-N CCCCN1C(=O)CC(SCOC(C)=O)C1=O
881 0 UAIWCRYVNDQCMP-UHFFFAOYSA-N Nc1nc(SCC2=CC=CCC2)c2c(n1)[nH]cn2
882 0 JTFBHYYDGQQGMO-UHFFFAOYSA-N CC(C)C(=O)NC1=CC(=C(C=C1)C(F)(F)F)C(F)(F)F
883 0 OORINHJGUNQCNK-UHFFFAOYSA-N COC(=O)C1=CC=CC=C1C(=O)CC1=CC=C(C=C1)[N+]([O-])=O
884 0 NCWVIOCWOWZNPQ-UHFFFAOYSA-N COC(=O)C1=CC=CC=C1C(=O)CC1=CC(=CC=C1)[N+]([O-])=O
885 0 XTDFTOJTIWLEAK-UHFFFAOYSA-N CN(N=NC1=CC=C(Cl)C=C1C)C1=CC=CC=C1
886 0 UJQQHNBBAKCIPN-UHFFFAOYSA-N CCOP(C)(=S)OC1=CC=C2N=CC=C(C)C2=C1
887 0 YRJSQGCQAQRJPR-UHFFFAOYSA-N CC(=N)CC(=O)OCC1=CC=C(C=C1)C(F)(F)F
888 0 FTJHQNHFBNQIIF-UHFFFAOYSA-N OC1=C(CSCC2=CC=CC=C2)C=C(Cl)C=C1
889 0 XICBJHLIHKPOTD-UHFFFAOYSA-N S=C(NNC1=NN=CC2=CC=CC=C12)NC1CC1
890 0 OGZGDRISLNDURK-UHFFFAOYSA-N CCC(C)C(NC(=O)C(F)(F)C(F)F)C(O)=O
891 0 VTJRTHSKGITOPP-UHFFFAOYSA-N ClC1=CC(C(=O)N2CCCC2=O)=C(C=C1)N=[N+]=[N-]
892 0 SKZYRUVNDMVOGM-UHFFFAOYSA-N CCOC(=O)CC1C(C#N)C(=O)OC2=CC=CC=C12
893 0 AAGDXDQAHIZDFD-UHFFFAOYSA-N OCC(NC(=O)C=CC(F)(F)F)C1=CC=CC=C1
894 0 FSEJQWOUTFVCQZ-UHFFFAOYSA-N [O-][N+](=O)C1=CC=C(C=C2C(=O)CCCCC2=O)C=C1
895 0 PTNHUYXTDPIUAV-UHFFFAOYSA-N CN(C)C1=CC2=C(C=C1)C(=O)C(C=CC(O)=O)=CO2
896 0 ACJIDJFKXUEVOM-UHFFFAOYSA-N CC(NC1=NC=C(S1)[N+]([O-])=O)C1=CC=CC2=CC=CC=C12
897 0 VQKVOUJPILFOAE-UHFFFAOYSA-N CC(CCC1=CC=CC=C1)N1SC2=CC=CC=C2C1=S
898 0 LRIVDXFRYVNBFL-UHFFFAOYSA-N N=NC1C(=COC2=CC=CC=C12)C1SCCS1
899 0 MQIYRULGWYFJEA-UHFFFAOYSA-N N#CC(=CC1=CC(=CC=C1)[N+]#N)C1=CC=C(C=C1)[N+]#N
900 0 WLUHKIAJVDAECU-UHFFFAOYSA-N CC(C)CC1=C(NC(=O)C(Cl)Cl)OC(C)=N1
901 0 CNWRVNZLOLYLTF-UHFFFAOYSA-N OCC1=CC=C(COC2=CC=C(C=C2)[N+]([O-])=O)C=C1
902 0 PYKQTZHHEBPLCM-UHFFFAOYSA-N OCCCON1C=CC=C(OCCCO)C1=S
903 0 UMAIIKKTRVWFPT-UHFFFAOYSA-N C(OC1=NC=CC2=C1N=CN2)C1=CSC2=CC=CC=C12
904 0 GAESOKSDSURFBQ-UHFFFAOYSA-N CC1=CC=CC=C1CCC(N=O)C(=O)C(F)(F)F
905 0 GINMFDWMHOOINB-UHFFFAOYSA-N C[Pb]1(C)C=C1
906 0 HGCFOEXNAVCPGI-UHFFFAOYSA-N CC(I)CCN1CCC(C)CC1
907 0 ISIBOOILMPJEEI-UHFFFAOYSA-N CC(=O)NC1=NC(=O)C2=C(N1)N=CN2CC=CCCl
908 0 OMLRAYHFMSUFMB-UHFFFAOYSA-N CCC(C)(SC1=NC2=CC=CC=C2S1)C1=CC=CC=C1
909 0 IPSINPVEATXCAA-UHFFFAOYSA-N CC(CCC1=CC=CC=C1)SC1=NC2=CC=CC=C2S1
910 0 LZNQVELWYQXSSG-UHFFFAOYSA-N CC1=CC=CC(C)=C1NC1=NC2=C(S1)C(=CC=C2)[N+]([O-])=O
911 0 ZHGKYYBCPOJUEK-UHFFFAOYSA-N COC1=CC2=C(C(=CO2)C2=CC(=CC=C2)[N+]([O-])=O)C(OC)=C1
912 0 MNFCYMRKFPBGKV-UHFFFAOYSA-N [O-][N+](=O)C1=CC(F)=C(C=C1)C1=NN=C(CN=[N+]=[N-])O1
913 0 HKUOEUWVCHFLQZ-UHFFFAOYSA-N COP(=O)(OC)C(C)C(=O)OCC(F)(F)F
914 0 HUUMSYOHLGCQRY-UHFFFAOYSA-N FC1=CC(=CC(F)=C1)N=CC(C=O)C1=CC=CC=C1
915 0 OKRATBRBIHPNJS-UHFFFAOYSA-N CC(C(O)=O)C1=CC=CC=C1N1C=CC=C1C(O)=O
916 0 OSMKKJBLJJPOJX-UHFFFAOYSA-N COC1C(=O)C(=O)C1=NCC(=O)NCC(=O)NCC(O)=O
917 0 AAPLEXAPNXIMIZ-UHFFFAOYSA-N CC(=O)NC1=CC2=C(C(O)=C1)C(=O)C1=C(C2)C=C(O)C=C1O
918 0 YSHFKYCCVNFYHU-UHFFFAOYSA-N Nc1nc(SCC2CC=CC=C2)c2c(n1)[nH]cn2
919 0 JVZDYCYSHAICQF-UHFFFAOYSA-N COC1=CC=C(C=CC2=C(C=CC=C2[N+]([O-])=O)C(O)=O)C=C1
920 0 WUDOGMYKERDFMC-UHFFFAOYSA-N OCCN1C(=CN=C1C1=CC=CC=C1)C(S)=S
921 0 NLMVQJIUYSEZOS-UHFFFAOYSA-N COc1ccc(cc1)Oc1cccc(c1)NC(=O)O
922 0 SZBIPNIMXKPVAB-UHFFFAOYSA-N OC(=O)CCCN1C(=O)C=C(C1=O)C1=CC=CC=C1
923 0 LKLGPPOWDUFTNU-UHFFFAOYSA-N COC1=C(C=C2SC(=NC2=C1)C(C)C)N=C=S
924 0 YJCVFESWBSDYGW-UHFFFAOYSA-N CSC(S)=C(C#N)C(=O)NCC1=CC=CC=C1
925 0 SMFIVJZWKHZVQO-UHFFFAOYSA-N ClCCCC=CC(=O)CC1SCCCS1
926 0 DYPGTLUYQZIULN-UHFFFAOYSA-N COC1=CC(C)=CC(NCCCS(O)(=O)=O)=C1
927 0 OMJNFADNIZJUML-UHFFFAOYSA-N COC1=CC(OC(=O)C2=C(O)C=C(N)C=C2)=CC=C1
928 0 GVXYYEQMBSBCTD-UHFFFAOYSA-N COC1=CC=C(OC(=O)C2=C(O)C=C(N)C=C2)C=C1
929 0 CEQCXZGPSOJQNA-UHFFFAOYSA-N COC1=CC=CC=C1OC(=O)C1=C(O)C=C(N)C=C1
930 0 XXEIZMNNXCPRNK-UHFFFAOYSA-N COC1=CC2=C(C=C1)N=C(S2)N=NC1=C(O)C=CC(C)=C1
931 0 IWRCISRUSCEZDU-UHFFFAOYSA-N FC(F)(F)C(F)(F)C(F)(F)C(=O)N1CCCCC1
932 0 ISTLIXGYAHHCDY-UHFFFAOYSA-N OCC1OC(CC1O)N(C(=O)N=C(C=O)N)C=O
933 0 PMAKZVLAJFKTHQ-UHFFFAOYSA-N O=C1Nc2ccccc2C(O1)(C#CC1CC1)C(F)(F)F
934 0 BVBFXLSRAGMSDA-UHFFFAOYSA-N COC(=O)C(NC1=C(C=C(C=C1)N(=O)=O)N(=O)=O)C(C)O
935 0 WMOJNHVDAWUINZ-UHFFFAOYSA-N COc1cc2Oc3c(O)cccc3C(c2c(c1)O)N
936 0 ZBLIZMYGAIQFJP-UHFFFAOYSA-N OC1C(O)OC(C1O)COP(=O)(N1CCOCC1)O
937 0 OORTZQXKQVEUFS-UHFFFAOYSA-N CC(=CCNc1ncnc2c1nc[nH]2)COP(=O)(O)O
938 0 IPDYNDMDSXESDL-UHFFFAOYSA-N OC1C=CC2=CC3C=CC(=CC3C=C2C1O)[N+]([O-])=O
939 0 AVSIOYWAPSOILC-UHFFFAOYSA-N Oc1ccc2c(c1)OC=C(C2N)c1cc2OCOc2cc1O
940 0 GNGFPPIHDLUPFI-UHFFFAOYSA-N CC(C)C12COC(OC1)(OC2)C(C)Br
941 0 XNSZESNVBJATMM-UHFFFAOYSA-N CN1C(=O)CCC1(O)C1=CC=C(C=C1)C(F)(F)F
942 0 CFWRDBDJAOHXSH-UHFFFAOYSA-N CC(=O)OCC(COP(O)(=O)OCCN)OC(C)=O
943 0 JFUKUGZCEVFZHX-UHFFFAOYSA-N COC1=CC=CC2=C1CC(C1=C2C2=C(OCO2)C=C1)N(=O)=O
944 0 QOSOLPHYDKDOFL-UHFFFAOYSA-N COC1=CC=CC2=C1OC(=C2)C(O)C1=CC=C(C=C1)N(=O)=O
945 0 JTIIYPHJIDENCW-UHFFFAOYSA-N CC(=O)NC(CC1=CC=CC=C1)C(=O)C(F)(F)F
946 0 MPRPCLWVAXZQCY-UHFFFAOYSA-N CC1(C)CC(N2C(=O)C3=CC=CC=C3C2=O)C(=O)O1
947 0 XDFAATDKOJOLCH-UHFFFAOYSA-N [Hg+]CC1CCCCC1
948 0 KVIHJKUVSAAHPO-UHFFFAOYSA-N O=C(N1CCOCC1)C1=COC(=O)C2=CC=CC=C12
949 0 XZJXFEMWQUYDFY-UHFFFAOYSA-N OCC1OC(C(O)C1O)N1C(O)=NC(=N)CC1=O
950 0 VGXNTNGMCOCQAZ-UHFFFAOYSA-N CC1OC(N2C=NC3=C(N)N=C(Cl)N=C23)C(C)(O)C1O
951 0 DNHJFDLRLYVHKI-UHFFFAOYSA-N CCN(C(=O)SCC1CC=C(C=C1)Cl)CC
952 0 DTYVDGWQRMBFGP-UHFFFAOYSA-N CC(C)(C)OC(O)=NOC1=C(C=C(C=C1)N(=O)=O)N(=O)=O
953 0 AZRCINLBUMHSAH-UHFFFAOYSA-N CCN(C(=O)SCC1=CCC(C=C1)Cl)CC
954 0 XWBWDBDPSKWXEA-UHFFFAOYSA-N SC(=N)N=NCC1=NC=CN1CC1=CC=CC=C1
955 0 IIRVYWCKYUQJCL-UHFFFAOYSA-N CCN1C=C(C(O)=O)C(=O)C2=C1C=C1CCOC1=C2
956 0 BWYUZZNXBJHLIO-UHFFFAOYSA-N CCN(C(=O)SCC1=CC=C(CC1)Cl)CC
957 0 NAPCOGSGRYMQAM-UHFFFAOYSA-N ClC#CN(c1c(C)cccc1C)Cn1cccn1
958 0 YWQCUOPMWQPZTR-UHFFFAOYSA-N N1C2=CC3=CC=CC=C3C=C2SC2=CC3=CC=CC=C3C=C12
959 0 MNDUPNXZVDYMKD-UHFFFAOYSA-N COc1c(OC)c2OCOc2c2c1c(=O)c1c([nH]2)cccc1
960 0 ZNPHPNNGNBZVNM-UHFFFAOYSA-N CC1NC(OC1C1=CC=CC=C1)(C(F)(F)F)C(F)(F)F
961 0 GFFPFDZXIVTAHU-UHFFFAOYSA-N NC1=N(=O)C(=O)N(C=C1)C1OC(CO)C(O)C1O
962 0 WYIJTMNAAMADHT-UHFFFAOYSA-N CCN=C1NC(NC(C)(C)C(O)=O)=NC(Cl)=N1
963 0 IGEZAWGTOAHSLD-UHFFFAOYSA-N COC1=CC=C(C=C1)C(=O)CC(=O)C1=CC(=CC=C1)N(=O)=O
964 0 SDBZUDCLSHEYEN-UHFFFAOYSA-N COC1=CC=C(C=C1)C(=O)CC(=O)C1=CC=C(C=C1)N(=O)=O
965 0 RFJYLFZDYHCYNF-UHFFFAOYSA-N COC(=O)C1=NN(C=N1)C1OC(CO)C(O)C1O
966 0 LQAFHHYQQCGQLD-UHFFFAOYSA-N OCC1OC(C(O)C1O)N1CC(=O)C(=N)N=C1O
967 0 MFEDWSJJHBQILF-UHFFFAOYSA-N [O-][N+](=O)C1=CC=C(C=C1)N=NC1CCSC2=C1C=CC=C2
968 0 JBINMSBZTQGNBE-UHFFFAOYSA-N CCCCN=C1C(C=NC2=C1C=CC(Cl)=C2)C#N
969 0 SJYLTZVVKQDKJP-UHFFFAOYSA-N CCCCNC(=O)CSP(=S)(OCC)OCC
970 0 TVFXFQRFCPWSFX-UHFFFAOYSA-N CCOP(=S)(OCC)SCC(=O)N(CC)CC
971 0 QCBILXDORALCKA-UHFFFAOYSA-N OCCN(CCO)C(=O)C1=CC(=CC(=C1)N(=O)=O)N(=O)=O
972 0 RDATZHKIRMCGKK-UHFFFAOYSA-N O=C(N=C1SC(CCC2=CC=CC=C2)N=N1)C1=CC=CO1
973 0 LAQHRWLJPYPTHH-UHFFFAOYSA-N CN1C(=O)CCC1(O)C1=CC(=CC=C1)C(F)(F)F
974 0 ZXZDQOVTGVYITO-UHFFFAOYSA-N CC1=CC(C)=NC(SCC(=O)C2=CC=CS2)=N1
975 0 OQHHSANTONWSAZ-UHFFFAOYSA-N COC1=CC(O)(C=O)C(c2c1[nH]c1c2cccc1)O
976 0 RURHDIRSZYXZPC-UHFFFAOYSA-N COc1cc(C=O)cc2c1[nH]c1c2C(O)C(C=C1)O
977 0 OOOYPWCUYXAGRF-UHFFFAOYSA-N COc1cc(C=O)cc2c1[nH]c1c2C=CC(C1O)O
978 0 OIGATMBYOVIGIQ-UHFFFAOYSA-N OC(CCSC1=CC=C(Cl)C=C1)=NCC1CCCO1
979 0 WHYWPHPXEQIOLI-UHFFFAOYSA-N OCC1OC(C(O)C1O)N1CC(=N)C(=O)NC1=O
980 0 HNKLAYIXVYKDPX-UHFFFAOYSA-N CCOP(C)(=S)NOC1=CC=CC2=CC=CC=C12
981 0 ITODZODERAETNG-UHFFFAOYSA-N OC(CC1=CC=C(C=C1)C(O)=O)=NC(=O)C1=CC=CC=C1O
982 0 ZNQRGUYIKSRYCI-UHFFFAOYSA-N CC(CSC(C)=O)C(=O)N1CCCC1C(O)=O
983 0 QDDDNYKIEDOGSQ-UHFFFAOYSA-N COc1c(O)c2OCOc2c2c1c(=O)c1c(n2C)cccc1
984 0 GCEYZZWMVRITSE-UHFFFAOYSA-N OCC1OC(C(C1O)O)n1cnc(c1N)C(=O)O
985 0 UULBXGPTOFYQML-UHFFFAOYSA-N O=C(N1OC2CCC1C=C2)C1=CC2=C(OCO2)C=C1
986 0 URGBINWKAZEYOF-UHFFFAOYSA-N FC(F)(F)C(=O)C1=CC=C(C=C1)N1CCOCC1
987 0 VBLQGEADZRJVPD-UHFFFAOYSA-N COP(=S)(OC1=CC=CC=C1)C1=CC=CC=C1
988 0 JGFLFCWUPLHUDY-UHFFFAOYSA-N COC(=O)C1N2C(SC1(C)C)C(C(C)O)C2=O
989 0 IYFWYWCKVWAJDD-UHFFFAOYSA-N CCCN1CCCC11OC(=S)C2=C1C=CC(Cl)=C2
990 0 LYLDGIUJCCGQGT-UHFFFAOYSA-N O=C(Nc1ccc(cc1)OC(F)(F)F)NC(=O)O
991 0 MQGGKZCZWVKCLN-UHFFFAOYSA-N C1=CC=C2C(=C1)N=CC1=C2N=NC(=N1)C1=CC=NC=C1
992 0 DTZNMYIUKRSBSC-UHFFFAOYSA-N CC1=C2CSC3=C(C=CC(F)=C3)C2=NC2=CC=CC=C12
993 0 HWASMIHIGPXHJA-UHFFFAOYSA-N CC1=C2CSC3=C(C=CC=C3F)C2=NC2=CC=CC=C12
994 0 ASOXKHIUELNIFG-UHFFFAOYSA-N [O-][N+](=O)C1=C(NCC2=CC=CC=C2)N=CN=C1Cl
995 0 VTLDJSIOFPADTR-UHFFFAOYSA-N O=C1N2CCc3c2c(C2=CC4=C(C(C12O)O)OCO4)ccc3
996 0 TYUGVOIHNADERA-UHFFFAOYSA-N CC1=CC(C(O)=O)=C(C)N1C1=CC=CC(=C1)C(O)=O
997 0 NUIDLIRQGFMAGV-UHFFFAOYSA-N CC(C)=CCC(CC1=CN=C(Cl)C=C1)(C#N)C#N
