# Supplementary material for: Ion mobility collision cross-section atlas for known and unknown metabolite annotation in untargeted metabolomics
Source: Nat Commun. 2020 Aug 28;11:4334. doi: 10.1038/s41467-020-18171-8 (PMC7455731; doi:10.1038/s41467-020-18171-8)
Supplement: Supplementary file 8 — Supplementary Data 5 [file 41467_2020_18171_MOESM8_ESM.zip › 01_positive_mode/L0846/cfmid_pred_spec.msp]

Name: +ve in-silico MS/MS by CFM-ID for KYQCXUMVJGMDNG-SHUUEZRQSA-N
ID: KYQCXUMVJGMDNG-SHUUEZRQSA-N
Comment: Energy0
Num peaks: 20
61.02840582 3.873715441
72.99202031 4.46761589
73.02840582 1.221910875
87.00767038 2.677483723
91.0389705 3.294634378
99.00767038 1.105354258
101.0233204 1.082104011
117.0182351 2.507915809
121.0495352 1.451469639
129.0182351 1.108619985
147.0287997 1.998394332
147.0651853 1.031666992
151.0600999 1.376249371
165.0757499 1.395859807
175.0600999 3.223189721
177.0393644 1.097666665
193.0706646 5.801524538
203.0550145 8.576179145
221.0655792 18.79677632
239.0761439 14.34426036

Name: +ve in-silico MS/MS by CFM-ID for KYQCXUMVJGMDNG-SHUUEZRQSA-N
ID: KYQCXUMVJGMDNG-SHUUEZRQSA-N
Comment: Energy1
Num peaks: 25
41.00219107 2.653640462
43.01784114 3.249155086
45.0334912 2.04937636
59.01275576 2.489365736
61.02840582 11.53610944
63.04405588 4.91421429
68.99710569 2.475419764
71.01275576 3.173202706
72.99202031 2.757539338
73.02840582 5.96157784
75.04405588 2.126937687
87.00767038 4.339270004
89.02332044 3.003662159
91.0389705 4.501224976
99.00767038 1.383615721
101.0233204 1.965939452
103.0389705 1.490020441
129.0182351 3.020802791
131.0338851 1.981048663
147.0287997 1.969895397
147.0651853 2.280138421
175.0600999 1.924566086
193.0706646 1.333819344
203.0550145 4.927664405
221.0655792 3.681722852

Name: +ve in-silico MS/MS by CFM-ID for KYQCXUMVJGMDNG-SHUUEZRQSA-N
ID: KYQCXUMVJGMDNG-SHUUEZRQSA-N
Comment: Energy2
Num peaks: 22
31.01784114 1.869588359
41.00219107 4.397410753
43.01784114 6.382657333
45.0334912 5.51929279
56.99710569 4.220400667
59.01275576 4.880600234
61.02840582 11.02725375
63.04405588 2.951773234
68.99710569 1.938915336
71.01275576 4.694929322
72.99202031 4.521920517
73.02840582 7.300604706
75.04405588 3.652393157
87.00767038 2.995712198
89.02332044 1.705982885
91.0389705 2.717741551
99.00767038 2.16717251
101.0233204 1.898968819
103.0389705 1.569347865
117.0182351 1.631127498
129.0182351 1.860419688
149.0808353 1.526656259

Name: +ve in-silico MS/MS by CFM-ID for PINNBMAOEJRIQL-UHFFFAOYSA-N
ID: PINNBMAOEJRIQL-UHFFFAOYSA-N
Comment: Energy0
Num peaks: 6
165.0407018 1.925067784
178.0611029 1.101855863
196.0716676 6.424582177
203.0563519 2.297205711
221.0669166 31.65354898
239.0774813 50.82504846

Name: +ve in-silico MS/MS by CFM-ID for PINNBMAOEJRIQL-UHFFFAOYSA-N
ID: PINNBMAOEJRIQL-UHFFFAOYSA-N
Comment: Energy1
Num peaks: 13
45.0334912 1.442882996
97.0396392 1.40231739
122.0348882 8.148410476
138.0298028 2.165000751
140.0454529 4.769734537
165.0407018 27.71551575
167.0563519 5.831597459
168.076753 2.311292614
178.0611029 2.451975323
196.0716676 5.557872941
203.0563519 3.163049633
221.0669166 8.625242015
239.0774813 7.665613064

Name: +ve in-silico MS/MS by CFM-ID for PINNBMAOEJRIQL-UHFFFAOYSA-N
ID: PINNBMAOEJRIQL-UHFFFAOYSA-N
Comment: Energy2
Num peaks: 31
40.01817548 2.696537152
44.0130901 1.207358381
45.0334912 0.8805630517
53.01342445 1.217967591
55.02907452 4.667507344
57.04472458 1.13270473
83.02398914 0.9382925904
94.02874017 1.270831066
96.05562361 2.035906467
112.0393049 1.175983729
113.0345538 2.687846277
122.0348882 11.54596438
124.0505382 0.9692202574
133.0396392 1.070199461
135.0552893 1.025547667
139.0502039 2.102396834
148.0141527 1.283589046
149.0457872 2.577664414
150.0298028 1.966048247
150.0661883 2.742178274
151.0502039 3.055814186
165.0407018 7.227823389
166.0611029 0.9847123561
168.076753 1.947836811
176.0454529 1.514657755
178.0611029 3.863831461
193.0720019 1.073749865
194.0560175 1.03402076
203.0563519 3.915021255
204.0403675 1.219163721
221.0669166 2.170421644

Name: +ve in-silico MS/MS by CFM-ID for PUEDDPCUCPRQNY-ZYUZMQFOSA-O
ID: PUEDDPCUCPRQNY-ZYUZMQFOSA-O
Comment: Energy0
Num peaks: 7
124.0393049 14.65001104
126.0549549 2.652776594
210.0760843 18.63439671
212.0917343 2.650193466
220.0604342 4.685770896
238.0709989 19.80391887
256.0815636 16.95846431

Name: +ve in-silico MS/MS by CFM-ID for PUEDDPCUCPRQNY-ZYUZMQFOSA-O
ID: PUEDDPCUCPRQNY-ZYUZMQFOSA-O
Comment: Energy1
Num peaks: 15
61.02840582 2.551843076
80.04947561 7.784645835
97.02840582 1.472341779
106.0287402 8.128173814
108.0443902 3.944990622
120.0443902 1.191821698
124.0393049 31.53424866
150.0549549 1.87659849
192.0655196 4.865205291
194.0811697 1.849111214
210.0760843 5.351170862
212.0917343 1.52927002
220.0604342 2.881814792
238.0709989 4.586895937
256.0815636 1.23180772

Name: +ve in-silico MS/MS by CFM-ID for PUEDDPCUCPRQNY-ZYUZMQFOSA-O
ID: PUEDDPCUCPRQNY-ZYUZMQFOSA-O
Comment: Energy2
Num peaks: 29
39.02292652 0.8741851902
41.00219107 1.064194759
43.01784114 2.326147235
45.0334912 1.825408046
47.04914126 0.8430537094
50.00252542 0.9684509125
51.02292652 1.446216473
52.01817548 3.824005632
53.03857658 0.86522219
54.03382555 2.342163514
56.99710569 1.655452659
63.02292652 0.719260356
68.99710569 1.040727872
73.02840582 1.099410823
80.04947561 11.13526826
95.01275576 1.392438418
97.02840582 3.150005052
98.02365479 0.8268495958
106.0287402 3.197770288
108.0443902 2.956346127
110.0600403 1.097363675
124.0393049 21.14664843
126.0549549 1.576460436
136.0393049 4.210728963
138.0549549 0.6639130134
140.070605 2.265662235
150.0549549 0.7602404568
166.0498695 4.212491992
168.0655196 0.8868344096

Name: +ve in-silico MS/MS by CFM-ID for FUXBKWOAAPDDGE-UHFFFAOYSA-N
ID: FUXBKWOAAPDDGE-UHFFFAOYSA-N
Comment: Energy0
Num peaks: 6
39.02292652 0.5174306099
209.0709393 0.5649544426
210.0549549 0.7542921571
211.0865894 1.254851805
212.070605 1.579070412
239.081504 90.80970329

Name: +ve in-silico MS/MS by CFM-ID for FUXBKWOAAPDDGE-UHFFFAOYSA-N
ID: FUXBKWOAAPDDGE-UHFFFAOYSA-N
Comment: Energy1
Num peaks: 11
107.0491413 1.899007685
117.0334912 10.39387059
195.0552893 1.91034147
197.0709393 1.907388778
208.0393049 1.751713976
209.0709393 1.729740166
210.0549549 4.680044554
211.0865894 1.978463857
212.070605 11.90667014
223.0502039 1.917626717
239.081504 41.57038646

Name: +ve in-silico MS/MS by CFM-ID for FUXBKWOAAPDDGE-UHFFFAOYSA-N
ID: FUXBKWOAAPDDGE-UHFFFAOYSA-N
Comment: Energy2
Num peaks: 30
25.00727645 2.071606784
39.02292652 6.801612098
41.03857658 1.532434332
49.00727645 2.330225205
50.00252542 1.027463636
51.02292652 1.985674205
52.01817548 2.541417597
53.00219107 0.8944652063
54.03382555 1.243334896
63.02292652 2.882282104
65.03857658 3.688758847
75.02292652 2.061830652
77.00219107 6.589780376
79.01784114 1.159508104
80.04947561 0.9245731675
87.02292652 3.804020783
89.00219107 0.9390662696
89.03857658 4.403450945
91.01784114 1.164948476
92.04947561 5.811355584
100.0181755 2.002196185
102.0338255 1.454339514
104.0494756 2.160939029
105.0334912 2.376563675
106.0287402 1.165706713
117.0334912 11.46915716
130.0287402 1.346520591
132.0443902 2.530243604
195.0552893 1.243041619
213.0658539 1.054304686

Name: +ve in-silico MS/MS by CFM-ID for QGQSRQPXXMTJCM-UHFFFAOYSA-N
ID: QGQSRQPXXMTJCM-UHFFFAOYSA-N
Comment: Energy0
Num peaks: 6
93.00047682 8.605987465
199.0059561 1.450255624
201.0216062 5.641135231
227.0372563 1.788338819
229.0529063 6.175357814
257.0842064 60.60254737

Name: +ve in-silico MS/MS by CFM-ID for QGQSRQPXXMTJCM-UHFFFAOYSA-N
ID: QGQSRQPXXMTJCM-UHFFFAOYSA-N
Comment: Energy1
Num peaks: 17
29.03857658 4.467403324
74.98991214 1.697187322
90.98482676 1.343287863
93.00047682 15.16023746
109.0284058 2.574403644
147.0804414 7.765959609
165.0910061 3.720350237
172.9903061 1.870253276
173.0266916 2.135375003
183.0110415 1.987327894
199.0059561 4.086669386
201.0216062 12.74083767
227.0372563 2.04211805
229.0529063 2.633820468
239.0736418 2.147283502
241.0529063 5.138613103
257.0842064 9.512334163

Name: +ve in-silico MS/MS by CFM-ID for QGQSRQPXXMTJCM-UHFFFAOYSA-N
ID: QGQSRQPXXMTJCM-UHFFFAOYSA-N
Comment: Energy2
Num peaks: 31
15.02292652 0.8119107693
25.00727645 1.374722283
27.02292652 1.384034748
29.03857658 3.902265061
39.02292652 0.796575519
55.05422664 3.279728402
57.06987671 1.4673966
59.08552677 1.312532659
63.02292652 7.972417513
65.03857658 7.28454524
67.05422664 0.876595059
77.00219107 0.760789376
79.01784114 1.096511771
81.06987671 1.129434433
93.00047682 3.547488132
93.06987671 0.8424303882
95.04914126 0.8734421933
105.0698767 7.664291141
107.0855268 5.255112244
111.0804414 1.116570053
119.0491413 2.093216773
121.0647913 4.113074706
123.0804414 1.838517823
125.0960915 1.053213179
127.1117415 1.767202087
135.0804414 4.97870521
137.0960915 3.220529408
147.0804414 2.286039372
156.9953914 0.8160190874
231.0685564 0.9014467526
241.0529063 1.507999699

Name: +ve in-silico MS/MS by CFM-ID for NNLZBVFSCVTSLA-XMABDTGBSA-N
ID: NNLZBVFSCVTSLA-XMABDTGBSA-N
Comment: Energy0
Num peaks: 12
61.02840582 3.634297348
63.04405588 1.424149299
71.01275576 1.932204789
129.0546206 1.854458148
147.0651853 2.215993812
175.0600999 1.118077186
177.0393644 1.429515243
193.0706646 2.45914215
203.0550145 8.291868815
207.0499291 1.311493412
221.0655792 24.60102226
239.0761439 30.6337665

Name: +ve in-silico MS/MS by CFM-ID for NNLZBVFSCVTSLA-XMABDTGBSA-N
ID: NNLZBVFSCVTSLA-XMABDTGBSA-N
Comment: Energy1
Num peaks: 23
43.01784114 4.132828468
45.0334912 2.870889266
61.02840582 6.448128232
63.04405588 4.330797215
71.01275576 2.392138069
73.02840582 2.838468789
75.04405588 1.226001497
83.01275576 1.14754584
85.02840582 2.425228019
87.00767038 0.9792921654
99.00767038 0.9675587746
101.0233204 1.713276143
103.0389705 1.66915551
115.0389705 2.291263992
131.0338851 1.382729077
159.0287997 2.88955079
161.0444498 1.268294705
175.0600999 3.590560898
177.0393644 2.317402422
193.0706646 3.145631985
203.0550145 11.99115137
221.0655792 12.8121396
239.0761439 5.581579

Name: +ve in-silico MS/MS by CFM-ID for NNLZBVFSCVTSLA-XMABDTGBSA-N
ID: NNLZBVFSCVTSLA-XMABDTGBSA-N
Comment: Energy2
Num peaks: 26
29.00219107 1.033750552
31.01784114 1.955822706
41.00219107 2.296709694
43.01784114 6.820095408
44.99710569 1.057353326
45.0334912 4.302495768
53.00219107 5.147158126
57.0334912 5.585418312
59.01275576 1.751850668
59.04914126 6.088020293
61.02840582 6.727632108
63.04405588 1.571978041
71.01275576 5.949089527
73.02840582 6.452224156
75.04405588 3.38971528
87.00767038 1.669097576
89.02332044 1.746810215
105.0182351 1.386431106
131.0338851 1.618608341
149.0444498 1.123718668
159.0287997 2.475598244
161.0444498 3.998737982
163.0600999 1.639615835
175.0600999 1.293054101
177.0757499 0.7749521889
203.0550145 2.739947912

Name: +ve in-silico MS/MS by CFM-ID for FSNCEEGOMTYXKY-UHFFFAOYSA-N
ID: FSNCEEGOMTYXKY-UHFFFAOYSA-N
Comment: Energy0
Num peaks: 6
130.0651257 1.551427994
171.0916748 20.11609167
173.1073248 0.9598131043
181.0760247 1.027943674
199.0865894 25.35746515
217.0971541 44.06856046

Name: +ve in-silico MS/MS by CFM-ID for FSNCEEGOMTYXKY-UHFFFAOYSA-N
ID: FSNCEEGOMTYXKY-UHFFFAOYSA-N
Comment: Energy1
Num peaks: 6
130.0651257 12.06447534
142.0651257 4.369473326
144.0807757 14.84594438
171.0916748 30.7786623
199.0865894 9.313794494
217.0971541 9.664621563

Name: +ve in-silico MS/MS by CFM-ID for FSNCEEGOMTYXKY-UHFFFAOYSA-N
ID: FSNCEEGOMTYXKY-UHFFFAOYSA-N
Comment: Energy2
Num peaks: 17
28.01817548 0.8004777894
42.03382555 2.049891953
101.0385766 3.928963269
103.0542266 4.03382246
104.0494756 1.23433809
116.0494756 0.9109720895
127.0542266 0.9063274281
128.0494756 23.99987883
130.0651257 18.09120335
132.0807757 1.044318407
142.0651257 7.431523605
143.0603746 1.388795093
144.0807757 3.995368008
155.0603746 0.9703230161
156.0807757 1.918899235
157.0760247 4.903315617
171.0916748 3.046666807

Name: +ve in-silico MS/MS by CFM-ID for ZPOANLXNWQACPS-UHFFFAOYSA-N
ID: ZPOANLXNWQACPS-UHFFFAOYSA-N
Comment: Energy0
Num peaks: 6
45.0334912 3.570174332
63.04405588 7.191556242
177.0393644 5.404296261
203.0550145 5.533198001
221.0655792 32.92816077
239.0761439 25.59168203

Name: +ve in-silico MS/MS by CFM-ID for ZPOANLXNWQACPS-UHFFFAOYSA-N
ID: ZPOANLXNWQACPS-UHFFFAOYSA-N
Comment: Energy1
Num peaks: 10
45.0334912 13.66294753
59.01275576 2.206146381
61.02840582 2.009839577
63.04405588 32.50358827
159.0287997 3.766006989
177.0393644 6.869066956
193.0706646 1.957583949
203.0550145 4.539948296
221.0655792 9.725427582
239.0761439 4.11512463

Name: +ve in-silico MS/MS by CFM-ID for ZPOANLXNWQACPS-UHFFFAOYSA-N
ID: ZPOANLXNWQACPS-UHFFFAOYSA-N
Comment: Energy2
Num peaks: 31
27.02292652 1.235693234
29.00219107 1.022108009
41.00219107 2.01536482
43.01784114 4.480830599
45.0334912 15.97727995
47.04914126 0.8815146538
59.01275576 6.252078077
61.02840582 1.217594095
63.04405588 5.662820084
68.99710569 1.662751185
71.01275576 1.303433158
73.02840582 2.312063561
75.04405588 1.793621168
87.00767038 3.733230229
89.02332044 2.894820499
91.0389705 1.112396937
105.0182351 1.721127711
115.002585 0.8975743383
117.0182351 2.203849162
119.0338851 1.400585713
131.0338851 1.617297996
147.0287997 0.7879403491
159.0287997 1.63264155
161.0444498 2.850664746
163.0600999 1.80937613
177.0393644 4.205392481
179.0550145 2.705784811
181.0706646 1.043401477
191.0550145 0.8759775702
203.0550145 1.303762765
221.0655792 0.9643562319

Name: +ve in-silico MS/MS by CFM-ID for NNLZBVFSCVTSLA-HXUQBWEZSA-N
ID: NNLZBVFSCVTSLA-HXUQBWEZSA-N
Comment: Energy0
Num peaks: 11
61.02840582 3.49544215
63.04405588 1.241765336
71.01275576 1.842857546
129.0546206 1.778018958
147.0651853 2.124167643
177.0393644 1.334378258
193.0706646 2.309987386
203.0550145 9.43851227
207.0499291 1.220122114
221.0655792 27.69330725
239.0761439 27.65332434

Name: +ve in-silico MS/MS by CFM-ID for NNLZBVFSCVTSLA-HXUQBWEZSA-N
ID: NNLZBVFSCVTSLA-HXUQBWEZSA-N
Comment: Energy1
Num peaks: 23
43.01784114 3.822586551
45.0334912 2.931345543
61.02840582 6.759948517
63.04405588 4.286357234
71.01275576 2.436078267
73.02840582 2.849760211
75.04405588 1.232779824
83.01275576 1.145787312
85.02840582 2.422018045
87.00767038 0.9673106594
99.00767038 1.046654043
101.0233204 1.761902368
103.0389705 1.681906806
115.0389705 2.300232216
131.0338851 1.368113487
159.0287997 2.952688883
161.0444498 1.244659922
175.0600999 3.580334735
177.0393644 2.323399088
193.0706646 3.115051912
203.0550145 11.47635059
221.0655792 13.40237823
239.0761439 5.48036332

Name: +ve in-silico MS/MS by CFM-ID for NNLZBVFSCVTSLA-HXUQBWEZSA-N
ID: NNLZBVFSCVTSLA-HXUQBWEZSA-N
Comment: Energy2
Num peaks: 26
29.00219107 1.065662253
31.01784114 2.023191505
41.00219107 2.150057374
43.01784114 6.26268762
44.99710569 1.046932775
45.0334912 4.408881471
53.00219107 5.092870798
57.0334912 5.528281441
59.01275576 1.886695463
59.04914126 6.028665083
61.02840582 6.990904121
63.04405588 1.450552942
71.01275576 5.951535187
73.02840582 6.757444285
75.04405588 3.391252443
87.00767038 1.674042649
89.02332044 1.785883759
105.0182351 1.371783216
131.0338851 1.594257939
149.0444498 1.11244087
159.0287997 2.520199879
161.0444498 4.029712493
163.0600999 1.569681648
175.0600999 1.282397864
177.0757499 0.7667646819
203.0550145 2.814611014

Name: +ve in-silico MS/MS by CFM-ID for ZJASRZFZRYISET-UHFFFAOYSA-N
ID: ZJASRZFZRYISET-UHFFFAOYSA-N
Comment: Energy0
Num peaks: 6
108.0443902 6.815335223
132.0443902 0.6970341312
196.0756904 1.586150339
211.0865894 2.443281488
221.0709393 1.16078767
239.081504 83.90407966

Name: +ve in-silico MS/MS by CFM-ID for ZJASRZFZRYISET-UHFFFAOYSA-N
ID: ZJASRZFZRYISET-UHFFFAOYSA-N
Comment: Energy1
Num peaks: 6
94.06512568 1.193221273
120.0443902 53.39188326
132.0443902 1.226293796
196.0756904 1.258262282
211.0865894 4.513349882
239.081504 26.04020298

Name: +ve in-silico MS/MS by CFM-ID for ZJASRZFZRYISET-UHFFFAOYSA-N
ID: ZJASRZFZRYISET-UHFFFAOYSA-N
Comment: Energy2
Num peaks: 25
55.01784114 1.023261428
63.02292652 3.699162519
65.03857658 2.642336253
66.03382555 1.40557411
76.01817548 2.37269362
77.00219107 3.600473645
78.03382555 4.661942275
79.01784114 3.729980026
80.04947561 8.401686623
81.0334912 5.609358208
104.0130901 1.132152382
104.0494756 3.911758337
108.0443902 10.83773636
120.0443902 8.661179239
132.0443902 4.36236808
166.0651257 1.332254681
168.0807757 1.484842671
193.0760247 1.466835382
195.0552893 1.068521947
196.0756904 1.503518431
207.0552893 1.476462283
209.0709393 1.250262848
211.0865894 1.408144872
221.0709393 1.883976871
223.0502039 1.335640092

Name: +ve in-silico MS/MS by CFM-ID for POGQSBRIGCQNEG-UHFFFAOYSA-N
ID: POGQSBRIGCQNEG-UHFFFAOYSA-N
Comment: Energy0
Num peaks: 6
127.035383 10.11121128
194.0524301 11.75256266
219.0676655 2.49834001
221.0633291 1.565454542
222.0473447 21.21928482
239.0738938 47.94832909

Name: +ve in-silico MS/MS by CFM-ID for POGQSBRIGCQNEG-UHFFFAOYSA-N
ID: POGQSBRIGCQNEG-UHFFFAOYSA-N
Comment: Energy1
Num peaks: 6
127.035383 43.54397329
154.0462821 9.394191338
166.0462821 4.406064577
194.0524301 9.561854044
222.0473447 10.60074275
239.0738938 6.287323388

Name: +ve in-silico MS/MS by CFM-ID for POGQSBRIGCQNEG-UHFFFAOYSA-N
ID: POGQSBRIGCQNEG-UHFFFAOYSA-N
Comment: Energy2
Num peaks: 7
40.01817548 1.918150149
93.0135047 3.471496987
122.0400538 10.32229363
127.035383 42.18418462
140.030632 2.831098046
142.0462821 17.41952333
154.0462821 1.976870816

Name: +ve in-silico MS/MS by CFM-ID for SBSCJWJICRGLIV-FOCLMDBBSA-N
ID: SBSCJWJICRGLIV-FOCLMDBBSA-N
Comment: Energy0
Num peaks: 6
107.0491413 10.46060161
133.0396392 2.78643526
151.0502039 3.071862187
211.0865894 9.842515507
239.081504 29.58905677
257.0920687 32.9791883

Name: +ve in-silico MS/MS by CFM-ID for SBSCJWJICRGLIV-FOCLMDBBSA-N
ID: SBSCJWJICRGLIV-FOCLMDBBSA-N
Comment: Energy1
Num peaks: 12
49.00727645 6.549341017
51.02292652 11.66397397
53.03857658 4.935520368
55.05422664 3.405758823
65.03857658 2.259899194
105.0334912 1.679509944
107.0491413 8.057978127
120.0443902 5.417144629
211.0865894 11.3934732
213.1022395 3.328353426
239.081504 15.60087722
257.0920687 6.189828174

Name: +ve in-silico MS/MS by CFM-ID for SBSCJWJICRGLIV-FOCLMDBBSA-N
ID: SBSCJWJICRGLIV-FOCLMDBBSA-N
Comment: Energy2
Num peaks: 26
39.02292652 1.178122505
49.00727645 2.697721983
51.02292652 3.721297146
53.03857658 0.799889939
63.02292652 7.591074278
65.03857658 3.67585475
75.02292652 2.451790596
77.03857658 4.511388897
79.01784114 1.494388578
79.05422664 8.380980173
81.0334912 1.697933821
91.05422664 0.9117793273
93.0334912 2.483064978
95.04914126 0.9850906829
105.0334912 4.201256859
105.0447246 3.868491956
107.0127558 1.579264385
107.0491413 14.80706676
120.0443902 1.335389904
133.0396392 3.600079497
149.0345538 0.7198975069
181.0760247 2.840499533
195.0552893 1.244686243
195.0916748 0.7525754611
211.0865894 1.637353521
239.081504 1.045357351

Name: +ve in-silico MS/MS by CFM-ID for MXBNEEHQIDLPLQ-JTQLQIEISA-N
ID: MXBNEEHQIDLPLQ-JTQLQIEISA-N
Comment: Energy0
Num peaks: 6
68.04947561 0.6734550512
70.06512568 4.055945387
120.0443902 0.5063600509
189.1022395 1.125774421
199.0865894 2.24952214
217.0971541 87.88300376

Name: +ve in-silico MS/MS by CFM-ID for MXBNEEHQIDLPLQ-JTQLQIEISA-N
ID: MXBNEEHQIDLPLQ-JTQLQIEISA-N
Comment: Energy1
Num peaks: 6
105.0334912 2.88831224
120.0443902 10.7932389
174.0913404 2.693621364
189.1022395 2.432632495
199.0865894 2.768234876
217.0971541 62.32454265

Name: +ve in-silico MS/MS by CFM-ID for MXBNEEHQIDLPLQ-JTQLQIEISA-N
ID: MXBNEEHQIDLPLQ-JTQLQIEISA-N
Comment: Energy2
Num peaks: 17
39.02292652 2.864435517
41.03857658 6.869679387
43.05422664 9.391770614
51.02292652 2.506486008
53.03857658 1.831926769
63.02292652 3.711072174
65.03857658 3.4091819
68.04947561 11.18958146
70.06512568 9.286356853
72.08077574 1.925231345
79.05422664 1.328842362
80.04947561 1.51464356
94.02874017 1.358634787
94.06512568 1.45361987
104.0130901 2.188995899
104.0494756 3.108609902
120.0443902 17.22587118

Name: +ve in-silico MS/MS by CFM-ID for LXKUWIMBVBFPSO-UHFFFAOYSA-N
ID: LXKUWIMBVBFPSO-UHFFFAOYSA-N
Comment: Energy0
Num peaks: 6
15.02292652 1.095522415
41.00219107 0.7304265303
43.01784114 2.864304923
197.0709393 29.52917655
221.0709393 2.542173765
239.081504 61.57613138

Name: +ve in-silico MS/MS by CFM-ID for LXKUWIMBVBFPSO-UHFFFAOYSA-N
ID: LXKUWIMBVBFPSO-UHFFFAOYSA-N
Comment: Energy1
Num peaks: 6
43.01784114 4.736056342
155.0603746 1.075199781
167.0603746 1.197539434
197.0709393 53.11410287
221.0709393 3.486966859
239.081504 30.92702166

Name: +ve in-silico MS/MS by CFM-ID for LXKUWIMBVBFPSO-UHFFFAOYSA-N
ID: LXKUWIMBVBFPSO-UHFFFAOYSA-N
Comment: Energy2
Num peaks: 9
25.00727645 3.276759443
43.01784114 5.032394058
49.00727645 3.609894942
51.02292652 4.006041258
155.0603746 13.55716489
167.0603746 7.419529412
169.0760247 17.55685401
181.0396392 3.409499124
197.0709393 23.65354243

Name: +ve in-silico MS/MS by CFM-ID for SDLNCVBYFYLESJ-UHFFFAOYSA-N
ID: SDLNCVBYFYLESJ-UHFFFAOYSA-N
Comment: Energy0
Num peaks: 6
181.0760247 1.539805471
186.0549549 5.624724294
188.070605 1.512565748
199.0865894 15.53330398
201.0658539 1.507714376
217.0971541 63.11837311

Name: +ve in-silico MS/MS by CFM-ID for SDLNCVBYFYLESJ-UHFFFAOYSA-N
ID: SDLNCVBYFYLESJ-UHFFFAOYSA-N
Comment: Energy1
Num peaks: 21
42.03382555 1.886518627
53.00219107 1.741130754
82.02874017 2.363921291
84.04439023 3.179564429
104.0494756 1.942008409
118.0651257 1.409633516
132.0443902 6.320410688
134.0600403 13.0349429
136.0756904 1.512144003
146.0600403 2.199789672
173.0709393 3.543912991
174.0549549 1.925795466
175.0865894 4.276392002
181.0760247 1.390520812
186.0549549 1.840765627
189.1022395 5.343639568
190.086255 1.849725947
191.081504 1.185054586
199.0865894 8.984269796
200.070605 1.227440533
217.0971541 13.46905075

Name: +ve in-silico MS/MS by CFM-ID for SDLNCVBYFYLESJ-UHFFFAOYSA-N
ID: SDLNCVBYFYLESJ-UHFFFAOYSA-N
Comment: Energy2
Num peaks: 31
15.02292652 1.526131992
25.00727645 1.020753266
41.00219107 2.73167548
42.03382555 5.463305868
51.02292652 1.490302905
52.01817548 1.698790628
53.00219107 2.867951246
53.03857658 1.40519146
54.03382555 4.588621543
56.04947561 3.567476204
65.03857658 0.8701820275
68.0130901 5.241178191
70.02874017 1.628683069
82.02874017 1.841573179
84.04439023 0.8581439774
104.0494756 7.281136311
106.0651257 6.828739758
118.0651257 1.703917806
120.0443902 1.868964918
132.0443902 3.896345616
134.0600403 4.481821555
148.0393049 1.184741981
156.0443902 0.800532012
158.0600403 2.484093767
170.0600403 1.824850655
173.0709393 1.214331792
181.0760247 3.256139219
183.0552893 1.95720672
188.070605 0.851398581
199.0865894 1.842111504
201.0658539 1.925196245

Name: +ve in-silico MS/MS by CFM-ID for PINNBMAOEJRIQL-VKHMYHEASA-N
ID: PINNBMAOEJRIQL-VKHMYHEASA-N
Comment: Energy0
Num peaks: 6
165.0407018 1.925067784
178.0611029 1.101855863
196.0716676 6.424582177
203.0563519 2.297205711
221.0669166 31.65354898
239.0774813 50.82504846

Name: +ve in-silico MS/MS by CFM-ID for PINNBMAOEJRIQL-VKHMYHEASA-N
ID: PINNBMAOEJRIQL-VKHMYHEASA-N
Comment: Energy1
Num peaks: 13
45.0334912 1.442882996
97.0396392 1.40231739
122.0348882 8.148410476
138.0298028 2.165000751
140.0454529 4.769734537
165.0407018 27.71551575
167.0563519 5.831597459
168.076753 2.311292614
178.0611029 2.451975323
196.0716676 5.557872941
203.0563519 3.163049633
221.0669166 8.625242015
239.0774813 7.665613064

Name: +ve in-silico MS/MS by CFM-ID for PINNBMAOEJRIQL-VKHMYHEASA-N
ID: PINNBMAOEJRIQL-VKHMYHEASA-N
Comment: Energy2
Num peaks: 31
40.01817548 2.696537152
44.0130901 1.207358381
45.0334912 0.8805630517
53.01342445 1.217967591
55.02907452 4.667507344
57.04472458 1.13270473
83.02398914 0.9382925904
94.02874017 1.270831066
96.05562361 2.035906467
112.0393049 1.175983729
113.0345538 2.687846277
122.0348882 11.54596438
124.0505382 0.9692202574
133.0396392 1.070199461
135.0552893 1.025547667
139.0502039 2.102396834
148.0141527 1.283589046
149.0457872 2.577664414
150.0298028 1.966048247
150.0661883 2.742178274
151.0502039 3.055814186
165.0407018 7.227823389
166.0611029 0.9847123561
168.076753 1.947836811
176.0454529 1.514657755
178.0611029 3.863831461
193.0720019 1.073749865
194.0560175 1.03402076
203.0563519 3.915021255
204.0403675 1.219163721
221.0669166 2.170421644

Name: +ve in-silico MS/MS by CFM-ID for QQUITTBBRZDIEE-LBPRGKRZSA-N
ID: QQUITTBBRZDIEE-LBPRGKRZSA-N
Comment: Energy0
Num peaks: 6
75.00767038 2.046531067
193.0760247 2.686062374
211.0865894 17.33868032
221.0709393 6.652985738
239.081504 23.11112749
257.0920687 34.46556019

Name: +ve in-silico MS/MS by CFM-ID for QQUITTBBRZDIEE-LBPRGKRZSA-N
ID: QQUITTBBRZDIEE-LBPRGKRZSA-N
Comment: Energy1
Num peaks: 7
181.0760247 11.18462542
183.0916748 2.701497508
193.0760247 7.404633338
211.0865894 23.29295077
221.0709393 10.07181301
239.081504 15.40190159
257.0920687 11.94834824

Name: +ve in-silico MS/MS by CFM-ID for QQUITTBBRZDIEE-LBPRGKRZSA-N
ID: QQUITTBBRZDIEE-LBPRGKRZSA-N
Comment: Energy2
Num peaks: 29
29.00219107 3.070816875
41.00219107 1.013248027
43.01784114 1.61504617
44.99710569 1.773470797
56.99710569 4.675727484
59.01275576 2.355311253
72.99202031 0.992542789
75.00767038 4.692258609
128.0494756 2.181619843
140.0494756 8.194632281
142.0651257 3.24447777
152.0494756 2.709454383
154.0651257 4.151464832
166.0651257 1.088774438
168.0807757 1.12871589
169.0760247 0.9641573386
170.0600403 1.620051699
179.0603746 4.366713657
180.0443902 1.589769009
181.0760247 8.314064581
183.0916748 1.548019079
184.0756904 1.509936066
191.0603746 1.248797541
193.0760247 8.087389406
194.0600403 1.399701798
195.0916748 2.071363454
196.0756904 1.389912326
211.0865894 2.669216704
241.0607686 1.26256755

Name: +ve in-silico MS/MS by CFM-ID for MWEGNYFSTKOOSD-UHFFFAOYSA-N
ID: MWEGNYFSTKOOSD-UHFFFAOYSA-N
Comment: Energy0
Num peaks: 6
160.0756904 6.556127147
174.0913404 1.551731229
185.0709393 4.143426321
187.0865894 1.157301746
188.070605 3.664338674
217.0971541 75.9431982

Name: +ve in-silico MS/MS by CFM-ID for MWEGNYFSTKOOSD-UHFFFAOYSA-N
ID: MWEGNYFSTKOOSD-UHFFFAOYSA-N
Comment: Energy1
Num peaks: 10
158.0600403 5.566228287
160.0756904 7.987163478
172.0756904 3.625476983
174.0913404 3.732806024
185.0709393 5.801530211
188.070605 4.272025601
189.1022395 3.407269906
200.070605 2.746229318
201.0658539 2.019430319
217.0971541 41.52503256

Name: +ve in-silico MS/MS by CFM-ID for MWEGNYFSTKOOSD-UHFFFAOYSA-N
ID: MWEGNYFSTKOOSD-UHFFFAOYSA-N
Comment: Energy2
Num peaks: 23
15.02292652 1.221576479
92.04947561 3.220109029
102.0338255 2.670541016
104.0494756 11.27301013
116.0494756 3.811280769
118.0651257 1.587866753
128.0494756 12.42609136
130.0651257 8.266769921
131.0491413 1.431669454
133.0647913 2.525023423
142.0651257 1.628702193
144.0443902 4.384743143
145.0396392 1.527596391
146.0600403 3.154206968
156.0443902 0.9819698075
157.0396392 2.427602481
158.0600403 5.615262051
160.0756904 5.508505523
169.0760247 0.9820782294
172.0756904 2.328933609
185.0709393 1.191310056
200.070605 1.12932782
201.0658539 1.399549582

Name: +ve in-silico MS/MS by CFM-ID for IZQLWYVNJTUXNP-BWZBUEFSSA-N
ID: IZQLWYVNJTUXNP-BWZBUEFSSA-N
Comment: Energy0
Num peaks: 9
29.03857658 5.239129423
61.01064758 8.150106539
61.02840582 3.682709399
63.02629764 10.63060365
165.0402335 2.842368712
211.0457128 3.193842714
221.0664482 6.068916389
239.0770129 26.37141095
257.0875776 15.44101884

Name: +ve in-silico MS/MS by CFM-ID for IZQLWYVNJTUXNP-BWZBUEFSSA-N
ID: IZQLWYVNJTUXNP-BWZBUEFSSA-N
Comment: Energy1
Num peaks: 7
29.03857658 2.164122607
61.01064758 38.83813023
61.02840582 7.891747493
63.02629764 23.41531045
63.04405588 2.676095032
137.0089333 1.766495506
165.0402335 4.278071691

Name: +ve in-silico MS/MS by CFM-ID for IZQLWYVNJTUXNP-BWZBUEFSSA-N
ID: IZQLWYVNJTUXNP-BWZBUEFSSA-N
Comment: Energy2
Num peaks: 13
27.02292652 3.68467118
29.03857658 10.7651402
43.01784114 3.448995115
45.0334912 3.667950661
61.01064758 17.09571562
61.02840582 6.539736846
63.02629764 15.14128861
135.0296688 2.354499533
137.0089333 2.680358475
147.0296688 5.493631985
149.0453188 3.819316407
165.0402335 2.323272336
221.0664482 3.083372427

Name: +ve in-silico MS/MS by CFM-ID for MXBNEEHQIDLPLQ-SNVBAGLBSA-N
ID: MXBNEEHQIDLPLQ-SNVBAGLBSA-N
Comment: Energy0
Num peaks: 6
68.04947561 0.6734550512
70.06512568 4.055945387
120.0443902 0.5063600509
189.1022395 1.125774421
199.0865894 2.24952214
217.0971541 87.88300376

Name: +ve in-silico MS/MS by CFM-ID for MXBNEEHQIDLPLQ-SNVBAGLBSA-N
ID: MXBNEEHQIDLPLQ-SNVBAGLBSA-N
Comment: Energy1
Num peaks: 6
105.0334912 2.88831224
120.0443902 10.7932389
174.0913404 2.693621364
189.1022395 2.432632495
199.0865894 2.768234876
217.0971541 62.32454265

Name: +ve in-silico MS/MS by CFM-ID for MXBNEEHQIDLPLQ-SNVBAGLBSA-N
ID: MXBNEEHQIDLPLQ-SNVBAGLBSA-N
Comment: Energy2
Num peaks: 17
39.02292652 2.864435517
41.03857658 6.869679387
43.05422664 9.391770614
51.02292652 2.506486008
53.03857658 1.831926769
63.02292652 3.711072174
65.03857658 3.4091819
68.04947561 11.18958146
70.06512568 9.286356853
72.08077574 1.925231345
79.05422664 1.328842362
80.04947561 1.51464356
94.02874017 1.358634787
94.06512568 1.45361987
104.0130901 2.188995899
104.0494756 3.108609902
120.0443902 17.22587118

Name: +ve in-silico MS/MS by CFM-ID for PINNBMAOEJRIQL-GSVOUGTGSA-N
ID: PINNBMAOEJRIQL-GSVOUGTGSA-N
Comment: Energy0
Num peaks: 6
165.0407018 1.925067784
178.0611029 1.101855863
196.0716676 6.424582177
203.0563519 2.297205711
221.0669166 31.65354898
239.0774813 50.82504846

Name: +ve in-silico MS/MS by CFM-ID for PINNBMAOEJRIQL-GSVOUGTGSA-N
ID: PINNBMAOEJRIQL-GSVOUGTGSA-N
Comment: Energy1
Num peaks: 13
45.0334912 1.442882996
97.0396392 1.40231739
122.0348882 8.148410476
138.0298028 2.165000751
140.0454529 4.769734537
165.0407018 27.71551575
167.0563519 5.831597459
168.076753 2.311292614
178.0611029 2.451975323
196.0716676 5.557872941
203.0563519 3.163049633
221.0669166 8.625242015
239.0774813 7.665613064

Name: +ve in-silico MS/MS by CFM-ID for PINNBMAOEJRIQL-GSVOUGTGSA-N
ID: PINNBMAOEJRIQL-GSVOUGTGSA-N
Comment: Energy2
Num peaks: 31
40.01817548 2.696537152
44.0130901 1.207358381
45.0334912 0.8805630517
53.01342445 1.217967591
55.02907452 4.667507344
57.04472458 1.13270473
83.02398914 0.9382925904
94.02874017 1.270831066
96.05562361 2.035906467
112.0393049 1.175983729
113.0345538 2.687846277
122.0348882 11.54596438
124.0505382 0.9692202574
133.0396392 1.070199461
135.0552893 1.025547667
139.0502039 2.102396834
148.0141527 1.283589046
149.0457872 2.577664414
150.0298028 1.966048247
150.0661883 2.742178274
151.0502039 3.055814186
165.0407018 7.227823389
166.0611029 0.9847123561
168.076753 1.947836811
176.0454529 1.514657755
178.0611029 3.863831461
193.0720019 1.073749865
194.0560175 1.03402076
203.0563519 3.915021255
204.0403675 1.219163721
221.0669166 2.170421644

Name: +ve in-silico MS/MS by CFM-ID for LGPMETHHCBEDNW-UHFFFAOYSA-N
ID: LGPMETHHCBEDNW-UHFFFAOYSA-N
Comment: Energy0
Num peaks: 6
59.01275576 0.8469805636
197.0709393 1.247721811
211.0865894 6.73802899
221.0709393 8.633108351
239.081504 50.73757188
257.0920687 21.58081238

Name: +ve in-silico MS/MS by CFM-ID for LGPMETHHCBEDNW-UHFFFAOYSA-N
ID: LGPMETHHCBEDNW-UHFFFAOYSA-N
Comment: Energy1
Num peaks: 9
183.0916748 1.786465356
195.0552893 1.831119024
197.0709393 7.821177585
209.0709393 1.799706176
211.0865894 23.78382446
213.1022395 1.661450159
221.0709393 7.877505418
239.081504 23.72567036
257.0920687 10.1077262

Name: +ve in-silico MS/MS by CFM-ID for LGPMETHHCBEDNW-UHFFFAOYSA-N
ID: LGPMETHHCBEDNW-UHFFFAOYSA-N
Comment: Energy2
Num peaks: 31
15.02292652 1.601812054
27.02292652 2.448888215
41.00219107 1.964036847
43.01784114 2.753510575
57.0334912 1.296829521
59.01275576 4.622317801
144.0443902 0.9847293889
153.0447246 1.31186188
155.0603746 2.710518847
156.0443902 2.239121731
158.0600403 1.144752763
167.0603746 2.522709624
168.0443902 1.425226272
169.0760247 3.925755178
170.0600403 4.558784518
179.0603746 1.356994914
181.0760247 4.484572617
183.0552893 1.527392343
183.0916748 3.860288879
184.0756904 2.523742743
191.0603746 1.023499633
193.0760247 2.888500629
194.0600403 1.740255251
195.0552893 2.278239624
196.0756904 2.203109876
197.0709393 2.813654771
209.0709393 2.013333821
211.0865894 5.83939729
212.0342195 0.9836282952
221.0709393 1.441447249
239.081504 1.594214991

Name: +ve in-silico MS/MS by CFM-ID for BWIXNBSQYZAAFZ-ZETCQYMHSA-N
ID: BWIXNBSQYZAAFZ-ZETCQYMHSA-N
Comment: Energy0
Num peaks: 6
193.0760247 10.24491078
195.0916748 1.043958198
211.0865894 6.88248852
221.0709393 6.491297526
239.081504 53.15510742
257.0920687 19.19669699

Name: +ve in-silico MS/MS by CFM-ID for BWIXNBSQYZAAFZ-ZETCQYMHSA-N
ID: BWIXNBSQYZAAFZ-ZETCQYMHSA-N
Comment: Energy1
Num peaks: 6
193.0760247 32.94128962
195.0916748 3.163031424
211.0865894 13.21857813
221.0709393 6.772243363
239.081504 30.75890986
257.0920687 6.084638952

Name: +ve in-silico MS/MS by CFM-ID for BWIXNBSQYZAAFZ-ZETCQYMHSA-N
ID: BWIXNBSQYZAAFZ-ZETCQYMHSA-N
Comment: Energy2
Num peaks: 10
166.0651257 3.847481299
168.0807757 1.944155952
191.0603746 2.506710508
193.0760247 53.48259477
195.0916748 5.349022918
211.0865894 1.779856216
221.0709393 1.978880215
222.0549549 3.077902417
223.0502039 2.78742263
239.081504 4.99241497

Name: +ve in-silico MS/MS by CFM-ID for BFQMUVXDFIJSPW-UHFFFAOYSA-N
ID: BFQMUVXDFIJSPW-UHFFFAOYSA-N
Comment: Energy0
Num peaks: 6
183.0552893 4.924545164
210.0549549 0.5556225531
212.070605 2.203693968
221.0709393 4.706632828
223.0502039 0.3153555392
239.081504 85.78936953

Name: +ve in-silico MS/MS by CFM-ID for BFQMUVXDFIJSPW-UHFFFAOYSA-N
ID: BFQMUVXDFIJSPW-UHFFFAOYSA-N
Comment: Energy1
Num peaks: 6
184.0756904 1.69338344
197.0709393 1.653784546
211.0865894 30.64582356
212.070605 2.452874767
221.0709393 7.384082476
239.081504 45.45273813

Name: +ve in-silico MS/MS by CFM-ID for BFQMUVXDFIJSPW-UHFFFAOYSA-N
ID: BFQMUVXDFIJSPW-UHFFFAOYSA-N
Comment: Energy2
Num peaks: 27
39.02292652 1.19018182
49.00727645 2.140918283
51.02292652 1.664800834
53.99744004 2.168408094
128.0494756 4.314712992
152.0494756 1.148365158
154.0651257 1.197572395
155.0603746 1.257888861
156.0443902 4.427956677
156.0807757 1.914881385
157.0396392 2.008072226
168.0443902 1.571213455
183.0552893 7.880915385
184.0756904 5.646027541
185.0709393 2.249333982
193.0760247 2.644861527
194.0600403 4.705531199
195.0552893 3.804152104
209.0709393 2.992313756
210.0549549 1.519297735
211.0502039 1.531591538
211.0865894 3.120537024
212.070605 1.863506566
213.0658539 1.545257206
221.0709393 9.856811973
223.0502039 5.067566326
239.081504 1.550765106

Name: +ve in-silico MS/MS by CFM-ID for KYRMDYHFFNNERA-UHFFFAOYSA-N
ID: KYRMDYHFFNNERA-UHFFFAOYSA-N
Comment: Energy0
Num peaks: 6
77.00219107 0.2345066138
211.0865894 0.31607855
212.070605 0.571151286
213.0658539 0.2058663824
223.0502039 0.3470641331
239.081504 96.97129478

Name: +ve in-silico MS/MS by CFM-ID for KYRMDYHFFNNERA-UHFFFAOYSA-N
ID: KYRMDYHFFNNERA-UHFFFAOYSA-N
Comment: Energy1
Num peaks: 6
120.0443902 3.270382754
132.0443902 3.536251399
195.0552893 2.290709012
209.0709393 2.279207053
213.0658539 2.41015069
239.081504 68.44427553

Name: +ve in-silico MS/MS by CFM-ID for KYRMDYHFFNNERA-UHFFFAOYSA-N
ID: KYRMDYHFFNNERA-UHFFFAOYSA-N
Comment: Energy2
Num peaks: 17
39.02292652 2.15386813
49.00727645 8.050449746
51.02292652 8.011679764
53.03857658 2.288523219
63.02292652 2.387886078
104.0494756 3.811215893
108.0443902 4.485161721
120.0443902 9.826615112
147.0552893 9.811271466
169.0396392 1.983628772
183.0552893 1.188347794
193.0396392 16.08211396
195.0552893 3.477239125
207.0552893 1.438406782
209.0709393 1.870473926
211.0865894 2.034579222
213.0658539 1.472409643

Name: +ve in-silico MS/MS by CFM-ID for PELLYAWYWQZSJV-UHFFFAOYSA-N
ID: PELLYAWYWQZSJV-UHFFFAOYSA-N
Comment: Energy0
Num peaks: 6
102.0338255 2.642576993
104.0494756 3.174968897
185.0709393 5.183414613
199.0865894 31.60603471
200.070605 1.754143006
217.0971541 46.29806144

Name: +ve in-silico MS/MS by CFM-ID for PELLYAWYWQZSJV-UHFFFAOYSA-N
ID: PELLYAWYWQZSJV-UHFFFAOYSA-N
Comment: Energy1
Num peaks: 9
138.0549549 6.210523623
158.0600403 2.115877282
169.0760247 2.10327101
170.0600403 1.724112278
172.0756904 2.521507356
185.0709393 8.053126688
190.086255 1.846521008
199.0865894 40.40419952
217.0971541 16.36263289

Name: +ve in-silico MS/MS by CFM-ID for PELLYAWYWQZSJV-UHFFFAOYSA-N
ID: PELLYAWYWQZSJV-UHFFFAOYSA-N
Comment: Energy2
Num peaks: 31
39.02292652 0.8318398689
51.02292652 1.576680032
53.03857658 1.42383844
75.02292652 2.243587244
77.03857658 1.937694119
80.0130901 0.8754699715
80.04947561 1.048069056
82.02874017 2.277792693
87.02292652 0.7818283643
91.05422664 0.7493644999
94.02874017 1.09600153
102.0338255 14.40355474
104.0494756 14.52886658
105.0447246 1.329830298
106.0287402 3.75059672
108.0443902 4.243957959
116.0494756 1.336072444
122.0236548 1.539258039
128.0494756 1.042537068
129.0447246 1.038821443
136.0393049 1.011969484
138.0549549 1.94744085
146.0600403 0.8313351843
158.0600403 2.439154428
169.0760247 3.26391214
170.0600403 1.024902497
171.0916748 1.111653337
172.0756904 1.835739925
182.0600403 0.8921869336
185.0709393 1.920731499
199.0865894 3.114532672

Name: +ve in-silico MS/MS by CFM-ID for IWZIFXMGQKIDMT-UHFFFAOYSA-N
ID: IWZIFXMGQKIDMT-UHFFFAOYSA-N
Comment: Energy0
Num peaks: 6
225.0658539 9.498519712
227.081504 3.473490738
230.0811697 0.6504929813
239.081504 8.410505952
241.0607686 0.8401572521
257.0920687 73.55038867

Name: +ve in-silico MS/MS by CFM-ID for IWZIFXMGQKIDMT-UHFFFAOYSA-N
ID: IWZIFXMGQKIDMT-UHFFFAOYSA-N
Comment: Energy1
Num peaks: 13
156.0443902 2.198925491
170.0600403 2.700084365
186.0549549 4.991877187
188.070605 11.56671654
195.0552893 2.589537512
198.0549549 1.696894892
202.086255 2.216905378
209.0709393 1.759093047
225.0658539 16.49515059
227.081504 7.171588894
230.0811697 2.764265743
239.081504 5.688310671
257.0920687 18.61605378

Name: +ve in-silico MS/MS by CFM-ID for IWZIFXMGQKIDMT-UHFFFAOYSA-N
ID: IWZIFXMGQKIDMT-UHFFFAOYSA-N
Comment: Energy2
Num peaks: 31
15.02292652 1.349680398
40.01817548 1.906517415
41.00219107 0.8717704713
52.01817548 1.139706916
57.0334912 2.361252683
70.02874017 4.642432739
146.0600403 4.929691498
157.0396392 1.672221764
158.0600403 1.708037373
159.0552893 2.197757017
169.0396392 2.324557999
171.0552893 1.743909105
173.0345538 1.001556523
183.0552893 9.809746597
185.0709393 4.315082364
188.070605 2.208593042
195.0552893 2.737311644
197.0345538 1.149882042
197.0709393 2.621529419
198.0549549 1.40303367
199.0502039 2.778992152
209.0345538 2.054409339
209.0709393 3.150098523
211.0502039 5.03698745
211.0865894 1.644161558
213.0658539 2.874810721
215.081504 1.701910746
225.0658539 3.052661935
227.081504 1.798140687
239.081504 1.177168324
241.0607686 1.689410265

Name: +ve in-silico MS/MS by CFM-ID for ZJFPTXMXZZTODX-SCPMJEMWSA-N
ID: ZJFPTXMXZZTODX-SCPMJEMWSA-N
Comment: Energy0
Num peaks: 16
41.03857658 0.8122760558
43.05422664 4.039427424
45.06987671 1.85399258
95.04914126 0.9907404891
97.06479133 0.8490926874
99.04405588 0.7742446572
113.0597059 2.097536549
115.075356 1.023403822
117.0465544 1.340237425
129.0465544 0.9686386227
157.0778545 2.657511616
171.0935046 6.800444013
181.0778545 2.956574928
181.1223062 0.7772492325
199.0884192 21.12557487
217.0989839 31.12215062

Name: +ve in-silico MS/MS by CFM-ID for ZJFPTXMXZZTODX-SCPMJEMWSA-N
ID: ZJFPTXMXZZTODX-SCPMJEMWSA-N
Comment: Energy1
Num peaks: 31
39.02292652 2.243402889
41.03857658 3.106444961
43.05422664 3.933497351
51.02292652 1.490495952
53.03857658 2.087445606
67.05422664 1.391251907
81.0334912 0.8447908501
83.01275576 1.556271665
85.02840582 0.9677197417
99.04405588 1.59547555
111.0440559 0.8299818359
113.0152543 2.97322935
113.0597059 0.9966758241
115.0309044 1.967316886
117.0465544 4.577541057
119.0622045 0.9975262421
127.0309044 2.620500191
129.0465544 2.040980862
131.0622045 1.364331199
135.1168269 0.9959379878
141.0465544 0.958370241
143.0622045 1.41764514
155.0622045 1.375323554
157.0778545 4.921738984
167.1066561 0.8328764301
169.0778545 0.918353636
171.0935046 10.70011361
173.1091547 1.544418859
181.0778545 1.956842883
199.0884192 7.263050331
217.0989839 6.509627789

Name: +ve in-silico MS/MS by CFM-ID for ZJFPTXMXZZTODX-SCPMJEMWSA-N
ID: ZJFPTXMXZZTODX-SCPMJEMWSA-N
Comment: Energy2
Num peaks: 31
27.02292652 2.016034512
39.02292652 9.627008466
41.00219107 0.8077625685
41.03857658 8.104523516
43.05422664 16.58460808
45.06987671 2.23076897
51.02292652 2.425262673
53.03857658 7.043846551
55.01784114 0.6308546553
55.05422664 1.929347645
59.01275576 1.051107725
67.05422664 5.748495407
68.99710569 1.147815616
69.06987671 2.099905306
72.98395416 1.359264302
73.02840582 0.732721374
74.99960423 0.5710768589
81.06987671 0.6072748746
98.99960423 1.21965042
99.04405588 0.5687666372
101.0152543 1.676521685
103.0309044 0.9536327754
113.0152543 1.93131939
113.0597059 0.7088005606
115.0309044 1.254094186
117.0465544 1.829783864
121.1011768 0.7623101671
123.1168269 0.5930588436
127.0309044 1.298548623
129.0465544 0.6238037928
135.1168269 1.294984878

Name: +ve in-silico MS/MS by CFM-ID for QYDMJTFKQVPEHJ-UHFFFAOYSA-N
ID: QYDMJTFKQVPEHJ-UHFFFAOYSA-N
Comment: Energy0
Num peaks: 6
43.01784114 4.741723883
72.04439023 2.502337568
158.0600403 3.491096032
175.0865894 32.86941572
199.0865894 5.544586977
217.0971541 38.98615745

Name: +ve in-silico MS/MS by CFM-ID for QYDMJTFKQVPEHJ-UHFFFAOYSA-N
ID: QYDMJTFKQVPEHJ-UHFFFAOYSA-N
Comment: Energy1
Num peaks: 8
72.04439023 2.920975367
144.0443902 12.56252489
146.0600403 3.212999815
157.0760247 5.92477522
158.0600403 14.70393983
175.0865894 33.81505907
199.0865894 3.90759976
217.0971541 5.486320817

Name: +ve in-silico MS/MS by CFM-ID for QYDMJTFKQVPEHJ-UHFFFAOYSA-N
ID: QYDMJTFKQVPEHJ-UHFFFAOYSA-N
Comment: Energy2
Num peaks: 16
15.02292652 2.61363248
25.00727645 2.542452164
41.00219107 3.993697021
43.01784114 10.7623492
53.99744004 1.398596133
58.02874017 4.950317862
72.04439023 3.127000015
117.0334912 1.575008578
118.0287402 1.56801594
128.0494756 2.960114753
130.0651257 1.414786895
140.0494756 9.074653475
144.0443902 20.91065009
146.0600403 1.409680509
157.0760247 1.914528857
158.0600403 10.55682853

Name: +ve in-silico MS/MS by CFM-ID for YRQLKHIYTFTZSB-MRVPVSSYSA-N
ID: YRQLKHIYTFTZSB-MRVPVSSYSA-N
Comment: Energy0
Num peaks: 6
171.0916748 11.82359625
181.0760247 1.537669388
188.070605 2.858806737
199.0865894 34.38348358
200.070605 1.148960323
217.0971541 39.87704995

Name: +ve in-silico MS/MS by CFM-ID for YRQLKHIYTFTZSB-MRVPVSSYSA-N
ID: YRQLKHIYTFTZSB-MRVPVSSYSA-N
Comment: Energy1
Num peaks: 10
128.0494756 3.131252701
142.0651257 4.127735467
170.0600403 4.279734256
171.0916748 17.48197992
172.0756904 4.120080897
173.1073248 6.09158728
181.0760247 3.025629052
188.070605 3.716443011
199.0865894 23.27451205
217.0971541 10.85110014

Name: +ve in-silico MS/MS by CFM-ID for YRQLKHIYTFTZSB-MRVPVSSYSA-N
ID: YRQLKHIYTFTZSB-MRVPVSSYSA-N
Comment: Energy2
Num peaks: 21
53.00219107 1.012304981
115.0542266 1.055239854
128.0494756 23.19699951
130.0651257 13.41654222
132.0807757 2.853655413
140.0494756 1.444047932
142.0651257 7.257319191
143.0603746 0.9405182118
144.0807757 2.763963496
156.0443902 1.176320428
156.0807757 2.794503075
157.0760247 1.979164502
158.0600403 0.9880043143
169.0760247 1.084027724
170.0600403 3.967846722
171.0916748 4.009458687
172.0756904 2.036609706
181.0760247 1.963584911
182.0600403 2.494404274
199.0865894 3.487524382
200.070605 0.9383734326

Name: +ve in-silico MS/MS by CFM-ID for UNJAMRZBUKMENP-UHFFFAOYSA-N
ID: UNJAMRZBUKMENP-UHFFFAOYSA-N
Comment: Energy0
Num peaks: 6
124.0393049 1.003974948
182.0600403 1.460005101
199.0865894 5.924641384
200.070605 29.85166842
201.0658539 0.9940751189
217.0971541 52.60748749

Name: +ve in-silico MS/MS by CFM-ID for UNJAMRZBUKMENP-UHFFFAOYSA-N
ID: UNJAMRZBUKMENP-UHFFFAOYSA-N
Comment: Energy1
Num peaks: 15
29.03857658 5.861228651
94.06512568 6.659615106
96.04439023 4.210361187
105.0334912 1.479267241
120.0443902 7.290470048
122.0600403 1.953559424
124.0393049 4.362227935
131.0491413 1.779202605
144.0443902 4.64161781
173.0597059 1.32465283
182.0600403 2.501281387
190.086255 1.169201003
199.0865894 4.388486879
200.070605 14.09503905
217.0971541 19.08068563

Name: +ve in-silico MS/MS by CFM-ID for UNJAMRZBUKMENP-UHFFFAOYSA-N
ID: UNJAMRZBUKMENP-UHFFFAOYSA-N
Comment: Energy2
Num peaks: 31
25.00727645 1.375982092
26.00252542 1.191595404
28.01817548 2.907872123
39.02292652 4.029205773
41.03857658 1.965543157
43.05422664 3.70562029
49.00727645 2.463934019
50.00252542 1.260381512
51.02292652 2.218814404
52.01817548 5.698768386
53.00219107 4.23290407
53.03857658 1.260645682
55.01784114 3.104434668
63.02292652 1.105066038
64.01817548 1.333932023
65.03857658 1.183559349
76.01817548 2.296235572
79.05422664 1.416925226
80.0130901 8.079010498
82.02874017 2.513808673
92.0130901 1.824479005
96.04439023 2.304331342
104.0494756 1.679462173
105.0334912 1.27104833
120.0443902 2.799332768
128.0494756 1.457501298
129.0334912 2.560386191
130.0651257 2.334813008
131.0491413 1.847967698
144.0443902 2.173047192
146.0600403 1.086311951

Name: +ve in-silico MS/MS by CFM-ID for HMZVOPJPTNTGGO-UHFFFAOYSA-N
ID: HMZVOPJPTNTGGO-UHFFFAOYSA-N
Comment: Energy0
Num peaks: 6
207.0552893 0.3005185507
209.0709393 0.5842752338
211.0865894 1.308987856
222.0549549 0.4693552588
223.0502039 0.3914856019
239.081504 95.45147823

Name: +ve in-silico MS/MS by CFM-ID for HMZVOPJPTNTGGO-UHFFFAOYSA-N
ID: HMZVOPJPTNTGGO-UHFFFAOYSA-N
Comment: Energy1
Num peaks: 6
195.0552893 2.919461455
196.0756904 2.906356907
209.0709393 2.959730439
211.0865894 3.733370938
222.0549549 3.257459056
239.081504 69.29633855

Name: +ve in-silico MS/MS by CFM-ID for HMZVOPJPTNTGGO-UHFFFAOYSA-N
ID: HMZVOPJPTNTGGO-UHFFFAOYSA-N
Comment: Energy2
Num peaks: 30
49.00727645 3.08030468
51.02292652 4.697134355
55.01784114 1.446378841
63.02292652 5.893277131
65.03857658 2.311079843
74.00252542 1.389859327
77.00219107 1.655617083
78.03382555 1.283377184
79.01784114 1.038611519
90.03382555 1.218281357
92.04947561 2.385561266
120.0443902 10.8466065
166.0651257 1.186828901
168.0807757 1.605486532
169.0396392 2.880638894
171.0552893 1.156255729
183.0552893 2.132930257
185.0709393 1.289498129
192.0443902 1.026635534
193.0760247 2.182843245
194.0600403 2.229929164
195.0552893 4.301214768
196.0756904 2.537217986
207.0552893 4.359502823
209.0709393 3.166920928
211.0865894 3.823485114
213.0658539 1.980586596
222.0549549 2.005809233
223.0502039 2.555709674
239.081504 2.480490566

Name: +ve in-silico MS/MS by CFM-ID for ZJFPTXMXZZTODX-UHFFFAOYSA-N
ID: ZJFPTXMXZZTODX-UHFFFAOYSA-N
Comment: Energy0
Num peaks: 16
41.03857658 0.8122760558
43.05422664 4.039427424
45.06987671 1.85399258
95.04914126 0.9907404891
97.06479133 0.8490926874
99.04405588 0.7742446572
113.0597059 2.097536549
115.075356 1.023403822
117.0465544 1.340237425
129.0465544 0.9686386227
157.0778545 2.657511616
171.0935046 6.800444013
181.0778545 2.956574928
181.1223062 0.7772492325
199.0884192 21.12557487
217.0989839 31.12215062

Name: +ve in-silico MS/MS by CFM-ID for ZJFPTXMXZZTODX-UHFFFAOYSA-N
ID: ZJFPTXMXZZTODX-UHFFFAOYSA-N
Comment: Energy1
Num peaks: 31
39.02292652 2.243402889
41.03857658 3.106444961
43.05422664 3.933497351
51.02292652 1.490495952
53.03857658 2.087445606
67.05422664 1.391251907
81.0334912 0.8447908501
83.01275576 1.556271665
85.02840582 0.9677197417
99.04405588 1.59547555
111.0440559 0.8299818359
113.0152543 2.97322935
113.0597059 0.9966758241
115.0309044 1.967316886
117.0465544 4.577541057
119.0622045 0.9975262421
127.0309044 2.620500191
129.0465544 2.040980862
131.0622045 1.364331199
135.1168269 0.9959379878
141.0465544 0.958370241
143.0622045 1.41764514
155.0622045 1.375323554
157.0778545 4.921738984
167.1066561 0.8328764301
169.0778545 0.918353636
171.0935046 10.70011361
173.1091547 1.544418859
181.0778545 1.956842883
199.0884192 7.263050331
217.0989839 6.509627789

Name: +ve in-silico MS/MS by CFM-ID for ZJFPTXMXZZTODX-UHFFFAOYSA-N
ID: ZJFPTXMXZZTODX-UHFFFAOYSA-N
Comment: Energy2
Num peaks: 31
27.02292652 2.016034512
39.02292652 9.627008466
41.00219107 0.8077625685
41.03857658 8.104523516
43.05422664 16.58460808
45.06987671 2.23076897
51.02292652 2.425262673
53.03857658 7.043846551
55.01784114 0.6308546553
55.05422664 1.929347645
59.01275576 1.051107725
67.05422664 5.748495407
68.99710569 1.147815616
69.06987671 2.099905306
72.98395416 1.359264302
73.02840582 0.732721374
74.99960423 0.5710768589
81.06987671 0.6072748746
98.99960423 1.21965042
99.04405588 0.5687666372
101.0152543 1.676521685
103.0309044 0.9536327754
113.0152543 1.93131939
113.0597059 0.7088005606
115.0309044 1.254094186
117.0465544 1.829783864
121.1011768 0.7623101671
123.1168269 0.5930588436
127.0309044 1.298548623
129.0465544 0.6238037928
135.1168269 1.294984878

Name: +ve in-silico MS/MS by CFM-ID for ICWZJHDBAPKRIX-UHFFFAOYSA-N
ID: ICWZJHDBAPKRIX-UHFFFAOYSA-N
Comment: Energy0
Num peaks: 6
193.0760247 21.5328136
195.0916748 1.012605161
203.0603746 1.098017649
221.0709393 26.82936749
222.0549549 0.8371511956
239.081504 46.04878179

Name: +ve in-silico MS/MS by CFM-ID for ICWZJHDBAPKRIX-UHFFFAOYSA-N
ID: ICWZJHDBAPKRIX-UHFFFAOYSA-N
Comment: Energy1
Num peaks: 6
191.0603746 1.10859274
193.0760247 57.02757864
195.0916748 2.25958258
203.0603746 1.971142978
221.0709393 15.75326781
239.081504 14.52675586

Name: +ve in-silico MS/MS by CFM-ID for ICWZJHDBAPKRIX-UHFFFAOYSA-N
ID: ICWZJHDBAPKRIX-UHFFFAOYSA-N
Comment: Energy2
Num peaks: 18
39.02292652 2.908993332
50.00252542 1.762718745
52.01817548 1.758953199
128.0494756 3.580874874
130.0651257 1.584500667
141.0447246 1.360209366
152.0494756 8.520460801
166.0651257 10.20989757
167.0603746 3.09296189
168.0807757 1.338721216
176.0494756 2.388587092
177.0447246 1.444673394
178.0651257 7.145075028
179.0603746 5.260342894
191.0603746 4.590651576
193.0760247 19.0653105
195.0916748 1.64123122
221.0709393 2.695537612

Name: +ve in-silico MS/MS by CFM-ID for FDCHYHGKFFUGNS-UHFFFAOYSA-N
ID: FDCHYHGKFFUGNS-UHFFFAOYSA-N
Comment: Energy0
Num peaks: 6
160.0756904 6.580592272
174.0913404 1.555883375
185.0709393 4.154511505
187.0865894 1.160412488
188.070605 3.674182681
217.0971541 76.21801633

Name: +ve in-silico MS/MS by CFM-ID for FDCHYHGKFFUGNS-UHFFFAOYSA-N
ID: FDCHYHGKFFUGNS-UHFFFAOYSA-N
Comment: Energy1
Num peaks: 10
158.0600403 5.609640278
160.0756904 8.05413952
172.0756904 3.635363948
174.0913404 3.745828418
185.0709393 5.822169244
188.070605 4.287289469
189.1022395 3.421245913
200.070605 2.755976904
201.0658539 2.166142547
217.0971541 41.72865813

Name: +ve in-silico MS/MS by CFM-ID for FDCHYHGKFFUGNS-UHFFFAOYSA-N
ID: FDCHYHGKFFUGNS-UHFFFAOYSA-N
Comment: Energy2
Num peaks: 25
15.02292652 1.241723667
39.02292652 1.567874112
78.03382555 3.965071219
92.04947561 2.255622709
102.0338255 4.64748093
104.0494756 6.782256979
116.0494756 3.421383535
118.0651257 1.23847623
128.0494756 12.5213991
130.0651257 8.207498822
131.0491413 1.443396094
133.0647913 2.563917959
142.0651257 1.656044767
144.0443902 4.276418523
145.0396392 1.076873024
146.0600403 3.212686646
156.0443902 0.9984550692
158.0600403 5.632140918
160.0756904 5.618107714
169.0760247 0.9691391111
170.0600403 0.7972018348
172.0756904 2.335909162
185.0709393 1.217345897
200.070605 1.151034784
201.0658539 1.708263093

Name: +ve in-silico MS/MS by CFM-ID for FSNCEEGOMTYXKY-JTQLQIEISA-N
ID: FSNCEEGOMTYXKY-JTQLQIEISA-N
Comment: Energy0
Num peaks: 6
130.0651257 1.551427994
171.0916748 20.11609167
173.1073248 0.9598131043
181.0760247 1.027943674
199.0865894 25.35746515
217.0971541 44.06856046

Name: +ve in-silico MS/MS by CFM-ID for FSNCEEGOMTYXKY-JTQLQIEISA-N
ID: FSNCEEGOMTYXKY-JTQLQIEISA-N
Comment: Energy1
Num peaks: 6
130.0651257 12.06447534
142.0651257 4.369473326
144.0807757 14.84594438
171.0916748 30.7786623
199.0865894 9.313794494
217.0971541 9.664621563

Name: +ve in-silico MS/MS by CFM-ID for FSNCEEGOMTYXKY-JTQLQIEISA-N
ID: FSNCEEGOMTYXKY-JTQLQIEISA-N
Comment: Energy2
Num peaks: 17
28.01817548 0.8004777894
42.03382555 2.049891953
101.0385766 3.928963269
103.0542266 4.03382246
104.0494756 1.23433809
116.0494756 0.9109720895
127.0542266 0.9063274281
128.0494756 23.99987883
130.0651257 18.09120335
132.0807757 1.044318407
142.0651257 7.431523605
143.0603746 1.388795093
144.0807757 3.995368008
155.0603746 0.9703230161
156.0807757 1.918899235
157.0760247 4.903315617
171.0916748 3.046666807

Name: +ve in-silico MS/MS by CFM-ID for OJWHHQAUIWGYSL-UHFFFAOYSA-N
ID: OJWHHQAUIWGYSL-UHFFFAOYSA-N
Comment: Energy0
Num peaks: 6
45.0334912 1.976247788
134.0600403 1.471517519
213.0658539 2.142361253
225.0658539 2.232728834
239.081504 21.73208176
257.0920687 63.82622039

Name: +ve in-silico MS/MS by CFM-ID for OJWHHQAUIWGYSL-UHFFFAOYSA-N
ID: OJWHHQAUIWGYSL-UHFFFAOYSA-N
Comment: Energy1
Num peaks: 6
45.0334912 8.880905676
213.0658539 3.346259251
221.0709393 6.059035298
225.0658539 5.001330485
239.081504 35.95074862
257.0920687 23.98059134

Name: +ve in-silico MS/MS by CFM-ID for OJWHHQAUIWGYSL-UHFFFAOYSA-N
ID: OJWHHQAUIWGYSL-UHFFFAOYSA-N
Comment: Energy2
Num peaks: 31
27.02292652 1.582004995
31.01784114 1.36254343
39.02292652 1.232731149
40.01817548 1.485115615
41.03857658 1.201200887
45.0334912 4.604465865
49.00727645 2.3842023
51.02292652 2.897467998
53.03857658 2.47809714
68.0130901 2.242370861
79.05422664 3.740403015
80.0130901 1.311662456
94.02874017 1.218552816
96.00800472 2.550121415
116.0494756 1.633816112
120.0443902 1.367556156
130.0287402 4.195881909
132.0443902 3.003387337
134.0600403 2.353679869
144.0443902 1.249431809
146.0236548 1.343784854
168.0443902 1.333656599
171.0552893 1.647823183
186.0549549 1.154137375
198.0549549 1.718752656
209.0709393 1.502108328
211.0865894 1.297809897
213.0658539 5.780622342
221.0709393 2.578917632
225.0658539 1.98671989
239.081504 4.92204832

Name: +ve in-silico MS/MS by CFM-ID for GZQYCHREXLDRDI-JTQLQIEISA-N
ID: GZQYCHREXLDRDI-JTQLQIEISA-N
Comment: Energy0
Num peaks: 6
169.0760247 0.4322225817
171.0916748 14.17950458
173.1073248 0.5689655759
181.0760247 1.182058723
199.0865894 29.63109389
217.0971541 52.5578566

Name: +ve in-silico MS/MS by CFM-ID for GZQYCHREXLDRDI-JTQLQIEISA-N
ID: GZQYCHREXLDRDI-JTQLQIEISA-N
Comment: Energy1
Num peaks: 6
91.05422664 1.620513889
145.0760247 2.07261884
171.0916748 42.05048914
181.0760247 2.424335355
199.0865894 20.45670051
217.0971541 20.59403752

Name: +ve in-silico MS/MS by CFM-ID for GZQYCHREXLDRDI-JTQLQIEISA-N
ID: GZQYCHREXLDRDI-JTQLQIEISA-N
Comment: Energy2
Num peaks: 18
39.02292652 2.556333535
41.03857658 2.404860777
77.03857658 2.527990379
79.05422664 3.16866336
91.05422664 3.732409356
104.0494756 7.756117609
106.0651257 14.43891722
130.0651257 5.305689896
131.0603746 2.801490269
133.0760247 1.259662838
143.0603746 3.666821231
145.0760247 2.550305676
147.0916748 2.860455463
155.0603746 2.622033707
157.0760247 5.703721662
169.0760247 2.443143361
171.0916748 12.3167633
199.0865894 2.414584262

Name: +ve in-silico MS/MS by CFM-ID for UEHCMQFOWIRZGQ-UHFFFAOYSA-N
ID: UEHCMQFOWIRZGQ-UHFFFAOYSA-N
Comment: Energy0
Num peaks: 6
15.02292652 0.6412383346
181.0760247 0.5803915002
207.0552893 23.64417657
209.0709393 2.685462433
211.0865894 0.7226463843
239.081504 71.16126664

Name: +ve in-silico MS/MS by CFM-ID for UEHCMQFOWIRZGQ-UHFFFAOYSA-N
ID: UEHCMQFOWIRZGQ-UHFFFAOYSA-N
Comment: Energy1
Num peaks: 6
153.0447246 1.166384826
181.0760247 5.288728044
207.0552893 34.72603851
209.0709393 2.328643468
213.0658539 1.66023607
239.081504 50.35687658

Name: +ve in-silico MS/MS by CFM-ID for UEHCMQFOWIRZGQ-UHFFFAOYSA-N
ID: UEHCMQFOWIRZGQ-UHFFFAOYSA-N
Comment: Energy2
Num peaks: 8
49.00727645 4.908551441
51.02292652 8.228933908
77.00219107 2.694096285
153.0447246 10.58262051
155.0603746 3.732717966
181.0760247 12.7707211
207.0552893 33.01841995
209.0709393 4.391878208

Name: +ve in-silico MS/MS by CFM-ID for QVZNPAXKNDLOKT-BQYQJAHWSA-N
ID: QVZNPAXKNDLOKT-BQYQJAHWSA-N
Comment: Energy0
Num peaks: 9
98.98991214 1.946743198
101.0055622 12.50631434
121.0647913 21.98551077
139.075356 2.126547959
179.0702706 2.508416006
191.0702706 4.113083611
221.0630771 3.287716832
223.0423416 3.289093352
239.0736418 29.87754741

Name: +ve in-silico MS/MS by CFM-ID for QVZNPAXKNDLOKT-BQYQJAHWSA-N
ID: QVZNPAXKNDLOKT-BQYQJAHWSA-N
Comment: Energy1
Num peaks: 16
41.00219107 1.705968593
46.99499752 1.163721432
53.00219107 3.108942092
55.01784114 1.813200615
57.0334912 1.590784101
61.01064758 3.553226264
73.01064758 2.359898513
91.05422664 1.995946096
101.0055622 10.72223571
121.0647913 35.15586763
139.075356 5.074846844
179.0702706 2.255068144
191.0702706 2.679846311
221.0630771 1.123561345
223.0423416 1.389839933
239.0736418 4.428639556

Name: +ve in-silico MS/MS by CFM-ID for QVZNPAXKNDLOKT-BQYQJAHWSA-N
ID: QVZNPAXKNDLOKT-BQYQJAHWSA-N
Comment: Energy2
Num peaks: 31
15.02292652 2.867808486
25.00727645 1.534696001
41.00219107 1.356372993
46.99499752 1.714952302
49.00727645 1.255201929
51.02292652 2.830644015
53.00219107 2.621971806
53.03857658 1.133454983
55.01784114 1.338423813
56.97934745 1.299968421
58.99499752 0.811810171
61.01064758 3.943357805
63.02292652 1.727482902
65.03857658 2.908619414
70.99499752 0.9811315783
73.01064758 3.538964716
75.02292652 4.928481251
77.03857658 5.831500064
79.05422664 2.110546655
83.01275576 0.9035674877
85.02840582 0.9518731771
91.05422664 5.003121271
93.06987671 1.876932848
95.04914126 1.414704439
101.0055622 3.948016637
105.0334912 2.251135391
107.0491413 3.114543234
109.0647913 1.001073991
117.0004768 1.256529005
121.0647913 10.76641183
123.0440559 0.8902353968

Name: +ve in-silico MS/MS by CFM-ID for WNNUGSXDGKSRRG-UHFFFAOYSA-N
ID: WNNUGSXDGKSRRG-UHFFFAOYSA-N
Comment: Energy0
Num peaks: 6
197.0709393 3.183792396
225.0658539 27.11390534
227.081504 2.170499465
229.0971541 1.828214601
239.081504 1.863180666
257.0920687 59.18425361

Name: +ve in-silico MS/MS by CFM-ID for WNNUGSXDGKSRRG-UHFFFAOYSA-N
ID: WNNUGSXDGKSRRG-UHFFFAOYSA-N
Comment: Energy1
Num peaks: 9
156.0443902 2.88398822
172.0756904 3.693968886
186.0549549 5.395365585
188.070605 7.703053749
195.0552893 3.940413838
197.0709393 6.66628384
225.0658539 24.47507121
227.081504 4.2978491
257.0920687 21.77223612

Name: +ve in-silico MS/MS by CFM-ID for WNNUGSXDGKSRRG-UHFFFAOYSA-N
ID: WNNUGSXDGKSRRG-UHFFFAOYSA-N
Comment: Energy2
Num peaks: 23
15.02292652 2.367969284
26.00252542 1.25894979
40.01817548 3.936270543
42.03382555 0.9659206876
59.01275576 1.003100316
70.02874017 1.495428434
128.0494756 7.144820314
153.0447246 5.782582748
155.0603746 5.587962803
158.0600403 5.661632376
169.0760247 1.642919073
183.0552893 8.024745883
185.0709393 4.828608658
186.0549549 1.598563659
195.0552893 4.666248127
197.0709393 10.37264714
198.0549549 1.019947933
209.0345538 1.816075654
209.0709393 1.695366333
211.0502039 1.497866052
213.0658539 1.764714229
225.0658539 5.068396528
241.0607686 1.539718898

Name: +ve in-silico MS/MS by CFM-ID for GGTFWDPYRXONGD-UHFFFAOYSA-N
ID: GGTFWDPYRXONGD-UHFFFAOYSA-N
Comment: Energy0
Num peaks: 6
197.0709393 3.155595913
225.0658539 26.40344267
227.081504 2.372328413
229.0971541 1.767452139
239.081504 1.860668645
257.0920687 58.98229398

Name: +ve in-silico MS/MS by CFM-ID for GGTFWDPYRXONGD-UHFFFAOYSA-N
ID: GGTFWDPYRXONGD-UHFFFAOYSA-N
Comment: Energy1
Num peaks: 7
170.0600403 3.222113187
172.0756904 4.227070524
197.0709393 8.202848881
225.0658539 26.35570159
227.081504 2.9644852
239.081504 2.247318709
257.0920687 33.44237333

Name: +ve in-silico MS/MS by CFM-ID for GGTFWDPYRXONGD-UHFFFAOYSA-N
ID: GGTFWDPYRXONGD-UHFFFAOYSA-N
Comment: Energy2
Num peaks: 28
15.02292652 1.420340897
40.01817548 4.444884344
117.0447246 0.983134977
128.0494756 1.530557272
129.0447246 4.98508963
140.0494756 1.222575874
141.0447246 3.897710114
142.0651257 1.10615206
143.0603746 1.057202426
153.0447246 11.88283286
155.0603746 3.000450941
157.0396392 1.231585279
158.0600403 8.636739846
169.0396392 4.010612573
169.0760247 1.170727135
181.0396392 1.649550522
182.0600403 2.14356301
183.0552893 4.421330005
185.0709393 2.690402582
195.0552893 3.199145499
197.0709393 6.091459423
203.081504 0.8694657025
209.0345538 0.922418617
209.0709393 1.367344753
211.0502039 1.281962503
213.0658539 0.931041726
225.0658539 3.501297313
241.0607686 0.9517341932

Name: +ve in-silico MS/MS by CFM-ID for NWBAIJSXHACZNH-UHFFFAOYSA-N
ID: NWBAIJSXHACZNH-UHFFFAOYSA-N
Comment: Energy0
Num peaks: 6
15.02292652 0.6713671308
174.0549549 1.239175636
186.0549549 1.7620447
188.070605 4.010797065
199.0865894 11.85073512
217.0971541 77.12885602

Name: +ve in-silico MS/MS by CFM-ID for NWBAIJSXHACZNH-UHFFFAOYSA-N
ID: NWBAIJSXHACZNH-UHFFFAOYSA-N
Comment: Energy1
Num peaks: 14
41.00219107 1.925958528
147.0916748 1.527327916
159.0916748 2.099018186
160.0756904 1.64025008
161.1073248 2.768714723
174.0549549 3.755920935
175.0865894 1.618113175
176.070605 2.25948137
186.0549549 6.10866358
187.0865894 1.994141054
188.070605 5.815341587
189.1022395 10.79459201
199.0865894 11.9733544
217.0971541 26.1336777

Name: +ve in-silico MS/MS by CFM-ID for NWBAIJSXHACZNH-UHFFFAOYSA-N
ID: NWBAIJSXHACZNH-UHFFFAOYSA-N
Comment: Energy2
Num peaks: 31
15.02292652 2.001319252
54.03382555 1.279529876
104.0494756 2.397825639
106.0651257 1.767089826
108.0443902 1.127340008
108.0807757 3.674908215
118.0651257 2.284697563
120.0807757 2.075172376
128.0494756 2.387271431
130.0651257 6.708069791
132.0443902 1.913662748
132.0807757 4.986097829
136.0756904 1.157152045
145.0284058 1.770882865
146.0600403 2.262496082
147.0440559 2.255083999
147.0916748 2.959525326
158.0600403 3.023006604
159.0916748 4.317744778
160.0393049 2.051043393
160.0756904 1.781328557
161.1073248 1.281646474
170.0600403 3.669948043
171.0916748 1.116865073
172.0756904 5.661013194
173.0709393 1.115545543
174.0549549 3.554146548
186.0549549 1.387304454
188.070605 1.175027976
199.0865894 4.203192848
201.0658539 1.690984905

Name: +ve in-silico MS/MS by CFM-ID for ABVBXLSDIAVWNK-UHFFFAOYSA-N
ID: ABVBXLSDIAVWNK-UHFFFAOYSA-N
Comment: Energy0
Num peaks: 6
183.0552893 4.91205336
210.0549549 0.9652045792
212.070605 2.80981675
221.0709393 1.977137998
222.0549549 1.655102086
239.081504 85.12942621

Name: +ve in-silico MS/MS by CFM-ID for ABVBXLSDIAVWNK-UHFFFAOYSA-N
ID: ABVBXLSDIAVWNK-UHFFFAOYSA-N
Comment: Energy1
Num peaks: 6
197.0709393 3.155798324
209.0709393 2.487154692
211.0865894 29.75034917
212.070605 4.127765651
221.0709393 2.49263093
239.081504 41.6239431

Name: +ve in-silico MS/MS by CFM-ID for ABVBXLSDIAVWNK-UHFFFAOYSA-N
ID: ABVBXLSDIAVWNK-UHFFFAOYSA-N
Comment: Energy2
Num peaks: 22
141.0447246 6.002409321
153.0447246 1.880308869
155.0603746 4.598980139
156.0443902 2.461931408
168.0443902 5.861750726
170.0600403 5.352038556
182.0600403 3.162734561
183.0552893 6.630847326
184.0756904 3.209847496
185.0709393 1.676511524
193.0396392 3.501859659
193.0760247 2.58601754
194.0600403 5.29002145
195.0552893 6.678880517
197.0709393 2.267133572
207.0552893 2.458149106
209.0709393 2.167932349
210.0549549 2.183836236
211.0865894 3.91101265
212.070605 2.148081296
221.0709393 4.838528729
222.0549549 1.91256584

Name: +ve in-silico MS/MS by CFM-ID for RFPCACPFVMSZBX-UHFFFAOYSA-N
ID: RFPCACPFVMSZBX-UHFFFAOYSA-N
Comment: Energy0
Num peaks: 6
44.99710569 2.103312594
144.0807757 1.08100507
171.0916748 4.930661444
173.1073248 48.59910687
199.0865894 2.800303864
217.0971541 35.79517974

Name: +ve in-silico MS/MS by CFM-ID for RFPCACPFVMSZBX-UHFFFAOYSA-N
ID: RFPCACPFVMSZBX-UHFFFAOYSA-N
Comment: Energy1
Num peaks: 6
144.0807757 2.456433861
156.0807757 3.516523803
157.0760247 11.36247991
171.0916748 11.408221
173.1073248 47.56268483
217.0971541 15.03800886

Name: +ve in-silico MS/MS by CFM-ID for RFPCACPFVMSZBX-UHFFFAOYSA-N
ID: RFPCACPFVMSZBX-UHFFFAOYSA-N
Comment: Energy2
Num peaks: 7
44.99710569 3.057458647
130.0651257 6.257440659
142.0651257 12.61849006
144.0807757 25.18799311
157.0760247 22.2079762
171.0916748 3.035491647
173.1073248 7.728804467

Name: +ve in-silico MS/MS by CFM-ID for DJKAXWBIIBOGCF-UHFFFAOYSA-N
ID: DJKAXWBIIBOGCF-UHFFFAOYSA-N
Comment: Energy0
Num peaks: 6
128.0494756 6.706047571
168.0443902 4.104677084
171.0916748 17.15257016
186.0549549 10.47681015
199.0865894 7.032290148
217.0971541 38.48226777

Name: +ve in-silico MS/MS by CFM-ID for DJKAXWBIIBOGCF-UHFFFAOYSA-N
ID: DJKAXWBIIBOGCF-UHFFFAOYSA-N
Comment: Energy1
Num peaks: 9
118.0651257 2.341462846
128.0494756 5.904747305
130.0651257 2.621254311
140.0494756 7.54204067
142.0651257 3.62987705
171.0916748 37.89348299
186.0549549 2.418273592
199.0865894 5.149360198
217.0971541 13.03599858

Name: +ve in-silico MS/MS by CFM-ID for DJKAXWBIIBOGCF-UHFFFAOYSA-N
ID: DJKAXWBIIBOGCF-UHFFFAOYSA-N
Comment: Energy2
Num peaks: 18
15.02292652 1.476359202
42.03382555 3.707604651
52.01817548 1.432168138
54.03382555 2.013075119
78.03382555 1.104769181
101.0385766 7.019637962
103.0542266 3.364596349
104.0494756 0.9881756337
118.0651257 1.546567105
128.0494756 21.62274588
130.0651257 7.028050515
132.0807757 2.059755823
140.0494756 9.758071039
142.0651257 8.181585683
144.0807757 1.015400255
155.0603746 2.087535558
157.0760247 3.301940232
171.0916748 3.208745082

Name: +ve in-silico MS/MS by CFM-ID for TYONHNOXUQEZPO-UHFFFAOYSA-N
ID: TYONHNOXUQEZPO-UHFFFAOYSA-N
Comment: Energy0
Num peaks: 6
105.0334912 0.9828909296
110.0600403 2.925765011
136.0393049 1.623529879
239.081504 1.420551138
240.0655196 5.716887439
257.0920687 82.89572528

Name: +ve in-silico MS/MS by CFM-ID for TYONHNOXUQEZPO-UHFFFAOYSA-N
ID: TYONHNOXUQEZPO-UHFFFAOYSA-N
Comment: Energy1
Num peaks: 7
104.0494756 5.617295025
136.0393049 24.88332652
199.0502039 3.099019429
213.1022395 1.97266647
239.081504 2.107642943
240.0655196 6.214395696
257.0920687 36.24690338

Name: +ve in-silico MS/MS by CFM-ID for TYONHNOXUQEZPO-UHFFFAOYSA-N
ID: TYONHNOXUQEZPO-UHFFFAOYSA-N
Comment: Energy2
Num peaks: 30
39.02292652 2.319443685
40.01817548 2.148275493
41.03857658 11.06407811
42.03382555 3.921426035
43.05422664 0.8943797853
44.04947561 1.24268034
49.00727645 3.275911977
51.02292652 2.975634681
53.00219107 0.8223787146
56.04947561 6.191766347
57.0334912 0.8445564396
58.06512568 2.247395953
63.02292652 3.534130354
64.01817548 0.8684093247
65.00219107 1.168256979
66.03382555 1.747670881
67.01784114 1.419255454
68.04947561 4.142471592
69.0334912 5.394552963
70.02874017 0.8427045743
82.02874017 1.032312734
82.06512568 1.04128602
83.04914126 2.181286648
84.04439023 0.9971558987
104.0494756 1.898698765
105.0334912 9.300971189
109.0396392 1.071987941
110.0600403 2.950223362
136.0393049 2.229126296
241.0607686 0.8198650019

Name: +ve in-silico MS/MS by CFM-ID for WTVSEEOEKXSGQQ-UHFFFAOYSA-N
ID: WTVSEEOEKXSGQQ-UHFFFAOYSA-N
Comment: Energy0
Num peaks: 6
105.0334912 0.1810969093
198.0549549 0.3954668192
222.0549549 0.189316274
239.081504 7.530574043
240.0655196 33.92349471
257.0920687 56.68692246

Name: +ve in-silico MS/MS by CFM-ID for WTVSEEOEKXSGQQ-UHFFFAOYSA-N
ID: WTVSEEOEKXSGQQ-UHFFFAOYSA-N
Comment: Energy1
Num peaks: 6
186.0549549 5.175842209
198.0549549 5.385052744
212.070605 11.41773653
239.081504 18.03404944
240.0655196 22.18254625
257.0920687 22.08651272

Name: +ve in-silico MS/MS by CFM-ID for WTVSEEOEKXSGQQ-UHFFFAOYSA-N
ID: WTVSEEOEKXSGQQ-UHFFFAOYSA-N
Comment: Energy2
Num peaks: 21
39.02292652 4.284191322
49.00727645 5.673660654
51.02292652 6.569553594
53.03857658 1.44294589
63.02292652 7.111352383
65.00219107 4.296490675
67.01784114 2.29127949
89.00219107 1.571553762
91.01784114 1.989371454
105.0334912 21.10202431
170.0600403 1.806464495
186.0549549 2.808176146
188.070605 1.979301658
196.0393049 1.229553273
196.0756904 2.003504787
198.0549549 2.782013228
210.0549549 1.376632329
212.070605 3.663345394
222.0549549 1.982884651
239.081504 2.015341839
240.0655196 3.219351875

Name: +ve in-silico MS/MS by CFM-ID for IZRXDUIBUGUXKC-UHFFFAOYSA-N
ID: IZRXDUIBUGUXKC-UHFFFAOYSA-N
Comment: Energy0
Num peaks: 6
49.00727645 0.01351348991
51.02292652 0.05512069116
170.0236548 0.01030794579
194.0236548 0.01029520652
196.0393049 0.1377833134
222.0549549 99.76782682

Name: +ve in-silico MS/MS by CFM-ID for IZRXDUIBUGUXKC-UHFFFAOYSA-N
ID: IZRXDUIBUGUXKC-UHFFFAOYSA-N
Comment: Energy1
Num peaks: 6
49.00727645 1.26622832
51.02292652 1.560862216
170.0236548 0.2076104726
194.0236548 0.56941152
196.0393049 2.48698946
222.0549549 93.83189099

Name: +ve in-silico MS/MS by CFM-ID for IZRXDUIBUGUXKC-UHFFFAOYSA-N
ID: IZRXDUIBUGUXKC-UHFFFAOYSA-N
Comment: Energy2
Num peaks: 6
49.00727645 17.11359026
51.02292652 29.04070683
170.0236548 1.669732891
194.0236548 1.500199212
196.0393049 11.3220852
222.0549549 37.05918022

Name: +ve in-silico MS/MS by CFM-ID for YVRWLXZKUOUOSF-UHFFFAOYSA-N
ID: YVRWLXZKUOUOSF-UHFFFAOYSA-N
Comment: Energy0
Num peaks: 6
68.04947561 2.882667595
173.0224649 3.408603117
196.0384493 3.230003481
213.0649984 46.94705713
239.0806485 2.578981246
257.0912132 24.67242065

Name: +ve in-silico MS/MS by CFM-ID for YVRWLXZKUOUOSF-UHFFFAOYSA-N
ID: YVRWLXZKUOUOSF-UHFFFAOYSA-N
Comment: Energy1
Num peaks: 10
26.00252542 2.234842658
68.04947561 11.98547663
146.0227993 2.796203784
184.0384493 8.688864527
186.0540994 8.997020069
190.049014 16.51951764
196.0384493 1.828784685
213.0649984 14.13226682
226.049014 9.769227266
230.0803141 4.616070939

Name: +ve in-silico MS/MS by CFM-ID for YVRWLXZKUOUOSF-UHFFFAOYSA-N
ID: YVRWLXZKUOUOSF-UHFFFAOYSA-N
Comment: Energy2
Num peaks: 31
26.00252542 1.614895261
43.01784114 1.574333017
43.02907452 3.425508063
45.0334912 1.954531579
52.01817548 1.093417126
61.97920313 3.180926591
63.9948532 1.961736762
66.03382555 5.948559509
68.04947561 9.712059698
85.07602471 0.8389637891
87.05528926 1.369040323
104.0010012 5.532326625
108.0556236 2.19067565
110.0712737 4.818602505
112.0505382 1.044620676
131.0119002 1.338884002
135.0665226 5.544454572
146.0227993 1.719503284
169.0275503 1.109041642
171.0432004 2.278449986
172.0384493 1.346824166
173.0224649 1.044136945
177.0883207 2.258053758
180.0071492 1.69649463
184.0384493 0.8594765682
186.0540994 1.020835815
190.049014 0.8388825289
195.0180482 1.150285172
196.0384493 3.504234138
197.0336983 5.094287533
213.0649984 3.127840956

Name: +ve in-silico MS/MS by CFM-ID for RWIFSKNVUQWECS-UHFFFAOYSA-N
ID: RWIFSKNVUQWECS-UHFFFAOYSA-N
Comment: Energy0
Num peaks: 7
173.0224649 5.047424489
190.049014 3.544983761
196.0384493 4.563604092
213.0649984 3.7461073
239.0806485 10.34207949
240.0646641 11.73623907
257.0912132 43.40740961

Name: +ve in-silico MS/MS by CFM-ID for RWIFSKNVUQWECS-UHFFFAOYSA-N
ID: RWIFSKNVUQWECS-UHFFFAOYSA-N
Comment: Energy1
Num peaks: 16
26.00252542 1.936262468
41.03857658 1.458100871
45.0334912 2.069105051
68.04947561 8.219933145
172.0384493 4.96693176
173.0224649 1.556158481
190.049014 24.06466481
208.0384493 4.55176765
212.0697495 2.543167726
213.0649984 1.618339694
226.049014 9.15493486
228.0646641 1.329961845
230.0803141 7.722027831
239.0806485 1.6914629
240.0646641 6.096523362
257.0912132 1.409731805

Name: +ve in-silico MS/MS by CFM-ID for RWIFSKNVUQWECS-UHFFFAOYSA-N
ID: RWIFSKNVUQWECS-UHFFFAOYSA-N
Comment: Energy2
Num peaks: 31
26.00252542 1.544646797
43.02907452 3.90514516
45.0334912 3.373726084
52.01817548 1.079932336
61.97920313 2.674151293
63.9948532 2.019859073
66.03382555 5.675931243
68.04947561 9.838144482
69.04472458 1.038639991
85.07602471 0.8164371795
87.05528926 1.129399313
104.0010012 4.361558034
108.0556236 1.691485425
110.0712737 4.197660675
112.0505382 0.8964453175
130.0166513 1.217210086
135.0665226 3.609674015
146.0227993 0.8148850533
155.0119002 1.239911599
169.0275503 1.099035588
171.0432004 1.867226398
172.0384493 2.264786532
173.0224649 0.8623739318
173.0588504 1.067364679
177.0883207 1.549053253
180.0071492 1.764062086
190.049014 0.9590839307
195.0180482 1.095859681
196.0384493 2.861053745
197.0336983 3.521211938
213.0649984 2.288896634

Name: +ve in-silico MS/MS by CFM-ID for UDTYYHXIHPLMOE-UHFFFAOYSA-N
ID: UDTYYHXIHPLMOE-UHFFFAOYSA-N
Comment: Energy0
Num peaks: 6
157.0275503 4.408973976
212.0333639 3.603605095
229.059913 5.788500784
239.0806485 27.16977799
240.0646641 9.388990535
257.0912132 33.17264305

Name: +ve in-silico MS/MS by CFM-ID for UDTYYHXIHPLMOE-UHFFFAOYSA-N
ID: UDTYYHXIHPLMOE-UHFFFAOYSA-N
Comment: Energy1
Num peaks: 21
26.00252542 4.706292352
52.01817548 1.021310296
57.0334912 1.810813964
66.03382555 2.971854344
84.04439023 1.489176038
132.0323013 0.9478948342
157.0275503 2.174922472
174.0540994 9.470156196
198.0540994 1.007948272
202.049014 1.029317775
208.0384493 8.330864777
210.0540994 6.307620189
211.0493484 4.468599368
212.0697495 8.658745388
225.0649984 2.018281994
226.049014 5.891260144
229.059913 1.287316565
230.0803141 5.906501783
239.0806485 6.48738109
240.0646641 2.894875789
257.0912132 1.311455848

Name: +ve in-silico MS/MS by CFM-ID for UDTYYHXIHPLMOE-UHFFFAOYSA-N
ID: UDTYYHXIHPLMOE-UHFFFAOYSA-N
Comment: Energy2
Num peaks: 31
26.00252542 1.619844763
29.03857658 2.335895101
43.02907452 5.202770207
46.06512568 2.422885391
56.04947561 1.250790165
61.97920313 3.35579024
63.9948532 3.327926918
69.04472458 2.081722406
71.06037464 3.521281491
82.02874017 1.0506534
84.04439023 2.372221818
96.05562361 2.827513794
104.0010012 6.003223106
108.0556236 1.27522778
111.0552893 1.580497891
124.0505382 0.9950568948
126.0661883 1.595290291
130.0166513 1.173354159
131.0119002 1.059947481
132.0323013 1.623808864
138.0774217 1.302885552
146.0227993 1.001047601
151.0614373 1.220396364
155.0119002 1.237877309
157.0275503 2.424516112
158.0227993 1.039655079
169.0275503 1.409459039
172.0272159 2.022284305
174.0540994 1.587588467
211.0493484 2.62221081
212.0333639 1.035451071

Name: +ve in-silico MS/MS by CFM-ID for SCVJKJUPOPCDCM-UHFFFAOYSA-N
ID: SCVJKJUPOPCDCM-UHFFFAOYSA-N
Comment: Energy0
Num peaks: 6
68.04947561 2.695588847
157.0275503 3.176852226
212.0333639 4.955017776
229.059913 9.104572682
240.0646641 13.44217432
257.0912132 51.6777138

Name: +ve in-silico MS/MS by CFM-ID for SCVJKJUPOPCDCM-UHFFFAOYSA-N
ID: SCVJKJUPOPCDCM-UHFFFAOYSA-N
Comment: Energy1
Num peaks: 20
26.00252542 5.39075929
28.01817548 1.528259337
68.04947561 6.408598664
127.0614373 1.173326113
157.0275503 4.385497335
160.0020638 1.936546435
160.0272159 1.545500078
172.0384493 3.62875154
187.038115 1.042587359
190.049014 15.33240444
202.049014 1.090315967
208.0384493 1.855462904
211.0493484 2.231743293
212.0333639 1.098740269
224.0333639 1.073861453
226.049014 10.30954505
229.059913 3.458254855
230.0803141 3.927804998
240.0646641 10.4071947
257.0912132 2.949344308

Name: +ve in-silico MS/MS by CFM-ID for SCVJKJUPOPCDCM-UHFFFAOYSA-N
ID: SCVJKJUPOPCDCM-UHFFFAOYSA-N
Comment: Energy2
Num peaks: 31
26.00252542 2.613717546
29.03857658 1.631029059
46.06512568 1.069145968
52.01817548 1.277819046
56.04947561 0.9856048079
61.97920313 4.384629749
63.9948532 3.094104725
66.03382555 3.496109192
68.04947561 12.23349606
99.05528926 1.098341835
101.0709393 1.932663294
112.0505382 1.061152123
113.0709393 1.113771192
119.9959158 1.651912786
124.0505382 3.093150133
126.0661883 6.696603601
144.9911648 1.459223643
151.0614373 5.268766714
160.0020638 1.542707803
169.0275503 2.120403862
171.0432004 5.262125968
172.0384493 0.9950305539
177.0770873 0.8204024935
187.038115 3.384750327
189.053765 1.524633876
193.0832353 1.241163634
196.0020638 0.8121987119
211.0493484 1.907159823
212.0333639 1.89676118
229.059913 0.8589456253
240.0646641 1.507636474

Name: +ve in-silico MS/MS by CFM-ID for IRZRREQNEMTADS-UHFFFAOYSA-N
ID: IRZRREQNEMTADS-UHFFFAOYSA-N
Comment: Energy0
Num peaks: 11
61.02840582 6.665738553
91.0389705 3.122806769
147.0287997 5.410262348
149.0444498 3.03982089
165.0393644 9.020817262
177.0393644 2.003946182
195.0499291 3.482980683
211.0812292 6.85144926
221.0655792 2.501501168
239.0761439 15.05238049
257.0867085 24.38165039

Name: +ve in-silico MS/MS by CFM-ID for IRZRREQNEMTADS-UHFFFAOYSA-N
ID: IRZRREQNEMTADS-UHFFFAOYSA-N
Comment: Energy1
Num peaks: 11
43.01784114 2.925881307
61.02840582 18.28011624
63.04405588 3.696019522
73.02840582 14.43227509
75.04405588 4.851730633
91.0389705 19.58049422
93.05462057 3.270254523
147.0287997 2.370834044
221.0655792 3.035733527
239.0761439 5.033057174
257.0867085 2.891020561

Name: +ve in-silico MS/MS by CFM-ID for IRZRREQNEMTADS-UHFFFAOYSA-N
ID: IRZRREQNEMTADS-UHFFFAOYSA-N
Comment: Energy2
Num peaks: 16
31.01784114 3.240898341
41.00219107 2.3573878
43.01784114 9.364576223
45.0334912 6.840206306
56.99710569 2.155206401
59.01275576 3.130234275
61.02840582 20.11519371
63.04405588 6.110679289
72.99202031 1.983882676
73.02840582 2.838681268
75.00767038 4.327235301
91.0389705 3.392048625
103.002585 2.311062067
105.0182351 3.568230012
147.0287997 5.249263154
149.0444498 4.851081659

Name: +ve in-silico MS/MS by CFM-ID for SNTAFCLGQPTGDK-UHFFFAOYSA-N
ID: SNTAFCLGQPTGDK-UHFFFAOYSA-N
Comment: Energy0
Num peaks: 16
61.02840582 3.906428196
87.00767038 3.10998638
89.02332044 3.183094252
91.0389705 3.571322022
105.0182351 8.625590866
107.0338851 1.554687456
117.0182351 2.279022713
119.0338851 1.974761363
121.0495352 4.294032949
135.0287997 5.811176153
165.0393644 1.911242938
193.0706646 2.920548087
211.0812292 6.123601736
221.0655792 3.628112834
239.0761439 14.7561935
257.0867085 13.52893103

Name: +ve in-silico MS/MS by CFM-ID for SNTAFCLGQPTGDK-UHFFFAOYSA-N
ID: SNTAFCLGQPTGDK-UHFFFAOYSA-N
Comment: Energy1
Num peaks: 20
59.01275576 5.297240291
61.02840582 12.49539712
63.04405588 5.661517524
73.02840582 3.486746531
87.00767038 3.118940745
89.02332044 6.866996204
91.0389705 4.368331039
103.0389705 2.415379691
105.0182351 2.820945895
107.0338851 2.069586912
117.0182351 4.946090759
119.0338851 3.276093605
121.0495352 3.035186239
133.0495352 3.375700564
135.0287997 3.878335616
147.0287997 2.350384251
149.0444498 1.975196452
151.0600999 3.567407634
221.0655792 2.601190933
239.0761439 3.272517998

Name: +ve in-silico MS/MS by CFM-ID for SNTAFCLGQPTGDK-UHFFFAOYSA-N
ID: SNTAFCLGQPTGDK-UHFFFAOYSA-N
Comment: Energy2
Num peaks: 17
31.01784114 3.594100144
43.01784114 3.06278027
45.0334912 2.528641567
59.01275576 9.180760048
61.02840582 10.57553987
63.04405588 2.606252476
73.02840582 2.549128821
87.00767038 6.955374903
89.02332044 11.62252724
91.0389705 4.14251594
103.0389705 3.161327594
105.0182351 6.879464814
105.0546206 1.905632109
107.0338851 3.063149332
117.0182351 4.247410174
119.0338851 3.778489681
121.0495352 1.941284752

Name: +ve in-silico MS/MS by CFM-ID for PFTNCOSYJRHLNK-UHFFFAOYSA-N
ID: PFTNCOSYJRHLNK-UHFFFAOYSA-N
Comment: Energy0
Num peaks: 6
128.0454529 25.05723535
130.0611029 4.542175644
160.0716676 15.91712549
186.0509322 2.984941201
187.0825666 29.06434872
217.0931313 3.738383704

Name: +ve in-silico MS/MS by CFM-ID for PFTNCOSYJRHLNK-UHFFFAOYSA-N
ID: PFTNCOSYJRHLNK-UHFFFAOYSA-N
Comment: Energy1
Num peaks: 13
58.02874017 2.237752238
73.0396392 3.206626837
75.05528926 2.690857759
113.0345538 2.717587834
115.0502039 1.980863623
117.0658539 1.94715001
128.0454529 34.11471677
130.0611029 7.952424923
142.0611029 4.524389233
144.0403675 2.106138191
156.0403675 2.230445075
160.0716676 10.15656623
187.0825666 5.140399557

Name: +ve in-silico MS/MS by CFM-ID for PFTNCOSYJRHLNK-UHFFFAOYSA-N
ID: PFTNCOSYJRHLNK-UHFFFAOYSA-N
Comment: Energy2
Num peaks: 9
73.0396392 8.181477219
75.05528926 10.0105392
100.0505382 2.039561883
101.0345538 2.371993216
102.0661883 4.776711599
126.0298028 2.213240067
128.0454529 42.0425177
130.0611029 4.983491726
142.0611029 4.247017011

Name: +ve in-silico MS/MS by CFM-ID for RHWGRQQBBNTBPD-UHFFFAOYSA-N
ID: RHWGRQQBBNTBPD-UHFFFAOYSA-N
Comment: Energy0
Num peaks: 6
128.0454529 4.902601912
144.076753 41.37991965
170.0560175 12.3657179
187.0825666 10.62384847
199.0825666 2.464379591
217.0931313 16.17986623

Name: +ve in-silico MS/MS by CFM-ID for RHWGRQQBBNTBPD-UHFFFAOYSA-N
ID: RHWGRQQBBNTBPD-UHFFFAOYSA-N
Comment: Energy1
Num peaks: 14
48.04439023 1.89282659
57.04472458 4.31147134
58.02874017 2.380386262
59.06037464 3.896631524
85.0396392 3.496032635
87.05528926 3.27700602
99.05528926 4.507471705
101.0709393 4.555667339
113.0345538 2.934017588
126.0661883 1.818512595
128.0454529 10.49143014
144.076753 32.73958885
170.0560175 1.896289647
187.0825666 2.296993511

Name: +ve in-silico MS/MS by CFM-ID for RHWGRQQBBNTBPD-UHFFFAOYSA-N
ID: RHWGRQQBBNTBPD-UHFFFAOYSA-N
Comment: Energy2
Num peaks: 10
53.01342445 2.722482399
55.02907452 3.867879488
57.04472458 21.15086421
59.06037464 19.62001851
83.02398914 2.075779954
85.0396392 9.035233388
87.05528926 3.463720784
126.0661883 2.264581842
128.0454529 12.17266493
144.076753 3.782556779

Name: +ve in-silico MS/MS by CFM-ID for HQVNLGTXAKWKSC-UHFFFAOYSA-N
ID: HQVNLGTXAKWKSC-UHFFFAOYSA-N
Comment: Energy0
Num peaks: 6
126.0298028 5.150894776
128.0454529 25.24633363
130.0611029 4.074926895
156.0403675 3.159346909
160.0716676 6.415738436
187.0825666 36.00159709

Name: +ve in-silico MS/MS by CFM-ID for HQVNLGTXAKWKSC-UHFFFAOYSA-N
ID: HQVNLGTXAKWKSC-UHFFFAOYSA-N
Comment: Energy1
Num peaks: 10
58.02874017 2.502143427
59.06037464 3.076961046
89.07093933 2.186949112
115.0502039 2.163267247
117.0658539 3.889661647
128.0454529 46.75464772
130.0611029 5.464998111
142.0611029 3.206131521
160.0716676 9.702715895
187.0825666 2.699427882

Name: +ve in-silico MS/MS by CFM-ID for HQVNLGTXAKWKSC-UHFFFAOYSA-N
ID: HQVNLGTXAKWKSC-UHFFFAOYSA-N
Comment: Energy2
Num peaks: 10
57.04472458 6.013817821
58.02874017 2.294459882
59.06037464 18.60636264
85.0396392 2.113910144
116.0818384 2.21126719
126.0298028 2.546159147
128.0454529 39.50594044
130.0611029 3.369267411
142.0611029 3.03074702
144.0403675 1.880209463

Name: +ve in-silico MS/MS by CFM-ID for GNYWDYLJXIIZTQ-UHFFFAOYSA-N
ID: GNYWDYLJXIIZTQ-UHFFFAOYSA-N
Comment: Energy0
Num peaks: 6
105.0658539 1.318602493
128.0454529 4.440680858
142.0611029 2.57548525
144.076753 37.95062057
170.0560175 13.79511744
217.0931313 30.8550336

Name: +ve in-silico MS/MS by CFM-ID for GNYWDYLJXIIZTQ-UHFFFAOYSA-N
ID: GNYWDYLJXIIZTQ-UHFFFAOYSA-N
Comment: Energy1
Num peaks: 13
57.04472458 4.396858679
58.02874017 3.119754893
59.06037464 5.570512017
74.02365479 2.980576387
85.0396392 4.710171681
87.05528926 5.566389576
99.05528926 4.482851608
101.0709393 4.888011071
105.0658539 3.387579453
113.0345538 3.759675579
128.0454529 10.44182438
144.076753 25.19907649
170.0560175 2.772357659

Name: +ve in-silico MS/MS by CFM-ID for GNYWDYLJXIIZTQ-UHFFFAOYSA-N
ID: GNYWDYLJXIIZTQ-UHFFFAOYSA-N
Comment: Energy2
Num peaks: 9
53.01342445 3.060117708
55.02907452 4.219967591
57.04472458 24.19596277
59.06037464 22.12098874
85.0396392 6.6498635
87.05528926 2.897057441
126.0661883 2.913148544
128.0454529 12.83465704
144.076753 2.435525917

Name: +ve in-silico MS/MS by CFM-ID for GWMZHYLFFZZYKB-UHFFFAOYSA-N
ID: GWMZHYLFFZZYKB-UHFFFAOYSA-N
Comment: Energy0
Num peaks: 6
43.01784114 4.542461524
60.04439023 2.379679752
144.0443902 1.460453186
158.0600403 12.02615772
175.0865894 30.90326973
217.0971541 37.87935376

Name: +ve in-silico MS/MS by CFM-ID for GWMZHYLFFZZYKB-UHFFFAOYSA-N
ID: GWMZHYLFFZZYKB-UHFFFAOYSA-N
Comment: Energy1
Num peaks: 8
43.01784114 2.453873845
60.04439023 2.409700031
144.0443902 2.528113168
146.0600403 2.035301208
157.0760247 2.441053209
158.0600403 34.55327684
175.0865894 29.4932168
217.0971541 5.446491301

Name: +ve in-silico MS/MS by CFM-ID for GWMZHYLFFZZYKB-UHFFFAOYSA-N
ID: GWMZHYLFFZZYKB-UHFFFAOYSA-N
Comment: Energy2
Num peaks: 18
25.00727645 2.150817727
42.03382555 2.309460095
43.01784114 6.288445228
60.04439023 1.742818173
104.0494756 1.836669775
116.0494756 4.07328621
117.0334912 1.946879796
126.0338255 2.684202975
128.0494756 5.029156225
130.0651257 9.496525396
131.0491413 4.070301225
132.0443902 3.943608954
140.0494756 5.499196322
144.0443902 5.366818086
145.0760247 2.443786715
146.0600403 2.625303917
156.0443902 1.929488241
158.0600403 17.56137451

Name: +ve in-silico MS/MS by CFM-ID for ZQWOQHUSJISAFN-UHFFFAOYSA-N
ID: ZQWOQHUSJISAFN-UHFFFAOYSA-N
Comment: Energy0
Num peaks: 14
59.01275576 4.544971784
89.02332044 6.19442396
101.0233204 3.022462746
103.0389705 2.108530944
119.0338851 6.180445283
131.0338851 2.652789916
149.0444498 4.118674955
161.0444498 2.675721233
177.0393644 3.130114402
179.0550145 10.80003821
203.0550145 6.761063899
207.0499291 1.411176723
221.0655792 15.44829542
239.0761439 12.01167402

Name: +ve in-silico MS/MS by CFM-ID for ZQWOQHUSJISAFN-UHFFFAOYSA-N
ID: ZQWOQHUSJISAFN-UHFFFAOYSA-N
Comment: Energy1
Num peaks: 17
43.01784114 3.130008584
59.01275576 26.28034399
61.02840582 9.857309803
71.01275576 2.602584412
73.02840582 1.944160872
89.02332044 7.102515767
101.0233204 4.259684596
103.0389705 3.833880587
119.0338851 5.279390296
121.0495352 1.744331428
131.0338851 2.054154364
133.0495352 1.629883245
149.0444498 1.686993603
161.0444498 3.086263749
179.0550145 2.643663075
203.0550145 2.073071503
221.0655792 2.354646504

Name: +ve in-silico MS/MS by CFM-ID for ZQWOQHUSJISAFN-UHFFFAOYSA-N
ID: ZQWOQHUSJISAFN-UHFFFAOYSA-N
Comment: Energy2
Num peaks: 15
41.00219107 3.644539309
43.01784114 3.562942756
56.99710569 5.673277619
59.01275576 14.14840941
61.02840582 5.603356964
71.01275576 4.799907533
73.02840582 6.251341426
87.00767038 4.155637624
89.02332044 6.865228204
91.0389705 2.511631896
101.0233204 5.403354709
103.0389705 7.175797438
119.0338851 3.725516772
131.0338851 4.143053416
133.0495352 2.612315766

Name: +ve in-silico MS/MS by CFM-ID for REUSIJSELXIDND-UHFFFAOYSA-N
ID: REUSIJSELXIDND-UHFFFAOYSA-N
Comment: Energy0
Num peaks: 6
143.0603746 0.3455780486
212.0681604 0.9291709012
219.0728311 5.387370865
222.0525103 0.5473150766
223.0477593 0.6062185929
239.0790594 89.05412711

Name: +ve in-silico MS/MS by CFM-ID for REUSIJSELXIDND-UHFFFAOYSA-N
ID: REUSIJSELXIDND-UHFFFAOYSA-N
Comment: Energy1
Num peaks: 6
143.0603746 3.022045234
210.0525103 2.419028045
219.0728311 4.44405656
222.0525103 3.133856219
223.0477593 2.647120798
239.0790594 64.35544271

Name: +ve in-silico MS/MS by CFM-ID for REUSIJSELXIDND-UHFFFAOYSA-N
ID: REUSIJSELXIDND-UHFFFAOYSA-N
Comment: Energy2
Num peaks: 26
39.02292652 3.2191933
41.03857658 1.17347734
49.00727645 1.479373983
51.02292652 6.2528451
53.03857658 1.304831533
92.99466108 2.347198701
95.01031114 1.155236882
99.00408289 2.644187268
101.019733 3.783338424
115.035383 4.669164713
116.9946611 1.420353903
119.0103111 3.652192084
141.0447246 2.321983966
143.0603746 4.200507992
172.0368602 2.702585647
192.0619321 3.538525199
193.0571811 1.83939156
202.0462821 2.526983648
203.041531 1.341951111
211.0477593 2.252594719
212.0681604 1.218095345
213.0634093 2.183394463
219.0728311 18.29705557
222.0525103 1.24241025
223.0477593 1.740962011
239.0790594 1.90566863

Name: +ve in-silico MS/MS by CFM-ID for HTTGMSYLAYSOLD-UHFFFAOYSA-N
ID: HTTGMSYLAYSOLD-UHFFFAOYSA-N
Comment: Energy0
Num peaks: 13
43.01784114 2.958179676
100.0393049 1.76432892
105.0099925 3.467193989
107.0256425 2.879369875
132.0208915 2.631499792
134.0365416 2.651824821
142.0498695 7.234835474
144.0655196 3.048408756
163.0154718 1.754738747
176.0471063 10.29504482
180.0420209 9.034989404
204.0420209 5.171597395
222.0525856 28.02490178

Name: +ve in-silico MS/MS by CFM-ID for HTTGMSYLAYSOLD-UHFFFAOYSA-N
ID: HTTGMSYLAYSOLD-UHFFFAOYSA-N
Comment: Energy1
Num peaks: 23
43.01784114 2.379047968
60.04439023 2.297062138
78.99434242 5.238188019
81.00999248 1.85869354
94.02874017 1.447236029
96.04439023 3.758297633
100.0393049 2.171575225
102.9943424 3.257345446
105.0099925 2.682776707
107.0256425 1.620876378
117.0099925 2.113603022
132.0208915 4.38748011
134.0365416 13.06376726
140.0342195 2.316925456
142.0498695 3.041216317
162.0314562 1.968962474
163.0154718 1.559653253
164.0107208 1.215205557
176.0471063 9.82859625
180.0420209 4.788822256
204.0420209 2.652157239
206.0212854 1.54698785
222.0525856 5.3032969

Name: +ve in-silico MS/MS by CFM-ID for HTTGMSYLAYSOLD-UHFFFAOYSA-N
ID: HTTGMSYLAYSOLD-UHFFFAOYSA-N
Comment: Energy2
Num peaks: 21
15.02292652 4.794934493
25.00727645 2.019465173
27.02292652 2.28550186
41.00219107 1.295587029
43.01784114 6.886945213
60.04439023 1.952331625
78.99434242 2.43912428
82.02874017 1.594046716
83.01275576 1.487990959
85.02840582 2.53741377
96.04439023 18.09987102
98.0600403 4.240690177
100.0393049 10.92652166
102.9943424 0.9883378105
105.0099925 2.428867465
107.0256425 2.003493666
117.0099925 4.542725305
126.0549549 1.515939933
132.0208915 2.986467778
134.0365416 4.389953085
142.0498695 1.333216636

Name: +ve in-silico MS/MS by CFM-ID for IWXKLYTXRJAOLB-UHFFFAOYSA-N
ID: IWXKLYTXRJAOLB-UHFFFAOYSA-N
Comment: Energy0
Num peaks: 21
43.01784114 6.13410373
45.0334912 3.041770842
58.99499752 1.221984299
65.03857658 0.848535118
74.98991214 8.247300132
77.0055622 8.690433375
153.0910061 0.8701891679
179.0525124 1.057993739
181.0859207 1.94871623
195.047427 3.110359974
197.0630771 8.567646508
209.0630771 0.9547369292
211.0787271 1.208059829
213.0579917 2.499934472
213.0943772 1.087911455
215.0736418 4.762640423
221.0630771 1.970002659
227.0736418 1.044813079
229.0892918 1.537562633
239.0736418 8.126392452
257.0842064 13.32889147

Name: +ve in-silico MS/MS by CFM-ID for IWXKLYTXRJAOLB-UHFFFAOYSA-N
ID: IWXKLYTXRJAOLB-UHFFFAOYSA-N
Comment: Energy1
Num peaks: 31
39.02292652 1.795711914
41.00219107 1.676841946
43.01784114 17.68399177
45.0334912 4.741263794
55.05422664 1.468799453
65.03857658 1.104958757
67.05422664 2.759307007
69.06987671 0.8988999348
71.08552677 1.050282997
74.98991214 2.461224723
77.0055622 4.034598561
81.06987671 2.944915864
83.08552677 1.908829456
95.04914126 1.450985255
97.06479133 1.032790029
126.9848268 1.039370184
129.0004768 1.280981488
137.0960915 1.054982236
139.075356 2.370580063
163.075356 1.050530174
171.047427 1.473057479
181.0859207 2.603981652
197.0630771 2.974969571
209.0630771 0.8848132265
211.0787271 1.148902959
213.0579917 0.8550967765
221.0630771 0.8680792761
227.0736418 0.8793555857
229.0892918 2.260552729
239.0736418 3.799263534
257.0842064 1.746903743

Name: +ve in-silico MS/MS by CFM-ID for IWXKLYTXRJAOLB-UHFFFAOYSA-N
ID: IWXKLYTXRJAOLB-UHFFFAOYSA-N
Comment: Energy2
Num peaks: 31
15.02292652 0.7015963861
25.00727645 2.214054457
27.02292652 1.767812452
29.00219107 0.7961254117
39.02292652 1.782349646
41.00219107 1.609183389
41.03857658 0.7798846943
43.01784114 5.034258451
44.97934745 2.156174022
45.0334912 1.984108759
46.99499752 1.677084784
56.97934745 7.899548142
58.99499752 6.152411112
61.01064758 1.949110526
65.03857658 8.252175165
67.05422664 1.571906736
69.06987671 1.183844215
72.97426207 1.693704603
74.98991214 9.586430668
77.0055622 1.872296806
81.06987671 3.365815341
83.08552677 4.93874215
84.97426207 0.8625753047
86.98991214 0.8006499198
89.0055622 0.9474936669
109.0647913 0.7526000725
111.0804414 0.8103864476
125.0055622 1.276139045
139.075356 0.9978643898
155.0525124 0.8241903031
197.0630771 1.434536053

Name: +ve in-silico MS/MS by CFM-ID for HDUZTRORNYTDBH-UHFFFAOYSA-N
ID: HDUZTRORNYTDBH-UHFFFAOYSA-N
Comment: Energy0
Num peaks: 7
161.0444498 7.314965204
177.0393644 5.073825023
179.0550145 22.15825263
193.0706646 2.973302528
203.0550145 6.201805164
221.0655792 19.06294569
239.0761439 17.94426968

Name: +ve in-silico MS/MS by CFM-ID for HDUZTRORNYTDBH-UHFFFAOYSA-N
ID: HDUZTRORNYTDBH-UHFFFAOYSA-N
Comment: Energy1
Num peaks: 12
43.01784114 4.189272277
59.01275576 17.80220439
61.02840582 3.146471756
159.0287997 2.949013759
161.0444498 10.25819146
175.0600999 6.273020205
177.0393644 2.118585947
179.0550145 9.391934697
193.0706646 7.71586246
203.0550145 5.834241208
221.0655792 8.414542221
239.0761439 3.713524626

Name: +ve in-silico MS/MS by CFM-ID for HDUZTRORNYTDBH-UHFFFAOYSA-N
ID: HDUZTRORNYTDBH-UHFFFAOYSA-N
Comment: Energy2
Num peaks: 29
31.01784114 0.8872199097
41.00219107 3.33697712
43.01784114 7.846631429
45.0334912 4.017535092
47.01275576 2.801653628
53.00219107 0.9282689659
56.99710569 1.321481972
59.01275576 4.842945636
61.02840582 3.170644864
68.99710569 2.427868468
71.01275576 3.012765366
73.02840582 4.425244099
75.04405588 2.374014406
87.00767038 4.41689944
89.02332044 4.299770982
91.0389705 3.76645712
93.05462057 0.9433794836
117.0182351 3.473311003
119.0338851 2.81817409
121.0495352 1.05877721
145.0131497 0.8284660451
147.0287997 1.806072889
149.0444498 1.261483895
159.0287997 4.175357907
161.0444498 4.250271027
175.0600999 2.436486549
179.0550145 1.40093553
203.0550145 1.545875963
221.0655792 0.7881496655

Name: +ve in-silico MS/MS by CFM-ID for ABYRDTJTVJYKKH-UHFFFAOYSA-N
ID: ABYRDTJTVJYKKH-UHFFFAOYSA-N
Comment: Energy0
Num peaks: 12
43.01784114 2.477183663
58.02874017 3.437351032
116.0342195 1.27243398
116.0454529 5.356440548
142.0611029 4.734131132
143.0451185 5.141705129
158.0560175 2.020393036
160.0716676 24.30504003
175.0825666 6.509185192
186.0509322 3.733182417
199.0825666 3.291036988
217.0931313 17.85851243

Name: +ve in-silico MS/MS by CFM-ID for ABYRDTJTVJYKKH-UHFFFAOYSA-N
ID: ABYRDTJTVJYKKH-UHFFFAOYSA-N
Comment: Energy1
Num peaks: 13
32.04947561 1.841315035
43.01784114 1.982788523
58.02874017 4.745154464
101.0345538 4.407348046
112.0505382 1.521138729
116.0454529 14.57750345
118.0611029 4.338464675
142.0611029 9.193220435
143.0451185 11.46846193
144.0403675 1.707044892
158.0560175 1.566296712
160.0716676 20.72031619
186.0509322 2.168972605

Name: +ve in-silico MS/MS by CFM-ID for ABYRDTJTVJYKKH-UHFFFAOYSA-N
ID: ABYRDTJTVJYKKH-UHFFFAOYSA-N
Comment: Energy2
Num peaks: 12
43.01784114 7.285447155
45.04472458 4.989306675
58.02874017 4.604433312
97.0396392 5.662828469
101.0345538 14.99678371
112.0505382 6.030926546
114.0661883 1.727521484
116.0454529 20.93520775
118.0611029 1.797960475
142.0611029 6.367216598
143.0451185 2.950507438
160.0716676 2.676811448

Name: +ve in-silico MS/MS by CFM-ID for ARLDVPFTKVYUCH-UHFFFAOYSA-N
ID: ARLDVPFTKVYUCH-UHFFFAOYSA-N
Comment: Energy0
Num peaks: 9
43.01784114 2.450190536
76.03930485 2.291501131
129.0770873 6.194291422
142.0611029 10.28398382
157.0720019 3.231748687
171.087652 2.371037907
173.1033021 30.51893325
175.0825666 6.163958051
217.0931313 16.87563512

Name: +ve in-silico MS/MS by CFM-ID for ARLDVPFTKVYUCH-UHFFFAOYSA-N
ID: ARLDVPFTKVYUCH-UHFFFAOYSA-N
Comment: Energy1
Num peaks: 15
30.03382555 2.468908396
43.01784114 2.070744273
58.02874017 2.538448412
60.04439023 2.85869317
72.05562361 9.701976495
76.03930485 3.563641494
114.0661883 11.641803
116.0818384 2.965351519
129.0770873 12.47259946
131.0927374 2.735544731
142.0611029 4.508196376
156.076753 5.761196074
173.1033021 12.91500221
175.0825666 2.026873553
217.0931313 2.604911787

Name: +ve in-silico MS/MS by CFM-ID for ARLDVPFTKVYUCH-UHFFFAOYSA-N
ID: ARLDVPFTKVYUCH-UHFFFAOYSA-N
Comment: Energy2
Num peaks: 16
15.02292652 1.47399472
28.01817548 2.058457973
30.03382555 2.082274265
41.00219107 1.641561555
43.01784114 8.269075413
44.99710569 2.274245944
58.02874017 3.32353177
60.04439023 3.944821667
100.0505382 6.750742093
114.0661883 9.109256362
129.0770873 16.99746342
131.0927374 1.600897515
142.0611029 8.449749822
155.0927374 4.687418794
157.0720019 5.597901675
173.1033021 2.129751019

Name: +ve in-silico MS/MS by CFM-ID for JXINYILUWYKJHO-UHFFFAOYSA-N
ID: JXINYILUWYKJHO-UHFFFAOYSA-N
Comment: Energy0
Num peaks: 9
129.0770873 9.151663024
131.0927374 2.274360287
142.0611029 5.589871382
156.076753 3.509502207
157.0720019 4.350234523
173.1033021 43.5024028
175.0825666 2.387605006
186.0509322 5.12780644
217.0931313 6.068742412

Name: +ve in-silico MS/MS by CFM-ID for JXINYILUWYKJHO-UHFFFAOYSA-N
ID: JXINYILUWYKJHO-UHFFFAOYSA-N
Comment: Energy1
Num peaks: 13
43.01784114 1.922364581
60.04439023 3.276213664
112.0505382 4.572003224
114.0661883 7.576643747
116.0454529 3.223103479
129.0770873 14.81441564
131.0927374 4.783733041
142.0611029 4.696811192
155.0927374 3.407709335
156.076753 7.362594611
157.0720019 3.150975226
158.0560175 2.035394624
173.1033021 20.3515006

Name: +ve in-silico MS/MS by CFM-ID for JXINYILUWYKJHO-UHFFFAOYSA-N
ID: JXINYILUWYKJHO-UHFFFAOYSA-N
Comment: Energy2
Num peaks: 10
43.01784114 5.407152252
60.04439023 4.482836595
97.0396392 5.181774327
112.0505382 13.56072174
114.0661883 13.63119743
129.0770873 19.3325594
142.0611029 4.770602027
155.0927374 5.568273183
157.0720019 5.949878675
173.1033021 2.441020373

Name: +ve in-silico MS/MS by CFM-ID for NGYNNRPZFOWICF-UHFFFAOYSA-N
ID: NGYNNRPZFOWICF-UHFFFAOYSA-N
Comment: Energy0
Num peaks: 16
43.01784114 3.043944887
70.02874017 1.74957834
72.04439023 3.824970198
76.03930485 3.726446046
99.05528926 4.47913012
102.0185694 3.219304438
116.0818384 8.9929609
127.0614373 2.499214666
129.0770873 6.1916471
131.0927374 1.71793791
142.0611029 1.670971091
157.0720019 1.575249963
158.0560175 2.249506403
173.1033021 18.92622542
175.0825666 7.550314961
217.0931313 9.328438996

Name: +ve in-silico MS/MS by CFM-ID for NGYNNRPZFOWICF-UHFFFAOYSA-N
ID: NGYNNRPZFOWICF-UHFFFAOYSA-N
Comment: Energy1
Num peaks: 14
30.03382555 3.186215848
57.04472458 5.862738898
58.02874017 5.935622221
60.04439023 1.463904528
70.02874017 1.284455688
72.05562361 1.586521308
76.03930485 6.913029815
99.05528926 8.879369509
114.0661883 1.507309671
116.0818384 17.29624525
129.0770873 16.26299052
131.0927374 3.190749011
142.0611029 1.932973386
173.1033021 5.458954965

Name: +ve in-silico MS/MS by CFM-ID for NGYNNRPZFOWICF-UHFFFAOYSA-N
ID: NGYNNRPZFOWICF-UHFFFAOYSA-N
Comment: Energy2
Num peaks: 19
28.01817548 2.138137282
30.03382555 1.553601708
41.00219107 2.038350358
43.01784114 7.705368142
44.99710569 1.395411675
56.0130901 2.404507199
57.04472458 9.810596186
58.02874017 5.012721759
60.04439023 1.756774061
70.02874017 3.296856185
72.04439023 3.609417129
72.05562361 5.849367206
76.03930485 2.364783882
99.05528926 3.566127146
100.0505382 1.234433709
112.0505382 3.937435229
114.0661883 4.814273203
116.0818384 13.07300386
129.0770873 5.259118678

Name: +ve in-silico MS/MS by CFM-ID for ZLVBLMUYWQYZSI-UHFFFAOYSA-N
ID: ZLVBLMUYWQYZSI-UHFFFAOYSA-N
Comment: Energy0
Num peaks: 6
175.0600999 2.086637791
193.0706646 15.25399203
195.0863146 1.761614843
203.0550145 1.647547012
221.0655792 20.83958299
239.0761439 51.03875696

Name: +ve in-silico MS/MS by CFM-ID for ZLVBLMUYWQYZSI-UHFFFAOYSA-N
ID: ZLVBLMUYWQYZSI-UHFFFAOYSA-N
Comment: Energy1
Num peaks: 6
175.0600999 3.456812132
193.0706646 8.505022982
195.0863146 2.587610376
203.0550145 10.67453258
221.0655792 29.83241522
239.0761439 25.72592068

Name: +ve in-silico MS/MS by CFM-ID for ZLVBLMUYWQYZSI-UHFFFAOYSA-N
ID: ZLVBLMUYWQYZSI-UHFFFAOYSA-N
Comment: Energy2
Num peaks: 31
41.00219107 2.717056814
43.01784114 2.542429643
45.0334912 8.567325531
47.04914126 1.533258805
59.01275576 3.663587225
61.02840582 3.40930709
71.01275576 1.219958115
73.02840582 3.79222444
75.04405588 2.82781971
103.002585 0.9886934579
103.0389705 1.985701175
115.0389705 3.214973652
117.0182351 2.362416042
117.0546206 1.898304727
119.0338851 3.76695895
119.0702706 2.219344866
131.0338851 0.9887432117
133.0495352 3.456293466
149.0444498 0.9922967535
159.0287997 1.372797279
161.0444498 2.686192786
175.0600999 4.900824245
177.0393644 2.439207994
177.0757499 1.23678998
179.0550145 1.549452495
191.0550145 2.288623896
193.0706646 1.351788004
203.0550145 3.527173324
207.0499291 1.04704959
209.0655792 1.000840066
221.0655792 2.499252403

Name: +ve in-silico MS/MS by CFM-ID for SOFCSBZNYLJRSD-UHFFFAOYSA-N
ID: SOFCSBZNYLJRSD-UHFFFAOYSA-N
Comment: Energy0
Num peaks: 6
175.0600999 1.580758862
193.0706646 16.21147028
195.0863146 1.874415714
203.0550145 1.113585196
221.0655792 17.81941772
239.0761439 55.46087984

Name: +ve in-silico MS/MS by CFM-ID for SOFCSBZNYLJRSD-UHFFFAOYSA-N
ID: SOFCSBZNYLJRSD-UHFFFAOYSA-N
Comment: Energy1
Num peaks: 6
175.0600999 2.921941704
193.0706646 9.508669556
195.0863146 2.895067886
203.0550145 8.294574265
221.0655792 29.60018892
239.0761439 29.94366332

Name: +ve in-silico MS/MS by CFM-ID for SOFCSBZNYLJRSD-UHFFFAOYSA-N
ID: SOFCSBZNYLJRSD-UHFFFAOYSA-N
Comment: Energy2
Num peaks: 29
41.00219107 1.478522436
43.01784114 2.4028846
45.0334912 6.693059074
47.04914126 1.957333372
55.01784114 1.743813416
57.0334912 1.669870458
59.01275576 2.378474365
59.04914126 1.368911584
71.01275576 1.317463954
73.02840582 5.709533278
75.00767038 1.255641296
75.04405588 5.122796136
103.0389705 2.462585481
115.0389705 2.140338105
133.0495352 1.628499398
161.0444498 2.49373217
163.0600999 2.700088116
175.0600999 8.976256557
177.0393644 2.874921884
177.0757499 2.009749405
189.0393644 1.073522036
191.0550145 3.573759961
193.0706646 2.522163716
203.0550145 4.868845675
205.034279 2.184753518
207.0499291 1.264614682
209.0655792 1.231769512
221.0655792 4.044539367
223.0448437 1.087267733

Name: +ve in-silico MS/MS by CFM-ID for ZHQPRSWAKSLIDY-UHFFFAOYSA-N
ID: ZHQPRSWAKSLIDY-UHFFFAOYSA-N
Comment: Energy0
Num peaks: 16
43.01784114 1.670350815
61.02840582 4.864922973
63.04405588 1.076970407
91.0389705 2.007713942
115.0389705 1.088179538
129.0546206 4.558333202
147.0287997 2.824405295
147.0651853 2.507296552
149.0444498 1.258750551
159.0287997 1.056094039
177.0393644 1.831730084
193.0706646 2.090267537
203.0550145 5.989277493
207.0499291 1.088786217
221.0655792 20.51655807
239.0761439 25.87246926

Name: +ve in-silico MS/MS by CFM-ID for ZHQPRSWAKSLIDY-UHFFFAOYSA-N
ID: ZHQPRSWAKSLIDY-UHFFFAOYSA-N
Comment: Energy1
Num peaks: 20
43.01784114 4.393108082
45.0334912 3.446795928
61.02840582 17.60036508
63.04405588 7.432035544
73.02840582 3.089258014
75.04405588 1.405934174
83.01275576 1.151672938
91.0389705 2.637945384
101.0233204 2.689300658
115.0389705 1.957460225
129.0182351 2.208499627
131.0338851 2.588850431
147.0287997 5.382524349
159.0287997 2.366438435
175.0600999 1.987278537
177.0393644 1.498137984
193.0706646 1.793259738
203.0550145 6.508812035
221.0655792 7.464403774
239.0761439 3.166131491

Name: +ve in-silico MS/MS by CFM-ID for ZHQPRSWAKSLIDY-UHFFFAOYSA-N
ID: ZHQPRSWAKSLIDY-UHFFFAOYSA-N
Comment: Energy2
Num peaks: 28
31.01784114 2.103526375
41.00219107 4.373671885
43.01784114 8.94441301
44.99710569 1.78644861
45.0334912 6.237927412
56.99710569 1.266903648
57.0334912 1.847084643
59.01275576 1.695900624
61.02840582 9.601619627
63.04405588 2.566773055
71.01275576 1.697227741
73.02840582 3.304421573
75.04405588 2.021386407
91.0389705 1.508977167
101.0233204 5.715121212
103.0389705 1.813809484
115.0389705 1.274579276
119.0338851 0.9626155394
129.0182351 2.299728125
131.0338851 7.080907752
133.0495352 1.730980679
147.0287997 2.685456539
149.0444498 1.822307935
149.0808353 1.12972208
159.0287997 1.480713546
161.0444498 1.09971459
203.0550145 1.499035159
221.0655792 1.205458414

Name: +ve in-silico MS/MS by CFM-ID for WIMAVRBWWVAOSX-UHFFFAOYSA-N
ID: WIMAVRBWWVAOSX-UHFFFAOYSA-N
Comment: Energy0
Num peaks: 7
96.96852159 6.647346889
98.98417166 12.7904628
159.1128041 6.995645453
222.0525856 2.890852617
239.0791347 5.948266647
240.0631503 10.90164981
257.0896993 33.93891078

Name: +ve in-silico MS/MS by CFM-ID for WIMAVRBWWVAOSX-UHFFFAOYSA-N
ID: WIMAVRBWWVAOSX-UHFFFAOYSA-N
Comment: Energy1
Num peaks: 25
54.03382555 1.05897742
56.04947561 0.9552320701
71.06037464 2.8898265
73.07602471 1.516295854
80.97360697 2.862945628
96.96852159 4.277635923
98.98417166 4.085485326
115.0865894 1.183808093
129.1022395 1.621888668
130.086255 1.229807559
141.1022395 1.629920744
143.1178895 0.9071965452
145.0971541 1.256202102
147.1128041 2.014276286
159.1128041 3.166027568
177.1233688 1.22965094
209.06857 1.700203088
221.06857 1.508342109
222.0525856 7.817184356
223.0366012 1.113737646
225.0634846 1.9278275
227.0791347 1.686536313
239.0791347 12.34329082
240.0631503 6.038350731
257.0896993 14.04703397

Name: +ve in-silico MS/MS by CFM-ID for WIMAVRBWWVAOSX-UHFFFAOYSA-N
ID: WIMAVRBWWVAOSX-UHFFFAOYSA-N
Comment: Energy2
Num peaks: 31
40.01817548 0.7846426286
42.03382555 4.321247059
44.04947561 1.949592121
45.0334912 2.424967712
54.03382555 0.9649675755
56.04947561 2.056563686
58.06512568 0.8387947428
69.04472458 2.528255321
70.02874017 0.9604063965
71.06037464 8.915008631
72.04439023 2.855582303
73.07602471 10.315164
74.0600403 1.129341967
75.09167477 3.269221341
78.95795691 1.08754769
80.97360697 2.776146637
96.96852159 6.586606608
98.98417166 7.94788924
101.0709393 0.7847787168
103.0865894 1.114047014
115.0865894 0.9654585003
117.1022395 1.007148895
129.1022395 1.334833673
139.0865894 1.125632434
140.070605 0.7961817314
141.1022395 2.10178663
142.086255 2.131816304
143.1178895 2.230438703
144.1019051 1.706475392
145.0971541 1.871886884
159.1128041 1.419896015

Name: +ve in-silico MS/MS by CFM-ID for QJWBRHZTVSMLGU-UHFFFAOYSA-N
ID: QJWBRHZTVSMLGU-UHFFFAOYSA-N
Comment: Energy0
Num peaks: 10
96.96852159 6.32040824
98.98417166 12.22677952
141.1022395 3.907302325
159.1128041 6.248178166
177.1233688 2.050756138
222.0525856 2.746244979
226.0475002 2.283415674
239.0791347 9.692361048
240.0631503 5.136579356
257.0896993 31.4008237

Name: +ve in-silico MS/MS by CFM-ID for QJWBRHZTVSMLGU-UHFFFAOYSA-N
ID: QJWBRHZTVSMLGU-UHFFFAOYSA-N
Comment: Energy1
Num peaks: 17
56.04947561 1.353829839
80.97360697 2.981841473
96.96852159 4.233090704
98.98417166 4.034385076
139.0865894 1.418814036
141.1022395 2.488785104
143.1178895 1.387513432
159.1128041 3.442945683
208.0369355 2.878203161
210.0525856 1.046876814
221.06857 8.448515565
222.0525856 6.976941125
226.0475002 1.147549021
227.0791347 1.709189404
239.0791347 20.56777903
240.0631503 2.873936945
257.0896993 13.69224218

Name: +ve in-silico MS/MS by CFM-ID for QJWBRHZTVSMLGU-UHFFFAOYSA-N
ID: QJWBRHZTVSMLGU-UHFFFAOYSA-N
Comment: Energy2
Num peaks: 26
15.02292652 1.206729425
42.03382555 2.750081303
44.04947561 1.430036248
56.04947561 4.652484116
58.06512568 1.741730831
70.06512568 0.9226389532
72.04439023 1.858305021
78.95795691 1.165475499
80.97360697 2.969928421
84.04439023 0.9219815546
85.07602471 7.171286652
86.0600403 3.007399822
87.09167477 6.859417945
89.10732484 1.82243727
96.96852159 7.096998912
98.98417166 8.122592127
115.0865894 1.425931729
117.1022395 1.3914519
130.086255 1.04899462
139.0865894 3.220730161
141.1022395 6.263274843
142.086255 1.564223997
143.1178895 5.505821319
144.1019051 1.024006243
145.0971541 3.162370496
159.1128041 2.112847279

Name: +ve in-silico MS/MS by CFM-ID for WCLPDOWYSKMISR-UHFFFAOYSA-N
ID: WCLPDOWYSKMISR-UHFFFAOYSA-N
Comment: Energy0
Num peaks: 6
123.0552893 4.823623614
173.0597059 4.306370231
174.0549549 3.475709053
200.070605 1.92293994
201.0658539 2.630041275
217.0971541 74.5524543

Name: +ve in-silico MS/MS by CFM-ID for WCLPDOWYSKMISR-UHFFFAOYSA-N
ID: WCLPDOWYSKMISR-UHFFFAOYSA-N
Comment: Energy1
Num peaks: 13
40.01817548 1.93579012
42.03382555 1.058579295
51.02292652 1.203113838
65.00219107 3.941370212
67.01784114 5.840244127
82.02874017 8.647072045
84.04439023 5.617947915
123.0552893 4.244562853
187.0865894 3.53429871
189.1022395 8.369205658
200.070605 1.408507755
201.0658539 1.770710416
217.0971541 32.69761838

Name: +ve in-silico MS/MS by CFM-ID for WCLPDOWYSKMISR-UHFFFAOYSA-N
ID: WCLPDOWYSKMISR-UHFFFAOYSA-N
Comment: Energy2
Num peaks: 26
15.02292652 0.9946710433
27.02292652 2.195645568
29.00219107 1.551551353
40.01817548 7.237395783
42.03382555 8.803690464
44.04947561 4.336993857
49.00727645 2.28281559
53.03857658 1.351847839
63.02292652 1.438593911
65.03857658 1.893444303
67.02907452 1.752473016
68.0130901 1.450336514
69.04472458 2.255117293
79.01784114 2.760859166
79.05422664 1.399106376
80.0130901 1.906512185
81.0334912 2.91515999
82.02874017 2.642232445
95.06037464 17.50430824
96.04439023 1.25234926
107.0239891 2.065127253
123.0552893 5.137923723
134.0600403 1.243628355
143.0491413 1.59052964
174.0549549 1.161444386
201.0658539 1.259125626

Name: +ve in-silico MS/MS by CFM-ID for IZNATUUZBMQERI-UHFFFAOYSA-N
ID: IZNATUUZBMQERI-UHFFFAOYSA-N
Comment: Energy0
Num peaks: 12
41.00219107 1.260098819
43.01784114 2.117417103
59.01275576 2.958054064
71.01275576 1.476175217
83.01275576 1.722174943
149.0444498 1.535796757
175.0600999 1.857107615
179.0550145 2.040896103
193.0706646 1.544241961
203.0550145 13.94452025
221.0655792 36.37208916
239.0761439 13.88810627

Name: +ve in-silico MS/MS by CFM-ID for IZNATUUZBMQERI-UHFFFAOYSA-N
ID: IZNATUUZBMQERI-UHFFFAOYSA-N
Comment: Energy1
Num peaks: 18
41.00219107 3.450680637
43.01784114 4.773988937
45.0334912 1.684255205
59.01275576 8.259089805
61.02840582 8.045661513
71.01275576 2.489062621
83.01275576 1.501765849
101.0233204 1.36191112
149.0444498 1.945823852
159.0287997 1.2962591
161.0444498 4.186599543
175.0600999 5.508200857
177.0393644 1.555769394
179.0550145 4.948372623
193.0706646 3.86869048
203.0550145 8.643836134
221.0655792 13.35079842
239.0761439 4.1421153

Name: +ve in-silico MS/MS by CFM-ID for IZNATUUZBMQERI-UHFFFAOYSA-N
ID: IZNATUUZBMQERI-UHFFFAOYSA-N
Comment: Energy2
Num peaks: 25
15.02292652 1.658899554
41.00219107 3.215702256
43.01784114 5.160308289
57.0334912 1.135825221
59.01275576 9.206796439
61.02840582 6.546206553
71.01275576 2.620442967
73.02840582 1.774097345
83.01275576 6.193088711
85.02840582 3.668395782
87.00767038 2.606148657
87.04405588 3.214663476
89.02332044 6.289438004
91.0389705 0.8767072524
101.0233204 4.881807173
103.0389705 2.248825924
117.0182351 0.9387436345
129.0182351 1.203288586
131.0338851 2.761300584
133.0495352 5.449804539
149.0444498 2.730255959
159.0287997 1.655198991
175.0600999 1.818360636
203.0550145 1.611475943
221.0655792 0.8419133912

Name: +ve in-silico MS/MS by CFM-ID for PCOTXTKNRSZBJH-UHFFFAOYSA-N
ID: PCOTXTKNRSZBJH-UHFFFAOYSA-N
Comment: Energy0
Num peaks: 18
61.02840582 1.54194418
87.00767038 2.449266865
89.02332044 1.937246406
91.0389705 3.70571241
115.002585 2.958268312
133.0131497 3.694076626
133.0495352 1.734254882
147.0287997 1.549054656
159.0287997 1.959150086
161.0444498 4.550199013
175.0600999 7.668957257
177.0393644 2.646473619
177.0757499 1.611309673
179.0550145 6.347829476
193.0706646 6.24721307
203.0550145 7.080411867
221.0655792 13.25559212
239.0761439 9.913359101

Name: +ve in-silico MS/MS by CFM-ID for PCOTXTKNRSZBJH-UHFFFAOYSA-N
ID: PCOTXTKNRSZBJH-UHFFFAOYSA-N
Comment: Energy1
Num peaks: 19
59.01275576 13.07716944
61.02840582 5.882206541
73.02840582 3.091394268
85.02840582 1.491473191
87.00767038 5.291059176
87.04405588 12.33528662
89.02332044 3.311583616
91.0389705 3.699869277
101.0233204 2.205722676
103.0389705 3.08366531
105.0546206 8.127900078
131.0338851 1.505009761
133.0495352 1.497927935
161.0444498 4.056421492
175.0600999 3.965456839
179.0550145 1.705499087
193.0706646 1.930097763
203.0550145 2.285648082
221.0655792 1.91089479

Name: +ve in-silico MS/MS by CFM-ID for PCOTXTKNRSZBJH-UHFFFAOYSA-N
ID: PCOTXTKNRSZBJH-UHFFFAOYSA-N
Comment: Energy2
Num peaks: 25
29.00219107 1.424872095
31.01784114 2.840090315
41.00219107 1.942935782
43.01784114 3.258119428
45.0334912 2.32174941
59.01275576 4.994168857
61.02840582 5.386339143
71.01275576 2.845850392
73.02840582 5.376426729
85.02840582 1.754730322
87.00767038 7.539160599
87.04405588 3.611922532
89.02332044 4.440149986
91.0389705 2.000173392
101.0233204 7.762005054
103.0389705 3.475492737
115.002585 2.058431909
117.0182351 1.628718138
131.0338851 4.644831373
133.0131497 1.683441561
133.0495352 1.523814254
159.0287997 1.903412585
161.0444498 1.806245143
175.0600999 3.342025921
203.0550145 1.380392862

Name: +ve in-silico MS/MS by CFM-ID for KYQCXUMVJGMDNG-UHFFFAOYSA-N
ID: KYQCXUMVJGMDNG-UHFFFAOYSA-N
Comment: Energy0
Num peaks: 20
61.02840582 3.832164839
72.99202031 4.46785709
73.02840582 1.215217607
87.00767038 2.668411818
91.0389705 3.265188434
99.00767038 1.105190315
101.0233204 1.08294135
117.0182351 2.501573293
121.0495352 1.405199898
129.0182351 1.1122789
147.0287997 2.008179485
147.0651853 1.031666992
151.0600999 1.396947566
165.0757499 1.395859807
175.0600999 3.223189721
177.0393644 1.097666665
193.0706646 5.801524538
203.0550145 8.576179145
221.0655792 18.79677632
239.0761439 14.34426036

Name: +ve in-silico MS/MS by CFM-ID for KYQCXUMVJGMDNG-UHFFFAOYSA-N
ID: KYQCXUMVJGMDNG-UHFFFAOYSA-N
Comment: Energy1
Num peaks: 24
41.00219107 2.653640462
43.01784114 3.262507441
45.0334912 2.04937636
59.01275576 2.719839601
61.02840582 11.76141094
63.04405588 4.873443054
68.99710569 2.475560853
71.01275576 3.173501622
72.99202031 2.7577943
73.02840582 6.014017871
75.04405588 2.150900589
87.00767038 4.339712787
89.02332044 2.976279474
91.0389705 4.555685489
99.00767038 1.387242844
101.0233204 1.966881357
103.0389705 1.441333417
129.0182351 3.024776648
131.0338851 1.981048663
147.0287997 1.915475424
147.0651853 2.280138421
175.0600999 1.924566086
203.0550145 4.927664405
221.0655792 3.681722852

Name: +ve in-silico MS/MS by CFM-ID for KYQCXUMVJGMDNG-UHFFFAOYSA-N
ID: KYQCXUMVJGMDNG-UHFFFAOYSA-N
Comment: Energy2
Num peaks: 21
29.00219107 1.826597191
31.01784114 2.29489741
41.00219107 4.397410753
43.01784114 6.370116272
45.0334912 5.51929279
56.99710569 4.06679304
59.01275576 5.549903405
61.02840582 10.3529384
63.04405588 2.850627847
68.99710569 1.719888743
71.01275576 4.700750308
72.99202031 4.53453168
73.02840582 7.20561349
75.04405588 3.851623048
87.00767038 2.839881601
89.02332044 1.713815774
91.0389705 2.609389513
99.00767038 2.166275965
101.0233204 1.912930579
117.0182351 1.634928949
129.0182351 1.887181701

Name: +ve in-silico MS/MS by CFM-ID for FUEIIGDCEYZDQU-UHFFFAOYSA-N
ID: FUEIIGDCEYZDQU-UHFFFAOYSA-N
Comment: Energy0
Num peaks: 16
61.02840582 3.728422087
87.00767038 2.494360783
91.0389705 4.706896614
99.00767038 2.58412399
101.0233204 1.94802151
117.0182351 5.480839192
121.0495352 1.43391041
129.0182351 2.133541252
147.0287997 4.286990914
159.0287997 1.675542879
161.0444498 2.639744216
177.0393644 3.487810413
179.0550145 9.846990099
203.0550145 6.387313121
221.0655792 15.10980022
239.0761439 12.10275616

Name: +ve in-silico MS/MS by CFM-ID for FUEIIGDCEYZDQU-UHFFFAOYSA-N
ID: FUEIIGDCEYZDQU-UHFFFAOYSA-N
Comment: Energy1
Num peaks: 20
43.01784114 2.899375261
45.0334912 1.739243774
59.01275576 17.09567541
61.02840582 15.23568626
63.04405588 4.219648717
71.01275576 1.498395828
73.02840582 3.167251939
87.00767038 4.342884066
91.0389705 4.232825823
101.0233204 2.744958334
103.0389705 3.486684641
105.0546206 1.555359961
117.0182351 2.903955472
121.0495352 3.10457165
131.0338851 1.523786943
147.0287997 1.870022122
161.0444498 2.619778119
179.0550145 2.454402337
203.0550145 1.721126461
221.0655792 2.138518699

Name: +ve in-silico MS/MS by CFM-ID for FUEIIGDCEYZDQU-UHFFFAOYSA-N
ID: FUEIIGDCEYZDQU-UHFFFAOYSA-N
Comment: Energy2
Num peaks: 20
29.00219107 1.847942686
31.01784114 3.069771387
43.01784114 4.058547782
45.0334912 2.986303635
56.99710569 4.104070925
59.01275576 8.034687693
61.02840582 9.53513114
71.01275576 4.674955151
73.02840582 7.321176164
75.04405588 2.974691477
84.99202031 1.895382223
87.00767038 4.732531676
89.02332044 2.559156833
91.0389705 2.85551384
99.00767038 4.245101223
101.0233204 6.085423316
103.0389705 2.400727846
117.0182351 3.719147624
129.0182351 2.137491094
131.0338851 2.33953796

Name: +ve in-silico MS/MS by CFM-ID for NPHDNCLAWWKTEG-UHFFFAOYSA-N
ID: NPHDNCLAWWKTEG-UHFFFAOYSA-N
Comment: Energy0
Num peaks: 16
59.01275576 1.838021023
61.02840582 4.467074421
87.00767038 1.731512475
89.02332044 2.46029251
91.0389705 3.680224528
117.0182351 3.260674385
121.0495352 3.237504496
147.0287997 2.321040998
149.0444498 1.975666216
159.0287997 1.276722127
177.0393644 2.445058749
179.0550145 3.412170807
193.0706646 1.278603003
203.0550145 8.69304177
221.0655792 20.98655996
239.0761439 17.02547044

Name: +ve in-silico MS/MS by CFM-ID for NPHDNCLAWWKTEG-UHFFFAOYSA-N
ID: NPHDNCLAWWKTEG-UHFFFAOYSA-N
Comment: Energy1
Num peaks: 21
43.01784114 3.397682711
45.0334912 2.168011598
56.99710569 2.054054061
59.01275576 5.998529516
61.02840582 12.41684495
63.04405588 4.788254031
71.01275576 4.718036704
73.02840582 4.758574576
87.00767038 3.725163984
89.02332044 5.398135354
91.0389705 4.744702121
99.00767038 2.040076073
101.0233204 2.20265715
103.0389705 3.063598987
117.0182351 3.531113208
121.0495352 3.008410605
129.0182351 2.144097614
161.0444498 3.04011506
179.0550145 2.483633786
203.0550145 2.650005267
221.0655792 3.05936344

Name: +ve in-silico MS/MS by CFM-ID for NPHDNCLAWWKTEG-UHFFFAOYSA-N
ID: NPHDNCLAWWKTEG-UHFFFAOYSA-N
Comment: Energy2
Num peaks: 18
31.01784114 2.644486817
41.00219107 2.569331312
43.01784114 7.810630696
45.0334912 4.256490834
56.99710569 5.842483921
59.01275576 9.46089541
61.02840582 12.88600549
63.04405588 2.887671792
68.99710569 1.988048826
71.01275576 5.12292909
73.02840582 5.235485449
75.04405588 2.27825852
87.00767038 2.722248566
89.02332044 4.843923517
91.0389705 2.19763547
99.00767038 2.397921577
101.0233204 2.477663017
103.0389705 3.190602343

Name: +ve in-silico MS/MS by CFM-ID for FWQOSAFVIMFAAJ-UHFFFAOYSA-N
ID: FWQOSAFVIMFAAJ-UHFFFAOYSA-N
Comment: Energy0
Num peaks: 6
106.0287402 15.07926915
117.0334912 3.576050399
134.0600403 16.91437133
152.070605 3.144959631
240.0655196 8.285268681
257.0920687 38.67101046

Name: +ve in-silico MS/MS by CFM-ID for FWQOSAFVIMFAAJ-UHFFFAOYSA-N
ID: FWQOSAFVIMFAAJ-UHFFFAOYSA-N
Comment: Energy1
Num peaks: 11
79.01784114 1.47849774
105.0334912 3.397127502
106.0287402 16.49649776
117.0334912 20.72952928
132.0443902 1.648224326
134.0600403 17.52429523
135.0440559 1.484340283
152.070605 1.534504839
239.081504 1.721805261
240.0655196 9.78898216
257.0920687 5.397345787

Name: +ve in-silico MS/MS by CFM-ID for FWQOSAFVIMFAAJ-UHFFFAOYSA-N
ID: FWQOSAFVIMFAAJ-UHFFFAOYSA-N
Comment: Energy2
Num peaks: 25
39.02292652 5.182912226
40.01817548 0.7182901766
50.00252542 2.060522448
52.01817548 7.267299505
53.03857658 0.8212143456
63.02292652 1.139132171
77.00219107 2.501917695
79.01784114 7.719492429
80.0130901 1.242004108
80.04947561 2.281007419
84.08077574 0.7604700098
92.04947561 1.449176773
102.0338255 1.243377846
104.0494756 1.405875906
105.0334912 3.176221509
106.0287402 20.77623453
106.0651257 1.945217425
108.0443902 1.161932083
116.0494756 0.8592721293
117.0334912 4.378559573
121.0284058 2.776716514
122.0600403 1.782305604
132.0443902 0.8670467674
134.0600403 4.559180848
135.0440559 2.424984723

Name: +ve in-silico MS/MS by CFM-ID for PPCRYHUQCAQIFC-UHFFFAOYSA-N
ID: PPCRYHUQCAQIFC-UHFFFAOYSA-N
Comment: Energy0
Num peaks: 6
108.0443902 3.302142112
110.0600403 1.275852299
190.086255 0.9925048505
199.0865894 1.263525658
200.070605 38.78398512
217.0971541 47.93213057

Name: +ve in-silico MS/MS by CFM-ID for PPCRYHUQCAQIFC-UHFFFAOYSA-N
ID: PPCRYHUQCAQIFC-UHFFFAOYSA-N
Comment: Energy1
Num peaks: 10
51.02292652 0.9620722814
80.04947561 1.220324667
108.0443902 13.29335176
110.0600403 3.38651526
172.0756904 1.116834639
189.0658539 0.9441285837
190.086255 2.100715715
199.0865894 3.059388058
200.070605 28.88728982
217.0971541 25.19157202

Name: +ve in-silico MS/MS by CFM-ID for PPCRYHUQCAQIFC-UHFFFAOYSA-N
ID: PPCRYHUQCAQIFC-UHFFFAOYSA-N
Comment: Energy2
Num peaks: 29
39.02292652 1.17706277
49.00727645 2.050915902
50.00252542 1.943790078
51.02292652 5.232271982
52.01817548 0.985655033
53.03857658 1.002154525
53.99744004 1.134640553
54.03382555 2.184436579
63.02292652 6.183197027
64.01817548 1.072664447
65.03857658 8.370871622
66.03382555 3.241388232
76.01817548 4.403343519
78.03382555 3.677540639
79.01784114 1.313760605
80.0130901 0.9299142923
80.04947561 5.588004352
81.0334912 3.29224751
82.02874017 1.100008309
82.06512568 2.077769268
108.0443902 9.100516471
110.0600403 1.871387604
143.0491413 0.8553977158
158.0600403 0.9187323745
171.0440559 1.751864239
172.0756904 1.741916911
173.0597059 2.445413475
174.0549549 1.824189299
200.070605 3.205956702

Name: +ve in-silico MS/MS by CFM-ID for JTUXBPXZECVPKS-UHFFFAOYSA-N
ID: JTUXBPXZECVPKS-UHFFFAOYSA-N
Comment: Energy0
Num peaks: 6
164.070605 0.9323040319
166.086255 0.5810266607
189.1022395 0.5814487081
190.086255 0.7343770838
200.070605 50.71679615
217.0971541 40.23445623

Name: +ve in-silico MS/MS by CFM-ID for JTUXBPXZECVPKS-UHFFFAOYSA-N
ID: JTUXBPXZECVPKS-UHFFFAOYSA-N
Comment: Energy1
Num peaks: 6
170.0600403 3.375857104
172.0756904 6.565101914
187.0865894 2.39362913
189.1022395 2.201290187
200.070605 39.74396958
217.0971541 26.11195541

Name: +ve in-silico MS/MS by CFM-ID for JTUXBPXZECVPKS-UHFFFAOYSA-N
ID: JTUXBPXZECVPKS-UHFFFAOYSA-N
Comment: Energy2
Num peaks: 27
39.02292652 2.037515169
49.00727645 2.134589002
50.00252542 2.631167675
51.02292652 2.866461998
53.03857658 1.660727172
63.02292652 7.676768592
65.03857658 2.537057096
66.03382555 4.516643593
68.04947561 1.350710303
76.01817548 4.241510142
77.00219107 1.886115187
78.03382555 2.976526193
79.01784114 2.09222301
80.04947561 5.165207539
81.0334912 3.421501865
94.06512568 1.361684014
110.0600403 1.101725656
156.0443902 0.9428313465
158.0600403 2.337992642
160.0756904 1.201525888
164.070605 0.7846316262
170.0600403 1.65934703
171.0440559 2.552568454
172.0756904 7.62036437
173.0597059 4.199314034
174.0549549 3.628242809
200.070605 5.615910472

Name: +ve in-silico MS/MS by CFM-ID for RPRRDENJWZCCIM-UHFFFAOYSA-N
ID: RPRRDENJWZCCIM-UHFFFAOYSA-N
Comment: Energy0
Num peaks: 6
132.0443902 0.5921343058
134.0600403 0.8159486907
162.0549549 0.4284463609
190.086255 0.8688059927
200.070605 34.96146538
217.0971541 57.18540893

Name: +ve in-silico MS/MS by CFM-ID for RPRRDENJWZCCIM-UHFFFAOYSA-N
ID: RPRRDENJWZCCIM-UHFFFAOYSA-N
Comment: Energy1
Num peaks: 6
146.0600403 0.949468597
172.0393049 1.031216195
190.086255 1.189234154
199.0865894 19.94566629
200.070605 29.72726003
217.0971541 31.11221512

Name: +ve in-silico MS/MS by CFM-ID for RPRRDENJWZCCIM-UHFFFAOYSA-N
ID: RPRRDENJWZCCIM-UHFFFAOYSA-N
Comment: Energy2
Num peaks: 29
25.00727645 2.452165921
39.02292652 4.040315717
49.00727645 1.443172208
51.02292652 2.523687437
63.02292652 8.988081983
65.03857658 3.412382245
66.03382555 1.489391205
67.01784114 1.622658326
70.02874017 2.060244531
76.01817548 4.383955381
78.03382555 2.370485208
79.01784114 1.492328776
80.04947561 1.482213672
82.02874017 1.647124596
84.04439023 2.059920392
93.0334912 1.505127947
94.02874017 1.978735502
94.06512568 2.019217089
96.04439023 1.395057791
103.0178411 1.480671501
105.0334912 3.449622411
110.0600403 1.659551589
117.0334912 13.49601803
119.0491413 1.601399264
131.0491413 2.417675412
132.0443902 1.277904931
134.0600403 1.17290196
174.0549549 1.817323554
200.070605 3.749017391

Name: +ve in-silico MS/MS by CFM-ID for WVARQVHYQUOFGV-UHFFFAOYSA-N
ID: WVARQVHYQUOFGV-UHFFFAOYSA-N
Comment: Energy0
Num peaks: 6
108.0443902 2.588624053
110.0600403 2.094765257
173.0709393 0.5957082862
190.086255 0.8140887831
200.070605 38.95665218
217.0971541 48.64753349

Name: +ve in-silico MS/MS by CFM-ID for WVARQVHYQUOFGV-UHFFFAOYSA-N
ID: WVARQVHYQUOFGV-UHFFFAOYSA-N
Comment: Energy1
Num peaks: 14
50.00252542 2.223817727
52.01817548 2.191298847
54.03382555 2.420796815
66.03382555 1.057472085
68.0130901 0.8463434595
108.0443902 8.067591317
110.0600403 3.038175301
132.0443902 0.9482343279
156.0443902 1.058948346
173.0709393 1.808500282
190.086255 1.392257765
199.0865894 2.184550162
200.070605 27.74450092
217.0971541 25.27877861

Name: +ve in-silico MS/MS by CFM-ID for WVARQVHYQUOFGV-UHFFFAOYSA-N
ID: WVARQVHYQUOFGV-UHFFFAOYSA-N
Comment: Energy2
Num peaks: 27
39.02292652 1.322747432
40.01817548 5.090042803
42.03382555 4.369667215
50.00252542 6.919025124
52.01817548 1.869397644
54.03382555 1.291993126
55.01784114 1.710314646
63.02292652 3.419517499
64.01817548 2.175789728
65.03857658 5.163624283
66.03382555 7.553974026
68.04947561 1.37450743
76.01817548 1.946062059
78.03382555 1.604747283
79.01784114 2.441086813
80.04947561 2.237659635
81.0334912 5.262697099
82.02874017 1.599312385
82.06512568 3.032057114
94.06512568 1.369642254
108.0443902 4.25132071
110.0600403 3.862730135
146.0600403 1.923127579
156.0443902 2.213220149
158.0600403 3.565551778
174.0549549 1.510330293
200.070605 1.376684557

Name: +ve in-silico MS/MS by CFM-ID for UEKQIBCTJKZTPS-UHFFFAOYSA-N
ID: UEKQIBCTJKZTPS-UHFFFAOYSA-N
Comment: Energy0
Num peaks: 6
94.06512568 0.4067164525
110.0600403 12.25686735
190.086255 0.7356772588
199.0865894 0.4958721119
200.070605 46.60922567
217.0971541 35.36993755

Name: +ve in-silico MS/MS by CFM-ID for UEKQIBCTJKZTPS-UHFFFAOYSA-N
ID: UEKQIBCTJKZTPS-UHFFFAOYSA-N
Comment: Energy1
Num peaks: 6
94.06512568 1.100188167
108.0443902 1.745261049
110.0600403 26.90999493
199.0865894 3.217004027
200.070605 35.83254942
217.0971541 18.84148648

Name: +ve in-silico MS/MS by CFM-ID for UEKQIBCTJKZTPS-UHFFFAOYSA-N
ID: UEKQIBCTJKZTPS-UHFFFAOYSA-N
Comment: Energy2
Num peaks: 18
49.00727645 1.401732676
50.00252542 1.598764333
63.02292652 4.57604515
65.03857658 6.214786774
66.03382555 2.877569519
67.01784114 1.467497573
76.01817548 2.028786798
78.03382555 3.2325919
79.01784114 8.195016721
80.04947561 4.356084798
81.0334912 14.47153461
82.06512568 7.383988799
83.04914126 2.300380925
93.0334912 4.478988862
108.0443902 2.174299483
110.0600403 9.553342027
173.0597059 1.785185914
200.070605 2.642975647

Name: +ve in-silico MS/MS by CFM-ID for VRTLMUOLEYUJDX-UHFFFAOYSA-N
ID: VRTLMUOLEYUJDX-UHFFFAOYSA-N
Comment: Energy0
Num peaks: 6
108.0443902 3.099589603
110.0600403 1.191981727
184.0756904 17.17707761
186.0913404 2.149982803
200.070605 26.98212714
217.0971541 43.60448196

Name: +ve in-silico MS/MS by CFM-ID for VRTLMUOLEYUJDX-UHFFFAOYSA-N
ID: VRTLMUOLEYUJDX-UHFFFAOYSA-N
Comment: Energy1
Num peaks: 6
108.0443902 13.39630285
184.0756904 21.81675507
186.0913404 3.592116793
199.0865894 4.011990292
200.070605 19.66546201
217.0971541 21.30949578

Name: +ve in-silico MS/MS by CFM-ID for VRTLMUOLEYUJDX-UHFFFAOYSA-N
ID: VRTLMUOLEYUJDX-UHFFFAOYSA-N
Comment: Energy2
Num peaks: 21
49.00727645 2.242970259
51.02292652 4.512358142
54.03382555 1.108072063
63.02292652 14.38856978
65.03857658 11.7816121
66.03382555 1.192471848
76.01817548 2.988077543
78.03382555 2.195549389
79.05422664 2.291718473
80.0130901 1.696204905
81.0334912 1.440622238
82.02874017 1.812478022
82.06512568 1.923035661
92.0130901 4.104934338
94.02874017 1.41560022
96.04439023 1.196426217
108.0443902 15.2155965
110.0600403 2.590229534
155.0491413 2.035241091
157.0647913 2.086926319
200.070605 2.258384716

Name: +ve in-silico MS/MS by CFM-ID for JRTYQLSFJBCNGG-UHFFFAOYSA-N
ID: JRTYQLSFJBCNGG-UHFFFAOYSA-N
Comment: Energy0
Num peaks: 8
96.96852159 2.520818411
98.98417166 4.899892245
142.086255 4.407286934
159.1128041 11.69066218
222.0525856 2.926857083
239.0791347 6.331822351
240.0631503 11.26773039
257.0896993 36.18528492

Name: +ve in-silico MS/MS by CFM-ID for JRTYQLSFJBCNGG-UHFFFAOYSA-N
ID: JRTYQLSFJBCNGG-UHFFFAOYSA-N
Comment: Energy1
Num peaks: 24
71.06037464 4.078976669
73.07602471 2.676178513
80.97360697 1.901299467
125.0709393 1.335902046
126.0549549 1.070543447
127.0865894 1.293302206
129.1022395 3.521725162
130.086255 2.639323934
141.1022395 2.738683471
142.086255 4.285650641
143.081504 1.747463681
143.1178895 2.879348819
144.1019051 1.216089714
145.0971541 2.842100781
147.1128041 3.908881138
157.0971541 1.740602111
159.1128041 8.429200671
161.1284542 2.665150911
221.06857 1.055828233
222.0525856 5.410667449
228.0631503 0.9622521246
239.0791347 8.278669371
240.0631503 4.347949757
257.0896993 9.427626145

Name: +ve in-silico MS/MS by CFM-ID for JRTYQLSFJBCNGG-UHFFFAOYSA-N
ID: JRTYQLSFJBCNGG-UHFFFAOYSA-N
Comment: Energy2
Num peaks: 31
40.01817548 1.377626183
42.03382555 5.183816007
44.04947561 2.464894731
45.0334912 0.9593143341
54.03382555 1.43081915
56.04947561 2.068927618
57.0334912 1.041345218
69.04472458 1.435411999
71.06037464 10.77232839
72.04439023 1.531240976
73.07602471 3.062040577
74.0600403 1.756455772
75.09167477 1.095506001
80.97360697 1.331754216
85.07602471 1.5695513
96.96852159 3.590020505
98.98417166 3.778563507
101.0709393 4.256832956
103.0865894 2.48509407
113.0709393 1.290910445
115.0865894 2.497763724
117.1022395 2.697072465
129.1022395 1.285264606
139.0865894 1.030443772
140.070605 1.741323329
141.1022395 1.40359353
142.086255 4.977869234
143.1178895 1.887636818
144.1019051 2.697600621
145.0971541 2.498196921
159.1128041 1.903717935

Name: +ve in-silico MS/MS by CFM-ID for BWYFNHNJQBFXIJ-UHFFFAOYSA-N
ID: BWYFNHNJQBFXIJ-UHFFFAOYSA-N
Comment: Energy0
Num peaks: 11
15.02292652 2.119794644
96.96852159 2.423019155
98.98417166 4.651078721
157.0971541 2.290235582
159.1128041 12.55895484
161.1284542 2.183076113
177.1233688 2.28342621
226.0475002 2.644252598
239.0791347 7.706172878
240.0631503 5.811297549
257.0896993 35.66341849

Name: +ve in-silico MS/MS by CFM-ID for BWYFNHNJQBFXIJ-UHFFFAOYSA-N
ID: BWYFNHNJQBFXIJ-UHFFFAOYSA-N
Comment: Energy1
Num peaks: 27
56.04947561 1.285468955
80.97360697 2.332047432
85.07602471 1.973930011
87.09167477 1.253400142
99.09167477 1.394243632
116.070605 0.9063505472
128.070605 1.789084059
129.1022395 1.999903165
130.086255 0.8461555239
139.0865894 0.9502496137
141.1022395 3.603114237
142.086255 1.590668324
143.1178895 4.01472576
145.0971541 1.53626774
147.1128041 2.548556958
157.0971541 1.760771709
159.1128041 9.954908032
161.1284542 3.110470556
177.1233688 1.007383584
208.0369355 1.148864237
214.0475002 1.115652942
221.06857 2.59035603
222.0525856 4.65300856
226.0475002 1.101245189
239.0791347 11.44990563
240.0631503 2.795972395
257.0896993 11.42638353

Name: +ve in-silico MS/MS by CFM-ID for BWYFNHNJQBFXIJ-UHFFFAOYSA-N
ID: BWYFNHNJQBFXIJ-UHFFFAOYSA-N
Comment: Energy2
Num peaks: 31
15.02292652 1.699938916
42.03382555 4.496896489
44.04947561 3.441559678
54.03382555 1.42269792
56.04947561 8.224623552
58.06512568 1.794493912
70.06512568 1.722562454
72.04439023 1.720145016
72.08077574 1.319233066
74.0600403 1.097672366
80.97360697 1.3039369
85.07602471 10.30555962
87.09167477 3.043549063
96.96852159 3.47881046
97.07602471 1.219625503
98.98417166 3.711459314
99.09167477 2.495028091
101.1073248 1.148656436
103.1229749 0.9105075029
115.0865894 1.110565488
128.070605 1.586070971
130.086255 1.564594109
131.1178895 1.310454753
139.0865894 2.163650205
140.070605 0.8157111199
141.1022395 3.030472212
142.086255 1.856792957
143.1178895 4.820901394
144.1019051 1.21636234
145.0971541 3.850324393
159.1128041 2.292390221

Name: +ve in-silico MS/MS by CFM-ID for WINSNEFVUBMCJY-UHFFFAOYSA-N
ID: WINSNEFVUBMCJY-UHFFFAOYSA-N
Comment: Energy0
Num peaks: 8
96.96852159 2.605578563
98.98417166 5.105454657
142.086255 4.947713854
159.1128041 12.48204283
177.1233688 2.598072213
239.0791347 3.659531493
240.0631503 12.48957851
257.0896993 38.37689001

Name: +ve in-silico MS/MS by CFM-ID for WINSNEFVUBMCJY-UHFFFAOYSA-N
ID: WINSNEFVUBMCJY-UHFFFAOYSA-N
Comment: Energy1
Num peaks: 28
56.04947561 0.8924696312
71.06037464 4.384073723
73.07602471 1.371506073
80.97360697 2.09437404
110.9841717 0.8842114695
115.0865894 2.189109033
126.0549549 0.9814797986
128.070605 1.127632309
129.1022395 2.03821033
130.086255 3.438032696
142.086255 5.428548938
143.081504 1.267660879
143.1178895 0.9002836875
144.1019051 1.906027531
145.0971541 3.301559723
147.1128041 5.048413816
157.0971541 1.981007944
159.1128041 9.23384777
161.1284542 3.67004509
177.1233688 1.345009866
222.0525856 1.14725221
223.0366012 1.214271503
225.0634846 1.613672501
227.0791347 1.252294136
228.0631503 1.244974737
239.0791347 3.564588696
240.0631503 5.632251915
257.0896993 10.99977597

Name: +ve in-silico MS/MS by CFM-ID for WINSNEFVUBMCJY-UHFFFAOYSA-N
ID: WINSNEFVUBMCJY-UHFFFAOYSA-N
Comment: Energy2
Num peaks: 31
40.01817548 2.290411747
42.03382555 7.33325486
43.01784114 0.9835075614
44.04947561 3.123655156
45.0334912 1.521773157
46.06512568 1.311893931
54.03382555 1.015176218
56.04947561 3.306326275
58.06512568 1.445193027
69.04472458 1.22911609
71.06037464 11.38095877
73.07602471 4.299514042
75.04405588 0.7929030537
80.97360697 1.212946577
83.06037464 1.228724879
85.07602471 3.771892463
87.09167477 1.722144353
96.96852159 3.255627804
98.98417166 3.704353734
113.0709393 0.7915619841
115.0865894 2.644422841
117.1022395 2.312248914
129.1022395 0.9859395809
139.0865894 0.9788446449
140.070605 1.72209234
141.1022395 1.031107685
142.086255 4.52942258
143.1178895 2.591095334
144.1019051 2.555193504
145.0971541 2.303199368
159.1128041 1.62749587

Name: +ve in-silico MS/MS by CFM-ID for GNDIACOESOMQBP-UHFFFAOYSA-N
ID: GNDIACOESOMQBP-UHFFFAOYSA-N
Comment: Energy0
Num peaks: 11
96.96852159 2.450073665
98.98417166 4.808035789
142.086255 2.95371377
157.0971541 2.242703665
159.1128041 11.96653461
161.1284542 2.15425026
177.1233688 2.267092332
226.0475002 2.573897548
239.0791347 7.787624867
240.0631503 5.926415581
257.0896993 35.31921267

Name: +ve in-silico MS/MS by CFM-ID for GNDIACOESOMQBP-UHFFFAOYSA-N
ID: GNDIACOESOMQBP-UHFFFAOYSA-N
Comment: Energy1
Num peaks: 26
42.03382555 0.9642508332
56.04947561 1.523251804
58.06512568 1.128511864
80.97360697 2.109668897
85.07602471 1.900405303
87.09167477 1.190434369
127.0865894 1.677310159
128.070605 1.459134293
129.1022395 4.214303505
130.086255 2.871953379
141.1022395 3.279155104
142.086255 3.050135492
143.081504 0.9245600473
143.1178895 3.519556331
145.0971541 2.692652534
147.1128041 4.682143645
157.0971541 1.689875597
159.1128041 8.888427437
161.1284542 2.739851596
208.0369355 1.587373188
221.06857 2.266902921
222.0525856 2.619480464
226.0475002 1.111574824
239.0791347 9.678427044
240.0631503 2.473871217
257.0896993 9.905421483

Name: +ve in-silico MS/MS by CFM-ID for GNDIACOESOMQBP-UHFFFAOYSA-N
ID: GNDIACOESOMQBP-UHFFFAOYSA-N
Comment: Energy2
Num peaks: 31
15.02292652 1.204580161
40.01817548 2.367401963
42.03382555 5.973371468
44.04947561 2.360422947
46.06512568 1.382827526
56.04947561 7.418542859
58.06512568 3.991723239
70.06512568 1.007642669
80.97360697 1.3057423
84.04439023 0.7646962566
85.07602471 9.58948297
86.0600403 1.498784222
87.09167477 2.808461228
88.07569036 1.604256597
96.96852159 3.473632488
97.07602471 0.9101948094
98.98417166 3.948365523
99.09167477 2.103658853
110.9841717 0.8451010247
115.0865894 1.384854067
130.086255 0.9476529901
131.1178895 1.168381701
139.0865894 2.012996739
140.070605 1.021204148
141.1022395 2.735739949
142.086255 3.355325795
143.1178895 4.421319018
144.1019051 1.488534047
145.0971541 3.522393815
159.1128041 2.1964108
161.0920687 0.7731892468

Name: +ve in-silico MS/MS by CFM-ID for DDHHMZZFYOSXTM-UHFFFAOYSA-N
ID: DDHHMZZFYOSXTM-UHFFFAOYSA-N
Comment: Energy0
Num peaks: 12
59.01275576 3.348463228
89.02332044 3.243456979
119.0338851 2.022126485
149.0444498 2.324456985
161.0444498 6.650292833
175.0600999 2.606442391
177.0393644 2.990445819
179.0550145 8.650671131
193.0706646 2.010801421
203.0550145 12.87608365
221.0655792 20.17289799
239.0761439 13.19467023

Name: +ve in-silico MS/MS by CFM-ID for DDHHMZZFYOSXTM-UHFFFAOYSA-N
ID: DDHHMZZFYOSXTM-UHFFFAOYSA-N
Comment: Energy1
Num peaks: 19
43.01784114 2.194607079
59.01275576 12.77815211
61.02840582 7.626095442
71.01275576 2.14170062
73.02840582 3.311488465
89.02332044 3.87657959
101.0233204 6.258469249
103.0389705 3.552728806
119.0338851 5.243647897
131.0338851 1.82164379
133.0495352 3.472068733
149.0444498 1.77762544
159.0287997 1.645090461
161.0444498 6.678435736
175.0600999 3.892653053
179.0550145 4.00694842
193.0706646 2.428849859
203.0550145 3.709178496
221.0655792 3.924967431

Name: +ve in-silico MS/MS by CFM-ID for DDHHMZZFYOSXTM-UHFFFAOYSA-N
ID: DDHHMZZFYOSXTM-UHFFFAOYSA-N
Comment: Energy2
Num peaks: 17
15.02292652 1.630227322
41.00219107 4.056143109
43.01784114 9.494515922
45.0334912 2.223207338
59.01275576 8.652101359
61.02840582 6.865014854
68.99710569 3.220268562
71.01275576 8.354756523
73.02840582 3.287178922
87.00767038 3.810651146
89.02332044 6.117688628
91.0389705 2.191801688
101.0233204 3.83686798
103.0389705 5.650337617
119.0338851 3.41125224
131.0338851 4.386884009
133.0495352 2.930422087

Name: +ve in-silico MS/MS by CFM-ID for FIVBHTPJQJQODT-UHFFFAOYSA-N
ID: FIVBHTPJQJQODT-UHFFFAOYSA-N
Comment: Energy0
Num peaks: 6
61.02840582 2.24497302
165.0407018 5.366177654
214.0822323 5.255270228
221.0669166 4.952219555
239.0774813 23.86504857
257.0880459 47.0273256

Name: +ve in-silico MS/MS by CFM-ID for FIVBHTPJQJQODT-UHFFFAOYSA-N
ID: FIVBHTPJQJQODT-UHFFFAOYSA-N
Comment: Energy1
Num peaks: 20
43.01784114 1.083824453
45.0334912 0.7945385599
61.02840582 3.797790225
63.04405588 1.608927353
122.0348882 4.160353769
138.0298028 1.640476167
140.0454529 3.996120933
153.0407018 0.9818048761
155.0563519 1.135095168
165.0407018 12.54877984
167.0563519 2.339297929
186.0873177 2.154259613
194.0560175 1.616485037
195.0512665 1.713921073
196.0716676 4.12031954
212.0665822 2.387502226
214.0822323 3.092189718
221.0669166 7.159613262
239.0774813 14.5167346
257.0880459 9.182233857

Name: +ve in-silico MS/MS by CFM-ID for FIVBHTPJQJQODT-UHFFFAOYSA-N
ID: FIVBHTPJQJQODT-UHFFFAOYSA-N
Comment: Energy2
Num peaks: 22
29.00219107 0.9642499347
31.01784114 1.622636695
40.01817548 1.907060314
41.00219107 1.012565414
43.01784114 4.332516031
45.0334912 2.144577406
53.01342445 1.288690951
56.99710569 2.891778612
61.02840582 7.57423732
69.04472458 0.7567264326
96.05562361 1.989448798
113.0345538 3.721480311
122.0348882 23.19326338
124.0505382 0.7329515965
148.0141527 2.17371499
149.0457872 2.601843429
150.0298028 1.756378331
165.0407018 13.42249323
167.0563519 1.001341451
168.076753 2.259473818
196.0716676 1.276039017
221.0669166 1.437374682

Name: +ve in-silico MS/MS by CFM-ID for ZWJKSCSMVAFZEJ-UHFFFAOYSA-N
ID: ZWJKSCSMVAFZEJ-UHFFFAOYSA-N
Comment: Energy0
Num peaks: 9
59.01275576 4.681513605
61.02840582 1.973097489
71.01275576 2.143908288
89.02332044 3.963144088
101.0233204 2.030340195
119.0338851 3.303066912
203.0550145 11.38410494
221.0655792 20.55902226
239.0761439 29.98849506

Name: +ve in-silico MS/MS by CFM-ID for ZWJKSCSMVAFZEJ-UHFFFAOYSA-N
ID: ZWJKSCSMVAFZEJ-UHFFFAOYSA-N
Comment: Energy1
Num peaks: 17
43.01784114 2.1476401
59.01275576 11.97816424
61.02840582 10.3382911
71.01275576 3.494814834
73.02840582 3.486243818
89.02332044 4.337702189
101.0233204 7.232453666
103.0389705 3.492586422
119.0338851 6.281444374
131.0338851 1.719931119
161.0444498 3.057376803
175.0600999 3.444734754
179.0550145 2.798793019
193.0706646 2.432075989
203.0550145 4.878329238
221.0655792 5.540380188
239.0761439 4.566571761

Name: +ve in-silico MS/MS by CFM-ID for ZWJKSCSMVAFZEJ-UHFFFAOYSA-N
ID: ZWJKSCSMVAFZEJ-UHFFFAOYSA-N
Comment: Energy2
Num peaks: 13
15.02292652 2.226344708
41.00219107 5.449640493
43.01784114 12.11618686
45.0334912 2.660819482
59.01275576 10.58513908
61.02840582 12.08691467
68.99710569 4.309268285
71.01275576 9.567246793
73.02840582 5.314963847
87.00767038 1.725209678
89.02332044 6.309003529
101.0233204 5.522154369
103.0389705 3.132963411

Name: +ve in-silico MS/MS by CFM-ID for DAQYYBIGOCKOBZ-UHFFFAOYSA-N
ID: DAQYYBIGOCKOBZ-UHFFFAOYSA-N
Comment: Energy0
Num peaks: 14
44.99710569 4.034876233
74.00589655 3.652639144
75.05528926 5.193447618
76.02154661 4.019574642
120.0113759 5.221920632
133.0430103 3.869530703
144.076753 2.084814147
148.0062905 5.422212672
161.0379249 3.330074993
177.0328396 7.984990359
178.064474 14.1172675
188.0665822 3.193122331
205.0277542 4.200775777
222.0543033 13.94921409

Name: +ve in-silico MS/MS by CFM-ID for DAQYYBIGOCKOBZ-UHFFFAOYSA-N
ID: DAQYYBIGOCKOBZ-UHFFFAOYSA-N
Comment: Energy1
Num peaks: 19
30.03382555 1.088981221
57.04472458 2.074590245
58.02874017 7.098031977
58.99499752 1.391923887
62.02365479 1.334919075
74.00589655 1.251405666
75.05528926 8.155380947
76.02154661 13.89028047
86.02365479 1.083044731
104.0164612 2.119652343
120.0113759 16.28834536
133.0430103 7.943932641
143.0451185 1.436537729
148.0062905 2.910487619
161.0379249 3.329822836
177.0328396 4.859278796
178.064474 1.548241848
179.0484896 1.682307144
205.0277542 1.115176672

Name: +ve in-silico MS/MS by CFM-ID for DAQYYBIGOCKOBZ-UHFFFAOYSA-N
ID: DAQYYBIGOCKOBZ-UHFFFAOYSA-N
Comment: Energy2
Num peaks: 16
28.01817548 2.652001091
30.03382555 1.780007532
44.99710569 6.089855827
57.04472458 1.801510268
58.02874017 7.903159121
58.99499752 1.564056948
74.00589655 14.066985
75.05528926 3.790564588
76.02154661 18.26691109
86.02365479 1.255753789
102.0008112 1.436900178
104.0164612 6.339467623
119.0273603 1.859036903
120.0113759 4.32715477
131.0273603 1.783664929
133.0430103 6.179875579

Name: +ve in-silico MS/MS by CFM-ID for CHMBOMRTILEDFH-UHFFFAOYSA-N
ID: CHMBOMRTILEDFH-UHFFFAOYSA-N
Comment: Energy0
Num peaks: 11
111.0916748 2.294330184
113.1073248 20.20698671
115.1229749 4.300078491
128.070605 4.257724448
141.1022395 3.493232737
142.086255 3.620372435
157.0971541 7.185493025
159.1128041 29.12243169
161.1284542 2.994340845
211.08422 1.883655868
257.0896993 2.024763101

Name: +ve in-silico MS/MS by CFM-ID for CHMBOMRTILEDFH-UHFFFAOYSA-N
ID: CHMBOMRTILEDFH-UHFFFAOYSA-N
Comment: Energy1
Num peaks: 15
84.08077574 1.90565381
86.0964258 1.264026881
96.96852159 1.398083511
98.98417166 3.11225557
111.0916748 4.245653756
113.1073248 25.23264906
115.1229749 10.7720941
128.070605 8.177471114
130.086255 2.426129521
141.1022395 1.558382773
142.086255 3.332068627
157.0971541 2.493664622
159.1128041 9.986992206
161.1284542 2.006704724
211.08422 2.318184023

Name: +ve in-silico MS/MS by CFM-ID for CHMBOMRTILEDFH-UHFFFAOYSA-N
ID: CHMBOMRTILEDFH-UHFFFAOYSA-N
Comment: Energy2
Num peaks: 19
42.03382555 1.405097049
44.04947561 2.503129693
56.04947561 1.703471985
58.06512568 1.366341341
68.04947561 1.228403084
72.08077574 1.706585335
82.06512568 1.862283775
84.08077574 4.012530461
86.0964258 2.079504696
88.03930485 1.525904536
111.0916748 1.757044441
113.1073248 40.93432414
114.0549549 3.078017065
115.1229749 4.056626197
116.070605 2.115085094
128.070605 3.173275945
130.086255 3.013229239
145.0971541 1.587848
159.1128041 1.780676099

Name: +ve in-silico MS/MS by CFM-ID for IZQQMOYJTSLHKB-UHFFFAOYSA-N
ID: IZQQMOYJTSLHKB-UHFFFAOYSA-N
Comment: Energy0
Num peaks: 9
113.1073248 7.360524983
128.070605 3.321139669
130.086255 4.437587789
141.1022395 4.345895755
142.086255 10.04547626
157.0971541 9.320308873
159.1128041 35.39366856
161.1284542 4.085104762
257.0896993 2.242997168

Name: +ve in-silico MS/MS by CFM-ID for IZQQMOYJTSLHKB-UHFFFAOYSA-N
ID: IZQQMOYJTSLHKB-UHFFFAOYSA-N
Comment: Energy1
Num peaks: 13
98.98417166 3.47415062
111.0916748 1.993021921
113.1073248 12.50296152
115.1229749 4.580171706
128.070605 3.34921522
130.086255 2.097350017
140.070605 2.431973229
141.1022395 2.076732527
142.086255 22.56375918
144.1019051 4.261653682
157.0971541 4.529160263
159.1128041 13.49243557
161.1284542 2.882275787

Name: +ve in-silico MS/MS by CFM-ID for IZQQMOYJTSLHKB-UHFFFAOYSA-N
ID: IZQQMOYJTSLHKB-UHFFFAOYSA-N
Comment: Energy2
Num peaks: 17
42.03382555 1.568950435
44.04947561 1.842743866
54.03382555 1.957381682
56.04947561 2.484810693
58.06512568 2.987219962
70.06512568 4.27457089
72.08077574 2.153572155
88.03930485 2.23173878
102.0549549 2.277247414
113.1073248 34.93365322
115.1229749 3.044272083
116.070605 1.835823072
128.070605 4.537585951
130.086255 4.925114623
142.086255 4.963239639
145.0971541 1.875641373
159.1128041 2.518022793

Name: +ve in-silico MS/MS by CFM-ID for JWQIQJNRVSBAFT-UHFFFAOYSA-N
ID: JWQIQJNRVSBAFT-UHFFFAOYSA-N
Comment: Energy0
Num peaks: 9
99.09167477 4.566383867
127.0865894 2.449635606
129.1022395 3.301848654
140.070605 2.715075841
142.086255 15.13663231
144.1019051 2.37165039
157.0971541 9.227653098
159.1128041 36.60646745
161.1284542 4.230128156

Name: +ve in-silico MS/MS by CFM-ID for JWQIQJNRVSBAFT-UHFFFAOYSA-N
ID: JWQIQJNRVSBAFT-UHFFFAOYSA-N
Comment: Energy1
Num peaks: 13
70.06512568 2.112885533
97.07602471 1.861507121
98.98417166 3.304974211
99.09167477 17.68892162
101.1073248 4.796325253
129.1022395 3.963435481
140.070605 3.028624727
142.086255 20.86319653
144.1019051 4.653323523
157.0971541 3.473318452
159.1128041 10.98496704
161.1284542 2.304722991
180.0420209 1.476612985

Name: +ve in-silico MS/MS by CFM-ID for JWQIQJNRVSBAFT-UHFFFAOYSA-N
ID: JWQIQJNRVSBAFT-UHFFFAOYSA-N
Comment: Energy2
Num peaks: 17
42.03382555 1.723588268
44.04947561 1.462563046
54.03382555 1.343488968
56.04947561 2.2201669
58.06512568 2.263661599
68.04947561 2.004982686
70.06512568 4.431667016
72.08077574 2.255855432
97.07602471 1.688660924
99.09167477 44.84855205
101.1073248 2.94355579
102.0549549 1.685589194
116.070605 1.346088396
128.070605 2.226830393
129.1022395 2.355791859
142.086255 4.432955091
159.1128041 1.93120693

Name: +ve in-silico MS/MS by CFM-ID for CDZRXJQLADCKCU-UHFFFAOYSA-N
ID: CDZRXJQLADCKCU-UHFFFAOYSA-N
Comment: Energy0
Num peaks: 6
177.0393644 5.827041723
179.0550145 27.54588708
193.0706646 2.954862087
203.0550145 7.635496549
221.0655792 36.6242159
239.0761439 13.8446194

Name: +ve in-silico MS/MS by CFM-ID for CDZRXJQLADCKCU-UHFFFAOYSA-N
ID: CDZRXJQLADCKCU-UHFFFAOYSA-N
Comment: Energy1
Num peaks: 9
41.00219107 5.087602599
59.01275576 18.47231109
61.02840582 3.178351831
177.0393644 3.698936145
179.0550145 19.36530971
193.0706646 12.66263165
203.0550145 4.474165576
221.0655792 10.85798205
239.0761439 4.16092945

Name: +ve in-silico MS/MS by CFM-ID for CDZRXJQLADCKCU-UHFFFAOYSA-N
ID: CDZRXJQLADCKCU-UHFFFAOYSA-N
Comment: Energy2
Num peaks: 19
41.00219107 3.699391048
43.01784114 4.550079027
59.01275576 5.390277041
61.02840582 2.00426848
68.99710569 4.172637696
71.01275576 2.687054037
73.02840582 2.188897768
87.00767038 2.511486153
89.02332044 2.728668124
117.0182351 3.929042383
119.0338851 2.955414512
159.0287997 6.416870406
161.0444498 7.615787683
175.0600999 5.573631858
177.0393644 5.119815066
177.0757499 2.094643316
179.0550145 12.82254027
203.0550145 2.908814115
221.0655792 2.531794687

Name: +ve in-silico MS/MS by CFM-ID for MDRHJRPPOMVRNI-UHFFFAOYSA-N
ID: MDRHJRPPOMVRNI-UHFFFAOYSA-N
Comment: Energy0
Num peaks: 6
57.0334912 0.9896759958
176.070605 1.386619492
190.086255 2.348345106
199.0865894 12.58866177
200.070605 2.175052009
217.0971541 70.8810661

Name: +ve in-silico MS/MS by CFM-ID for MDRHJRPPOMVRNI-UHFFFAOYSA-N
ID: MDRHJRPPOMVRNI-UHFFFAOYSA-N
Comment: Energy1
Num peaks: 18
55.01784114 1.592537882
57.0334912 1.498579192
129.0447246 1.531153418
131.0603746 1.669215419
143.0603746 1.219731972
145.0760247 1.390782681
155.0603746 1.268547959
157.0760247 1.507823908
160.0756904 1.297707291
161.0709393 1.267333564
169.0760247 3.626645224
185.0709393 2.615788095
187.0865894 20.32588531
189.1022395 3.765866986
190.086255 2.404672296
199.0865894 9.562377383
200.070605 1.269424365
217.0971541 22.43841851

Name: +ve in-silico MS/MS by CFM-ID for MDRHJRPPOMVRNI-UHFFFAOYSA-N
ID: MDRHJRPPOMVRNI-UHFFFAOYSA-N
Comment: Energy2
Num peaks: 31
39.02292652 1.401502985
41.03857658 2.120261556
53.00219107 1.312270862
55.01784114 2.500638159
90.03382555 1.764349123
92.04947561 1.381768455
102.0338255 5.893917786
104.0494756 4.695019608
116.0494756 2.510965283
118.0651257 2.41703829
128.0494756 1.639025644
129.0447246 8.122326664
130.0651257 0.9980900366
131.0603746 3.077428973
143.0603746 4.278346818
144.0443902 1.134111976
145.0760247 4.551674706
146.0600403 1.677992566
155.0603746 2.14908155
156.0443902 1.838169126
157.0760247 1.597590097
158.0600403 2.74822911
160.0756904 1.01109922
169.0760247 1.119162895
171.0916748 1.735498741
172.0756904 1.437239347
174.0549549 1.249984535
181.0760247 1.531359004
183.0552893 1.599028085
199.0865894 1.488955742
201.0658539 1.032840645

Name: +ve in-silico MS/MS by CFM-ID for LKDLXCGJDFSVMK-UHFFFAOYSA-N
ID: LKDLXCGJDFSVMK-UHFFFAOYSA-N
Comment: Energy0
Num peaks: 6
161.0709393 0.9038630002
176.070605 1.473310707
190.086255 2.497767061
199.0865894 9.998595541
200.070605 1.671669885
217.0971541 75.88090468

Name: +ve in-silico MS/MS by CFM-ID for LKDLXCGJDFSVMK-UHFFFAOYSA-N
ID: LKDLXCGJDFSVMK-UHFFFAOYSA-N
Comment: Energy1
Num peaks: 17
55.01784114 0.9839340801
129.0447246 2.030477149
131.0603746 1.829826958
143.0603746 5.138355864
145.0760247 3.719276024
147.0916748 1.076759312
155.0603746 4.326274767
157.0760247 8.204012365
159.0552893 1.950977259
161.0709393 3.197567471
169.0760247 2.340514185
185.0709393 2.089269418
187.0865894 12.85522365
189.1022395 1.793199063
190.086255 1.965944301
199.0865894 8.427209484
217.0971541 18.55266438

Name: +ve in-silico MS/MS by CFM-ID for LKDLXCGJDFSVMK-UHFFFAOYSA-N
ID: LKDLXCGJDFSVMK-UHFFFAOYSA-N
Comment: Energy2
Num peaks: 31
90.03382555 2.282007598
102.0338255 5.592484314
104.0494756 3.619179742
114.0338255 1.389869132
116.0494756 4.294307331
118.0287402 3.103309757
118.0651257 1.616205201
120.0443902 1.563679358
128.0494756 1.143725247
129.0447246 13.536521
130.0651257 0.9822960645
131.0603746 5.659948615
132.0443902 1.660453201
134.0600403 1.35221839
143.0603746 4.354486531
145.0760247 3.629686609
146.0600403 1.044904797
155.0603746 1.831235218
156.0443902 1.293465506
157.0396392 0.9407450223
157.0760247 1.408909826
158.0600403 1.839347071
159.0552893 2.00798587
160.0393049 0.9467160721
172.0393049 0.9666518375
172.0756904 1.357776862
174.0549549 1.190592167
181.0760247 1.216879113
183.0552893 1.266990054
199.0865894 1.359163468
201.0658539 0.9606682874

Name: +ve in-silico MS/MS by CFM-ID for DMYVAUAMCJWXOF-UHFFFAOYSA-N
ID: DMYVAUAMCJWXOF-UHFFFAOYSA-N
Comment: Energy0
Num peaks: 6
176.070605 0.9621326307
188.070605 0.9382973039
190.086255 2.721300922
199.0865894 6.390566435
200.070605 1.605449203
217.0971541 82.97171839

Name: +ve in-silico MS/MS by CFM-ID for DMYVAUAMCJWXOF-UHFFFAOYSA-N
ID: DMYVAUAMCJWXOF-UHFFFAOYSA-N
Comment: Energy1
Num peaks: 6
39.02292652 2.244653934
107.0603746 7.747935842
188.070605 2.086854762
190.086255 4.720312542
199.0865894 19.58916782
217.0971541 44.8349006

Name: +ve in-silico MS/MS by CFM-ID for DMYVAUAMCJWXOF-UHFFFAOYSA-N
ID: DMYVAUAMCJWXOF-UHFFFAOYSA-N
Comment: Energy2
Num peaks: 24
39.02292652 3.699580677
40.01817548 2.66733311
41.03857658 13.42575549
49.00727645 2.837249457
50.00252542 1.641220897
51.02292652 4.256375218
52.01817548 1.43011112
53.03857658 1.555818968
57.06987671 1.309397725
64.01817548 3.319265767
66.03382555 5.702823524
68.04947561 2.018149422
76.01817548 1.222423969
78.03382555 5.078521549
80.04947561 6.412546437
90.03382555 1.393373428
92.04947561 6.905598996
105.0447246 4.413584241
107.0603746 3.325643311
109.0760247 2.06577706
158.0600403 1.39484254
172.0756904 1.295716791
181.0760247 2.048410713
199.0865894 1.746556588

Name: +ve in-silico MS/MS by CFM-ID for GZGPNULBBRISOZ-UHFFFAOYSA-N
ID: GZGPNULBBRISOZ-UHFFFAOYSA-N
Comment: Energy0
Num peaks: 6
94.06512568 1.040281856
140.070605 3.662675563
142.086255 2.393859862
176.0471063 17.35621052
204.0420209 22.03680909
222.0525856 38.69185827

Name: +ve in-silico MS/MS by CFM-ID for GZGPNULBBRISOZ-UHFFFAOYSA-N
ID: GZGPNULBBRISOZ-UHFFFAOYSA-N
Comment: Energy1
Num peaks: 20
68.04947561 1.072301632
80.97360697 11.06947135
82.98925704 1.055282508
92.04947561 2.510222676
94.06512568 4.496566997
94.98925704 1.674755973
96.08077574 2.361425293
98.02365479 1.41469108
124.0756904 1.125438962
138.0549549 1.35997695
140.070605 4.451516394
142.086255 1.13179173
147.0205572 1.142595632
149.0362072 1.498096516
158.0365416 1.986531384
160.0521916 1.006685139
176.0471063 23.2995278
186.0314562 1.487321557
204.0420209 8.387680172
222.0525856 7.915151151

Name: +ve in-silico MS/MS by CFM-ID for GZGPNULBBRISOZ-UHFFFAOYSA-N
ID: GZGPNULBBRISOZ-UHFFFAOYSA-N
Comment: Energy2
Num peaks: 31
25.00727645 0.7533700008
40.01817548 1.975285815
42.03382555 4.342736714
44.04947561 2.201427797
46.06512568 2.248394699
51.02292652 0.7708680833
53.03857658 0.9979262798
54.03382555 7.114474844
55.05422664 1.248099149
56.04947561 0.8306052943
65.03857658 2.177336556
67.05422664 3.194958551
68.04947561 1.612394231
69.06987671 2.797535707
70.06512568 2.688169783
80.04947561 3.310191812
80.97360697 0.9819986796
86.02365479 1.22106283
92.04947561 1.69012659
94.06512568 15.729747
96.08077574 5.013514497
106.989257 0.9980437109
109.0049071 1.549624242
121.0049071 1.167050183
124.0756904 1.330732016
135.0205572 2.173181012
140.070605 0.833153796
145.0049071 1.083031792
147.0205572 1.326731188
148.0158061 1.215313262
176.0471063 1.024087916

Name: +ve in-silico MS/MS by CFM-ID for YIUOTOLXQXFLTP-UHFFFAOYSA-N
ID: YIUOTOLXQXFLTP-UHFFFAOYSA-N
Comment: Energy0
Num peaks: 6
142.0651257 8.795033822
154.0651257 3.81272909
171.0916748 30.20122648
199.0865894 13.73090917
200.070605 7.963774325
217.0971541 20.76863307

Name: +ve in-silico MS/MS by CFM-ID for YIUOTOLXQXFLTP-UHFFFAOYSA-N
ID: YIUOTOLXQXFLTP-UHFFFAOYSA-N
Comment: Energy1
Num peaks: 6
142.0651257 7.705077675
144.0807757 3.78156436
154.0651257 19.79888087
171.0916748 42.9984931
199.0865894 4.496863791
217.0971541 3.524533164

Name: +ve in-silico MS/MS by CFM-ID for YIUOTOLXQXFLTP-UHFFFAOYSA-N
ID: YIUOTOLXQXFLTP-UHFFFAOYSA-N
Comment: Energy2
Num peaks: 18
28.01817548 1.267938042
40.01817548 1.736097601
42.03382555 1.667872259
78.03382555 1.101117405
91.05422664 1.16921371
103.0542266 1.195713012
115.0542266 6.51362602
116.0494756 1.250099127
117.0698767 2.657551326
128.0494756 5.198519468
130.0651257 8.17556526
142.0651257 27.31522081
144.0807757 6.878394543
146.0964258 2.569141407
154.0651257 3.656876478
155.0603746 2.268431422
169.0760247 1.230302576
171.0916748 4.506642317

Name: +ve in-silico MS/MS by CFM-ID for VXOZKYXMKDDCSR-UHFFFAOYSA-N
ID: VXOZKYXMKDDCSR-UHFFFAOYSA-N
Comment: Energy0
Num peaks: 6
140.0494756 2.510854591
142.0651257 7.091152373
171.0916748 39.6139471
199.0865894 14.58755018
200.070605 2.875842036
217.0971541 20.87209753

Name: +ve in-silico MS/MS by CFM-ID for VXOZKYXMKDDCSR-UHFFFAOYSA-N
ID: VXOZKYXMKDDCSR-UHFFFAOYSA-N
Comment: Energy1
Num peaks: 6
140.0494756 7.10962592
142.0651257 9.5644324
144.0807757 3.809227112
171.0916748 55.10035831
199.0865894 4.484936135
217.0971541 2.860822889

Name: +ve in-silico MS/MS by CFM-ID for VXOZKYXMKDDCSR-UHFFFAOYSA-N
ID: VXOZKYXMKDDCSR-UHFFFAOYSA-N
Comment: Energy2
Num peaks: 22
28.01817548 0.8939066879
52.01817548 4.340613628
54.03382555 2.960031369
90.03382555 1.056654346
115.0542266 5.729593364
116.0494756 1.23809614
117.0698767 1.789279938
118.0651257 1.683288396
126.0338255 1.598345937
127.0542266 1.068724516
128.0494756 1.854342583
140.0494756 13.11052933
142.0651257 22.24121389
144.0807757 5.176074284
146.0964258 1.544163332
154.0651257 0.985609486
155.0603746 2.464360401
156.0807757 2.561067057
157.0760247 1.475536314
169.0760247 0.8717880681
171.0916748 5.043248734
199.0865894 0.890177253

Name: +ve in-silico MS/MS by CFM-ID for PZUBBGCRINPLRP-UHFFFAOYSA-N
ID: PZUBBGCRINPLRP-UHFFFAOYSA-N
Comment: Energy0
Num peaks: 6
154.0651257 4.102257566
171.0916748 33.40146937
182.0600403 2.979972999
199.0865894 15.32462719
200.070605 8.741800447
217.0971541 23.61426389

Name: +ve in-silico MS/MS by CFM-ID for PZUBBGCRINPLRP-UHFFFAOYSA-N
ID: PZUBBGCRINPLRP-UHFFFAOYSA-N
Comment: Energy1
Num peaks: 6
130.0651257 2.710946853
144.0807757 4.11647664
154.0651257 22.10077631
171.0916748 48.04234006
199.0865894 5.294430939
217.0971541 3.864670903

Name: +ve in-silico MS/MS by CFM-ID for PZUBBGCRINPLRP-UHFFFAOYSA-N
ID: PZUBBGCRINPLRP-UHFFFAOYSA-N
Comment: Energy2
Num peaks: 14
15.02292652 2.649949812
40.01817548 1.807227395
101.0385766 5.703938711
103.0542266 6.985309024
117.0698767 2.020352404
128.0494756 8.067148422
130.0651257 10.62601698
142.0651257 9.284527551
144.0807757 14.94050926
145.0760247 2.250606695
146.0964258 1.914863513
154.0651257 4.799359123
169.0760247 2.171884986
171.0916748 6.80771533

Name: +ve in-silico MS/MS by CFM-ID for FPJPVJMJYPDJKF-UHFFFAOYSA-N
ID: FPJPVJMJYPDJKF-UHFFFAOYSA-N
Comment: Energy0
Num peaks: 6
142.0651257 9.48601846
171.0916748 33.02853855
182.0600403 3.806878112
199.0865894 4.962473929
200.070605 7.757882198
217.0971541 24.37479795

Name: +ve in-silico MS/MS by CFM-ID for FPJPVJMJYPDJKF-UHFFFAOYSA-N
ID: FPJPVJMJYPDJKF-UHFFFAOYSA-N
Comment: Energy1
Num peaks: 6
142.0651257 7.852976567
144.0807757 3.828796634
154.0651257 20.41307343
171.0916748 44.11917523
200.070605 1.991193937
217.0971541 3.825666033

Name: +ve in-silico MS/MS by CFM-ID for FPJPVJMJYPDJKF-UHFFFAOYSA-N
ID: FPJPVJMJYPDJKF-UHFFFAOYSA-N
Comment: Energy2
Num peaks: 15
28.01817548 1.652566056
40.01817548 1.807873177
42.03382555 1.734472372
115.0542266 7.025632608
116.0494756 2.706435283
117.0698767 2.632725307
128.0494756 5.095015643
130.0651257 8.667267753
142.0651257 28.43687655
143.0603746 1.532190041
144.0807757 6.471007654
146.0964258 2.627740652
154.0651257 3.735730296
155.0603746 2.350200088
171.0916748 3.764657561

Name: +ve in-silico MS/MS by CFM-ID for ICWKSFQHVGDASO-UHFFFAOYSA-N
ID: ICWKSFQHVGDASO-UHFFFAOYSA-N
Comment: Energy0
Num peaks: 6
142.0651257 9.49853366
171.0916748 33.06519453
182.0600403 3.80991348
199.0865894 4.969090797
200.070605 7.766908577
217.0971541 24.41118668

Name: +ve in-silico MS/MS by CFM-ID for ICWKSFQHVGDASO-UHFFFAOYSA-N
ID: ICWKSFQHVGDASO-UHFFFAOYSA-N
Comment: Energy1
Num peaks: 6
142.0651257 7.89760711
144.0807757 3.873383574
154.0651257 20.55849384
171.0916748 44.44429648
200.070605 2.001057482
217.0971541 3.851424953

Name: +ve in-silico MS/MS by CFM-ID for ICWKSFQHVGDASO-UHFFFAOYSA-N
ID: ICWKSFQHVGDASO-UHFFFAOYSA-N
Comment: Energy2
Num peaks: 15
28.01817548 1.659637092
40.01817548 1.81906435
42.03382555 1.756191213
91.05422664 1.318427078
115.0542266 7.3623736
116.0494756 1.512188616
117.0698767 2.755572428
128.0494756 5.40942704
130.0651257 8.876215101
142.0651257 29.26907808
144.0807757 6.674053919
146.0964258 2.699522119
154.0651257 3.767555038
155.0603746 2.386222218
171.0916748 3.81419991

Name: +ve in-silico MS/MS by CFM-ID for BYHSFFAQTXJPPE-UHFFFAOYSA-N
ID: BYHSFFAQTXJPPE-UHFFFAOYSA-N
Comment: Energy0
Num peaks: 6
128.0494756 11.65823507
132.0807757 3.113341174
157.0760247 6.022172094
185.0709393 13.97028704
200.070605 12.61137318
217.0971541 35.28223827

Name: +ve in-silico MS/MS by CFM-ID for BYHSFFAQTXJPPE-UHFFFAOYSA-N
ID: BYHSFFAQTXJPPE-UHFFFAOYSA-N
Comment: Energy1
Num peaks: 7
128.0494756 11.18274269
130.0651257 4.616206976
140.0494756 13.88815536
157.0760247 32.15605091
185.0709393 6.159491709
200.070605 4.081996033
217.0971541 8.908957299

Name: +ve in-silico MS/MS by CFM-ID for BYHSFFAQTXJPPE-UHFFFAOYSA-N
ID: BYHSFFAQTXJPPE-UHFFFAOYSA-N
Comment: Energy2
Num peaks: 15
40.01817548 1.458130805
56.0130901 1.767203283
78.03382555 1.530551544
101.0385766 8.378129225
102.0338255 1.194489699
103.0542266 3.886498646
104.0494756 1.228606909
118.0651257 1.251557048
128.0494756 34.49483088
130.0651257 9.034224733
132.0807757 3.181994393
140.0494756 3.794711208
155.0603746 1.678676285
157.0760247 6.535674019
185.0709393 1.073128254

Name: +ve in-silico MS/MS by CFM-ID for YEHTYSHEAFWVSU-UHFFFAOYSA-N
ID: YEHTYSHEAFWVSU-UHFFFAOYSA-N
Comment: Energy0
Num peaks: 8
159.0287997 1.491359765
161.0444498 4.44305329
177.0393644 4.848697686
179.0550145 16.28039731
193.0706646 3.4066128
203.0550145 6.482781171
221.0655792 21.52688603
239.0761439 21.61254379

Name: +ve in-silico MS/MS by CFM-ID for YEHTYSHEAFWVSU-UHFFFAOYSA-N
ID: YEHTYSHEAFWVSU-UHFFFAOYSA-N
Comment: Energy1
Num peaks: 11
43.01784114 5.790549425
59.01275576 23.93867412
61.02840582 9.123951901
159.0287997 2.699080533
161.0444498 9.949691785
175.0600999 4.807221041
177.0393644 2.534308334
179.0550145 8.826622613
193.0706646 5.089559967
203.0550145 2.751011042
221.0655792 4.806522635

Name: +ve in-silico MS/MS by CFM-ID for YEHTYSHEAFWVSU-UHFFFAOYSA-N
ID: YEHTYSHEAFWVSU-UHFFFAOYSA-N
Comment: Energy2
Num peaks: 31
41.00219107 2.889675531
43.01784114 7.914047946
45.0334912 4.33899575
47.01275576 2.089983533
56.99710569 1.15232989
59.01275576 5.958198207
61.02840582 4.98415041
71.01275576 2.161949745
73.02840582 3.993075929
75.04405588 2.100773421
85.02840582 1.785280249
87.00767038 1.662346865
89.02332044 3.552764654
89.05970595 0.885472025
91.0389705 4.095603777
99.00767038 1.300912979
101.0233204 1.437153585
103.002585 0.9111471743
103.0389705 2.896851956
105.0182351 0.9313800428
105.0546206 1.557642996
117.0182351 4.579074489
119.0338851 3.240191828
121.0495352 2.455186308
145.0131497 1.672990059
147.0287997 1.645901573
149.0444498 2.107964299
159.0287997 1.181942881
161.0444498 1.985245168
175.0600999 1.945519326
203.0550145 1.209574175

Name: +ve in-silico MS/MS by CFM-ID for IPDRXNDXRNUUMH-UHFFFAOYSA-N
ID: IPDRXNDXRNUUMH-UHFFFAOYSA-N
Comment: Energy0
Num peaks: 6
157.0396392 0.1863694632
197.0709393 0.964150771
203.0603746 0.1535853412
221.0709393 14.03332467
223.0502039 3.67155388
239.081504 80.16114198

Name: +ve in-silico MS/MS by CFM-ID for IPDRXNDXRNUUMH-UHFFFAOYSA-N
ID: IPDRXNDXRNUUMH-UHFFFAOYSA-N
Comment: Energy1
Num peaks: 6
197.0709393 10.13802555
203.0603746 1.455659007
213.0658539 1.558500083
221.0709393 19.6914532
223.0502039 2.934129294
239.081504 55.41440927

Name: +ve in-silico MS/MS by CFM-ID for IPDRXNDXRNUUMH-UHFFFAOYSA-N
ID: IPDRXNDXRNUUMH-UHFFFAOYSA-N
Comment: Energy2
Num peaks: 21
39.02292652 2.439861705
43.01784114 1.64622456
49.00727645 1.720597523
67.01784114 1.641400287
75.02292652 1.977441594
129.0447246 1.551155938
153.0447246 2.735036214
157.0396392 3.905201096
167.0603746 1.683203404
169.0396392 4.121916324
171.0552893 3.483856269
177.0447246 2.3590296
179.0603746 2.688297437
181.0396392 6.198222707
193.0760247 2.3697972
195.0552893 5.883872006
197.0709393 1.775367734
203.0603746 4.871989559
221.0709393 17.94230979
223.0502039 8.568872742
239.081504 1.830524001

Name: +ve in-silico MS/MS by CFM-ID for WBYCWHRSNKFGGU-UHFFFAOYSA-N
ID: WBYCWHRSNKFGGU-UHFFFAOYSA-N
Comment: Energy0
Num peaks: 6
196.0716676 20.84520365
197.0556832 3.728707729
214.0822323 22.74831046
239.0774813 14.56696656
240.0614968 5.11115681
257.0880459 17.88144821

Name: +ve in-silico MS/MS by CFM-ID for WBYCWHRSNKFGGU-UHFFFAOYSA-N
ID: WBYCWHRSNKFGGU-UHFFFAOYSA-N
Comment: Energy1
Num peaks: 22
44.0130901 1.475450655
45.0334912 0.9109052774
61.0396392 3.920739114
97.02840582 1.129555004
99.04405588 0.8166692784
113.0345538 6.255590104
115.0502039 3.723784702
117.0658539 0.9652410177
129.0658539 0.8604832819
140.0454529 7.456646365
141.0294684 0.8517465519
166.0247174 0.8123209714
166.0611029 0.9647573862
168.076753 1.370796692
183.0512665 3.04378783
196.0716676 21.09482186
197.0556832 2.153574146
214.0822323 16.77589261
221.0669166 1.192851979
222.0509322 1.225708034
239.0774813 1.676502656
240.0614968 1.987844488

Name: +ve in-silico MS/MS by CFM-ID for WBYCWHRSNKFGGU-UHFFFAOYSA-N
ID: WBYCWHRSNKFGGU-UHFFFAOYSA-N
Comment: Energy2
Num peaks: 31
40.01817548 0.8253578991
42.03382555 1.308956861
44.0130901 2.360645349
55.02907452 3.676156931
57.04472458 1.41389487
61.0396392 2.164016983
68.99710569 1.011601916
83.02398914 1.590994695
86.02365479 1.238466206
94.02874017 3.079305549
95.01275576 0.8770217172
98.03488817 1.002211151
99.01890376 2.045943589
99.04405588 0.8673673898
102.0661883 0.8157340603
109.0396392 0.8979254092
112.0393049 5.389333505
125.0345538 5.681599348
127.0138184 0.8514332014
127.0502039 1.664496018
129.0294684 0.8925704553
140.0454529 6.700353164
151.0502039 9.987253913
153.0658539 1.003736503
166.0611029 0.8116235208
177.0294684 1.2738877
179.0451185 4.464676338
183.0512665 0.8490388084
196.0716676 5.396969684
197.0556832 2.628894724
221.0669166 0.840896883

Name: +ve in-silico MS/MS by CFM-ID for ICNZTVGCJZXHSX-UHFFFAOYSA-N
ID: ICNZTVGCJZXHSX-UHFFFAOYSA-N
Comment: Energy0
Num peaks: 6
44.99710569 2.407668893
195.087652 17.93474309
196.0716676 11.63732501
213.0982167 20.34375801
239.0774813 14.9136487
257.0880459 16.81220964

Name: +ve in-silico MS/MS by CFM-ID for ICNZTVGCJZXHSX-UHFFFAOYSA-N
ID: ICNZTVGCJZXHSX-UHFFFAOYSA-N
Comment: Energy1
Num peaks: 24
40.01817548 0.8690114946
44.0130901 4.577957877
44.99710569 1.243246848
45.0334912 1.046482472
62.02365479 8.259252809
69.04472458 1.238711193
96.05562361 1.112890149
97.02840582 1.069299922
99.04405588 0.8068184037
122.0348882 1.337919138
139.0614373 8.819825751
150.0661883 2.445758138
152.0818384 1.734114852
168.076753 7.321169504
170.092403 2.563978838
178.0611029 1.636705994
183.0512665 5.464991699
185.0669166 1.205126451
195.087652 6.69354628
196.0716676 6.403267663
213.0982167 5.087404465
221.0669166 1.840858325
239.0774813 5.06160349
257.0880459 2.246977798

Name: +ve in-silico MS/MS by CFM-ID for ICNZTVGCJZXHSX-UHFFFAOYSA-N
ID: ICNZTVGCJZXHSX-UHFFFAOYSA-N
Comment: Energy2
Num peaks: 30
40.01817548 1.174327534
44.0130901 1.595558501
44.99710569 4.644028329
45.0334912 0.7997955466
53.01342445 3.422663407
55.02907452 3.231565141
57.04472458 1.249277627
59.06037464 2.566674086
62.02365479 0.8436102667
81.00833907 0.8766796382
83.02398914 2.653746209
85.0396392 1.380637642
94.02874017 1.079398422
96.05562361 1.445515241
98.03488817 2.915361565
99.04405588 0.8407290276
112.0393049 2.800951283
122.0348882 8.12992875
124.0505382 4.408435175
139.0614373 9.847583836
150.0661883 0.973721747
152.0818384 0.7685484273
167.0563519 0.8306282712
168.076753 1.027446103
176.0454529 1.540090013
178.0611029 2.879151618
193.0720019 0.941298585
195.087652 11.25289978
196.0716676 3.251880492
213.0982167 1.047518872

Name: +ve in-silico MS/MS by CFM-ID for NVRLNTQAXWUEDU-UHFFFAOYSA-N
ID: NVRLNTQAXWUEDU-UHFFFAOYSA-N
Comment: Energy0
Num peaks: 6
195.087652 33.77922356
196.0716676 5.42339964
213.0982167 33.74422251
239.0774813 7.028680986
240.0614968 2.773163833
257.0880459 6.477731066

Name: +ve in-silico MS/MS by CFM-ID for NVRLNTQAXWUEDU-UHFFFAOYSA-N
ID: NVRLNTQAXWUEDU-UHFFFAOYSA-N
Comment: Energy1
Num peaks: 20
45.0334912 0.8650220634
83.02398914 1.050472552
97.02840582 0.9611048534
112.0505382 1.681569187
114.0661883 1.67612743
139.0614373 9.634437372
165.0407018 0.8299004176
166.0247174 0.8479031116
166.0611029 1.429385902
168.076753 3.717404873
183.0512665 2.442142093
195.087652 17.88364421
196.0716676 11.87397264
211.0825666 0.9094446658
213.0982167 14.67785351
221.0669166 2.015079724
222.0509322 1.501985261
239.0774813 3.610527311
240.0614968 1.733954834
257.0880459 0.9976611345

Name: +ve in-silico MS/MS by CFM-ID for NVRLNTQAXWUEDU-UHFFFAOYSA-N
ID: NVRLNTQAXWUEDU-UHFFFAOYSA-N
Comment: Energy2
Num peaks: 20
45.0334912 0.9648581669
55.02907452 4.705400897
57.04472458 1.223689878
83.02398914 0.9578337295
85.0396392 1.069499132
95.01275576 0.8698910589
98.03488817 6.617475112
99.04405588 1.006963201
100.0505382 1.330976282
112.0393049 4.240985944
124.0505382 2.496473589
139.0614373 14.25452427
151.0502039 2.356370727
166.0611029 2.186195487
168.076753 1.149383417
178.0611029 1.851683638
193.0720019 1.213767986
195.087652 24.91189513
196.0716676 4.335372369
213.0982167 2.329375108

Name: +ve in-silico MS/MS by CFM-ID for CCMOPXGLLCMHIH-UHFFFAOYSA-N
ID: CCMOPXGLLCMHIH-UHFFFAOYSA-N
Comment: Energy0
Num peaks: 9
126.0298028 2.882119864
143.0563519 1.942023129
155.0563519 8.274770306
211.0461811 1.792672294
214.0822323 4.925218486
221.0669166 3.779994951
239.0774813 24.3026307
240.0614968 2.689254898
257.0880459 29.66564863

Name: +ve in-silico MS/MS by CFM-ID for CCMOPXGLLCMHIH-UHFFFAOYSA-N
ID: CCMOPXGLLCMHIH-UHFFFAOYSA-N
Comment: Energy1
Num peaks: 31
41.00219107 0.9133261717
45.0334912 3.941096414
56.0130901 1.435583331
73.02840582 1.147442403
83.02398914 0.811669499
97.02840582 1.909814063
98.03488817 0.9804261771
99.01890376 0.730458388
112.0505382 5.669119757
114.0549549 0.8843756965
115.0389705 2.285460389
126.0298028 3.53460759
132.0655196 0.7990032009
138.0298028 1.275168305
140.0454529 2.48622011
143.0563519 4.458047144
155.0563519 14.37818192
157.0720019 2.258668258
167.0563519 1.495209744
183.0512665 4.105742294
185.0669166 1.84872338
186.0873177 1.531730504
196.0716676 1.341400956
212.0665822 1.009960336
214.0822323 3.224281475
221.0669166 3.082389496
222.0509322 0.9217117466
229.0931313 0.9168726361
239.0774813 4.83612832
240.0614968 1.411310006
257.0880459 3.537834651

Name: +ve in-silico MS/MS by CFM-ID for CCMOPXGLLCMHIH-UHFFFAOYSA-N
ID: CCMOPXGLLCMHIH-UHFFFAOYSA-N
Comment: Energy2
Num peaks: 30
41.00219107 0.6523253188
43.02907452 2.054146683
45.0334912 1.203503238
45.04472458 1.592066773
53.01342445 3.394293961
55.01784114 0.5854397381
55.02907452 11.09243064
57.04472458 13.86828397
59.06037464 4.375157892
69.04472458 0.5960227805
71.02398914 0.6133328616
83.02398914 3.176681052
84.05562361 1.891084586
85.0396392 1.78444268
97.02840582 1.232576801
98.03488817 3.992977247
100.0505382 3.614256846
112.0505382 3.423949805
114.0549549 0.67316078
115.0389705 0.9087438823
125.0457872 0.8194973428
126.0298028 6.196977661
127.0614373 1.822757947
128.0454529 1.372722113
138.0298028 1.521670843
139.0614373 1.276981764
140.0454529 1.399406792
143.0563519 0.8891083519
153.0407018 0.7604168049
155.0563519 3.484898023

Name: +ve in-silico MS/MS by CFM-ID for FPISGIBQIWVWHX-UHFFFAOYSA-N
ID: FPISGIBQIWVWHX-UHFFFAOYSA-N
Comment: Energy0
Num peaks: 8
152.0818384 15.03938219
153.0658539 4.253856158
170.092403 19.49783345
195.087652 7.123960173
196.0716676 4.314609069
213.0982167 9.704849318
239.0774813 9.137667093
257.0880459 14.20300665

Name: +ve in-silico MS/MS by CFM-ID for FPISGIBQIWVWHX-UHFFFAOYSA-N
ID: FPISGIBQIWVWHX-UHFFFAOYSA-N
Comment: Energy1
Num peaks: 16
40.01817548 0.902549558
44.0130901 2.998775091
44.99710569 1.228000497
62.02365479 7.708409452
88.00291934 1.458238499
96.05562361 4.730482272
97.02840582 1.146993619
139.0614373 2.904288147
152.0818384 14.03306281
153.0658539 3.624668534
170.092403 26.65801159
178.0611029 0.9857374086
183.0512665 1.210072143
195.087652 3.748042272
196.0716676 3.257205514
213.0982167 3.868881497

Name: +ve in-silico MS/MS by CFM-ID for FPISGIBQIWVWHX-UHFFFAOYSA-N
ID: FPISGIBQIWVWHX-UHFFFAOYSA-N
Comment: Energy2
Num peaks: 30
40.01817548 3.028307084
42.03382555 1.89582065
44.0130901 2.185638643
44.99710569 1.602816191
45.0334912 0.8742298953
53.01342445 1.169370467
55.02907452 5.116052362
57.04472458 5.146064865
59.06037464 0.7428928914
62.02365479 1.312466753
69.04472458 0.8534451607
71.06037464 1.358166218
81.04472458 2.629790279
83.02398914 1.464847188
88.00291934 1.228205852
94.02874017 1.258547486
95.01275576 0.7765210931
96.05562361 10.64441932
99.04405588 1.026940483
100.0505382 0.7880351759
112.0393049 5.192230658
122.0348882 1.751422651
124.0505382 1.22757216
135.0552893 1.781495163
139.0614373 0.9946614425
150.0661883 0.8540011784
152.0818384 14.70020123
153.0658539 4.392111608
170.092403 2.82588158
195.087652 1.724312142

Name: +ve in-silico MS/MS by CFM-ID for HJKGXPFPXHFTJW-UHFFFAOYSA-N
ID: HJKGXPFPXHFTJW-UHFFFAOYSA-N
Comment: Energy0
Num peaks: 6
165.0407018 7.161774257
196.0716676 1.791177384
214.0822323 2.119001695
221.0669166 11.23042796
239.0774813 56.26351446
257.0880459 16.36936694

Name: +ve in-silico MS/MS by CFM-ID for HJKGXPFPXHFTJW-UHFFFAOYSA-N
ID: HJKGXPFPXHFTJW-UHFFFAOYSA-N
Comment: Energy1
Num peaks: 9
122.0348882 8.856713927
140.0454529 3.070794625
165.0407018 33.91912433
167.0563519 4.078155609
196.0716676 3.647111247
214.0822323 3.727607875
221.0669166 5.225949303
239.0774813 12.9541717
257.0880459 4.70110624

Name: +ve in-silico MS/MS by CFM-ID for HJKGXPFPXHFTJW-UHFFFAOYSA-N
ID: HJKGXPFPXHFTJW-UHFFFAOYSA-N
Comment: Energy2
Num peaks: 14
40.01817548 3.191622595
53.01342445 1.197590603
96.05562361 3.159526951
113.0345538 6.986118751
122.0348882 28.05682807
138.0298028 1.256494478
148.0141527 4.07140326
149.0457872 2.705203433
150.0298028 2.318669057
165.0407018 20.93936143
167.0563519 1.555250334
168.076753 1.72464991
196.0716676 1.358163256
221.0669166 1.524092093

Name: +ve in-silico MS/MS by CFM-ID for ZYPQVHSTDPAICH-UHFFFAOYSA-N
ID: ZYPQVHSTDPAICH-UHFFFAOYSA-N
Comment: Energy0
Num peaks: 6
88.03930485 7.34555953
142.0611029 15.06596228
171.087652 19.57949293
199.0825666 5.959066162
200.0665822 7.251036458
217.0931313 25.22780289

Name: +ve in-silico MS/MS by CFM-ID for ZYPQVHSTDPAICH-UHFFFAOYSA-N
ID: ZYPQVHSTDPAICH-UHFFFAOYSA-N
Comment: Energy1
Num peaks: 16
70.02874017 1.99016942
87.05528926 2.462497779
99.05528926 1.972558986
103.0502039 2.228364957
113.0345538 1.330986822
125.0345538 8.564815429
130.0611029 3.135909902
142.0611029 31.16225746
144.076753 2.028497946
154.0611029 6.409609188
156.076753 1.439860418
171.087652 8.517775127
182.0560175 1.863028527
183.0400331 1.512868528
200.0665822 5.029348427
217.0931313 1.552293279

Name: +ve in-silico MS/MS by CFM-ID for ZYPQVHSTDPAICH-UHFFFAOYSA-N
ID: ZYPQVHSTDPAICH-UHFFFAOYSA-N
Comment: Energy2
Num peaks: 17
41.00219107 4.882478656
42.03382555 30.14238452
43.01784114 5.903203304
43.02907452 1.758820342
44.04947561 3.343187957
45.0334912 1.886624453
57.04472458 3.636669249
59.06037464 3.94647824
70.02874017 1.967493016
71.01275576 1.42302302
87.05528926 1.458492213
88.03930485 3.93449188
112.0505382 1.444644243
124.0505382 1.59283135
125.0345538 5.484469693
130.0611029 3.029791333
142.0611029 4.305617675

Name: +ve in-silico MS/MS by CFM-ID for AMUVSNWKQONDGD-UHFFFAOYSA-N
ID: AMUVSNWKQONDGD-UHFFFAOYSA-N
Comment: Energy0
Num peaks: 6
165.0407018 5.580815378
178.0611029 0.9211127766
196.0716676 6.168633387
203.0563519 2.680411022
221.0669166 30.61445348
239.0774813 48.35770191

Name: +ve in-silico MS/MS by CFM-ID for AMUVSNWKQONDGD-UHFFFAOYSA-N
ID: AMUVSNWKQONDGD-UHFFFAOYSA-N
Comment: Energy1
Num peaks: 16
43.01784114 1.784838246
97.0396392 1.263936237
122.0348882 4.145001441
138.0298028 2.083848946
140.0454529 4.589533929
153.0407018 1.425548509
165.0407018 13.87825554
167.0563519 2.53243729
168.076753 3.045380033
178.0611029 3.067650488
194.0560175 1.621184594
196.0716676 8.019428421
203.0563519 5.152466188
211.0825666 1.006697363
221.0669166 15.56281073
239.0774813 11.35738192

Name: +ve in-silico MS/MS by CFM-ID for AMUVSNWKQONDGD-UHFFFAOYSA-N
ID: AMUVSNWKQONDGD-UHFFFAOYSA-N
Comment: Energy2
Num peaks: 21
40.01817548 3.426328944
53.01342445 1.528184095
55.02907452 0.9362305222
69.04472458 1.194116683
81.04472458 1.045805379
96.05562361 2.993992021
113.0345538 6.183923581
122.0348882 26.11362028
124.0505382 1.751243182
138.0298028 1.182631138
139.0502039 1.445732858
148.0141527 3.542584555
149.0457872 2.952212157
150.0298028 2.504578352
150.0661883 1.323612526
151.0502039 1.413854444
165.0407018 16.66669459
167.0563519 1.011333242
168.076753 0.9305957769
178.0611029 1.287805687
203.0563519 1.34830477

Name: +ve in-silico MS/MS by CFM-ID for MPJXQORCVXFCPZ-UHFFFAOYSA-N
ID: MPJXQORCVXFCPZ-UHFFFAOYSA-N
Comment: Energy0
Num peaks: 6
144.0807757 3.67862874
172.0756904 12.15948757
174.0913404 1.325080023
199.0865894 3.669891737
200.070605 33.88538537
217.0971541 36.27883789

Name: +ve in-silico MS/MS by CFM-ID for MPJXQORCVXFCPZ-UHFFFAOYSA-N
ID: MPJXQORCVXFCPZ-UHFFFAOYSA-N
Comment: Energy1
Num peaks: 9
83.01275576 1.900681771
118.0651257 6.877236909
144.0807757 7.291260804
172.0756904 12.83717525
174.0913404 3.342813465
182.0600403 4.861550242
199.0865894 5.786955742
200.070605 29.16354207
217.0971541 8.856987772

Name: +ve in-silico MS/MS by CFM-ID for MPJXQORCVXFCPZ-UHFFFAOYSA-N
ID: MPJXQORCVXFCPZ-UHFFFAOYSA-N
Comment: Energy2
Num peaks: 20
49.00727645 1.814353195
53.00219107 2.525311803
55.01784114 1.892226249
104.0494756 1.115292831
115.0542266 4.093650301
116.0494756 1.227880476
117.0698767 5.686061608
118.0651257 3.769805405
127.0542266 1.951094154
128.0494756 11.01079998
129.0698767 1.736979878
130.0651257 4.68811013
140.0494756 3.400571897
142.0651257 9.547377565
144.0807757 12.3179224
145.0647913 1.521196368
146.0964258 2.325382205
156.0443902 2.208267314
156.0807757 2.7610096
172.0756904 4.67329616

Name: +ve in-silico MS/MS by CFM-ID for MKBFSAFETMLWIR-UHFFFAOYSA-N
ID: MKBFSAFETMLWIR-UHFFFAOYSA-N
Comment: Energy0
Num peaks: 6
105.0334912 17.03558302
136.0393049 2.102516335
153.0658539 2.601040555
239.081504 1.795503388
240.0655196 33.14038669
257.0920687 37.77371603

Name: +ve in-silico MS/MS by CFM-ID for MKBFSAFETMLWIR-UHFFFAOYSA-N
ID: MKBFSAFETMLWIR-UHFFFAOYSA-N
Comment: Energy1
Num peaks: 6
79.05422664 2.058306163
105.0334912 42.80692791
136.0393049 4.628307018
214.086255 9.303257811
240.0655196 22.911456
257.0920687 4.862441819

Name: +ve in-silico MS/MS by CFM-ID for MKBFSAFETMLWIR-UHFFFAOYSA-N
ID: MKBFSAFETMLWIR-UHFFFAOYSA-N
Comment: Energy2
Num peaks: 9
39.02292652 3.10926388
49.00727645 9.409680491
51.02292652 8.343607118
63.02292652 10.1639263
79.01784114 2.307831553
79.05422664 6.599852835
89.00219107 1.743262898
105.0334912 36.36780451
136.0393049 2.514378668

Name: +ve in-silico MS/MS by CFM-ID for PUCYTZWLKQEVOK-UHFFFAOYSA-N
ID: PUCYTZWLKQEVOK-UHFFFAOYSA-N
Comment: Energy0
Num peaks: 6
97.05087258 33.28638222
99.06652264 6.945027343
125.0457872 2.114945994
143.0563519 10.76211661
213.0982167 31.56009655
257.0880459 5.530017726

Name: +ve in-silico MS/MS by CFM-ID for PUCYTZWLKQEVOK-UHFFFAOYSA-N
ID: PUCYTZWLKQEVOK-UHFFFAOYSA-N
Comment: Energy1
Num peaks: 6
62.02365479 2.275739405
97.05087258 54.42785671
99.06652264 9.624316224
125.0457872 7.121299682
143.0563519 9.541483088
213.0982167 5.030457491

Name: +ve in-silico MS/MS by CFM-ID for PUCYTZWLKQEVOK-UHFFFAOYSA-N
ID: PUCYTZWLKQEVOK-UHFFFAOYSA-N
Comment: Energy2
Num peaks: 8
43.02907452 3.141524693
57.04472458 3.499979748
72.05562361 1.817453096
82.03997355 3.593539674
84.05562361 1.825830432
97.05087258 57.23258507
99.06652264 7.840972824
125.0457872 2.483880299

Name: +ve in-silico MS/MS by CFM-ID for YSAWQWVKLNLTGR-UHFFFAOYSA-N
ID: YSAWQWVKLNLTGR-UHFFFAOYSA-N
Comment: Energy0
Num peaks: 6
198.0549549 1.275396776
209.0709393 3.780053536
211.0865894 1.424946599
221.0709393 1.127967893
223.0502039 0.8766868332
239.081504 87.66507762

Name: +ve in-silico MS/MS by CFM-ID for YSAWQWVKLNLTGR-UHFFFAOYSA-N
ID: YSAWQWVKLNLTGR-UHFFFAOYSA-N
Comment: Energy1
Num peaks: 6
198.0549549 4.72179017
209.0709393 7.781507065
211.0865894 4.639005919
221.0709393 2.573713563
222.0549549 4.202643013
239.081504 57.14648727

Name: +ve in-silico MS/MS by CFM-ID for YSAWQWVKLNLTGR-UHFFFAOYSA-N
ID: YSAWQWVKLNLTGR-UHFFFAOYSA-N
Comment: Energy2
Num peaks: 28
27.02292652 1.201942502
42.03382555 2.389212216
57.04472458 4.254516061
63.02292652 1.203807449
129.0334912 2.59765145
142.0287402 2.568104312
143.0491413 3.790915175
144.0443902 1.729776047
155.0491413 5.408050936
156.0443902 4.383230154
166.0651257 1.339124809
170.0600403 5.77022718
180.0443902 1.456914013
183.0552893 2.230947754
192.0443902 1.360549122
193.0760247 2.664665295
194.0600403 2.80828713
195.0552893 1.848475226
196.0393049 6.370777041
197.0709393 2.211611663
198.0549549 4.780085182
204.0443902 2.281138232
209.0709393 6.883098722
211.0865894 2.459463392
213.0658539 1.49340899
221.0709393 2.446153839
222.0549549 1.139425436
223.0502039 1.775118458

Name: +ve in-silico MS/MS by CFM-ID for NKVFYAKHWUPZRB-UHFFFAOYSA-N
ID: NKVFYAKHWUPZRB-UHFFFAOYSA-N
Comment: Energy0
Num peaks: 6
198.0549549 4.661521734
210.0549549 2.182563185
212.070605 1.747170684
221.0709393 1.946006513
222.0549549 2.910071334
239.081504 83.23282667

Name: +ve in-silico MS/MS by CFM-ID for NKVFYAKHWUPZRB-UHFFFAOYSA-N
ID: NKVFYAKHWUPZRB-UHFFFAOYSA-N
Comment: Energy1
Num peaks: 6
158.0600403 2.226841775
209.0709393 2.462696202
211.0865894 25.83872328
221.0709393 2.549992454
222.0549549 7.127906737
239.081504 42.82300446

Name: +ve in-silico MS/MS by CFM-ID for NKVFYAKHWUPZRB-UHFFFAOYSA-N
ID: NKVFYAKHWUPZRB-UHFFFAOYSA-N
Comment: Energy2
Num peaks: 23
39.02292652 2.156865232
143.0603746 1.171009841
144.0443902 10.07498248
146.0600403 1.717074237
156.0443902 4.265817683
157.0760247 1.102339915
168.0443902 8.074734663
170.0600403 13.48131364
171.0552893 1.102720317
172.0393049 2.169358585
182.0600403 1.982337129
183.0552893 3.271693986
185.0709393 2.760266047
193.0396392 1.649527769
193.0760247 1.307099409
194.0600403 3.0609484
195.0552893 2.068919557
198.0549549 8.368151411
207.0552893 2.006713366
211.0865894 1.990303479
221.0709393 3.2266036
222.0549549 2.027824884
223.0502039 1.116288601

Name: +ve in-silico MS/MS by CFM-ID for STANSFXAGIROSS-UHFFFAOYSA-N
ID: STANSFXAGIROSS-UHFFFAOYSA-N
Comment: Energy0
Num peaks: 6
185.0709393 0.7128896393
210.0549549 0.9864604618
212.070605 2.859128952
221.0709393 2.01071274
222.0549549 1.684853123
239.081504 87.25794512

Name: +ve in-silico MS/MS by CFM-ID for STANSFXAGIROSS-UHFFFAOYSA-N
ID: STANSFXAGIROSS-UHFFFAOYSA-N
Comment: Energy1
Num peaks: 7
39.02292652 2.522125608
209.0709393 2.033605799
210.0549549 2.719736536
211.0865894 10.97087373
212.070605 5.599318647
221.0709393 3.01681554
239.081504 54.78351797

Name: +ve in-silico MS/MS by CFM-ID for STANSFXAGIROSS-UHFFFAOYSA-N
ID: STANSFXAGIROSS-UHFFFAOYSA-N
Comment: Energy2
Num peaks: 31
39.02292652 3.959620039
41.03857658 3.301830287
51.02292652 1.493343888
53.00219107 1.112759595
65.00219107 1.898752907
141.0447246 2.513622436
143.0603746 6.463635813
144.0443902 6.149673629
145.0396392 1.140856064
156.0443902 1.221191882
157.0760247 1.309787085
158.0600403 1.394403268
168.0443902 2.986612041
170.0600403 1.095672986
171.0552893 7.273340206
173.0709393 1.429247165
183.0552893 4.074595005
184.0756904 1.295040419
185.0709393 4.018174211
193.0396392 2.809048516
193.0760247 1.237645296
194.0600403 2.047806884
195.0552893 4.268141025
197.0345538 2.096256851
197.0709393 1.512414116
207.0552893 1.282685272
211.0502039 2.548427187
211.0865894 1.798491776
213.0658539 1.084503197
221.0709393 1.461673251
223.0502039 1.245461701

Name: +ve in-silico MS/MS by CFM-ID for JECYZNMYWOVCLN-UHFFFAOYSA-N
ID: JECYZNMYWOVCLN-UHFFFAOYSA-N
Comment: Energy0
Num peaks: 6
198.0549549 0.8615109829
210.0549549 5.247887442
212.070605 1.871410454
221.0709393 1.979768373
222.0549549 2.405896061
239.081504 85.97790935

Name: +ve in-silico MS/MS by CFM-ID for JECYZNMYWOVCLN-UHFFFAOYSA-N
ID: JECYZNMYWOVCLN-UHFFFAOYSA-N
Comment: Energy1
Num peaks: 6
210.0549549 5.840404142
211.0865894 11.56402577
212.070605 9.01060453
221.0709393 2.924535314
222.0549549 3.19838507
239.081504 53.39871467

Name: +ve in-silico MS/MS by CFM-ID for JECYZNMYWOVCLN-UHFFFAOYSA-N
ID: JECYZNMYWOVCLN-UHFFFAOYSA-N
Comment: Energy2
Num peaks: 27
39.02292652 3.084145028
144.0443902 2.026012073
154.0287402 2.51502146
156.0443902 2.598939389
158.0600403 1.696020214
168.0443902 6.774745362
170.0600403 2.74096398
171.0552893 1.698218309
182.0600403 7.122695132
183.0552893 3.877947119
184.0756904 1.548492224
185.0709393 3.149368782
193.0396392 2.757664508
193.0760247 2.548522126
194.0600403 5.432726268
195.0552893 3.527287828
197.0709393 1.754706747
198.0549549 2.617319316
207.0552893 3.137858451
209.0709393 1.779251192
210.0549549 3.00395749
211.0502039 1.673115725
211.0865894 4.380632996
212.070605 1.773280187
221.0709393 4.434491069
222.0549549 1.944758559
223.0502039 1.540318535

Name: +ve in-silico MS/MS by CFM-ID for RYHGIJPRHUAXOH-UHFFFAOYSA-N
ID: RYHGIJPRHUAXOH-UHFFFAOYSA-N
Comment: Energy0
Num peaks: 6
185.0709393 1.361743954
198.0549549 1.523946072
212.070605 2.627837172
221.0709393 2.011535208
222.0549549 2.450388754
239.081504 86.81632524

Name: +ve in-silico MS/MS by CFM-ID for RYHGIJPRHUAXOH-UHFFFAOYSA-N
ID: RYHGIJPRHUAXOH-UHFFFAOYSA-N
Comment: Energy1
Num peaks: 6
209.0709393 2.838561211
210.0549549 2.89924914
211.0865894 22.76241921
212.070605 5.127073097
221.0709393 2.698633526
239.081504 46.8912589

Name: +ve in-silico MS/MS by CFM-ID for RYHGIJPRHUAXOH-UHFFFAOYSA-N
ID: RYHGIJPRHUAXOH-UHFFFAOYSA-N
Comment: Energy2
Num peaks: 28
39.02292652 4.159836232
40.01817548 1.964959924
141.0447246 1.068164422
144.0443902 9.198750771
146.0600403 1.732819973
154.0287402 3.388091777
156.0443902 3.376328459
157.0760247 1.322010319
158.0600403 4.272077826
168.0443902 5.304706279
170.0600403 4.999058036
171.0552893 1.873151504
182.0600403 1.831994896
183.0552893 5.152616441
184.0756904 1.694419021
185.0709393 4.66608352
193.0396392 2.3904782
193.0760247 1.364107196
194.0600403 2.836604013
195.0552893 2.211475776
198.0549549 2.53737716
207.0552893 1.96559157
209.0709393 1.190023473
210.0549549 1.573407694
211.0502039 1.344977522
211.0865894 2.447970647
212.070605 1.280986945
221.0709393 3.756374386

Name: +ve in-silico MS/MS by CFM-ID for WQBAUKYXOIHMCS-UHFFFAOYSA-N
ID: WQBAUKYXOIHMCS-UHFFFAOYSA-N
Comment: Energy0
Num peaks: 6
183.0552893 4.92690542
210.0549549 0.9532571853
212.070605 2.767217193
221.0709393 1.982723645
222.0549549 1.650505953
239.081504 85.386826

Name: +ve in-silico MS/MS by CFM-ID for WQBAUKYXOIHMCS-UHFFFAOYSA-N
ID: WQBAUKYXOIHMCS-UHFFFAOYSA-N
Comment: Energy1
Num peaks: 6
209.0709393 2.561035656
210.0549549 2.217677649
211.0865894 30.90920154
212.070605 4.214917543
221.0709393 2.569095809
239.081504 43.17808901

Name: +ve in-silico MS/MS by CFM-ID for WQBAUKYXOIHMCS-UHFFFAOYSA-N
ID: WQBAUKYXOIHMCS-UHFFFAOYSA-N
Comment: Energy2
Num peaks: 25
39.02292652 2.802876393
141.0447246 2.172321824
144.0443902 3.480647594
153.0447246 1.884067699
155.0603746 4.503430044
156.0443902 2.799739804
168.0443902 4.307671174
170.0600403 4.184484362
171.0552893 2.5694586
182.0600403 2.994708927
183.0552893 7.284437339
184.0756904 3.277054977
185.0709393 1.40957044
193.0396392 3.144409607
193.0760247 2.46765539
194.0600403 5.301903238
195.0552893 3.706096108
198.0549549 2.018273797
207.0552893 2.906294026
209.0709393 2.116191483
210.0549549 2.153093099
211.0865894 4.077366094
212.070605 2.320997439
221.0709393 5.090795046
222.0549549 1.90240626

Name: +ve in-silico MS/MS by CFM-ID for CGYWOBBXUWKACB-UHFFFAOYSA-N
ID: CGYWOBBXUWKACB-UHFFFAOYSA-N
Comment: Energy0
Num peaks: 6
198.0549549 0.8074166765
210.0549549 0.9850450689
212.070605 2.85952101
221.0709393 2.003805038
222.0549549 1.683711143
239.081504 87.23359165

Name: +ve in-silico MS/MS by CFM-ID for CGYWOBBXUWKACB-UHFFFAOYSA-N
ID: CGYWOBBXUWKACB-UHFFFAOYSA-N
Comment: Energy1
Num peaks: 9
39.02292652 2.900787849
41.03857658 3.496987221
43.05422664 3.304862623
183.0552893 6.149836505
210.0549549 2.341766162
211.0865894 10.81097744
212.070605 4.814027
221.0709393 2.638484293
239.081504 45.70826752

Name: +ve in-silico MS/MS by CFM-ID for CGYWOBBXUWKACB-UHFFFAOYSA-N
ID: CGYWOBBXUWKACB-UHFFFAOYSA-N
Comment: Energy2
Num peaks: 31
39.02292652 2.929617254
41.03857658 3.553414857
43.05422664 4.997849833
49.00727645 4.463955273
65.00219107 2.111578119
129.0447246 1.779607081
141.0447246 2.60871053
144.0443902 2.196607311
153.0447246 2.017129171
155.0603746 4.818494083
156.0443902 1.778753285
168.0443902 3.655757751
170.0600403 2.455104777
171.0552893 1.941689919
182.0600403 1.493964621
183.0552893 7.155583227
184.0756904 1.870516276
185.0709393 2.57176589
193.0396392 2.726506678
193.0760247 1.319247862
194.0600403 2.195921202
195.0552893 3.489112673
197.0345538 1.732267275
197.0709393 1.693326132
207.0552893 1.407782286
209.0709393 1.213564574
210.0549549 1.424134841
211.0502039 1.745659209
211.0865894 2.260694253
212.070605 1.295495867
221.0709393 1.352946809

Name: +ve in-silico MS/MS by CFM-ID for VJUSZJNAFJABTD-UHFFFAOYSA-N
ID: VJUSZJNAFJABTD-UHFFFAOYSA-N
Comment: Energy0
Num peaks: 6
39.02292652 1.044083133
41.03857658 3.02672318
212.070605 1.351189651
221.0709393 48.26042228
222.0549549 0.9799493221
239.081504 41.52349404

Name: +ve in-silico MS/MS by CFM-ID for VJUSZJNAFJABTD-UHFFFAOYSA-N
ID: VJUSZJNAFJABTD-UHFFFAOYSA-N
Comment: Energy1
Num peaks: 8
39.02292652 2.802687464
41.03857658 2.425029694
183.0552893 5.009212988
195.0552893 3.698772923
209.0709393 5.662011891
211.0865894 5.221103941
221.0709393 36.55707497
239.081504 18.73042801

Name: +ve in-silico MS/MS by CFM-ID for VJUSZJNAFJABTD-UHFFFAOYSA-N
ID: VJUSZJNAFJABTD-UHFFFAOYSA-N
Comment: Energy2
Num peaks: 18
39.02292652 10.47194411
41.03857658 8.117410747
49.00727645 11.74841625
51.02292652 3.249684076
155.0603746 1.297900364
171.0552893 2.071301384
179.0603746 1.18814845
183.0552893 3.159580402
185.0709393 1.335854522
193.0396392 4.771257937
193.0760247 3.816503468
194.0600403 6.627051469
195.0552893 7.890581048
197.0345538 1.641489016
198.0549549 1.192669844
211.0502039 1.161888447
221.0709393 9.725625317
223.0502039 1.217541445

Name: +ve in-silico MS/MS by CFM-ID for GENWNNKNPYPPHR-UHFFFAOYSA-N
ID: GENWNNKNPYPPHR-UHFFFAOYSA-N
Comment: Energy0
Num peaks: 6
142.0651257 9.494724349
171.0916748 33.0541405
182.0600403 3.81106094
199.0865894 4.970842371
200.070605 7.768702666
217.0971541 24.41583349

Name: +ve in-silico MS/MS by CFM-ID for GENWNNKNPYPPHR-UHFFFAOYSA-N
ID: GENWNNKNPYPPHR-UHFFFAOYSA-N
Comment: Energy1
Num peaks: 6
142.0651257 7.9143254
144.0807757 3.894490502
154.0651257 20.64470906
171.0916748 44.6155448
200.070605 2.004739917
217.0971541 3.859718016

Name: +ve in-silico MS/MS by CFM-ID for GENWNNKNPYPPHR-UHFFFAOYSA-N
ID: GENWNNKNPYPPHR-UHFFFAOYSA-N
Comment: Energy2
Num peaks: 16
28.01817548 1.65930785
40.01817548 1.82340315
42.03382555 1.773337978
49.00727645 1.27590939
102.0338255 1.299029653
115.0542266 6.895344381
116.0494756 1.627545152
117.0698767 2.834454623
128.0494756 5.043116992
130.0651257 9.014979925
142.0651257 27.81145046
144.0807757 6.675723344
146.0964258 2.892773218
154.0651257 3.790253474
155.0603746 2.017378276
171.0916748 3.846190701

Name: +ve in-silico MS/MS by CFM-ID for HOUPKIVGODCOFY-UHFFFAOYSA-N
ID: HOUPKIVGODCOFY-UHFFFAOYSA-N
Comment: Energy0
Num peaks: 6
130.0611029 4.514298187
142.0611029 15.92037373
171.087652 20.86720684
199.0825666 6.506620033
200.0665822 6.739969828
217.0931313 27.76010068

Name: +ve in-silico MS/MS by CFM-ID for HOUPKIVGODCOFY-UHFFFAOYSA-N
ID: HOUPKIVGODCOFY-UHFFFAOYSA-N
Comment: Energy1
Num peaks: 14
58.02874017 5.017269953
87.05528926 3.189185567
88.03930485 1.982473689
113.0345538 3.331663448
124.0505382 1.413076975
125.0345538 5.433319565
130.0611029 8.264077661
142.0611029 30.34128679
144.076753 1.936103361
154.0611029 4.601385379
171.087652 7.831016045
182.0560175 1.532847402
200.0665822 4.270271595
217.0931313 1.414545875

Name: +ve in-silico MS/MS by CFM-ID for HOUPKIVGODCOFY-UHFFFAOYSA-N
ID: HOUPKIVGODCOFY-UHFFFAOYSA-N
Comment: Energy2
Num peaks: 20
41.00219107 1.442787788
42.03382555 13.08211426
43.01784114 2.677789346
43.02907452 1.546582878
44.04947561 4.691658808
57.04472458 2.784567105
59.06037464 5.536451775
70.02874017 1.57657269
84.00800472 1.832691569
86.02365479 3.264814005
88.03930485 3.105986685
100.0505382 1.567967147
112.0505382 7.004825404
113.0345538 8.190410371
115.0502039 1.469601388
124.0505382 2.308347503
125.0345538 4.879439651
126.0661883 2.365775981
130.0611029 7.868387881
142.0611029 4.193131246

Name: +ve in-silico MS/MS by CFM-ID for HGMJBMFXMKQMOK-UHFFFAOYSA-N
ID: HGMJBMFXMKQMOK-UHFFFAOYSA-N
Comment: Energy0
Num peaks: 6
83.01031114 19.77634741
85.02596121 4.953554121
139.0614373 3.744761078
219.0688084 4.226091491
221.064472 2.611452887
239.0750366 51.17312162

Name: +ve in-silico MS/MS by CFM-ID for HGMJBMFXMKQMOK-UHFFFAOYSA-N
ID: HGMJBMFXMKQMOK-UHFFFAOYSA-N
Comment: Energy1
Num peaks: 13
71.06037464 5.885275648
83.01031114 27.94870736
86.07127368 3.161450089
114.0661883 1.369339259
139.0614373 6.030030543
151.0113738 1.490627809
155.0563519 1.639584589
194.0171874 3.60968243
196.069223 7.866476998
211.080122 1.507271961
219.0688084 1.743753734
221.064472 3.364370233
239.0750366 15.43521763

Name: +ve in-silico MS/MS by CFM-ID for HGMJBMFXMKQMOK-UHFFFAOYSA-N
ID: HGMJBMFXMKQMOK-UHFFFAOYSA-N
Comment: Energy2
Num peaks: 17
15.02292652 1.943759092
26.00252542 1.765131114
44.0130901 4.149862159
56.0130901 1.644839443
57.04472458 2.842011235
63.00408289 1.671382104
65.01973296 4.022406066
68.99466108 9.293527838
69.04472458 3.602124089
71.06037464 6.930274841
73.07602471 1.625959152
83.01031114 27.50270143
85.02596121 6.627967581
106.0098965 1.819419549
126.0161248 1.903379691
139.0614373 1.149378855
155.0563519 1.533341754

Name: +ve in-silico MS/MS by CFM-ID for RNBKTBZZAAYREL-UHFFFAOYSA-N
ID: RNBKTBZZAAYREL-UHFFFAOYSA-N
Comment: Energy0
Num peaks: 10
61.02840582 5.046023973
129.0182351 2.307504895
147.0287997 4.735157974
159.0287997 4.593854535
161.0444498 7.499033822
177.0393644 6.394722934
179.0550145 9.188993929
203.0550145 8.876120201
221.0655792 16.3037469
239.0761439 15.96456456

Name: +ve in-silico MS/MS by CFM-ID for RNBKTBZZAAYREL-UHFFFAOYSA-N
ID: RNBKTBZZAAYREL-UHFFFAOYSA-N
Comment: Energy1
Num peaks: 17
43.01784114 2.971738029
59.01275576 5.70773376
61.02840582 17.06133256
63.04405588 3.227709633
87.00767038 4.752176508
117.0182351 4.067071454
119.0338851 2.694115124
131.0338851 2.608204969
133.0495352 4.306246951
147.0287997 2.828354515
159.0287997 2.883760384
161.0444498 8.238544559
175.0600999 2.463252932
177.0393644 2.169420595
179.0550145 6.11943128
203.0550145 3.939951452
221.0655792 4.324952571

Name: +ve in-silico MS/MS by CFM-ID for RNBKTBZZAAYREL-UHFFFAOYSA-N
ID: RNBKTBZZAAYREL-UHFFFAOYSA-N
Comment: Energy2
Num peaks: 17
29.00219107 1.571524295
31.01784114 2.713964451
41.00219107 2.99536626
43.01784114 9.319907165
45.0334912 6.399532215
56.99710569 5.804495395
59.01275576 5.31793239
61.02840582 11.47819679
63.04405588 2.065905135
84.99202031 3.165015152
87.00767038 4.759583543
101.0233204 5.189516827
129.0182351 5.108649309
131.0338851 3.862261207
147.0287997 4.65590859
159.0287997 3.219901319
161.0444498 2.816968152

Name: +ve in-silico MS/MS by CFM-ID for KZWAMIYHIFEDMM-UHFFFAOYSA-N
ID: KZWAMIYHIFEDMM-UHFFFAOYSA-N
Comment: Energy0
Num peaks: 6
214.086255 2.192575103
227.081504 1.730184968
229.0971541 2.188510309
239.081504 1.264102268
240.0655196 14.46617036
257.0920687 73.48811072

Name: +ve in-silico MS/MS by CFM-ID for KZWAMIYHIFEDMM-UHFFFAOYSA-N
ID: KZWAMIYHIFEDMM-UHFFFAOYSA-N
Comment: Energy1
Num peaks: 12
87.04405588 2.240174275
110.0236548 2.582188948
146.0600403 3.657841553
171.0552893 5.380623348
185.0709393 3.554523869
211.0865894 2.065916122
214.086255 2.76151792
227.081504 4.240477604
229.0971541 8.282625255
239.081504 3.114446885
240.0655196 11.58646654
257.0920687 32.37756252

Name: +ve in-silico MS/MS by CFM-ID for KZWAMIYHIFEDMM-UHFFFAOYSA-N
ID: KZWAMIYHIFEDMM-UHFFFAOYSA-N
Comment: Energy2
Num peaks: 31
40.01817548 6.572047497
42.03382555 2.927381016
44.99710569 1.131701706
47.01275576 2.313677437
50.00252542 1.102858589
52.01817548 4.26630658
54.03382555 2.076566385
56.0130901 1.120421138
64.01817548 2.386089278
65.99744004 1.236371253
66.03382555 2.934908094
70.02874017 1.107251591
98.02365479 2.437415613
101.0385766 3.328386176
110.0236548 2.353087234
116.0494756 2.040019697
120.0443902 1.754859577
128.0494756 1.076149204
142.0651257 1.857723446
157.0760247 1.186202101
158.0600403 2.392368418
167.0603746 2.010290193
171.0552893 2.906042202
183.0552893 4.743428275
185.0709393 3.109332747
195.0916748 1.495748935
196.0756904 1.629663314
210.0549549 1.29600491
211.0865894 2.557705061
239.081504 1.756556576
240.0655196 4.975455215

Name: +ve in-silico MS/MS by CFM-ID for DEFBBUVPEABQEL-UHFFFAOYSA-N
ID: DEFBBUVPEABQEL-UHFFFAOYSA-N
Comment: Energy0
Num peaks: 6
47.01275576 0.4678553362
211.0865894 0.3961224297
227.081504 1.48380827
229.0971541 0.6538213489
240.0655196 3.433766548
257.0920687 92.25090657

Name: +ve in-silico MS/MS by CFM-ID for DEFBBUVPEABQEL-UHFFFAOYSA-N
ID: DEFBBUVPEABQEL-UHFFFAOYSA-N
Comment: Energy1
Num peaks: 6
211.0865894 5.91007273
225.0658539 2.053435727
227.081504 5.929196515
229.0971541 2.275325467
240.0655196 6.176439445
257.0920687 64.43892428

Name: +ve in-silico MS/MS by CFM-ID for DEFBBUVPEABQEL-UHFFFAOYSA-N
ID: DEFBBUVPEABQEL-UHFFFAOYSA-N
Comment: Energy2
Num peaks: 23
42.03382555 1.126748497
47.01275576 3.243528061
52.01817548 5.275388544
54.03382555 4.237662148
66.03382555 4.681050504
158.0600403 6.296186246
160.0756904 2.751840312
170.0600403 2.731365143
183.0552893 2.377318764
184.0756904 6.608491344
185.0709393 4.889409504
195.0552893 1.60615725
195.0916748 2.46796147
196.0756904 2.891300982
197.0709393 1.654720213
199.0865894 2.059625514
210.0549549 1.485009165
211.0865894 11.94907607
213.1022395 3.911513039
227.081504 1.47358387
240.0655196 3.982481734
241.0607686 1.311669554
257.0920687 2.017623613

Name: +ve in-silico MS/MS by CFM-ID for NNLZBVFSCVTSLA-UHFFFAOYSA-N
ID: NNLZBVFSCVTSLA-UHFFFAOYSA-N
Comment: Energy0
Num peaks: 12
61.02840582 3.628432043
63.04405588 1.424127342
71.01275576 1.923614055
129.0546206 1.854436975
147.0651853 2.215955865
175.0600999 1.118064421
177.0393644 1.425863474
193.0706646 2.459099397
203.0550145 8.291774147
207.0499291 1.311472192
221.0655792 24.60058456
239.0761439 30.63306702

Name: +ve in-silico MS/MS by CFM-ID for NNLZBVFSCVTSLA-UHFFFAOYSA-N
ID: NNLZBVFSCVTSLA-UHFFFAOYSA-N
Comment: Energy1
Num peaks: 23
43.01784114 4.141708074
45.0334912 2.871475393
61.02840582 6.489546259
63.04405588 4.331871448
71.01275576 2.397162731
73.02840582 2.844233365
75.04405588 1.226287588
83.01275576 1.147779463
85.02840582 2.425721757
87.00767038 0.9795564441
99.00767038 0.9677557545
101.0233204 1.713721128
103.0389705 1.669633408
115.0389705 2.291730458
131.0338851 1.383053873
159.0287997 2.899396648
161.0444498 1.268553146
175.0600999 3.591291881
177.0393644 2.311855235
193.0706646 3.146586643
203.0550145 11.99359259
221.0655792 12.81620292
239.0761439 5.583851877

Name: +ve in-silico MS/MS by CFM-ID for NNLZBVFSCVTSLA-UHFFFAOYSA-N
ID: NNLZBVFSCVTSLA-UHFFFAOYSA-N
Comment: Energy2
Num peaks: 25
29.00219107 1.04423705
31.01784114 1.882140313
41.00219107 2.296802004
43.01784114 6.861791446
44.99710569 1.057396122
45.0334912 4.302668404
53.00219107 5.147364335
57.0334912 5.585642078
59.01275576 1.763925827
59.04914126 6.088264195
61.02840582 6.667930704
63.04405588 1.572042901
71.01275576 5.87603941
73.02840582 6.703910024
75.04405588 3.363480561
87.00767038 1.669165445
89.02332044 1.78098416
105.0182351 1.55993684
131.0338851 1.618673334
149.0444498 1.123764197
159.0287997 2.482581774
161.0444498 3.998898411
163.0600999 1.639681961
175.0600999 1.293105904
203.0550145 2.740057682

Name: +ve in-silico MS/MS by CFM-ID for ZETOJMHORNFQDX-UHFFFAOYSA-N
ID: ZETOJMHORNFQDX-UHFFFAOYSA-N
Comment: Energy0
Num peaks: 8
42.03382555 4.411510988
44.04947561 31.09951716
46.06512568 4.009252726
70.06512568 4.092647249
98.0600403 2.602072071
114.0549549 3.798521111
116.070605 23.78244465
257.0896993 8.053479291

Name: +ve in-silico MS/MS by CFM-ID for ZETOJMHORNFQDX-UHFFFAOYSA-N
ID: ZETOJMHORNFQDX-UHFFFAOYSA-N
Comment: Energy1
Num peaks: 11
44.04947561 24.79289474
46.06512568 4.807538518
70.06512568 8.458267588
71.01275576 3.10402629
72.08077574 3.317644779
73.02840582 2.507488544
75.04405588 2.266286125
98.0600403 3.316939257
102.0549549 2.415229988
114.0549549 2.671721705
116.070605 22.34798411

Name: +ve in-silico MS/MS by CFM-ID for ZETOJMHORNFQDX-UHFFFAOYSA-N
ID: ZETOJMHORNFQDX-UHFFFAOYSA-N
Comment: Energy2
Num peaks: 7
27.02292652 5.311523678
42.03382555 3.629427223
44.04947561 24.3990676
46.06512568 4.593775867
70.06512568 36.54624942
72.08077574 3.628524583
116.070605 4.869290149

Name: +ve in-silico MS/MS by CFM-ID for GKTLQRHAGCHABH-UHFFFAOYSA-N
ID: GKTLQRHAGCHABH-UHFFFAOYSA-N
Comment: Energy0
Num peaks: 9
67.05422664 2.902548734
94.06512568 3.109345255
96.08077574 21.40109829
96.96852159 4.417403664
98.98417166 11.35806913
124.0756904 6.925133206
142.086255 2.687266473
204.0420209 9.767828273
222.0525856 18.70129257

Name: +ve in-silico MS/MS by CFM-ID for GKTLQRHAGCHABH-UHFFFAOYSA-N
ID: GKTLQRHAGCHABH-UHFFFAOYSA-N
Comment: Energy1
Num peaks: 17
70.06512568 2.561091052
72.08077574 2.28893249
79.01784114 2.618951232
81.0334912 3.986436503
83.04914126 1.464406082
95.04914126 1.919889749
96.08077574 14.2274412
96.96852159 1.065014307
97.06479133 1.480104955
98.0964258 1.800591121
98.98417166 2.635201117
108.0807757 2.314927168
122.0600403 3.026453973
124.0756904 32.56366823
126.0913404 1.492055721
204.0420209 3.143245646
222.0525856 1.980754079

Name: +ve in-silico MS/MS by CFM-ID for GKTLQRHAGCHABH-UHFFFAOYSA-N
ID: GKTLQRHAGCHABH-UHFFFAOYSA-N
Comment: Energy2
Num peaks: 18
15.02292652 2.448756182
41.03857658 2.516322273
43.05422664 1.924759845
44.04947561 2.06029724
49.00727645 3.144271731
51.02292652 2.440410868
53.03857658 8.153886901
54.03382555 2.773588361
55.05422664 3.439438827
65.03857658 2.638967481
67.05422664 15.16729905
68.04947561 4.465762028
69.06987671 12.33643129
70.06512568 3.637931746
82.06512568 3.901159883
94.06512568 3.584259485
96.08077574 4.931011831
96.96852159 1.88461294

Name: +ve in-silico MS/MS by CFM-ID for YRGIPOQNZYYWEC-UHFFFAOYSA-N
ID: YRGIPOQNZYYWEC-UHFFFAOYSA-N
Comment: Energy0
Num peaks: 7
106.0287402 3.855118512
121.0284058 2.532180261
135.0552893 4.151112934
150.0549549 12.68652491
152.070605 2.55302433
239.081504 5.262607565
257.0920687 49.76595154

Name: +ve in-silico MS/MS by CFM-ID for YRGIPOQNZYYWEC-UHFFFAOYSA-N
ID: YRGIPOQNZYYWEC-UHFFFAOYSA-N
Comment: Energy1
Num peaks: 17
79.01784114 1.089854108
80.04947561 3.499230243
95.04914126 1.825593377
106.0287402 14.30018193
108.0443902 4.172632981
110.0600403 1.097786001
121.0284058 5.800044947
123.0440559 3.005845224
135.0440559 7.765604118
150.0549549 19.32882243
152.070605 1.599563025
226.0498695 1.16444831
228.0655196 1.005179827
230.0811697 1.641775443
239.081504 3.718863188
240.0655196 1.027527887
257.0920687 8.722594192

Name: +ve in-silico MS/MS by CFM-ID for YRGIPOQNZYYWEC-UHFFFAOYSA-N
ID: YRGIPOQNZYYWEC-UHFFFAOYSA-N
Comment: Energy2
Num peaks: 25
39.02292652 3.919190396
51.02292652 1.632640648
52.01817548 2.780143022
56.0130901 1.713259632
63.02292652 1.611724883
65.03857658 1.312594659
77.00219107 5.228343725
79.01784114 3.388992873
80.04947561 7.891064365
81.0334912 2.187623667
93.0334912 3.230360709
95.04914126 2.751109901
105.0334912 3.796105907
106.0287402 7.920549713
107.0491413 3.707567655
108.0443902 6.061404844
117.0334912 1.177873319
121.0284058 4.064130673
122.0600403 1.528061888
123.0440559 1.784184764
132.0443902 1.941068008
133.0396392 2.477097591
135.0440559 3.858943265
135.0552893 1.801286152
150.0549549 2.890451333

Name: +ve in-silico MS/MS by CFM-ID for MHVRYJCBHSCENI-UHFFFAOYSA-N
ID: MHVRYJCBHSCENI-UHFFFAOYSA-N
Comment: Energy0
Num peaks: 6
15.02292652 0.7339857745
120.0807757 3.814913208
135.0916748 0.5397008617
174.0549549 1.697370845
189.1022395 0.857131639
217.0971541 90.14440686

Name: +ve in-silico MS/MS by CFM-ID for MHVRYJCBHSCENI-UHFFFAOYSA-N
ID: MHVRYJCBHSCENI-UHFFFAOYSA-N
Comment: Energy1
Num peaks: 6
98.02365479 1.367825966
120.0807757 10.21611127
135.0916748 6.52057726
174.0549549 1.560272469
189.1022395 8.539339573
217.0971541 61.12330638

Name: +ve in-silico MS/MS by CFM-ID for MHVRYJCBHSCENI-UHFFFAOYSA-N
ID: MHVRYJCBHSCENI-UHFFFAOYSA-N
Comment: Energy2
Num peaks: 16
15.02292652 4.795778958
51.02292652 1.453290148
63.02292652 6.204544127
79.05422664 1.292882308
92.04947561 3.095558369
94.06512568 7.272976314
104.0494756 3.218388328
106.0651257 1.728824468
108.0807757 1.887385243
120.0807757 25.27892081
121.0760247 2.034921786
135.0916748 15.20480256
137.1073248 2.181257624
146.0236548 1.820737663
174.0549549 1.306631757
189.1022395 1.32384009

Name: +ve in-silico MS/MS by CFM-ID for BBSGNTJKAWPIPH-UHFFFAOYSA-N
ID: BBSGNTJKAWPIPH-UHFFFAOYSA-N
Comment: Energy0
Num peaks: 6
173.0709393 0.2017307554
181.0760247 0.2664801694
191.081504 0.177971298
199.0865894 41.367149
201.0658539 0.3340871757
217.0971541 56.48563192

Name: +ve in-silico MS/MS by CFM-ID for BBSGNTJKAWPIPH-UHFFFAOYSA-N
ID: BBSGNTJKAWPIPH-UHFFFAOYSA-N
Comment: Energy1
Num peaks: 6
159.0552893 3.948826157
187.0865894 11.93926021
189.1022395 4.053027168
191.081504 2.317095071
199.0865894 27.92093507
217.0971541 36.17562082

Name: +ve in-silico MS/MS by CFM-ID for BBSGNTJKAWPIPH-UHFFFAOYSA-N
ID: BBSGNTJKAWPIPH-UHFFFAOYSA-N
Comment: Energy2
Num peaks: 23
39.02292652 1.302731726
41.03857658 1.58460483
49.00727645 1.595936278
51.02292652 1.425692836
65.03857658 3.135645933
68.04947561 2.988682027
77.03857658 2.429793968
79.05422664 2.622247412
91.05422664 1.305166087
104.0494756 4.558923151
106.0651257 8.299047223
132.0443902 4.022388032
134.0600403 3.719992254
159.0552893 2.016315516
169.0396392 1.826960307
169.0760247 1.188985163
171.0552893 2.597002802
171.0916748 2.737568634
173.0709393 5.431844346
181.0760247 4.796082241
183.0552893 2.241447081
199.0865894 17.39052749
201.0658539 1.573757295

Name: +ve in-silico MS/MS by CFM-ID for UPBFUHLNIUQNGR-UHFFFAOYSA-N
ID: UPBFUHLNIUQNGR-UHFFFAOYSA-N
Comment: Energy0
Num peaks: 6
173.0709393 0.1454735306
181.0760247 0.2670650417
189.1022395 0.09596254757
199.0865894 41.49289556
201.0658539 0.3385295119
217.0971541 56.6351178

Name: +ve in-silico MS/MS by CFM-ID for UPBFUHLNIUQNGR-UHFFFAOYSA-N
ID: UPBFUHLNIUQNGR-UHFFFAOYSA-N
Comment: Energy1
Num peaks: 6
159.0552893 3.890020762
187.0865894 12.23910333
189.1022395 4.150465054
191.081504 1.244399732
199.0865894 28.8282026
217.0971541 37.34229197

Name: +ve in-silico MS/MS by CFM-ID for UPBFUHLNIUQNGR-UHFFFAOYSA-N
ID: UPBFUHLNIUQNGR-UHFFFAOYSA-N
Comment: Energy2
Num peaks: 17
49.00727645 6.482243938
51.02292652 5.466507389
53.03857658 1.56290891
65.03857658 3.305370469
79.05422664 3.992175714
106.0651257 9.386327006
117.0334912 6.703491174
132.0443902 4.657251344
134.0600403 2.383150845
159.0552893 1.964363135
171.0552893 1.470494779
171.0916748 2.888864041
173.0709393 3.570969666
181.0760247 4.894820037
183.0552893 3.061906172
199.0865894 17.99341673
201.0658539 1.393903902

Name: +ve in-silico MS/MS by CFM-ID for LIWPQQLGUVQXDM-UHFFFAOYSA-N
ID: LIWPQQLGUVQXDM-UHFFFAOYSA-N
Comment: Energy0
Num peaks: 6
173.0709393 0.1439933121
181.0760247 0.2669974717
189.0658539 0.1125163185
199.0865894 41.48001679
201.0658539 0.3927909424
217.0971541 56.65437864

Name: +ve in-silico MS/MS by CFM-ID for LIWPQQLGUVQXDM-UHFFFAOYSA-N
ID: LIWPQQLGUVQXDM-UHFFFAOYSA-N
Comment: Energy1
Num peaks: 6
159.0552893 3.921346124
187.0865894 12.39072845
189.1022395 4.163754517
199.0865894 28.87611638
201.0658539 1.30589456
217.0971541 37.52742018

Name: +ve in-silico MS/MS by CFM-ID for LIWPQQLGUVQXDM-UHFFFAOYSA-N
ID: LIWPQQLGUVQXDM-UHFFFAOYSA-N
Comment: Energy2
Num peaks: 22
39.02292652 3.98655576
41.03857658 1.357311956
49.00727645 1.390001466
51.02292652 1.454219431
63.02292652 1.947184117
65.03857658 3.432593804
68.04947561 3.102033782
77.03857658 2.508879528
79.05422664 2.72810878
91.05422664 1.325841324
104.0494756 4.452859097
106.0651257 8.558050676
132.0443902 4.015415981
134.0600403 3.631790773
159.0552893 1.609818434
171.0552893 1.565101413
171.0916748 2.775594177
173.0709393 4.403509671
181.0760247 4.901563665
183.0552893 2.30865191
199.0865894 17.97679546
201.0658539 1.333707987

Name: +ve in-silico MS/MS by CFM-ID for SEVJWMVAAOATBL-UHFFFAOYSA-N
ID: SEVJWMVAAOATBL-UHFFFAOYSA-N
Comment: Energy0
Num peaks: 6
173.0709393 0.1363916783
181.0760247 0.2673473443
191.081504 0.1060520223
199.0865894 41.55430811
201.0658539 0.3938121088
217.0971541 56.72266306

Name: +ve in-silico MS/MS by CFM-ID for SEVJWMVAAOATBL-UHFFFAOYSA-N
ID: SEVJWMVAAOATBL-UHFFFAOYSA-N
Comment: Energy1
Num peaks: 6
159.0552893 3.886792389
187.0865894 11.95644593
189.1022395 4.084573015
191.081504 2.003502666
199.0865894 28.36377515
217.0971541 36.53774429

Name: +ve in-silico MS/MS by CFM-ID for SEVJWMVAAOATBL-UHFFFAOYSA-N
ID: SEVJWMVAAOATBL-UHFFFAOYSA-N
Comment: Energy2
Num peaks: 19
39.02292652 2.265531869
41.03857658 1.597090337
49.00727645 5.858435623
51.02292652 5.225832146
53.03857658 1.531234015
63.02292652 1.805099127
65.03857658 3.329866041
79.05422664 3.854421425
91.05422664 1.346387135
106.0651257 8.985580844
117.0334912 6.117384662
132.0443902 4.093272984
134.0600403 2.204412103
171.0916748 2.81637432
173.0709393 3.451078973
181.0760247 4.731715477
183.0552893 2.983887813
199.0865894 17.16027956
201.0658539 1.836615636

Name: +ve in-silico MS/MS by CFM-ID for GTPCSWXIPHHZSE-UHFFFAOYSA-N
ID: GTPCSWXIPHHZSE-UHFFFAOYSA-N
Comment: Energy0
Num peaks: 6
185.0709393 15.51702457
187.0865894 3.535321667
189.1022395 1.000198138
199.0865894 0.8991660989
201.0658539 0.5628273744
217.0971541 76.93758065

Name: +ve in-silico MS/MS by CFM-ID for GTPCSWXIPHHZSE-UHFFFAOYSA-N
ID: GTPCSWXIPHHZSE-UHFFFAOYSA-N
Comment: Energy1
Num peaks: 6
173.0709393 2.818613528
185.0709393 32.23376443
187.0865894 12.925776
189.1022395 1.861606444
201.0658539 1.270727168
217.0971541 40.62796602

Name: +ve in-silico MS/MS by CFM-ID for GTPCSWXIPHHZSE-UHFFFAOYSA-N
ID: GTPCSWXIPHHZSE-UHFFFAOYSA-N
Comment: Energy2
Num peaks: 21
39.02292652 4.079833049
49.00727645 2.11041717
51.02292652 4.054331371
68.04947561 1.283561663
74.00252542 1.401769387
104.0494756 1.577332838
120.0443902 11.97324676
157.0760247 3.037873418
159.0552893 3.856026253
159.0916748 2.458828236
161.0709393 2.288683571
169.0396392 2.570487549
169.0760247 5.351128972
171.0552893 1.823085134
171.0916748 1.603813644
172.0756904 1.379831224
173.0709393 2.055741039
185.0709393 17.30993734
187.0865894 5.322703317
189.1022395 2.325111619
201.0658539 2.552863227

Name: +ve in-silico MS/MS by CFM-ID for INRJEQKCAQFJLN-UHFFFAOYSA-N
ID: INRJEQKCAQFJLN-UHFFFAOYSA-N
Comment: Energy0
Num peaks: 6
108.0192381 3.292293128
137.0457872 54.85941093
210.0509322 1.234889659
212.0665822 1.553344474
221.0669166 8.055628755
239.0774813 21.24267028

Name: +ve in-silico MS/MS by CFM-ID for INRJEQKCAQFJLN-UHFFFAOYSA-N
ID: INRJEQKCAQFJLN-UHFFFAOYSA-N
Comment: Energy1
Num peaks: 6
108.0192381 9.030820228
109.0508726 2.155077121
110.0348882 0.9648147923
137.0457872 78.71070928
221.0669166 1.313304776
239.0774813 1.327487545

Name: +ve in-silico MS/MS by CFM-ID for INRJEQKCAQFJLN-UHFFFAOYSA-N
ID: INRJEQKCAQFJLN-UHFFFAOYSA-N
Comment: Energy2
Num peaks: 6
94.03997355 8.15994616
108.0192381 42.42874482
110.0348882 8.340658048
120.0192381 15.96618096
122.0348882 1.524993458
137.0457872 10.2343982

Name: +ve in-silico MS/MS by CFM-ID for JFDLLPPPYPWQHK-UHFFFAOYSA-N
ID: JFDLLPPPYPWQHK-UHFFFAOYSA-N
Comment: Energy0
Num peaks: 6
61.02840582 2.232854116
165.0407018 5.347963255
214.0822323 5.278308532
221.0669166 5.090596034
239.0774813 24.46026068
257.0880459 46.46866489

Name: +ve in-silico MS/MS by CFM-ID for JFDLLPPPYPWQHK-UHFFFAOYSA-N
ID: JFDLLPPPYPWQHK-UHFFFAOYSA-N
Comment: Energy1
Num peaks: 19
61.02840582 3.495704823
63.04405588 1.497061
95.02398914 1.28963182
122.0348882 2.453479268
138.0298028 5.593156649
140.0454529 4.675635594
142.0611029 1.191856389
153.0407018 6.944022082
165.0407018 12.42890306
167.0563519 2.116040791
186.0873177 2.256349192
195.0512665 1.769387896
196.0716676 2.425104103
212.0665822 1.080237617
214.0822323 3.501839571
221.0669166 6.57239155
229.0931313 1.146592196
239.0774813 12.60621681
257.0880459 7.966100088

Name: +ve in-silico MS/MS by CFM-ID for JFDLLPPPYPWQHK-UHFFFAOYSA-N
ID: JFDLLPPPYPWQHK-UHFFFAOYSA-N
Comment: Energy2
Num peaks: 21
29.00219107 0.9752311748
31.01784114 1.64117951
40.01817548 2.45803534
41.00219107 1.044629719
43.01784114 4.412585156
45.0334912 2.218108887
53.01342445 1.129345456
56.99710569 2.689494572
61.02840582 8.380835494
96.05562361 2.934656161
113.0345538 5.330363866
122.0348882 15.23384238
124.0505382 3.183525748
138.0298028 1.823766857
148.0141527 1.249338486
149.0457872 3.16920306
150.0298028 1.10068269
165.0407018 17.47414353
167.0563519 1.30181749
168.076753 1.487931474
221.0669166 1.703141304

Name: +ve in-silico MS/MS by CFM-ID for HVLARMJUPNHDSN-UHFFFAOYSA-N
ID: HVLARMJUPNHDSN-UHFFFAOYSA-N
Comment: Energy0
Num peaks: 6
165.0407018 1.901049109
178.0611029 1.07579556
196.0716676 5.511504983
203.0563519 2.564334969
221.0669166 33.83182675
239.0774813 49.81218016

Name: +ve in-silico MS/MS by CFM-ID for HVLARMJUPNHDSN-UHFFFAOYSA-N
ID: HVLARMJUPNHDSN-UHFFFAOYSA-N
Comment: Energy1
Num peaks: 12
95.02398914 2.285890051
122.0348882 5.538827191
138.0298028 9.093229291
140.0454529 6.463904276
153.0407018 2.091374254
165.0407018 26.24325491
167.0563519 5.050789024
168.076753 1.920497012
196.0716676 3.014952753
203.0563519 3.129745234
221.0669166 8.474680917
239.0774813 6.920770758

Name: +ve in-silico MS/MS by CFM-ID for HVLARMJUPNHDSN-UHFFFAOYSA-N
ID: HVLARMJUPNHDSN-UHFFFAOYSA-N
Comment: Energy2
Num peaks: 31
40.01817548 2.621329469
42.03382555 1.480038983
45.0334912 0.9151685107
53.01342445 2.930137046
55.02907452 2.689642535
57.04472458 2.199706831
83.02398914 1.056140929
96.05562361 1.943190896
107.0239891 0.9109923011
113.0345538 3.150318933
122.0348882 10.66170243
124.0505382 2.471156935
133.0396392 1.277652526
135.0552893 0.8166881528
138.0298028 1.571335557
148.0505382 0.7916021964
149.0457872 3.253676271
150.0298028 1.55693349
150.0661883 2.951363645
151.0502039 3.37666596
165.0407018 8.463900594
166.0611029 0.9211399392
167.0563519 0.8646714994
168.076753 1.980951013
176.0454529 1.498464354
178.0611029 3.593247957
193.0720019 1.329673758
194.0560175 0.9603863442
203.0563519 4.878762979
204.0403675 1.34136062
221.0669166 2.514009893

Name: +ve in-silico MS/MS by CFM-ID for KOPISMILQMYDFS-UHFFFAOYSA-N
ID: KOPISMILQMYDFS-UHFFFAOYSA-N
Comment: Energy0
Num peaks: 6
59.01275576 0.8885856678
179.0603746 1.311220708
193.0760247 7.020375412
203.0603746 8.700916139
221.0709393 52.92771135
239.081504 22.27647331

Name: +ve in-silico MS/MS by CFM-ID for KOPISMILQMYDFS-UHFFFAOYSA-N
ID: KOPISMILQMYDFS-UHFFFAOYSA-N
Comment: Energy1
Num peaks: 6
179.0603746 9.101060354
193.0760247 27.83884776
195.0916748 2.182941181
203.0603746 9.081831973
221.0709393 28.64406905
239.081504 11.6366964

Name: +ve in-silico MS/MS by CFM-ID for KOPISMILQMYDFS-UHFFFAOYSA-N
ID: KOPISMILQMYDFS-UHFFFAOYSA-N
Comment: Energy2
Num peaks: 19
25.00727645 2.757451154
41.00219107 8.497194727
53.00219107 1.537702684
59.01275576 2.572302638
71.01275576 1.055015339
128.0494756 2.324785
140.0494756 2.71190505
142.0651257 2.577972715
152.0494756 11.69925169
166.0651257 5.880726322
176.0494756 1.423571819
178.0651257 2.342957202
179.0603746 12.07855327
180.0443902 1.04529919
191.0603746 5.552831345
193.0760247 10.72330697
194.0600403 1.382488943
203.0603746 1.960586165
221.0709393 2.444657158

Name: +ve in-silico MS/MS by CFM-ID for WQQWPOXDQUBZPW-UHFFFAOYSA-N
ID: WQQWPOXDQUBZPW-UHFFFAOYSA-N
Comment: Energy0
Num peaks: 6
44.99710569 2.069860549
193.0760247 4.955459025
195.0916748 48.81930746
212.070605 1.080129802
221.0709393 2.789408832
239.081504 34.96889633

Name: +ve in-silico MS/MS by CFM-ID for WQQWPOXDQUBZPW-UHFFFAOYSA-N
ID: WQQWPOXDQUBZPW-UHFFFAOYSA-N
Comment: Energy1
Num peaks: 6
166.0651257 1.97256155
168.0807757 3.321443759
193.0760247 11.8015426
195.0916748 55.57373587
221.0709393 2.10799918
239.081504 15.0670919

Name: +ve in-silico MS/MS by CFM-ID for WQQWPOXDQUBZPW-UHFFFAOYSA-N
ID: WQQWPOXDQUBZPW-UHFFFAOYSA-N
Comment: Energy2
Num peaks: 10
44.99710569 3.046851257
142.0651257 2.700459261
152.0494756 9.485393547
154.0651257 9.335461283
166.0651257 9.100013393
168.0807757 4.975781759
178.0651257 15.16639856
179.0603746 8.282098415
193.0760247 5.624917163
195.0916748 12.36586979

Name: +ve in-silico MS/MS by CFM-ID for SJMQDZOXCZRYCR-UHFFFAOYSA-N
ID: SJMQDZOXCZRYCR-UHFFFAOYSA-N
Comment: Energy0
Num peaks: 6
142.0651257 8.700526507
154.0651257 3.970438502
171.0916748 30.13526493
199.0865894 13.68978947
200.070605 8.149701058
217.0971541 20.74574096

Name: +ve in-silico MS/MS by CFM-ID for SJMQDZOXCZRYCR-UHFFFAOYSA-N
ID: SJMQDZOXCZRYCR-UHFFFAOYSA-N
Comment: Energy1
Num peaks: 6
142.0651257 6.937505789
144.0807757 3.050592483
154.0651257 20.37772973
171.0916748 42.3064598
199.0865894 4.422499664
217.0971541 3.462178772

Name: +ve in-silico MS/MS by CFM-ID for SJMQDZOXCZRYCR-UHFFFAOYSA-N
ID: SJMQDZOXCZRYCR-UHFFFAOYSA-N
Comment: Energy2
Num peaks: 14
40.01817548 1.576332806
42.03382555 1.409533628
101.0385766 7.196156953
103.0542266 2.689127438
116.0494756 2.129081642
128.0494756 10.88498794
130.0651257 10.37495122
142.0651257 23.37569572
144.0807757 4.197164928
146.0964258 1.922569221
154.0651257 3.890517148
155.0603746 5.641742765
157.0760247 1.389405692
171.0916748 3.833433466

Name: +ve in-silico MS/MS by CFM-ID for LWVLPGGMQOMQMH-UHFFFAOYSA-N
ID: LWVLPGGMQOMQMH-UHFFFAOYSA-N
Comment: Energy0
Num peaks: 6
175.0600999 5.627141373
193.0706646 10.53658018
195.0863146 1.293245255
203.0550145 5.191865227
221.0655792 25.93190967
239.0761439 40.84680318

Name: +ve in-silico MS/MS by CFM-ID for LWVLPGGMQOMQMH-UHFFFAOYSA-N
ID: LWVLPGGMQOMQMH-UHFFFAOYSA-N
Comment: Energy1
Num peaks: 6
175.0600999 7.233023606
177.0757499 1.90533351
193.0706646 4.337918849
203.0550145 22.42602036
221.0655792 30.8372564
239.0761439 15.46575692

Name: +ve in-silico MS/MS by CFM-ID for LWVLPGGMQOMQMH-UHFFFAOYSA-N
ID: LWVLPGGMQOMQMH-UHFFFAOYSA-N
Comment: Energy2
Num peaks: 31
41.00219107 4.575585346
43.01784114 4.96255632
45.0334912 6.3179086
47.04914126 1.151853925
59.01275576 2.360459039
61.02840582 1.584106331
73.02840582 3.614654712
75.04405588 2.215314598
85.02840582 1.524014052
87.04405588 1.052845807
89.02332044 1.408027161
91.0389705 1.91652323
101.0233204 1.277829569
103.0389705 4.958551436
105.0182351 1.125201481
105.0546206 2.113284302
113.0233204 2.06517199
115.0389705 4.2655641
117.0182351 1.173419521
117.0546206 1.787194805
119.0338851 1.308343182
119.0702706 1.286710699
129.0182351 2.223409423
133.0495352 1.954925117
145.0495352 1.105329722
147.0651853 1.243814212
149.0808353 1.740449483
175.0600999 4.806347088
177.0757499 1.226397182
203.0550145 7.172970719
221.0655792 2.047908776

Name: +ve in-silico MS/MS by CFM-ID for YQOWTXCBLSZYLO-UHFFFAOYSA-N
ID: YQOWTXCBLSZYLO-UHFFFAOYSA-N
Comment: Energy0
Num peaks: 6
175.0600999 5.095969977
193.0706646 8.552801272
195.0863146 1.894231809
203.0550145 6.995621787
221.0655792 29.39432888
239.0761439 39.76768566

Name: +ve in-silico MS/MS by CFM-ID for YQOWTXCBLSZYLO-UHFFFAOYSA-N
ID: YQOWTXCBLSZYLO-UHFFFAOYSA-N
Comment: Energy1
Num peaks: 7
175.0600999 9.653335777
177.0757499 3.002865017
193.0706646 5.93475957
195.0863146 1.823463574
203.0550145 21.41588533
221.0655792 27.20081788
239.0761439 12.77870055

Name: +ve in-silico MS/MS by CFM-ID for YQOWTXCBLSZYLO-UHFFFAOYSA-N
ID: YQOWTXCBLSZYLO-UHFFFAOYSA-N
Comment: Energy2
Num peaks: 21
41.00219107 2.327425976
59.01275576 6.567074793
61.02840582 3.782974687
87.00767038 5.834520517
89.02332044 5.40176786
99.00767038 1.464199479
101.0233204 1.343374451
103.0389705 1.66747659
117.0182351 3.696841423
129.0182351 3.417262526
131.0338851 3.134759843
133.0495352 2.613832211
147.0287997 2.562291606
151.0600999 1.279279546
159.0287997 3.248892036
161.0444498 3.917022349
163.0600999 1.467040019
175.0600999 10.72047074
177.0757499 2.593418979
203.0550145 10.91200733
221.0655792 2.971339645

Name: +ve in-silico MS/MS by CFM-ID for NAFIQQPJFMRUAL-UHFFFAOYSA-N
ID: NAFIQQPJFMRUAL-UHFFFAOYSA-N
Comment: Energy0
Num peaks: 17
88.03930485 1.528183689
133.0527024 1.28823471
150.0316326 1.756688478
157.0971541 1.725095791
161.047617 2.055786456
164.0472827 4.114959915
176.0472827 2.922367499
179.0581817 2.878144132
190.0265472 1.28391552
191.0581817 1.190924951
193.0738318 11.40183877
203.1026334 3.200029718
204.0421973 2.768959873
207.0530963 7.098878234
221.0687464 4.382818176
222.052762 10.63301722
239.0793111 20.71916643

Name: +ve in-silico MS/MS by CFM-ID for NAFIQQPJFMRUAL-UHFFFAOYSA-N
ID: NAFIQQPJFMRUAL-UHFFFAOYSA-N
Comment: Energy1
Num peaks: 25
88.03930485 1.315854186
102.0105033 0.8027570394
104.0261533 4.023230273
106.0418034 0.8555478793
131.0370524 0.9009225774
133.0527024 7.504622007
135.0683525 1.143963261
143.081504 4.396189382
150.0316326 3.004035371
157.0971541 3.071977443
161.047617 3.119231413
162.0316326 6.945381131
163.0632671 1.697632069
164.0472827 2.496922272
176.0472827 2.495371887
179.0581817 13.50592791
186.0760843 1.040685242
190.0265472 0.8225804192
193.0738318 6.575769659
203.1026334 1.104217934
204.0421973 0.9571443452
207.0530963 2.821795663
221.0687464 1.905543745
222.052762 2.852360541
239.0793111 4.762102753

Name: +ve in-silico MS/MS by CFM-ID for NAFIQQPJFMRUAL-UHFFFAOYSA-N
ID: NAFIQQPJFMRUAL-UHFFFAOYSA-N
Comment: Energy2
Num peaks: 26
28.01817548 1.622264725
42.03382555 6.533208333
56.04947561 1.00649972
59.01275576 0.7690437015
62.99960423 1.158944363
72.98395416 1.382734559
74.99960423 3.119545444
75.9948532 3.084081916
77.01525429 1.8475848
90.01050326 2.125397736
100.0393049 0.9642495742
102.0105033 1.408212436
102.0549549 3.660929621
104.0261533 26.75528923
106.0418034 2.428313225
128.070605 1.07100182
132.0210679 0.8245843403
133.0527024 9.827948247
134.036718 1.986354184
143.081504 0.941392193
157.0971541 1.137909043
161.047617 2.450179868
162.0316326 1.461587196
164.0472827 1.497282763
176.0472827 0.8954202066
179.0581817 0.7366581154

Name: +ve in-silico MS/MS by CFM-ID for KCNHLUUBEUSZEA-UHFFFAOYSA-N
ID: KCNHLUUBEUSZEA-UHFFFAOYSA-N
Comment: Energy0
Num peaks: 14
15.02292652 1.603649797
147.0683525 2.746507135
157.0971541 2.498867397
162.0316326 2.787485626
164.0472827 4.877652911
175.0632671 2.418872606
190.0265472 2.588505275
193.0738318 18.8815004
203.1026334 3.169765833
204.0421973 2.101678375
208.0371119 5.495471831
221.0687464 6.533550855
222.052762 3.758168475
239.0793111 20.57722316

Name: +ve in-silico MS/MS by CFM-ID for KCNHLUUBEUSZEA-UHFFFAOYSA-N
ID: KCNHLUUBEUSZEA-UHFFFAOYSA-N
Comment: Energy1
Num peaks: 20
118.0418034 2.746213224
128.070605 1.126937885
145.0527024 1.06314054
147.0683525 7.037434449
149.0840025 1.196659691
150.0316326 1.737261049
157.0971541 9.283171809
162.0316326 4.146525308
164.0472827 4.283019346
166.0629328 0.9441909679
175.0632671 3.585757768
176.0472827 2.584063263
177.0789172 1.892333554
193.0738318 23.94066156
195.0894819 1.114974624
203.1026334 1.465927281
208.0371119 1.039160324
221.0687464 3.918402103
222.052762 1.030762563
239.0793111 6.130994765

Name: +ve in-silico MS/MS by CFM-ID for KCNHLUUBEUSZEA-UHFFFAOYSA-N
ID: KCNHLUUBEUSZEA-UHFFFAOYSA-N
Comment: Energy2
Num peaks: 28
15.02292652 1.595683983
42.03382555 1.833699485
56.04947561 6.654719961
58.06512568 0.8166470752
62.99960423 1.702576797
70.06512568 1.020824106
74.99960423 2.168551122
75.9948532 3.358475114
77.01525429 1.102423264
88.03930485 1.669671659
90.01050326 2.32466603
100.0393049 1.474800013
102.0549549 5.453218584
104.0261533 2.532044043
104.070605 1.018041827
116.0261533 0.9386621651
118.0418034 18.71639232
120.0574535 1.803848198
128.070605 1.567192139
133.0050835 0.9628768125
135.0207336 1.596636272
147.0683525 8.838181847
150.0316326 0.944240147
157.0971541 2.280468882
162.0316326 3.077704104
164.0472827 2.390900788
176.0472827 1.297803381
177.0425317 1.483589866

Name: +ve in-silico MS/MS by CFM-ID for RNXQIIIEAHDPDG-UHFFFAOYSA-N
ID: RNXQIIIEAHDPDG-UHFFFAOYSA-N
Comment: Energy0
Num peaks: 17
104.0261533 1.496844026
133.0527024 1.543947942
150.0316326 3.050016189
157.0971541 2.413520931
161.047617 2.708255243
164.0472827 2.025183811
176.0472827 4.182284381
179.0581817 1.438215935
191.0581817 1.241315254
193.0738318 19.55391984
195.0894819 1.21152315
203.1026334 2.737981273
204.0421973 3.06731985
207.0530963 5.799627338
221.0687464 3.636163648
222.052762 8.558225789
239.0793111 16.53722355

Name: +ve in-silico MS/MS by CFM-ID for RNXQIIIEAHDPDG-UHFFFAOYSA-N
ID: RNXQIIIEAHDPDG-UHFFFAOYSA-N
Comment: Energy1
Num peaks: 22
74.02365479 0.8620297675
102.0105033 0.8682230684
104.0261533 4.604019415
106.0418034 1.030273887
133.0527024 4.954083302
143.081504 0.9917528682
150.0316326 1.558639958
157.0971541 8.158422478
161.047617 3.138497316
162.0316326 0.9004146594
163.0632671 4.465346733
164.0472827 2.388873155
165.0789172 1.075300592
176.0472827 11.58043065
179.0581817 1.480516409
193.0738318 22.74641199
195.0894819 0.8841852782
204.0421973 0.9606906055
207.0530963 1.615098082
221.0687464 1.299126327
222.052762 1.791158639
239.0793111 2.721026634

Name: +ve in-silico MS/MS by CFM-ID for RNXQIIIEAHDPDG-UHFFFAOYSA-N
ID: RNXQIIIEAHDPDG-UHFFFAOYSA-N
Comment: Energy2
Num peaks: 22
28.01817548 1.371878902
42.03382555 6.009266797
56.04947561 0.9622094483
59.01275576 2.119116448
62.99960423 0.8552402997
72.98395416 1.219401824
74.99960423 2.844084499
75.9948532 3.037370587
77.01525429 1.354423728
88.03930485 4.544508372
90.01050326 2.040211795
102.0105033 1.352206552
104.0261533 26.82880142
106.0418034 3.294710494
114.0549549 1.188556533
133.0527024 11.37441046
143.081504 1.086828551
150.0316326 2.253392436
157.0971541 0.9550585697
161.047617 3.225423516
162.0316326 1.158277227
176.0472827 0.9255282966

Name: +ve in-silico MS/MS by CFM-ID for NDAFXXIYYVIDHP-UHFFFAOYSA-N
ID: NDAFXXIYYVIDHP-UHFFFAOYSA-N
Comment: Energy0
Num peaks: 15
15.02292652 1.491635975
147.0683525 2.300875528
150.0316326 2.477367359
157.0971541 2.911393538
162.0316326 1.571787638
164.0472827 2.718547725
175.0632671 2.948410771
176.0472827 2.675855891
193.0738318 23.67513182
203.1026334 2.874530875
204.0421973 3.153608287
208.0371119 2.146592142
221.0687464 5.815364875
222.052762 5.649002372
239.0793111 18.07421289

Name: +ve in-silico MS/MS by CFM-ID for NDAFXXIYYVIDHP-UHFFFAOYSA-N
ID: NDAFXXIYYVIDHP-UHFFFAOYSA-N
Comment: Energy1
Num peaks: 15
104.0261533 1.543753801
147.0683525 5.780012464
157.0971541 11.19019077
162.0316326 1.343096603
164.0472827 3.258161285
166.0629328 1.261204643
175.0632671 4.537626753
176.0472827 12.12105008
177.0789172 1.483254587
193.0738318 28.89969715
195.0894819 1.111886273
204.0421973 1.195088839
221.0687464 2.07286948
222.052762 1.491333456
239.0793111 2.991258313

Name: +ve in-silico MS/MS by CFM-ID for NDAFXXIYYVIDHP-UHFFFAOYSA-N
ID: NDAFXXIYYVIDHP-UHFFFAOYSA-N
Comment: Energy2
Num peaks: 22
15.02292652 1.044669471
28.01817548 1.519575694
42.03382555 7.80452899
44.04947561 1.231750936
56.04947561 1.366573796
72.98395416 1.523743284
74.99960423 3.353765479
77.01525429 2.786476617
88.03930485 3.52394168
90.01050326 3.256268312
102.0105033 1.849818798
104.0261533 21.82462624
106.0418034 4.428440594
114.0549549 1.29290813
118.0418034 3.233983061
147.0683525 8.403432574
150.0316326 2.683983485
157.0971541 2.466083837
162.0316326 2.877941733
164.0472827 1.219987141
176.0472827 0.9612876331
177.0425317 1.422175748

Name: +ve in-silico MS/MS by CFM-ID for AWIKYGDANRDGHJ-UHFFFAOYSA-N
ID: AWIKYGDANRDGHJ-UHFFFAOYSA-N
Comment: Energy0
Num peaks: 12
75.02629764 1.956388013
87.04405588 2.466360847
117.0334912 1.880612934
119.0491413 11.36995027
153.0368623 2.600898501
175.0575978 2.927632791
177.0732478 2.171311723
191.0525124 6.122491057
193.0681625 17.44327108
195.0838125 6.41202421
221.0630771 9.60491254
239.0736418 15.3119568

Name: +ve in-silico MS/MS by CFM-ID for AWIKYGDANRDGHJ-UHFFFAOYSA-N
ID: AWIKYGDANRDGHJ-UHFFFAOYSA-N
Comment: Energy1
Num peaks: 15
43.01784114 2.579846704
73.01064758 3.921291255
75.02629764 4.829785248
119.0491413 3.188480364
149.0419477 7.725443207
151.0575978 1.766528385
153.0368623 5.185288387
163.0575978 4.455296363
175.0575978 6.970321895
177.0732478 3.671189948
191.0525124 1.701991462
193.0681625 21.16500168
195.0838125 8.20235128
221.0630771 3.323209401
239.0736418 2.753069075

Name: +ve in-silico MS/MS by CFM-ID for AWIKYGDANRDGHJ-UHFFFAOYSA-N
ID: AWIKYGDANRDGHJ-UHFFFAOYSA-N
Comment: Energy2
Num peaks: 20
39.02292652 2.182480587
41.03857658 3.083621641
73.01064758 11.17045109
75.02629764 16.75946422
77.04194771 1.52201476
103.0212123 1.483136191
107.0491413 1.72299538
117.0334912 1.999812099
119.0491413 6.034341852
121.0106476 1.449208206
135.0262976 1.340921013
149.0419477 10.7942789
151.0212123 2.424677753
151.0575978 1.827286683
153.0368623 2.820690017
163.0575978 6.210787891
173.0419477 2.476967272
177.0732478 1.682246933
191.0525124 1.873592714
193.0681625 1.620977249

Name: +ve in-silico MS/MS by CFM-ID for WLPNKPGYGMRFQE-UHFFFAOYSA-N
ID: WLPNKPGYGMRFQE-UHFFFAOYSA-N
Comment: Energy0
Num peaks: 6
162.0549549 2.347496623
176.070605 3.228299578
188.070605 4.499424603
199.0865894 3.338700923
200.070605 2.931532309
217.0971541 71.70184903

Name: +ve in-silico MS/MS by CFM-ID for WLPNKPGYGMRFQE-UHFFFAOYSA-N
ID: WLPNKPGYGMRFQE-UHFFFAOYSA-N
Comment: Energy1
Num peaks: 13
42.03382555 2.932289492
56.04947561 3.216887449
148.0393049 1.873174475
174.0549549 4.201155726
176.070605 8.674213418
186.0549549 2.354870015
187.0865894 1.669851301
188.070605 4.123040199
189.1022395 3.228367733
190.086255 6.354455162
199.0865894 3.710261462
200.070605 3.554022496
217.0971541 34.68162008

Name: +ve in-silico MS/MS by CFM-ID for WLPNKPGYGMRFQE-UHFFFAOYSA-N
ID: WLPNKPGYGMRFQE-UHFFFAOYSA-N
Comment: Energy2
Num peaks: 31
78.03382555 1.585162447
90.03382555 1.048453958
92.04947561 1.869328117
102.0338255 1.030689685
106.0651257 1.01472502
118.0287402 1.011440825
120.0443902 2.975393443
131.0603746 1.577173364
132.0443902 3.062331346
134.0600403 2.931585307
144.0443902 5.536220201
146.0600403 3.880629838
148.0756904 1.693517896
153.0447246 1.136243998
154.0287402 3.030761576
156.0443902 3.073273946
158.0600403 5.132236673
159.0440559 2.264722514
160.0393049 6.908790035
162.0549549 1.987962364
171.0916748 1.308981791
172.0393049 2.020802329
172.0756904 1.051185304
173.0709393 1.968886681
174.0549549 4.118309555
175.0865894 1.461123844
176.070605 3.072907782
187.0865894 1.189952484
199.0865894 1.119197902
200.070605 1.117234551
201.0658539 1.488326951

Name: +ve in-silico MS/MS by CFM-ID for WABZDYJKQZUGQI-UHFFFAOYSA-N
ID: WABZDYJKQZUGQI-UHFFFAOYSA-N
Comment: Energy0
Num peaks: 6
186.0549549 1.808664155
188.070605 2.605202611
190.086255 1.107165245
199.0865894 13.54416726
200.070605 1.535623587
217.0971541 70.79081365

Name: +ve in-silico MS/MS by CFM-ID for WABZDYJKQZUGQI-UHFFFAOYSA-N
ID: WABZDYJKQZUGQI-UHFFFAOYSA-N
Comment: Energy1
Num peaks: 17
42.03382555 2.757748803
54.03382555 1.637937671
56.04947561 4.589184877
132.0443902 1.320021881
156.0443902 1.634377598
158.0600403 3.360236653
160.0393049 1.528015731
160.0756904 1.401169272
162.0549549 2.303193524
173.0709393 2.624993632
174.0549549 2.262640334
176.070605 6.864054466
187.0865894 3.584198192
189.1022395 1.591971487
199.0865894 16.03237662
200.070605 2.252599851
217.0971541 25.4886885

Name: +ve in-silico MS/MS by CFM-ID for WABZDYJKQZUGQI-UHFFFAOYSA-N
ID: WABZDYJKQZUGQI-UHFFFAOYSA-N
Comment: Energy2
Num peaks: 31
27.02292652 2.199134668
40.01817548 1.381279529
42.03382555 1.678127268
44.04947561 1.332503622
54.03382555 3.052105153
56.04947561 1.291794268
102.0338255 1.922532382
104.0494756 1.74334657
114.0338255 1.299193093
116.0494756 2.321394038
118.0651257 2.291385659
126.0338255 1.077810471
128.0494756 3.404275
130.0651257 6.056998144
132.0443902 2.014329461
140.0494756 1.254731768
142.0651257 2.603794452
143.0491413 1.400031735
144.0443902 4.17090818
154.0287402 1.037490555
156.0443902 5.687876727
157.0760247 1.030807987
158.0600403 7.528909801
160.0393049 1.216449256
160.0756904 3.396581454
171.0916748 1.84948952
172.0756904 2.143087686
173.0709393 1.113712522
183.0552893 1.079332546
199.0865894 1.535128059
201.0658539 1.298130595

Name: +ve in-silico MS/MS by CFM-ID for RVGVBDWDBDGXEO-UHFFFAOYSA-N
ID: RVGVBDWDBDGXEO-UHFFFAOYSA-N
Comment: Energy0
Num peaks: 6
162.0549549 2.449687098
174.0549549 1.848091824
176.070605 3.37506139
188.070605 4.677858367
200.070605 2.434305327
217.0971541 74.83879955

Name: +ve in-silico MS/MS by CFM-ID for RVGVBDWDBDGXEO-UHFFFAOYSA-N
ID: RVGVBDWDBDGXEO-UHFFFAOYSA-N
Comment: Energy1
Num peaks: 18
42.03382555 2.775770025
56.04947561 3.016929025
148.0393049 1.754606528
157.0760247 1.457333142
159.0916748 1.743372383
160.0756904 1.512321252
162.0549549 1.261499351
174.0549549 3.918168351
176.070605 8.016867329
186.0549549 2.306417672
187.0865894 3.007463763
188.070605 3.466995377
189.0658539 1.28237415
189.1022395 3.257407458
190.086255 5.374346886
199.0865894 1.389421308
200.070605 2.904231723
217.0971541 31.61013581

Name: +ve in-silico MS/MS by CFM-ID for RVGVBDWDBDGXEO-UHFFFAOYSA-N
ID: RVGVBDWDBDGXEO-UHFFFAOYSA-N
Comment: Energy2
Num peaks: 31
42.03382555 0.8982595729
78.03382555 1.395175237
92.04947561 1.74088021
102.0338255 3.644130948
104.0494756 3.841890843
114.0338255 2.304161629
116.0494756 2.948506418
118.0287402 1.437581804
118.0651257 3.236250837
131.0603746 1.859226954
132.0443902 1.315769981
134.0600403 1.057614683
144.0443902 2.863404844
146.0600403 3.231743263
148.0756904 1.784425191
154.0287402 2.017194473
156.0443902 1.585590703
157.0760247 1.638007514
158.0236548 2.420098226
158.0600403 3.452013773
159.0440559 1.491316674
160.0393049 6.2751095
162.0549549 2.478614341
171.0916748 1.414144042
172.0393049 2.681479443
174.0549549 4.106758421
176.070605 3.83038398
187.0865894 0.924634039
188.070605 0.9110904129
200.070605 1.123453646
201.0658539 1.062749463

Name: +ve in-silico MS/MS by CFM-ID for WPOYNOWTVDSTTE-UHFFFAOYSA-N
ID: WPOYNOWTVDSTTE-UHFFFAOYSA-N
Comment: Energy0
Num peaks: 6
162.0549549 2.407452826
174.0549549 1.81618794
176.070605 3.30805206
188.070605 4.606856251
200.070605 3.005983778
217.0971541 73.52518241

Name: +ve in-silico MS/MS by CFM-ID for WPOYNOWTVDSTTE-UHFFFAOYSA-N
ID: WPOYNOWTVDSTTE-UHFFFAOYSA-N
Comment: Energy1
Num peaks: 17
42.03382555 2.775636178
54.03382555 1.095215655
56.04947561 3.052288365
148.0393049 1.694434406
160.0756904 1.877150824
162.0549549 1.266578197
174.0549549 3.866728017
176.070605 7.938048853
186.0549549 2.265657392
187.0865894 3.851844004
188.070605 3.371884397
189.1022395 4.964396075
190.086255 5.187794611
199.0865894 1.18709402
200.070605 3.341454017
201.0658539 1.549929341
217.0971541 31.6078576

Name: +ve in-silico MS/MS by CFM-ID for WPOYNOWTVDSTTE-UHFFFAOYSA-N
ID: WPOYNOWTVDSTTE-UHFFFAOYSA-N
Comment: Energy2
Num peaks: 31
102.0338255 1.522881278
104.0494756 3.190333576
116.0494756 1.908691619
118.0651257 1.908845435
130.0287402 2.375592837
132.0443902 2.876964148
134.0600403 3.076607302
143.0603746 0.8661442478
144.0443902 7.425230706
145.0760247 1.433544831
146.0600403 6.11699832
147.0916748 1.702508583
148.0756904 3.80383786
154.0287402 1.843494022
156.0443902 1.649409281
157.0760247 3.174767743
158.0236548 1.22712657
158.0600403 4.27164803
159.0440559 1.597892797
159.0916748 0.8964718556
160.0393049 4.159345405
160.0756904 2.161420154
162.0549549 1.622148917
171.0916748 1.866641576
172.0393049 1.783757572
172.0756904 1.596468801
173.0709393 1.939229242
174.0549549 2.883990489
176.070605 2.63407529
185.0709393 0.9089586464
201.0658539 0.9669589096

Name: +ve in-silico MS/MS by CFM-ID for RVMWZLHCXYBZOA-UHFFFAOYSA-N
ID: RVMWZLHCXYBZOA-UHFFFAOYSA-N
Comment: Energy0
Num peaks: 6
156.0443902 6.603077307
158.0600403 5.015210134
187.0865894 1.455030607
199.0865894 10.87041147
200.070605 2.069099702
217.0971541 66.31539575

Name: +ve in-silico MS/MS by CFM-ID for RVMWZLHCXYBZOA-UHFFFAOYSA-N
ID: RVMWZLHCXYBZOA-UHFFFAOYSA-N
Comment: Energy1
Num peaks: 11
42.03382555 4.510384144
144.0443902 2.828718853
146.0600403 7.329110981
170.0600403 8.417203851
172.0756904 1.906930301
173.0709393 3.335366386
176.070605 1.529811449
187.0865894 23.71704519
189.1022395 1.988262309
199.0865894 8.261003584
217.0971541 17.58449243

Name: +ve in-silico MS/MS by CFM-ID for RVMWZLHCXYBZOA-UHFFFAOYSA-N
ID: RVMWZLHCXYBZOA-UHFFFAOYSA-N
Comment: Energy2
Num peaks: 21
92.04947561 1.277481903
102.0338255 3.061047024
104.0494756 4.68832411
114.0338255 2.099996652
116.0494756 4.929348338
117.0334912 1.647068132
118.0651257 5.652244957
119.0491413 2.12340354
126.0338255 2.579933742
128.0494756 9.089963322
130.0651257 6.033147232
140.0494756 2.761708448
141.0334912 1.968511437
144.0443902 6.073967858
144.0807757 1.068884601
146.0600403 7.166766926
156.0443902 8.187941944
158.0600403 4.9989562
170.0600403 1.44163006
171.0916748 1.169805864
172.0756904 2.019818935

Name: +ve in-silico MS/MS by CFM-ID for MENMOQHVZAKOCY-UHFFFAOYSA-N
ID: MENMOQHVZAKOCY-UHFFFAOYSA-N
Comment: Energy0
Num peaks: 6
144.0443902 1.673041154
146.0600403 4.126965246
160.0756904 1.40604474
199.0865894 34.16919027
200.070605 1.134683305
217.0971541 49.40436574

Name: +ve in-silico MS/MS by CFM-ID for MENMOQHVZAKOCY-UHFFFAOYSA-N
ID: MENMOQHVZAKOCY-UHFFFAOYSA-N
Comment: Energy1
Num peaks: 17
132.0443902 1.784141619
144.0443902 1.394396096
146.0600403 1.322605835
156.0443902 1.290560876
158.0600403 4.944867655
160.0756904 5.66461257
170.0600403 1.637013252
171.0916748 2.841174642
172.0756904 5.149333252
173.0709393 1.631927729
181.0760247 1.372287861
186.0549549 1.633471118
188.070605 1.622913846
190.086255 3.003799038
199.0865894 31.24859233
200.070605 1.410468889
217.0971541 13.21931062

Name: +ve in-silico MS/MS by CFM-ID for MENMOQHVZAKOCY-UHFFFAOYSA-N
ID: MENMOQHVZAKOCY-UHFFFAOYSA-N
Comment: Energy2
Num peaks: 31
40.01817548 1.828582155
42.03382555 1.954371388
92.04947561 1.200762871
102.0338255 2.192826542
104.0494756 1.460782253
106.0651257 0.9320430332
114.0338255 0.9970836835
116.0494756 3.836249039
117.0334912 1.182821435
118.0651257 4.284725276
128.0494756 3.852843169
130.0651257 3.114820385
132.0807757 2.733784294
140.0494756 1.35022893
142.0651257 2.033380675
143.0491413 1.253514286
144.0443902 9.707874529
144.0807757 1.101592834
145.0760247 1.045759181
146.0600403 5.370653957
154.0287402 1.27665229
155.0603746 1.085952279
156.0443902 2.476065969
157.0760247 2.675019485
158.0600403 8.492990105
160.0756904 2.228011678
169.0760247 1.010471916
171.0916748 3.286823274
172.0756904 1.523842242
181.0760247 1.394481188
199.0865894 2.875439812

Name: +ve in-silico MS/MS by CFM-ID for LRBXCDOZRXFZQO-UHFFFAOYSA-N
ID: LRBXCDOZRXFZQO-UHFFFAOYSA-N
Comment: Energy0
Num peaks: 6
94.06512568 3.679962332
173.0709393 2.405671583
175.0865894 2.638067351
176.070605 2.750757449
200.070605 2.335937958
217.0971541 69.63694403

Name: +ve in-silico MS/MS by CFM-ID for LRBXCDOZRXFZQO-UHFFFAOYSA-N
ID: LRBXCDOZRXFZQO-UHFFFAOYSA-N
Comment: Energy1
Num peaks: 12
42.03382555 2.110438437
92.04947561 3.328380979
109.0760247 6.006879414
124.0393049 2.472922227
174.0549549 3.314636855
176.070605 4.567652115
186.0549549 3.149904089
188.070605 3.987003317
190.086255 4.688375126
199.0865894 8.001892026
200.070605 2.752531184
217.0971541 35.97513782

Name: +ve in-silico MS/MS by CFM-ID for LRBXCDOZRXFZQO-UHFFFAOYSA-N
ID: LRBXCDOZRXFZQO-UHFFFAOYSA-N
Comment: Energy2
Num peaks: 8
39.02292652 4.89649194
49.00727645 6.952187313
51.02292652 35.88495497
53.03857658 16.6987966
54.03382555 2.296638678
65.03857658 4.230680183
92.04947561 6.563064247
94.06512568 3.546942588

Name: +ve in-silico MS/MS by CFM-ID for PBAFRNBQUNBFFG-UHFFFAOYSA-N
ID: PBAFRNBQUNBFFG-UHFFFAOYSA-N
Comment: Energy0
Num peaks: 6
175.0865894 0.5075023053
189.0658539 0.7294903142
190.086255 0.4617531637
199.0865894 2.116523952
200.070605 0.7340442447
217.0971541 91.28862194

Name: +ve in-silico MS/MS by CFM-ID for PBAFRNBQUNBFFG-UHFFFAOYSA-N
ID: PBAFRNBQUNBFFG-UHFFFAOYSA-N
Comment: Energy1
Num peaks: 10
42.03382555 2.442909791
52.01817548 2.515391421
54.03382555 5.719349793
56.04947561 5.177529851
175.0865894 2.003062325
187.0865894 2.248576838
188.070605 2.252949919
189.1022395 2.57991113
199.0865894 5.257725539
217.0971541 50.02988262

Name: +ve in-silico MS/MS by CFM-ID for PBAFRNBQUNBFFG-UHFFFAOYSA-N
ID: PBAFRNBQUNBFFG-UHFFFAOYSA-N
Comment: Energy2
Num peaks: 31
15.02292652 1.374124114
25.00727645 1.737449217
26.00252542 1.111488672
27.02292652 3.594072897
30.03382555 0.8787051747
39.02292652 1.298380769
40.01817548 6.997772798
42.03382555 11.36814193
44.04947561 3.862243028
46.06512568 5.945078791
49.00727645 2.089001676
51.02292652 2.532273342
52.01817548 1.000177795
54.03382555 7.08009049
63.02292652 2.208676071
65.03857658 2.703236948
80.04947561 2.775204598
95.04914126 1.361498378
110.0600403 4.227348867
146.0600403 1.043779358
158.0600403 1.352395492
160.0756904 1.111970246
172.0393049 1.122466737
172.0756904 1.107257818
173.0709393 2.038005034
175.0865894 1.072514907
186.0549549 0.9398663975
189.1022395 1.688409501
199.0865894 2.464228016
201.0658539 1.780271088
217.0971541 0.8653225386

Name: +ve in-silico MS/MS by CFM-ID for ZGNFZNAQBDCVPW-UHFFFAOYSA-N
ID: ZGNFZNAQBDCVPW-UHFFFAOYSA-N
Comment: Energy0
Num peaks: 6
162.0549549 1.951851844
174.0549549 1.875629129
176.070605 3.684367803
188.070605 1.915629828
200.070605 2.303690617
217.0971541 78.16416032

Name: +ve in-silico MS/MS by CFM-ID for ZGNFZNAQBDCVPW-UHFFFAOYSA-N
ID: ZGNFZNAQBDCVPW-UHFFFAOYSA-N
Comment: Energy1
Num peaks: 13
42.03382555 2.158779381
92.04947561 2.462803749
105.0447246 3.229681723
107.0603746 2.325422284
109.0760247 4.697897168
174.0549549 3.593815598
176.070605 4.426226574
186.0549549 3.262105977
188.070605 4.328130376
190.086255 5.276718045
199.0865894 2.839523612
200.070605 2.293033148
217.0971541 39.35613235

Name: +ve in-silico MS/MS by CFM-ID for ZGNFZNAQBDCVPW-UHFFFAOYSA-N
ID: ZGNFZNAQBDCVPW-UHFFFAOYSA-N
Comment: Energy2
Num peaks: 27
39.02292652 4.071212248
41.03857658 1.629966496
42.03382555 1.205626926
49.00727645 2.094700237
50.00252542 7.774035198
51.02292652 6.772133904
52.01817548 3.986832764
54.03382555 5.740765008
56.04947561 1.024607476
64.01817548 2.2230626
66.03382555 6.845053901
68.04947561 2.49335161
80.04947561 0.9098394126
92.04947561 2.703872713
107.0603746 1.562901558
118.0287402 1.874140442
119.0603746 1.882465168
136.0393049 3.823736393
148.0393049 1.322245191
154.0287402 1.011057051
158.0600403 1.437525595
160.0393049 5.614565195
162.0549549 1.664099423
172.0393049 1.762676249
174.0549549 4.654459091
176.070605 3.149812842
201.0658539 1.195353876

Name: +ve in-silico MS/MS by CFM-ID for ULPZXYIYHAAART-UHFFFAOYSA-N
ID: ULPZXYIYHAAART-UHFFFAOYSA-N
Comment: Energy0
Num peaks: 6
162.0549549 2.345830947
176.070605 3.21103933
188.070605 4.392442833
199.0865894 3.894330181
200.070605 2.939148874
217.0971541 71.56808013

Name: +ve in-silico MS/MS by CFM-ID for ULPZXYIYHAAART-UHFFFAOYSA-N
ID: ULPZXYIYHAAART-UHFFFAOYSA-N
Comment: Energy1
Num peaks: 13
42.03382555 2.754284848
56.04947561 3.099654709
131.0603746 3.423431822
143.0603746 2.451542812
148.0393049 1.746718293
174.0549549 4.053571121
176.070605 7.931238912
186.0549549 2.262366321
188.070605 3.732908256
190.086255 6.319814313
199.0865894 7.611706425
200.070605 3.30174024
217.0971541 31.46473603

Name: +ve in-silico MS/MS by CFM-ID for ULPZXYIYHAAART-UHFFFAOYSA-N
ID: ULPZXYIYHAAART-UHFFFAOYSA-N
Comment: Energy2
Num peaks: 26
55.01784114 1.711093927
92.04947561 5.500664063
102.0338255 13.3493396
104.0494756 6.617787607
106.0651257 4.60761209
116.0494756 6.259499743
118.0651257 2.758267636
130.0651257 1.950964831
131.0603746 1.179585538
142.0287402 1.518044789
143.0603746 3.214352486
144.0443902 2.60782552
146.0600403 0.962093651
147.0916748 1.193740257
154.0287402 1.603870982
156.0443902 2.366377541
158.0600403 3.852963731
159.0440559 1.644741794
160.0393049 5.716846345
162.0549549 1.896379791
172.0393049 1.556303232
172.0756904 0.9223394322
174.0549549 3.515230616
176.070605 2.408208646
199.0865894 0.9325048191
201.0658539 1.056239953

Name: +ve in-silico MS/MS by CFM-ID for IYQHKSSYTNCBFN-UHFFFAOYSA-N
ID: IYQHKSSYTNCBFN-UHFFFAOYSA-N
Comment: Energy0
Num peaks: 6
31.01784114 2.529456694
170.0600403 2.439358187
172.0756904 3.488304434
173.0709393 5.074356919
174.0913404 2.322027784
217.0971541 69.25350596

Name: +ve in-silico MS/MS by CFM-ID for IYQHKSSYTNCBFN-UHFFFAOYSA-N
ID: IYQHKSSYTNCBFN-UHFFFAOYSA-N
Comment: Energy1
Num peaks: 12
156.0443902 2.021475385
158.0600403 4.132982996
160.0756904 6.633381744
162.0549549 2.973279976
172.0756904 3.066338588
173.0709393 5.797835542
174.0913404 2.02796432
187.0865894 4.307422474
189.1022395 2.229600473
190.086255 2.605221441
199.0865894 2.673397237
217.0971541 41.6195529

Name: +ve in-silico MS/MS by CFM-ID for IYQHKSSYTNCBFN-UHFFFAOYSA-N
ID: IYQHKSSYTNCBFN-UHFFFAOYSA-N
Comment: Energy2
Num peaks: 31
29.00219107 1.310788702
31.01784114 4.207856162
42.03382555 1.345089565
102.0338255 1.17902313
104.0494756 2.055258158
105.0334912 1.223295379
114.0338255 1.323426303
116.0494756 3.486124398
118.0651257 2.672644731
126.0338255 1.138041993
128.0494756 5.119109865
130.0651257 7.131617222
132.0443902 1.515237767
132.0807757 1.660904791
140.0494756 1.894930231
142.0651257 4.755448766
143.0491413 1.58889442
144.0443902 5.827923594
144.0807757 3.416315713
146.0600403 1.011473717
154.0651257 1.158846378
156.0443902 4.957370125
156.0807757 1.504502089
157.0647913 0.9609336272
158.0600403 5.888603098
160.0393049 0.9705722128
160.0756904 2.82998802
170.0600403 1.42343198
172.0756904 3.658484034
173.0709393 1.372284348
174.0913404 1.943806385

Name: +ve in-silico MS/MS by CFM-ID for MUICRGVRTFYNPC-UHFFFAOYSA-N
ID: MUICRGVRTFYNPC-UHFFFAOYSA-N
Comment: Energy0
Num peaks: 6
178.0611029 1.055374447
193.0356164 0.936791875
196.0716676 5.669741961
203.0563519 2.724356029
221.0669166 31.1323601
239.0774813 52.52561416

Name: +ve in-silico MS/MS by CFM-ID for MUICRGVRTFYNPC-UHFFFAOYSA-N
ID: MUICRGVRTFYNPC-UHFFFAOYSA-N
Comment: Energy1
Num peaks: 8
165.0407018 4.655821266
176.0454529 3.290922867
178.0611029 7.61510027
194.0560175 4.267459182
196.0716676 5.906717748
203.0563519 7.733452409
221.0669166 26.64661882
239.0774813 20.01370728

Name: +ve in-silico MS/MS by CFM-ID for MUICRGVRTFYNPC-UHFFFAOYSA-N
ID: MUICRGVRTFYNPC-UHFFFAOYSA-N
Comment: Energy2
Num peaks: 31
40.01817548 2.522305272
53.01342445 3.264697966
57.0334912 1.0243254
84.04439023 0.9684479883
113.0345538 3.206004567
122.0348882 5.704135402
133.0396392 1.765532316
135.0552893 1.572415383
139.0502039 1.927224767
141.0658539 1.037388207
146.0348882 0.8920865601
148.0141527 2.809494129
148.0505382 2.920920137
149.0457872 1.628276442
150.0298028 2.224596638
150.0661883 7.827771126
151.0502039 1.452127856
151.0614373 1.343314345
161.0345538 0.9599319352
165.0407018 4.894544438
167.0563519 1.072887037
168.076753 1.451266082
169.0720019 1.094030956
174.0298028 1.641292719
176.0454529 3.814856043
178.0611029 7.00342301
193.0720019 1.37064192
203.0563519 6.051079296
204.0403675 1.230364316
205.0356164 1.156659378
221.0669166 2.960563159

Name: +ve in-silico MS/MS by CFM-ID for QYJGPTFFZLTKAE-UHFFFAOYSA-N
ID: QYJGPTFFZLTKAE-UHFFFAOYSA-N
Comment: Energy0
Num peaks: 6
104.0494756 0.3203792466
106.0651257 3.061494899
185.0709393 0.33924707
199.0865894 12.36118321
200.070605 1.598755532
217.0971541 80.4337222

Name: +ve in-silico MS/MS by CFM-ID for QYJGPTFFZLTKAE-UHFFFAOYSA-N
ID: QYJGPTFFZLTKAE-UHFFFAOYSA-N
Comment: Energy1
Num peaks: 6
106.0651257 3.016385932
134.0600403 2.315771241
189.1022395 12.08243225
199.0865894 14.54837946
200.070605 11.92931061
217.0971541 47.36241403

Name: +ve in-silico MS/MS by CFM-ID for QYJGPTFFZLTKAE-UHFFFAOYSA-N
ID: QYJGPTFFZLTKAE-UHFFFAOYSA-N
Comment: Energy2
Num peaks: 16
15.02292652 0.9459101774
41.03857658 0.9975491026
49.00727645 2.619745857
51.02292652 1.699761783
63.02292652 8.180500877
65.03857658 6.097502813
78.03382555 1.542254606
79.05422664 4.125216156
80.04947561 2.540628354
90.03382555 3.886850498
104.0494756 12.50196753
105.0334912 1.072347154
106.0651257 27.15513002
108.0807757 2.681607652
171.0916748 0.9336982957
199.0865894 3.081411448

Name: +ve in-silico MS/MS by CFM-ID for CIGHXKJQLIHIJC-UHFFFAOYSA-N
ID: CIGHXKJQLIHIJC-UHFFFAOYSA-N
Comment: Energy0
Num peaks: 6
96.04439023 0.4835999884
123.0916748 0.2982695631
199.0865894 12.34684118
200.070605 4.794586824
201.0658539 0.4084488903
217.0971541 80.14957893

Name: +ve in-silico MS/MS by CFM-ID for CIGHXKJQLIHIJC-UHFFFAOYSA-N
ID: CIGHXKJQLIHIJC-UHFFFAOYSA-N
Comment: Energy1
Num peaks: 6
120.0443902 4.229728962
188.070605 1.21450167
189.1022395 7.263718576
199.0865894 14.78372854
200.070605 5.033154812
217.0971541 54.3381056

Name: +ve in-silico MS/MS by CFM-ID for CIGHXKJQLIHIJC-UHFFFAOYSA-N
ID: CIGHXKJQLIHIJC-UHFFFAOYSA-N
Comment: Energy2
Num peaks: 31
15.02292652 0.8776720427
39.02292652 1.332554637
41.03857658 4.693870234
49.00727645 7.124810131
51.02292652 8.931798006
53.03857658 3.965631883
67.05422664 6.243296306
69.04472458 1.797316871
71.06037464 1.764538456
79.02907452 1.446808478
81.04472458 2.131756829
94.06512568 1.092063995
95.01275576 1.283166941
95.06037464 1.445041216
97.07602471 0.8058477854
104.0494756 2.97812695
106.0651257 7.849614242
120.0443902 1.295353785
121.0396392 1.17040533
121.0760247 2.044699989
123.0916748 2.897747129
147.0552893 1.18890379
149.0709393 0.8433816629
172.0756904 1.561138592
173.0597059 1.449256029
173.0709393 1.810074879
174.0549549 0.8264879025
191.081504 0.9134860503
199.0865894 5.338383878
200.070605 1.739991205
201.0658539 0.8677451326

Name: +ve in-silico MS/MS by CFM-ID for BOBLLXHJBMVWOU-UHFFFAOYSA-N
ID: BOBLLXHJBMVWOU-UHFFFAOYSA-N
Comment: Energy0
Num peaks: 6
15.02292652 0.282592491
162.0549549 0.828765056
188.070605 0.8705256054
199.0865894 9.102081729
200.070605 31.67673666
217.0971541 54.38704878

Name: +ve in-silico MS/MS by CFM-ID for BOBLLXHJBMVWOU-UHFFFAOYSA-N
ID: BOBLLXHJBMVWOU-UHFFFAOYSA-N
Comment: Energy1
Num peaks: 8
148.0393049 4.570353181
162.0549549 24.47367187
174.0549549 3.504352266
188.070605 3.468230709
199.0865894 6.415633936
200.070605 16.88831474
201.0658539 3.701236163
217.0971541 18.92803652

Name: +ve in-silico MS/MS by CFM-ID for BOBLLXHJBMVWOU-UHFFFAOYSA-N
ID: BOBLLXHJBMVWOU-UHFFFAOYSA-N
Comment: Energy2
Num peaks: 31
49.00727645 5.137391017
50.00252542 1.551137531
51.02292652 2.085751921
54.03382555 1.797192903
65.00219107 3.872672155
67.01784114 3.830262147
68.04947561 3.941273877
69.0334912 1.095185811
79.01784114 1.469411556
91.01784114 3.518615623
93.0334912 3.514262756
94.06512568 3.114394039
104.0494756 2.188213162
105.0334912 3.51084235
106.0651257 3.932098451
107.0491413 2.085776852
120.0443902 2.130330879
122.0600403 1.287498836
133.0284058 1.114010744
146.0600403 3.225112936
148.0756904 1.425088451
150.0549549 1.116289259
159.0440559 1.318724497
160.0756904 2.226858352
170.0600403 2.277242584
172.0393049 1.777562914
172.0756904 2.992974521
173.0597059 3.242530284
174.0549549 2.095819275
188.070605 1.13140836
200.070605 2.312453786

Name: +ve in-silico MS/MS by CFM-ID for RGYCCBLTSWHXIS-UHFFFAOYSA-N
ID: RGYCCBLTSWHXIS-UHFFFAOYSA-N
Comment: Energy0
Num peaks: 6
105.0698767 2.430724543
113.0345538 0.713858959
139.0502039 1.46123288
171.0916748 10.9286447
199.0865894 29.43820783
217.0971541 50.65547812

Name: +ve in-silico MS/MS by CFM-ID for RGYCCBLTSWHXIS-UHFFFAOYSA-N
ID: RGYCCBLTSWHXIS-UHFFFAOYSA-N
Comment: Energy1
Num peaks: 13
40.01817548 2.171437271
65.99744004 2.372500359
68.0130901 3.611536883
79.05422664 1.524831849
84.00800472 6.337508586
105.0698767 6.647529191
113.0345538 1.904687007
120.0807757 5.769352357
122.0964258 6.593634635
139.0502039 3.126287704
171.0916748 12.790181
199.0865894 13.16276511
217.0971541 15.11012369

Name: +ve in-silico MS/MS by CFM-ID for RGYCCBLTSWHXIS-UHFFFAOYSA-N
ID: RGYCCBLTSWHXIS-UHFFFAOYSA-N
Comment: Energy2
Num peaks: 28
26.00252542 1.056569856
40.01817548 4.762375631
42.03382555 3.357890981
52.01817548 1.342894331
53.01342445 1.953366757
54.03382555 2.023040528
65.01342445 1.170270425
68.0130901 2.400202902
68.99710569 2.170741777
79.05422664 6.463831985
84.00800472 1.989645883
86.02365479 1.942380099
93.04472458 2.650861093
95.02398914 1.837566898
101.0385766 1.356598931
103.0542266 5.031323977
104.0494756 1.998088479
105.0698767 20.19675992
106.0651257 1.819748572
113.0345538 1.094547397
118.0651257 2.579327901
120.0807757 2.471761532
122.0964258 2.460611963
132.0807757 2.242284512
143.0603746 1.230023239
157.0760247 1.032365166
171.0916748 1.09439346
201.0658539 1.140345689

Name: +ve in-silico MS/MS by CFM-ID for KZJVHKRQBQNMKN-UHFFFAOYSA-N
ID: KZJVHKRQBQNMKN-UHFFFAOYSA-N
Comment: Energy0
Num peaks: 12
67.05422664 6.416642123
79.05422664 2.504171075
94.06512568 1.759587387
96.08077574 25.78200475
98.98417166 2.071042029
122.0600403 2.399272836
124.0756904 12.3672937
142.086255 2.035944167
187.0154718 2.938096071
204.0420209 4.324818459
205.0260365 4.265859929
222.0525856 14.55940931

Name: +ve in-silico MS/MS by CFM-ID for KZJVHKRQBQNMKN-UHFFFAOYSA-N
ID: KZJVHKRQBQNMKN-UHFFFAOYSA-N
Comment: Energy1
Num peaks: 16
51.02292652 1.194456265
52.01817548 2.984798616
53.03857658 1.830827687
54.03382555 2.607375914
56.04947561 2.740093643
66.03382555 1.237570283
67.05422664 5.493354243
69.06987671 2.078157374
79.05422664 13.79200868
80.04947561 1.106768704
92.04947561 1.997379783
96.08077574 31.77872174
98.98417166 3.354432613
107.0491413 1.620947773
124.0756904 5.729167282
222.0525856 1.035837518

Name: +ve in-silico MS/MS by CFM-ID for KZJVHKRQBQNMKN-UHFFFAOYSA-N
ID: KZJVHKRQBQNMKN-UHFFFAOYSA-N
Comment: Energy2
Num peaks: 16
39.02292652 2.802089454
40.01817548 1.473072075
41.03857658 2.593773775
42.03382555 2.092635405
51.02292652 12.73413298
53.03857658 13.73119624
54.03382555 2.038821588
55.05422664 2.220289525
65.03857658 3.171603451
67.05422664 20.51693448
69.06987671 4.574388388
79.05422664 1.861036219
82.06512568 1.3848019
92.04947561 2.267768893
96.08077574 4.995197679
96.96852159 1.618706156

Name: +ve in-silico MS/MS by CFM-ID for SYKPGVBUVHHCRE-UHFFFAOYSA-N
ID: SYKPGVBUVHHCRE-UHFFFAOYSA-N
Comment: Energy0
Num peaks: 11
46.06512568 15.93136545
72.04439023 2.752262368
89.07093933 7.37982016
129.0294684 12.97002665
146.0560175 9.482279839
172.0352821 2.429744091
185.0669166 2.482984356
187.0825666 2.281644633
189.0618312 1.549019349
200.0665822 7.101494006
217.0931313 16.82904224

Name: +ve in-silico MS/MS by CFM-ID for SYKPGVBUVHHCRE-UHFFFAOYSA-N
ID: SYKPGVBUVHHCRE-UHFFFAOYSA-N
Comment: Energy1
Num peaks: 18
29.03857658 1.41919228
44.0130901 6.048671233
44.04947561 1.448205246
46.06512568 23.60522065
71.02398914 1.904875202
72.04439023 5.451911309
84.00800472 1.29404175
89.07093933 10.13501463
99.01890376 2.316966354
101.0345538 5.072546307
115.0502039 2.504500548
116.0454529 2.014799801
129.0294684 6.005222462
144.0403675 1.131040345
146.0560175 5.108390578
170.0560175 2.532150796
172.0352821 1.507976017
200.0665822 1.361675826

Name: +ve in-silico MS/MS by CFM-ID for SYKPGVBUVHHCRE-UHFFFAOYSA-N
ID: SYKPGVBUVHHCRE-UHFFFAOYSA-N
Comment: Energy2
Num peaks: 16
15.02292652 2.662827873
29.03857658 6.64017997
30.03382555 1.898251965
31.01784114 3.311917702
44.0130901 2.884234924
44.04947561 5.545418999
46.06512568 18.25584241
71.02398914 3.273996391
72.04439023 2.951547614
84.00800472 2.692686709
89.07093933 2.886428617
99.01890376 6.953706202
101.0345538 6.456857216
116.0454529 8.147200844
118.0611029 1.501669203
129.0294684 5.009087648

Name: +ve in-silico MS/MS by CFM-ID for PBCHHJRFIOBYLM-UHFFFAOYSA-N
ID: PBCHHJRFIOBYLM-UHFFFAOYSA-N
Comment: Energy0
Num peaks: 6
167.0563519 1.847603662
196.0716676 6.317618024
203.0563519 4.54664636
221.0669166 30.08102553
223.0461811 1.062545802
239.0774813 50.02172704

Name: +ve in-silico MS/MS by CFM-ID for PBCHHJRFIOBYLM-UHFFFAOYSA-N
ID: PBCHHJRFIOBYLM-UHFFFAOYSA-N
Comment: Energy1
Num peaks: 13
43.01784114 1.360767656
97.0396392 1.35749829
124.0505382 8.030068805
138.0298028 2.279328322
140.0454529 5.615395492
167.0563519 24.60607085
168.076753 2.115774482
169.0720019 5.531692296
178.0611029 1.875113587
196.0716676 5.28894049
203.0563519 3.455396365
221.0669166 11.39557445
239.0774813 7.31370123

Name: +ve in-silico MS/MS by CFM-ID for PBCHHJRFIOBYLM-UHFFFAOYSA-N
ID: PBCHHJRFIOBYLM-UHFFFAOYSA-N
Comment: Energy2
Num peaks: 31
40.01817548 2.266395969
44.0130901 1.055605378
53.01342445 1.531994955
55.02907452 9.196899485
57.04472458 1.199141196
81.04472458 1.636129243
83.02398914 3.227668695
94.02874017 1.242407264
96.05562361 4.087043761
98.03488817 1.444000419
110.0348882 1.404149431
112.0393049 0.8251519632
113.0345538 1.428422328
122.0348882 3.183394606
124.0505382 6.541018213
126.0298028 4.656586928
139.0614373 1.168266989
150.0298028 1.476626642
150.0661883 1.536908972
151.0502039 2.562441223
151.0614373 1.731717477
152.0454529 1.701455441
166.0611029 0.7937433724
167.0563519 4.04297766
168.076753 1.694405689
176.0454529 1.002107605
178.0611029 2.043315037
194.0560175 0.8899134878
203.0563519 4.911014185
204.0403675 1.054419271
221.0669166 1.706987359

Name: +ve in-silico MS/MS by CFM-ID for YBGVAFDACPTBEA-BUHFOSPRSA-N
ID: YBGVAFDACPTBEA-BUHFOSPRSA-N
Comment: Energy0
Num peaks: 6
79.05422664 1.376443471
107.0603746 3.206946507
111.0440559 14.02847679
139.0502039 2.764462967
199.0865894 4.152528759
217.0971541 67.8296462

Name: +ve in-silico MS/MS by CFM-ID for YBGVAFDACPTBEA-BUHFOSPRSA-N
ID: YBGVAFDACPTBEA-BUHFOSPRSA-N
Comment: Energy1
Num peaks: 17
39.02292652 7.43120211
41.03857658 7.436361418
49.00727645 1.656543808
51.02292652 4.457063679
53.03857658 5.108478732
55.01784114 1.446204266
57.0334912 1.784152312
63.02292652 1.663405149
65.03857658 5.625897851
67.05422664 2.604714437
79.01784114 1.668871544
81.0334912 4.935555374
83.04914126 17.04444768
107.0603746 1.732202002
111.0440559 5.301761969
199.0865894 3.060218281
217.0971541 7.131904672

Name: +ve in-silico MS/MS by CFM-ID for YBGVAFDACPTBEA-BUHFOSPRSA-N
ID: YBGVAFDACPTBEA-BUHFOSPRSA-N
Comment: Energy2
Num peaks: 21
39.02292652 8.771832887
41.03857658 7.218411367
49.00727645 4.239147058
51.02292652 9.709673871
53.00219107 1.883486001
53.03857658 5.540162096
55.01784114 4.84664298
55.05422664 1.983925483
57.0334912 2.401194457
63.02292652 3.754231692
65.03857658 5.928533231
67.01784114 1.173826264
67.05422664 1.572612789
69.0334912 1.355669192
79.05422664 2.777933479
81.0334912 1.17006323
83.04914126 1.755565277
95.04914126 2.108210163
105.0447246 2.491350087
107.0603746 5.124361799
111.0440559 4.689640828

Name: +ve in-silico MS/MS by CFM-ID for PTKZVHKQWRXYRS-UHFFFAOYSA-N
ID: PTKZVHKQWRXYRS-UHFFFAOYSA-N
Comment: Energy0
Num peaks: 6
94.06512568 4.027104215
105.0447246 2.744089982
107.0603746 5.021438946
111.0440559 3.103925505
199.0865894 9.072837332
217.0971541 63.50708782

Name: +ve in-silico MS/MS by CFM-ID for PTKZVHKQWRXYRS-UHFFFAOYSA-N
ID: PTKZVHKQWRXYRS-UHFFFAOYSA-N
Comment: Energy1
Num peaks: 31
39.02292652 6.296477408
41.03857658 7.551153201
43.05422664 2.821105584
49.00727645 0.8370505578
51.02292652 2.744242832
53.03857658 0.9381325592
57.0334912 1.485268874
65.03857658 1.499499018
67.05422664 2.652480655
69.0334912 1.710327314
71.01275576 0.9534437249
73.02840582 1.33998358
75.04405588 0.8903620641
81.0334912 2.374976242
94.06512568 4.133863776
99.04405588 0.8657570264
107.0603746 1.279414603
111.0440559 2.610076487
119.0603746 1.838090348
124.0393049 3.347054727
143.0603746 3.198830286
145.0760247 1.094050893
147.0916748 1.151092984
155.0603746 1.549745673
157.0760247 1.728301641
169.0760247 1.201540286
185.0709393 1.391980854
187.0865894 5.009358656
189.1022395 1.485245766
199.0865894 4.759322484
217.0971541 8.610013756

Name: +ve in-silico MS/MS by CFM-ID for PTKZVHKQWRXYRS-UHFFFAOYSA-N
ID: PTKZVHKQWRXYRS-UHFFFAOYSA-N
Comment: Energy2
Num peaks: 26
25.00727645 0.9294916789
39.02292652 4.351936056
40.01817548 1.547497634
49.00727645 1.757522893
51.02292652 9.069059782
53.01342445 1.256949683
53.03857658 1.813509879
63.02292652 5.27397104
65.03857658 8.317249363
66.03382555 0.9372360355
67.02907452 1.560498915
67.05422664 1.944244129
79.02907452 1.305615643
79.05422664 3.470744499
81.0334912 1.113736918
81.04472458 0.6671609419
94.06512568 3.329600259
105.0447246 12.34817934
107.0603746 11.8593615
129.0447246 1.581980505
131.0603746 0.8986654924
137.0345538 0.6076439618
143.0603746 0.7214565576
153.0447246 0.964703681
155.0603746 1.428544002
157.0760247 1.474947582

Name: +ve in-silico MS/MS by CFM-ID for XAMUVBXUKPXFMN-UHFFFAOYSA-N
ID: XAMUVBXUKPXFMN-UHFFFAOYSA-N
Comment: Energy0
Num peaks: 6
94.06512568 3.518849074
105.0447246 2.528422227
107.0603746 5.368389308
111.0440559 11.46530658
199.0865894 10.54960155
217.0971541 52.56319776

Name: +ve in-silico MS/MS by CFM-ID for XAMUVBXUKPXFMN-UHFFFAOYSA-N
ID: XAMUVBXUKPXFMN-UHFFFAOYSA-N
Comment: Energy1
Num peaks: 29
39.02292652 1.536414153
41.03857658 1.011360957
43.01784114 1.029578945
45.0334912 0.9654398126
51.02292652 1.656737243
53.00219107 4.334886918
55.01784114 4.307399648
57.0334912 3.418233963
65.03857658 1.811356504
67.05422664 3.555654733
71.01275576 1.462347804
73.02840582 0.7725176037
81.0334912 1.532898738
85.02840582 0.7084674067
94.06512568 5.012335809
107.0603746 1.009085936
109.0284058 1.471501148
111.0440559 7.275581857
119.0603746 1.726103848
121.0760247 0.7904934287
124.0393049 5.353924361
143.0603746 0.879087629
147.0916748 0.7643922684
169.0760247 1.038034399
185.0709393 0.9753074119
187.0865894 4.698125721
189.1022395 1.403221677
199.0865894 6.92095627
217.0971541 13.15298923

Name: +ve in-silico MS/MS by CFM-ID for XAMUVBXUKPXFMN-UHFFFAOYSA-N
ID: XAMUVBXUKPXFMN-UHFFFAOYSA-N
Comment: Energy2
Num peaks: 31
39.02292652 3.887822872
40.01817548 1.518242163
41.03857658 0.8485684718
49.00727645 2.587339577
51.02292652 4.387655241
53.00219107 1.594890326
53.01342445 0.8066086412
53.03857658 2.879040933
55.01784114 7.140390136
55.05422664 1.174101779
57.0334912 2.034228848
63.02292652 2.776367535
65.03857658 4.77088582
67.01784114 2.01720893
67.02907452 0.9733721494
67.05422664 2.063207695
69.0334912 1.057672595
79.05422664 2.691211537
81.0334912 2.935706988
85.02840582 1.052931676
94.06512568 2.048569716
95.04914126 1.744658594
105.0447246 8.146826349
107.0603746 5.5635881
111.0440559 3.735472793
121.0396392 1.010568632
129.0447246 2.196850799
131.0603746 0.8261150682
143.0603746 1.642226493
145.0760247 1.473832059
159.0552893 0.9075303421

Name: +ve in-silico MS/MS by CFM-ID for MBGRAWPFVACGAQ-UHFFFAOYSA-N
ID: MBGRAWPFVACGAQ-UHFFFAOYSA-N
Comment: Energy0
Num peaks: 9
95.08552677 1.413449127
97.10117684 2.138043495
213.027339 1.692790188
215.042989 2.392250707
217.0586391 1.971303723
229.0586391 1.863029504
231.0742892 2.05750761
241.0586391 1.479999881
257.0899392 66.3790978

Name: +ve in-silico MS/MS by CFM-ID for MBGRAWPFVACGAQ-UHFFFAOYSA-N
ID: MBGRAWPFVACGAQ-UHFFFAOYSA-N
Comment: Energy1
Num peaks: 26
67.05422664 3.127729646
69.06987671 3.1344986
93.06987671 2.58799381
95.08552677 2.240566319
97.10117684 1.870233735
116.9334386 1.14823235
134.9803888 1.394300772
135.1168269 2.461101315
144.9647387 1.82367642
146.9803888 2.165302626
148.9960388 1.60886531
158.9803888 1.35049303
160.9960388 1.07242377
187.0116889 2.10739678
189.027339 3.618862357
199.0116889 2.679582934
201.027339 2.707761603
203.042989 2.115104326
213.027339 1.927731894
215.042989 2.62967753
217.0586391 1.053757506
227.042989 2.096846853
229.0586391 1.669914892
231.0742892 3.189100071
241.0586391 1.370558119
257.0899392 27.44987225

Name: +ve in-silico MS/MS by CFM-ID for MBGRAWPFVACGAQ-UHFFFAOYSA-N
ID: MBGRAWPFVACGAQ-UHFFFAOYSA-N
Comment: Energy2
Num peaks: 31
39.02292652 6.250438536
41.03857658 5.210578244
53.03857658 2.984888613
55.05422664 1.42162681
67.05422664 6.812119272
69.06987671 2.732097047
93.06987671 1.241233255
95.08552677 1.904030201
105.0698767 1.151095606
107.0855268 4.565246732
109.1011768 4.401913965
111.1168269 1.258243144
118.9490886 1.9903331
132.9647387 2.330974182
137.132477 1.281727123
144.9647387 1.194685524
146.9803888 1.09975219
156.9647387 1.978395777
158.9803888 1.709568119
177.1637771 2.394655689
199.0116889 1.181247605
201.027339 1.124161019
203.042989 1.832339268
205.0586391 1.541232935
213.027339 2.810467736
215.042989 2.796453205
217.0586391 2.335783398
227.042989 3.199557516
229.0586391 4.262865525
231.0742892 1.726579769
241.0586391 3.791053045

Name: +ve in-silico MS/MS by CFM-ID for KRPVQWONBINOLI-UHFFFAOYSA-N
ID: KRPVQWONBINOLI-UHFFFAOYSA-N
Comment: Energy0
Num peaks: 10
59.01275576 10.45763657
77.02332044 4.556140266
145.0495352 2.333141629
147.0651853 2.147838683
161.0444498 3.047524872
163.0600999 15.2793337
181.0706646 2.820578457
191.0550145 1.133515778
221.0655792 14.20274862
239.0761439 24.40284449

Name: +ve in-silico MS/MS by CFM-ID for KRPVQWONBINOLI-UHFFFAOYSA-N
ID: KRPVQWONBINOLI-UHFFFAOYSA-N
Comment: Energy1
Num peaks: 17
31.01784114 1.767844256
41.00219107 1.021210186
57.0334912 0.9972562177
59.01275576 13.91762728
61.02840582 1.209270021
77.02332044 1.413883758
101.0233204 2.103536969
103.0389705 1.378336307
143.0338851 1.013075291
145.0495352 7.292013213
147.0651853 3.155392773
161.0444498 1.772302595
163.0600999 22.47661672
181.0706646 3.173618549
203.0550145 1.902094275
221.0655792 9.825101877
239.0761439 5.722041797

Name: +ve in-silico MS/MS by CFM-ID for KRPVQWONBINOLI-UHFFFAOYSA-N
ID: KRPVQWONBINOLI-UHFFFAOYSA-N
Comment: Energy2
Num peaks: 29
29.00219107 1.389784572
31.01784114 3.101800585
41.00219107 2.438784658
43.01784114 2.769073566
45.0334912 3.510967306
56.99710569 1.117285838
59.01275576 16.10102751
61.02840582 2.957527148
73.02840582 3.506036735
75.04405588 1.554782777
77.02332044 3.231183585
87.04405588 1.061390119
89.02332044 1.702217535
91.0389705 2.521724955
101.0233204 2.978962577
103.0389705 4.626994222
105.0546206 1.09286059
119.0338851 1.912310692
121.0495352 1.692451707
131.0338851 1.076144553
133.0495352 1.988713655
143.0338851 1.267361826
145.0495352 1.270970055
147.0287997 1.011134876
147.0651853 3.154497397
149.0444498 2.537519288
161.0444498 1.203804916
163.0600999 6.546218405
179.0550145 1.198604233

Name: +ve in-silico MS/MS by CFM-ID for ITMMAMFPIXSFLW-UHFFFAOYSA-N
ID: ITMMAMFPIXSFLW-UHFFFAOYSA-N
Comment: Energy0
Num peaks: 7
43.01784114 3.50422405
61.02840582 11.83484561
161.0444498 3.996973183
179.0550145 23.61315718
197.0655792 11.62935526
221.0655792 10.89732057
239.0761439 15.22740792

Name: +ve in-silico MS/MS by CFM-ID for ITMMAMFPIXSFLW-UHFFFAOYSA-N
ID: ITMMAMFPIXSFLW-UHFFFAOYSA-N
Comment: Energy1
Num peaks: 13
43.01784114 3.528455031
45.0334912 1.73574072
59.01275576 1.67691813
61.02840582 12.00612918
101.0233204 2.743127028
131.0338851 2.307886843
149.0444498 2.995528397
161.0444498 8.214849519
179.0550145 20.95386219
197.0655792 4.341007178
203.0550145 2.923443
221.0655792 11.3836783
239.0761439 6.168230465

Name: +ve in-silico MS/MS by CFM-ID for ITMMAMFPIXSFLW-UHFFFAOYSA-N
ID: ITMMAMFPIXSFLW-UHFFFAOYSA-N
Comment: Energy2
Num peaks: 20
15.02292652 3.401464605
41.00219107 2.095490764
43.01784114 14.54023558
44.99710569 1.772340941
45.0334912 2.276497108
47.01275576 2.316951439
59.01275576 5.020546106
61.02840582 21.99097163
73.02840582 1.809520157
87.00767038 1.606401043
89.02332044 2.93218181
91.0389705 1.886617186
101.0233204 2.440691467
103.0389705 2.147157706
119.0338851 2.205655866
131.0338851 1.806396092
133.0495352 2.027385737
149.0444498 2.089869696
161.0444498 1.387772019
179.0550145 4.459417536

Name: +ve in-silico MS/MS by CFM-ID for FECNOIODIVNEKI-UHFFFAOYSA-N
ID: FECNOIODIVNEKI-UHFFFAOYSA-N
Comment: Energy0
Num peaks: 6
94.06512568 0.4297758181
120.0443902 17.43731065
138.0549549 2.458959082
213.1022395 1.075852048
239.081504 36.18138906
257.0920687 40.30204755

Name: +ve in-silico MS/MS by CFM-ID for FECNOIODIVNEKI-UHFFFAOYSA-N
ID: FECNOIODIVNEKI-UHFFFAOYSA-N
Comment: Energy1
Num peaks: 6
94.06512568 8.927225083
120.0443902 41.51258529
138.0549549 1.684819442
213.1022395 4.213757754
239.081504 26.50074955
257.0920687 9.087912792

Name: +ve in-silico MS/MS by CFM-ID for FECNOIODIVNEKI-UHFFFAOYSA-N
ID: FECNOIODIVNEKI-UHFFFAOYSA-N
Comment: Energy2
Num peaks: 18
40.01817548 1.196188693
49.00727645 5.09714522
50.00252542 1.329206235
51.02292652 8.451820711
53.03857658 4.703389595
63.02292652 1.517227548
64.01817548 3.39751578
65.03857658 1.831608949
66.03382555 2.237159846
68.04947561 1.168701907
76.01817548 7.386332713
78.03382555 2.461485311
91.01784114 2.343262884
93.0334912 2.870244601
94.06512568 3.734874394
120.0443902 28.24405342
195.0916748 1.37008691
239.081504 1.802974108

Name: +ve in-silico MS/MS by CFM-ID for XIBCEPJWUVJGGS-UHFFFAOYSA-N
ID: XIBCEPJWUVJGGS-UHFFFAOYSA-N
Comment: Energy0
Num peaks: 6
81.0334912 1.266677509
107.0491413 2.456250474
111.0552893 2.004266608
185.0709393 4.317787313
201.0658539 2.243840043
217.0971541 78.3090024

Name: +ve in-silico MS/MS by CFM-ID for XIBCEPJWUVJGGS-UHFFFAOYSA-N
ID: XIBCEPJWUVJGGS-UHFFFAOYSA-N
Comment: Energy1
Num peaks: 8
39.02292652 1.644368685
53.03857658 2.29235743
107.0491413 13.00706495
111.0552893 2.53461707
185.0709393 7.669930739
189.1022395 6.051724311
201.0658539 2.232530905
217.0971541 45.98387641

Name: +ve in-silico MS/MS by CFM-ID for XIBCEPJWUVJGGS-UHFFFAOYSA-N
ID: XIBCEPJWUVJGGS-UHFFFAOYSA-N
Comment: Energy2
Num peaks: 22
39.02292652 3.189379171
40.01817548 1.535048647
49.00727645 3.185953892
51.02292652 6.527825015
53.03857658 3.647314061
63.02292652 12.3552052
65.03857658 1.414916505
66.03382555 2.355030827
68.04947561 2.009224026
77.00219107 1.540374678
79.01784114 1.899860722
79.05422664 3.090312494
81.0334912 7.622480523
94.02874017 1.557270059
107.0491413 11.24197288
111.0552893 1.791205203
122.0600403 4.074799862
157.0396392 2.121217787
173.0709393 1.862996936
185.0709393 3.697822382
187.0865894 1.47464048
201.0658539 2.757555567

Name: +ve in-silico MS/MS by CFM-ID for PINRKRQYFSAIKY-UHFFFAOYSA-N
ID: PINRKRQYFSAIKY-UHFFFAOYSA-N
Comment: Energy0
Num peaks: 6
155.0603746 0.09113155582
179.0603746 0.1333729204
195.0916748 2.66968962
213.0658539 0.1151243488
221.0709393 45.22540777
239.081504 51.30072899

Name: +ve in-silico MS/MS by CFM-ID for PINRKRQYFSAIKY-UHFFFAOYSA-N
ID: PINRKRQYFSAIKY-UHFFFAOYSA-N
Comment: Energy1
Num peaks: 6
167.0603746 0.5362783357
179.0603746 0.8917475646
195.0916748 7.560751168
213.0658539 0.5487285816
221.0709393 63.5206307
239.081504 24.41182066

Name: +ve in-silico MS/MS by CFM-ID for PINRKRQYFSAIKY-UHFFFAOYSA-N
ID: PINRKRQYFSAIKY-UHFFFAOYSA-N
Comment: Energy2
Num peaks: 7
155.0603746 4.014446805
167.0603746 9.890874732
169.0760247 6.668633819
179.0603746 21.53791607
195.0552893 6.203814481
195.0916748 8.716617351
221.0709393 26.87191946

Name: +ve in-silico MS/MS by CFM-ID for WGDYNUUYYJXCPP-UHFFFAOYSA-N
ID: WGDYNUUYYJXCPP-UHFFFAOYSA-N
Comment: Energy0
Num peaks: 6
182.0560175 0.9714404199
196.0716676 0.5664317415
211.0825666 2.020060374
221.0669166 3.56228789
223.0461811 1.271015833
239.0774813 88.76653876

Name: +ve in-silico MS/MS by CFM-ID for WGDYNUUYYJXCPP-UHFFFAOYSA-N
ID: WGDYNUUYYJXCPP-UHFFFAOYSA-N
Comment: Energy1
Num peaks: 14
69.04472458 2.237061916
73.0396392 1.692998792
87.05528926 1.692775719
97.0396392 4.566878732
125.0345538 3.285654481
139.0502039 1.935698368
151.0138184 1.706848011
154.0611029 20.83039482
155.0451185 1.620642848
180.0403675 5.034936066
182.0560175 14.73156552
196.0716676 2.125088723
211.0825666 3.355419075
239.0774813 16.45049203

Name: +ve in-silico MS/MS by CFM-ID for WGDYNUUYYJXCPP-UHFFFAOYSA-N
ID: WGDYNUUYYJXCPP-UHFFFAOYSA-N
Comment: Energy2
Num peaks: 26
40.01817548 2.830236254
55.02907452 7.835205659
56.0130901 1.187218712
58.02874017 2.057633036
83.02398914 3.777215914
85.0396392 1.720657092
109.0396392 1.485367699
112.0505382 1.612961351
125.0345538 2.127921471
137.0345538 1.277040933
152.0454529 2.467175244
153.0294684 1.203139182
154.0611029 6.614503284
164.0454529 2.184031361
166.0247174 1.762482417
166.0611029 8.837355421
167.0451185 1.659244836
168.0403675 4.599360168
180.0403675 2.578781645
182.0560175 6.07221403
193.0720019 1.209009048
194.0560175 1.128562546
211.0825666 1.241968206
221.0669166 8.066874331
223.0461811 4.038560782
239.0774813 1.274886444

Name: +ve in-silico MS/MS by CFM-ID for WNAQOLSMVPFGTE-UHFFFAOYSA-N
ID: WNAQOLSMVPFGTE-UHFFFAOYSA-N
Comment: Energy0
Num peaks: 6
15.02292652 0.3136757995
125.0152543 18.68015312
145.0760247 0.9536229382
221.1073248 0.8568256765
241.0527024 0.904876463
257.0840025 76.72686119

Name: +ve in-silico MS/MS by CFM-ID for WNAQOLSMVPFGTE-UHFFFAOYSA-N
ID: WNAQOLSMVPFGTE-UHFFFAOYSA-N
Comment: Energy1
Num peaks: 6
125.0152543 44.07897302
131.0603746 2.475947762
145.0760247 3.905546988
221.1073248 1.250684017
231.0683525 1.445987484
257.0840025 39.77404885

Name: +ve in-silico MS/MS by CFM-ID for WNAQOLSMVPFGTE-UHFFFAOYSA-N
ID: WNAQOLSMVPFGTE-UHFFFAOYSA-N
Comment: Energy2
Num peaks: 12
49.00727645 1.781593817
51.02292652 2.151050402
65.03857658 4.015976285
75.02292652 7.741822365
96.98395416 4.26002093
98.99960423 4.417132015
108.9839542 2.046920375
118.0651257 2.963224765
125.0152543 43.89300605
131.0603746 3.755748638
145.0760247 1.456619848
241.0527024 1.761724412

Name: +ve in-silico MS/MS by CFM-ID for FFJICZMWZQXOLC-UHFFFAOYSA-N
ID: FFJICZMWZQXOLC-UHFFFAOYSA-N
Comment: Energy0
Num peaks: 6
105.0334912 5.867917955
151.0502039 3.94749225
179.0451185 5.329866224
210.0913404 7.692938375
239.081504 1.856469752
257.0920687 67.03181214

Name: +ve in-silico MS/MS by CFM-ID for FFJICZMWZQXOLC-UHFFFAOYSA-N
ID: FFJICZMWZQXOLC-UHFFFAOYSA-N
Comment: Energy1
Num peaks: 7
105.0334912 23.79939196
132.0443902 4.981787039
179.0451185 10.2329382
208.0756904 3.545563419
210.0913404 16.72081854
239.081504 12.08001682
257.0920687 9.746985542

Name: +ve in-silico MS/MS by CFM-ID for FFJICZMWZQXOLC-UHFFFAOYSA-N
ID: FFJICZMWZQXOLC-UHFFFAOYSA-N
Comment: Energy2
Num peaks: 21
15.02292652 1.471083438
39.02292652 1.228831395
49.00727645 5.480936032
51.02292652 3.907596077
63.02292652 4.695940442
65.03857658 1.091382244
78.03382555 1.623184661
79.01784114 0.9737435478
79.05422664 2.448378802
80.04947561 4.957781523
104.0494756 4.181372747
105.0334912 19.80156498
106.0287402 3.167274714
107.0491413 1.366573932
108.0443902 6.143095118
127.0502039 1.280086724
132.0443902 2.754711626
135.0552893 1.444840142
151.0502039 7.200927139
155.0491413 1.857625865
179.0451185 3.821294095

Name: +ve in-silico MS/MS by CFM-ID for XSYIGNTVFXNTQH-UHFFFAOYSA-N
ID: XSYIGNTVFXNTQH-UHFFFAOYSA-N
Comment: Energy0
Num peaks: 6
96.9895757 2.027540153
159.0916748 2.936710391
187.0865894 6.291127884
237.0833958 9.643475209
239.0790594 4.849743275
257.0896241 69.19872646

Name: +ve in-silico MS/MS by CFM-ID for XSYIGNTVFXNTQH-UHFFFAOYSA-N
ID: XSYIGNTVFXNTQH-UHFFFAOYSA-N
Comment: Energy1
Num peaks: 6
96.9895757 14.16809777
159.0916748 10.15152457
187.0865894 8.377371853
230.0787251 6.679582775
237.0833958 5.381787475
257.0896241 44.3249544

Name: +ve in-silico MS/MS by CFM-ID for XSYIGNTVFXNTQH-UHFFFAOYSA-N
ID: XSYIGNTVFXNTQH-UHFFFAOYSA-N
Comment: Energy2
Num peaks: 13
15.02292652 3.99003536
68.99466108 15.37503168
78.99899751 5.140872119
96.9895757 15.00370921
102.0338255 3.327988328
130.0287402 3.039784801
144.0443902 2.348419589
159.0916748 14.75828987
187.0865894 8.799110939
196.0368602 2.171287087
219.0728311 2.475933881
237.0833958 1.832088396
239.0790594 1.755383373

Name: +ve in-silico MS/MS by CFM-ID for GOCBHPRBDLTXHP-UHFFFAOYSA-N
ID: GOCBHPRBDLTXHP-UHFFFAOYSA-N
Comment: Energy0
Num peaks: 6
109.0508726 2.415129811
187.0726706 0.3891448433
188.0679196 0.285835088
190.0835697 2.840727236
200.0679196 13.01214413
217.0944687 78.88814942

Name: +ve in-silico MS/MS by CFM-ID for GOCBHPRBDLTXHP-UHFFFAOYSA-N
ID: GOCBHPRBDLTXHP-UHFFFAOYSA-N
Comment: Energy1
Num peaks: 12
40.01817548 2.651674714
50.00252542 1.865717527
65.01342445 4.63831016
81.04472458 2.344217563
109.0508726 21.13998687
162.0774217 2.174056752
172.0617716 2.794164112
187.0726706 3.669891271
189.0883207 3.960551705
190.0835697 11.26976877
200.0679196 8.51927387
217.0944687 16.25518707

Name: +ve in-silico MS/MS by CFM-ID for GOCBHPRBDLTXHP-UHFFFAOYSA-N
ID: GOCBHPRBDLTXHP-UHFFFAOYSA-N
Comment: Energy2
Num peaks: 25
25.00727645 1.862953127
40.01817548 4.921296059
42.03382555 1.279293842
44.04947561 1.45227856
50.00252542 8.881287845
52.01817548 7.763422477
54.03382555 1.037112447
58.03997355 1.244270304
67.02907452 4.670454743
77.01342445 1.953484937
79.02907452 1.723283108
81.04472458 3.074544399
82.03997355 2.290512709
92.02432348 1.103103479
94.03997355 4.856948731
107.0352225 1.423513166
109.0508726 13.277008
124.0617716 2.541870804
134.0461215 3.082290947
139.0726706 1.386809708
149.0570206 2.498013887
172.0617716 1.24226214
173.0570206 1.57299861
190.0835697 1.172209703
200.0679196 3.927652414

Name: +ve in-silico MS/MS by CFM-ID for GHTOJJBGIFZDAT-UHFFFAOYSA-N
ID: GHTOJJBGIFZDAT-UHFFFAOYSA-N
Comment: Energy0
Num peaks: 6
138.0105033 2.837131263
150.0105033 1.345334696
152.0261533 1.18580076
193.0275503 1.413091354
195.0432004 3.407088877
222.0540994 82.0613102

Name: +ve in-silico MS/MS by CFM-ID for GHTOJJBGIFZDAT-UHFFFAOYSA-N
ID: GHTOJJBGIFZDAT-UHFFFAOYSA-N
Comment: Energy1
Num peaks: 8
134.9996042 3.458257983
138.0105033 12.20774026
150.0105033 1.705774156
165.0214023 2.613787253
192.0323013 8.861595605
194.0479514 5.638992547
205.0275503 5.8779011
222.0540994 40.59001138

Name: +ve in-silico MS/MS by CFM-ID for GHTOJJBGIFZDAT-UHFFFAOYSA-N
ID: GHTOJJBGIFZDAT-UHFFFAOYSA-N
Comment: Energy2
Num peaks: 30
26.00252542 1.355329002
28.01817548 0.8303131472
31.02907452 1.713768117
39.02292652 3.073858335
43.02907452 1.159231283
54.00867342 3.991115339
56.02432348 5.21124482
58.03997355 4.072028589
63.02292652 1.048815255
82.03997355 0.9373304055
83.03522252 1.558623599
85.05087258 1.234834691
90.03382555 1.007568203
98.99960423 0.9354255721
104.0494756 1.358621848
113.0152543 4.884888298
125.0152543 1.712493904
134.9996042 10.6875401
137.0152543 3.613391738
138.0105033 7.538526257
140.0261533 1.80384053
150.0105033 4.577325164
152.0261533 1.79247126
158.0712737 1.906049046
162.0774217 0.8867881065
165.0214023 2.871623301
186.0774217 1.894597739
192.0323013 4.010803504
194.0479514 1.701633592
206.0227993 1.146496771

Name: +ve in-silico MS/MS by CFM-ID for DZVYUWZLETYXKE-UHFFFAOYSA-N
ID: DZVYUWZLETYXKE-UHFFFAOYSA-N
Comment: Energy0
Num peaks: 6
109.0508726 0.8966675963
203.1039708 0.5518435343
207.0432004 15.36368431
222.0540994 3.322430383
223.0493484 0.676139042
239.0806485 76.72184625

Name: +ve in-silico MS/MS by CFM-ID for DZVYUWZLETYXKE-UHFFFAOYSA-N
ID: DZVYUWZLETYXKE-UHFFFAOYSA-N
Comment: Energy1
Num peaks: 6
109.0508726 7.215533258
179.0370524 8.157198976
207.0432004 50.73755646
209.0588504 3.395992212
211.0745005 4.222200143
239.0806485 12.15084338

Name: +ve in-silico MS/MS by CFM-ID for DZVYUWZLETYXKE-UHFFFAOYSA-N
ID: DZVYUWZLETYXKE-UHFFFAOYSA-N
Comment: Energy2
Num peaks: 31
15.02292652 1.424703061
39.02292652 1.052912999
40.01817548 1.454169942
42.03382555 1.560448858
44.04947561 1.050224411
52.01817548 1.693343475
56.02432348 1.068869483
58.03997355 1.234886992
77.01342445 1.244722267
81.04472458 3.265010512
109.0508726 4.47275425
115.0057522 2.025437421
124.0617716 1.492760556
131.0370524 1.211155579
153.0214023 1.099102802
154.0166513 1.527470513
156.0323013 1.629906557
167.0370524 2.856219624
179.0370524 3.479391978
180.0323013 1.287096629
187.0726706 2.938222326
192.0323013 3.619285151
194.0479514 6.46835946
196.0384493 1.089169396
203.1039708 1.225625897
207.0432004 6.714252147
209.0588504 1.078504579
211.0745005 1.030570544
222.0540994 12.58895885
223.0493484 2.704881603
239.0806485 1.14988844

Name: +ve in-silico MS/MS by CFM-ID for VCOVYIZDTWXVSB-UHFFFAOYSA-N
ID: VCOVYIZDTWXVSB-UHFFFAOYSA-N
Comment: Energy0
Num peaks: 6
34.9683041 0.1844796262
180.0323013 0.2300984803
195.0432004 0.2765533592
205.0275503 0.4863031393
206.0227993 0.1697526899
222.0540994 97.37996868

Name: +ve in-silico MS/MS by CFM-ID for VCOVYIZDTWXVSB-UHFFFAOYSA-N
ID: VCOVYIZDTWXVSB-UHFFFAOYSA-N
Comment: Energy1
Num peaks: 6
43.02907452 1.925925828
70.03997355 8.706435612
180.0323013 12.45156722
195.0432004 10.19147592
205.0275503 1.500478913
222.0540994 51.68664911

Name: +ve in-silico MS/MS by CFM-ID for VCOVYIZDTWXVSB-UHFFFAOYSA-N
ID: VCOVYIZDTWXVSB-UHFFFAOYSA-N
Comment: Energy2
Num peaks: 15
26.00252542 2.629610419
28.01817548 2.827324394
43.02907452 8.366091468
45.04472458 11.11742782
53.01342445 10.75739176
68.02432348 5.124807233
70.03997355 11.36591941
128.0261533 3.516488796
138.0105033 5.507943516
153.0214023 4.132537788
155.0370524 2.584724774
178.0166513 2.919123838
180.0323013 2.805024076
195.0432004 3.175677596
205.0275503 3.337788097

Name: +ve in-silico MS/MS by CFM-ID for TYOCLJQLJIKHDG-UHFFFAOYSA-N
ID: TYOCLJQLJIKHDG-UHFFFAOYSA-N
Comment: Energy0
Num peaks: 6
153.0658539 8.681373989
183.0764186 1.490424589
192.076753 3.814982515
208.0716676 1.45087445
221.0669166 1.572683695
239.0774813 74.3507444

Name: +ve in-silico MS/MS by CFM-ID for TYOCLJQLJIKHDG-UHFFFAOYSA-N
ID: TYOCLJQLJIKHDG-UHFFFAOYSA-N
Comment: Energy1
Num peaks: 8
104.0494756 6.144358503
106.0651257 7.134608758
135.0552893 8.102390422
151.0502039 4.573702039
153.0658539 37.56179669
163.0502039 8.032892995
221.0669166 4.440744917
239.0774813 5.983032061

Name: +ve in-silico MS/MS by CFM-ID for TYOCLJQLJIKHDG-UHFFFAOYSA-N
ID: TYOCLJQLJIKHDG-UHFFFAOYSA-N
Comment: Energy2
Num peaks: 10
15.02292652 3.049320902
92.04947561 2.02896367
104.0494756 8.07896708
106.0651257 4.393199127
110.0236548 3.612896596
124.0393049 4.523820028
133.0396392 1.903918683
135.0552893 29.08830214
151.0502039 10.32372617
153.0658539 13.63416248

Name: +ve in-silico MS/MS by CFM-ID for UAJYHLZAJDSTDC-UHFFFAOYSA-N
ID: UAJYHLZAJDSTDC-UHFFFAOYSA-N
Comment: Energy0
Num peaks: 6
79.05422664 6.297713624
135.0611863 2.710531078
139.0307279 3.485514356
225.0635084 3.353588356
227.0791585 4.559828728
257.0897232 59.95352137

Name: +ve in-silico MS/MS by CFM-ID for UAJYHLZAJDSTDC-UHFFFAOYSA-N
ID: UAJYHLZAJDSTDC-UHFFFAOYSA-N
Comment: Energy1
Num peaks: 14
89.05570701 2.704815703
95.00451318 1.5598175
105.0506216 6.447474161
121.0201632 16.58730354
123.0358133 13.38844149
125.0514634 4.678330845
135.0611863 4.907009759
137.0150779 2.994100761
139.0307279 1.781624047
151.0307279 5.264635539
153.046378 5.091751226
179.042773 3.38794892
241.058423 1.762878883
257.0897232 10.16696994

Name: +ve in-silico MS/MS by CFM-ID for UAJYHLZAJDSTDC-UHFFFAOYSA-N
ID: UAJYHLZAJDSTDC-UHFFFAOYSA-N
Comment: Energy2
Num peaks: 24
39.02292652 1.673361677
49.00727645 6.19739153
51.02292652 11.73337465
53.03857658 2.889507912
63.02292652 3.787311536
79.05422664 7.481712127
89.05570701 2.209106399
105.0506216 6.353481812
121.0201632 1.787597756
135.0611863 7.316676898
137.0768364 3.034571651
149.0322083 2.312391796
173.0322083 2.043425081
175.0478584 2.839925619
179.042773 2.181007441
187.0478584 1.515828857
199.0478584 2.368997188
201.0635084 2.132649701
203.042773 2.182377763
205.058423 2.374477213
207.0740731 1.859814642
213.0635084 1.631611438
231.0740731 1.679189153
241.058423 1.768798223

Name: +ve in-silico MS/MS by CFM-ID for TUAGXPFZJDEELX-UHFFFAOYSA-N
ID: TUAGXPFZJDEELX-UHFFFAOYSA-N
Comment: Energy0
Num peaks: 6
19.01784114 0.7479028825
208.0756904 0.7528071822
210.0913404 4.82023591
239.081504 4.252118621
241.0607686 1.382877301
257.0920687 85.6714373

Name: +ve in-silico MS/MS by CFM-ID for TUAGXPFZJDEELX-UHFFFAOYSA-N
ID: TUAGXPFZJDEELX-UHFFFAOYSA-N
Comment: Energy1
Num peaks: 6
194.0600403 2.261600716
208.0756904 5.638150553
210.0913404 15.79457395
221.0709393 8.220939722
239.081504 25.69757235
257.0920687 28.3768599

Name: +ve in-silico MS/MS by CFM-ID for TUAGXPFZJDEELX-UHFFFAOYSA-N
ID: TUAGXPFZJDEELX-UHFFFAOYSA-N
Comment: Energy2
Num peaks: 27
154.0287402 1.225224302
158.0600403 1.473502196
168.0807757 1.409858251
170.0600403 0.9825416496
176.070605 0.9560103416
178.0651257 1.891161174
180.0807757 2.570327743
182.0964258 1.931857291
184.0756904 1.823486542
189.0658539 0.9851825642
192.0807757 3.538677687
194.0600403 5.776602022
196.0756904 1.043153059
201.0658539 4.094360959
208.0756904 1.069980175
210.0913404 3.256072103
211.0865894 6.849859064
213.0658539 7.529221006
215.081504 1.294976098
221.0709393 2.010493097
223.0502039 2.135373979
225.0658539 2.615997859
227.081504 2.853967515
229.0971541 3.37930025
239.081504 9.178934402
241.0607686 6.797328201
257.0920687 1.981689009

Name: +ve in-silico MS/MS by CFM-ID for DOTNQIPIURWNFJ-UHFFFAOYSA-N
ID: DOTNQIPIURWNFJ-UHFFFAOYSA-N
Comment: Energy0
Num peaks: 6
91.05422664 15.68454766
157.0760247 5.272957799
185.0709393 20.31708241
187.0865894 1.412034007
189.1022395 1.491802826
217.0971541 52.40269658

Name: +ve in-silico MS/MS by CFM-ID for DOTNQIPIURWNFJ-UHFFFAOYSA-N
ID: DOTNQIPIURWNFJ-UHFFFAOYSA-N
Comment: Energy1
Num peaks: 8
68.0130901 3.542779708
91.05422664 30.06145471
98.02365479 5.675475567
106.0651257 7.041180393
108.0807757 4.926763041
157.0760247 5.12605113
185.0709393 9.714082275
217.0971541 15.27187909

Name: +ve in-silico MS/MS by CFM-ID for DOTNQIPIURWNFJ-UHFFFAOYSA-N
ID: DOTNQIPIURWNFJ-UHFFFAOYSA-N
Comment: Energy2
Num peaks: 11
40.01817548 2.586678123
42.03382555 2.020053085
65.03857658 2.251052995
75.02292652 1.917532738
79.05422664 2.110569982
91.05422664 55.93786219
104.0494756 3.356552008
106.0651257 3.791528578
118.0651257 3.033172339
129.0447246 1.567618145
157.0760247 2.017063821

Name: +ve in-silico MS/MS by CFM-ID for OASOEAALGPCUMN-UHFFFAOYSA-N
ID: OASOEAALGPCUMN-UHFFFAOYSA-N
Comment: Energy0
Num peaks: 4
49.00727645 0.001985235812
213.0658539 6.341444035e-005
231.0764186 0.01737800081
257.0920687 99.98057335

Name: +ve in-silico MS/MS by CFM-ID for OASOEAALGPCUMN-UHFFFAOYSA-N
ID: OASOEAALGPCUMN-UHFFFAOYSA-N
Comment: Energy1
Num peaks: 4
49.00727645 2.697882765
213.0658539 0.2097853955
231.0764186 1.49905079
257.0920687 95.59328105

Name: +ve in-silico MS/MS by CFM-ID for OASOEAALGPCUMN-UHFFFAOYSA-N
ID: OASOEAALGPCUMN-UHFFFAOYSA-N
Comment: Energy2
Num peaks: 4
49.00727645 12.19194667
213.0658539 0.9032175787
231.0764186 4.775599632
257.0920687 82.12923612

Name: +ve in-silico MS/MS by CFM-ID for GPXWQIAEPNQCHW-UHFFFAOYSA-N
ID: GPXWQIAEPNQCHW-UHFFFAOYSA-N
Comment: Energy0
Num peaks: 6
91.05422664 15.67300537
95.01275576 9.598815438
123.0916748 13.84364841
125.0345538 3.291736544
199.0865894 3.543816475
217.0971541 41.42550354

Name: +ve in-silico MS/MS by CFM-ID for GPXWQIAEPNQCHW-UHFFFAOYSA-N
ID: GPXWQIAEPNQCHW-UHFFFAOYSA-N
Comment: Energy1
Num peaks: 7
91.05422664 29.63155474
95.01275576 22.91711043
106.0651257 4.963788519
123.0916748 11.30356857
189.1022395 3.090069581
199.0865894 2.886217017
217.0971541 6.397844306

Name: +ve in-silico MS/MS by CFM-ID for GPXWQIAEPNQCHW-UHFFFAOYSA-N
ID: GPXWQIAEPNQCHW-UHFFFAOYSA-N
Comment: Energy2
Num peaks: 16
31.02907452 1.320792101
39.02292652 4.301226899
43.02907452 1.626850932
45.04472458 2.101596241
51.02292652 1.363194612
53.00219107 3.885933307
55.01784114 1.578871846
63.02292652 1.477482708
65.03857658 3.565827864
75.02292652 3.130695039
91.05422664 40.49286826
93.06987671 2.903757386
95.01275576 2.27565045
106.0651257 6.343590347
121.0760247 1.411623805
123.0916748 3.087721486

Name: +ve in-silico MS/MS by CFM-ID for NYGXUENHAFSZHM-UHFFFAOYSA-N
ID: NYGXUENHAFSZHM-UHFFFAOYSA-N
Comment: Energy0
Num peaks: 6
91.01784114 1.264907098
109.0284058 1.055282994
211.0865894 7.583920154
229.0971541 1.403083421
239.081504 58.33093445
257.0920687 20.9451277

Name: +ve in-silico MS/MS by CFM-ID for NYGXUENHAFSZHM-UHFFFAOYSA-N
ID: NYGXUENHAFSZHM-UHFFFAOYSA-N
Comment: Energy1
Num peaks: 7
92.04947561 2.149843323
120.0443902 3.331536343
138.0549549 2.279089339
187.0865894 2.682995605
211.0865894 27.05788563
239.081504 33.6448066
257.0920687 10.99072259

Name: +ve in-silico MS/MS by CFM-ID for NYGXUENHAFSZHM-UHFFFAOYSA-N
ID: NYGXUENHAFSZHM-UHFFFAOYSA-N
Comment: Energy2
Num peaks: 20
49.00727645 1.57420892
54.03382555 1.570141768
63.02292652 8.235335041
65.03857658 3.733098655
68.99710569 5.135658309
78.03382555 3.83470634
89.00219107 1.58627453
91.01784114 3.60362332
92.04947561 12.357235
93.0334912 1.469618968
94.06512568 2.042670409
107.0127558 8.286193605
109.0284058 5.482581068
118.0287402 2.588019782
120.0443902 5.582266034
121.0760247 6.178907601
136.0393049 2.288497865
138.0549549 1.823260556
197.0709393 1.335008113
211.0865894 2.439228897

Name: +ve in-silico MS/MS by CFM-ID for NITMRIAAAKECLS-UHFFFAOYSA-N
ID: NITMRIAAAKECLS-UHFFFAOYSA-N
Comment: Energy0
Num peaks: 7
58.06512568 5.707222518
99.05528926 3.978597661
101.0709393 3.404073059
112.0505382 11.13138995
139.0138184 2.272566053
192.076753 3.069243447
239.0774813 52.01264474

Name: +ve in-silico MS/MS by CFM-ID for NITMRIAAAKECLS-UHFFFAOYSA-N
ID: NITMRIAAAKECLS-UHFFFAOYSA-N
Comment: Energy1
Num peaks: 25
41.03857658 1.304166483
42.03382555 0.8643753049
48.00800472 0.903318709
52.01817548 0.859668254
56.04947561 2.422152147
99.05528926 9.808087819
101.0709393 4.574735996
112.0505382 0.8741234379
126.0661883 0.7684853538
139.0138184 7.394205875
141.0294684 1.138695809
146.0348882 1.128879007
148.0505382 2.304898617
150.0661883 4.665866703
160.0505382 0.7881053911
164.0818384 1.637760245
182.0560175 1.858695011
192.076753 6.653191601
194.0560175 5.942923002
196.0716676 1.676083079
203.0563519 1.192515578
207.0512665 1.275748723
211.0825666 6.489004974
221.0669166 3.748253971
239.0774813 9.824988902

Name: +ve in-silico MS/MS by CFM-ID for NITMRIAAAKECLS-UHFFFAOYSA-N
ID: NITMRIAAAKECLS-UHFFFAOYSA-N
Comment: Energy2
Num peaks: 31
39.02292652 1.261205276
41.03857658 9.162462339
42.03382555 4.028766223
44.0130901 2.137743689
44.04947561 2.781429592
45.99235466 0.8511997833
53.01342445 2.279712291
54.03382555 0.7985260793
55.02907452 6.977183355
56.04947561 3.349077281
57.00833907 1.346546907
57.04472458 7.684510171
58.06512568 2.153625922
68.0130901 0.9587250364
70.02874017 0.9888389434
71.02398914 0.9502553326
71.06037464 1.42560526
72.04439023 1.280707505
83.06037464 1.541691769
84.04439023 2.576826959
97.0396392 0.9160275912
99.05528926 5.024212442
101.0709393 1.941430001
112.0505382 3.757077584
124.0505382 0.7365282548
139.0138184 3.299288787
141.0294684 1.027943426
146.0348882 1.08766155
148.0505382 1.207346497
150.0661883 0.8014271973
182.0560175 0.8056059327

Name: +ve in-silico MS/MS by CFM-ID for FDLGSRROBQGWED-UHFFFAOYSA-N
ID: FDLGSRROBQGWED-UHFFFAOYSA-N
Comment: Energy0
Num peaks: 6
68.04947561 6.438278828
98.07127368 3.70939932
172.0352821 12.98626364
192.076753 2.67933844
221.0669166 5.086494334
239.0774813 51.82771238

Name: +ve in-silico MS/MS by CFM-ID for FDLGSRROBQGWED-UHFFFAOYSA-N
ID: FDLGSRROBQGWED-UHFFFAOYSA-N
Comment: Energy1
Num peaks: 28
39.02292652 1.186030053
41.03857658 2.026016654
42.03382555 3.561396086
43.05422664 4.234041662
44.04947561 4.195213644
48.00800472 0.8657808873
53.00219107 2.822126633
68.04947561 12.58392798
83.06037464 7.312527563
98.07127368 2.43269282
126.0185694 0.9965488047
139.0138184 0.77204444
140.0818384 0.8095987792
142.013484 1.164666475
146.0348882 1.146468815
148.0505382 2.049214
150.0661883 3.089844518
157.0243831 0.8899666013
164.0818384 1.045855957
172.0352821 1.086077266
192.076753 5.799553401
203.0563519 1.030443276
210.0509322 1.053214964
212.0665822 0.9683595234
221.0669166 5.769328711
222.0509322 1.133901526
223.0461811 1.035014863
239.0774813 9.173319761

Name: +ve in-silico MS/MS by CFM-ID for FDLGSRROBQGWED-UHFFFAOYSA-N
ID: FDLGSRROBQGWED-UHFFFAOYSA-N
Comment: Energy2
Num peaks: 31
25.00727645 3.308288848
27.02292652 2.053529684
31.02907452 0.9715866036
39.02292652 4.00006033
41.03857658 9.765248777
43.02907452 6.2626756
43.05422664 6.596117296
45.04472458 2.564594208
45.06987671 0.9524816389
45.99235466 2.000603344
53.00219107 2.100349235
56.04947561 1.000035117
57.00833907 1.217740298
59.02398914 1.435450301
67.02907452 1.030033053
68.04947561 9.026967869
69.04472458 1.059894372
71.06037464 1.362181445
83.06037464 0.9576381722
84.00800472 1.354409368
94.03997355 1.360018568
97.0396392 1.058323246
98.07127368 1.468569842
99.01890376 0.7921011645
100.0029193 4.237129518
102.0185694 3.361888953
114.0185694 1.107600768
139.0138184 1.343833192
141.0294684 0.995043965
157.0243831 0.8733400925
172.0352821 0.840990113

Name: +ve in-silico MS/MS by CFM-ID for PNIDHOSYWQMICN-UHFFFAOYSA-N
ID: PNIDHOSYWQMICN-UHFFFAOYSA-N
Comment: Energy0
Num peaks: 6
33.0334912 1.532591211
44.0130901 3.129854572
58.06512568 1.833916702
190.0280885 3.336347106
204.0437386 4.099351277
222.0543033 71.70799076

Name: +ve in-silico MS/MS by CFM-ID for PNIDHOSYWQMICN-UHFFFAOYSA-N
ID: PNIDHOSYWQMICN-UHFFFAOYSA-N
Comment: Energy1
Num peaks: 21
43.05422664 10.57449285
58.06512568 14.94541106
73.0396392 1.585466198
77.96442566 4.157694856
79.98007572 4.40557647
107.9749903 1.913205545
117.0117102 3.788018746
117.9957258 4.358756928
119.0273603 2.565090486
120.0113759 1.131170361
122.0270259 5.578708911
135.0222749 2.667520892
137.0379249 1.473395069
148.0062905 3.014850784
161.9967884 1.375863649
162.980804 3.435472606
164.0124385 1.982393068
180.0073531 1.854175094
188.0124385 1.129636707
204.0437386 5.25685548
222.0543033 3.129160575

Name: +ve in-silico MS/MS by CFM-ID for PNIDHOSYWQMICN-UHFFFAOYSA-N
ID: PNIDHOSYWQMICN-UHFFFAOYSA-N
Comment: Energy2
Num peaks: 25
27.02292652 1.138953944
28.01817548 1.717491839
41.03857658 4.577332094
43.05422664 7.571122008
44.0130901 1.850499475
56.04947561 1.889723451
58.02874017 7.886412226
58.06512568 15.59819161
60.04439023 1.879024353
73.0396392 1.775736152
77.96442566 3.989441043
79.98007572 7.133321284
105.9957258 1.048332957
106.9909748 2.318287891
108.0113759 3.015896844
117.9957258 1.224798905
120.0113759 1.205407568
122.0270259 1.080315584
124.042676 4.030214767
172.0175239 1.124409333
173.9967884 1.930641371
174.0331739 1.642243243
176.048824 1.787682508
188.0124385 1.545755774
204.0437386 1.478910165

Name: +ve in-silico MS/MS by CFM-ID for NZVLXAJRSMBVMZ-UHFFFAOYSA-N
ID: NZVLXAJRSMBVMZ-UHFFFAOYSA-N
Comment: Energy0
Num peaks: 6
95.01275576 3.756418848
111.0189038 2.974597851
128.0454529 9.772021242
204.0403675 1.887939105
205.0243831 20.14923676
222.0509322 51.82349674

Name: +ve in-silico MS/MS by CFM-ID for NZVLXAJRSMBVMZ-UHFFFAOYSA-N
ID: NZVLXAJRSMBVMZ-UHFFFAOYSA-N
Comment: Energy1
Num peaks: 11
83.02398914 3.007135467
95.01275576 26.20477615
110.0348882 2.03383922
111.0189038 8.526308939
128.0454529 9.93293491
150.0185694 4.915274107
177.0294684 4.036200367
179.0451185 3.147519632
195.0400331 3.202641641
205.0243831 10.03146222
222.0509322 5.75377862

Name: +ve in-silico MS/MS by CFM-ID for NZVLXAJRSMBVMZ-UHFFFAOYSA-N
ID: NZVLXAJRSMBVMZ-UHFFFAOYSA-N
Comment: Energy2
Num peaks: 22
25.00727645 1.603301706
39.02292652 2.477422517
41.00219107 1.81584853
43.02907452 8.443500676
44.0130901 3.065305886
53.00219107 4.379491564
56.0130901 3.362665272
58.02874017 6.157946128
67.02907452 1.714437031
68.0130901 2.271850204
69.0334912 2.926170602
69.99235466 2.271021936
71.02398914 4.498950245
83.02398914 3.118679087
85.0396392 6.834103417
95.01275576 3.280103469
99.01890376 2.868045016
101.0345538 7.927108911
110.0348882 1.972329456
111.0189038 4.732895759
126.0298028 1.530174813
128.0454529 3.124918721

Name: +ve in-silico MS/MS by CFM-ID for GAJTVJLFWMPWPF-UHFFFAOYSA-N
ID: GAJTVJLFWMPWPF-UHFFFAOYSA-N
Comment: Energy0
Num peaks: 6
95.01275576 4.26022122
177.0294684 1.375861419
195.0400331 1.593436577
204.0403675 1.951608309
205.0243831 25.08647328
222.0509322 59.22623867

Name: +ve in-silico MS/MS by CFM-ID for GAJTVJLFWMPWPF-UHFFFAOYSA-N
ID: GAJTVJLFWMPWPF-UHFFFAOYSA-N
Comment: Energy1
Num peaks: 12
95.01275576 26.46290158
128.0454529 1.876643794
150.0185694 6.714770252
152.0342195 1.982660852
168.0403675 2.755025367
177.0294684 6.895743175
179.0451185 4.273684667
194.0560175 3.439183145
195.0400331 3.897215891
204.0403675 1.888626783
205.0243831 14.10976637
222.0509322 7.08773773

Name: +ve in-silico MS/MS by CFM-ID for GAJTVJLFWMPWPF-UHFFFAOYSA-N
ID: GAJTVJLFWMPWPF-UHFFFAOYSA-N
Comment: Energy2
Num peaks: 20
26.00252542 3.046909127
41.00219107 4.760201667
42.03382555 1.724623825
43.02907452 9.055205211
44.0130901 2.727288956
53.00219107 1.138558382
58.02874017 3.367719185
67.02907452 2.923141338
68.0130901 4.308335928
69.0334912 4.65635862
69.99235466 1.869318991
71.02398914 3.439018142
83.02398914 3.714698142
85.0396392 4.247991297
95.01275576 20.5602443
97.02840582 1.583098246
138.0185694 1.333484323
150.0185694 1.970711274
177.0294684 1.649655522
195.0400331 2.11457863

Name: +ve in-silico MS/MS by CFM-ID for FWLHSILHPJXBEN-UHFFFAOYSA-N
ID: FWLHSILHPJXBEN-UHFFFAOYSA-N
Comment: Energy0
Num peaks: 6
57.06987671 3.32228299
69.06987671 6.809768868
97.06479133 3.251617936
99.08044139 7.652408243
175.1117415 5.06978511
239.0736418 54.90361462

Name: +ve in-silico MS/MS by CFM-ID for FWLHSILHPJXBEN-UHFFFAOYSA-N
ID: FWLHSILHPJXBEN-UHFFFAOYSA-N
Comment: Energy1
Num peaks: 22
41.03857658 1.880116149
43.05422664 1.564507798
57.06987671 2.700273819
79.05422664 3.745420295
81.06987671 2.433895057
95.04914126 2.287837832
97.06479133 7.074997395
99.08044139 1.288351489
141.0004768 4.455441586
143.0161269 2.425122572
157.1011768 2.225988481
161.0266916 6.078773836
171.0110415 1.228650731
173.0960915 4.297698906
175.1117415 4.104378515
180.9953914 2.231062857
183.0110415 1.93016416
195.0110415 5.513894771
197.0266916 5.223915952
221.0630771 1.635903897
223.0423416 1.555930288
239.0736418 14.40033554

Name: +ve in-silico MS/MS by CFM-ID for FWLHSILHPJXBEN-UHFFFAOYSA-N
ID: FWLHSILHPJXBEN-UHFFFAOYSA-N
Comment: Energy2
Num peaks: 11
39.02292652 4.560856362
41.03857658 11.44902216
43.05422664 4.908932494
51.02292652 6.108259663
53.03857658 9.649884318
55.05422664 3.985875656
57.06987671 2.828510273
65.03857658 10.73081151
67.05422664 13.04424026
69.06987671 11.04784258
141.0004768 2.458354067

Name: +ve in-silico MS/MS by CFM-ID for KPEQAJHCGBTIJR-UHFFFAOYSA-N
ID: KPEQAJHCGBTIJR-UHFFFAOYSA-N
Comment: Energy0
Num peaks: 6
121.0448048 6.88665969
134.0400538 2.062189622
135.0604549 2.772990319
136.0557039 10.49464903
202.0433447 3.110433428
222.0495729 65.57589689

Name: +ve in-silico MS/MS by CFM-ID for KPEQAJHCGBTIJR-UHFFFAOYSA-N
ID: KPEQAJHCGBTIJR-UHFFFAOYSA-N
Comment: Energy1
Num peaks: 9
121.0448048 15.66650681
133.0448048 2.226618332
135.0604549 5.942653466
136.0557039 19.63784126
150.0713539 3.032736129
192.0277749 5.625576854
194.0434249 7.313597716
205.0230238 9.820287911
222.0495729 12.4857451

Name: +ve in-silico MS/MS by CFM-ID for KPEQAJHCGBTIJR-UHFFFAOYSA-N
ID: KPEQAJHCGBTIJR-UHFFFAOYSA-N
Comment: Energy2
Num peaks: 19
26.00252542 2.024717375
28.01817548 1.328448457
43.02907452 6.866608112
44.97934745 1.981141787
59.99024648 4.00332545
66.99785464 1.515332346
84.98549545 3.06413296
87.00114552 4.252625604
88.01817548 2.101220286
90.03382555 1.691749362
92.04947561 2.740023433
93.0135047 3.383301829
95.02915477 2.100814282
109.0448048 5.107272449
116.0494756 9.740821874
120.0244037 1.499358856
121.0448048 9.869944024
134.0400538 8.523077449
136.0557039 8.49030472

Name: +ve in-silico MS/MS by CFM-ID for AUTJVELNICXKTK-UHFFFAOYSA-N
ID: AUTJVELNICXKTK-UHFFFAOYSA-N
Comment: Energy0
Num peaks: 6
91.05422664 0.1932768185
167.0603746 0.06433926408
179.0603746 0.1611395425
195.0916748 2.670963367
221.0709393 45.34791249
239.081504 51.36077072

Name: +ve in-silico MS/MS by CFM-ID for AUTJVELNICXKTK-UHFFFAOYSA-N
ID: AUTJVELNICXKTK-UHFFFAOYSA-N
Comment: Energy1
Num peaks: 6
49.00727645 4.930690656
51.02292652 11.16768099
179.0603746 0.8131217912
195.0916748 6.7042903
221.0709393 51.03290708
239.081504 20.71892046

Name: +ve in-silico MS/MS by CFM-ID for AUTJVELNICXKTK-UHFFFAOYSA-N
ID: AUTJVELNICXKTK-UHFFFAOYSA-N
Comment: Energy2
Num peaks: 7
91.05422664 3.7655146
141.0447246 2.462163206
155.0603746 5.134876197
167.0603746 16.66449269
179.0603746 14.73750177
195.0916748 7.652380334
221.0709393 29.58438654

Name: +ve in-silico MS/MS by CFM-ID for UFXXTPJUJLLWKC-UHFFFAOYSA-N
ID: UFXXTPJUJLLWKC-UHFFFAOYSA-N
Comment: Energy0
Num peaks: 6
196.0756904 0.8780076066
209.0597059 0.9729158393
211.075356 1.631411129
221.0709393 2.082577983
222.0549549 3.672903188
239.081504 88.24114985

Name: +ve in-silico MS/MS by CFM-ID for UFXXTPJUJLLWKC-UHFFFAOYSA-N
ID: UFXXTPJUJLLWKC-UHFFFAOYSA-N
Comment: Energy1
Num peaks: 7
91.05422664 7.065893658
101.0385766 4.1418272
103.0542266 3.492793672
211.075356 5.129093142
211.0865894 9.248802943
221.0709393 10.38625217
239.081504 41.6914382

Name: +ve in-silico MS/MS by CFM-ID for UFXXTPJUJLLWKC-UHFFFAOYSA-N
ID: UFXXTPJUJLLWKC-UHFFFAOYSA-N
Comment: Energy2
Num peaks: 28
39.02292652 1.945295512
49.00727645 2.637206651
51.02292652 3.004039651
57.00833907 1.162497602
75.02292652 2.667769953
79.05422664 1.387527992
91.01784114 1.368371592
91.05422664 5.476495448
101.0385766 9.739765402
103.0542266 7.307880674
109.0396392 1.117393463
115.0542266 1.999197971
147.0189038 2.115684601
153.0698767 2.124901963
181.0396392 1.143617517
181.0647913 1.73692823
183.0804414 1.328503676
194.0600403 1.10286783
195.0552893 2.005721014
197.0345538 2.111569214
209.0597059 1.453693593
209.0709393 4.588632789
211.0502039 1.735558184
211.0865894 1.569938714
213.0658539 2.48669359
221.0709393 7.798442615
223.0502039 5.582857477
239.081504 2.270099476

Name: +ve in-silico MS/MS by CFM-ID for OMWMVXLMZPYUHG-UHFFFAOYSA-N
ID: OMWMVXLMZPYUHG-UHFFFAOYSA-N
Comment: Energy0
Num peaks: 6
105.0366325 11.31803689
135.0440559 11.02865389
225.0577618 3.348261458
227.0734119 4.880291448
241.0526765 4.121446136
257.0839766 47.73223707

Name: +ve in-silico MS/MS by CFM-ID for OMWMVXLMZPYUHG-UHFFFAOYSA-N
ID: OMWMVXLMZPYUHG-UHFFFAOYSA-N
Comment: Energy1
Num peaks: 18
75.02606779 1.737604773
91.02098241 1.569228479
105.0334912 1.730884148
105.0366325 2.184518747
107.0491413 2.097040261
119.0127558 1.873351973
123.0471972 1.38814293
135.0440559 24.028098
137.0597059 6.478764727
153.0546206 2.4249121
195.0471972 1.819319572
211.0421118 1.761087203
213.0577618 7.275232796
225.0577618 3.665231017
227.0734119 2.665520397
229.089062 6.350141891
241.0526765 2.661539343
257.0839766 9.340314692

Name: +ve in-silico MS/MS by CFM-ID for OMWMVXLMZPYUHG-UHFFFAOYSA-N
ID: OMWMVXLMZPYUHG-UHFFFAOYSA-N
Comment: Energy2
Num peaks: 20
15.02292652 3.232978752
39.02292652 1.131118499
51.02292652 2.150886944
55.01784114 2.138538715
73.01041773 5.304598794
75.02606779 2.117967859
77.00219107 1.393114705
79.01784114 6.644353474
81.0334912 10.74024401
89.00533235 1.188615413
91.02098241 2.027732885
93.0334912 3.159278134
105.0334912 6.466602952
105.0366325 6.028165633
107.015897 1.135310297
107.0491413 8.598257189
109.0284058 1.785689734
121.0284058 5.867270708
135.0440559 6.797849249
137.0597059 2.954871112

Name: +ve in-silico MS/MS by CFM-ID for OMHXPLFYQWATCP-UHFFFAOYSA-N
ID: OMHXPLFYQWATCP-UHFFFAOYSA-N
Comment: Energy0
Num peaks: 6
45.0334912 2.451509417
155.0563519 5.028563463
173.0669166 25.093568
175.0825666 2.155612983
200.0665822 3.749311363
217.0931313 44.40381755

Name: +ve in-silico MS/MS by CFM-ID for OMHXPLFYQWATCP-UHFFFAOYSA-N
ID: OMHXPLFYQWATCP-UHFFFAOYSA-N
Comment: Energy1
Num peaks: 14
43.01784114 4.007924419
45.0334912 32.68489551
47.04914126 3.227368083
113.0457872 1.871749058
129.0407018 3.999546136
130.0611029 2.91769359
155.0563519 4.911416396
157.0720019 1.433510729
158.0560175 1.453109998
171.0512665 1.944328104
173.0669166 5.949803224
199.0825666 2.663224083
200.0665822 2.721235037
217.0931313 10.36758273

Name: +ve in-silico MS/MS by CFM-ID for OMHXPLFYQWATCP-UHFFFAOYSA-N
ID: OMHXPLFYQWATCP-UHFFFAOYSA-N
Comment: Energy2
Num peaks: 28
26.00252542 3.494804396
29.03857658 0.9845506609
41.00219107 1.279623974
43.01784114 1.604083281
43.02907452 3.319555936
44.0130901 11.31499555
45.0334912 4.853697349
45.04472458 2.081673016
46.02874017 1.89977845
47.04914126 2.424232454
70.02874017 3.131114936
72.04439023 1.626760235
81.99235466 2.632049518
84.00800472 1.072208506
86.02365479 1.174097062
86.03488817 0.9077038308
88.03930485 10.81389112
90.05495492 1.779519741
113.0457872 1.934972295
129.0407018 4.511100752
130.0611029 1.912206639
131.0451185 1.428867292
131.0563519 1.712927833
141.0407018 1.748281739
155.0563519 5.282333923
156.0403675 2.844656062
157.0720019 1.190490197
173.0669166 1.590112412

Name: +ve in-silico MS/MS by CFM-ID for WGYSHJFJTBXEAI-UHFFFAOYSA-N
ID: WGYSHJFJTBXEAI-UHFFFAOYSA-N
Comment: Energy0
Num peaks: 6
19.01784114 0.72866737
175.0502039 4.464776742
189.0294684 1.234358781
191.0451185 10.34813418
204.0403675 2.214608992
222.0509322 79.28062068

Name: +ve in-silico MS/MS by CFM-ID for WGYSHJFJTBXEAI-UHFFFAOYSA-N
ID: WGYSHJFJTBXEAI-UHFFFAOYSA-N
Comment: Energy1
Num peaks: 6
144.0443902 8.856330766
173.0345538 9.611006216
175.0502039 6.375494637
191.0451185 36.73075873
204.0403675 16.882103
222.0509322 10.89399579

Name: +ve in-silico MS/MS by CFM-ID for WGYSHJFJTBXEAI-UHFFFAOYSA-N
ID: WGYSHJFJTBXEAI-UHFFFAOYSA-N
Comment: Energy2
Num peaks: 23
19.01784114 1.597145617
25.00727645 7.04410195
29.99744004 2.194525951
49.00727645 2.140580015
50.00252542 1.895783082
51.02292652 2.56908443
57.00833907 1.574342254
59.02398914 1.70099744
81.00833907 12.42663703
91.01784114 1.554269459
120.0443902 2.219407153
140.0342195 1.98370086
144.0443902 2.849917624
147.0189038 1.715333765
148.0393049 2.906879417
149.0345538 3.398756787
161.0345538 1.451598416
164.0342195 4.203118127
173.0345538 1.375245676
175.0502039 8.392138896
191.0451185 3.55517231
204.0403675 7.341768163
222.0509322 5.187298678

Name: +ve in-silico MS/MS by CFM-ID for APZCRDZGCWPVMJ-UHFFFAOYSA-N
ID: APZCRDZGCWPVMJ-UHFFFAOYSA-N
Comment: Energy0
Num peaks: 6
19.01784114 0.7267355029
175.0502039 4.452782572
189.0294684 1.230837507
191.0451185 10.3093539
204.0403675 2.207334736
222.0509322 78.9993126

Name: +ve in-silico MS/MS by CFM-ID for APZCRDZGCWPVMJ-UHFFFAOYSA-N
ID: APZCRDZGCWPVMJ-UHFFFAOYSA-N
Comment: Energy1
Num peaks: 6
144.0443902 8.868103336
173.0345538 9.610716821
175.0502039 6.383792558
191.0451185 36.75347539
204.0403675 16.83250969
222.0509322 10.89657812

Name: +ve in-silico MS/MS by CFM-ID for APZCRDZGCWPVMJ-UHFFFAOYSA-N
ID: APZCRDZGCWPVMJ-UHFFFAOYSA-N
Comment: Energy2
Num peaks: 25
19.01784114 1.428619079
25.00727645 5.815508936
29.99744004 1.970334864
50.00252542 1.410550912
51.02292652 1.804877665
57.00833907 1.435877751
59.02398914 1.522129477
63.02292652 1.433855
81.00833907 11.46718261
91.01784114 2.837079953
91.05422664 1.334914338
98.02365479 1.596471498
105.0083391 2.126935253
120.0443902 2.41371772
122.0236548 1.732965403
144.0443902 2.791427842
147.0189038 2.640552791
148.0393049 2.60707465
149.0345538 5.722731139
161.0345538 1.329460371
164.0342195 3.412617304
175.0502039 8.018204035
191.0451185 2.937361967
204.0403675 6.192565338
222.0509322 4.333710821

Name: +ve in-silico MS/MS by CFM-ID for DPTKNRPHFRFPCX-UHFFFAOYSA-N
ID: DPTKNRPHFRFPCX-UHFFFAOYSA-N
Comment: Energy0
Num peaks: 6
69.04472458 1.568206941
81.04472458 3.272515616
93.04472458 1.719776415
95.06037464 22.53068553
105.0334912 16.56263788
217.0971541 42.84330007

Name: +ve in-silico MS/MS by CFM-ID for DPTKNRPHFRFPCX-UHFFFAOYSA-N
ID: DPTKNRPHFRFPCX-UHFFFAOYSA-N
Comment: Energy1
Num peaks: 7
40.01817548 3.498151784
68.04947561 2.33625512
69.04472458 18.40524934
81.04472458 8.730027766
95.06037464 22.23825397
105.0334912 19.50771375
217.0971541 6.933296892

Name: +ve in-silico MS/MS by CFM-ID for DPTKNRPHFRFPCX-UHFFFAOYSA-N
ID: DPTKNRPHFRFPCX-UHFFFAOYSA-N
Comment: Energy2
Num peaks: 15
39.02292652 1.155368047
40.01817548 5.508376767
42.03382555 7.459512435
49.00727645 4.621997481
51.02292652 5.149132514
52.01817548 6.137044525
54.03382555 2.602684772
63.02292652 4.837218342
69.04472458 12.9021071
79.05422664 2.83528069
81.04472458 2.330299457
91.05422664 1.090113276
95.06037464 2.227057164
105.0334912 20.41660022
107.0491413 1.543982891

Name: +ve in-silico MS/MS by CFM-ID for YRZQHIVOIFJEEE-UHFFFAOYSA-N
ID: YRZQHIVOIFJEEE-UHFFFAOYSA-N
Comment: Energy0
Num peaks: 6
34.9683041 0.1850030152
98.99960423 0.1685706849
180.0323013 0.1496264577
195.0432004 0.3062404774
205.0275503 0.4876198963
222.0540994 97.74927326

Name: +ve in-silico MS/MS by CFM-ID for YRZQHIVOIFJEEE-UHFFFAOYSA-N
ID: YRZQHIVOIFJEEE-UHFFFAOYSA-N
Comment: Energy1
Num peaks: 6
70.03997355 9.477113887
153.0214023 2.319658624
180.0323013 14.3615937
195.0432004 2.862797263
205.0275503 1.667811897
222.0540994 59.52845031

Name: +ve in-silico MS/MS by CFM-ID for YRZQHIVOIFJEEE-UHFFFAOYSA-N
ID: YRZQHIVOIFJEEE-UHFFFAOYSA-N
Comment: Energy2
Num peaks: 16
26.00252542 5.44553164
28.01817548 3.180277594
43.02907452 10.74694211
45.04472458 8.531807732
53.01342445 8.857487281
68.02432348 3.352314965
70.03997355 7.669139355
72.98395416 2.579399236
96.98395416 2.657722816
98.99960423 3.245725855
101.0152543 2.75566187
128.0261533 3.258935651
138.0105033 4.977591894
153.0214023 8.123068231
178.0166513 2.968335027
180.0323013 2.997988754

Name: +ve in-silico MS/MS by CFM-ID for RZOSCHRJNRQVNG-UHFFFAOYSA-N
ID: RZOSCHRJNRQVNG-UHFFFAOYSA-N
Comment: Energy0
Num peaks: 6
192.076753 1.551699406
195.0512665 3.321815868
207.0512665 4.167018997
211.0713333 1.468069056
221.0669166 16.50214166
239.0774813 65.94852198

Name: +ve in-silico MS/MS by CFM-ID for RZOSCHRJNRQVNG-UHFFFAOYSA-N
ID: RZOSCHRJNRQVNG-UHFFFAOYSA-N
Comment: Energy1
Num peaks: 9
45.0334912 11.89064797
189.0407018 2.820431787
191.0563519 4.376615818
192.076753 3.378521592
195.0512665 3.513015617
203.0563519 8.200029123
207.0512665 5.683505133
221.0669166 28.06563749
239.0774813 14.24680888

Name: +ve in-silico MS/MS by CFM-ID for RZOSCHRJNRQVNG-UHFFFAOYSA-N
ID: RZOSCHRJNRQVNG-UHFFFAOYSA-N
Comment: Energy2
Num peaks: 29
43.02907452 0.9984723564
45.0334912 1.096539828
96.00800472 7.877549069
100.0393049 0.9390242544
110.0236548 5.736299898
111.0189038 2.46141388
136.0393049 0.9172669295
136.0505382 1.296170959
138.0549549 1.256154599
139.0250518 4.651053072
140.0342195 0.8338532467
151.0250518 11.18094491
153.0294684 1.192080861
155.0451185 3.067230351
156.0655196 0.8498722269
161.0094017 1.297971145
163.0250518 4.273538718
165.0407018 6.089281912
167.0563519 1.738284283
177.0407018 5.37243896
179.0199664 4.622969786
179.0451185 0.8559433552
181.0356164 0.8782401045
183.0512665 0.9895339519
189.0407018 1.898972624
191.0563519 2.697387676
193.0607686 2.11129609
195.0512665 1.533015702
221.0669166 1.446785127

Name: +ve in-silico MS/MS by CFM-ID for QFYZFYDOEJZMDX-UHFFFAOYSA-N
ID: QFYZFYDOEJZMDX-UHFFFAOYSA-N
Comment: Energy0
Num peaks: 6
96.04439023 2.952655919
98.0600403 5.347592372
189.1022395 3.590586097
199.0865894 8.796869939
201.0658539 2.520690608
217.0971541 67.20572121

Name: +ve in-silico MS/MS by CFM-ID for QFYZFYDOEJZMDX-UHFFFAOYSA-N
ID: QFYZFYDOEJZMDX-UHFFFAOYSA-N
Comment: Energy1
Num peaks: 9
54.03382555 2.79792391
56.04947561 27.67083102
67.01784114 4.61094965
68.04947561 1.573191954
98.0600403 9.605109971
187.0865894 4.704478951
189.1022395 14.10668155
199.0865894 5.79037038
217.0971541 10.57629362

Name: +ve in-silico MS/MS by CFM-ID for QFYZFYDOEJZMDX-UHFFFAOYSA-N
ID: QFYZFYDOEJZMDX-UHFFFAOYSA-N
Comment: Energy2
Num peaks: 23
30.03382555 1.220248417
39.02292652 1.465531217
52.01817548 1.305641288
54.03382555 5.415000101
56.04947561 9.216030875
65.00219107 4.650792251
67.01784114 11.98228354
68.04947561 5.720224784
69.0334912 6.072462106
70.06512568 0.984054591
78.03382555 2.065777132
80.0130901 1.618736565
80.04947561 3.492424056
82.02874017 3.823141624
96.04439023 2.925117132
98.0600403 2.99561805
111.0552893 1.515120538
119.0603746 1.619972569
120.0443902 1.313910217
121.0760247 7.833686792
147.0916748 0.9490997753
171.0916748 0.9849436646
201.0658539 0.9597183533

Name: +ve in-silico MS/MS by CFM-ID for VTUOCDJOZKEHHB-UHFFFAOYSA-N
ID: VTUOCDJOZKEHHB-UHFFFAOYSA-N
Comment: Energy0
Num peaks: 6
40.01817548 0.114126237
52.01817548 0.09761378045
195.0916748 2.651559914
198.0549549 0.3235876072
221.0709393 45.06856244
239.081504 50.97550275

Name: +ve in-silico MS/MS by CFM-ID for VTUOCDJOZKEHHB-UHFFFAOYSA-N
ID: VTUOCDJOZKEHHB-UHFFFAOYSA-N
Comment: Energy1
Num peaks: 6
40.01817548 5.83214224
194.0600403 4.715350019
195.0916748 5.781874011
212.070605 5.371003801
221.0709393 50.40853061
239.081504 19.60394867

Name: +ve in-silico MS/MS by CFM-ID for VTUOCDJOZKEHHB-UHFFFAOYSA-N
ID: VTUOCDJOZKEHHB-UHFFFAOYSA-N
Comment: Energy2
Num peaks: 13
40.01817548 11.88546627
42.03382555 7.879086449
52.01817548 2.65978444
129.0334912 2.101070931
154.0651257 9.252452469
161.0597059 2.087659044
167.0603746 5.704120692
169.0760247 2.979542199
170.0600403 9.678573925
195.0552893 4.876058204
195.0916748 2.843475523
198.0549549 3.381544172
221.0709393 16.31831606

Name: +ve in-silico MS/MS by CFM-ID for QKYIRRJQBMABBP-UHFFFAOYSA-N
ID: QKYIRRJQBMABBP-UHFFFAOYSA-N
Comment: Energy0
Num peaks: 6
62.99960423 3.255949166
106.0418034 12.56707518
164.0566862 2.991738108
178.0723363 12.50296674
240.0646641 3.890214918
257.0912132 46.22810419

Name: +ve in-silico MS/MS by CFM-ID for QKYIRRJQBMABBP-UHFFFAOYSA-N
ID: QKYIRRJQBMABBP-UHFFFAOYSA-N
Comment: Energy1
Num peaks: 14
42.03382555 1.011281073
44.04947561 5.842991681
62.99960423 4.610192598
70.06512568 1.949363417
80.02615332 3.709697248
92.02615332 1.073399491
106.0418034 18.14011813
152.0566862 6.4427064
164.0566862 7.204596853
178.0723363 19.44800294
195.0988854 2.291187774
221.1145355 1.164666303
240.0646641 1.79797217
257.0912132 5.723022292

Name: +ve in-silico MS/MS by CFM-ID for QKYIRRJQBMABBP-UHFFFAOYSA-N
ID: QKYIRRJQBMABBP-UHFFFAOYSA-N
Comment: Energy2
Num peaks: 31
27.02292652 0.9303732559
40.01817548 1.072190576
42.03382555 2.931686611
43.02907452 0.8391303134
44.04947561 4.938075425
48.98395416 1.210183592
60.98395416 1.595572806
62.99960423 16.27901753
80.02615332 1.698820021
82.03997355 1.630724743
96.05562361 2.98664449
106.0418034 4.427082766
107.0352225 1.138143899
108.0192381 0.8019558256
108.0556236 1.204787607
109.0508726 1.747482833
110.0348882 1.388096056
110.0712737 1.487091539
112.0505382 0.9613695716
121.0508726 0.7801951229
134.0461215 1.494409689
135.0301371 3.97812636
136.0505382 1.870577013
137.0457872 1.550345122
150.0410362 1.403454127
151.0614373 1.850122595
152.0566862 6.900381277
161.0457872 1.231851293
164.0566862 1.743442358
178.0723363 3.057099153
180.0879864 0.8415755129

Name: +ve in-silico MS/MS by CFM-ID for HPAAOXGREKAZDQ-UHFFFAOYSA-N
ID: HPAAOXGREKAZDQ-UHFFFAOYSA-N
Comment: Energy0
Num peaks: 6
168.0443902 0.1252560785
196.0756904 0.6922287144
208.0756904 9.743803944
211.0865894 0.2780133552
213.0658539 0.6603452619
239.081504 87.75811135

Name: +ve in-silico MS/MS by CFM-ID for HPAAOXGREKAZDQ-UHFFFAOYSA-N
ID: HPAAOXGREKAZDQ-UHFFFAOYSA-N
Comment: Energy1
Num peaks: 6
184.0756904 8.460502986
194.0600403 5.177300959
196.0756904 19.88009855
208.0756904 3.664121448
211.0865894 11.59781165
239.081504 33.56274608

Name: +ve in-silico MS/MS by CFM-ID for HPAAOXGREKAZDQ-UHFFFAOYSA-N
ID: HPAAOXGREKAZDQ-UHFFFAOYSA-N
Comment: Energy2
Num peaks: 10
39.02292652 5.659103639
63.02292652 3.934828104
165.0698767 5.863342519
168.0443902 17.26020576
180.0807757 13.70795926
182.0600403 3.269754972
184.0756904 4.713873442
192.0443902 7.754773581
208.0756904 14.48649056
211.0865894 4.685865314

Name: +ve in-silico MS/MS by CFM-ID for FZBSLZXPXHUBEM-UHFFFAOYSA-N
ID: FZBSLZXPXHUBEM-UHFFFAOYSA-N
Comment: Energy0
Num peaks: 6
119.0491413 1.11630982
197.0709393 2.209954013
212.070605 4.384038152
221.0709393 11.12598978
223.0502039 3.244958538
239.081504 71.03293746

Name: +ve in-silico MS/MS by CFM-ID for FZBSLZXPXHUBEM-UHFFFAOYSA-N
ID: FZBSLZXPXHUBEM-UHFFFAOYSA-N
Comment: Energy1
Num peaks: 9
101.0385766 1.38814633
119.0491413 7.375725701
194.0600403 3.507938803
197.0709393 4.463449319
210.0549549 1.381364335
212.070605 19.51459968
221.0709393 9.838561924
223.0502039 1.834011749
239.081504 31.86473808

Name: +ve in-silico MS/MS by CFM-ID for FZBSLZXPXHUBEM-UHFFFAOYSA-N
ID: FZBSLZXPXHUBEM-UHFFFAOYSA-N
Comment: Energy2
Num peaks: 29
25.00727645 1.618612851
49.00727645 2.415707917
50.00252542 14.38508041
51.02292652 4.130185542
52.01817548 6.640867855
63.02292652 2.692523147
64.01817548 3.739701407
65.03857658 1.692982622
75.02292652 1.539899599
76.01817548 2.346508468
77.03857658 1.031525117
78.03382555 2.780159511
87.02292652 1.433628514
89.00219107 1.062890593
89.03857658 1.393036821
91.01784114 2.127895242
91.02907452 1.686790319
93.0334912 1.943369018
101.0385766 2.8971463
105.0334912 1.86437856
119.0491413 3.259730783
157.0396392 1.002551684
181.0396392 0.9963419596
186.0549549 2.359086621
194.0600403 4.663739653
195.0552893 1.060569749
212.070605 4.184814312
221.0709393 2.193547669
223.0502039 1.472362915

Name: +ve in-silico MS/MS by CFM-ID for ZHMAVICRSKFCFD-UHFFFAOYSA-N
ID: ZHMAVICRSKFCFD-UHFFFAOYSA-N
Comment: Energy0
Num peaks: 6
34.9683041 0.186090073
138.0105033 0.2310509512
172.0617716 0.06260169807
180.0323013 0.2739415665
205.0275503 0.2907102821
222.0540994 98.51705214

Name: +ve in-silico MS/MS by CFM-ID for ZHMAVICRSKFCFD-UHFFFAOYSA-N
ID: ZHMAVICRSKFCFD-UHFFFAOYSA-N
Comment: Energy1
Num peaks: 6
85.05087258 0.8854701665
138.0105033 0.777909237
160.0617716 0.6540250798
180.0323013 11.41642804
205.0275503 1.013583431
222.0540994 81.26496902

Name: +ve in-silico MS/MS by CFM-ID for ZHMAVICRSKFCFD-UHFFFAOYSA-N
ID: ZHMAVICRSKFCFD-UHFFFAOYSA-N
Comment: Energy2
Num peaks: 8
26.00252542 7.736152513
43.02907452 31.87186594
96.98395416 2.229190073
138.0105033 15.72374018
163.0057522 6.492984924
172.0617716 2.320337472
180.0323013 12.33082707
222.0540994 2.903060573

Name: +ve in-silico MS/MS by CFM-ID for GTWWCOHKWIABRU-UHFFFAOYSA-N
ID: GTWWCOHKWIABRU-UHFFFAOYSA-N
Comment: Energy0
Num peaks: 6
34.9683041 1.069045934
65.03857658 0.1693113006
144.0556236 0.3109168814
161.0821727 0.2765264119
205.0275503 0.5398532687
222.0540994 96.57114271

Name: +ve in-silico MS/MS by CFM-ID for GTWWCOHKWIABRU-UHFFFAOYSA-N
ID: GTWWCOHKWIABRU-UHFFFAOYSA-N
Comment: Energy1
Num peaks: 6
43.02907452 2.059103982
104.0010012 5.936195546
161.0821727 10.7003523
180.0323013 6.485137032
205.0275503 2.022131045
222.0540994 61.95456663

Name: +ve in-silico MS/MS by CFM-ID for GTWWCOHKWIABRU-UHFFFAOYSA-N
ID: GTWWCOHKWIABRU-UHFFFAOYSA-N
Comment: Energy2
Num peaks: 10
26.00252542 8.17142278
34.9683041 3.405502754
43.02907452 24.80769309
61.97920313 14.067344
68.02432348 4.679823836
86.9744521 2.74455211
104.0010012 12.97209631
119.0603746 2.966019656
144.0556236 4.221516869
180.0323013 4.084549582

Name: +ve in-silico MS/MS by CFM-ID for YRAXXSAIKVEZFO-UHFFFAOYSA-N
ID: YRAXXSAIKVEZFO-UHFFFAOYSA-N
Comment: Energy0
Num peaks: 12
59.04914126 1.940472044
101.0709393 1.228238146
128.0454529 3.81337609
130.0611029 4.051833294
139.0138184 1.569339861
196.0716676 7.707033024
199.0461811 6.858833103
214.0822323 11.33996422
222.0509322 1.610270049
239.0774813 18.07868003
240.0614968 4.736875899
257.0880459 17.2876282

Name: +ve in-silico MS/MS by CFM-ID for YRAXXSAIKVEZFO-UHFFFAOYSA-N
ID: YRAXXSAIKVEZFO-UHFFFAOYSA-N
Comment: Energy1
Num peaks: 24
41.03857658 1.976268465
44.0130901 1.052332559
59.04914126 6.250923549
72.04439023 0.8278281666
74.0600403 2.62197158
99.05528926 1.274538031
101.0709393 1.693806709
117.0658539 0.906382649
123.0552893 0.9632280871
125.0709393 1.698733741
139.0138184 3.555258466
150.0661883 1.03125906
165.0658539 1.195159196
167.081504 1.496345174
168.0403675 1.026966468
182.0560175 1.530141589
192.076753 0.9548354203
196.0716676 29.47335004
199.0461811 1.331334642
214.0822323 13.87841561
221.0669166 0.9926458528
222.0509322 0.8358861609
239.0774813 3.135468062
257.0880459 1.064264694

Name: +ve in-silico MS/MS by CFM-ID for YRAXXSAIKVEZFO-UHFFFAOYSA-N
ID: YRAXXSAIKVEZFO-UHFFFAOYSA-N
Comment: Energy2
Num peaks: 22
27.02292652 2.61371225
29.03857658 1.236207655
39.02292652 0.9602594526
41.03857658 14.35378337
44.0130901 3.82965866
57.0334912 2.208791794
59.04914126 13.83632573
72.0192381 6.701047938
74.03488817 7.056597818
74.0600403 2.678135037
86.03488817 1.503542094
87.05528926 1.463250779
100.0505382 1.023409263
101.0709393 2.000649344
112.0505382 2.076088249
128.0454529 1.115454401
139.0138184 4.017616873
181.0356164 1.567493414
182.019632 1.584988286
182.0560175 1.168832425
196.0716676 3.354463253
199.0461811 3.871991458

Name: +ve in-silico MS/MS by CFM-ID for RQPVXOUSZLDZFI-UHFFFAOYSA-N
ID: RQPVXOUSZLDZFI-UHFFFAOYSA-N
Comment: Energy0
Num peaks: 6
94.06512568 12.41925616
120.0443902 9.021508773
138.0549549 8.623139247
164.0342195 2.856465172
239.081504 29.12664928
257.0920687 34.8647688

Name: +ve in-silico MS/MS by CFM-ID for RQPVXOUSZLDZFI-UHFFFAOYSA-N
ID: RQPVXOUSZLDZFI-UHFFFAOYSA-N
Comment: Energy1
Num peaks: 6
94.06512568 24.58617737
120.0443902 28.98239731
138.0549549 9.859478746
164.0342195 5.936061613
239.081504 13.33626019
257.0920687 6.413303288

Name: +ve in-silico MS/MS by CFM-ID for RQPVXOUSZLDZFI-UHFFFAOYSA-N
ID: RQPVXOUSZLDZFI-UHFFFAOYSA-N
Comment: Energy2
Num peaks: 10
49.00727645 2.517363697
51.02292652 5.74605811
53.03857658 2.134642155
63.02292652 3.434584453
65.03857658 5.973387358
67.05422664 9.342595811
78.03382555 2.554633236
94.06512568 14.95851408
120.0443902 31.88394587
138.0549549 3.458587713

Name: +ve in-silico MS/MS by CFM-ID for GBNRGPOXYKKLGO-UHFFFAOYSA-N
ID: GBNRGPOXYKKLGO-UHFFFAOYSA-N
Comment: Energy0
Num peaks: 9
117.0658539 1.557856808
130.0611029 5.426332499
139.0138184 1.694144582
196.0716676 8.618758983
199.0461811 5.718035045
214.0822323 13.33368769
239.0774813 16.25118614
240.0614968 6.153886953
257.0880459 22.08490644

Name: +ve in-silico MS/MS by CFM-ID for GBNRGPOXYKKLGO-UHFFFAOYSA-N
ID: GBNRGPOXYKKLGO-UHFFFAOYSA-N
Comment: Energy1
Num peaks: 18
41.03857658 1.387716189
44.0130901 1.151682578
59.04914126 4.107619338
74.0600403 2.578071341
99.05528926 1.346897191
101.0709393 2.019882817
117.0658539 1.06846959
125.0709393 1.581480279
139.0138184 3.671926347
156.0403675 1.130406818
165.0658539 1.112664483
167.081504 1.455225764
196.0716676 36.73805343
199.0461811 1.896857386
214.0822323 13.22932756
221.0669166 1.171597277
239.0774813 4.051938137
257.0880459 1.049917583

Name: +ve in-silico MS/MS by CFM-ID for GBNRGPOXYKKLGO-UHFFFAOYSA-N
ID: GBNRGPOXYKKLGO-UHFFFAOYSA-N
Comment: Energy2
Num peaks: 21
41.03857658 2.829963526
44.0130901 5.880535571
59.04914126 6.464406273
72.0192381 12.23871421
74.0600403 3.70272155
86.03488817 3.380979335
87.05528926 2.22441145
99.05528926 1.372028602
101.0709393 3.993013789
110.0348882 0.8288844992
112.0505382 3.963146523
122.0348882 0.9012339083
124.0505382 0.8362857281
130.0611029 1.122231497
139.0138184 7.491215412
148.0505382 1.244539289
181.0356164 3.384163128
182.019632 3.913146116
194.0560175 1.097428111
196.0716676 6.457955317
199.0461811 7.157867157

Name: +ve in-silico MS/MS by CFM-ID for OXJNTOQBZAXOPC-UHFFFAOYSA-N
ID: OXJNTOQBZAXOPC-UHFFFAOYSA-N
Comment: Energy0
Num peaks: 6
163.1117415 4.197734995
171.0935046 9.485652654
181.0778545 6.725449157
181.1223062 3.162406645
199.0884192 42.3363914
217.0989839 18.75264973

Name: +ve in-silico MS/MS by CFM-ID for OXJNTOQBZAXOPC-UHFFFAOYSA-N
ID: OXJNTOQBZAXOPC-UHFFFAOYSA-N
Comment: Energy1
Num peaks: 7
135.1168269 9.596294595
163.1117415 4.947985041
171.0935046 31.80639714
173.1091547 3.266298843
181.0778545 5.573199902
199.0884192 18.25166578
217.0989839 7.863570146

Name: +ve in-silico MS/MS by CFM-ID for OXJNTOQBZAXOPC-UHFFFAOYSA-N
ID: OXJNTOQBZAXOPC-UHFFFAOYSA-N
Comment: Energy2
Num peaks: 22
15.02292652 2.348255625
41.00219107 2.682061803
43.01784114 4.692214018
58.9683041 2.778750501
59.01275576 5.51737259
60.98395416 1.366102138
119.0855268 2.511183607
121.1011768 2.843807716
133.1011768 2.029632176
135.1168269 12.26677218
137.132477 2.89410686
141.0465544 2.791414172
143.0622045 5.013682328
145.0778545 1.7934397
155.0622045 6.600400388
157.0778545 4.604534919
163.1117415 2.563969235
169.0778545 1.622442224
171.0935046 7.508046235
181.0778545 1.621881135
183.0571191 2.895081786
199.0884192 2.142836292

Name: +ve in-silico MS/MS by CFM-ID for JCLXEUOVWBFELI-UHFFFAOYSA-N
ID: JCLXEUOVWBFELI-UHFFFAOYSA-N
Comment: Energy0
Num peaks: 6
40.01817548 0.9975665573
185.0709393 2.438741049
187.0865894 0.93371047
190.086255 3.054627917
200.070605 20.33228203
217.0971541 62.65075839

Name: +ve in-silico MS/MS by CFM-ID for JCLXEUOVWBFELI-UHFFFAOYSA-N
ID: JCLXEUOVWBFELI-UHFFFAOYSA-N
Comment: Energy1
Num peaks: 13
40.01817548 0.9774198211
64.01817548 1.494650674
79.02907452 1.406243957
170.0600403 1.197442471
172.0756904 2.486831249
173.0709393 1.294159587
176.070605 1.663551694
185.0709393 2.919642418
186.0549549 6.120828762
188.070605 2.73311661
190.086255 6.826374051
200.070605 35.87902268
217.0971541 15.13524781

Name: +ve in-silico MS/MS by CFM-ID for JCLXEUOVWBFELI-UHFFFAOYSA-N
ID: JCLXEUOVWBFELI-UHFFFAOYSA-N
Comment: Energy2
Num peaks: 31
15.02292652 1.354319555
40.01817548 3.308067075
49.00727645 1.792843874
51.02292652 1.409751261
52.01817548 1.765342621
64.01817548 1.787536367
76.01817548 1.575263211
77.01342445 1.755388255
79.02907452 1.522751343
90.03382555 1.410302169
101.0134245 2.807497614
103.0290745 3.701496673
107.0491413 1.454172008
117.0447246 1.505262711
123.0440559 1.901670306
127.0290745 1.95173053
129.0447246 5.8690961
137.0597059 2.994655717
141.0447246 1.516426746
143.0603746 2.037915242
144.0443902 1.30339894
146.0600403 2.203505216
158.0600403 3.089090929
170.0600403 2.227355126
171.0552893 2.320782134
172.0756904 2.082575996
174.0549549 3.023260772
188.070605 1.701673567
190.086255 2.297368339
200.070605 1.783303632
201.0658539 2.034436348

Name: +ve in-silico MS/MS by CFM-ID for DHORJGJIZSYQQV-UHFFFAOYSA-N
ID: DHORJGJIZSYQQV-UHFFFAOYSA-N
Comment: Energy0
Num peaks: 6
105.0334912 0.322840072
133.0284058 1.554511403
161.0345538 0.3072975557
213.0658539 0.1654216902
223.0502039 0.1447308203
239.081504 97.16665978

Name: +ve in-silico MS/MS by CFM-ID for DHORJGJIZSYQQV-UHFFFAOYSA-N
ID: DHORJGJIZSYQQV-UHFFFAOYSA-N
Comment: Energy1
Num peaks: 6
51.02292652 1.966013842
105.0334912 0.9884576778
211.0502039 2.00504095
211.0865894 3.083634335
213.0658539 3.64206857
239.081504 81.46937751

Name: +ve in-silico MS/MS by CFM-ID for DHORJGJIZSYQQV-UHFFFAOYSA-N
ID: DHORJGJIZSYQQV-UHFFFAOYSA-N
Comment: Energy2
Num peaks: 13
49.00727645 4.380309191
51.02292652 10.15625883
63.02292652 7.076865671
79.05422664 4.710802452
105.0334912 15.89429783
107.0603746 4.118817227
133.0284058 9.03759541
161.0345538 5.528151007
189.0658539 1.873497496
211.0865894 3.229964518
213.0658539 3.053743613
223.0502039 2.445940175
239.081504 9.72145587

Name: +ve in-silico MS/MS by CFM-ID for LOLUQQGEHJFUJV-UHFFFAOYSA-N
ID: LOLUQQGEHJFUJV-UHFFFAOYSA-N
Comment: Energy0
Num peaks: 6
15.02292652 0.3746015983
45.99235466 0.2662033159
88.03930485 13.07073666
152.0454529 6.220252833
192.076753 4.034391055
239.0774813 75.2187046

Name: +ve in-silico MS/MS by CFM-ID for LOLUQQGEHJFUJV-UHFFFAOYSA-N
ID: LOLUQQGEHJFUJV-UHFFFAOYSA-N
Comment: Energy1
Num peaks: 6
70.02874017 5.944980566
88.03930485 27.44116307
152.0454529 19.8740101
174.0661883 3.187127804
192.076753 19.81741867
239.0774813 11.76430937

Name: +ve in-silico MS/MS by CFM-ID for LOLUQQGEHJFUJV-UHFFFAOYSA-N
ID: LOLUQQGEHJFUJV-UHFFFAOYSA-N
Comment: Energy2
Num peaks: 8
15.02292652 6.039359725
70.02874017 6.958896221
72.00800472 3.071917652
88.03930485 39.73357252
110.0236548 3.270601114
134.0348882 12.29038063
152.0454529 6.820243179
239.0774813 2.818297804

Name: +ve in-silico MS/MS by CFM-ID for NQNYPVHKUHWNPF-UHFFFAOYSA-N
ID: NQNYPVHKUHWNPF-UHFFFAOYSA-N
Comment: Energy0
Num peaks: 6
54.03382555 9.946263951
164.070605 1.305331456
189.1022395 1.808180283
190.086255 1.913538278
200.070605 19.06471847
217.0971541 56.52493293

Name: +ve in-silico MS/MS by CFM-ID for NQNYPVHKUHWNPF-UHFFFAOYSA-N
ID: NQNYPVHKUHWNPF-UHFFFAOYSA-N
Comment: Energy1
Num peaks: 14
39.02292652 1.93751777
40.01817548 2.184676166
54.03382555 6.588889668
91.05422664 2.691892706
93.06987671 3.706044454
134.0236548 3.910595072
149.0345538 2.431604958
151.0502039 2.372666642
172.0393049 1.744118071
176.070605 2.456198944
186.0549549 2.582401331
190.086255 3.031627942
200.070605 31.44518966
217.0971541 13.72183933

Name: +ve in-silico MS/MS by CFM-ID for NQNYPVHKUHWNPF-UHFFFAOYSA-N
ID: NQNYPVHKUHWNPF-UHFFFAOYSA-N
Comment: Energy2
Num peaks: 15
25.00727645 3.331550832
26.00252542 1.935198455
27.02292652 6.868128028
39.02292652 1.453496594
40.01817548 2.881076959
50.00252542 2.573966579
52.01817548 7.737542164
54.03382555 31.32174925
65.01342445 2.202504229
67.05422664 2.597143916
69.04472458 1.354391846
77.03857658 1.434509352
91.05422664 6.496873309
93.06987671 6.766299507
95.08552677 1.395011258

Name: +ve in-silico MS/MS by CFM-ID for ZXESWECZHDRMGL-UHFFFAOYSA-N
ID: ZXESWECZHDRMGL-UHFFFAOYSA-N
Comment: Energy0
Num peaks: 6
29.03857658 0.8244024924
171.0552893 21.1458864
189.0658539 5.357961286
199.0865894 1.715071052
200.070605 5.878916616
217.0971541 59.37367913

Name: +ve in-silico MS/MS by CFM-ID for ZXESWECZHDRMGL-UHFFFAOYSA-N
ID: ZXESWECZHDRMGL-UHFFFAOYSA-N
Comment: Energy1
Num peaks: 6
47.04914126 2.816051165
171.0552893 38.17872837
189.0658539 4.403119308
199.0865894 3.472170324
200.070605 13.06271194
217.0971541 20.8254286

Name: +ve in-silico MS/MS by CFM-ID for ZXESWECZHDRMGL-UHFFFAOYSA-N
ID: ZXESWECZHDRMGL-UHFFFAOYSA-N
Comment: Energy2
Num peaks: 14
29.03857658 2.041502298
49.00727645 1.81880031
51.02292652 1.895566528
116.0494756 1.247239752
129.0447246 1.640041677
130.0651257 1.378923806
145.0396392 3.024202959
145.0760247 6.404240102
149.1073248 1.591691333
156.0443902 2.192029567
157.0760247 2.757260814
171.0552893 49.19107067
173.0709393 3.87672981
189.0658539 1.122211817

Name: +ve in-silico MS/MS by CFM-ID for WWHQSKZQAUJERQ-UHFFFAOYSA-N
ID: WWHQSKZQAUJERQ-UHFFFAOYSA-N
Comment: Energy0
Num peaks: 6
94.06512568 12.46573212
120.0443902 8.961106347
138.0549549 8.434981721
164.0342195 2.814726205
239.081504 28.90039886
257.0920687 34.47831335

Name: +ve in-silico MS/MS by CFM-ID for WWHQSKZQAUJERQ-UHFFFAOYSA-N
ID: WWHQSKZQAUJERQ-UHFFFAOYSA-N
Comment: Energy1
Num peaks: 6
94.06512568 25.43407761
120.0443902 29.10061886
138.0549549 10.00663146
164.0342195 6.103985579
239.081504 13.75341593
257.0920687 6.733506477

Name: +ve in-silico MS/MS by CFM-ID for WWHQSKZQAUJERQ-UHFFFAOYSA-N
ID: WWHQSKZQAUJERQ-UHFFFAOYSA-N
Comment: Energy2
Num peaks: 10
49.00727645 1.750112988
63.02292652 4.826232916
65.03857658 6.153899648
67.05422664 9.277835494
78.03382555 3.591917999
94.06512568 16.98895076
109.0284058 1.639428675
111.0440559 2.662131122
120.0443902 30.35372471
138.0549549 3.034314654

Name: +ve in-silico MS/MS by CFM-ID for PYJODOKGZLMNFM-UHFFFAOYSA-N
ID: PYJODOKGZLMNFM-UHFFFAOYSA-N
Comment: Energy0
Num peaks: 6
19.01784114 0.7392967617
45.99235466 0.2451010671
128.0494756 0.1506274433
175.0502039 9.503899109
204.0403675 4.581361084
222.0509322 84.34168031

Name: +ve in-silico MS/MS by CFM-ID for PYJODOKGZLMNFM-UHFFFAOYSA-N
ID: PYJODOKGZLMNFM-UHFFFAOYSA-N
Comment: Energy1
Num peaks: 6
157.0396392 5.057037534
175.0502039 19.3336316
186.0298028 10.80583105
196.0352821 2.711899152
204.0403675 36.76629909
222.0509322 17.18131836

Name: +ve in-silico MS/MS by CFM-ID for PYJODOKGZLMNFM-UHFFFAOYSA-N
ID: PYJODOKGZLMNFM-UHFFFAOYSA-N
Comment: Energy2
Num peaks: 13
45.99235466 1.813754818
52.01817548 2.707891796
76.01817548 2.675640337
78.03382555 4.525785682
104.0494756 2.653246184
128.0494756 7.804539841
133.0396392 1.9417363
149.0345538 2.880598577
157.0396392 4.437505279
175.0502039 23.97140619
186.0298028 2.840694787
204.0403675 16.63587637
222.0509322 6.022854348

Name: +ve in-silico MS/MS by CFM-ID for YITNVPBMLGVYIU-UHFFFAOYSA-N
ID: YITNVPBMLGVYIU-UHFFFAOYSA-N
Comment: Energy0
Num peaks: 6
115.0502039 3.296785976
155.0451185 2.420214643
182.0560175 1.986921168
183.0400331 5.300159374
200.0665822 33.86019561
217.0931313 47.26092885

Name: +ve in-silico MS/MS by CFM-ID for YITNVPBMLGVYIU-UHFFFAOYSA-N
ID: YITNVPBMLGVYIU-UHFFFAOYSA-N
Comment: Energy1
Num peaks: 8
115.0502039 3.542768971
155.0451185 9.589976806
157.0607686 6.593781931
174.0873177 5.238634996
182.0560175 5.091662849
183.0400331 19.31800478
200.0665822 24.41328036
217.0931313 8.869038254

Name: +ve in-silico MS/MS by CFM-ID for YITNVPBMLGVYIU-UHFFFAOYSA-N
ID: YITNVPBMLGVYIU-UHFFFAOYSA-N
Comment: Energy2
Num peaks: 11
70.02874017 11.68774915
98.02365479 7.401868199
113.0345538 5.950734918
115.0502039 14.9154803
127.0502039 5.569459238
155.0451185 12.44974593
156.076753 2.753415831
157.0607686 3.032045579
182.0560175 5.445108598
183.0400331 5.525072837
200.0665822 6.882142159

Name: +ve in-silico MS/MS by CFM-ID for LMKRSLXIKOQLMK-UHFFFAOYSA-N
ID: LMKRSLXIKOQLMK-UHFFFAOYSA-N
Comment: Energy0
Num peaks: 6
91.05422664 9.119399489
123.0262976 5.62847691
133.0508726 10.40864141
165.0229436 8.474144713
230.0746448 7.308073891
257.0855438 55.36303495

Name: +ve in-silico MS/MS by CFM-ID for LMKRSLXIKOQLMK-UHFFFAOYSA-N
ID: LMKRSLXIKOQLMK-UHFFFAOYSA-N
Comment: Energy1
Num peaks: 6
91.05422664 39.76056331
123.0262976 6.116214375
133.0508726 9.747776491
165.0229436 9.131682048
230.0746448 6.097954047
257.0855438 16.07278726

Name: +ve in-silico MS/MS by CFM-ID for LMKRSLXIKOQLMK-UHFFFAOYSA-N
ID: LMKRSLXIKOQLMK-UHFFFAOYSA-N
Comment: Energy2
Num peaks: 13
63.02292652 1.368012226
65.03857658 2.509035366
75.02292652 2.121548525
79.05422664 2.367986776
81.04472458 4.768678331
91.05422664 21.24128427
106.0399735 12.25409431
108.0556236 3.455039676
123.0262976 5.73384873
133.0508726 14.38394993
135.0665226 1.305451291
138.0120445 3.182877552
165.0229436 6.127917168

Name: +ve in-silico MS/MS by CFM-ID for XZRCQWLPMXFGHE-UHFFFAOYSA-N
ID: XZRCQWLPMXFGHE-UHFFFAOYSA-N
Comment: Energy0
Num peaks: 6
174.0549549 1.101182967
214.086255 0.9289603872
222.0549549 0.5838323492
239.081504 1.432685335
240.0655196 44.94271661
257.0920687 49.29605585

Name: +ve in-silico MS/MS by CFM-ID for XZRCQWLPMXFGHE-UHFFFAOYSA-N
ID: XZRCQWLPMXFGHE-UHFFFAOYSA-N
Comment: Energy1
Num peaks: 6
197.0597059 9.039455923
214.086255 4.921099293
222.0549549 4.723568306
239.081504 2.279546306
240.0655196 58.92409179
257.0920687 11.3215562

Name: +ve in-silico MS/MS by CFM-ID for XZRCQWLPMXFGHE-UHFFFAOYSA-N
ID: XZRCQWLPMXFGHE-UHFFFAOYSA-N
Comment: Energy2
Num peaks: 20
51.02292652 4.419684143
63.02292652 6.655466782
65.03857658 2.328692702
79.01784114 3.691694137
89.00219107 5.342472839
91.01784114 8.251054837
94.02874017 2.969893678
106.0287402 3.810548776
108.0443902 2.741963806
122.0600403 1.857833634
131.0491413 2.092626675
155.0491413 3.389086869
174.0549549 4.060691292
196.0756904 2.646778998
197.0597059 7.373249979
198.0549549 3.337309441
214.0498695 2.39152471
222.0549549 2.396586509
239.081504 1.800742355
240.0655196 9.763494291

Name: +ve in-silico MS/MS by CFM-ID for YNHQGNHVHHZPTA-UHFFFAOYSA-N
ID: YNHQGNHVHHZPTA-UHFFFAOYSA-N
Comment: Energy0
Num peaks: 6
84.04439023 4.819476227
91.05422664 14.28660066
187.0865894 2.696182658
189.1022395 6.85545724
199.0865894 1.939272382
217.0971541 63.44955301

Name: +ve in-silico MS/MS by CFM-ID for YNHQGNHVHHZPTA-UHFFFAOYSA-N
ID: YNHQGNHVHHZPTA-UHFFFAOYSA-N
Comment: Energy1
Num peaks: 13
39.02292652 2.68485529
44.0130901 5.081168564
84.04439023 1.935238724
91.05422664 27.23353487
98.02365479 5.369449065
106.0651257 1.501283078
118.0651257 1.993122405
139.0502039 1.782326323
146.0964258 6.753064321
172.0756904 1.554208222
174.0913404 2.010941779
189.1022395 4.016217226
217.0971541 18.39965544

Name: +ve in-silico MS/MS by CFM-ID for YNHQGNHVHHZPTA-UHFFFAOYSA-N
ID: YNHQGNHVHHZPTA-UHFFFAOYSA-N
Comment: Energy2
Num peaks: 9
39.02292652 3.189626683
41.03857658 2.374240875
51.02292652 1.902850948
63.02292652 2.157518107
65.03857658 5.704878615
75.02292652 4.57164825
84.04439023 3.264457894
91.05422664 55.18240711
146.0964258 1.886331395

Name: +ve in-silico MS/MS by CFM-ID for WJAKFHVJMXOMLM-UHFFFAOYSA-N
ID: WJAKFHVJMXOMLM-UHFFFAOYSA-N
Comment: Energy0
Num peaks: 6
93.00047682 12.72928938
95.01612688 10.84650494
199.0093273 7.935600509
227.0406274 5.435051637
229.0562774 25.50136083
257.0875776 18.92390048

Name: +ve in-silico MS/MS by CFM-ID for WJAKFHVJMXOMLM-UHFFFAOYSA-N
ID: WJAKFHVJMXOMLM-UHFFFAOYSA-N
Comment: Energy1
Num peaks: 17
29.03857658 2.236121287
57.06987671 3.258354531
69.06987671 4.108742984
71.08552677 3.580679632
74.98991214 1.732109087
93.00047682 14.06124807
95.01612688 12.68563518
133.0317769 1.697598449
135.047427 3.252618235
161.0630771 1.801191682
163.0787271 8.176039996
165.0943772 1.391814175
199.0093273 2.203309709
201.0249773 2.508004385
227.0406274 2.785834585
229.0562774 3.774849776
257.0875776 11.19604633

Name: +ve in-silico MS/MS by CFM-ID for WJAKFHVJMXOMLM-UHFFFAOYSA-N
ID: WJAKFHVJMXOMLM-UHFFFAOYSA-N
Comment: Energy2
Num peaks: 24
15.02292652 1.431717202
25.00727645 1.445420709
27.02292652 1.930565046
29.03857658 7.76818753
41.03857658 3.200266496
43.05422664 1.716070147
53.03857658 2.090270963
57.06987671 1.765072741
76.96917669 1.431810797
77.0055622 1.266956771
78.98482676 1.225928754
88.96917669 9.019217839
93.00047682 12.41126044
95.01612688 9.242309008
99.04742701 1.456797198
159.047427 5.703114301
163.0787271 3.253521377
184.9936772 2.287257947
199.0093273 4.784748012
213.0249773 1.498412659
213.0613628 1.239940724
227.0406274 1.327075064
229.0562774 1.192921435
241.0562774 1.343388902

Name: +ve in-silico MS/MS by CFM-ID for BLPNHXBJNOSJDS-UHFFFAOYSA-N
ID: BLPNHXBJNOSJDS-UHFFFAOYSA-N
Comment: Energy0
Num peaks: 6
121.0317769 4.937731526
123.047427 2.473528303
142.946727 2.113608924
199.0093273 2.392958966
201.0249773 32.1310723
257.0875776 48.22232601

Name: +ve in-silico MS/MS by CFM-ID for BLPNHXBJNOSJDS-UHFFFAOYSA-N
ID: BLPNHXBJNOSJDS-UHFFFAOYSA-N
Comment: Energy1
Num peaks: 8
55.05422664 2.962767566
57.06987671 16.27590983
121.0317769 3.771793533
142.946727 8.938797578
183.0144126 6.319394865
199.0093273 6.346354899
201.0249773 18.47649335
257.0875776 17.71852037

Name: +ve in-silico MS/MS by CFM-ID for BLPNHXBJNOSJDS-UHFFFAOYSA-N
ID: BLPNHXBJNOSJDS-UHFFFAOYSA-N
Comment: Energy2
Num peaks: 10
39.02292652 3.200671412
41.03857658 11.75873452
55.05422664 11.5649899
57.06987671 33.67583272
59.08552677 4.145336499
121.0317769 2.801178262
135.047427 4.223849283
137.0630771 3.323630614
142.946727 2.772590265
201.0249773 4.003464504

Name: +ve in-silico MS/MS by CFM-ID for GRTZXYPGMLGOPL-UHFFFAOYSA-N
ID: GRTZXYPGMLGOPL-UHFFFAOYSA-N
Comment: Energy0
Num peaks: 6
44.99710569 0.1368631284
195.0916748 0.2455561986
209.0709393 3.551061633
211.0865894 1.865323381
223.0502039 0.09969187854
239.081504 93.6302698

Name: +ve in-silico MS/MS by CFM-ID for GRTZXYPGMLGOPL-UHFFFAOYSA-N
ID: GRTZXYPGMLGOPL-UHFFFAOYSA-N
Comment: Energy1
Num peaks: 6
209.0709393 6.398400818
211.0502039 0.7980583904
211.0865894 2.238366075
213.0658539 1.572239264
223.0502039 0.8410626502
239.081504 83.59571327

Name: +ve in-silico MS/MS by CFM-ID for GRTZXYPGMLGOPL-UHFFFAOYSA-N
ID: GRTZXYPGMLGOPL-UHFFFAOYSA-N
Comment: Energy2
Num peaks: 15
49.00727645 4.692196142
51.02292652 4.89869514
129.0447246 6.945377833
141.0447246 4.575976585
153.0447246 3.848815001
155.0603746 3.631201239
167.0603746 8.18562745
169.0760247 3.137598301
179.0603746 4.123761069
181.0760247 8.326851237
195.0916748 6.140802447
209.0709393 7.432832326
211.0865894 8.915908791
213.0658539 1.598925764
239.081504 3.751225997

Name: +ve in-silico MS/MS by CFM-ID for CCRXTYXEWWXCOM-UHFFFAOYSA-N
ID: CCRXTYXEWWXCOM-UHFFFAOYSA-N
Comment: Energy0
Num peaks: 6
45.99235466 0.2655246283
130.0651257 0.1503959223
140.0494756 0.04607515999
166.0651257 0.0976959392
213.0658539 0.05273099822
239.081504 99.11957979

Name: +ve in-silico MS/MS by CFM-ID for CCRXTYXEWWXCOM-UHFFFAOYSA-N
ID: CCRXTYXEWWXCOM-UHFFFAOYSA-N
Comment: Energy1
Num peaks: 6
130.0651257 0.7355295661
154.0651257 0.3621298076
166.0651257 0.3608517767
211.0502039 1.168117503
213.0658539 0.8413568634
239.081504 94.76152838

Name: +ve in-silico MS/MS by CFM-ID for CCRXTYXEWWXCOM-UHFFFAOYSA-N
ID: CCRXTYXEWWXCOM-UHFFFAOYSA-N
Comment: Energy2
Num peaks: 11
49.00727645 4.917577338
51.02292652 5.245285998
92.04947561 2.364368498
130.0651257 3.564576584
140.0494756 8.819392857
142.0651257 4.170367342
166.0651257 13.00757282
168.0807757 3.656675814
178.0651257 4.773554349
213.0658539 10.19968243
239.081504 20.73070377

Name: +ve in-silico MS/MS by CFM-ID for BQUUXGPEWAUSLS-UHFFFAOYSA-N
ID: BQUUXGPEWAUSLS-UHFFFAOYSA-N
Comment: Energy0
Num peaks: 6
29.03857658 0.8730601983
171.0552893 11.14093382
189.0658539 6.026234258
199.0865894 2.10072351
200.070605 4.006245316
217.0971541 65.30522933

Name: +ve in-silico MS/MS by CFM-ID for BQUUXGPEWAUSLS-UHFFFAOYSA-N
ID: BQUUXGPEWAUSLS-UHFFFAOYSA-N
Comment: Energy1
Num peaks: 13
47.04914126 4.710011338
91.05422664 8.475850071
101.0385766 7.081814921
103.0542266 3.439091894
105.0698767 1.761476759
107.0855268 1.378314589
116.0494756 12.17934111
118.0651257 4.086740526
120.0807757 1.755944626
171.0552893 17.50957388
189.0658539 3.275065157
190.086255 2.530059034
217.0971541 12.94081856

Name: +ve in-silico MS/MS by CFM-ID for BQUUXGPEWAUSLS-UHFFFAOYSA-N
ID: BQUUXGPEWAUSLS-UHFFFAOYSA-N
Comment: Energy2
Num peaks: 31
26.00252542 1.198742118
28.01817548 0.7411537309
29.03857658 1.876219707
31.02907452 2.446409571
43.02907452 2.913632263
45.04472458 2.983199052
47.04914126 0.8579394265
47.06037464 5.458960813
49.00727645 1.550697429
63.02292652 0.7859047185
79.05422664 2.103091332
91.05422664 8.365536093
95.08552677 1.222991611
101.0385766 8.042485252
103.0542266 2.913094205
116.0494756 4.520802373
117.0698767 0.7893199846
118.0651257 1.46590043
128.0494756 4.280573212
129.0334912 1.50455474
129.0447246 3.367584901
130.0651257 1.220540695
155.0603746 1.755446162
156.0443902 1.083220503
158.0600403 1.10154107
171.0552893 5.003392076
172.0393049 0.8630983084
174.0549549 0.8972656432
189.0658539 1.482409073
191.081504 1.177003241
201.0658539 1.392752381

Name: +ve in-silico MS/MS by CFM-ID for JNETWBWHRKUXBF-UHFFFAOYSA-N
ID: JNETWBWHRKUXBF-UHFFFAOYSA-N
Comment: Energy0
Num peaks: 6
124.0393049 8.165794346
143.0603746 5.938067757
171.0552893 14.31800077
189.0658539 3.260151016
200.070605 13.55579284
217.0971541 35.660294

Name: +ve in-silico MS/MS by CFM-ID for JNETWBWHRKUXBF-UHFFFAOYSA-N
ID: JNETWBWHRKUXBF-UHFFFAOYSA-N
Comment: Energy1
Num peaks: 18
26.00252542 3.446132484
52.01817548 8.348616583
54.03382555 2.87498174
80.0130901 4.962726612
95.01275576 3.486150591
97.02840582 1.715200802
104.0494756 5.716827853
108.0080047 3.742519418
116.0494756 2.403225081
124.0393049 12.62153213
128.0494756 5.56173952
143.0603746 9.47820507
145.0760247 2.257139776
171.0552893 4.158985184
186.0549549 3.380668016
190.086255 1.627284418
200.070605 3.273230709
217.0971541 1.558336488

Name: +ve in-silico MS/MS by CFM-ID for JNETWBWHRKUXBF-UHFFFAOYSA-N
ID: JNETWBWHRKUXBF-UHFFFAOYSA-N
Comment: Energy2
Num peaks: 18
40.01817548 6.532019933
50.00252542 3.588533837
52.01817548 11.48394001
54.03382555 3.211721926
63.02292652 2.340968102
65.03857658 2.635485287
65.99744004 1.673769947
67.05422664 1.270777039
68.0130901 2.121274489
80.0130901 6.905164777
96.00800472 1.27303457
104.0494756 16.43461561
106.0651257 1.478107346
116.0494756 1.597243922
128.0494756 3.185490103
141.0447246 5.723082052
143.0603746 5.912687061
171.0552893 3.500928848

Name: +ve in-silico MS/MS by CFM-ID for HCYFGRCYSCXKNQ-UHFFFAOYSA-N
ID: HCYFGRCYSCXKNQ-UHFFFAOYSA-N
Comment: Energy0
Num peaks: 6
59.01275576 1.59970478
182.0560175 2.222740808
193.0720019 20.85560933
195.087652 1.950341687
221.0669166 15.65168628
239.0774813 53.63566935

Name: +ve in-silico MS/MS by CFM-ID for HCYFGRCYSCXKNQ-UHFFFAOYSA-N
ID: HCYFGRCYSCXKNQ-UHFFFAOYSA-N
Comment: Energy1
Num peaks: 8
59.01275576 13.20255735
136.0505382 5.5707092
154.0611029 7.392474478
164.0454529 4.039088059
182.0560175 9.07652504
193.0720019 18.89036872
221.0669166 11.30514767
239.0774813 11.52183086

Name: +ve in-silico MS/MS by CFM-ID for HCYFGRCYSCXKNQ-UHFFFAOYSA-N
ID: HCYFGRCYSCXKNQ-UHFFFAOYSA-N
Comment: Energy2
Num peaks: 28
40.01817548 3.253360691
42.03382555 1.682123195
53.01342445 1.731930482
55.02907452 2.863865069
58.02874017 1.76787936
59.01275576 1.795551519
69.04472458 1.28565301
74.02365479 1.570016723
81.04472458 3.666831042
83.06037464 1.330411697
86.02365479 2.910877939
95.02398914 1.544833651
97.0396392 1.588307869
98.02365479 1.387265659
107.0239891 2.838960235
108.0556236 2.18458949
109.0396392 2.412857297
122.0348882 2.264345901
124.0505382 7.986337327
125.0345538 6.205867801
127.0502039 3.003225299
136.0505382 5.139531266
138.0661883 3.252002916
152.0454529 2.875657382
154.0611029 7.864854391
164.0454529 2.009257423
166.0611029 2.076342801
182.0560175 1.539862262

Name: +ve in-silico MS/MS by CFM-ID for CJZDDUFLNSBBTF-UHFFFAOYSA-N
ID: CJZDDUFLNSBBTF-UHFFFAOYSA-N
Comment: Energy0
Num peaks: 6
79.05422664 1.4677994
162.0185694 1.154684495
164.0342195 23.36650567
177.0294684 0.742696503
179.0451185 6.221701454
257.0920687 62.3046405

Name: +ve in-silico MS/MS by CFM-ID for CJZDDUFLNSBBTF-UHFFFAOYSA-N
ID: CJZDDUFLNSBBTF-UHFFFAOYSA-N
Comment: Energy1
Num peaks: 9
41.03857658 1.238648999
51.02292652 3.097322505
65.03857658 3.663161629
67.05422664 7.231978087
164.0342195 17.29042288
189.0658539 1.847999394
229.0607686 1.280131652
239.081504 1.868237072
257.0920687 42.77045074

Name: +ve in-silico MS/MS by CFM-ID for CJZDDUFLNSBBTF-UHFFFAOYSA-N
ID: CJZDDUFLNSBBTF-UHFFFAOYSA-N
Comment: Energy2
Num peaks: 14
46.02874017 2.614634454
57.00833907 2.043471627
61.0396392 2.005555231
63.02292652 1.617514799
65.03857658 3.150175173
79.05422664 2.722496879
93.0334912 11.15720356
95.04914126 4.021748487
136.0393049 2.941613745
138.0185694 2.242775624
146.0236548 8.704114149
162.0185694 2.946663378
164.0342195 31.14628423
179.0451185 3.157108062

Name: +ve in-silico MS/MS by CFM-ID for VZHZJZFCSMWSOL-UHFFFAOYSA-N
ID: VZHZJZFCSMWSOL-UHFFFAOYSA-N
Comment: Energy0
Num peaks: 6
19.01784114 0.7420665886
224.070605 2.812099157
226.086255 9.998940656
231.0764186 0.4487957616
239.081504 0.8913927163
257.0920687 83.05433902

Name: +ve in-silico MS/MS by CFM-ID for VZHZJZFCSMWSOL-UHFFFAOYSA-N
ID: VZHZJZFCSMWSOL-UHFFFAOYSA-N
Comment: Energy1
Num peaks: 6
79.01784114 2.587707441
119.0491413 1.815082183
121.0647913 2.493272994
226.086255 3.600579923
239.081504 9.829034825
257.0920687 69.98731602

Name: +ve in-silico MS/MS by CFM-ID for VZHZJZFCSMWSOL-UHFFFAOYSA-N
ID: VZHZJZFCSMWSOL-UHFFFAOYSA-N
Comment: Energy2
Num peaks: 15
39.02292652 3.222140275
49.00727645 3.779110466
51.02292652 6.228220738
63.02292652 6.331948262
65.03857658 12.77041587
79.05422664 7.975313869
81.06987671 7.010388306
117.0334912 7.326402122
119.0491413 3.601626652
121.0647913 2.278097002
170.0600403 8.201365835
184.0756904 3.332467136
200.070605 3.466589491
224.070605 2.422767459
226.086255 2.878219143

Name: +ve in-silico MS/MS by CFM-ID for ONKVSFPEKBQJSL-UHFFFAOYSA-N
ID: ONKVSFPEKBQJSL-UHFFFAOYSA-N
Comment: Energy0
Num peaks: 6
120.0807757 5.697950998
135.0916748 1.473987824
163.0865894 5.076882002
174.0549549 1.524040617
199.0865894 0.9458905921
217.0971541 77.91732864

Name: +ve in-silico MS/MS by CFM-ID for ONKVSFPEKBQJSL-UHFFFAOYSA-N
ID: ONKVSFPEKBQJSL-UHFFFAOYSA-N
Comment: Energy1
Num peaks: 7
53.00219107 2.621653849
55.01784114 2.366563042
120.0807757 23.13369387
135.0916748 5.937590995
173.1073248 2.927149839
189.1022395 8.895275162
217.0971541 35.03091395

Name: +ve in-silico MS/MS by CFM-ID for ONKVSFPEKBQJSL-UHFFFAOYSA-N
ID: ONKVSFPEKBQJSL-UHFFFAOYSA-N
Comment: Energy2
Num peaks: 14
15.02292652 4.810560093
25.00727645 1.558777004
41.00219107 2.45336953
51.02292652 2.295925962
53.00219107 2.443688605
55.01784114 1.452528483
63.02292652 7.840428259
79.05422664 1.655261042
92.04947561 3.288388141
94.06512568 8.619463841
104.0494756 3.34797243
120.0807757 31.10338243
135.0916748 7.828673503
146.0236548 1.436135398

Name: +ve in-silico MS/MS by CFM-ID for LGLNTUFPPXPHKF-UHFFFAOYSA-N
ID: LGLNTUFPPXPHKF-UHFFFAOYSA-N
Comment: Energy0
Num peaks: 6
161.1073248 11.98029317
172.0756904 3.672372942
174.0913404 4.197389683
187.0865894 3.876223335
189.1022395 38.98325172
217.0971541 31.63841231

Name: +ve in-silico MS/MS by CFM-ID for LGLNTUFPPXPHKF-UHFFFAOYSA-N
ID: LGLNTUFPPXPHKF-UHFFFAOYSA-N
Comment: Energy1
Num peaks: 6
146.0964258 3.633936197
161.1073248 19.61654546
172.0756904 5.947326623
174.0913404 7.638692674
189.1022395 32.64637468
217.0971541 13.52880998

Name: +ve in-silico MS/MS by CFM-ID for LGLNTUFPPXPHKF-UHFFFAOYSA-N
ID: LGLNTUFPPXPHKF-UHFFFAOYSA-N
Comment: Energy2
Num peaks: 8
131.0855268 6.090544565
144.0807757 3.793465602
146.0964258 18.44356941
158.0600403 5.308518557
161.1073248 34.15202055
172.0756904 5.638888147
174.0913404 4.072040784
189.1022395 3.122659429

Name: +ve in-silico MS/MS by CFM-ID for YIROPONUNSQPEX-UHFFFAOYSA-N
ID: YIROPONUNSQPEX-UHFFFAOYSA-N
Comment: Energy0
Num peaks: 17
57.04472458 1.087967369
58.02874017 1.322043877
87.04405588 4.035866037
102.0549549 1.117660544
104.070605 13.46809672
128.0454529 7.815745413
130.0498695 2.055387292
154.0247174 3.700053287
171.0512665 1.743391501
183.0512665 4.731217987
186.0873177 7.477160539
211.0461811 4.297347132
214.0822323 2.22019252
229.0567458 2.069156351
229.0931313 1.314751297
239.0774813 1.741490323
257.0880459 20.66362752

Name: +ve in-silico MS/MS by CFM-ID for YIROPONUNSQPEX-UHFFFAOYSA-N
ID: YIROPONUNSQPEX-UHFFFAOYSA-N
Comment: Energy1
Num peaks: 31
28.01817548 1.855409577
40.01817548 1.083940231
42.03382555 1.756106531
44.0130901 0.8344997614
47.04914126 2.192758612
55.02907452 0.8969585292
57.04472458 1.667669002
58.02874017 2.889463135
61.02840582 1.769743546
76.03930485 2.160415108
83.02398914 1.635780362
85.0396392 0.874399384
87.04405588 10.77075557
100.0505382 1.425097735
102.0549549 0.9896276291
104.070605 10.81506722
113.0345538 1.20965688
126.0298028 1.194039635
128.0454529 9.132215968
130.0498695 2.23384859
145.0607686 2.885961261
154.0247174 5.133394873
169.0607686 1.005279012
171.0512665 2.505958965
183.0512665 1.444388063
186.0873177 2.677454347
211.0461811 1.594463393
212.0665822 0.9857776272
214.0822323 1.465077173
229.0931313 0.859479105
257.0880459 1.769824955

Name: +ve in-silico MS/MS by CFM-ID for YIROPONUNSQPEX-UHFFFAOYSA-N
ID: YIROPONUNSQPEX-UHFFFAOYSA-N
Comment: Energy2
Num peaks: 30
28.01817548 12.00125586
29.03857658 0.8025019129
30.03382555 1.384156982
42.03382555 1.595244704
44.0130901 0.7783346667
47.04914126 1.235385412
55.02907452 3.557036211
56.0130901 2.803349096
57.04472458 9.14098996
58.02874017 4.985604362
71.02398914 1.592823686
74.02365479 2.385999522
76.03930485 1.170933642
83.02398914 3.941970415
86.0600403 1.900916515
87.04405588 1.541354844
98.03488817 1.243958145
99.01890376 1.120132842
100.0505382 2.301481671
102.0549549 1.257245488
104.070605 7.893905148
110.0348882 0.9740238047
111.0189038 1.233666651
112.0505382 1.606973893
126.0298028 2.130377542
128.0454529 5.128916039
130.0498695 1.181330268
140.0454529 0.8596446438
154.0247174 1.860018473
169.0607686 0.9796777508

Name: +ve in-silico MS/MS by CFM-ID for XVVQBWZPPNKESG-UHFFFAOYSA-N
ID: XVVQBWZPPNKESG-UHFFFAOYSA-N
Comment: Energy0
Num peaks: 6
49.00727645 0.06094308474
51.02292652 0.09554405902
92.0130901 0.1142344929
194.0236548 0.07921490564
196.0393049 0.2548463264
222.0549549 99.05428202

Name: +ve in-silico MS/MS by CFM-ID for XVVQBWZPPNKESG-UHFFFAOYSA-N
ID: XVVQBWZPPNKESG-UHFFFAOYSA-N
Comment: Energy1
Num peaks: 6
51.02292652 0.8699186671
155.0491413 0.6641779175
168.0443902 0.7036887739
194.0236548 1.015508684
196.0393049 2.791402625
222.0549549 91.40800061

Name: +ve in-silico MS/MS by CFM-ID for XVVQBWZPPNKESG-UHFFFAOYSA-N
ID: XVVQBWZPPNKESG-UHFFFAOYSA-N
Comment: Energy2
Num peaks: 8
49.00727645 22.00068274
51.02292652 9.625545707
65.99744004 5.118080567
89.99744004 6.457014836
168.0443902 7.070404
194.0236548 4.607026928
196.0393049 7.383137044
222.0549549 19.18999084

Name: +ve in-silico MS/MS by CFM-ID for OEIIKJOSZJFNNF-UHFFFAOYSA-N
ID: OEIIKJOSZJFNNF-UHFFFAOYSA-N
Comment: Energy0
Num peaks: 6
105.0334912 5.134192649
194.0600403 1.771930821
211.0865894 3.015775958
221.0709393 10.65057051
222.0549549 3.222950011
239.081504 61.03069532

Name: +ve in-silico MS/MS by CFM-ID for OEIIKJOSZJFNNF-UHFFFAOYSA-N
ID: OEIIKJOSZJFNNF-UHFFFAOYSA-N
Comment: Energy1
Num peaks: 12
64.01817548 1.456109724
66.03382555 1.652422991
79.05422664 2.088972747
91.02907452 2.022101199
105.0334912 40.36090725
133.0396392 1.76001985
161.0345538 3.365618669
194.0600403 2.105381093
211.0865894 6.245473004
212.070605 2.604729353
221.0709393 5.504791147
239.081504 11.02424095

Name: +ve in-silico MS/MS by CFM-ID for OEIIKJOSZJFNNF-UHFFFAOYSA-N
ID: OEIIKJOSZJFNNF-UHFFFAOYSA-N
Comment: Energy2
Num peaks: 16
39.02292652 5.89941088
40.01817548 1.583761537
49.00727645 9.527427248
50.00252542 3.006777055
51.02292652 5.850018356
63.02292652 6.167671177
64.01817548 11.31967128
66.03382555 3.953168877
79.01784114 1.59284758
79.05422664 2.071447679
89.00219107 1.203186638
105.0334912 21.66452338
125.0385766 1.414544115
129.0334912 3.181905165
143.0491413 1.491301432
153.0334912 1.16031592

Name: +ve in-silico MS/MS by CFM-ID for IERNNCWIAQGPSR-UHFFFAOYSA-N
ID: IERNNCWIAQGPSR-UHFFFAOYSA-N
Comment: Energy0
Num peaks: 6
199.0502039 0.1776303266
208.0756904 4.350177377
213.0658539 0.1691726915
221.0709393 0.7600734711
223.0502039 0.3177321903
239.081504 93.52311042

Name: +ve in-silico MS/MS by CFM-ID for IERNNCWIAQGPSR-UHFFFAOYSA-N
ID: IERNNCWIAQGPSR-UHFFFAOYSA-N
Comment: Energy1
Num peaks: 6
182.0600403 1.433357978
208.0756904 39.49234881
213.0658539 1.075660139
221.0709393 6.880356013
223.0502039 1.4029719
239.081504 46.58662747

Name: +ve in-silico MS/MS by CFM-ID for IERNNCWIAQGPSR-UHFFFAOYSA-N
ID: IERNNCWIAQGPSR-UHFFFAOYSA-N
Comment: Energy2
Num peaks: 11
49.00727645 2.64418117
180.0443902 3.816254428
182.0600403 2.406775488
195.0552893 4.948808225
196.0756904 4.405611752
208.0756904 3.169860031
211.0502039 4.865128956
213.0658539 4.540816857
221.0709393 21.16257957
223.0502039 20.23912473
239.081504 9.958952526

Name: +ve in-silico MS/MS by CFM-ID for LHYSVUPJHRIDPD-UHFFFAOYSA-N
ID: LHYSVUPJHRIDPD-UHFFFAOYSA-N
Comment: Energy0
Num peaks: 6
59.01275576 0.868153829
157.0760247 1.173181614
171.0916748 7.110920686
181.0760247 8.702486871
199.0865894 53.14749055
217.0971541 22.50670599

Name: +ve in-silico MS/MS by CFM-ID for LHYSVUPJHRIDPD-UHFFFAOYSA-N
ID: LHYSVUPJHRIDPD-UHFFFAOYSA-N
Comment: Energy1
Num peaks: 6
157.0760247 9.370312218
171.0916748 27.68194223
173.1073248 2.280991736
181.0760247 8.700623049
199.0865894 27.74394916
217.0971541 11.47231466

Name: +ve in-silico MS/MS by CFM-ID for LHYSVUPJHRIDPD-UHFFFAOYSA-N
ID: LHYSVUPJHRIDPD-UHFFFAOYSA-N
Comment: Energy2
Num peaks: 26
15.02292652 2.020426803
27.02292652 2.693909852
41.00219107 2.474764981
43.01784114 3.718395547
49.00727645 2.289612639
51.02292652 2.256762218
53.03857658 1.509327662
55.01784114 1.318040396
59.01275576 5.045278717
63.02292652 2.61708341
65.03857658 1.085701745
73.02840582 1.58212273
116.0494756 5.329983503
118.0651257 5.244499944
128.0494756 2.911794636
130.0651257 3.721200898
143.0603746 3.751053224
155.0603746 7.827424785
156.0807757 1.966880133
157.0760247 5.015673298
158.0600403 1.167115941
169.0760247 2.651901188
171.0916748 7.404197317
173.1073248 1.03507273
181.0760247 1.478194077
199.0865894 1.932230662

Name: +ve in-silico MS/MS by CFM-ID for IROFVXNXPDWNEU-UHFFFAOYSA-N
ID: IROFVXNXPDWNEU-UHFFFAOYSA-N
Comment: Energy0
Num peaks: 6
19.01784114 0.7553708767
43.05422664 0.7611704889
170.0964258 4.859530435
175.0502039 2.277671019
199.0865894 2.282249366
217.0971541 85.46269938

Name: +ve in-silico MS/MS by CFM-ID for IROFVXNXPDWNEU-UHFFFAOYSA-N
ID: IROFVXNXPDWNEU-UHFFFAOYSA-N
Comment: Energy1
Num peaks: 6
168.0807757 5.337959028
170.0964258 15.61279936
175.0502039 3.967698526
181.0760247 6.736196051
199.0865894 22.87504658
217.0971541 25.87907291

Name: +ve in-silico MS/MS by CFM-ID for IROFVXNXPDWNEU-UHFFFAOYSA-N
ID: IROFVXNXPDWNEU-UHFFFAOYSA-N
Comment: Energy2
Num peaks: 26
39.02292652 3.553404161
41.03857658 4.362174875
43.05422664 3.309312884
51.02292652 2.452118299
53.03857658 2.279569081
55.05422664 2.343109299
128.0494756 7.288914415
130.0651257 2.581404823
142.0651257 3.448072218
144.0807757 2.471998094
145.0396392 1.942210443
154.0651257 1.427064173
157.0396392 3.145705353
159.0552893 4.557496582
170.0964258 4.14644262
171.0552893 1.490239393
173.0709393 2.691688145
175.0502039 7.40410643
177.0658539 1.710423148
183.0552893 1.379486684
187.0502039 2.535817504
189.0658539 3.711167665
199.0865894 2.062241015
200.070605 1.380435871
201.0658539 5.483214258
217.0971541 2.018975774

Name: +ve in-silico MS/MS by CFM-ID for IPXGUHRVSUTXKJ-UHFFFAOYSA-N
ID: IPXGUHRVSUTXKJ-UHFFFAOYSA-N
Comment: Energy0
Num peaks: 6
43.01784114 3.475549247
158.0600403 20.4172977
175.0865894 17.85735935
185.0709393 2.925887326
190.086255 1.606941687
217.0971541 46.8750168

Name: +ve in-silico MS/MS by CFM-ID for IPXGUHRVSUTXKJ-UHFFFAOYSA-N
ID: IPXGUHRVSUTXKJ-UHFFFAOYSA-N
Comment: Energy1
Num peaks: 6
43.01784114 2.77638598
158.0600403 54.70620452
175.0865894 15.63361211
185.0709393 2.66275678
190.086255 1.395721116
217.0971541 11.41132702

Name: +ve in-silico MS/MS by CFM-ID for IPXGUHRVSUTXKJ-UHFFFAOYSA-N
ID: IPXGUHRVSUTXKJ-UHFFFAOYSA-N
Comment: Energy2
Num peaks: 10
15.02292652 1.691507002
25.00727645 2.021998417
41.00219107 2.168190968
43.01784114 5.641405731
102.0338255 5.769709689
104.0494756 3.275521726
107.0491413 7.293507846
130.0651257 7.605589567
131.0491413 14.08327039
158.0600403 30.47588289

Name: +ve in-silico MS/MS by CFM-ID for PHAFSNGPAABGOE-UHFFFAOYSA-N
ID: PHAFSNGPAABGOE-UHFFFAOYSA-N
Comment: Energy0
Num peaks: 6
91.05422664 9.223206019
109.0396392 4.032781118
174.0913404 2.319449447
189.1022395 1.882606984
190.086255 2.101675192
217.0971541 65.59749831

Name: +ve in-silico MS/MS by CFM-ID for PHAFSNGPAABGOE-UHFFFAOYSA-N
ID: PHAFSNGPAABGOE-UHFFFAOYSA-N
Comment: Energy1
Num peaks: 15
54.03382555 3.927416953
57.04472458 2.389226216
66.03382555 5.389864161
68.0130901 1.526314755
81.04472458 4.471722836
91.05422664 17.06347891
109.0396392 11.37525735
111.0552893 3.510839394
148.0756904 2.312211452
172.0756904 2.049938025
174.0913404 1.691554289
176.070605 1.107043877
189.1022395 11.76318865
199.0865894 1.402444295
217.0971541 10.2061082

Name: +ve in-silico MS/MS by CFM-ID for PHAFSNGPAABGOE-UHFFFAOYSA-N
ID: PHAFSNGPAABGOE-UHFFFAOYSA-N
Comment: Energy2
Num peaks: 20
40.01817548 2.512045495
42.03382555 5.899043427
44.0130901 1.070836881
44.04947561 2.089795564
49.00727645 1.438845829
51.02292652 1.550368857
52.01817548 2.294484364
53.01342445 3.979795719
54.03382555 2.158973277
57.04472458 1.798797914
63.02292652 2.151764032
65.03857658 3.28334368
66.03382555 1.99551565
68.0130901 3.885814704
69.04472458 8.65441199
75.02292652 2.349141206
79.05422664 1.12276157
83.02398914 3.238901143
91.05422664 26.10039713
93.06987671 3.185530121

Name: +ve in-silico MS/MS by CFM-ID for AITINBWGCGZTNE-UHFFFAOYSA-N
ID: AITINBWGCGZTNE-UHFFFAOYSA-N
Comment: Energy0
Num peaks: 6
79.05422664 0.8852939298
105.0334912 21.02650058
153.0658539 4.013283397
210.0913404 3.564920662
239.081504 1.767282397
257.0920687 64.89740528

Name: +ve in-silico MS/MS by CFM-ID for AITINBWGCGZTNE-UHFFFAOYSA-N
ID: AITINBWGCGZTNE-UHFFFAOYSA-N
Comment: Energy1
Num peaks: 6
105.0334912 51.11816595
153.0658539 2.837999183
208.0756904 3.341337485
210.0913404 6.72246032
239.081504 12.920653
257.0920687 12.49907719

Name: +ve in-silico MS/MS by CFM-ID for AITINBWGCGZTNE-UHFFFAOYSA-N
ID: AITINBWGCGZTNE-UHFFFAOYSA-N
Comment: Energy2
Num peaks: 7
39.02292652 3.929334101
49.00727645 11.59198343
51.02292652 10.21388069
63.02292652 12.68240186
79.01784114 3.153499821
79.05422664 7.573577245
105.0334912 33.24537376

Name: +ve in-silico MS/MS by CFM-ID for VDBOIWFDORYNHE-UHFFFAOYSA-N
ID: VDBOIWFDORYNHE-UHFFFAOYSA-N
Comment: Energy0
Num peaks: 6
181.0647913 0.3605475111
207.0440559 0.4395766494
209.0597059 0.7953624477
211.0865894 0.5914740318
222.0549549 1.747058889
239.081504 94.99638875

Name: +ve in-silico MS/MS by CFM-ID for VDBOIWFDORYNHE-UHFFFAOYSA-N
ID: VDBOIWFDORYNHE-UHFFFAOYSA-N
Comment: Energy1
Num peaks: 6
153.0698767 9.853640027
179.0491413 6.534024426
181.0647913 24.67451392
211.0865894 5.925258095
222.0549549 3.449045722
239.081504 43.24517683

Name: +ve in-silico MS/MS by CFM-ID for VDBOIWFDORYNHE-UHFFFAOYSA-N
ID: VDBOIWFDORYNHE-UHFFFAOYSA-N
Comment: Energy2
Num peaks: 6
127.0542266 5.475612401
153.0698767 44.94289608
179.0491413 3.68240071
213.0658539 2.410078417
222.0549549 28.90156831
239.081504 3.011696461

Name: +ve in-silico MS/MS by CFM-ID for UOFGSWVZMUXXIY-UHFFFAOYSA-N
ID: UOFGSWVZMUXXIY-UHFFFAOYSA-N
Comment: Energy0
Num peaks: 6
34.99499752 1.613875196
109.0760247 3.029215639
149.0167956 4.515182174
179.0385936 2.939971825
223.0978228 3.542415642
257.0855438 79.16749393

Name: +ve in-silico MS/MS by CFM-ID for UOFGSWVZMUXXIY-UHFFFAOYSA-N
ID: UOFGSWVZMUXXIY-UHFFFAOYSA-N
Comment: Energy1
Num peaks: 7
67.05422664 4.49287237
105.0447246 3.659459294
107.0603746 3.485810644
109.0760247 8.27199808
149.0167956 37.66642698
223.0978228 5.82730462
257.0855438 18.37930722

Name: +ve in-silico MS/MS by CFM-ID for UOFGSWVZMUXXIY-UHFFFAOYSA-N
ID: UOFGSWVZMUXXIY-UHFFFAOYSA-N
Comment: Energy2
Num peaks: 13
39.02292652 3.268296754
51.02292652 3.65616058
63.02292652 11.50639066
65.03857658 18.3632459
67.05422664 5.179376367
79.05422664 8.74873408
105.0447246 5.276312147
107.0603746 4.976168504
109.0760247 3.828027988
119.0603746 2.315048773
149.0167956 5.342866213
179.0385936 3.321458819
223.0978228 4.366445532

Name: +ve in-silico MS/MS by CFM-ID for QLYNDPSMXHPWNH-UHFFFAOYSA-N
ID: QLYNDPSMXHPWNH-UHFFFAOYSA-N
Comment: Energy0
Num peaks: 6
105.0334912 0.5398686239
107.0603746 3.082161529
135.0552893 0.5131927291
211.0865894 1.055390964
212.070605 0.3633689556
239.081504 91.79801888

Name: +ve in-silico MS/MS by CFM-ID for QLYNDPSMXHPWNH-UHFFFAOYSA-N
ID: QLYNDPSMXHPWNH-UHFFFAOYSA-N
Comment: Energy1
Num peaks: 6
105.0334912 15.27640198
107.0603746 5.015878115
133.0396392 10.04684752
135.0552893 12.95260466
211.0865894 21.10766679
239.081504 24.43183127

Name: +ve in-silico MS/MS by CFM-ID for QLYNDPSMXHPWNH-UHFFFAOYSA-N
ID: QLYNDPSMXHPWNH-UHFFFAOYSA-N
Comment: Energy2
Num peaks: 24
39.02292652 2.55805439
49.00727645 4.861176696
50.00252542 3.812464503
51.02292652 5.850024886
52.01817548 1.872167328
53.03857658 1.554019728
54.03382555 2.249626486
63.02292652 2.385801448
76.01817548 1.892737664
77.01342445 1.250966386
78.03382555 2.207657273
79.05422664 4.755513314
80.04947561 3.25130973
105.0334912 9.136324188
106.0287402 1.465200403
107.0603746 12.32759361
133.0396392 4.165986747
135.0552893 1.683180855
182.0600403 1.615104302
184.0756904 2.672951978
194.0600403 1.717464218
211.0865894 3.307265755
213.0658539 1.493945479
223.0502039 2.006915634

Name: +ve in-silico MS/MS by CFM-ID for KGKGDQZZMDWCRD-UHFFFAOYSA-N
ID: KGKGDQZZMDWCRD-UHFFFAOYSA-N
Comment: Energy0
Num peaks: 6
53.03857658 7.205868074
65.03857658 2.273839405
67.05422664 5.596352999
91.05422664 2.54805791
155.0161269 6.51361342
239.0736418 55.88301283

Name: +ve in-silico MS/MS by CFM-ID for KGKGDQZZMDWCRD-UHFFFAOYSA-N
ID: KGKGDQZZMDWCRD-UHFFFAOYSA-N
Comment: Energy1
Num peaks: 9
39.02292652 5.703030271
41.03857658 2.39021961
51.02292652 2.735779935
53.03857658 3.324476419
63.02292652 2.278046101
65.03857658 4.437614778
67.05422664 40.44878707
91.05422664 14.99274481
239.0736418 4.590066742

Name: +ve in-silico MS/MS by CFM-ID for KGKGDQZZMDWCRD-UHFFFAOYSA-N
ID: KGKGDQZZMDWCRD-UHFFFAOYSA-N
Comment: Energy2
Num peaks: 12
39.02292652 3.208886825
49.00727645 11.74361758
51.02292652 10.33085991
53.03857658 18.33675242
55.05422664 3.818329201
65.03857658 7.008564459
67.05422664 4.106435373
75.02292652 4.708067987
77.03857658 2.984300409
79.05422664 3.039443888
81.06987671 2.884708005
91.05422664 7.92704459

Name: +ve in-silico MS/MS by CFM-ID for WNRMFFCEYVJXRI-UHFFFAOYSA-N
ID: WNRMFFCEYVJXRI-UHFFFAOYSA-N
Comment: Energy0
Num peaks: 9
29.03857658 6.806601527
61.01064758 10.43505216
61.02840582 3.225777614
63.02629764 13.36356891
193.0351481 2.440477896
209.0300627 2.50399224
211.0457128 3.857393951
221.0664482 8.352953265
239.0770129 29.21792791

Name: +ve in-silico MS/MS by CFM-ID for WNRMFFCEYVJXRI-UHFFFAOYSA-N
ID: WNRMFFCEYVJXRI-UHFFFAOYSA-N
Comment: Energy1
Num peaks: 6
27.02292652 1.858095813
29.03857658 2.566891503
61.01064758 50.20430279
63.02629764 29.62144937
177.0579917 1.264409764
239.0770129 1.46122239

Name: +ve in-silico MS/MS by CFM-ID for WNRMFFCEYVJXRI-UHFFFAOYSA-N
ID: WNRMFFCEYVJXRI-UHFFFAOYSA-N
Comment: Energy2
Num peaks: 13
27.02292652 7.339704456
29.03857658 16.01259582
31.01784114 2.01913204
41.00219107 4.067540341
43.01784114 2.354516192
45.0334912 3.192791752
59.01275576 3.147623516
61.01064758 19.98586736
61.02840582 3.283956622
63.02629764 14.16164669
71.01275576 1.44502234
73.02840582 2.516512345
75.04405588 1.894836909

Name: +ve in-silico MS/MS by CFM-ID for VQUHZNMTQIYVKF-UHFFFAOYSA-N
ID: VQUHZNMTQIYVKF-UHFFFAOYSA-N
Comment: Energy0
Num peaks: 6
91.05422664 0.9257905553
105.0334912 6.600596
107.0491413 66.33850544
109.0647913 2.09542254
210.0913404 1.104610085
257.0920687 19.71854333

Name: +ve in-silico MS/MS by CFM-ID for VQUHZNMTQIYVKF-UHFFFAOYSA-N
ID: VQUHZNMTQIYVKF-UHFFFAOYSA-N
Comment: Energy1
Num peaks: 6
79.05422664 6.185854237
91.05422664 12.39681352
105.0334912 9.830761721
107.0491413 33.05303216
239.081504 12.49685908
257.0920687 8.066096622

Name: +ve in-silico MS/MS by CFM-ID for VQUHZNMTQIYVKF-UHFFFAOYSA-N
ID: VQUHZNMTQIYVKF-UHFFFAOYSA-N
Comment: Energy2
Num peaks: 10
53.03857658 1.970143793
63.02292652 8.552468527
65.03857658 5.332172522
75.02292652 7.962978899
77.03857658 8.238295754
79.01784114 2.477789039
79.05422664 17.14253918
91.05422664 9.639611553
105.0334912 7.937331998
107.0491413 11.81473062

Name: +ve in-silico MS/MS by CFM-ID for ZDIXQAFFNKGCNG-UHFFFAOYSA-N
ID: ZDIXQAFFNKGCNG-UHFFFAOYSA-N
Comment: Energy0
Num peaks: 6
63.02292652 0.0884754593
120.0443902 2.215762814
211.0502039 0.09173435906
213.0658539 0.09264289875
223.0502039 0.1775021419
239.081504 97.2255864

Name: +ve in-silico MS/MS by CFM-ID for ZDIXQAFFNKGCNG-UHFFFAOYSA-N
ID: ZDIXQAFFNKGCNG-UHFFFAOYSA-N
Comment: Energy1
Num peaks: 6
65.03857658 0.2150284755
92.0130901 0.648288766
94.02874017 0.5345867016
104.0130901 0.4272552364
120.0443902 92.57790347
239.081504 4.338778406

Name: +ve in-silico MS/MS by CFM-ID for ZDIXQAFFNKGCNG-UHFFFAOYSA-N
ID: ZDIXQAFFNKGCNG-UHFFFAOYSA-N
Comment: Energy2
Num peaks: 10
49.00727645 11.34561575
51.02292652 5.094414024
63.02292652 7.94176001
120.0443902 7.44356676
163.0502039 8.109440385
209.0345538 6.125215541
211.0502039 7.559620333
213.0658539 5.168516885
223.0502039 9.903010059
239.081504 16.3944872

Name: +ve in-silico MS/MS by CFM-ID for UNJRQDPTLDVHOR-UHFFFAOYSA-N
ID: UNJRQDPTLDVHOR-UHFFFAOYSA-N
Comment: Energy0
Num peaks: 6
19.01784114 0.8092733075
45.99235466 0.2577423117
213.0658539 0.1503359071
221.0709393 2.526325115
223.0502039 0.2561681535
239.081504 95.2560725

Name: +ve in-silico MS/MS by CFM-ID for UNJRQDPTLDVHOR-UHFFFAOYSA-N
ID: UNJRQDPTLDVHOR-UHFFFAOYSA-N
Comment: Energy1
Num peaks: 6
19.01784114 0.8220858948
195.0552893 0.4652433338
213.0658539 0.7716286572
221.0709393 48.23854419
223.0502039 0.487983015
239.081504 46.37669462

Name: +ve in-silico MS/MS by CFM-ID for UNJRQDPTLDVHOR-UHFFFAOYSA-N
ID: UNJRQDPTLDVHOR-UHFFFAOYSA-N
Comment: Energy2
Num peaks: 17
19.01784114 2.677187956
39.02292652 3.082499771
49.00727645 5.604628436
51.02292652 5.21689094
53.03857658 2.53827545
63.02292652 2.673485982
157.0396392 1.88509439
166.0651257 4.693288291
168.0807757 1.798147492
178.0651257 5.091936136
187.0502039 3.006100452
195.0552893 2.302656295
211.0502039 2.182562505
213.0658539 4.342280439
221.0709393 14.31180213
223.0502039 5.730217891
239.081504 13.34905766

Name: +ve in-silico MS/MS by CFM-ID for TVGZIMVSSPILRJ-UHFFFAOYSA-N
ID: TVGZIMVSSPILRJ-UHFFFAOYSA-N
Comment: Energy0
Num peaks: 6
79.05422664 0.8045797885
105.0334912 30.08191617
153.0658539 4.033320486
210.0913404 3.108093001
239.081504 1.541380196
257.0920687 56.62170035

Name: +ve in-silico MS/MS by CFM-ID for TVGZIMVSSPILRJ-UHFFFAOYSA-N
ID: TVGZIMVSSPILRJ-UHFFFAOYSA-N
Comment: Energy1
Num peaks: 6
79.05422664 2.388764173
105.0334912 46.85348771
153.0658539 6.510716933
210.0913404 5.872719073
239.081504 12.48393291
257.0920687 11.65563047

Name: +ve in-silico MS/MS by CFM-ID for TVGZIMVSSPILRJ-UHFFFAOYSA-N
ID: TVGZIMVSSPILRJ-UHFFFAOYSA-N
Comment: Energy2
Num peaks: 7
39.02292652 3.435068668
49.00727645 12.10923371
51.02292652 10.2882999
63.02292652 13.22935584
79.01784114 3.49518
79.05422664 5.118189008
105.0334912 34.16289662

Name: +ve in-silico MS/MS by CFM-ID for VTWSVSQLRSMHDM-UHFFFAOYSA-N
ID: VTWSVSQLRSMHDM-UHFFFAOYSA-N
Comment: Energy0
Num peaks: 6
29.03857658 0.8400272689
171.0552893 21.70498876
189.0658539 5.528481105
199.0865894 1.701565444
200.070605 3.732972359
217.0971541 61.60128794

Name: +ve in-silico MS/MS by CFM-ID for VTWSVSQLRSMHDM-UHFFFAOYSA-N
ID: VTWSVSQLRSMHDM-UHFFFAOYSA-N
Comment: Energy1
Num peaks: 8
104.0494756 2.634221661
145.0760247 11.49741321
149.1073248 3.160218043
171.0552893 33.6105313
189.0658539 3.649948116
199.0865894 2.62964208
200.070605 6.201062074
217.0971541 18.63798109

Name: +ve in-silico MS/MS by CFM-ID for VTWSVSQLRSMHDM-UHFFFAOYSA-N
ID: VTWSVSQLRSMHDM-UHFFFAOYSA-N
Comment: Energy2
Num peaks: 20
29.03857658 1.701588622
49.00727645 1.416789643
51.02292652 1.476588172
91.05422664 2.683029725
103.0542266 1.208162312
104.0494756 1.637055392
116.0494756 1.995316284
129.0447246 4.763039693
130.0651257 1.653542257
131.0603746 1.461109928
143.0239891 1.954342618
145.0396392 2.24952079
145.0760247 6.294964235
147.0916748 1.725210093
149.1073248 2.029892118
155.0603746 3.886147071
156.0443902 1.762413081
157.0760247 1.944311296
171.0552893 37.24944253
173.0709393 1.840318386

Name: +ve in-silico MS/MS by CFM-ID for HTHDLNDPJIVSCW-UHFFFAOYSA-N
ID: HTHDLNDPJIVSCW-UHFFFAOYSA-N
Comment: Energy0
Num peaks: 6
79.05422664 0.8853011955
105.0334912 20.9996991
153.0658539 3.998905967
210.0913404 3.564951213
239.081504 1.76729734
257.0920687 64.89814573

Name: +ve in-silico MS/MS by CFM-ID for HTHDLNDPJIVSCW-UHFFFAOYSA-N
ID: HTHDLNDPJIVSCW-UHFFFAOYSA-N
Comment: Energy1
Num peaks: 6
105.0334912 50.75786501
153.0658539 2.787005115
208.0756904 3.289023918
210.0913404 6.633088797
239.081504 12.75122694
257.0920687 12.26803295

Name: +ve in-silico MS/MS by CFM-ID for HTHDLNDPJIVSCW-UHFFFAOYSA-N
ID: HTHDLNDPJIVSCW-UHFFFAOYSA-N
Comment: Energy2
Num peaks: 7
39.02292652 4.19953793
49.00727645 11.52910322
51.02292652 10.15717918
63.02292652 12.61654898
79.01784114 3.137174032
79.05422664 7.532851929
105.0334912 32.10365817

Name: +ve in-silico MS/MS by CFM-ID for FUXZPGSGEZVNMH-UHFFFAOYSA-N
ID: FUXZPGSGEZVNMH-UHFFFAOYSA-N
Comment: Energy0
Num peaks: 6
39.02292652 7.504299649
65.03857658 4.636556432
67.05422664 7.611821607
155.0161269 3.886004666
223.0423416 3.453568417
239.0736418 52.97479567

Name: +ve in-silico MS/MS by CFM-ID for FUXZPGSGEZVNMH-UHFFFAOYSA-N
ID: FUXZPGSGEZVNMH-UHFFFAOYSA-N
Comment: Energy1
Num peaks: 6
39.02292652 1.865773066
51.02292652 2.683725775
63.02292652 6.613471898
65.03857658 10.93340385
67.05422664 54.60014922
91.05422664 7.65183805

Name: +ve in-silico MS/MS by CFM-ID for FUXZPGSGEZVNMH-UHFFFAOYSA-N
ID: FUXZPGSGEZVNMH-UHFFFAOYSA-N
Comment: Energy2
Num peaks: 11
39.02292652 19.70015652
41.03857658 7.475644024
43.05422664 5.290843876
49.00727645 4.933718412
51.02292652 7.512712842
65.03857658 8.858397573
67.05422664 4.977635666
75.02292652 5.603932062
79.05422664 3.882679868
81.06987671 3.608338378
91.05422664 8.887553398

Name: +ve in-silico MS/MS by CFM-ID for QPVOIOQTAFAYFT-UHFFFAOYSA-N
ID: QPVOIOQTAFAYFT-UHFFFAOYSA-N
Comment: Energy0
Num peaks: 6
94.06512568 19.04273873
120.0443902 1.085057891
164.0342195 13.10773657
210.0913404 3.472717361
239.081504 3.667228182
257.0920687 56.32436306

Name: +ve in-silico MS/MS by CFM-ID for QPVOIOQTAFAYFT-UHFFFAOYSA-N
ID: QPVOIOQTAFAYFT-UHFFFAOYSA-N
Comment: Energy1
Num peaks: 6
94.06512568 28.28258565
120.0443902 7.377792407
164.0342195 13.40475556
210.0913404 7.214996736
239.081504 14.90536388
257.0920687 10.59531098

Name: +ve in-silico MS/MS by CFM-ID for QPVOIOQTAFAYFT-UHFFFAOYSA-N
ID: QPVOIOQTAFAYFT-UHFFFAOYSA-N
Comment: Energy2
Num peaks: 15
41.00219107 2.380752409
51.02292652 1.616960112
53.03857658 1.31956534
63.02292652 4.11629482
65.03857658 9.926672978
67.05422664 8.832633448
91.05422664 3.886337126
93.0334912 2.848377023
94.06512568 10.2550491
117.0334912 4.101924614
120.0443902 15.60578405
138.0549549 3.150961981
146.0236548 1.833221737
164.0342195 9.269247895
239.081504 2.094566487

Name: +ve in-silico MS/MS by CFM-ID for ZOSWHYDIRHPHTH-UHFFFAOYSA-N
ID: ZOSWHYDIRHPHTH-UHFFFAOYSA-N
Comment: Energy0
Num peaks: 6
44.04947561 0.9804435001
174.0549549 4.010866022
187.0865894 0.7578462296
189.1022395 2.074355369
199.0865894 3.613156051
217.0971541 84.3594615

Name: +ve in-silico MS/MS by CFM-ID for ZOSWHYDIRHPHTH-UHFFFAOYSA-N
ID: ZOSWHYDIRHPHTH-UHFFFAOYSA-N
Comment: Energy1
Num peaks: 10
44.04947561 1.986812904
64.01817548 4.035592907
68.04947561 6.249309569
70.06512568 12.49070364
134.0600403 6.515620669
174.0549549 9.502556415
189.0658539 1.971673973
189.1022395 2.513395933
199.0865894 2.477463073
217.0971541 33.80023481

Name: +ve in-silico MS/MS by CFM-ID for ZOSWHYDIRHPHTH-UHFFFAOYSA-N
ID: ZOSWHYDIRHPHTH-UHFFFAOYSA-N
Comment: Energy2
Num peaks: 18
27.02292652 3.881764981
40.01817548 1.01865291
42.03382555 10.02159113
44.04947561 15.82762776
51.02292652 2.736307865
54.03382555 1.437881031
63.02292652 1.594681978
64.01817548 2.121066144
65.03857658 1.472025335
66.03382555 2.287200671
67.05422664 2.524626518
68.04947561 11.23729033
70.06512568 6.311928722
94.06512568 7.470734214
146.0600403 2.568261878
174.0549549 5.504725736
199.0865894 1.328822583
201.0658539 1.0859396

Name: +ve in-silico MS/MS by CFM-ID for LOBWCQHOTRNRNX-UHFFFAOYSA-N
ID: LOBWCQHOTRNRNX-UHFFFAOYSA-N
Comment: Energy0
Num peaks: 7
91.05422664 4.455658821
125.0345538 4.171186882
174.0913404 9.119824346
189.1022395 3.175240236
199.0865894 1.826864521
200.070605 2.091272596
217.0971541 55.75260987

Name: +ve in-silico MS/MS by CFM-ID for LOBWCQHOTRNRNX-UHFFFAOYSA-N
ID: LOBWCQHOTRNRNX-UHFFFAOYSA-N
Comment: Energy1
Num peaks: 19
54.03382555 2.356355363
68.04947561 1.281702357
70.02874017 1.141055796
91.05422664 9.772749425
113.0345538 1.206808007
117.0698767 2.720786157
119.0855268 2.186064733
123.0189038 1.357249419
125.0345538 4.84715493
127.0542266 1.320329739
129.0698767 10.31305558
144.0807757 2.375532092
145.0647913 4.387976009
146.0964258 19.61258285
162.0913404 6.400753904
172.0756904 1.567869933
174.0913404 2.155246606
189.1022395 1.423541644
217.0971541 3.680569923

Name: +ve in-silico MS/MS by CFM-ID for LOBWCQHOTRNRNX-UHFFFAOYSA-N
ID: LOBWCQHOTRNRNX-UHFFFAOYSA-N
Comment: Energy2
Num peaks: 28
39.02292652 5.67382093
41.03857658 4.030304823
43.05422664 1.55899877
49.00727645 2.402057209
50.00252542 1.112220761
51.02292652 1.140123941
52.01817548 1.766462642
54.03382555 2.17946377
63.02292652 1.751349576
65.03857658 2.102802999
75.02292652 1.037596167
79.05422664 1.638692108
82.02874017 1.780560622
91.05422664 13.89943418
93.06987671 2.632582175
97.0396392 1.701650545
101.0385766 3.885426214
103.0542266 3.446081137
105.0698767 3.521853337
107.0239891 2.14069143
115.0542266 3.00610169
117.0698767 4.22476905
119.0855268 2.658975082
123.0189038 3.165650652
125.0345538 3.28101092
129.0698767 1.388476757
144.0807757 1.255742267
146.0964258 1.719614739

Name: +ve in-silico MS/MS by CFM-ID for YLPHHYHMUZCODZ-UHFFFAOYSA-N
ID: YLPHHYHMUZCODZ-UHFFFAOYSA-N
Comment: Energy0
Num peaks: 6
94.06512568 0.02643936114
120.0443902 0.2221140103
211.0502039 0.01692001447
213.0658539 0.089051426
223.0502039 0.1110033442
239.081504 99.50044701

Name: +ve in-silico MS/MS by CFM-ID for YLPHHYHMUZCODZ-UHFFFAOYSA-N
ID: YLPHHYHMUZCODZ-UHFFFAOYSA-N
Comment: Energy1
Num peaks: 6
51.02292652 0.69945977
120.0443902 2.596801822
211.0502039 0.8203585806
213.0658539 2.150448712
223.0502039 0.9415926494
239.081504 91.9771974

Name: +ve in-silico MS/MS by CFM-ID for YLPHHYHMUZCODZ-UHFFFAOYSA-N
ID: YLPHHYHMUZCODZ-UHFFFAOYSA-N
Comment: Energy2
Num peaks: 16
41.03857658 1.567354989
49.00727645 3.503575604
51.02292652 5.647846605
53.03857658 3.857296428
63.02292652 4.915820219
64.01817548 1.956982809
65.03857658 5.40990414
76.01817548 2.182395077
78.03382555 3.522583622
91.01784114 2.485418272
93.0334912 3.580684073
94.02874017 1.604294985
94.06512568 2.856670158
104.0130901 2.646939515
120.0443902 33.76032392
223.0502039 1.494087866

Name: +ve in-silico MS/MS by CFM-ID for DWUBVULEMQOCPO-UHFFFAOYSA-N
ID: DWUBVULEMQOCPO-UHFFFAOYSA-N
Comment: Energy0
Num peaks: 6
91.05422664 32.40577182
106.0651257 0.1923674508
161.0345538 0.8340793321
211.0865894 1.255924731
212.070605 0.5194106126
239.081504 63.74546226

Name: +ve in-silico MS/MS by CFM-ID for DWUBVULEMQOCPO-UHFFFAOYSA-N
ID: DWUBVULEMQOCPO-UHFFFAOYSA-N
Comment: Energy1
Num peaks: 6
91.05422664 32.86741239
106.0287402 4.61656296
106.0651257 2.926575704
161.0345538 3.533303655
212.070605 3.824121503
239.081504 38.8985208

Name: +ve in-silico MS/MS by CFM-ID for DWUBVULEMQOCPO-UHFFFAOYSA-N
ID: DWUBVULEMQOCPO-UHFFFAOYSA-N
Comment: Energy2
Num peaks: 6
49.00727645 2.569007883
51.02292652 3.309674175
63.02292652 3.705812398
65.03857658 9.187473658
75.02292652 8.000158352
91.05422664 62.91883636

Name: +ve in-silico MS/MS by CFM-ID for PMAMGXAJKCCOQC-UHFFFAOYSA-N
ID: PMAMGXAJKCCOQC-UHFFFAOYSA-N
Comment: Energy0
Num peaks: 6
15.02292652 0.1208340632
45.99235466 0.250431176
116.0494756 0.06964790802
192.0807757 5.165736352
221.0709393 2.459183998
239.081504 91.65048441

Name: +ve in-silico MS/MS by CFM-ID for PMAMGXAJKCCOQC-UHFFFAOYSA-N
ID: PMAMGXAJKCCOQC-UHFFFAOYSA-N
Comment: Energy1
Num peaks: 6
166.0651257 0.5548502373
192.0807757 21.90811941
195.0552893 0.3698928711
213.0658539 0.8550199368
221.0709393 40.1192967
239.081504 35.13006736

Name: +ve in-silico MS/MS by CFM-ID for PMAMGXAJKCCOQC-UHFFFAOYSA-N
ID: PMAMGXAJKCCOQC-UHFFFAOYSA-N
Comment: Energy2
Num peaks: 7
49.00727645 2.806084838
166.0651257 8.484530507
168.0807757 2.691839659
178.0651257 6.44961181
192.0807757 30.84845978
221.0709393 17.41401188
239.081504 12.72188065

Name: +ve in-silico MS/MS by CFM-ID for BYEBJQUBPOBKQV-UHFFFAOYSA-N
ID: BYEBJQUBPOBKQV-UHFFFAOYSA-N
Comment: Energy0
Num peaks: 6
94.06512568 1.124608381
145.0760247 3.676083866
164.0261533 6.607241057
221.1073248 0.8878884456
241.0527024 2.112233463
257.0840025 81.17499059

Name: +ve in-silico MS/MS by CFM-ID for BYEBJQUBPOBKQV-UHFFFAOYSA-N
ID: BYEBJQUBPOBKQV-UHFFFAOYSA-N
Comment: Energy1
Num peaks: 6
137.0152543 4.855839507
164.0261533 12.6323291
194.0964258 2.815302376
228.0574535 3.757802163
230.0731035 45.22207978
257.0840025 13.62213792

Name: +ve in-silico MS/MS by CFM-ID for BYEBJQUBPOBKQV-UHFFFAOYSA-N
ID: BYEBJQUBPOBKQV-UHFFFAOYSA-N
Comment: Energy2
Num peaks: 22
26.00252542 3.792875162
50.00252542 3.627956432
51.02292652 1.903374693
52.01817548 3.73228836
63.02292652 2.496405716
65.03857658 3.12508816
67.05422664 2.421010009
76.01817548 1.82793776
94.06512568 1.487962237
113.0152543 4.089109562
114.0338255 2.695663555
128.0494756 9.356496073
129.0447246 2.506894883
134.9996042 2.604155381
137.0152543 4.681539431
143.0603746 2.588534897
145.0760247 2.297282364
162.0105033 3.680821849
164.0261533 14.71858037
214.0418034 1.975968508
221.1073248 1.86197665
241.0527024 3.469666979

Name: +ve in-silico MS/MS by CFM-ID for BWQCDAAWFZZABM-UHFFFAOYSA-N
ID: BWQCDAAWFZZABM-UHFFFAOYSA-N
Comment: Energy0
Num peaks: 9
78.99451885 1.423852357
93.01016891 2.89926601
107.0855268 5.51131438
125.0960915 3.97900625
137.0960915 3.549986242
139.1117415 3.638933816
181.1223062 3.293605124
199.0884192 6.308946657
217.0989839 49.62589081

Name: +ve in-silico MS/MS by CFM-ID for BWQCDAAWFZZABM-UHFFFAOYSA-N
ID: BWQCDAAWFZZABM-UHFFFAOYSA-N
Comment: Energy1
Num peaks: 25
39.02292652 1.3784947
41.03857658 1.371647701
43.05422664 2.250463713
53.03857658 1.419422031
55.05422664 3.463570727
57.0334912 2.595948131
57.06987671 4.214143951
69.06987671 0.9521358166
71.08552677 0.8474021163
90.99451885 1.199990315
93.01016891 5.74469227
107.0855268 8.393426477
123.0804414 1.34017849
125.0960915 8.266586541
145.0050835 1.718556292
147.0207336 0.8873923621
163.1117415 2.007809912
173.0363837 1.298089564
175.0520337 1.321670103
181.1223062 5.337069614
187.0520337 1.349984895
189.0676838 1.067953926
199.0884192 1.767318571
201.0676838 2.639193118
217.0989839 17.97913015

Name: +ve in-silico MS/MS by CFM-ID for BWQCDAAWFZZABM-UHFFFAOYSA-N
ID: BWQCDAAWFZZABM-UHFFFAOYSA-N
Comment: Energy2
Num peaks: 20
39.02292652 3.300436683
41.03857658 5.625895054
43.05422664 6.20722838
48.98395416 1.042866716
51.02292652 2.943239366
53.03857658 9.33874667
55.05422664 5.753597426
57.06987671 3.855013229
60.98395416 2.084081822
65.03857658 2.899183067
67.05422664 7.758707544
69.06987671 6.190695422
71.08552677 5.143796648
72.98395416 1.210913956
74.99960423 8.038596564
77.01525429 1.208187321
107.0855268 4.008500932
109.1011768 0.9858495318
123.0804414 0.9813450121
125.0960915 2.387288922

Name: +ve in-silico MS/MS by CFM-ID for CTKACORQPVVYIO-UHFFFAOYSA-N
ID: CTKACORQPVVYIO-UHFFFAOYSA-N
Comment: Energy0
Num peaks: 6
157.0647913 2.130491191
185.0597059 23.31802727
185.0709393 3.575951854
187.075356 1.344672303
199.0865894 1.483850678
217.0971541 61.58005474

Name: +ve in-silico MS/MS by CFM-ID for CTKACORQPVVYIO-UHFFFAOYSA-N
ID: CTKACORQPVVYIO-UHFFFAOYSA-N
Comment: Energy1
Num peaks: 6
157.0647913 3.564162135
185.0597059 39.92430205
185.0709393 3.757918486
187.075356 2.452623962
199.0865894 6.275174363
217.0971541 24.47885108

Name: +ve in-silico MS/MS by CFM-ID for CTKACORQPVVYIO-UHFFFAOYSA-N
ID: CTKACORQPVVYIO-UHFFFAOYSA-N
Comment: Energy2
Num peaks: 27
15.02292652 1.244950003
29.00219107 1.580659512
49.00727645 1.238235295
57.00833907 1.303656024
59.02398914 4.406217132
91.05422664 1.064142773
101.0385766 9.234768352
103.0542266 5.2258846
107.0855268 1.04650188
115.0542266 3.784701874
129.0334912 2.48767064
129.0698767 6.753227032
131.0491413 2.540029456
141.0334912 1.094503994
145.0647913 3.431843306
155.0491413 5.598122845
157.0647913 10.3231602
159.0440559 1.819766833
169.0760247 1.418481167
171.0440559 1.591006672
173.0597059 0.8586287726
183.0552893 1.467800841
185.0597059 4.262474991
185.0709393 2.178954708
187.0865894 0.9403639376
200.070605 1.625594054
201.0658539 2.120807537

Name: +ve in-silico MS/MS by CFM-ID for VWBVCOPVKXNMMZ-UHFFFAOYSA-N
ID: VWBVCOPVKXNMMZ-UHFFFAOYSA-N
Comment: Energy0
Num peaks: 6
39.02292652 0.450322232
41.03857658 0.3908370353
120.0443902 0.6678667948
186.0549549 0.3250555526
212.070605 0.1660960939
239.081504 97.13428115

Name: +ve in-silico MS/MS by CFM-ID for VWBVCOPVKXNMMZ-UHFFFAOYSA-N
ID: VWBVCOPVKXNMMZ-UHFFFAOYSA-N
Comment: Energy1
Num peaks: 6
120.0443902 27.82864328
198.0549549 0.9854268953
212.070605 0.9012537211
213.0658539 1.095650235
223.0502039 0.648319673
239.081504 63.1874976

Name: +ve in-silico MS/MS by CFM-ID for VWBVCOPVKXNMMZ-UHFFFAOYSA-N
ID: VWBVCOPVKXNMMZ-UHFFFAOYSA-N
Comment: Energy2
Num peaks: 17
39.02292652 10.83657465
41.03857658 12.95128897
49.00727645 4.509847011
50.00252542 2.321014577
51.02292652 1.857168788
52.01817548 1.718545741
63.02292652 1.677063219
64.01817548 4.117605341
65.03857658 4.146820236
66.03382555 1.994459248
93.0334912 6.158145401
94.06512568 4.119455284
120.0443902 14.90903787
146.0236548 1.582407443
212.070605 1.602692057
223.0502039 1.765891773
239.081504 4.55950712

Name: +ve in-silico MS/MS by CFM-ID for ITOCIRIGKGMWME-UHFFFAOYSA-N
ID: ITOCIRIGKGMWME-UHFFFAOYSA-N
Comment: Energy0
Num peaks: 6
40.01817548 1.499651004
185.0709393 3.639348283
187.0865894 0.7749474019
190.086255 2.393191546
200.070605 20.65813653
217.0971541 65.27767652

Name: +ve in-silico MS/MS by CFM-ID for ITOCIRIGKGMWME-UHFFFAOYSA-N
ID: ITOCIRIGKGMWME-UHFFFAOYSA-N
Comment: Energy1
Num peaks: 12
40.01817548 12.32159983
42.03382555 2.754143532
93.0334912 1.291519562
104.0130901 5.764848288
108.0443902 1.843683953
112.0756904 1.466897916
172.0756904 2.578812785
185.0709393 2.569192072
188.070605 1.32174579
190.086255 3.959391342
200.070605 30.08019915
217.0971541 14.89896776

Name: +ve in-silico MS/MS by CFM-ID for ITOCIRIGKGMWME-UHFFFAOYSA-N
ID: ITOCIRIGKGMWME-UHFFFAOYSA-N
Comment: Energy2
Num peaks: 31
15.02292652 1.104591185
25.00727645 2.358869622
39.02292652 1.575728231
40.01817548 8.726206034
42.03382555 2.715181423
50.00252542 4.886180363
52.01817548 4.04750125
54.03382555 4.712647867
64.01817548 7.739264681
66.03382555 1.909566842
104.0130901 1.230304437
130.0287402 1.614187316
139.0290745 1.52560321
141.0447246 1.737365397
143.0603746 1.12067341
144.0443902 1.172752422
146.0600403 3.804788198
156.0443902 1.71008813
157.0396392 1.316787079
158.0600403 4.613295353
160.0756904 1.622117133
163.075356 1.195345767
170.0600403 2.84516519
171.0552893 1.880583869
172.0756904 2.276828834
174.0549549 2.410670705
185.0709393 1.556439292
188.070605 1.414477364
190.086255 1.675294606
200.070605 1.469828068
201.0658539 1.462574871

Name: +ve in-silico MS/MS by CFM-ID for WQOWBWVMZPPPGX-UHFFFAOYSA-N
ID: WQOWBWVMZPPPGX-UHFFFAOYSA-N
Comment: Energy0
Num peaks: 6
50.00252542 0.2323979284
94.06512568 0.332989784
120.0443902 1.077878589
210.0549549 0.7109075272
212.070605 1.12334708
239.081504 95.55522152

Name: +ve in-silico MS/MS by CFM-ID for WQOWBWVMZPPPGX-UHFFFAOYSA-N
ID: WQOWBWVMZPPPGX-UHFFFAOYSA-N
Comment: Energy1
Num peaks: 6
94.06512568 1.251632144
120.0443902 41.70452695
146.0236548 0.9670240123
212.070605 2.010865053
223.0502039 1.030938385
239.081504 46.64491651

Name: +ve in-silico MS/MS by CFM-ID for WQOWBWVMZPPPGX-UHFFFAOYSA-N
ID: WQOWBWVMZPPPGX-UHFFFAOYSA-N
Comment: Energy2
Num peaks: 20
39.02292652 5.142805493
49.00727645 2.494149828
50.00252542 6.391456736
63.02292652 3.290488313
65.03857658 6.180656446
66.03382555 3.016314161
93.0334912 7.850789269
94.06512568 2.355945244
120.0443902 7.772717772
144.0443902 2.164234295
158.0600403 2.256021883
182.0600403 1.842656434
183.0440559 5.27577741
184.0756904 4.136730362
194.0600403 5.660545175
195.0440559 2.013978155
196.0393049 2.277337189
210.0549549 3.460107835
212.070605 5.436437419
239.081504 1.936590595

Name: +ve in-silico MS/MS by CFM-ID for TYNHIGMPPFCAKC-UHFFFAOYSA-N
ID: TYNHIGMPPFCAKC-UHFFFAOYSA-N
Comment: Energy0
Num peaks: 6
15.02292652 0.4115617486
207.0552893 4.842865958
209.0709393 1.315164707
212.070605 0.9333017795
223.0502039 0.4698704137
239.081504 90.87111327

Name: +ve in-silico MS/MS by CFM-ID for TYNHIGMPPFCAKC-UHFFFAOYSA-N
ID: TYNHIGMPPFCAKC-UHFFFAOYSA-N
Comment: Energy1
Num peaks: 6
195.0552893 3.234848796
207.0552893 9.522812018
209.0709393 1.204997281
212.070605 7.288708066
223.0502039 1.105858122
239.081504 70.80756232

Name: +ve in-silico MS/MS by CFM-ID for TYNHIGMPPFCAKC-UHFFFAOYSA-N
ID: TYNHIGMPPFCAKC-UHFFFAOYSA-N
Comment: Energy2
Num peaks: 23
15.02292652 2.58529649
40.01817548 2.310018223
50.00252542 3.042070587
52.01817548 2.360548013
64.01817548 3.177352245
76.01817548 3.249122534
127.0290745 3.722101121
139.0290745 1.82662726
153.0447246 5.641177125
155.0239891 4.229658621
156.0443902 1.684585477
165.0447246 6.46781126
169.0396392 1.787600867
179.0239891 2.73494968
179.0603746 4.058244474
182.0600403 2.903553898
183.0552893 2.966161996
195.0552893 4.266163246
207.0552893 12.36688787
209.0709393 3.017328521
212.070605 2.002396574
223.0502039 3.337308905
239.081504 1.871784512

Name: +ve in-silico MS/MS by CFM-ID for ZMHUEAMCYABSGX-UHFFFAOYSA-N
ID: ZMHUEAMCYABSGX-UHFFFAOYSA-N
Comment: Energy0
Num peaks: 6
29.03857658 0.3873004656
57.06987671 0.453545875
187.0502039 0.4704133715
199.0865894 0.7094019532
201.0658539 0.6300393315
217.0971541 96.01200614

Name: +ve in-silico MS/MS by CFM-ID for ZMHUEAMCYABSGX-UHFFFAOYSA-N
ID: ZMHUEAMCYABSGX-UHFFFAOYSA-N
Comment: Energy1
Num peaks: 6
187.0502039 4.762681913
189.0658539 3.101788694
191.081504 1.951506887
199.0865894 2.908576344
201.0658539 2.544349731
217.0971541 80.19088661

Name: +ve in-silico MS/MS by CFM-ID for ZMHUEAMCYABSGX-UHFFFAOYSA-N
ID: ZMHUEAMCYABSGX-UHFFFAOYSA-N
Comment: Energy2
Num peaks: 15
27.02292652 2.338742218
29.03857658 2.378456906
39.02292652 7.493161629
41.03857658 8.21111263
49.00727645 2.629559629
51.02292652 3.49186947
53.03857658 1.663835265
55.05422664 13.42464929
57.06987671 18.9506575
79.05422664 4.892485937
81.06987671 4.080182541
117.0334912 1.757551223
199.0865894 2.957222208
201.0658539 4.187613255
217.0971541 1.635466616

Name: +ve in-silico MS/MS by CFM-ID for JKLKQPLDFJAHLT-UHFFFAOYSA-N
ID: JKLKQPLDFJAHLT-UHFFFAOYSA-N
Comment: Energy0
Num peaks: 6
91.05422664 8.011166682
139.0502039 3.703791881
160.0756904 4.512509073
187.0865894 2.9141237
189.1022395 7.271719472
217.0971541 61.95420875

Name: +ve in-silico MS/MS by CFM-ID for JKLKQPLDFJAHLT-UHFFFAOYSA-N
ID: JKLKQPLDFJAHLT-UHFFFAOYSA-N
Comment: Energy1
Num peaks: 17
42.03382555 1.854453864
44.0130901 4.683028941
91.05422664 4.270547055
103.0542266 1.430356879
115.0542266 4.939438516
117.0698767 1.253806735
139.0502039 6.531639509
144.0807757 2.10642651
146.0600403 1.304531799
146.0964258 8.783893765
160.0756904 3.145638474
172.0756904 2.905910786
174.0549549 4.825057389
174.0913404 4.629990168
189.1022395 4.633209021
199.0865894 1.920410027
217.0971541 21.07994805

Name: +ve in-silico MS/MS by CFM-ID for JKLKQPLDFJAHLT-UHFFFAOYSA-N
ID: JKLKQPLDFJAHLT-UHFFFAOYSA-N
Comment: Energy2
Num peaks: 23
42.03382555 3.292778796
63.02292652 0.9318698262
65.03857658 1.743924692
75.02292652 1.382551916
84.04439023 3.784306607
91.05422664 18.19894619
93.06987671 2.462231949
96.04439023 1.304619805
103.0542266 1.430509756
105.0698767 2.832780997
110.0236548 1.175815871
111.0552893 4.090008544
115.0542266 8.455628654
117.0698767 3.340694292
139.0502039 1.046489664
142.0651257 2.123495183
144.0807757 9.093955518
145.0647913 1.135926908
146.0964258 4.767212815
160.0756904 2.729335977
172.0756904 2.147123834
189.1022395 1.540362222
199.0865894 1.671101824

Name: +ve in-silico MS/MS by CFM-ID for DJYZCQZAMVKSHF-UHFFFAOYSA-N
ID: DJYZCQZAMVKSHF-UHFFFAOYSA-N
Comment: Energy0
Num peaks: 6
81.0334912 3.981861473
94.06512568 12.23951287
98.0600403 22.94631562
120.0443902 5.569964128
124.0393049 3.451261372
217.0971541 42.75499908

Name: +ve in-silico MS/MS by CFM-ID for DJYZCQZAMVKSHF-UHFFFAOYSA-N
ID: DJYZCQZAMVKSHF-UHFFFAOYSA-N
Comment: Energy1
Num peaks: 7
81.0334912 15.70947244
94.06512568 19.3941005
96.04439023 2.507834259
98.0600403 21.85980847
120.0443902 9.23471996
124.0393049 5.855494556
217.0971541 5.481811728

Name: +ve in-silico MS/MS by CFM-ID for DJYZCQZAMVKSHF-UHFFFAOYSA-N
ID: DJYZCQZAMVKSHF-UHFFFAOYSA-N
Comment: Energy2
Num peaks: 14
39.02292652 4.818105317
49.00727645 2.554391488
51.02292652 3.298012107
53.03857658 4.302810083
63.02292652 3.145671593
65.03857658 3.973621567
66.03382555 5.749085823
67.05422664 5.704602639
68.04947561 8.236416376
70.06512568 3.316411511
81.0334912 16.29751731
94.06512568 9.552387725
98.0600403 4.388463438
120.0443902 6.273331418

Name: +ve in-silico MS/MS by CFM-ID for QBLXLPLVBAYDMX-UHFFFAOYSA-N
ID: QBLXLPLVBAYDMX-UHFFFAOYSA-N
Comment: Energy0
Num peaks: 6
34.9683041 0.1857265631
138.0105033 0.2304818757
180.0323013 0.2733477639
205.0275503 0.2901377598
206.0227993 0.1505993964
222.0540994 98.26019635

Name: +ve in-silico MS/MS by CFM-ID for QBLXLPLVBAYDMX-UHFFFAOYSA-N
ID: QBLXLPLVBAYDMX-UHFFFAOYSA-N
Comment: Energy1
Num peaks: 6
85.05087258 0.86665865
160.0617716 1.18453339
180.0323013 11.17499112
196.0384493 0.8776749299
205.0275503 0.991116115
222.0540994 78.9286594

Name: +ve in-silico MS/MS by CFM-ID for QBLXLPLVBAYDMX-UHFFFAOYSA-N
ID: QBLXLPLVBAYDMX-UHFFFAOYSA-N
Comment: Energy2
Num peaks: 8
26.00252542 7.778715729
39.02292652 3.785260705
43.02907452 31.22739312
84.98395416 1.879583177
138.0105033 15.23428588
163.0057522 6.21055298
180.0323013 12.04897313
222.0540994 2.799852293

Name: +ve in-silico MS/MS by CFM-ID for YNTWBOLDKKUGRR-UHFFFAOYSA-N
ID: YNTWBOLDKKUGRR-UHFFFAOYSA-N
Comment: Energy0
Num peaks: 7
146.0964258 3.562520192
172.0756904 1.835377107
174.0913404 9.746942352
175.0865894 3.420713783
189.1022395 3.33081457
199.0865894 2.961258277
217.0971541 55.85304956

Name: +ve in-silico MS/MS by CFM-ID for YNTWBOLDKKUGRR-UHFFFAOYSA-N
ID: YNTWBOLDKKUGRR-UHFFFAOYSA-N
Comment: Energy1
Num peaks: 15
91.05422664 1.557007767
103.0542266 1.656789505
105.0698767 7.867857166
125.0345538 1.576532481
129.0698767 6.165164746
132.0807757 1.416756804
146.0964258 14.22773018
157.0647913 1.460437079
170.0600403 1.39281481
172.0756904 3.826532553
174.0913404 5.735094689
189.1022395 6.305659246
191.081504 1.546471194
199.0865894 4.119416778
217.0971541 22.22319712

Name: +ve in-silico MS/MS by CFM-ID for YNTWBOLDKKUGRR-UHFFFAOYSA-N
ID: YNTWBOLDKKUGRR-UHFFFAOYSA-N
Comment: Energy2
Num peaks: 27
40.01817548 1.547358077
44.0130901 1.341549381
49.00727645 1.067601112
51.02292652 1.071226894
65.03857658 2.225713676
75.02292652 1.995818758
77.03857658 1.793276635
79.05422664 1.506939195
83.02398914 0.9051761046
89.03857658 1.427713103
91.05422664 5.370119377
103.0542266 2.758958097
105.0698767 10.63656705
115.0542266 6.219560477
116.0494756 1.300197862
118.0651257 1.108392797
120.0807757 0.9164820252
125.0345538 1.12269791
127.0542266 4.259780929
129.0698767 13.50688231
130.0651257 4.11856925
131.0855268 0.887636853
132.0807757 1.093377095
144.0807757 3.295181704
146.0964258 6.639070465
199.0865894 1.270970601
201.0658539 1.489153988

Name: +ve in-silico MS/MS by CFM-ID for PDCPXLXUMIEZNP-UHFFFAOYSA-N
ID: PDCPXLXUMIEZNP-UHFFFAOYSA-N
Comment: Energy0
Num peaks: 6
56.04947561 4.603341374
91.05422664 11.80559688
106.0651257 1.040237141
189.1022395 3.211226996
199.0865894 3.589568024
217.0971541 69.17510967

Name: +ve in-silico MS/MS by CFM-ID for PDCPXLXUMIEZNP-UHFFFAOYSA-N
ID: PDCPXLXUMIEZNP-UHFFFAOYSA-N
Comment: Energy1
Num peaks: 8
56.04947561 22.22798621
84.04439023 2.962579932
91.05422664 8.944789852
106.0651257 10.98002149
139.0502039 2.734504291
189.1022395 5.08101281
199.0865894 2.76055225
217.0971541 26.20469668

Name: +ve in-silico MS/MS by CFM-ID for PDCPXLXUMIEZNP-UHFFFAOYSA-N
ID: PDCPXLXUMIEZNP-UHFFFAOYSA-N
Comment: Energy2
Num peaks: 9
39.02292652 6.639201273
40.01817548 4.864090084
51.02292652 2.009852611
56.04947561 11.71154766
63.02292652 2.267411764
65.03857658 5.826484386
75.02292652 4.804506154
91.05422664 39.43741623
106.0651257 3.673733194

Name: +ve in-silico MS/MS by CFM-ID for LXRVJHIISSYWEJ-UHFFFAOYSA-N
ID: LXRVJHIISSYWEJ-UHFFFAOYSA-N
Comment: Energy0
Num peaks: 6
84.04439023 1.445875475
91.05422664 17.33389921
187.0865894 2.499711057
189.1022395 7.613057088
199.0865894 3.237130598
217.0971541 60.37802657

Name: +ve in-silico MS/MS by CFM-ID for LXRVJHIISSYWEJ-UHFFFAOYSA-N
ID: LXRVJHIISSYWEJ-UHFFFAOYSA-N
Comment: Energy1
Num peaks: 12
67.01784114 4.131400754
82.02874017 3.954624889
84.04439023 6.442898449
91.05422664 24.90722496
106.0651257 2.792876343
139.0502039 2.022393614
146.0964258 2.546528975
172.0756904 2.177846138
174.0913404 2.519839195
189.1022395 4.737209947
199.0865894 3.760779641
217.0971541 20.64270347

Name: +ve in-silico MS/MS by CFM-ID for LXRVJHIISSYWEJ-UHFFFAOYSA-N
ID: LXRVJHIISSYWEJ-UHFFFAOYSA-N
Comment: Energy2
Num peaks: 12
39.02292652 3.289555666
41.03857658 1.727542748
49.00727645 1.602992926
51.02292652 2.038662428
63.02292652 2.202521684
65.03857658 5.394564589
75.02292652 4.667008063
82.02874017 2.723602566
91.05422664 43.00842779
106.0651257 8.158121248
144.0807757 3.245706984
146.0964258 2.561154335

Name: +ve in-silico MS/MS by CFM-ID for GNDRMHIJFTWSTQ-UHFFFAOYSA-N
ID: GNDRMHIJFTWSTQ-UHFFFAOYSA-N
Comment: Energy0
Num peaks: 9
15.02292652 1.654437529
93.99572579 2.118370317
96.01137585 2.312670767
151.053575 8.441506855
191.0121041 10.36033325
193.0277542 4.856043853
204.0437386 1.65867604
206.0230032 18.90174739
222.0543033 30.69016879

Name: +ve in-silico MS/MS by CFM-ID for GNDRMHIJFTWSTQ-UHFFFAOYSA-N
ID: GNDRMHIJFTWSTQ-UHFFFAOYSA-N
Comment: Energy1
Num peaks: 20
15.02292652 1.476463515
54.03382555 1.049666289
56.04947561 6.817540792
78.00081117 1.550121495
91.98007572 1.205775801
93.99572579 5.572632333
96.01137585 3.410015888
120.0113759 9.20323936
122.0270259 3.402309655
125.0345538 3.323544888
127.0502039 12.23315707
134.0270259 3.401570602
149.0379249 1.706669472
151.053575 10.07447833
173.0015394 1.096350111
175.0171895 1.126551209
179.0484896 1.116422005
191.0121041 6.635437464
193.0277542 2.947136388
222.0543033 3.089565136

Name: +ve in-silico MS/MS by CFM-ID for GNDRMHIJFTWSTQ-UHFFFAOYSA-N
ID: GNDRMHIJFTWSTQ-UHFFFAOYSA-N
Comment: Energy2
Num peaks: 28
15.02292652 4.532033725
29.03857658 0.9902949078
39.02292652 0.9378894762
40.01817548 2.933883653
41.03857658 2.127666771
42.03382555 5.897604181
44.0130901 0.9129902126
44.04947561 2.447549189
46.06512568 1.211558432
52.01817548 2.68768832
54.03382555 2.029541718
56.04947561 8.335864367
58.06512568 1.288123021
93.99572579 4.249949356
96.01137585 2.113555301
105.9957258 1.847234457
108.0113759 3.708783034
110.0270259 0.8724253587
117.9957258 1.318135693
120.0113759 3.96000038
122.0270259 6.557314778
124.042676 0.9793056719
127.0502039 1.601244
134.0270259 1.895710713
135.0222749 9.149430758
136.042676 1.208838274
149.0379249 2.080193134
151.053575 2.360715924

Name: +ve in-silico MS/MS by CFM-ID for CWNMHHFBFOLRDS-UHFFFAOYSA-N
ID: CWNMHHFBFOLRDS-UHFFFAOYSA-N
Comment: Energy0
Num peaks: 6
44.04947561 2.520159017
192.076753 4.001554433
196.0352821 4.532724514
221.0669166 1.91886867
223.0461811 2.070432752
239.0774813 77.27312921

Name: +ve in-silico MS/MS by CFM-ID for CWNMHHFBFOLRDS-UHFFFAOYSA-N
ID: CWNMHHFBFOLRDS-UHFFFAOYSA-N
Comment: Energy1
Num peaks: 10
98.02365479 2.432630804
151.0502039 1.711457142
177.0770873 5.399967433
178.0247174 5.053260413
180.0403675 3.299947704
192.076753 10.04091453
195.087652 7.160647212
196.0352821 7.386359791
221.0669166 17.42777929
239.0774813 20.11585722

Name: +ve in-silico MS/MS by CFM-ID for CWNMHHFBFOLRDS-UHFFFAOYSA-N
ID: CWNMHHFBFOLRDS-UHFFFAOYSA-N
Comment: Energy2
Num peaks: 30
15.02292652 5.959839571
25.00727645 1.906724534
28.01817548 1.686627377
40.01817548 1.426726453
44.04947561 14.48477619
53.01342445 1.728792307
68.99710569 1.588104383
92.99710569 1.123937193
95.01275576 2.60149914
96.00800472 2.832020656
107.0127558 1.299035291
110.0236548 4.769384888
122.0712737 1.295212844
124.0393049 3.36668103
136.0029193 1.377355809
148.0869237 1.387792659
149.0345538 2.018456309
152.0454529 1.222786783
154.013484 2.773899611
168.0291341 3.314701907
176.0454529 1.340805011
177.0770873 2.83353343
178.0247174 4.496020852
179.0563519 4.305727583
180.0403675 1.734394338
192.076753 1.43081328
195.087652 1.156474192
196.0352821 2.279652463
223.0461811 1.327529121
239.0774813 1.086397649

Name: +ve in-silico MS/MS by CFM-ID for YPCNDGPUJSVBIV-UHFFFAOYSA-N
ID: YPCNDGPUJSVBIV-UHFFFAOYSA-N
Comment: Energy0
Num peaks: 6
171.0552893 0.3644131802
173.0709393 0.4386204082
175.0865894 0.2716236119
199.0865894 1.529240248
200.070605 33.67018372
217.0971541 59.97529035

Name: +ve in-silico MS/MS by CFM-ID for YPCNDGPUJSVBIV-UHFFFAOYSA-N
ID: YPCNDGPUJSVBIV-UHFFFAOYSA-N
Comment: Energy1
Num peaks: 6
122.0600403 1.634703826
170.0600403 1.625095997
172.0756904 2.661070998
199.0865894 2.5615682
200.070605 29.37559524
217.0971541 43.64677464

Name: +ve in-silico MS/MS by CFM-ID for YPCNDGPUJSVBIV-UHFFFAOYSA-N
ID: YPCNDGPUJSVBIV-UHFFFAOYSA-N
Comment: Energy2
Num peaks: 31
39.02292652 0.9108148921
49.00727645 2.589452031
50.00252542 3.714398355
51.02292652 2.521825789
64.01817548 1.056851
66.03382555 3.442246459
80.04947561 0.8765996446
92.0130901 0.9114124703
92.04947561 1.784909861
105.0334912 1.858893098
120.0443902 9.3526415
122.0600403 1.594743861
129.0334912 1.045686856
129.0447246 1.936920587
131.0491413 1.452239144
144.0443902 0.9029902044
146.0600403 1.806034375
153.0447246 1.697570525
154.0287402 3.006746191
156.0443902 2.152746892
158.0600403 4.050973208
168.0443902 2.819317586
170.0600403 6.143983875
171.0440559 0.9052201571
171.0552893 1.739953741
171.0916748 1.480259389
172.0756904 11.38430738
173.0597059 1.251697263
176.070605 0.8641922514
199.0865894 1.086028684
200.070605 4.126869993

Name: +ve in-silico MS/MS by CFM-ID for ZOKKWZQOWIPQKT-UHFFFAOYSA-N
ID: ZOKKWZQOWIPQKT-UHFFFAOYSA-N
Comment: Energy0
Num peaks: 6
92.04947561 16.26218214
109.0760247 1.983502168
149.0233204 15.57078233
211.0865894 10.43587096
239.081504 22.06500278
257.0920687 23.02834988

Name: +ve in-silico MS/MS by CFM-ID for ZOKKWZQOWIPQKT-UHFFFAOYSA-N
ID: ZOKKWZQOWIPQKT-UHFFFAOYSA-N
Comment: Energy1
Num peaks: 6
92.04947561 30.50928362
105.0334912 4.791873107
149.0233204 17.7293637
211.0865894 12.10661926
239.081504 11.12123872
257.0920687 4.0525368

Name: +ve in-silico MS/MS by CFM-ID for ZOKKWZQOWIPQKT-UHFFFAOYSA-N
ID: ZOKKWZQOWIPQKT-UHFFFAOYSA-N
Comment: Energy2
Num peaks: 10
49.00727645 2.251620745
51.02292652 4.212756384
63.02292652 2.774195165
65.03857658 8.800305038
66.03382555 2.796216891
75.02292652 6.872358477
92.04947561 29.61326775
105.0334912 15.9997417
132.0443902 2.034723113
149.0233204 5.693389927

Name: +ve in-silico MS/MS by CFM-ID for LIGZUQZUEDNPGG-UHFFFAOYSA-N
ID: LIGZUQZUEDNPGG-UHFFFAOYSA-N
Comment: Energy0
Num peaks: 6
177.0447246 0.07182515291
195.0916748 2.668875327
213.0658539 0.124321827
221.0709393 45.18817231
223.0502039 0.1352629036
239.081504 51.22465099

Name: +ve in-silico MS/MS by CFM-ID for LIGZUQZUEDNPGG-UHFFFAOYSA-N
ID: LIGZUQZUEDNPGG-UHFFFAOYSA-N
Comment: Energy1
Num peaks: 6
167.0603746 0.6625938207
193.0396392 0.4325996482
195.0916748 7.515643683
213.0658539 0.9058607965
221.0709393 62.22674813
239.081504 23.98274766

Name: +ve in-silico MS/MS by CFM-ID for LIGZUQZUEDNPGG-UHFFFAOYSA-N
ID: LIGZUQZUEDNPGG-UHFFFAOYSA-N
Comment: Energy2
Num peaks: 13
49.00727645 9.485225849
51.02292652 12.87827751
53.03857658 2.028579822
63.02292652 1.823416918
141.0447246 4.303623475
153.0447246 1.596772162
165.0447246 6.949014065
167.0603746 6.524336166
177.0447246 3.384397217
179.0603746 4.592466354
195.0916748 7.022360791
213.0658539 1.434252946
221.0709393 19.27639537

Name: +ve in-silico MS/MS by CFM-ID for VJACOOWJPBNYNA-UHFFFAOYSA-N
ID: VJACOOWJPBNYNA-UHFFFAOYSA-N
Comment: Energy0
Num peaks: 6
15.02292652 0.9879375767
43.01784114 1.315278048
210.0913404 8.069666465
215.081504 21.32571547
239.081504 3.103346044
257.0920687 63.57095611

Name: +ve in-silico MS/MS by CFM-ID for VJACOOWJPBNYNA-UHFFFAOYSA-N
ID: VJACOOWJPBNYNA-UHFFFAOYSA-N
Comment: Energy1
Num peaks: 6
43.01784114 1.74019448
197.0709393 3.771471877
210.0913404 32.94218588
215.081504 18.15142379
239.081504 22.05307418
257.0920687 15.30477174

Name: +ve in-silico MS/MS by CFM-ID for VJACOOWJPBNYNA-UHFFFAOYSA-N
ID: VJACOOWJPBNYNA-UHFFFAOYSA-N
Comment: Energy2
Num peaks: 17
15.02292652 3.10552833
25.00727645 2.92975605
41.00219107 4.327629142
43.01784114 6.462849012
49.00727645 3.412994119
51.02292652 3.661619262
63.02292652 2.776823513
65.03857658 1.510733517
134.0600403 1.453497067
142.0651257 3.041897245
168.0807757 2.30643456
182.0600403 1.982852998
184.0756904 3.027274111
197.0709393 25.22782148
210.0913404 3.532323284
215.081504 9.109165345
239.081504 3.533815891

Name: +ve in-silico MS/MS by CFM-ID for XNYAUQJXTRJCBW-UHFFFAOYSA-N
ID: XNYAUQJXTRJCBW-UHFFFAOYSA-N
Comment: Energy0
Num peaks: 6
15.02292652 0.8768807624
226.0498695 8.565717857
228.0655196 2.02491663
239.081504 17.01754012
241.0607686 0.9772183119
257.0920687 66.85802139

Name: +ve in-silico MS/MS by CFM-ID for XNYAUQJXTRJCBW-UHFFFAOYSA-N
ID: XNYAUQJXTRJCBW-UHFFFAOYSA-N
Comment: Energy1
Num peaks: 13
53.00219107 5.91447639
82.02874017 4.800289609
84.04439023 5.880223466
146.0600403 1.491336394
174.0549549 17.0594273
176.070605 1.888736893
198.0549549 1.640731116
215.081504 1.532883621
216.0655196 1.908604953
226.0498695 5.919502367
229.0971541 2.965857732
239.081504 14.99942061
257.0920687 14.81943731

Name: +ve in-silico MS/MS by CFM-ID for XNYAUQJXTRJCBW-UHFFFAOYSA-N
ID: XNYAUQJXTRJCBW-UHFFFAOYSA-N
Comment: Energy2
Num peaks: 28
15.02292652 3.164725862
[truncated: 1,285,593 more chars]
