# Supplementary material for: Ion mobility collision cross-section atlas for known and unknown metabolite annotation in untargeted metabolomics
Source: Nat Commun. 2020 Aug 28;11:4334. doi: 10.1038/s41467-020-18171-8 (PMC7455731; doi:10.1038/s41467-020-18171-8)
Supplement: Supplementary file 8 — Supplementary Data 5 [file 41467_2020_18171_MOESM8_ESM.zip › 01_positive_mode/L0846/cfmid_result.txt]

1 0.22727273 XRWREJNQJVSIJH-UHFFFAOYSA-N OC(=O)CNC(=O)CNC(=O)CNC(=O)C[N+]#[C-]
2 0.16666667 HCYFGRCYSCXKNQ-UHFFFAOYSA-N CN1C2=C(N(CC(O)=O)C=N2)C(=O)N(C)C1=O
3 0.16666667 HCYFGRCYSCXKNQ-UHFFFAOYSA-N CN1C2=C(N(CC(O)=O)C=N2)C(=O)N(C)C1=O
4 0.16666667 HCYFGRCYSCXKNQ-UHFFFAOYSA-N CN1C2=C(N(CC(O)=O)C=N2)C(=O)N(C)C1=O
5 0.16666667 HCYFGRCYSCXKNQ-UHFFFAOYSA-N CN1C2=C(N(CC(O)=O)C=N2)C(=O)N(C)C1=O
6 0.16666667 HCYFGRCYSCXKNQ-UHFFFAOYSA-N CN1C2=C(N(CC(O)=O)C=N2)C(=O)N(C)C1=O
7 0.16666667 YCTSCXLOPJCPDH-UHFFFAOYSA-N CN1C=NC2=C1C(=O)N(CC(O)=O)C(=O)N2C
8 0.16666667 HCYFGRCYSCXKNQ-UHFFFAOYSA-N CN1C2=C(N(CC(O)=O)C=N2)C(=O)N(C)C1=O
9 0.16666667 HCYFGRCYSCXKNQ-UHFFFAOYSA-N CN1C2=C(N(CC(O)=O)C=N2)C(=O)N(C)C1=O
10 0.16666667 HCYFGRCYSCXKNQ-UHFFFAOYSA-N CN1C2=C(N(CC(O)=O)C=N2)C(=O)N(C)C1=O
11 0.16666667 HCYFGRCYSCXKNQ-UHFFFAOYSA-N CN1C2=C(N(CC(O)=O)C=N2)C(=O)N(C)C1=O
12 0.16666667 HCYFGRCYSCXKNQ-UHFFFAOYSA-N CN1C2=C(N(CC(O)=O)C=N2)C(=O)N(C)C1=O
13 0.16666667 HCYFGRCYSCXKNQ-UHFFFAOYSA-N CN1C2=C(N(CC(O)=O)C=N2)C(=O)N(C)C1=O
14 0.16666667 YCTSCXLOPJCPDH-UHFFFAOYSA-N CN1C=NC2=C1C(=O)N(CC(O)=O)C(=O)N2C
15 0.16666667 MXJNKMWQNZHBOE-UHFFFAOYSA-N O=C1OC2=CC=CC=C2C(OCCN2C=CN=C2)=C1
16 0.16666667 YCTSCXLOPJCPDH-UHFFFAOYSA-N CN1C=NC2=C1C(=O)N(CC(O)=O)C(=O)N2C
17 0.16666667 HCYFGRCYSCXKNQ-UHFFFAOYSA-N CN1C2=C(N(CC(O)=O)C=N2)C(=O)N(C)C1=O
18 0.16666667 HCYFGRCYSCXKNQ-UHFFFAOYSA-N CN1C2=C(N(CC(O)=O)C=N2)C(=O)N(C)C1=O
19 0.16666667 HCYFGRCYSCXKNQ-UHFFFAOYSA-N CN1C2=C(N(CC(O)=O)C=N2)C(=O)N(C)C1=O
20 0.16666667 ROGKZDYGTGQMHE-UHFFFAOYSA-N CN1C2=C(NC(CC(O)=O)=N2)C(=O)N(C)C1=O
21 0.16666667 HCYFGRCYSCXKNQ-UHFFFAOYSA-N CN1C2=C(N(CC(O)=O)C=N2)C(=O)N(C)C1=O
22 0.16666667 HCYFGRCYSCXKNQ-UHFFFAOYSA-N CN1C2=C(N(CC(O)=O)C=N2)C(=O)N(C)C1=O
23 0.16666667 HCYFGRCYSCXKNQ-UHFFFAOYSA-N CN1C2=C(N(CC(O)=O)C=N2)C(=O)N(C)C1=O
24 0.16666667 HCYFGRCYSCXKNQ-UHFFFAOYSA-N CN1C2=C(N(CC(O)=O)C=N2)C(=O)N(C)C1=O
25 0.16666667 HCYFGRCYSCXKNQ-UHFFFAOYSA-N CN1C2=C(N(CC(O)=O)C=N2)C(=O)N(C)C1=O
26 0.16666667 HCYFGRCYSCXKNQ-UHFFFAOYSA-N CN1C2=C(N(CC(O)=O)C=N2)C(=O)N(C)C1=O
27 0.16666667 HCYFGRCYSCXKNQ-UHFFFAOYSA-N CN1C2=C(N(CC(O)=O)C=N2)C(=O)N(C)C1=O
28 0.16666667 HCYFGRCYSCXKNQ-UHFFFAOYSA-N CN1C2=C(N(CC(O)=O)C=N2)C(=O)N(C)C1=O
29 0.16666667 HCYFGRCYSCXKNQ-UHFFFAOYSA-N CN1C2=C(N(CC(O)=O)C=N2)C(=O)N(C)C1=O
30 0.16666667 HCYFGRCYSCXKNQ-UHFFFAOYSA-N CN1C2=C(N(CC(O)=O)C=N2)C(=O)N(C)C1=O
31 0.125 VMAMIMWJAKTQSM-UHFFFAOYSA-N OCC(O)C(O)C(O)C(O)C(O)C(O)C(O)=O
32 0.11111111 AYXZTCDTSXBBIL-UHFFFAOYSA-N ON1C=CC=CC1=C1C=NC2=CC=CC=C2C1=O
33 0.11111111 FBMQNRKSAWNXBT-UHFFFAOYSA-N NC1=CC=C(N)C2=C1C(=O)C1=CC=CC=C1C2=O
34 0.11111111 QQUITTBBRZDIEE-LBPRGKRZSA-N OC(Cc1nccc2c3ccccc3[nH]c12)C(=O)O
35 0.11111111 MCNHXRMOKVJEPY-UHFFFAOYSA-N COC(=O)C1=CC2=NC3=CC=CC=C3N=C2C=C1
36 0.11111111 KDARYXSKPCAXJL-UHFFFAOYSA-N [O-][N+]1=C(C(=NO1)C1=CC=CC=C1)C1=CC=CC=C1
37 0.11111111 BWIXNBSQYZAAFZ-ZETCQYMHSA-N CC(O)c1nc(cc2c3ccccc3[nH]c12)C(=O)O
38 0.11111111 UXGYSGLXTNJNDI-UHFFFAOYSA-N CC1=C(C)C2=NC=C(C(O)=O)C(N)=C2C=C1
39 0.11111111 YLUJUUVKQRDTSG-UHFFFAOYSA-N CC1=C(C(O)=O)C(N)=C(N1)C1=CC=CC=C1
40 0.11111111 DSCFDEFGUHWUEO-UHFFFAOYSA-N CNC(=O)C1=CC=CC(=C1)C1=C(C=NC=C1)C(O)=O
41 0.11111111 ICWZJHDBAPKRIX-UHFFFAOYSA-N OC(=O)c1cc2c3ccccc3[nH]c2c(C=C)n1
42 0.11111111 VXQPZHNTVKJZNK-UHFFFAOYSA-N CC1=C2N=CC(C(O)=O)=C(N)C2=C(C)C=C1
43 0.11111111 OJWHHQAUIWGYSL-UHFFFAOYSA-N OCCNC1=CC2=Nc3ccccc3OC2=CC1=O
44 0.11111111 UEHCMQFOWIRZGQ-UHFFFAOYSA-N COC(=O)c1cccc2nc3ccccc3nc12
45 0.11111111 RKFRUANPWHICLS-UHFFFAOYSA-N OC(CN1C=C(C=C1C(O)=O)C#N)C1=CC=CC=C1
46 0.11111111 NUAQRONIHNQBIZ-UHFFFAOYSA-N CNC(=O)C1=CC=CC(=C1)C1=NC=C(C=C1)C(O)=O
47 0.11111111 YVNOUKBVFXGKSL-UHFFFAOYSA-N CNC(=O)C1=CC=CC(=C1)C1=CC(=CN=C1)C(O)=O
48 0.11111111 RTEPOVPUOGMDPA-UHFFFAOYSA-N COC1=CC(CN2C=CN=C2)=C2C=CC(=O)OC2=C1
49 0.11111111 DPTKNRPHFRFPCX-UHFFFAOYSA-N O=C(OCCN1C=CN=C1)C1=CC=CC=C1
50 0.11111111 POMKFRDDGKCMLX-UHFFFAOYSA-N CNC(=O)C1=CC=CC(=C1)C1=C(C=CC=N1)C(O)=O
51 0.11111111 FRRVCIIYVGIPQJ-UHFFFAOYSA-N OCCN1C2=CC=CC=C2C2=C1C=CC(=C2)[N+]([O-])=O
52 0.11111111 NNYYJNBQFWQBPK-UHFFFAOYSA-N COC1=C(CN2C=CN=C2)C2=C(C=CC(=O)O2)C=C1
53 0.11111111 RXGZIFUPFPVCQO-UHFFFAOYSA-N COC1=CC2=C(C=C1)C(CN1C=CN=C1)=CC(=O)O2
54 0.11111111 JVCZSNZNCDPRSS-UHFFFAOYSA-N CCC1=C2N=CC(C(O)=O)=C(N)C2=CC=C1
55 0.11111111 KLYOPVOHCSPLEG-UHFFFAOYSA-N COC1=C(CN2C=CC=N2)C=C(C=O)C=C1
56 0.11111111 REBGQANCUHTUMH-UHFFFAOYSA-N CCC1=CC2=C(N)C(=CN=C2C=C1)C(O)=O
57 0.11111111 KOPISMILQMYDFS-UHFFFAOYSA-N OC(=O)C=Cc1nccc2c1[nH]c1c2cccc1
58 0.11111111 WQQWPOXDQUBZPW-UHFFFAOYSA-N C=Cc1nccc2c1n(C(=O)O)c1c2cccc1
59 0.11111111 LWVLPGGMQOMQMH-UHFFFAOYSA-N OCC1(O)CC(O)C(C(C1O)O)(O)C(=O)O
60 0.11111111 ZLVBLMUYWQYZSI-UHFFFAOYSA-N COC1C(O)C(O)C(C(C1(O)C(=O)O)O)O
61 0.11111111 SOFCSBZNYLJRSD-UHFFFAOYSA-N COC1C(O)C(O)C(C(C1O)O)(O)C(=O)O
62 0.11111111 YOZYLUDVFLLAAY-UHFFFAOYSA-N CC1=CC2=NC3=CC=CC(C(O)=O)=C3N=C2C=C1
63 0.11111111 RGOROXJWLGLFGW-UHFFFAOYSA-N CNC(=O)C1=CC=CC(=C1)C1=NC=CC(=C1)C(O)=O
64 0.11111111 AXGVWRKSJFKNMU-UHFFFAOYSA-N CNC(=O)C1=CC=CC(=C1)C1=C(C=CN=C1)C(O)=O
65 0.11111111 JPRPEGGFLLPQJB-UHFFFAOYSA-N CC1=C2N=C3C(C=CC=C3C(O)=O)=NC2=CC=C1
66 0.11111111 MDPKYAPCYDAGSN-UHFFFAOYSA-N O=C(CN1C=CN=C1)OCC1=CC=CC=C1
67 0.11111111 WCARVFSVMARCII-UHFFFAOYSA-N COC1=CC2=C(C=C1)C=C(CN1C=CN=C1)C(=O)O2
68 0.11111111 PZUBBGCRINPLRP-UHFFFAOYSA-N OC(=O)C(=Cc1cn(c2c1cccc2)C)N
69 0.11111111 ZPOANLXNWQACPS-UHFFFAOYSA-N OCCOC1OC(C(O)C(O)C1O)C(O)=O
70 0.11111111 FBMQNRKSAWNXBT-UHFFFAOYSA-N NC1=CC=C(N)C2=C1C(=O)C1=CC=CC=C1C2=O
71 0.11111111 ADDPOIQHUZOPNN-UHFFFAOYSA-N OCCOCC1=NN2C=CC=C(C2=N1)[N+]([O-])=O
72 0.11111111 WGDYNUUYYJXCPP-UHFFFAOYSA-N CN1C(=O)N=C2C(C1=O)C(=O)N(C)C(=O)N2C
73 0.11111111 YQOWTXCBLSZYLO-UHFFFAOYSA-N OCC1(O)C(C(=O)O)C(O)C(C(C1O)O)O
74 0.11111111 CDZRXJQLADCKCU-UHFFFAOYSA-N OC(=O)CC1(O)C(O)C(O)C(C(C1O)O)O
75 0.10810811 HDUZTRORNYTDBH-UHFFFAOYSA-N OCC1OC(O)C(C(C1O)(O)CC(=O)O)O
76 0.10810811 KPSXOPOQCZNCGI-UHFFFAOYSA-N OCC1OC(O)(CC(O)=O)C(O)C(O)C1O
77 0.10810811 NRJPRVIDHPJAFM-UHFFFAOYSA-N CC(O)N=NC(O)=NC1=CC=CC(=C1)[N+]([O-])=O
78 0.10526316 YEHTYSHEAFWVSU-UHFFFAOYSA-N OCC1OC(O)C(C(C1O)O)(O)CC(=O)O
79 0.1 KRPVQWONBINOLI-UHFFFAOYSA-N OCC(=O)OCC1OC(O)C(C(C1O)O)O
80 0.1 MYIWZXZYUNJJJE-UHFFFAOYSA-N OCC1OC(O)C(OCC(O)=O)C(O)C1O
81 0.097560976 NNLZBVFSCVTSLA-HXUQBWEZSA-N [H][C@@](O)(CO)[C@@]1([H])O[C@](O)(C[C@@]([H])(O)[C@@]1([H])O)C(O)=O
82 0.095238095 IZNATUUZBMQERI-UHFFFAOYSA-N OC(=O)CC(C1OC(O)C(C(C1O)O)O)O
83 0.095238095 NNLZBVFSCVTSLA-XMABDTGBSA-N C1[C@H]([C@H]([C@H](OC1(C(=O)O)O)[C@@H](CO)O)O)O
84 0.095238095 DDHHMZZFYOSXTM-UHFFFAOYSA-N OCC(C(C(CC(=O)O)O)O)(CC(=O)O)O
85 0.095238095 NNLZBVFSCVTSLA-UHFFFAOYSA-N OCC(C1OC(O)(CC(C1O)O)C(=O)O)O
86 0.095238095 AGRIKDPFTNSMMO-UHFFFAOYSA-N CO[Si](CCSCC(O)CO)(OC)OC
87 0.090909091 KCNHLUUBEUSZEA-UHFFFAOYSA-N CNC(C(=O)O)CCC(C(C(=O)O)N)Cl
88 0.090909091 MOPINAXCCFNGGW-UHFFFAOYSA-N CO[Si](CCCSC(C)=O)(OC)OC
89 0.088888889 QDVNGNIGSNAHDS-UHFFFAOYSA-N CC(=O)OCCN=C(O)CN1C=CN=C1N(=O)=O
90 0.088888889 NDAFXXIYYVIDHP-UHFFFAOYSA-N CNC(C(CCC(C(=O)O)N)Cl)C(=O)O
91 0.086956522 NPHDNCLAWWKTEG-UHFFFAOYSA-N OCC(C(C(C(=O)C(CC(=O)O)O)O)O)O
92 0.086956522 ZHQPRSWAKSLIDY-UHFFFAOYSA-N OCC(C(C1OC(CC1O)(O)C(=O)O)O)O
93 0.086956522 SNTAFCLGQPTGDK-UHFFFAOYSA-N OCC(C(C(C(C(C(=O)O)(CO)O)O)O)O)O
94 0.085106383 NAFIQQPJFMRUAL-UHFFFAOYSA-N COC(=O)C(CCC(C(C(=O)O)N)Cl)N
95 0.085106383 YIROPONUNSQPEX-UHFFFAOYSA-N CCOC(=O)CNC(=O)N=C1CNC(=O)NC1=O
96 0.085106383 RNXQIIIEAHDPDG-UHFFFAOYSA-N COC(=O)C(C(CCC(C(=O)O)N)Cl)N
97 0.083333333 PCOTXTKNRSZBJH-UHFFFAOYSA-N OCC(C(CC(C(=O)O)(CC(=O)O)O)O)O
98 0.08 KYQCXUMVJGMDNG-SHUUEZRQSA-N C([C@H]([C@H]([C@@H]([C@@H](CO)O)O)O)O)C(=O)C(=O)O
99 0.08 KYQCXUMVJGMDNG-UHFFFAOYSA-N OCC(C(C(C(CC(=O)C(=O)O)O)O)O)O
100 0.078431373 IWXKLYTXRJAOLB-UHFFFAOYSA-N O=CCSC(=O)CC1OC(=O)C=C(C1(C)C)C
101 0.0625 ACIRFIQPIADKHQ-UHFFFAOYSA-N CN(CN(CN(C)[N+]([O-])=O)[N+]([O-])=O)[N+]([O-])=O
102 0.055555556 PINNBMAOEJRIQL-UHFFFAOYSA-N CC(C(=O)C1=NC2=C(NC1)NC(=O)NC2=O)O
103 0.055555556 SRSOPFHQIAZPOL-UHFFFAOYSA-N O=C1N(NC2=CC=CC=C2)C(=O)C2=CC=CC=C12
104 0.055555556 FUXBKWOAAPDDGE-UHFFFAOYSA-N C1=CC(=CN=C1)C2=NC=C(O2)C3=CC=C(C=C3)O
105 0.055555556 CBRFJNLREFDKBD-UHFFFAOYSA-N C[Si](C)(C)SCCS[Si](C)(C)C
106 0.055555556 FSNCEEGOMTYXKY-UHFFFAOYSA-N OC(=O)C1CC2=C(CN1)NC1=CC=CC=C21
107 0.055555556 ZJASRZFZRYISET-UHFFFAOYSA-N OC1=CC=C(C=C1)\N=C1/C(=O)NC2=CC=CC=C12
108 0.055555556 POGQSBRIGCQNEG-UHFFFAOYSA-N NC(=O)C1=CN(CC2=C(F)C=CC=C2F)N=N1
109 0.055555556 SBSCJWJICRGLIV-FOCLMDBBSA-N CC1=CC(=CC=C1O)\N=N\C1=CC=CC=C1C(O)=O
110 0.055555556 LQYDLQVLLUVETH-UHFFFAOYSA-N NC(=O)C1=CC(N2CC2)=C(C=C1NO)[N+]([O-])=O
111 0.055555556 LXKUWIMBVBFPSO-UHFFFAOYSA-N CC(=O)Oc1ccc2nc3ccccc3nc2c1
112 0.055555556 SDLNCVBYFYLESJ-UHFFFAOYSA-N CNC1=CC(=O)c2c(C)c(C)ncc2C1=O
113 0.055555556 PINNBMAOEJRIQL-VKHMYHEASA-N CC(O)C(=O)C1=NC2=C(NC1)NC(=O)NC2=O
114 0.055555556 FEYPDHWHOMTKCV-UHFFFAOYSA-N [O-][N+](=O)C1=CC=CC=C1N1C=CC2=CC=CC=C12
115 0.055555556 QHZGYXNNKDMSTA-UHFFFAOYSA-N OC(=O)C1=C(N=CC=C1)C(=O)NCC1=CC=CC=C1
116 0.055555556 HZNFABRHAXANIU-UHFFFAOYSA-N NC1=NC=C(C=C1)C1=CC(=CC=C1)C(F)(F)F
117 0.055555556 PINNBMAOEJRIQL-GSVOUGTGSA-N CC(O)C(=O)C1=NC2=C(NC1)NC(=O)NC2=O
118 0.055555556 LGPMETHHCBEDNW-UHFFFAOYSA-N OC(=O)CCc1nccc2c3ccc(O)cc3[nH]c12
119 0.055555556 BFQMUVXDFIJSPW-UHFFFAOYSA-N Oc1cnc2CCC(=O)n3c4ccccc4c1c23
120 0.055555556 KYRMDYHFFNNERA-UHFFFAOYSA-N Oc1ccccc1N2C=Nc3ccccc3C2=O
121 0.055555556 FGOUWZMAKYNJBA-UHFFFAOYSA-N OC(=O)CC1=CC=C(CN2C=CC=N2)C=C1
122 0.055555556 IWZIFXMGQKIDMT-UHFFFAOYSA-N COc1cccc2c1[nH]c3c(C=O)ncc(OC)c23
123 0.055555556 NESSLHBKUFIHKU-UHFFFAOYSA-N COC1=CC=C(CN2N=CC=C2C=O)C=C1
124 0.055555556 BHQNJNLXFVJFFI-UHFFFAOYSA-N O=C1NC2=CC=CC=C2C(=O)N1C1=CC=CC=C1
125 0.055555556 YRQLKHIYTFTZSB-MRVPVSSYSA-N OC(=O)[C@@H]1CNCc2[nH]c3ccccc3c12
126 0.055555556 UNJAMRZBUKMENP-UHFFFAOYSA-N CCc1oc(cn1)C(=O)c2ccccc2N
127 0.055555556 HMZVOPJPTNTGGO-UHFFFAOYSA-N Oc1ccc(cc1)C2=Nc3ccccc3C(=O)N2
128 0.055555556 QCVBRBJRYISOFD-UHFFFAOYSA-N O=CC1=CC=C(OCCN2C=CN=C2)C=C1
129 0.055555556 RYUZLYIZDWRPGE-UHFFFAOYSA-N COC(=O)C1=CC=C(C=C1)C1=NN(C)C=C1
130 0.055555556 FSNCEEGOMTYXKY-JTQLQIEISA-N OC(=O)C1Cc2c(CN1)[nH]c3ccccc23
131 0.055555556 GZQYCHREXLDRDI-JTQLQIEISA-N OC(=O)C1CCC2=Nc3ccccc3CN12
132 0.055555556 CRSIMZKQQZEMBT-UHFFFAOYSA-N NC1=CC(=NC2=C1C=C(F)C=C2)C1=CC=CC=C1F
133 0.055555556 WNNUGSXDGKSRRG-UHFFFAOYSA-N COC(=O)c1ncc(OC)c2c3ccccc3[nH]c12
134 0.055555556 GGTFWDPYRXONGD-UHFFFAOYSA-N COC(=O)c1nccc2c3ccc(OC)cc3[nH]c12
135 0.055555556 MJPZDSDDTGJFNE-UHFFFAOYSA-N CC1=C(N=CC=C1)N1C(=O)C2=CC=CC=C2C1=O
136 0.055555556 ABVBXLSDIAVWNK-UHFFFAOYSA-N Oc1ccc2c3ccnc4CCC(=O)n(c2c1)c34
137 0.055555556 KTYFHYVTXPJXSG-UHFFFAOYSA-N CC1=CC(=NN=C1)C1=CC(=CC=C1)C(F)(F)F
138 0.055555556 PYEWEFGLTSTRFG-UHFFFAOYSA-N COC(=O)C1=CC=C(C=C1)C1=CC=NN1C
139 0.055555556 TYONHNOXUQEZPO-UHFFFAOYSA-N O=C1OC(=NC2(C1C=CC(=C2)O)N)c1ccccc1
140 0.055555556 WTVSEEOEKXSGQQ-UHFFFAOYSA-N O=c1oc(nc2c1C=CC(C2)(N)O)c1ccccc1
141 0.055555556 VNAPNEVIDUOCSG-UHFFFAOYSA-N CC1=NC2=C(C=C1)C(=O)C(=O)C1=C2N=C(C)C=C1
142 0.055555556 YVRWLXZKUOUOSF-UHFFFAOYSA-N N#CC(Nc1nc(NC(O)C)nc(n1)Cl)(C)C
143 0.055555556 WYELDSBLILVIST-UHFFFAOYSA-N CCOC(=O)C(C)S(=O)(=O)C1=CC=C(C)C=C1
144 0.055555556 UDTYYHXIHPLMOE-UHFFFAOYSA-N CCNc1nc(nc(n1)Cl)NC(C#N)(CO)C
145 0.055555556 NQIHDINUXBKYQG-UHFFFAOYSA-N O=C(N=NC(=O)C1=CC=CC=C1)C1=CC=CC=C1
146 0.055555556 PRVNDMHXICRDEF-UHFFFAOYSA-N CC(=O)C(CC=C)S(=O)(=O)C1=CC=CC=C1
147 0.055555556 UCBGHWLLJQLVMY-UHFFFAOYSA-N CC1=CC2=C(N=C1)C(=O)N(C2=O)C1=CC=CC=C1
148 0.055555556 QRHDFPNRGBRHTC-UHFFFAOYSA-N O=CC1=CC=C(C=C1)N=NC1=CC=C(C=O)C=C1
149 0.055555556 DNJNBNSEZWBVOR-UHFFFAOYSA-N CC1=CC(=NC=C1)N1C(=O)C2=CC=CC=C2C1=O
150 0.055555556 GNYWDYLJXIIZTQ-UHFFFAOYSA-N O=C(N(C1NC(=O)N(C1=O)C)C)N(O)C
151 0.055555556 DJYGUVIGOGFJOF-UHFFFAOYSA-N CO[Si](C[Si](OC)(OC)OC)(OC)OC
152 0.055555556 XAPANMKZJPQXQR-UHFFFAOYSA-N COC(=O)C1=CC(=C(C=C1)C(C)C)S(C)(=O)=O
153 0.055555556 REUSIJSELXIDND-UHFFFAOYSA-N FC(c1cccc(c1)Nc1ccccn1)(F)F
154 0.055555556 RRXGRDMHWYLJSY-UHFFFAOYSA-N OCC1=CC(=NC=C1)C1=NC=CC(CO)=C1
155 0.055555556 VKFXDMFWDUDNCV-UHFFFAOYSA-N COC1=CC=CC=C1N=CC1=CC=C(C=C1)[N+]([O-])=O
156 0.055555556 ONZAGAYCLKFGFT-UHFFFAOYSA-N NC1=C(C=C(C=C1)C#CC1=CC=CC=C1)[N+]([O-])=O
157 0.055555556 WXFZEBHNGYKMJU-UHFFFAOYSA-N OC1=CC=CC(=C1)C(=O)C1=CNC2=C1C=CC=N2
158 0.055555556 UDMMIZXOWRZIGP-UHFFFAOYSA-N CC(=O)C1CC(N=N1)C(=O)C1=CC=CC=C1
159 0.055555556 YFOZYQCBESRZEX-UHFFFAOYSA-N CN1C(=CC=C1C(=O)C(=O)C1=CC=CC=C1)C#N
160 0.055555556 FUJMFZOSWZBAGB-UHFFFAOYSA-N OCC1=CN=CN1CC1=CC=C(C=C1)C(F)(F)F
161 0.055555556 JUDKEYCCMONCPN-UHFFFAOYSA-N CC(=O)OCC1=NC2=CC=CC=C2C(=O)N1CC#C
162 0.055555556 MXUOTHREEOKGBO-UHFFFAOYSA-N COC(=O)C1=NC2=C(C=C1)C=CC1=C2N=CC=C1
163 0.055555556 KBDJDLULMQVXJW-UHFFFAOYSA-N O=C1NC(=O)C2=CC=CC=C2N1C1=CC=CC=C1
164 0.055555556 CGVRTYFUPDTNDU-UHFFFAOYSA-N CC(=O)N1C=CC(=CC2=CC=C(C=C2)[N+]([O-])=O)C=C1
165 0.055555556 PYTFRBAOOCNKMU-UHFFFAOYSA-N C1OC2=CC3=CN(N=C3C=C2O1)C1=CC=CC=C1
166 0.055555556 KBUCANMPRAHSHC-UHFFFAOYSA-N CCOC1=NN=C(OC2=CC=CC=C2)C=C1
167 0.055555556 MSKFQWVXWSGLLJ-UHFFFAOYSA-N [O-][N+](=O)C1=CC=CC=C1C1=CC2=CC=CC=C2N1
168 0.055555556 UOKVSAGHCMRNCJ-UHFFFAOYSA-N CCN=C1C(C(N)=O)C(=O)C2=CC=CC=C12
169 0.055555556 MSMNWEGSYMKSDT-UHFFFAOYSA-N CC1=NC=C2C(=O)NC(=O)C2=C1C1=CC=CC=C1
170 0.055555556 DURYQMLYHLBDNA-UHFFFAOYSA-N COC1=CC=CC=C1C(=O)C1=NC=CN1C
171 0.055555556 BLLNHPVSROOJRW-UHFFFAOYSA-N CC1=CC(C(=O)C2=CC=CC=C2[N+]([O-])=O)=C(N)C=C1
172 0.055555556 VXZOBNZOEBYBFR-UHFFFAOYSA-N OC(=O)C1=CC=CC=C1N(CC1=CC=CC=C1)N=O
173 0.055555556 GBKNLQIOBVPWLU-UHFFFAOYSA-N CC1=NC2=CC3=C(OC4=CC=CC=C4N3)C=C2O1
174 0.055555556 FIVBHTPJQJQODT-UHFFFAOYSA-N OCC(C(C1=Nc2c(NC1)nc([nH]c2=O)O)O)O
175 0.055555556 JBLPEZLLVNVRPZ-UHFFFAOYSA-N O=C(CC1=NC2=CC=CC=C2O1)C1=CC=CC=N1
176 0.055555556 ZQFKMEVQELHDEV-UHFFFAOYSA-N [O-][N+](=O)C1=CC=CC2=C1NC(=C2)C1=CC=CC=C1
177 0.055555556 WCBRSNSYTZTIDE-UHFFFAOYSA-N COC(=O)C1=C(OC(C)=N1)C1=CNC2=CC=CC=C12
178 0.055555556 JMPZEJIJJWPINK-UHFFFAOYSA-N CC1=C(C=NC=C1)N1C(=O)C2=CC=CC=C2C1=O
179 0.055555556 SGBMGFPNZHOWGP-UHFFFAOYSA-N NN(C(=O)C1=CC=CC=C1)C(=O)C1=CC=CC=C1O
180 0.055555556 FMKMTTFMGZMZNK-UHFFFAOYSA-N CC1=C2C(C=CC=C2[N+]([O-])=O)=NC2=CC=CC=C12
181 0.055555556 HDZZDALBSJDYPU-UHFFFAOYSA-N CC1=C2C=CC(=CC2=NC2=CC=CC=C12)[N+]([O-])=O
182 0.055555556 LXUMHCSLJVIWIN-UHFFFAOYSA-N CC1=CC2=C(C=C1C)[N+]([O-])=C1C(=O)C=CC=C1N2O
183 0.055555556 NCYKWHUYTOFYSY-UHFFFAOYSA-N O=C1OC(=NN1C1=CC=CC=C1)C1=CC=CC=C1
184 0.055555556 YIUOTOLXQXFLTP-UHFFFAOYSA-N OC(=O)C(=Cc1c[nH]c2c1c(C)ccc2)N
185 0.055555556 FFTSAKMFNTZBBI-UHFFFAOYSA-N NC1=CC=C(NC(=O)C2=CC=CC=C2C(O)=O)C=C1
186 0.055555556 FPJPVJMJYPDJKF-UHFFFAOYSA-N Cc1cc2c(C=C(C(=O)O)N)c[nH]c2cc1
187 0.055555556 ICWKSFQHVGDASO-UHFFFAOYSA-N Cc1ccc2c(c1)[nH]cc2C=C(C(=O)O)N
188 0.055555556 JAQYLZVXBJQDSI-UHFFFAOYSA-N CC(C)(C)OC#CS(=O)(=O)C1=CC=CC=C1
189 0.055555556 IPDRXNDXRNUUMH-UHFFFAOYSA-N CC(=O)c1cccc2c1nc1cccc(c1n2)O
190 0.055555556 WBYCWHRSNKFGGU-UHFFFAOYSA-N NC(=O)NC1=C(N=C(CN1)C(=O)C(O)C)C(=O)O
191 0.055555556 ICNZTVGCJZXHSX-UHFFFAOYSA-N OC(=O)NC(=O)C1=C(N)NCC(=N1)C(=O)C(O)C
192 0.055555556 NVRLNTQAXWUEDU-UHFFFAOYSA-N OC(=O)NC1=C(N=C(CN1)C(=O)C(O)C)C(=O)N
193 0.055555556 WEFDPVTVZDRFGC-UHFFFAOYSA-N C=CCCC(=O)CS(=O)(=O)C1=CC=CC=C1
194 0.055555556 GHKNDGJVWRIOEQ-UHFFFAOYSA-N O=C1CCC2=C(N1)C=CC(OCCC#N)=C2
195 0.055555556 HJKGXPFPXHFTJW-UHFFFAOYSA-N OC(C(O)(O)C)C1=Nc2c(NC1)[nH]c(=O)[nH]c2=O
196 0.055555556 ZYPQVHSTDPAICH-UHFFFAOYSA-N NC1CC(=O)N(C(=O)N1)CC(C(=O)O)N
197 0.055555556 AMUVSNWKQONDGD-UHFFFAOYSA-N CC(=O)C(C1=Nc2c(NC1)[nH]c(=O)[nH]c2=O)O
198 0.055555556 JJPXSZLCBRATOD-UHFFFAOYSA-N O=C(NC1=CC=CC=C1)OC1=CC=CC=C1C#N
199 0.055555556 MKBFSAFETMLWIR-UHFFFAOYSA-N Oc1ccc(c(c1)NC(=O)c1ccccc1)C(=O)N
200 0.055555556 BJDLZOPRSPJUPG-UHFFFAOYSA-N O=C1OC2=CC=CC=C2C(NC2=CC=CC=C2)=N1
201 0.055555556 YSAWQWVKLNLTGR-UHFFFAOYSA-N O=Cc1ccc2c(c1)c1c(cc2)nc([nH]c1=O)C
202 0.055555556 NKVFYAKHWUPZRB-UHFFFAOYSA-N Oc1cccc2c1c1C=CNC3c1n2C(=O)C=C3
203 0.055555556 STANSFXAGIROSS-UHFFFAOYSA-N OC1=CC=CC2C1c1ccnc3c1n2c(=O)cc3
204 0.055555556 JECYZNMYWOVCLN-UHFFFAOYSA-N Oc1cccc2c1c1CCN=c3c1n2c(=O)cc3
205 0.055555556 RYHGIJPRHUAXOH-UHFFFAOYSA-N O=C1C=CC2=NC=CC3C2N1c1cccc(c31)O
206 0.055555556 WQBAUKYXOIHMCS-UHFFFAOYSA-N O=C1CCc2c3n1c1cccc(c1c3ccn2)O
207 0.055555556 CGYWOBBXUWKACB-UHFFFAOYSA-N OC1=CCCc2c1c1ccnc3c1n2c(=O)cc3
208 0.055555556 VJUSZJNAFJABTD-UHFFFAOYSA-N OC1CC=Cc2c1c1ccnc3c1n2c(=O)cc3
209 0.055555556 GENWNNKNPYPPHR-UHFFFAOYSA-N Cc1cccc2c1[nH]cc2C=C(C(=O)O)N
210 0.055555556 HOUPKIVGODCOFY-UHFFFAOYSA-N O=C1CC(N)N(C(=O)N1)CC(C(=O)O)N
211 0.055555556 HGMJBMFXMKQMOK-UHFFFAOYSA-N Oc1nc(OCC(F)(F)F)nc(n1)N(C)C
212 0.055555556 RVAOGMJGERMVHH-UHFFFAOYSA-N CNCCO[As](C)OCCNC
213 0.055555556 KZWAMIYHIFEDMM-UHFFFAOYSA-N O=C1Nc2ccccc2C2=CC3=C(C(C12)N)OCO3
214 0.055555556 NAZFNNLOHVHFDO-UHFFFAOYSA-N OC1=CC2=C(C=C1)N=C(N2)C(=O)C1=CC=CC=C1
215 0.055555556 HGFXFRNIEKXMCA-UHFFFAOYSA-N OC1=CC=CC2=C1N=C(N2)C(=O)C1=CC=CC=C1
216 0.055555556 JOLZVPWLHLHVLN-UHFFFAOYSA-N OCCCCC(=O)CS(=O)(=O)C1=CC=CC=C1
217 0.055555556 VVORRSQVJKITJQ-UHFFFAOYSA-N CC1=CC(=NO1)C(=O)NC1=CC=CC=C1C
218 0.055555556 NGVKPXCBVIGFMR-UHFFFAOYSA-N OC1=CC(O)=C(CCC#N)C=C1CCC#N
219 0.055555556 BBSGNTJKAWPIPH-UHFFFAOYSA-N Cc1ccc2c(c1)c(=O)n1c(n2)C(CC1)O
220 0.055555556 UPBFUHLNIUQNGR-UHFFFAOYSA-N Cc1ccc2c(c1)nc1n(c2=O)CCC1O
221 0.055555556 LIWPQQLGUVQXDM-UHFFFAOYSA-N OC1CCn2c1nc1c(C)cccc1c2=O
222 0.055555556 SEVJWMVAAOATBL-UHFFFAOYSA-N OC1CCn2c1nc1cccc(c1c2=O)C
223 0.055555556 OHGNPNQLXCOCCC-UHFFFAOYSA-N CCCCCC(O)C(Cl)(Cl)[Si](C)(C)C
224 0.055555556 INRJEQKCAQFJLN-UHFFFAOYSA-N OC1COC(C1O)n1cnc2c1nc[nH]c2=O
225 0.055555556 JFDLLPPPYPWQHK-UHFFFAOYSA-N OCC(C(C1CN=c2c(=N1)c(O)nc(=O)[nH]2)O)O
226 0.055555556 HVLARMJUPNHDSN-UHFFFAOYSA-N O=C(C1CN=c2c(=N1)c(O)nc(=O)[nH]2)C(O)C
227 0.055555556 SJMQDZOXCZRYCR-UHFFFAOYSA-N OC(=O)C(=Cc1c(C)[nH]c2c1cccc2)N
228 0.055555556 LBSOJJUDJZBLQT-UHFFFAOYSA-N [O-][N+](=O)C1=CC=C(CC2=CC=CC=C2C#N)C=C1
229 0.055555556 OFIWLPONOIDMRO-UHFFFAOYSA-N CC1OC2=CC=C(C=C2C=C1N1C=CN=C1)C(O)=O
230 0.055555556 WGVQTAYSHITAOW-UHFFFAOYSA-N COC1=CN=CC(=C1)C1=CC(OC)=CN=C1
231 0.055555556 YIDQBUKNDQDIGV-UHFFFAOYSA-N CC(C)C1=C(O)C2=C(C=C(C)S2(=O)=O)C=C1
232 0.055555556 DZRUHJSVLPGCMS-UHFFFAOYSA-N [O-][N+](=O)C1=CC=C(C=C1)C(C#N)C1=CC=CC=C1
233 0.055555556 UOPGBPOUZGQPJK-UHFFFAOYSA-N C[Si](C)(C)CSC1=NC=NC2=C1NC=N2
234 0.055555556 BTHKCGBJZXVDOM-UHFFFAOYSA-N CC(C)(C)C1=CC(C=O)=C(O)C(=C1)S(C)(=O)=O
235 0.055555556 UOTJKEJUBMASCI-UHFFFAOYSA-N CCCCOC1=CC(=O)C2=C(C1=O)C(=NC=C2)C#N
236 0.055555556 IUCKIZMECFHNGY-UHFFFAOYSA-N CC(=O)C1C=C(C#N)C(=O)N=C1C1=CC=CC=C1
237 0.055555556 IGMKXLNJBFTXMH-UHFFFAOYSA-N COC1=CC=C(C=C1)C1=[N+]([O-])C2=CC=CC=C2N1O
238 0.055555556 OFGPAZHUSWDNNR-UHFFFAOYSA-N OC(=O)CC1CC2=CC(=CC=C2C1=O)N1C=CN=C1
239 0.055555556 ZJCVCZDDXKLQNP-UHFFFAOYSA-N OC1=CC=CC(=C1)C1=NN=C(O1)C1=CC=CC=C1
240 0.055555556 MUICRGVRTFYNPC-UHFFFAOYSA-N CC(C(c1cnc2c(n1)c(=O)[nH]c(n2)O)O)O
241 0.055555556 TWDQTAOEKCWGDR-UHFFFAOYSA-N OC1=C2NC(=O)C=CC2=CC(=C1)C1=CN=CC=C1
242 0.055555556 JGXFKSZAAFOGHG-UHFFFAOYSA-N OC1=C2NC(=O)C=CC2=CC(=C1)C1=CC=CC=N1
243 0.055555556 SQJXKELGKANHPA-UHFFFAOYSA-N CC1=CC(=O)C2=CN(N=C2C1=O)C1=CC=CC=C1
244 0.055555556 ZEERHWXRRLRIQO-UHFFFAOYSA-N CC1=CC=C(C=C1)S(=O)(=O)OC1CCOCC1
245 0.055555556 WLDSGPKARGJVFD-UHFFFAOYSA-N CC1=C(C=CN=C1)N1C(=O)C2=CC=CC=C2C1=O
246 0.055555556 JXBVBXCRGCVHGG-UHFFFAOYSA-N P1C(=NN=C1C1=CC=CC=C1)C1=CC=CC=C1
247 0.055555556 PBCHHJRFIOBYLM-UHFFFAOYSA-N CC(=O)C(=O)C1CNc2c(N1)c(=O)[nH]c(=O)[nH]2
248 0.055555556 GLLDZGQPJWHWHZ-UHFFFAOYSA-N CC1=CC(N)=C(N)C=C1OC(F)(F)C(F)F
249 0.055555556 LILNCOUKTJYKBK-UHFFFAOYSA-N NNC(=O)CC(=O)NC1=CC(=CC=C1)[N+]([O-])=O
250 0.055555556 AGRIRTVIXNUKGE-UHFFFAOYSA-N CCC(C)(C)C1=C(P1Cl)C1=CC=CC=C1
251 0.055555556 OAALBIMEFVOQBY-UHFFFAOYSA-N NC(=O)C1=CC(N2CC2)=C(NO)C=C1[N+]([O-])=O
252 0.055555556 PQDVHCLDYBFYSR-UHFFFAOYSA-N [O-][N+](=O)C1=CC=CC2=C1C=C(N2)C1=CC=CC=C1
253 0.055555556 FECNOIODIVNEKI-UHFFFAOYSA-N NC1=CC=CC=C1C(=O)NC1=CC=CC=C1C(O)=O
254 0.055555556 QLAJIPPQYOXQCQ-UHFFFAOYSA-N CC1NCCC2=C1NC1=C2C(=O)C(=O)C=C1
255 0.055555556 PINRKRQYFSAIKY-UHFFFAOYSA-N NC1=C2C=C(C=CC2=NC2=CC=CC=C12)C(O)=O
256 0.055555556 PFQHOXTTWUVWJN-UHFFFAOYSA-N [O-][N+](=O)N(CC1=CC=CC=C1)C(=O)C1=CC=CC=C1
257 0.055555556 FFJICZMWZQXOLC-UHFFFAOYSA-N CNC1=C(C=C(C=C1)C(=O)C1=CC=CC=C1)[N+]([O-])=O
258 0.055555556 XSYIGNTVFXNTQH-UHFFFAOYSA-N CN(C)C1=CC2=C(NC=C2C(=O)C(F)(F)F)C=C1
259 0.055555556 HHSVPEKERHITDE-UHFFFAOYSA-N COC1=CC=C(CN2C=C(C=O)C=N2)C=C1
260 0.055555556 WXXPKLLGBFYALB-UHFFFAOYSA-N FC(F)(F)C1=NC=CC(NC2=CC=CC=C2)=C1
261 0.055555556 DZVYUWZLETYXKE-UHFFFAOYSA-N CC1=NN(C(C)=C1Cl)C1=NN=C(NN)C=C1
262 0.055555556 XVUSKMFUTWIAKL-UHFFFAOYSA-N NC(=O)N(C1=CC=CC=C1)C1=CC=C(C=C1)C(O)=O
263 0.055555556 TYOCLJQLJIKHDG-UHFFFAOYSA-N CN(N=O)C(=O)N(C)C1=CC=C(C=C1)[N+]([O-])=O
264 0.055555556 XNNWLVFJWMCMLD-UHFFFAOYSA-N CC(=O)N=C1C(N2CC2)C(=O)C2=C(C=CC=C2)C1=O
265 0.055555556 TUAGXPFZJDEELX-UHFFFAOYSA-N CC1=CC(=C(C)C2=C1NC1=C2C=C(O)C=C1)[N+]([O-])=O
266 0.055555556 YVKARBPILHRMPP-UHFFFAOYSA-N CCOC(=O)C1=CC=CC=C1N1C=CC=N1
267 0.055555556 MPBNNJHPLLTKFL-UHFFFAOYSA-N [N-]=[N+]=NC1=CC=CC(=N1)C1=NC(=CC=C1)N=[N+]=[N-]
268 0.055555556 KWFMXELQSVUTCN-UHFFFAOYSA-N [O-][N+](=O)C1=CC=C(C=C1)C1=CNC2=CC=CC=C12
269 0.055555556 NYGXUENHAFSZHM-UHFFFAOYSA-N CN1N(C(=O)C(C#CC(O)=O)=C1C)C1=CC=CC=C1
270 0.055555556 ZUYBRQWHZZVAHM-UHFFFAOYSA-N NC(CC1=CC=NC2=CC=CC=C12)C(O)=O
271 0.055555556 FDLGSRROBQGWED-UHFFFAOYSA-N [O-][N+](=O)C1=CC=C(O1)C(=O)NNC1=NCCC1
272 0.055555556 AUEQNIMIOVYNJK-UHFFFAOYSA-N C1OC2=C(O1)C=C(C=C2)C1=CN2C=CC=CC2=N1
273 0.055555556 DWRSIYURKMHQLF-UHFFFAOYSA-N COC(=O)C1=CC=CC(CN2C=CC=N2)=C1
274 0.055555556 HMHNOBLOCBYEFL-UHFFFAOYSA-N NC1=CC=CC(=C1)C1=NC=C(C=C1)C(F)(F)F
275 0.055555556 FWLHSILHPJXBEN-UHFFFAOYSA-N O=S1(=O)OC2(CCCCC2)C2=CC=CC=C12
276 0.055555556 KPEQAJHCGBTIJR-UHFFFAOYSA-N CC1=CC(F)=CC=C1C1=NC(=S)N=NC1
277 0.055555556 AUTJVELNICXKTK-UHFFFAOYSA-N OC(=O)C1=CC=C(C=C1)N1C=C2C=CC=CC2=N1
278 0.055555556 UFXXTPJUJLLWKC-UHFFFAOYSA-N O=C1N=NC2C3=C(CCC4=CC=CC=C24)OC=C13
279 0.055555556 YNGOIPAYCAIZAS-UHFFFAOYSA-N NC1=CC2=C(C=C1)C(=O)C1=C(C(N)=CC=C1)C2=O
280 0.055555556 OMHXPLFYQWATCP-UHFFFAOYSA-N NC1=NC(OCCO)=NC(OCCO)=N1
281 0.055555556 GGCTZXGFWKXKFC-UHFFFAOYSA-N OC(=O)C1=CC2=C(OCC(CN3C=CN=C3)=C2)C=C1
282 0.055555556 UMQQUCUOXAJUPP-UHFFFAOYSA-N COC(=O)C1=CN=CC(=C1)C1=CC=C(C=C1)C#N
283 0.055555556 FXIKWJMHRYJMGN-UHFFFAOYSA-N COC(=O)C1=CN=CC(=C1)C1=CC=CC(=C1)C#N
284 0.055555556 RZOSCHRJNRQVNG-UHFFFAOYSA-N COC1=C(C=C2N(CCO)N=NC2=C1)[N+]([O-])=O
285 0.055555556 VUMXCNXRNUPSLT-UHFFFAOYSA-N O=C1CC(=O)N=C(N1)C1=CC=CC2=CC=CC=C12
286 0.055555556 VTUOCDJOZKEHHB-UHFFFAOYSA-N OC(=O)C1=CC2=C(C=CC(=C2)N2C=CN=C2)C=C1
287 0.055555556 KFPPXHCDRITKOP-UHFFFAOYSA-N NC1=CC=CC(=C1)C1=NC2=CC=CC=C2C(=O)O1
288 0.055555556 HPAAOXGREKAZDQ-UHFFFAOYSA-N [O-][N+]1=CC=CC(=C1)C1=CC2=C(NC(=O)C=C2)C=C1
289 0.055555556 FZBSLZXPXHUBEM-UHFFFAOYSA-N CC(=O)C1=CC=C(OC2=NC=C(C=C2)C#N)C=C1
290 0.055555556 LPBSGJMPMWCVQK-UHFFFAOYSA-N OCCNC1=C(N=O)C2=CC=CC=C2C=C1
291 0.055555556 JYDFOXZALFOSJF-UHFFFAOYSA-N [O-][N+](=O)C1=CC=C(NC(=O)CC2=CC=CC=C2)C=C1
292 0.055555556 KOKFKNWGEUIDRP-UHFFFAOYSA-N [O-][N+](=O)C1=CC2=C(C=C(N2)C2=CC=CC=C2)C=C1
293 0.055555556 RQPVXOUSZLDZFI-UHFFFAOYSA-N OC(=O)C1=CC=CC=C1NC(=O)NC1=CC=CC=C1
294 0.055555556 NQXJMEUQJMEDBV-UHFFFAOYSA-N CCNC(=O)NC(=O)C1=C(C=NC=C1)[N+]([O-])=O
295 0.055555556 OXJNTOQBZAXOPC-UHFFFAOYSA-N [H]C12CCC(CC(O)=O)(C(Cl)C1)C2(C)C
296 0.055555556 HYCJFENAQYVFRN-UHFFFAOYSA-N CCNC(=O)NC(=O)C1=CC(=CN=C1)[N+]([O-])=O
297 0.055555556 DHORJGJIZSYQQV-UHFFFAOYSA-N O=C1NN(C2=CC=CC=C2)C(=O)C2=CC=CC=C12
298 0.055555556 LOLUQQGEHJFUJV-UHFFFAOYSA-N CC(C)(N=NC1=CC=C(C=C1)[N+]([O-])=O)[N+]([O-])=O
299 0.055555556 NQNYPVHKUHWNPF-UHFFFAOYSA-N [H]C12CC([H])(C=C1)C1C2C(=O)N(CCC#N)C1=O
300 0.055555556 PKWROZCDVHWYCH-UHFFFAOYSA-N N#CCCOC1=CC=CC=C1OCCC#N
301 0.055555556 WWHQSKZQAUJERQ-UHFFFAOYSA-N OC(=O)C1=CC=C(NC(=O)NC2=CC=CC=C2)C=C1
302 0.055555556 OVTXQAXXRCDBCP-UHFFFAOYSA-N OC(=O)C1=NN(C2CCC2)C2=CC=CC=C12
303 0.055555556 YITNVPBMLGVYIU-UHFFFAOYSA-N NC(=O)C(CC(C(N)=O)C(N)=O)C(N)=O
304 0.055555556 IPWXAQRIIIEAMD-UHFFFAOYSA-N [O-][N+](=O)C1=CN(CCN2C(=O)CCC2=O)C=N1
305 0.055555556 XZRCQWLPMXFGHE-UHFFFAOYSA-N NC(=O)C1=CC=C(OC2=CC=C(C=C2)C(N)=O)C=C1
306 0.055555556 LIRHINFDFZWXPL-UHFFFAOYSA-N N1N=NC(=N1)C1=CC2=CC=CC=C2N2N=NN=C12
307 0.055555556 KOANXLQDHLVCJG-UHFFFAOYSA-N OC(=O)C1=CN(C=C1)C1=CN=CC2=CC=CC=C12
308 0.055555556 BLPNHXBJNOSJDS-UHFFFAOYSA-N CC(C)(C)S(=O)(=O)CS(=O)(=O)C(C)(C)C
309 0.055555556 GRTZXYPGMLGOPL-UHFFFAOYSA-N C1OC2=C(O1)C=C(C=C2)C1=NC2=CC=CC=C2N1
310 0.055555556 CCRXTYXEWWXCOM-UHFFFAOYSA-N [O-][N+](=O)C1=CC=C(C=C1)C1=CN2C=CC=CC2=C1
311 0.055555556 UISJJUGYFVPMOW-UHFFFAOYSA-N OC(=O)C1=CN(C=C1)C1=CC=CC2=C1C=CC=N2
312 0.055555556 YTUOWODUPPMCOR-UHFFFAOYSA-N OC(=O)C1=CN(C=C1)C1=NC=CC2=CC=CC=C12
313 0.055555556 KHLIZFGDNXKGMX-UHFFFAOYSA-N FC1=CC(F)=C(F)N=C1NCC1=CC=CC=C1
314 0.055555556 VZHZJZFCSMWSOL-UHFFFAOYSA-N CCOC1=CC2=C(C=C1)[N+](=O)C1=CC=CC=C1N2[O-]
315 0.055555556 KWBNZRKTIVPZIC-UHFFFAOYSA-N OC(=O)C1=CC=CN2C=C(N=C12)C1=CC=CC=C1
316 0.055555556 PEXJLERUJWJFKU-UHFFFAOYSA-N OC(=O)CC1=NC=CN1CC1=CC=CC=C1
317 0.055555556 GIHHIFXJQAXAFH-UHFFFAOYSA-N CC1OC2=CC(=CC=C2C=C1N1C=CN=C1)C(O)=O
318 0.055555556 OEIIKJOSZJFNNF-UHFFFAOYSA-N O=C(CC1=NC(=O)C(=CC1)C#N)C1=CC=CC=C1
319 0.055555556 IERNNCWIAQGPSR-UHFFFAOYSA-N ONC1=C(N=O)C2=CC=CC=C2C2=CC=CC=C12
320 0.055555556 LHYSVUPJHRIDPD-UHFFFAOYSA-N CC1=NC2=CC=CC=C2N=C1CCC(O)=O
321 0.055555556 VMCQOZFWPDOGLG-UHFFFAOYSA-N COC(=O)C1=CC=C(CN2C=CC=N2)C=C1
322 0.055555556 UUJOWVZARVMAPK-UHFFFAOYSA-N CN(CC(O)=O)N=NC1=CC=C(C=C1)[N+]([O-])=O
323 0.055555556 HLMRFDCLSUXVQC-UHFFFAOYSA-N CN1N=C(C=C1C1=CC=CC=C1CO)C(F)(F)F
324 0.055555556 AITINBWGCGZTNE-UHFFFAOYSA-N CC1=C(NC(=O)C2=CC=CC=C2)C=C(C=C1)[N+]([O-])=O
325 0.055555556 VDBOIWFDORYNHE-UHFFFAOYSA-N NN1C(=O)C2=CC=C3CCC4=C3C2=C(C=C4)C1=O
326 0.055555556 DWEAUGVLWACZHO-UHFFFAOYSA-N CC1=CN=CC(OC2=CC=CC(CO)=C2)=N1
327 0.055555556 QLYNDPSMXHPWNH-UHFFFAOYSA-N NC1=C(N)C=C2C(=O)C3=CC=CC=C3C(=O)C2=C1
328 0.055555556 KGKGDQZZMDWCRD-UHFFFAOYSA-N CC#CCCOS(=O)(=O)C1=CC=C(C)C=C1
329 0.055555556 RNFIYSOVNHRFJW-UHFFFAOYSA-N CC1=CN=CC(OC2=CC=C(CO)C=C2)=N1
330 0.055555556 IJRUSEGUMGMVOC-UHFFFAOYSA-N COC1=C(C=CC=N1)C(=O)C1=CC=CC=C1C#N
331 0.055555556 ZDIXQAFFNKGCNG-UHFFFAOYSA-N O=C1N(C(=O)N1C1=CC=CC=C1)C1=CC=CC=C1
332 0.055555556 UNJRQDPTLDVHOR-UHFFFAOYSA-N [O-][N+](=O)C1=CC2=C(NC(=C2)C2=CC=CC=C2)C=C1
333 0.055555556 TVGZIMVSSPILRJ-UHFFFAOYSA-N [O-][N+](=O)C1=CC=C(CNC(=O)C2=CC=CC=C2)C=C1
334 0.055555556 YJPUKVVGBLRGID-UHFFFAOYSA-N COC1=CC=CC2=[N+]([O-])C3=C(C=CC=C3OC)N=C12
335 0.055555556 HTHDLNDPJIVSCW-UHFFFAOYSA-N CC1=C(NC(=O)C2=CC=CC=C2)C=CC(=C1)[N+]([O-])=O
336 0.055555556 FUXZPGSGEZVNMH-UHFFFAOYSA-N CC(CC#C)OS(=O)(=O)C1=CC=C(C)C=C1
337 0.055555556 QPVOIOQTAFAYFT-UHFFFAOYSA-N [O-][N+](=O)C1=CC=CC(CC(=O)NC2=CC=CC=C2)=C1
338 0.055555556 HFBITYXPNVQAGU-UHFFFAOYSA-N OC(=O)CCCC1=NC2=C(C=CC=N2)C=C1
339 0.055555556 QXPDICRRGHNHKO-UHFFFAOYSA-N OC(=O)C1CCCN1C1=CC=C(C=C1)C#N
340 0.055555556 YLPHHYHMUZCODZ-UHFFFAOYSA-N O=C1NC2=CC=CC=C2C(=O)NC2=CC=CC=C12
341 0.055555556 DWUBVULEMQOCPO-UHFFFAOYSA-N O=C1N(CC2=CC=CC=C2)C(=O)C2=C1C=CC=N2
342 0.055555556 PMAMGXAJKCCOQC-UHFFFAOYSA-N CC1=NC2=CC=CC=C2C2=C1C=C(C=C2)[N+]([O-])=O
343 0.055555556 NVXRXPXCVXOQEB-UHFFFAOYSA-N NC(=O)C1=CC=C(C=C1)C1=NC2=CC=CC=C2O1
344 0.055555556 GUPLOEBMJRWMEE-UHFFFAOYSA-N OC(=O)C1CCCN1C1=CC=CC(=C1)C#N
345 0.055555556 QAMHXSJUMLZNGM-UHFFFAOYSA-N OC(=O)C1=CC=CC(=N1)C(=O)NCC1=CC=CC=C1
346 0.055555556 VWBVCOPVKXNMMZ-UHFFFAOYSA-N NC1=CC=CC2=C1C(=O)C1=CC=CC(N)=C1C2=O
347 0.055555556 PJRRYPBOKQECTF-UHFFFAOYSA-N CC(=O)NC1=CC=CC(=C1)C1=CC(=CN=C1)C(O)=O
348 0.055555556 WQOWBWVMZPPPGX-UHFFFAOYSA-N NC1=CC2=C(C=C1)C(=O)C1=CC(N)=CC=C1C2=O
349 0.055555556 TYNHIGMPPFCAKC-UHFFFAOYSA-N COC1=CC=C(C#N)C2=C(OC)C=CC(C#N)=C12
350 0.055555556 OWGOVPJMOBRPON-UHFFFAOYSA-N O=C(OCC1=CC=CC=C1)N1CC(C1)C#N
351 0.055555556 AQDDNGKLTLKFIP-UHFFFAOYSA-N CC1=C(C=C(C=C1)[N+]([O-])=O)C(=O)NC1=CC=CC=C1
352 0.055555556 AGBGYRRJVBRXDS-UHFFFAOYSA-N CC1=C(CCC(O)=O)C=C2C=CC=NC2=N1
353 0.055555556 PEFWFMJEDYZILO-UHFFFAOYSA-N ONC1=C(N=O)C2=CC3=CC=CC=C3C=C2C=C1
354 0.055555556 LYGBDNKQLZTACM-UHFFFAOYSA-N NC1=C(C=C(C=C1)C(F)(F)F)C1=CN=CC=C1
355 0.055555556 OOANNWDPLCWGDS-UHFFFAOYSA-N CC1=CC(C)=C2C(N)=C(C=NC2=C1)C(O)=O
356 0.055555556 HSWHLCYBTASWDF-UHFFFAOYSA-N CC(=O)NC1=CC=CC(=C1)C1=CN=C(C=C1)C(O)=O
357 0.055555556 VTXHOSFGKWBFNR-UHFFFAOYSA-N NC(=O)C1=CC=CC(=C1)C1=CC(C#N)=C(O)C=C1
358 0.055555556 CWNMHHFBFOLRDS-UHFFFAOYSA-N CN(C)N=NC1=CC=C(C=C1C(O)=O)[N+]([O-])=O
359 0.055555556 UWXZNHDDBDAPNX-UHFFFAOYSA-N NC(=O)C1=CC=CC(=C1)C1=CC(O)=C(C=C1)C#N
360 0.055555556 ZOKKWZQOWIPQKT-UHFFFAOYSA-N OC(=O)C1=CC=CC=C1C(=O)NCC1=CC=CC=N1
361 0.055555556 LIGZUQZUEDNPGG-UHFFFAOYSA-N OC(=O)C1=CC=CC=C1C1=NC2=CC=CC=C2N1
362 0.055555556 VJACOOWJPBNYNA-UHFFFAOYSA-N CC(=O)N(C1=CC=CC=C1)C1=CC=CC=C1[N+]([O-])=O
363 0.055555556 XNYAUQJXTRJCBW-UHFFFAOYSA-N CN=C1CC(=O)C2=C(C3=CC(O)=CC=C3N2C)C1=O
364 0.055555556 CBGSSDHXLVBROC-UHFFFAOYSA-N NC(=O)C1=CC=CC(=C1)C1=CC(O)=CC(=C1)C#N
365 0.055555556 JDVAYDRMCHOMJS-UHFFFAOYSA-N CC(=O)C1C(=O)C=CC2=NC3=C(C=CC=C3)N=C12
366 0.055555556 XFLDAADRWYKMKK-UHFFFAOYSA-N CC(=O)C1=CC=CC(=C1)C1=CN=C(N)C=C1C(O)=O
367 0.055555556 MMAHXRSYSZZVCZ-UHFFFAOYSA-N CN(CCO)C1=CC=C(C2=NON=C12)[N+]([O-])=O
368 0.055555556 LJBILKFZJAXRDV-UHFFFAOYSA-N CC(=O)C1=CC=CC(=C1)C1=CC(C(O)=O)=C(N)N=C1
369 0.055555556 QPCGHJWXZSSDPT-UHFFFAOYSA-N CCOC(=O)NC1=CC2=C(C=C1)N1C=CC=C1C2=O
370 0.055555556 BAJYVNFREKINIG-UHFFFAOYSA-N CC(=O)C1=CC=C(C=C1)C1=CN=C(N)C=C1C(O)=O
371 0.055555556 QXELVWAXNRDARP-UHFFFAOYSA-N CC(=O)C1=CC=C(C=C1)C1=CC(C(O)=O)=C(N)N=C1
372 0.055555556 BNHKNDJSAWKBQA-UHFFFAOYSA-N CC(=O)NC1=CC=CC(=C1)C1=NC=CC(=C1)C(O)=O
373 0.055555556 BWZSJOUMLKAODQ-UHFFFAOYSA-N CCOC(=O)C1C=CC(=O)N2C1=NC1=CC=CC=C21
374 0.055555556 PPSSNHZHUKBNTD-UHFFFAOYSA-N OCC(O)CN1N=NC2=CC(=CC=C12)[N+]([O-])=O
375 0.055555556 FJPWONSPBZHYSH-UHFFFAOYSA-N CC(=O)NC1=CC=CC(=C1)C1=C(C=CN=C1)C(O)=O
376 0.055555556 YVFPPTKAVIHMPQ-UHFFFAOYSA-N CC(=O)NC1=CC=CC(=C1)C1=C(C=CC=N1)C(O)=O
377 0.055555556 SRHORNJMNSBEKL-UHFFFAOYSA-N CC(=O)NC1=CC=CC(=C1)C1=NC=C(C=C1)C(O)=O
378 0.055555556 VRTDDWUMYORYFP-UHFFFAOYSA-N NC1=CC(=CC(=C1)C(O)=O)C1=CC=CC(=C1)C#N
379 0.055555556 YAVGWSGLXWWCAX-UHFFFAOYSA-N OC1(NN2C=CC=CC2=NO1)C(F)(F)F
380 0.055555556 PRTXZWWLZWGCLR-UHFFFAOYSA-N CC(=O)NC1=C(C=C2CCC3=C2C1=CC=C3)[N+]([O-])=O
381 0.055555556 OJNFOEGUTZHFLC-UHFFFAOYSA-N NC1=CC(=CC(=C1)C(O)=O)C1=CC=C(C=C1)C#N
382 0.055555556 OVVWPYNVWLHEGE-UHFFFAOYSA-N OC1=C(C=CC=C1)C1=NC(=O)C2=CC=CC=C2N1
383 0.055555556 XKYNLEXYGSSNRK-UHFFFAOYSA-N NC(=O)C1=CC=CC(=C1)C1=CC(=CC(N)=C1)C(O)=O
384 0.055555556 CVIGSENJOCVNLZ-UHFFFAOYSA-N ONC1=C2C=CC=CC2=C(N=O)C2=CC=CC=C12
385 0.055555556 WDNGCEBMFLHBOX-UHFFFAOYSA-N [O-][N+](=O)C1=CC=CC(=C1)C1=CN2C=CC=CC2=C1
386 0.055555556 WSUTZIPSLNPTAU-UHFFFAOYSA-N [O-][N+](=O)C1=CC=C(C=C1)C(=O)NCC1=CC=CC=C1
387 0.055555556 XEVAPEULJLQLAA-UHFFFAOYSA-N [O-][N+](=O)C1=CC=CC(=C1)C(=O)NCC1=CC=CC=C1
388 0.055555556 KMDSCGWHDDDFBB-UHFFFAOYSA-N CC(=O)NC1=CC=CC(=C1)C1=C(C=NC=C1)C(O)=O
389 0.055555556 FDDBCXOUHQZYFF-UHFFFAOYSA-N CC1=CC=C(NC(=O)C2=CC=CC=C2[N+]([O-])=O)C=C1
390 0.055555556 IHZBMIWAIOOPFC-UHFFFAOYSA-N OC(=O)C1CNCC1C1=CC=CC=C1C#N
391 0.055555556 MIMZZMIFKADVDD-UHFFFAOYSA-N ON1C(=O)C2=CC=CC=C2N=C1C1=CC=CC=C1
392 0.055555556 FMKYTRJPDYJNNC-UHFFFAOYSA-N OC(=O)C1=CN2C=C(N=C2C=C1)C1=CC=CC=C1
393 0.055555556 LVBKJPNJRHJALB-UHFFFAOYSA-N OC(=O)C1=CC2=NC(=CN2C=C1)C1=CC=CC=C1
394 0.055555556 ABKOLQPMVKUYQC-UHFFFAOYSA-N CC(C)N=NC1=C(C=C(C=C1)[N+]([O-])=O)[N+]([O-])=O
395 0.055555556 MAHPGNZUNZRRFK-UHFFFAOYSA-N [O-][N+](=O)C1=CN2C=C(C=C2C=C1)C1=CC=CC=C1
396 0.055555556 VJUVSFBFNRDUCR-UHFFFAOYSA-N OC(=O)C1CNCC1C1=CC=CC(=C1)C#N
397 0.055555556 NSAIUTIMXGDOKA-UHFFFAOYSA-N OC(=O)C1CNCC1C1=CC=C(C=C1)C#N
398 0.055555556 WAOWIBKKUOQRRI-UHFFFAOYSA-N CC1=CC(=O)C2=NN(C=C2C1=O)C1=CC=CC=C1
399 0.055555556 KJNHYKBXQOSFJR-UHFFFAOYSA-N NC1=CC2=C(C=C1)C(=O)C1=C(C=C(N)C=C1)C2=O
400 0.055555556 VNHCIICJCYBUKX-UHFFFAOYSA-N NC(=O)C1=CC2=C(OC1=N)C=CC1=CC=CC=C21
401 0.055555556 UDBLWRCGYSQDGK-UHFFFAOYSA-N NC1=CC2=C(C=C1)C(=O)C1=C(N)C=CC=C1C2=O
402 0.055555556 LRMDXTVKVHKWEK-UHFFFAOYSA-N NC1=C(N)C2=C(C=C1)C(=O)C1=CC=CC=C1C2=O
403 0.055555556 HIQNSVJSPWJJAM-UHFFFAOYSA-N CCOC1=NC2=CC=CC=C2C(=C1)C(N)=O
404 0.055555556 XRULVFRLGNYGAL-UHFFFAOYSA-N COC1=CC(C=CC2=CC=CC=N2)=C(C=C1)[N+]([O-])=O
405 0.055555556 PBOYABLKUPLHMP-UHFFFAOYSA-N CC(O)C(=O)C1=NC2C(=O)NC(=O)N=C2NC1
406 0.055555556 OPQLPLKJQFYQHD-UHFFFAOYSA-N N#CCCOC1=CC=C(OCCC#N)C=C1
407 0.055555556 OUYMQNIHUBIBNN-UHFFFAOYSA-N CN1C(C=[N+]([O-])CCOC(C)=O)=NC=C1[N+]([O-])=O
408 0.055555556 KXWVLSQVEOVERW-UHFFFAOYSA-N OC(=O)C(N=NC1=C(O)C=CC=C1)C1=CC=CC=C1
409 0.055555556 KZJJKWFHXSTSRC-UHFFFAOYSA-N O=C1CC(=O)C2=C(N=CC=C2)N1C1=CC=CC=C1
410 0.055555556 ROMLQPMQXXGJSP-UHFFFAOYSA-N O=C1NC2=NC=CC=C2C(=O)C1C1=CC=CC=C1
411 0.055555556 YYVQBBAHDGQAGA-UHFFFAOYSA-N O=C1NC2=C(N=CC=C2)C(=O)C1C1=CC=CC=C1
412 0.055555556 FZYLKASZRMLQMU-UHFFFAOYSA-N [O-][N+](=O)C=CC1=CC=C(OCC2=CC=CC=C2)N=C1
413 0.055555556 VKBAXLJBJUWWCT-UHFFFAOYSA-N [O-][N+](=O)C1=C(C=CC(CC#N)=C1)C1=CC=CC=C1
414 0.055555556 XYBABAFBBXGTBF-UHFFFAOYSA-N Cl[SiH](Cl)CCCCCCCCC=C
415 0.055555556 QMBZKMJAVNHCEJ-UHFFFAOYSA-N NC1=C(C=CC(=C1)C(F)(F)F)C1=CC=CC=N1
416 0.055555556 FJKRMZLCRICBOG-UHFFFAOYSA-N C1OC2=C(O1)C=C(C=C2)C1=CNC2=C1C=CC=N2
417 0.055555556 OFBIPYURMQZFAS-UHFFFAOYSA-N CC1=CC2=C(N=C1)C(=O)C1=C(C)C=CN=C1C2=O
418 0.055555556 KBHGHXQXUYUUMD-UHFFFAOYSA-N OC(=O)CC1=CC=CC=C1NC(=O)C1=CN=CC=C1
419 0.055555556 MOFALIQXICGDFI-UHFFFAOYSA-N COC1=CC=C(C=C1)N=CC1=CC=CC=C1[N+]([O-])=O
420 0.055555556 WZATYOIGOHRRIP-UHFFFAOYSA-N NC1=CC(C(O)=O)=C(NC(=O)C2=CC=CC=C2)C=C1
421 0.055555556 PDBQPEVFUARRGH-UHFFFAOYSA-N NC1=C(C=NC=C1)C1=CC=CC=C1C(F)(F)F
422 0.055555556 CHRAELMJXLIMJQ-UHFFFAOYSA-N NC1=C(C=NC=C1)C1=CC(=CC=C1)C(F)(F)F
423 0.055555556 YIZOOMZBAMWTCA-UHFFFAOYSA-N NC1=C(C=NC=C1)C1=CC=C(C=C1)C(F)(F)F
424 0.055555556 JPBMASNDMRNAAS-UHFFFAOYSA-N CN1C=NC=C1COC1=CC=C(C=O)C=C1
425 0.055555556 DWAGWKHRLQFSEC-UHFFFAOYSA-N NC1=CN=CC(=C1)C1=CC=CC=C1C(F)(F)F
426 0.055555556 VZXNFEJVXLWVCJ-UHFFFAOYSA-N COC1=CC=C(C=C1C=NC1=CC=CC=C1)[N+]([O-])=O
427 0.055555556 MTEJFTVYMXFZFC-UHFFFAOYSA-N O1N=C(ON=C1C1=CC=CC=C1)C1=CC=CC=C1
428 0.055555556 DUFTVORLLGQZQC-UHFFFAOYSA-N [O-][N+]1=C(ON=C1C1=CC=CC=C1)C1=CC=CC=C1
429 0.055555556 VQFJFHNLLWCXHS-UHFFFAOYSA-N NC1=CC2=C(C=C1)N=C(OC2=O)C1=CC=CC=C1
430 0.055555556 RYTRUWZURVKFJB-UHFFFAOYSA-N NC1=CN=CC(=C1)C1=CC(=CC=C1)C(F)(F)F
431 0.055555556 HTPWCJBDXXWVFP-UHFFFAOYSA-N COC1=CC=CC=C1C=NC1=CC=C(C=C1)[N+]([O-])=O
432 0.055555556 AKPBNZRYWFSCAI-UHFFFAOYSA-N NC1=CN=CC(=C1)C1=CC=C(C=C1)C(F)(F)F
433 0.055555556 JYRIFOAFECWGHB-UHFFFAOYSA-N CC1=C(C(C)=NN1)C1=CC=C(C=C1)C(O)=O
434 0.055555556 UUMLXNZZKFQMMR-UHFFFAOYSA-N O=C1OC(NC2=CC=CC=C2)=NC2=CC=CC=C12
435 0.055555556 DGGPXDZCZMNNJB-UHFFFAOYSA-N CC1=CC=C(NC(=O)C2=CC=C(C=C2)[N+]([O-])=O)C=C1
436 0.055555556 WUXUXHCKZCZDCD-UHFFFAOYSA-N O=C1CC(=NC2=CC=CC=C2)C(=O)C2=C1NC=C2
437 0.055555556 CPMIUCPNVICPMP-UHFFFAOYSA-N CNC(=O)C1=CC=CC(=C1)C1=CC(=CC=C1)[N+]([O-])=O
438 0.055555556 WEYFRLCKHADOTO-UHFFFAOYSA-N O=C1C=CC=CC1C1=NOC(=N1)C1=CC=CC=C1
439 0.055555556 LIKJIVNHGPBLRY-UHFFFAOYSA-N CC(=O)OC1=CC=CC2=NC3=CC=CC=C3N=C12
440 0.055555556 WDJQXHXVGPIRKZ-UHFFFAOYSA-N COC(=O)C1=CN=CC(=C1)C1=CC=CC=C1C#N
441 0.055555556 NA Cc1ccc(cc1)C(=O)OCc1cnc[nH]1
442 0.055555556 RZHJORKTVRUYRS-UHFFFAOYSA-N CC1=CC2=C(OC3=CC=CC(C)=C3N2)C=C1[N+]([O-])=O
443 0.055555556 QELKJDMRAULXKQ-UHFFFAOYSA-N C1COC(O1)(N1C=CN=C1)C1=CC=CC=C1
444 0.055555556 CALLTGWVCDZZOI-UHFFFAOYSA-N CC1=CC=C(OCC(=O)N2C=CN=C2)C=C1
445 0.055555556 MKKCPBIFMNUYJO-UHFFFAOYSA-N ON(C(=O)C1=CC=CC(=C1)C#N)C1=CC=CC=C1
446 0.055555556 JKXVEWTVBFBXAA-UHFFFAOYSA-N CC(=O)NC1=C(C=C(C=C1)C1=CC=CC=C1)[N+]([O-])=O
447 0.055555556 MWUCSURZWUDISB-UHFFFAOYSA-N NC1=CC=C(C=C1)N1C(=O)C2=CC=CC=C2C1=O
448 0.055555556 DCNCQDFYTMGSMZ-UHFFFAOYSA-N [O-][N+](=O)C1=CC2=C(NC=C2C2=CC=CC=C2)C=C1
449 0.055555556 FNALUOMDZYDJLK-UHFFFAOYSA-N [O-][N+](=O)C1=CC2=C(C=C1)N(C=C)C1=CC=CC=C21
450 0.055555556 SDDSSZSKEQLSGW-UHFFFAOYSA-N OC(=O)C1=CC2=C(C=C1)N=C(N2)C1=CC=CC=C1
451 0.055555556 APFWEMUKDBIDCS-UHFFFAOYSA-N CC(=O)C1=C(C)NN=C1C1C=CC=CC1=O
452 0.055555556 UVJKCOKIGXAEGP-UHFFFAOYSA-N NC1=CC=C(C=C1)C#CC1=CC=C(C=C1)[N+]([O-])=O
453 0.055555556 CRSYKZZUXKPAFM-UHFFFAOYSA-N NC1=CC=C(NC(=O)C2=CC=C(C=C2)C(O)=O)C=C1
454 0.055555556 WQJFKWNHMPAYNT-UHFFFAOYSA-N NC1=CC=C(C=C1)C(=O)NC1=CC=C(C=C1)C(O)=O
455 0.055555556 ROVVEEAFNMULBJ-UHFFFAOYSA-N OC(=O)CCN1C=CN=C1C1=CC=CC=C1
456 0.055555556 HAJIUJSXINZUTP-UHFFFAOYSA-N O=C(C1C=C2N=CN=C2CC1=O)C1=CC=CC=C1
457 0.055555556 OAJOEZGYYINOJB-UHFFFAOYSA-N NC1=CC=CC=C1N1C(=O)C2=CC=CC=C2C1=O
458 0.055555556 MMWHBIQCFGNKCY-UHFFFAOYSA-N [O-][N+](=O)C1=CC=CC=C1C(=O)NCC1=CC=CC=C1
459 0.055555556 WKOWTLQKRGLXNU-UHFFFAOYSA-N CC1=CC(NC(=O)C2=CC=CC=C2C(O)=O)=NC=C1
460 0.055555556 QGUXENAQQRURBQ-UHFFFAOYSA-N CC(=O)C=C(C)S(=O)(=O)C1=CC=C(C)C=C1
461 0.055555556 SLIKWVTWIGHFJE-UHFFFAOYSA-N N#CN=C(OC1=CC=CC=C1)OC1=CC=CC=C1
462 0.055555556 CFNKFWRAPXKASS-UHFFFAOYSA-N CC1=NC(=CC=C1)N1C(=O)C2=CC=CC=C2C1=O
463 0.055555556 SLCLHOZSKYKZLF-UHFFFAOYSA-N CCOC(=O)C(=CC1=C(O)C2=CC=CC=C2N1)C#N
464 0.055555556 XTFRUWLCKHHIIN-UHFFFAOYSA-N CN(C(=O)C1=CC=CC=C1[N+]([O-])=O)C1=CC=CC=C1
465 0.055555556 LOAQBQYXMDUJKS-UHFFFAOYSA-N CN(C(=O)C1=CC(=CC=C1)[N+]([O-])=O)C1=CC=CC=C1
466 0.055555556 JISJFZUSRPVXMI-UHFFFAOYSA-N NNC1=CC=CC2=C1C(=O)C1=CC=CC=C1C2=O
467 0.055555556 AFLOVMUBGLBLHN-UHFFFAOYSA-N CC1=CC(NC(=O)C2=CC=CC=C2[N+]([O-])=O)=CC=C1
468 0.055555556 ZROANXKSTPLOTG-UHFFFAOYSA-N CC(C)C(=O)C=CS(=O)(=O)C1=CC=CC=C1
469 0.055555556 REUFDDSTIRVNLE-UHFFFAOYSA-N CC1=CC=C(C=C1)N=NC1C=CC(=O)C(=C1)C(O)=O
470 0.055555556 PJFPVGFPENNCND-UHFFFAOYSA-N COC(=O)C(=CC1=CC2=CC=CC=C2N=C1)C#N
471 0.055555556 FYZPAECXFOREIA-UHFFFAOYSA-N CN(C)C1=CC=C2N=C3C(=O)CC(=O)C=C3OC2=C1
472 0.055555556 JUJNJFGOMPIJOT-UHFFFAOYSA-N [O-][N+]1=C(C(=O)NC2=CC=CC=C12)C1=CC=CC=C1
473 0.055555556 BQKXFNQLZLSSEP-UHFFFAOYSA-N OC(=O)C1=CC=CC(=C1)C1=NC2=CC=CC=C2N1
474 0.055555556 UMZBLZRCSSUXQR-UHFFFAOYSA-N OC(=O)C1=CC=C(C=C1)C1=NC2=CC=CC=C2N1
475 0.055555556 LJSMLLRVIVIZOY-UHFFFAOYSA-N CC1=CC(N=NC2=CC=C(C=C2)C(O)=O)C(=O)C=C1
476 0.055555556 JQMUXXNJOLCBJJ-UHFFFAOYSA-N OC(=O)C1=CC(=NN1)C1=CC2=CC=CC=C2C=C1
477 0.055555556 BXBWRMZXVGGLAB-UHFFFAOYSA-N NC1=CC=CC(=C1)C(=O)NC1=CC=CC=C1C(O)=O
478 0.055555556 TWCZFZWZLLVQRA-UHFFFAOYSA-N NC1=CC=C(C=C1)C(=O)NC1=CC=CC=C1C(O)=O
479 0.055555556 QINSACZBFMKYFI-UHFFFAOYSA-N COC1=CC=CC=C1N=CC1=CC=CC=C1[N+]([O-])=O
480 0.055555556 ICYCTMICUWPWGX-UHFFFAOYSA-N CCOC(=O)C1C=NC2=CC=C3NC=CC3=C2C1=O
481 0.055555556 OVFHIXQDBHHUDN-UHFFFAOYSA-N COC1=CC=C(C=C1)N=NC1=CC=C(C=C1)C(O)=O
482 0.055555556 DMUKYFSMBNHCHM-UHFFFAOYSA-N CN1C=CN=C1COC1=CC=C(C=O)C=C1
483 0.055555556 QUJSHVDDKOBTQT-UHFFFAOYSA-N C1=PN(N=C1C1=CC=CC=C1)C1=CC=CC=C1
484 0.055555556 NSEDDEBVJPEPRI-UHFFFAOYSA-N NC1=CC=CC=C1C1=NC2=CC=CC=C2C(=O)O1
485 0.055555556 AIPCQRMJWYJOFD-UHFFFAOYSA-N ONC(=O)C=CC1=CC(=CN1)C(=O)C1=CC=CC=C1
486 0.055555556 PTUPLULQSZVWPQ-UHFFFAOYSA-N CC1=CC(=O)C=CC1N=NC1=CC=CC=C1C(O)=O
487 0.055555556 HUBCTWDCEBWLBF-UHFFFAOYSA-N O=C(C1=CC=CC=C1)C1=CC2=C(NC(=O)N2)C=C1
488 0.055555556 JSRJQMPXDZBFNI-UHFFFAOYSA-N NC1=CC=CC=C1C(=O)NC1=CC2=C(OCO2)C=C1
489 0.055555556 NWNPQUOHNWZKGY-UHFFFAOYSA-N CC(=O)N=C1CC2NC3=C(OC2=CC1=O)C=CC=C3
490 0.055555556 JCJSOROVNUFQFY-UHFFFAOYSA-N NC1=CC=CC=C1C#CC1=CC=C(C=C1)[N+]([O-])=O
491 0.055555556 QTKKAULJQJTHIR-UHFFFAOYSA-N OC1=CC=CC2=C1C(C=NC2=O)C1=CN=CC=C1
492 0.055555556 UVBJLYRZGBPYLY-UHFFFAOYSA-N O=C1C(NC2=NC=CC=C2C1=O)C1=CC=CC=C1
493 0.055555556 SMKIKNUIBQBQNE-UHFFFAOYSA-N NC(=O)CCN1C=C(C=O)C2=CC=CC=C12
494 0.055555556 KNVAVFQYHFNYHF-UHFFFAOYSA-N NC1=C(C=CC=N1)C(=O)OCC(=O)C1=CC=CC=C1
495 0.055555556 OOPLRJVJUNAQIG-UHFFFAOYSA-N NC1=CC(=CC=C1)N1C(=O)C2=CC=CC=C2C1=O
496 0.055555556 OJGQSNIJSFGVJG-UHFFFAOYSA-N CCOC(=O)C1=CC=C(C=C1)N1C=CC=N1
497 0.055555556 YCCXZAWLKIBMLG-UHFFFAOYSA-N COC1=CC=C(OC2(OC3=CC=CC=C3)N=N2)C=C1
498 0.055555556 QRBKKRXSZWZAEW-UHFFFAOYSA-N CC(C)[AsH]CCCC1=CC=CC=C1
499 0.055555556 FUFGNVHRLNQWOO-UHFFFAOYSA-N CC1=CC(C(O)=O)=C(C=C1)S(=O)(=O)C(C)(C)C
500 0.055555556 IBWCJJLECNRHNS-UHFFFAOYSA-N OC(=O)C1=CC=C(CNC(=O)C2=CN=CC=C2)C=C1
501 0.055555556 KOSFWARHNRKNOW-UHFFFAOYSA-N FC1=CC=C(C=C1)N1CCN(CC1)C(=O)CCl
502 0.055555556 FIPYLFQPDJPOKA-UHFFFAOYSA-N NC1=CC2=C(C=C1)C1=C(C=C(N)C=C1)C(=O)C2=O
503 0.055555556 XEJMMIVTGOSSQH-UHFFFAOYSA-N CCOC(=O)C1=C2C=CCN=NC2=CC=C1
504 0.055555556 JGRFVCWBFYNKLG-UHFFFAOYSA-N CCNC1=NN=C(NC2=CC=C(F)C=C2)S1
505 0.055555556 BTGBRBNAKCUHNE-UHFFFAOYSA-N CC1=C(C=NO1)C(=O)NC1=CC=CC(C)=C1
506 0.055555556 SRTQJBZPKWARSY-UHFFFAOYSA-N [O-][N+](=O)C1=CC=C(CC(N=O)C2=CC=CC=C2)C=C1
507 0.055555556 HFTRETPBMXNXGS-UHFFFAOYSA-N CC1=C2C(=O)NC(=O)C2=CN=C1C1=CC=CC=C1
508 0.055555556 WJWJFXUNWPMQSU-UHFFFAOYSA-N OC(=O)C1=C(N=C2C=CC=CN12)C1=CC=CC=C1
509 0.055555556 BPWCJIUUARDSJH-UHFFFAOYSA-N OCC1=CC=C(C=C1C(O)=O)N=NC1=CC=CC=C1
510 0.055555556 RHTDPYNCUPXSPW-UHFFFAOYSA-N ON1C2=CC=CC=C2C(N=O)=C1C1=CC=CC=C1
511 0.055555556 LUTAESCXPJJGAH-UHFFFAOYSA-N CC1=NC=NC(C1C(O)=O)C1=CC=CC=C1
512 0.055555556 OJHUNCBMHDHPPP-UHFFFAOYSA-N CCC1=CC=C2OC(=N)C(=CC2=C1)C(N)=O
513 0.055555556 JAKAZYRZVIZMDR-UHFFFAOYSA-N CN1C(=O)C2=C(CC=CC2)C2=C1C=CC(=C2)[N+]([O-])=O
514 0.055555556 FQMWWWCTWQEUFU-UHFFFAOYSA-N COC(=O)C1=CC=C(C=C1)C1=NC=CC(=C1)C#N
515 0.055555556 IBPCMBAFNBEWRZ-UHFFFAOYSA-N ONC(=O)C1=CC=CC=C1N=CC1C=CC=CC1=O
516 0.055555556 MKTLPOHOOCHOTM-UHFFFAOYSA-N ON(C1OC2=CC=CC=C2NC1=O)C1=CC=CC=C1
517 0.055555556 LZGYSXDYTDCYCR-UHFFFAOYSA-N OC(=O)C1=C2N=C(NC2=CC=C1)C1=CC=CC=C1
518 0.055555556 SVTCQQLUAZIZIW-UHFFFAOYSA-N OC(=O)C1=CC(=NN1)C1=CC=CC2=CC=CC=C12
519 0.055555556 JULDIIQFUYOWLS-UHFFFAOYSA-N C=C1N(C(=O)NC1=O)C1=CC=CC2=CC=CC=C12
520 0.055555556 BUPFOZKQZDGWGT-UHFFFAOYSA-N CC1=C(CC2=C(F)C=CC=C2Cl)C(C)=NN1
521 0.055555556 IPBDJUNNGVBWFE-UHFFFAOYSA-N NC1=CC(=CC2=CC3=CC=CC=C3C=C12)[N+]([O-])=O
522 0.055555556 JNHKHFADRGJMJS-UHFFFAOYSA-N CC1=C(C(C)=NN1)C1=CC=CC=C1C(O)=O
523 0.055555556 MDQWTVPCWCTNBW-UHFFFAOYSA-N OCC1CC(F)C(O1)N1C=NC2=C(F)N=CN=C12
524 0.055555556 BVLPGPPHLSHWBG-UHFFFAOYSA-N CC(=O)NC1=CC=C(C=C1)C1=CC=C(C=C1)[N+]([O-])=O
525 0.055555556 BZWSTMONQJLXQY-UHFFFAOYSA-N CC1=CC=C(C=C1)C(=O)NC1=CC=CC=C1[N+]([O-])=O
526 0.055555556 DRHZHHXNOKNSMS-UHFFFAOYSA-N OC(CC1=CC=CC=C1)=NC1=CC=CC=C1N(=O)=O
527 0.055555556 JGKOBEFQCFRUSF-UHFFFAOYSA-N OC(=O)COC1=CC=C(C=C1)N=NC1=CC=CC=C1
528 0.055555556 NMZIQRANVSSSFS-UHFFFAOYSA-N OC(CC1=CC=CC=C1)=NC1=CC(=CC=C1)N(=O)=O
529 0.055555556 QHTCBXDGESPQOG-UHFFFAOYSA-N CCOC(=O)OCN1N=CC2=C1N=CN=C2O
530 0.055555556 QWXDVWSEUJXVIK-UHFFFAOYSA-N NC1=CC=CC2=C1C(=O)C1=C(C=CC=C1N)C2=O
531 0.055555556 XGCIVVYTCDKDLC-UHFFFAOYSA-N OC(=O)C1NCCC2=C1NC1=C2C=CC=C1
532 0.055555556 HTHDLNDPJIVSCW-UHFFFAOYSA-N CC1=C(NC(=O)C2=CC=CC=C2)C=CC(=C1)[N+]([O-])=O
533 0.055555556 PWFVNVYRKXDPGV-UHFFFAOYSA-O ClC1=CC=C(C=C1)C(=O)C[N+]1=CNC=C1
534 0.055555556 BJUPUKIYTMVLCW-UHFFFAOYSA-N CC1CN(N=CC2=CC=C(O2)[N+]([O-])=O)C(=O)N1
535 0.055555556 MPEPLCORQWBDGB-UHFFFAOYSA-N CC1=CC(=CC=C1)C(=O)NC1=CC=C(C=C1)[N+]([O-])=O
536 0.055555556 MVDGHRIRJFXONZ-UHFFFAOYSA-N CN(C(=O)C1=CC=C(C=C1)N(=O)=O)C1=CC=CC=C1
537 0.055555556 RIRWETBZILBOCI-UHFFFAOYSA-N O=C1C=CC2=C3CCN=C4C3N(C=CC4=O)C2=C1
538 0.055555556 CNSVXCBJOOVDSK-UHFFFAOYSA-N CN1C=C(C=O)C2=NC3=CC=CC=C3C=C2C1=O
539 0.055555556 XQLIBGNYUBDMCR-UHFFFAOYSA-N CCC1=CC=C(C=C1)C1=NNC(=C1)C(O)=O
540 0.055555556 KCGNTCWMWZJFPM-UHFFFAOYSA-N OC1=NC2=C(C=CC(F)=C2)C11NC2=C(N1)N=CC=C2
541 0.055555556 QRFISNYPNHUZAO-UHFFFAOYSA-N OC1=NC2=C(C=C(F)C=C2)C11NC2=C(N1)N=CC=C2
542 0.055555556 LIRHINFDFZWXPL-UHFFFAOYSA-N N1N=NC(=N1)C1=CC2=CC=CC=C2N2N=NN=C12
543 0.055555556 IFUUUFPSUHAFMN-UHFFFAOYSA-N OC1CCCCC1N1C=C(N=C1N(=O)=O)N(=O)=O
544 0.055555556 ATZLNNCRLCUSCS-UHFFFAOYSA-N OC(CN1CCOC1=O)CN1C=CN=C1N(=O)=O
545 0.055555556 DYOWVHGOABEVDK-UHFFFAOYSA-N FCCCCCCCCCCBr
546 0.055555556 XMLBZKSMGZQELQ-UHFFFAOYSA-N NNC(=O)C1=CC=CC2=C1C1=CC=CC=C1C2=O
547 0.055555556 QPWJNEPTGDWMNC-UHFFFAOYSA-N CC1=C(NC(=O)C2=CC=CC=C2)C(=CC=C1)[N+]([O-])=O
548 0.055555556 ABXKGSXNOJYBBX-UHFFFAOYSA-N CC1=CC=C(C=C1)C(=O)NC1=CC=C(C=C1)[N+]([O-])=O
549 0.055555556 GPDHEUHFSQPHJG-UHFFFAOYSA-N CCCN=C(O)CN1C=C(C=C1N(=O)=O)N(=O)=O
550 0.055555556 SZEGFLHUNYLAOJ-UHFFFAOYSA-N CC1=CC2=C(OCC(=O)N2CCC#N)C=C1
551 0.055555556 CIGFTMGSDQZKKZ-UHFFFAOYSA-N NC1=C(NC(=O)C2=CC=CC=C2)C=CC(=C1)C(O)=O
552 0.055555556 KSPNHTHXZNNMOQ-UHFFFAOYSA-N CN(C(=O)C1=CC=CC=C1)C1=CC(=CC=C1)[N+]([O-])=O
553 0.055555556 ZCWDGFDHXZDMQC-UHFFFAOYSA-N NC1=CC2=C(OC(=O)C(=C2)C2=CC=NC=C2)C=C1
554 0.055555556 UARRJNFUCPNDMI-UHFFFAOYSA-N O=NC(=C(N=O)C1=CC=CC=C1)C1=CC=CC=C1
555 0.055555556 SAGNZOWBDHLCJD-UHFFFAOYSA-N O=C1N=C2C=CC=CN2C(=O)C1C1=CC=CC=C1
556 0.055555556 AWFOOUAPWFZKQK-UHFFFAOYSA-N CC(=O)O[Si](C)(OC(C)=O)C1=CC=CC=C1
557 0.055555556 PMGIURDXCQSFOV-UHFFFAOYSA-N ON(C(=O)C1=CC=CC=C1)C1=CC=C(C=C1)C#N
558 0.055555556 PONXTRASYKQAIS-UHFFFAOYSA-N CCCCCS(=O)(=O)C1=CC=C(C=C1)C(O)=O
559 0.055555556 GOSXWFITYSXKPE-UHFFFAOYSA-N [O-]N1C(=C[N+](=O)C2=CC=CC=C12)C1=CC=CC=C1
560 0.055555556 UGPUSLUMEDJBTH-UHFFFAOYSA-N CN(C(=O)C1=CC=CC=C1)C1=CC=CC=C1[N+]([O-])=O
561 0.055555556 ACTDBYUMAHCONF-UHFFFAOYSA-N CC(C)(C)C1=CC=C(C=C1)S(=O)(=O)CC(O)=O
562 0.055555556 QEPSIRAPSOKGGM-UHFFFAOYSA-N CC1=CC=CC=C1NC(=O)C1=CC=C(C=C1)[N+]([O-])=O
563 0.055555556 QBAYVSXXBZQKOQ-UHFFFAOYSA-N OC(N=C(O)C1=CN=CC=C1)C(=O)C1=CC=CC=C1
564 0.055555556 MUIKTPZMBVNQFQ-UHFFFAOYSA-N [O-][N+](=O)C1=CC=CC(=C1)C1=CC2=CC=CC=C2N1
565 0.055555556 GVQCSFLIUKXELG-UHFFFAOYSA-N NC1=CC=CC=C1NC(=O)C1=CC=CC=C1C(O)=O
566 0.055555556 ZUYBRQWHZZVAHM-UHFFFAOYSA-N NC(CC1=CC=NC2=CC=CC=C12)C(O)=O
567 0.055555556 HCNDKZNEGZASFO-UHFFFAOYSA-N O=C(NC1=CC=CC=C1)OC1=CC=C(C=C1)C#N
568 0.055555556 YZWPSBHRDLVINI-UHFFFAOYSA-N COC(=O)C1=CC=CC=C1\N=C(/O)C1=CN=CC=C1
569 0.055555556 CDAKSXZNAHIKDW-UHFFFAOYSA-N CC1=C(C=C(C=C1)[N+]([O-])=O)N=CC1C=CC=CC1=O
570 0.055555556 ANDXBTMXSNZSNW-UHFFFAOYSA-N FC1=CC2C(C=C1)=NC(=O)C2=NNC1=CC=CC=N1
571 0.055555556 WEKMIMCAEGYNET-UHFFFAOYSA-N COC(=O)C1=CC=CC=C1NC(=O)C1=CC=NC=C1
572 0.055555556 WZLPPEGBGRYQRC-UHFFFAOYSA-N CC1=C(C=C(C=C1)C(O)=NC1=CC=CC=C1)N(=O)=O
573 0.055555556 YPYNLRKJGLENSD-UHFFFAOYSA-N O=C1C=CC=CC1=C1OC(N=N1)C1=CC=CC=C1
574 0.055555556 KHHOJRZXBARJGS-UHFFFAOYSA-N NNC1=CC2=C(C=C1)C(=O)C1=CC=CC=C1C2=O
575 0.055555556 QJVDKENFWZFNAQ-UHFFFAOYSA-N CN1N(C(=O)C=C1C)C1=CC=CC(=C1)C(F)(F)F
576 0.055555556 UQKFYZIRWXQKPU-UHFFFAOYSA-N COC1=CC=C2NC(=NC2=C1O)C1C=CC(=O)C=C1
577 0.055555556 WGXWZOVZLAPYKL-UHFFFAOYSA-N OC1=CC=C(C=C1)C(=O)NN=CC1C=CC(=O)C=C1
578 0.055555556 VNMJGCUDZIBJRR-UHFFFAOYSA-N CC1=CC=C(C=C1)N=CC1C=C(C=CC1=O)[N+]([O-])=O
579 0.055555556 IAIOJCSTRQEGHA-UHFFFAOYSA-N O=C1C=CC(C=C1)=C1OC(N=N1)C1=CC=CC=C1
580 0.055555556 HLFXLGVFYNEAOC-UHFFFAOYSA-N O=C1C=CC(C=C1)C1=NNC(=O)C2=CC=CC=C12
581 0.055555556 UWRRBLDAEWEWRC-UHFFFAOYSA-N NC(=O)C1=CC=CC2=C1NC1=CC=CC=C1C2=O
582 0.055555556 LJISGYZAJWIPKZ-UHFFFAOYSA-N O=C1C=CC(C=C1)C1=NC2=CC=CC=C2C(=O)N1
583 0.055555556 APAZIVOTUNMIEX-UHFFFAOYSA-N CC(O)=NC1=CC=CC=C1C1=CC=CC=C1N(=O)=O
584 0.055555556 HBPPFRYOLNFRAU-UHFFFAOYSA-N COC1=CC=C(OC)C(CC(C#N)C#N)=C1
585 0.055555556 HNKICNKIJBBRSP-UHFFFAOYSA-N CC1=CN2C(C)=NC(=C2N1CC(O)=O)N(=O)=O
586 0.055555556 BGNVVFFDLZQZMT-UHFFFAOYSA-N CC1=C(C=C(C=C1)N=C(O)C1=CC=CC=C1)N(=O)=O
587 0.055555556 MHYKCIBDHXOJRD-UHFFFAOYSA-N CCC(CCCS(C)(=O)=O)CS(C)(=O)=O
588 0.055555556 LWALZNARNMYORP-UHFFFAOYSA-N CC1=C(C=CC=C1)N=CC1C=C(C=CC1=O)[N+]([O-])=O
589 0.055555556 ZBZIATLMFWZOSG-UHFFFAOYSA-N O=C1C=CC=CC1=C1ONC(=N1)C1=CC=CC=C1
590 0.055555556 VDDKWLCHDOJXJM-UHFFFAOYSA-N FC1=CC=CC(Cl)=C1C1CN2CCN=C2C1
591 0.055555556 BDFQFZGYWAZYKL-UHFFFAOYSA-N [O-][N+](=O)C1=CC=CC(C=NCC2=CC=CC=C2)C1=O
592 0.055555556 SHPRUADECKZSMQ-UHFFFAOYSA-N CC1=C(CN2C(=O)C3=CC=CC=C3C2=O)C(C)=NO1
593 0.055555556 PRJHOLWMSCQBDP-UHFFFAOYSA-N CC1=CC=C(C=C1)N=CC1C=CC=C(C1=O)[N+]([O-])=O
594 0.055555556 SEOAGGVELZJAJU-UHFFFAOYSA-N CC1=CC(N=NC2=CC=CC=C2C(O)=O)C(=O)C=C1
595 0.055555556 CKPJXYSLANVIEG-UHFFFAOYSA-N CC(O)=NC1=C(C=C(C=C1)N(=O)=O)C1=CC=CC=C1
596 0.055555556 NBHCOIXHQRCPQV-UHFFFAOYSA-N OC(=O)CCC1=CN(N=C1)C1=CC=CC=C1
597 0.055555556 VFLMYSWXEOLIOB-UHFFFAOYSA-N CCC1=C(C=NN1C1=CC=CC=C1)C(O)=O
598 0.055555556 UEPGMSOIQCDFBZ-UHFFFAOYSA-N CC1=CC=C(NC(=O)C2=CC(=CC=C2)N(=O)=O)C=C1
599 0.055555556 ROUICBNLSUUKKX-UHFFFAOYSA-N CC(O)=NC1=CC=CC=C1C1=CC=C(C=C1)N(=O)=O
600 0.055555556 YHEANHCDSBEURG-UHFFFAOYSA-N CCCN=NC1=CC=C(C=C1[N+]([O-])=O)[N+]([O-])=O
601 0.055555556 BXXVRXJSDVTMJN-UHFFFAOYSA-N O=C(NC1=CC=C(C=C1)C#N)OC1=CC=CC=C1
602 0.055555556 OZNDXSPBYFWFRB-UHFFFAOYSA-N OC(=N)N(C1=CC=CC=C1)C1=CC=CC(=C1)C(O)=O
603 0.054054054 ITMMAMFPIXSFLW-UHFFFAOYSA-N CC(=O)OC(C1OC(O)C(C(C1O)O)O)O
604 0.054054054 HUDMRXOBWIYVMZ-UHFFFAOYSA-N CC1=CC=C(C=C1)S(=O)(=O)OCCCC#C
605 0.054054054 JQIRMQOBKLLWNC-UHFFFAOYSA-N CC(=O)C(C)(C)S(=O)(=O)O[Si](C)(C)C
606 0.054054054 MDCWYYUCLPWJRF-UHFFFAOYSA-N COC1=CC=C(C=C1)S(=O)(=O)CC(C)=CCO
607 0.054054054 NKHVJUPWEORVRW-UHFFFAOYSA-N CC(=O)CC1=CC=C(C=C1)S(=O)(=O)CCCO
608 0.054054054 HGTMWGONPUDGMF-UHFFFAOYSA-N O=C1CCCCC1S(=O)(=O)C1=CC=CC=C1
609 0.054054054 NITMRIAAAKECLS-UHFFFAOYSA-N [O-][N+](=O)C1=CC=C(O1)C=NN1CCCNC1=O
610 0.054054054 WIMAVRBWWVAOSX-UHFFFAOYSA-N COC1C(N)CC(C(C1OP(=O)(O)O)O)N
611 0.054054054 MDCWYYUCLPWJRF-UHFFFAOYSA-N COC1=CC=C(C=C1)S(=O)(=O)CC(C)=CCO
612 0.054054054 QDGLFDWEMOSUOF-UHFFFAOYSA-N CC(C)C(=O)CS(=O)(=O)O[Si](C)(C)C
613 0.054054054 NNMMLTULOQXSLZ-UHFFFAOYSA-N COC1=CC=C(C=C1)N=NC1C=CC(=O)C(=O)C=C1
614 0.054054054 MWJKXRXLMWRULG-UHFFFAOYSA-N O=C(NCC#C)C=NOCC1=CC=CC=C1
615 0.054054054 NCCBFEONVFUKQD-UHFFFAOYSA-N COC(=O)C1=CC=C(C=C1)N=NC1C=CC(=O)C=C1
616 0.054054054 PXDYINAQCQIUDH-UHFFFAOYSA-N CCOC(=O)CS(=O)(=O)C1=C(C)C=C(C)C=C1
617 0.054054054 NFOZZYNVMKQQDZ-UHFFFAOYSA-N NC(=O)NN(CC1=CC2=C(OCO2)C=C1)N=O
618 0.054054054 ZJXRJESWDIWKGV-UHFFFAOYSA-N COC(=O)C1=CC(C=NC2=CN=CC=C2)C=CC1=O
619 0.054054054 RWIFSKNVUQWECS-UHFFFAOYSA-N OCCNc1nc(Cl)nc(n1)NC(C#N)(C)C
620 0.054054054 YRGIPOQNZYYWEC-UHFFFAOYSA-N Oc1ccc(cc1)C(=CN=C(c1cccnc1)O)O
621 0.054054054 PRFKNFOTTASGKA-UHFFFAOYSA-N CC(COS(=O)(=O)C1=CC=C(C)C=C1)C(C)=O
622 0.054054054 HULOFNWEHLIENT-UHFFFAOYSA-N N\C(N[N+]([O-])=O)=N/CC1=CC2=C(OCO2)C=C1
623 0.054054054 QUTUHEVJDPZAPL-UHFFFAOYSA-N CC(=O)C(CS(C)=O)C(=O)C1=CC=CC=C1
624 0.054054054 MWOQIFQQAAFKLB-UHFFFAOYSA-N O=C(C1CCC1)C1=CC=C(S1)C1OCCO1
625 0.052631579 JRTYQLSFJBCNGG-UHFFFAOYSA-N COC1C(OP(=O)(O)O)C(N)CC(C1O)N
626 0.052631579 SATFZFAXBMDKGM-UHFFFAOYSA-N CC(=O)OCCN1C(C=[N+](C)[O-])=NC=C1[N+]([O-])=O
627 0.052631579 WINSNEFVUBMCJY-UHFFFAOYSA-N COC1C(N)CC(C(C1O)OP(=O)(O)O)N
628 0.052631579 OHEBPHKWGCMUNK-UHFFFAOYSA-N OC(=O)C1CCCCC1C(=O)C1=CC=CS1
629 0.052631579 CWMVRLKROLWNAL-UHFFFAOYSA-N COCC(C)OS(=O)(=O)C1=CC=C(C=C)C=C1
630 0.052631579 DYDTYNPWAWAIBW-UHFFFAOYSA-N COC1=CC=C(C=C1)N=NC1C=CC(=O)C(C=O)=C1
631 0.052631579 XBWZRIBMTWLMJZ-UHFFFAOYSA-N CC(=O)C1=CC=C(OCC2COC(C)(C)O2)S1
632 0.052631579 LQRLPXYITVANML-UHFFFAOYSA-N CCOC(=O)C1=CN=NC=C1C(=O)C1=CC=CC=C1
633 0.052631579 FPISGIBQIWVWHX-UHFFFAOYSA-N O=C(NC1=CN=C(CN1)C(=O)C(O)C)NC(=O)O
634 0.052631579 OTGPVFPWARWFIE-UHFFFAOYSA-N COC(=O)CCCCS(=O)(=O)C1=CC=CC=C1
635 0.052631579 DSKYWAQMZQNVEI-UHFFFAOYSA-N CC(O)=NN=C(O)NC1=CC=C(C=C1)N(=O)=O
636 0.052631579 ZETOJMHORNFQDX-UHFFFAOYSA-N NCCOP(=O)(OCC(C(=O)O)N(C)C)O
637 0.052631579 YEQGIVORTJGIPB-UHFFFAOYSA-N CCC(CCl)(COC(N)=O)COC(N)=O
638 0.052631579 XTAMNOHVJDLTHD-UHFFFAOYSA-N O=C1C2CCCCC2C(=O)C2=C1OCCS2
639 0.052631579 KJVAEJQSYIWIMJ-UHFFFAOYSA-N CC1CCC(=O)C1S(=O)(=O)C1=CC=CC=C1
640 0.052631579 PLIXTMQJPJQWCV-UHFFFAOYSA-N COC(=O)C(=C(C)C)S(=O)C1=CC=CC=C1
641 0.052631579 LWMKSJFVYZSRKB-UHFFFAOYSA-N CCOC(=O)C1=CC(C#N)=C2N=C(C)CC=C2C1=O
642 0.052631579 IJLHYEDJTVGAMP-UHFFFAOYSA-N OP(O)(=O)CNCC(=O)N1CCOCC1
643 0.052631579 OLRNDYNRSCMVDO-UHFFFAOYSA-N CCOC(O)=NC(CCl)N=C(O)OCC
644 0.052631579 IZSHELPBGNGSHX-UHFFFAOYSA-N CC1=CC=C(C=C1)C1(O)CC(CS1)C(O)=O
645 0.052631579 RNLOSPFRQHNPEX-UHFFFAOYSA-N OC(=O)CCCCC(=O)SC1=CC=CC=C1
646 0.052631579 ABJISGAJTYFARS-UHFFFAOYSA-N COC(=O)C(C)CS(=O)(=O)C1=CC=C(C)C=C1
647 0.051282051 QVZNPAXKNDLOKT-BQYQJAHWSA-N COc1ccccc1COC(=O)C=CSC
648 0.051282051 CCMOPXGLLCMHIH-UHFFFAOYSA-N O=c1[nH]c(NCC(=O)C(=O)C(O)C)c(c(=O)[nH]1)N
649 0.051282051 WNRMFFCEYVJXRI-UHFFFAOYSA-N CCSC(SCC)C1OCC(O)C1O
650 0.051282051 ARLDVPFTKVYUCH-UHFFFAOYSA-N CC(=O)NC(=C(N)N)C(=O)N(C(=O)O)C
651 0.051282051 JXINYILUWYKJHO-UHFFFAOYSA-N CNC(=O)C(=C(NC(=O)O)N)NC(=O)C
652 0.051282051 GBNRGPOXYKKLGO-UHFFFAOYSA-N CC(O)CN(N=CC1=CC=C(O1)[N+]([O-])=O)C(N)=O
653 0.051282051 ZWJKSCSMVAFZEJ-UHFFFAOYSA-N OC(C(C(CC(=O)O)O)O)C(CC(=O)O)O
654 0.051282051 VKIQIMWABFPHRI-UHFFFAOYSA-N CSC1=CC=CC=C1C(=O)CCCC(O)=O
655 0.051282051 AXQUTPDPWHECKP-UHFFFAOYSA-N OS(=O)(=O)OC1=CC=C(C=C1)C1CCCCC1
656 0.051282051 FAPNXAXLYRYPEE-UHFFFAOYSA-N O=S(=O)(CCC1COCCO1)C1=CC=CC=C1
657 0.051282051 ISPKDSLVVZZSLC-UHFFFAOYSA-N CC1=CC=C(C=C1)C(=O)CC(CS)C(O)=O
658 0.051282051 VXMLIOBLRFPPSZ-UHFFFAOYSA-N CCOC(=O)C1=CC=C(OCCS(C)=O)C=C1
659 0.051282051 YXVDDYAHAFDVIY-UHFFFAOYSA-N CSC1=CC=C(C=C1)C(=O)CCCC(O)=O
660 0.051282051 CDDCQJLMHRHOQD-UHFFFAOYSA-N COC(=O)C(C)(SC1=CC=CC=C1)C(C)=O
661 0.051282051 CQFZNASXAUWUKT-UHFFFAOYSA-N COC(=O)C(=C)CSC1=CC=C(OC)C=C1
662 0.051282051 IZQLWYVNJTUXNP-UHFFFAOYSA-N CCSC(SCC)C(O)C(O)C(O)CO
663 0.051282051 IZQLWYVNJTUXNP-BWZBUEFSSA-N CCSC(SCC)C(O)C(O)C(O)CO
664 0.051282051 VTJKRHGGEBUXNN-UHFFFAOYSA-N FC(F)(F)C1=NCCNC(C1)=C1C=CC=CC1=O
665 0.05 RNBKTBZZAAYREL-UHFFFAOYSA-N OCC(C(C(CC(=O)O)(CC(=O)O)O)O)O
666 0.05 JCHFEPFEKYVYNG-UHFFFAOYSA-N CCCCOC(=O)C1=CC=C(S1)C1OCCO1
667 0.05 WDFPAQJEHQYFBV-UHFFFAOYSA-N CCOC(=O)C(C)(CCC1=CC=CS1)C(O)=O
668 0.05 VHMYGYXDLISIQX-UHFFFAOYSA-N CC(=O)OCCCC(=O)SC1=CC=CC=C1
669 0.05 ZSOLNVZNFCVCJV-UHFFFAOYSA-N CC(C(O)=O)C1=CC=C(C=C1)C1OCCS1
670 0.05 QJWBRHZTVSMLGU-UHFFFAOYSA-N CNC1CC(N)C(C(C1O)OP(=O)(O)O)O
671 0.05 NCSZKCIIHBVVGP-UHFFFAOYSA-N CC1CCOC(=O)C1S(=O)C1=CC=CC=C1
672 0.05 NRTPMMPBICWKDB-UHFFFAOYSA-N COC1=CC=C(SCC2CCC(=O)O2)C=C1
673 0.05 NVJJRPHHXXVGEX-UHFFFAOYSA-N CCOC(=O)CC1(C)OC2=CC=CC=C2S1
674 0.048780488 BNSLROZGBYFBQL-UHFFFAOYSA-N CCSC1=C(OC(C)=O)C=C(C=C1)C(C)=O
675 0.048780488 NPUSVVAWIRPEGC-UHFFFAOYSA-N CC(=O)OCC(O)CS(=O)C1=CC=C(C)C=C1
676 0.048780488 IRZRREQNEMTADS-UHFFFAOYSA-N OCC(C(C(C(C(CO)O)O)(C(=O)O)O)O)O
677 0.048780488 NZMKVFYIRHALFU-UHFFFAOYSA-N COC1=CC(SCC=C)=C(OC)C=C1C=O
678 0.048780488 ULXYXIJMKATDAY-UHFFFAOYSA-N CC(=O)CCSC1=CC=C(OC(C)=O)C=C1
679 0.048780488 GNDIACOESOMQBP-UHFFFAOYSA-N CNC1CC(N)C(C(C1O)O)OP(=O)(O)O
680 0.048780488 BWYFNHNJQBFXIJ-UHFFFAOYSA-N CNC1CC(N)C(C(C1OP(=O)(O)O)O)O
681 0.048780488 QDIUNAOSLLGNKF-UHFFFAOYSA-N OC1=CC=C(C=C1C1CCCCC1)S(O)(=O)=O
682 0.048780488 KTVVHCFXTADVAN-UHFFFAOYSA-N CCCCCSC1CS(=O)(=O)CC1O
683 0.048780488 BNZLUVSZAHOQHC-UHFFFAOYSA-N COC1OC(=O)CC1SCC1=CC=CC=C1
684 0.048780488 HTHJFEBXJXKUHL-UHFFFAOYSA-N CCOC(=O)C(=O)C1=CC=C(SCC)C=C1
685 0.047619048 ABYRDTJTVJYKKH-UHFFFAOYSA-N CNC(=O)NC(=C(C(=O)O)NC(=O)C)N
686 0.047619048 YRAXXSAIKVEZFO-UHFFFAOYSA-N NC(=O)N(CCCO)N=CC1=CC=C(O1)[N+]([O-])=O
687 0.047619048 BMXSGSLKDDOBKQ-UHFFFAOYSA-N COC(=O)CSCC(=O)C1=CC=CC=C1C
688 0.047619048 SPUUEXVZSDWXQO-UHFFFAOYSA-N CCOC(=O)C1=CSC(CCOC(C)=O)=C1C
689 0.047619048 HGXMTPLNAGECMI-UHFFFAOYSA-N COC(=O)CCC(=O)CSC1=CC=CC=C1
690 0.047619048 AWIKYGDANRDGHJ-UHFFFAOYSA-N O=CCc1ccc(cc1)SC(C(=O)O)(C)C
691 0.046511628 CWQPKFWGOIESHG-UHFFFAOYSA-N CCSC1=CC=C(C=C1)C(=O)CCC(O)=O
692 0.045454545 DAAWKPQXNOPZDP-UHFFFAOYSA-N CSCCOC1=CC=C(OCC(O)C=O)C=C1
693 0.045454545 BFKGABFIQPVERW-UHFFFAOYSA-N COC(=O)CSCC(=O)CC1=CC=CC=C1
694 0.045454545 ZQWOQHUSJISAFN-UHFFFAOYSA-N OCC(=O)C(C(C(CC(=O)O)(CO)O)O)O
695 0.045454545 VGOCJVGODBWOBW-UHFFFAOYSA-N CCOC(=O)CSCC(=O)C1=CC=CC=C1
696 0.044444444 BFASPVRRKHNNNP-UHFFFAOYSA-N CCCCCS(=O)C1CCS(=O)(=O)C1
697 0.044444444 IKMLCGBTNTVFAR-UHFFFAOYSA-N COC(=O)C1=CC=C(CCSCC=O)C=C1
698 0.043478261 NGYNNRPZFOWICF-UHFFFAOYSA-N NC(=CNC(=O)C)NC(=O)N(C(=O)O)C
699 0.043478261 ZJFPTXMXZZTODX-UHFFFAOYSA-N CCCC(=CCl)CC=CCCC(=O)O
700 0.043478261 ZJFPTXMXZZTODX-SCPMJEMWSA-N CCCC(=C/Cl)CC=CCCC(=O)O
701 0.043478261 FUEIIGDCEYZDQU-UHFFFAOYSA-N OCC(C(C(C(CC(=O)O)(C=O)O)O)O)O
702 0.042553191 XNAODHCURGAWCN-UHFFFAOYSA-N CCOC(=O)CCSC(=O)C1=CC=CC=C1
703 0.042553191 VYCRKBKQMZVNIA-UHFFFAOYSA-N CCOP(=O)(OCC)N=NCC(=O)OC
704 0.039215686 WALIQWVAZLCJJE-UHFFFAOYSA-N CC1SCCOC(=O)C1(O)C1=CC=CC=C1
705 0 RGYCCBLTSWHXIS-UHFFFAOYSA-N OC(=O)c1cncn1C(c1ccccc1)C
706 0 KZJVHKRQBQNMKN-UHFFFAOYSA-N NC(C(=O)OP(=O)(O)O)CC1CC1=C
707 0 SYKPGVBUVHHCRE-UHFFFAOYSA-N CCNC(=O)NC(=O)C(=NOC)C(=O)N
708 0 YBGVAFDACPTBEA-BUHFOSPRSA-N OC1C=CC=CC1(O)/N=N/c1ccccc1
709 0 PTKZVHKQWRXYRS-UHFFFAOYSA-N OC1C=CC=C(C1O)N=Nc1ccccc1
710 0 XAMUVBXUKPXFMN-UHFFFAOYSA-N OC1C=CC(=CC1O)N=Nc1ccccc1
711 0 MBGRAWPFVACGAQ-UHFFFAOYSA-N BrC1CC=C(C2(C1(C)C)CCCC2)C
712 0 PUEDDPCUCPRQNY-ZYUZMQFOSA-O C1=CC(=C[N+](=C1)[C@H]2[C@@H]([C@@H]([C@H](O2)CO)O)O)C(=O)O
713 0 XIBCEPJWUVJGGS-UHFFFAOYSA-N COC1=CC=C(C=C1)N1N=C(C)C=CC1=O
714 0 WNAQOLSMVPFGTE-UHFFFAOYSA-N CC1=NC2=C(C=CC=C2)N1CC1=CC=C(Cl)C=C1
715 0 GOCBHPRBDLTXHP-UHFFFAOYSA-N NNC1=NN=C(C=C1)N1N=CC(C#N)=C1N
716 0 GHTOJJBGIFZDAT-UHFFFAOYSA-N NNC1=NC(=CN=N1)C1=CC(Cl)=CC=C1
717 0 VCOVYIZDTWXVSB-UHFFFAOYSA-N NC1=NC(NC2=CC(Cl)=CC=C2)=NC=N1
718 0 UAJYHLZAJDSTDC-UHFFFAOYSA-N C1OB(OCP1C1=CC=CC=C1)C1=CC=CC=C1
719 0 DOTNQIPIURWNFJ-UHFFFAOYSA-N COC(=O)C1=CN=CN1CC1=CC=CC=C1
720 0 OASOEAALGPCUMN-UHFFFAOYSA-N [O-]N1C2=CC=CC=C2COCC2=CC=CC=C2[N+]1=O
721 0 GPXWQIAEPNQCHW-UHFFFAOYSA-N O=C(NNCc1ccccc1)c1ccco1
722 0 PNIDHOSYWQMICN-UHFFFAOYSA-N COC1=NS(=O)(=O)N(C(C)C)C(=O)N1
723 0 NZVLXAJRSMBVMZ-UHFFFAOYSA-N NC(=O)C1=C(OC(=O)C2=CC=CO2)N=CN1
724 0 GAJTVJLFWMPWPF-UHFFFAOYSA-N NC(=O)C1=C(OC(=O)C2=COC=C2)N=CN1
725 0 OMWMVXLMZPYUHG-UHFFFAOYSA-N COC1=C(O[Si](C)(OC)OC)C=CC(C=O)=C1
726 0 WGYSHJFJTBXEAI-UHFFFAOYSA-N NC(N=O)c1cc2c(cccc2o1)[N+]([O-])=O
727 0 APZCRDZGCWPVMJ-UHFFFAOYSA-N NC(N=O)c1cc2cc(ccc2o1)[N+]([O-])=O
728 0 YRZQHIVOIFJEEE-UHFFFAOYSA-N NC1=NC=NC(NC2=CC=C(Cl)C=C2)=N1
729 0 QFYZFYDOEJZMDX-UHFFFAOYSA-N CN1N(C(=O)C(C=O)=C1C)C1=CC=CC=C1
730 0 QKYIRRJQBMABBP-UHFFFAOYSA-N NC1=NC(=O)C2=C(N1)N=CN2CCNCCCl
731 0 ZHMAVICRSKFCFD-UHFFFAOYSA-N NC1=NC(=NC(N)=N1)C1=CC=C(Cl)C=C1
732 0 GTWWCOHKWIABRU-UHFFFAOYSA-N NC1=NC(NC2=CC=CC=C2)=NC(Cl)=N1
733 0 JCLXEUOVWBFELI-UHFFFAOYSA-N COC1=C(OC)C=C(C=C1)C(CC#N)C#N
734 0 ZXESWECZHDRMGL-UHFFFAOYSA-N CCOC(=O)C1=CC(N)=NC2=CC=CC=C12
735 0 PYJODOKGZLMNFM-UHFFFAOYSA-N CC1=NC1C1=CC=C(C=C1[N+]([O-])=O)[N+]([O-])=O
736 0 LMKRSLXIKOQLMK-UHFFFAOYSA-N CN1C=NC2=C1N=CN=C2SCC1=CC=CC=C1
737 0 YNHQGNHVHHZPTA-UHFFFAOYSA-N CC1=CN(CC2=CC=CC=C2)C(=O)NC1=O
738 0 WJAKFHVJMXOMLM-UHFFFAOYSA-N CCCCC(S(=O)(=O)CC)S(=O)(=O)CC
739 0 BQUUXGPEWAUSLS-UHFFFAOYSA-N CCOC(=O)C1=C(C=NN1)C1=CC=CC=C1
740 0 JNETWBWHRKUXBF-UHFFFAOYSA-N CCOC(=O)C(C=NC1=CC=CC=C1)C#N
741 0 CJZDDUFLNSBBTF-UHFFFAOYSA-N [H]C12OC([H])(C=C1)C1C2C(=O)N(NC2=CC=CC=C2)C1=O
742 0 ONKVSFPEKBQJSL-UHFFFAOYSA-N CN(C)C1=CC=C(C=C1)N=C1OC(=O)C=C1
743 0 LGLNTUFPPXPHKF-UHFFFAOYSA-N CC1=C(C)C(N=C=O)=C(C)C(C)=C1N=C=O
744 0 XVVQBWZPPNKESG-UHFFFAOYSA-N O=C=NC1=CC=CC2=C1C(=O)C1=CC=CC=C21
745 0 IROFVXNXPDWNEU-UHFFFAOYSA-N [O-][N+](=O)C1=CC2=C(NC3=C2CCCC3)C=C1
746 0 IPXGUHRVSUTXKJ-UHFFFAOYSA-N COC1=CC(NC(C)=O)=C2N=CC=CC2=C1
747 0 PHAFSNGPAABGOE-UHFFFAOYSA-N CC1=NC=C(OCC2=CC=CC=C2)C(=O)N1
748 0 UOFGSWVZMUXXIY-UHFFFAOYSA-N S=C(NNC1=CC=CC=C1)N=NC1=CC=CC=C1
749 0 VQUHZNMTQIYVKF-UHFFFAOYSA-N [O-][N+](=O)C1=CC(=CC=C1)C1NCC2=CC=CC=C2O1
750 0 VTWSVSQLRSMHDM-UHFFFAOYSA-N CCOC(=O)C1=CC2=CC=CC=C2N=C1N
751 0 ZOSWHYDIRHPHTH-UHFFFAOYSA-N O=C1CC(N2CC2)C(=O)N1C1=CC=CC=C1
752 0 LOBWCQHOTRNRNX-UHFFFAOYSA-N O=C1NC(=O)C(CCC2=CC=CC=C2)C=N1
753 0 BYEBJQUBPOBKQV-UHFFFAOYSA-N CC(NC1=CC=CC=C1)(C#N)C1=CC=C(Cl)C=C1
754 0 BWQCDAAWFZZABM-UHFFFAOYSA-N OC(CCl)COC1(CCCCC1)C#C
755 0 CTKACORQPVVYIO-UHFFFAOYSA-N COC1=CC2=CC=CC=C2C=C1C(=O)NN
756 0 ITOCIRIGKGMWME-UHFFFAOYSA-N COC1=CC(CC#N)=C(OC)C=C1CC#N
757 0 ZMHUEAMCYABSGX-UHFFFAOYSA-N CCC1(C)N2N1C(=O)C1=CC=CC=C1C2=O
758 0 JKLKQPLDFJAHLT-UHFFFAOYSA-N CN1C=C(CC2=CC=CC=C2)C(=O)NC1=O
759 0 DJYZCQZAMVKSHF-UHFFFAOYSA-N O=C(NCC1=CC=CO1)NC1=CC=CC=C1
760 0 QBLXLPLVBAYDMX-UHFFFAOYSA-N NC1=NC(=NC(N)=N1)C1=CC(Cl)=CC=C1
761 0 YNTWBOLDKKUGRR-UHFFFAOYSA-N CC1=CC=C(CC2=NC(=O)NC(=O)C2)C=C1
762 0 PDCPXLXUMIEZNP-UHFFFAOYSA-N CC1=NC(=O)N(CC2=CC=CC=C2)C(=O)C1
763 0 LXRVJHIISSYWEJ-UHFFFAOYSA-N CC1=CC(=O)NC(=O)N1CC1=CC=CC=C1
764 0 GNDRMHIJFTWSTQ-UHFFFAOYSA-N CNS(=O)(=O)CCC1NC(=O)NC1=O
765 0 YPCNDGPUJSVBIV-UHFFFAOYSA-N NC1=CC(O)=C(C=C1)C1=C(O)C=C(N)C=C1
766 0 AARPULVGYRPHNR-UHFFFAOYSA-N COCN1C=CN=C1C(=O)C1=CC=CC=C1
767 0 CQMVLBYCLXEGDD-UHFFFAOYSA-N NC1=CC(=CC=C1[N+]([O-])=O)C(CC(=O)NO)NO
768 0 QRSNXSBLCFHZGG-UHFFFAOYSA-N O=C1NC(=O)C2(CCCC2)C2=C1C=NC=C2
769 0 WSOKXGNSPPZCRR-UHFFFAOYSA-N O=C1CC(CCC2=CC=CC=C2)=NC(=O)N1
770 0 WJVQEAWVMALXHH-UHFFFAOYSA-N OC1=CC=CC2=C1N=CCN(CC=C)C2=O
771 0 DNPWJOXYHIVFAS-UHFFFAOYSA-N CC1=CC2=C(C=C1)N(CC1=CC=CC=C1)C(Cl)=N2
772 0 FHGRKWZRKJMSFG-UHFFFAOYSA-N O=C1C2CCCN2C(=O)N1C1=CC=CC=C1
773 0 XZRVOYYXNZTWAD-UHFFFAOYSA-N COC1=CC2=C(NC=NC2=O)C(=C1)[N+]([O-])=O
774 0 RBJAGGRZVQQUKX-UHFFFAOYSA-N O=CNC1=CC=C(OC2=CC=C(NC=O)C=C2)C=C1
775 0 WPOYNOWTVDSTTE-UHFFFAOYSA-N Oc1cc2[nH]c3c(c2cc1O)CCN=C3C
776 0 BPDCIDUBPNEWKU-UHFFFAOYSA-N O=C(N1CC1)C1=CC(=CC=C1)C(=O)N1CC1
777 0 BEUYIVGNCAFWAK-UHFFFAOYSA-N CC(=O)CC1=NC2=C(NC(=O)C1)C=CC=C2
778 0 CXZXLLVNQYUMAW-UHFFFAOYSA-N CN(C)C1=CC=C(C=C(C#N)C(O)=O)C=C1
779 0 DUNJTZWVWZSEKK-UHFFFAOYSA-N CC12CC3(C)CC(C)(C1)CC(Br)(C2)C3
780 0 JXJRCFOGAIXRCU-UHFFFAOYSA-N CC1=CC=C(C)N1C1=CC=C(C=C1)[N+]([O-])=O
781 0 LQEMQGRMLUUWAW-UHFFFAOYSA-N CC(=O)C1C(C)=NN(C1=O)C1=CC=CC=C1
782 0 YIYGATPLOFBSGV-UHFFFAOYSA-N CC1=CC=C(CSC2=NC=NC3=C2NC=N3)C=C1
783 0 XJVBAQUTZZPTRW-UHFFFAOYSA-N CC1=CC(CSC2=NC=NC3=C2NC=N3)=CC=C1
784 0 ZSISWONFONJBBH-UHFFFAOYSA-N CC1=CC=CC=C1CSC1=NC=NC2=C1NC=N2
785 0 LUBXJXHPNMMIBQ-UHFFFAOYSA-N CC1=C(C)C=C(SC2=NC=NC3=C2NC=N3)C=C1
786 0 UVGMUTZEXNFVQH-UHFFFAOYSA-N CC1=CC(SC2=NC=NC3=C2NC=N3)=CC(C)=C1
787 0 DYQQZYNWKINORK-UHFFFAOYSA-N CC1=CC=CC(C)=C1SC1=NC=NC2=C1NC=N2
788 0 VMDKIBNXFJICGE-UHFFFAOYSA-N CC1=CC(SC2=NC=NC3=C2NC=N3)=C(C)C=C1
789 0 JPDVHPANJIDEHD-UHFFFAOYSA-N CCOC(=O)C1=CNC=C1C1=CC=NC=C1
790 0 LQEMQGRMLUUWAW-UHFFFAOYSA-N CC(=O)C1C(C)=NN(C1=O)C1=CC=CC=C1
791 0 UGZFMOUIJAVIJS-UHFFFAOYSA-N OC1CCC2CCC(C2C1)C(=O)CCl
792 0 RPJCZVIYUCJOSA-UHFFFAOYSA-N CC1=C(C)C(C#N=O)=C(C)C(C)=C1C#N=O
793 0 AGHNWNVAYJLSSD-UHFFFAOYSA-N CC(=O)N1C=CN(C(C)=O)C2=CC=CC=C12
794 0 NOBDBRIQWKXDMC-UHFFFAOYSA-N OC1=C(CN=NC(=O)C2=C(O)C=CC=C2)C=CC=C1
795 0 MXBNEEHQIDLPLQ-UHFFFAOYSA-N O=C1NC2=CC=CC=C2C(=O)N2CCCC12
796 0 SOLREEWSDPFJCI-UHFFFAOYSA-N CC1=CC(=O)N(CC2=CC=CC=C2)NC1=O
797 0 AIEZSIAPQGBFRC-UHFFFAOYSA-N ClCC1=NC2=CC=CC=C2N1CC1=CC=CC=C1
798 0 PZQQPQTYRCAABP-UHFFFAOYSA-N [O-][N+]1=CC=C(CCC2=CC=[N+]([O-])C=C2)C=C1
799 0 IRZHLIWGVQPMHU-UHFFFAOYSA-N CCOC(=O)C1=NC2=CC=CC=C2N=C1C
800 0 GUEOZAGOESGONU-UHFFFAOYSA-N CCOC(=O)NC1=NC=CC2=CC=CC=C12
801 0 VCGOEBQQKCPKEN-UHFFFAOYSA-N C(CC1=CC=CC=C1)SC1=NC=NC2=C1NC=N2
802 0 WWBMBSSKMPMTRW-UHFFFAOYSA-N CN(C)C1=CC=CC2=C1C(=CC=C2)[N+]([O-])=O
803 0 YPMNUMFCLRBFHC-UHFFFAOYSA-N CC1=C(C=O)C2=CC=CC=C2N1CC(N)=O
804 0 PJTOQULKVMWVLW-UHFFFAOYSA-N CCOC1=CC(=O)NC(=N1)C1=CC=CC=C1
805 0 RRWPHOVAKCTEFC-UHFFFAOYSA-N O=C(CC1=NCCNC1=O)C1=CC=CC=C1
806 0 AEFXLAXVBBGXHM-UHFFFAOYSA-N CN(C)C=NC1=CC(=CC=C1)C(F)(F)F
807 0 YZVUPMIJNADPAB-UHFFFAOYSA-N CC1=NN(C(C)=C1)C1=CC=CC(=C1)C(O)=O
808 0 LPYTYYLNGJGJGW-UHFFFAOYSA-N CC1=NN(C(C)=C1C(O)=O)C1=CC=CC=C1
809 0 KZLDGFZCFRXUIB-UHFFFAOYSA-N NC1=C(O)C=CC(=C1)C1=CC(N)=C(O)C=C1
810 0 GDXDXELDYZVNBJ-UHFFFAOYSA-N ClC1=CC=C(C=C1)N1CCC(=N1)C1=CC=CC=C1
811 0 DPFZVPUIRPFXCQ-UHFFFAOYSA-N NC1=NON=C1C(=O)OCC(=O)N1CCOCC1
812 0 MBUHKGWMCRLFTD-UHFFFAOYSA-N O=CC1=CC=C(OCC(=O)NC2=CC=CC=N2)C=C1
813 0 LXNGKWBJIIXNBD-UHFFFAOYSA-N CC1=NN(C(C)=C1)C1=CC=C(C=C1)C(O)=O
814 0 QSMAUHGVXYUJKN-UHFFFAOYSA-N NNC(=O)COC1=CC2=CC=CC=C2C=C1
815 0 PLYHRLDIWQEXBD-UHFFFAOYSA-N NNC(=O)COC1=CC=CC2=CC=CC=C12
816 0 AYKDFJSSVGWNPY-UHFFFAOYSA-N CC1=CC=C(C=C1)C1=CSC2=NC=NC(NN)=C12
817 0 KYIFBTMTQXRRCU-UHFFFAOYSA-N CC1=C(NC(=O)C2=CC=CO2)C=CC(N)=C1
818 0 DRKGVTRICWHXPE-UHFFFAOYSA-N O=C1OC2=C(C=C1C#N)C1=CC=CC=C1C=C2
819 0 MZXBOWPVJDFSKP-UHFFFAOYSA-N COC1=CC(OC2=NC=C(N)C=C2)=CC=C1
820 0 ZDNUPMSZKVCETJ-UHFFFAOYSA-N C1CN=C(O1)C1=CC=C(C=C1)C1=NCCO1
821 0 QABZRJJIDFDUTP-UHFFFAOYSA-N COC(=O)C1=C(C)N(N=C1)C1=CC=CC=C1
822 0 NPNXPNFLITYXQW-UHFFFAOYSA-N CCOC(=O)NC1=CC=CC2=C1N=CC=C2
823 0 RUHBCAVHAVRLGK-UHFFFAOYSA-N NC1=CC=CC=C1C(=O)NCC1=CC=CO1
824 0 OBQXIUWONSOVRH-UHFFFAOYSA-N COC1=CC=CC=C1OC1=NC=C(N)C=C1
825 0 DOVDTYSRSMBZJO-UHFFFAOYSA-N CN(C)C(=O)C1=CC(F)=C(F)C(F)=C1F
826 0 DRGHAOHHGOVDIU-UHFFFAOYSA-N CC1=C(C)C=C(C=C1)N1NC(=O)C=CC1=O
827 0 RPJVBEMJTHHQFC-UHFFFAOYSA-N CC(=O)C1=CN(CC(N)=O)C2=CC=CC=C12
828 0 XASGEICHPWXWJC-UHFFFAOYSA-N CN1C(C)=C(C=C[N+]([O-])=O)C2=CC=CC=C12
829 0 ICKANMWZUHUKRF-UHFFFAOYSA-N CC1=C(NC(=O)C2=CC=CO2)C=C(N)C=C1
830 0 MZSTUEANQBHBNG-UHFFFAOYSA-N COC(=O)C1=CC(=CC2=C1NN=C2)[N+]([O-])=O
831 0 UABZXMAUPKBULM-UHFFFAOYSA-N CCOC(=O)C1=CN=C(N1)C1=CC=CC=C1
832 0 QQBASWCUEOBWNQ-UHFFFAOYSA-N COC(=O)C1=CC(=NN1)C1=CC=C(C)C=C1
833 0 ZKLPJDPHUWEVGT-UHFFFAOYSA-N CN1N(C(=O)C(C)=C1C=O)C1=CC=CC=C1
834 0 MHURYDGYNFLMSP-UHFFFAOYSA-N CSC1=NC(=NC(N)=C1C#N)C1=CC=C(C)C=C1
835 0 IMEVSAIFJKKDAP-UHFFFAOYSA-N COC1=CC(=NC=C1)C1=NC=CC(OC)=C1
836 0 HWGGAVMRVSXBDU-UHFFFAOYSA-N COCC1=NC(=NC(=O)C1)C1=CC=CC=C1
837 0 KDEDFYIELMSARI-UHFFFAOYSA-N C(COC1=CC=CC=N1)OC1=CC=CC=N1
838 0 WXJHBMDJCMGNBU-UHFFFAOYSA-N ClC1=CC2=C(NC=C2CCC2=CC=NC=C2)C=C1
839 0 YLLKMSOYYAPTFG-UHFFFAOYSA-N CC1=C(C=NN1C1=CC=C(C)C=C1)C(O)=O
840 0 LKRSFZWSZCSMOZ-UHFFFAOYSA-N CC1=NN(C(=C1)C(O)=O)C1=CC=C(C)C=C1
841 0 LTPVMKDDNQWFOG-UHFFFAOYSA-N CC1=NN(C(C)=C1)C1=CC=CC=C1C(O)=O
842 0 UFFBYIGPCGICNB-UHFFFAOYSA-N CNC1=C(C=C(C=N1)C(F)(F)F)[N+]([O-])=O
843 0 SYBPJZRAGTVHTN-UHFFFAOYSA-N COC1=CC=C(C=C1)N1N=CC(C=O)=C1C
844 0 ZAECUUMNEFZBLG-UHFFFAOYSA-N CC1=C(C=NN1C1=CC=CC=C1C)C(O)=O
845 0 QXMFUFRHVBUTJM-UHFFFAOYSA-N COC1=CC=C(C(N)N=O)C2=CC=CC=C12
846 0 HJLNKGPHCMMHMO-UHFFFAOYSA-N COC1=CC=C(OC2=NC=C(N)C=C2)C=C1
847 0 KGSYQKFMWVMRRU-UHFFFAOYSA-N CC1=CC=C(C)N1C1=CC(=CC=C1)[N+]([O-])=O
848 0 QJQMINFLRJGFDC-UHFFFAOYSA-N COC(=O)C1=CN=C(N)N=C1C(F)(F)F
849 0 ALUOASGQSDIGDA-UHFFFAOYSA-N CCSC1=CC=C(C[N+](C)(C)C)S1
850 0 RNZFHXNLEHIXBN-UHFFFAOYSA-N O=C(NC1=CC=NC=C1)C1COC2=CC=CC=C2O1
851 0 HMWIIHIOSBESMH-UHFFFAOYSA-N COC(=O)C1=CC=C(CN2C=CN=C2)C=C1
852 0 ZYWPUGVZOQIIMG-UHFFFAOYSA-N CCOC(=O)C1=C(C)N=C2N=CC=CC2=C1
853 0 KMRWHUTWDUSJQE-UHFFFAOYSA-N NC(=S)N=NC(C1=CC=CC=C1)C1=CC=CC=N1
854 0 IYLOMHHYFYUDKZ-UHFFFAOYSA-N CN1C(=O)C(=O)NC2=C1C=CC(=C2)[N+]([O-])=O
855 0 YOKSDRRXVHJTJX-UHFFFAOYSA-N CCOC(=O)NC1=NC2=CC=CC=C2C=C1
856 0 WJBJSMUUWDXKBR-UHFFFAOYSA-N NNC1=C(C=C(C=C1)C(F)(F)F)[N+]([O-])=O
857 0 JIXJYMHMTOXPDZ-UHFFFAOYSA-N CCCOC(C)N1C=C(F)C(=O)NC1=O
858 0 DCKOQOHEZADEJX-UHFFFAOYSA-N CNC(=O)C1=C(C)ON=C1C1=CC=CC=C1
859 0 ANLABNUUYWRCRP-UHFFFAOYSA-N [O-][N+](=O)C1=CC=C(C=C1)C1(CCCC1)C#N
860 0 AEMBVGHNFNGVEC-UHFFFAOYSA-N [O-][N+]1=CC=CC=C1CCC1=CC=CC=[N+]1[O-]
861 0 IEJDBXDYSPBDTO-UHFFFAOYSA-N CCOC(=O)C1=C(N)C2=CC=CC=C2N=C1
862 0 FDHGIPHZIMTTQC-UHFFFAOYSA-N CC(=CC1=C(C)NC2=CC=CC=C12)[N+]([O-])=O
863 0 XMBWDPDKBLQESI-UHFFFAOYSA-N CC(SC1=NC=NC2=C1NC=N2)C1=CC=CC=C1
864 0 ISFYSSKABXOEHO-UHFFFAOYSA-N ClC1=CC=C(C=C1)C1CC(N=N1)C1=CC=CC=C1
865 0 KWTGUBIXDKCLIY-UHFFFAOYSA-N C(CN=CC1=CC=CO1)N=CC1=CC=CO1
866 0 JNETWBWHRKUXBF-UHFFFAOYSA-N CCOC(=O)C(C=NC1=CC=CC=C1)C#N
867 0 PBQXPPBUIBHCIZ-UHFFFAOYSA-N CC(C)(CC1=CC=C(C=C1)N=C=O)N=C=O
868 0 QZZAQLMQIBMMNA-UHFFFAOYSA-N COC1=CC(OC)=NC(=N1)C1=CC=CC=C1
869 0 NXSDVXXMFNZITI-UHFFFAOYSA-N [O-][N+](=O)C1=CC=C(C=C1)N1C(=O)CNC1=O
870 0 IDYSXFOMMWKZLD-UHFFFAOYSA-N CCS(=O)(=O)CCCCCS(=O)(=O)CC
871 0 AHVNPEWVKSASMS-UHFFFAOYSA-N FC1=CC=C(C=C1)C1=CC=C(O1)C=NN1C=NN=C1
872 0 PZOQQSOZRVZCMC-UHFFFAOYSA-N CC1=CC=C(C=C1)S(=O)(=O)OCC1(C)COC1
873 0 ISNCYRUMQWZPOX-UHFFFAOYSA-N C(SCC1=C2NC=NC2=NC=N1)C1=CC=CC=C1
874 0 AGKQFBXNWZXORY-UHFFFAOYSA-N CC1(NC(=O)NC1=O)C=CC1=CC=CC=C1
875 0 HNQSUSPWELMLBU-UHFFFAOYSA-N CCOC(=O)C1=NN(C=C1)C1=CC=CC=C1
876 0 RIDCTNJRFMAYQU-UHFFFAOYSA-N CCOC(=O)C1=CC=NN1C1=CC=CC=C1
877 0 CPKBJKXARZAXNF-UHFFFAOYSA-N COC1=NC(=NC(C)=C1)C1C=CC=CC1=O
878 0 VPJRVYSNBDFFBA-UHFFFAOYSA-N S=C(NC1=CC=CC=C1)N=NCC1=CC=NC=C1
879 0 ZJNCXJJKVSXLAZ-UHFFFAOYSA-N COC1=CC=C(C=C1)N1C=CC=C1CN=O
880 0 OFDFZDSOQYARRT-UHFFFAOYSA-N NC(=S)C1=NC(CN=NC2=CC=CC=C2)=CC=C1
881 0 MIOGVJGMCCMOBS-UHFFFAOYSA-N NC1=NC(N=CC2=CC=CC=C2Cl)=NN1
882 0 ILSSELQOYSUBGG-UHFFFAOYSA-N CCOC(=O)C1=CN=C2C=C(N)C=CC2=C1
883 0 QDRPOPKDBASSCU-UHFFFAOYSA-N C1COC(O1)C1=CC(=CC=C1)N1C=CN=C1
884 0 ASVZOQBOYOYARS-UHFFFAOYSA-N C1COC(O1)C1=CC=C(C=C1)N1C=CN=C1
885 0 IEWIUGSDRGHTCW-UHFFFAOYSA-N CC(=O)NC1=CC(=C(F)C=C1)C(F)(F)F
886 0 XBJGMURQLPWXOC-UHFFFAOYSA-N COC(=O)C1=C(C=NN1C)C1=CC=CC=C1
887 0 OIJKWHSNBQFGHC-UHFFFAOYSA-N COC(=O)C1=CC2=C(C=NN2)C(=C1)[N+]([O-])=O
888 0 HOJSKHUYDHPZKX-UHFFFAOYSA-N COC(=O)C1=C2C=NNC2=CC(=C1)[N+]([O-])=O
889 0 CTCIUZFLHYEPHX-UHFFFAOYSA-N OC(=O)CN1C(=NC2=CC=CC=C12)C1CC1
890 0 HHBKIUYSLZZLSB-UHFFFAOYSA-N CC1=C(C=C2C(NC=C2C(O)=O)=N1)[N+]([O-])=O
891 0 HFVPVBUGMTYFIU-UHFFFAOYSA-N COC1=CC2=NNC(C=O)=C2C(=C1)[N+]([O-])=O
892 0 FIRIMTBYWXEQCP-UHFFFAOYSA-N COC1=CC=C(C=C1)C1=CC=C(O1)C(N)=N
893 0 SHLYGCSYYWXLCO-UHFFFAOYSA-N O=C1CCN(CC1)C1=NC2=CC=CC=C2O1
894 0 MBAVNHIXRPPZHB-UHFFFAOYSA-N COC(=O)C1=C(C)NN=C1C1=CC=CC=C1
895 0 RZCMGKXPQSNVRP-UHFFFAOYSA-N COC1=CC2=C(C=C1)N(C)C(=O)C1=C(O2)N=CC=C1
896 0 ZPKLQDKQGVSJST-UHFFFAOYSA-N COC1=C(C=CC(C=O)=C1)N1C=NC(C)=C1
897 0 PGMYSSDXHWIJPK-UHFFFAOYSA-N COC1=CC=C(C=C1)N1C=C(C=N1)C(C)=O
898 0 ZEVZEQYTJIGCNE-UHFFFAOYSA-N COC1=CC=CC(=C1)N1C=C(C=N1)C(C)=O
899 0 DWNLGWZAVQITML-UHFFFAOYSA-N COC1=CC=CC=C1N1C=C(C=N1)C(C)=O
900 0 YADGEBIPVNFCPQ-UHFFFAOYSA-N NC1=C(C=C(F)C=C1)C1=NN=C(O1)C1=CC=NC=C1
901 0 JXZSKUXJSZZMON-UHFFFAOYSA-N CCOC(=O)C1=CC=C(C=C1)N1C=CN=C1
902 0 HXIXRAYUQHCHCI-UHFFFAOYSA-N C[N+]1=CC=C(SCC2=CC=CC=C2)C=C1
903 0 SQZONLYFBTWFMN-UHFFFAOYSA-N COC1=CC(=O)C=CC1C1=NC(N)=CC=C1
904 0 FNWXIEDNCPOANK-UHFFFAOYSA-N COC1=C2NC=C(CC#N)C2=C(OC)C=C1
905 0 ANYOBZHUAQKVMZ-UHFFFAOYSA-N CNCC1=C2N=CC=CC2=C(C=C1)C(O)=O
906 0 MECFZMGPVLWYLK-UHFFFAOYSA-N CCC1COC(=O)N1C1=CC=C(C=C1)C#N
907 0 XJFJODZGHDFFQX-UHFFFAOYSA-N CCC1COC(=O)N1C1=CC=CC=C1C#N
908 0 WWCIKRATXUMSLS-UHFFFAOYSA-N COC(=O)C1=CC2=CC(=CN=C2N1)[N+]([O-])=O
909 0 GVVYSUNKTNLDTP-UHFFFAOYSA-N COC1=CC=CC2=C1C(=O)N1CCCC1=N2
910 0 IENKOGKMFFBZEB-UHFFFAOYSA-N CC1=NN(C(=O)C2=CC=CC=C2C)C(=O)C1
911 0 OIBAGMVKMXOVKD-UHFFFAOYSA-N CC1=CC2=C(C=C1C)N=C(N2)C1=CC=CC=C1Cl
912 0 GLGYJXDKOKYSSS-UHFFFAOYSA-N CC1=CC(C)=C2N=CC(C(O)=O)=C(N)C2=C1
913 0 AXLUIXIRFSJARE-UHFFFAOYSA-N NC1=NN=C(S1)C1=CC=C(C=C1)B(O)O
914 0 PARGTJDYVRRGDB-UHFFFAOYSA-N NC1=CC=CC(=C1O)C1=C(O)C(N)=CC=C1
915 0 JNNBRRYYPIWEPV-UHFFFAOYSA-N CC12CCC3=CC(=O)C=CC3C1=NNC2=O
916 0 QTABVXHJMRYTNA-UHFFFAOYSA-N C[N+]1=CC=CC=C1SCC1=CC=CC=C1
917 0 UKGRWBQGCXHUBH-UHFFFAOYSA-N O=C1N=C(N=C2CCCCC12)C1=CC=CO1
918 0 QFSKCMUNRSFHAI-UHFFFAOYSA-N CC1=C[N+](=O)C(C)=C(N1[O-])C1=CC=CC=C1
919 0 RLTVQTBCVWIEPZ-UHFFFAOYSA-N CC1=CC=CC(C)=C1NC(=O)C1=CC=NO1
920 0 SHPYWJWNSQQYRS-UHFFFAOYSA-N CCN1C=C(C=N1)C(=O)C1=CC=CC=C1O
921 0 CTDZGEFRMQIFFW-UHFFFAOYSA-N CCN1C(=O)NC(=O)C1(NOC)C(N)=O
922 0 QYLPSVKAEHXMBW-UHFFFAOYSA-N CC1=C(N(CC2=CC=CC=C2)C=N1)C(O)=O
923 0 JJADNHRPPVETTB-UHFFFAOYSA-N CC1=NN(CC2=CC=CC=C2)C(=C1)C(O)=O
924 0 MKMRLHSZEKGPTB-UHFFFAOYSA-N CC1(C)COC2=NC3=CC=CC=C3C(=O)N12
925 0 XQWLGXXGRSUAQU-UHFFFAOYSA-N FC(F)(F)C1=NC(NC2CCC2)=CC=C1
926 0 RSDCFQUSPYJOHC-UHFFFAOYSA-N FC(F)(F)C1=CC(NC2CCC2)=NC=C1
927 0 VJTZIJOEPIURRT-UHFFFAOYSA-N CNC(=O)OC1=CC=CC2=C1N=C(C)C=C2
928 0 TYYAFXWRCBCFMK-UHFFFAOYSA-N COC(=O)C1=CC2=C(N1)C=C(C=N2)[N+]([O-])=O
929 0 ABPVVUGBADGLIN-UHFFFAOYSA-N NC1=CC(=NC2=C1C(F)=CC(F)=C2)C1=CC=CC=C1
930 0 CTHKQTDZYZWDCT-UHFFFAOYSA-N NC1=CC(=NC2=C(F)C=CC(F)=C12)C1=CC=CC=C1
931 0 CGSNYBFZYIIBTN-UHFFFAOYSA-N NC1=CC(=NC2=C1C=C(F)C=C2F)C1=CC=CC=C1
932 0 UPJWRBGMVLWZIQ-UHFFFAOYSA-N NC1=CC(=NC2=C1C=CC(F)=C2F)C1=CC=CC=C1
933 0 FVFIWISFAUSWRI-UHFFFAOYSA-N CCOC(=O)C1=NC=C2C=C(C)C=CC2=N1
934 0 ZGDMDBHLKNQPSD-UHFFFAOYSA-N NC1=C(O)C=C(C=C1)C1=CC(O)=C(N)C=C1
935 0 ASIYQWHKYITYAO-UHFFFAOYSA-N CC(=O)N1C=C(C(C)=O)C2=C1N=CC(C)=C2
936 0 SXUZGAOQOYOTIT-UHFFFAOYSA-N COC1=C(C=O)C(=CN=C1)C(=O)NC1=CC=CC=C1
937 0 ZXQVVERDCVTXAI-UHFFFAOYSA-N COC1=NC=C(C=C1B(O)O)C(F)(F)F
938 0 YKGDYDUGVHEJSG-UHFFFAOYSA-N COC1=NN=C(O1)C1=CC=C(C=C1)[N+]([O-])=O
939 0 BGCDZDCVCHZMTE-UHFFFAOYSA-N CONC(=O)NC1=CC=CC2=CC=CC=C12
940 0 RRSCRDMUQYXERV-UHFFFAOYSA-N CNC1=NC=C(C(O)=O)C(=N1)C(F)(F)F
941 0 KWILITAPDAJQFX-UHFFFAOYSA-N COC(=O)C1=C(N)C(=CN1)C1=CC=CC=C1
942 0 ZTSNYMGPKPPPGW-UHFFFAOYSA-N COC1=CC=C(C=C1)C1=NC(=O)CC(C)=N1
943 0 ZKAKTGCCWQBPOR-UHFFFAOYSA-N SC(N=NC1=CC=CC=C1)N=NC1=CC=CC=C1
944 0 VEWOVRNLRVXCCL-UHFFFAOYSA-N COC1=CC=C(C=C1C)C1C=NC(=O)N=C1
945 0 NQAXHQLAPDPOHD-UHFFFAOYSA-N COC1=CC=C(C)C=C1C1C=NC(=O)N=C1
946 0 IDSOIALUFSOKRS-UHFFFAOYSA-N O=C1C(=COC2=C1C=CC1=CC=CC=C21)C#N
947 0 IEXZQXIMOMPBOM-UHFFFAOYSA-N OB(O)C1=C(OCC(F)(F)F)N=CC=C1
948 0 BFXSWDUFRGWPCA-UHFFFAOYSA-N CC1(C)OB(OC1(C)C)C1=C(F)C=CC(Cl)=C1
949 0 PKLFUPKHOXIGRC-UHFFFAOYSA-N NC1=C2N=CN(CC#CCCl)C2=NC=N1
950 0 RUSMBZYHBWYKKQ-UHFFFAOYSA-N COC(=O)C1=CC=CC2=NC=C(N12)[N+]([O-])=O
951 0 AWUFWOJPLFJOTJ-UHFFFAOYSA-N CON(C)C(=O)C1=NC2=CC=CC=C2C=C1
952 0 ZWRDSIPYQJAKIY-UHFFFAOYSA-N COC1=CC=C(C2C=NC(=O)N=C2)C(C)=C1
953 0 PCPJXZLPBFFJCL-UHFFFAOYSA-N CCOC1=CC=CC(=C1)C1C=NC(=O)N=C1
954 0 JSSWGFLEONKUGN-UHFFFAOYSA-N CN(C)C1=CC=C(C2=CC=CC=C12)[N+]([O-])=O
955 0 WJHGZLKSSTXMOM-UHFFFAOYSA-N COC1=NC(NC(C)=O)=CC2=CC=CC=C12
956 0 OMMMSYHNDDQEMA-UHFFFAOYSA-N CC1=CC(=O)C=C(C)N1N1C=CC=CC1=O
957 0 FPJANZSAEGDDAS-UHFFFAOYSA-N CN1N=CC2=CC(C(O)=O)=C(N=C12)C(O)=O
958 0 UBIULDHICQCHJE-UHFFFAOYSA-N CCOC(=O)C1=CN(N=C1)C1=CC=CC=C1
959 0 UYLYCKVCJPJDEL-UHFFFAOYSA-N CC1=C(CC2=CN=CN2)C=CC=C1C(O)=O
960 0 QGQSRQPXXMTJCM-UHFFFAOYSA-N CCS(=O)(=O)OC1=CC2=C(C=C1)OCC2(C)C
961 0 MXBNEEHQIDLPLQ-JTQLQIEISA-N O=C1Nc2ccccc2C(=O)N3CCCC13
962 0 YQONRZZLRXAHNJ-UHFFFAOYSA-N CN1C=C(N=C1C(=O)C1=CC=CO1)[N+]([O-])=O
963 0 ZKJQQDXMGPHCFM-UHFFFAOYSA-N CC(C=C)N1C=CN=C1C(=O)C1=CC=CO1
964 0 DCGBUHBFDIJJLN-UHFFFAOYSA-N O=C1C2=C3C4=C1C=CC=C4C(=O)NC3=CC=C2
965 0 XXCUXJZHKMKXAL-UHFFFAOYSA-N CC1=C(C2=C(N1)C=C(C)N=C2Cl)C1=CC=CC=C1
966 0 CPHVJNHSWFQPLV-UHFFFAOYSA-N CC1=C(NC2=C1C(Cl)=NC(C)=C2)C1=CC=CC=C1
967 0 DAOIISYPFREZHM-UHFFFAOYSA-N CN(C)C(=O)OC1=CC2=CC=CC=C2N=C1
968 0 HDZHKNIOEDFMML-UHFFFAOYSA-N COC1=C(OC)C=C2C(=C1)N=CC1=CC=CN1C2=O
969 0 ILLGAVLXJBEMDP-UHFFFAOYSA-N CC1=CN(C(C)=C1)C1=CC=CC=C1[N+]([O-])=O
970 0 NA C(c1cnc[nH]1)c1cccc2COCOc12
971 0 FZLWDMIXCURAFJ-UHFFFAOYSA-N CC1(C(N)=NC2=CC(Cl)=CC=C12)C1=CC=CC=C1
972 0 WUUJVTQUZJCUSE-UHFFFAOYSA-N ClCC1=NN(CC2=CC=CC=C2)C2=CC=CC=C12
973 0 DTIHOTAOKMISMP-UHFFFAOYSA-N NC(=O)CCCCCCCBr
974 0 HCHFOZJFMNLQSI-UHFFFAOYSA-N CC([N+]([O-])=O)C(C)(O[Si](C)(C)C)C#N
975 0 UGXAAUYNGMLTRT-UHFFFAOYSA-N NN=C1C(C(=O)OC2=C1C=CC=C2)[N+]([O-])=O
976 0 MZWHCNREOZUGME-UHFFFAOYSA-N [O-][N+](=O)C1=CC=C(C=C1)N1COC2=CC=CC=C2C1
977 0 VZXREBRDYJTSIN-UHFFFAOYSA-N CCOC(=O)C1=CNC=C1C1=CN=CC=C1
978 0 HTYAZROLRVKJND-UHFFFAOYSA-N ClC(C=NC1=CC=CC=C1)C=NC1=CC=CC=C1
979 0 ZYWCNKHMEUXNGS-UHFFFAOYSA-N CC1(C)OB(OC1(C)C)C1=CC(F)=CC(Cl)=C1
980 0 DVSNUPTYLKFCIB-UHFFFAOYSA-N COC1=NN=C(C=C1)C1=CC=CC(CO)=C1
981 0 AZRUCDZLMVIIGC-UHFFFAOYSA-N NNCC1=C2C=CC=CC2=C(Cl)C2=CC=CC=C12
982 0 OGBJEQPXZICXNY-UHFFFAOYSA-N OB(O)C1=CN=C(OCC(F)(F)F)C=C1
983 0 BIGBZQKMMCACMM-UHFFFAOYSA-N CC1=C(N=C(N1)C1=CC=CC=C1C)C(O)=O
984 0 ZRUCUPQGMSDHPV-UHFFFAOYSA-N CSC1=NN2C(C=N1)=C(C)N=C2C1=CC=CC=C1
985 0 MWEGNYFSTKOOSD-UHFFFAOYSA-N COc1ccc2c3CCNC(=O)c3[nH]c2c1
986 0 HHHLOEDVDMEWKH-UHFFFAOYSA-N CCON=C(C(=O)CCl)C(=O)OCC
987 0 HHVSSOZNWJKVJI-UHFFFAOYSA-N CC1=CN([O-])C(C=C1)=C1C=CC(C)=C[N+]1=O
988 0 ZVKCHPLRXYPLFB-UHFFFAOYSA-N NC1=C2N=CN(C=C=CCCl)C2=NC=N1
989 0 HUGZJTRIKWMRAL-UHFFFAOYSA-N CC1=C(N=CN1CC1=CC=CC=C1)C(O)=O
990 0 MXBNEEHQIDLPLQ-SNVBAGLBSA-N O=C1Nc2ccccc2C(=O)N3CCCC13
991 0 PELLYAWYWQZSJV-UHFFFAOYSA-N COc1cc(CO)nc(c1)c2ccccn2
992 0 NIARINOZWLKXPD-UHFFFAOYSA-N COC(=C)C(CC=CC)C1(C)OC1Cl
993 0 PJWCIBFNPRMDNP-UHFFFAOYSA-N CCOC(=O)C(=NOCCCl)C(C)=O
994 0 RKPUUVZJWMFPAE-UHFFFAOYSA-N CC1=CC=CC(N1[O-])=C1C=CC=C(C)[N+]1=O
995 0 XOXYAEFGZOTYPI-UHFFFAOYSA-N CC1=CC(N([O-])C=C1)=C1C=C(C)C=C[N+]1=O
996 0 PAJQSTQIVUHVGO-UHFFFAOYSA-N CNC1=CC=C(C=C1)C12CC1C(=O)NC2=O
997 0 ZLBYKGYCWFRLGM-UHFFFAOYSA-N OC(=O)C1=CC=C(C=C1)N1C(=O)NNC1=O
998 0 FEEYLLFUCHEHFI-UHFFFAOYSA-N CNC1=CC(=NC)C2C(=O)C=CC=C2C1=O
999 0 QYDMJTFKQVPEHJ-UHFFFAOYSA-N CC(=O)NCC(=O)c1c[nH]c2ccccc12
1000 0 TWCDHRYFYXXMGU-UHFFFAOYSA-N CCOC1=C(C#N)C(C#N)=C(OCC)C=C1
1001 0 DPUGLUUQGIYNGT-UHFFFAOYSA-N CN1C(=O)C(C(=O)C2=C1N=CC=C2)[N+]([O-])=O
1002 0 VEAKSWJJWLODDY-UHFFFAOYSA-N CN1C(=O)N=CC(CC2=CC=CC=C2)C1=O
1003 0 PVAMAONTHZVZEE-UHFFFAOYSA-N CCN(CC)C1=NC(Cl)=NC(NN)=N1
1004 0 RCCWMPQIHDYYSF-UHFFFAOYSA-N CN1C(=O)NC2=C(C=C(C=C2)[N+]([O-])=O)C1=O
1005 0 FSXLTSAXLFETHZ-UHFFFAOYSA-N NC1=CC=C(C=C1)C1=CC(F)=CC(Cl)=C1
1006 0 NTHMFEYDRUMMGR-UHFFFAOYSA-N CC1(C)OB(OC1(C)C)C1=C(F)C(Cl)=CC=C1
1007 0 MBYQSIMOGGLLEF-UHFFFAOYSA-N CN(C)C=NC1=CC=CC=C1C(F)(F)F
1008 0 FMEWHHFNVCTQJT-UHFFFAOYSA-N CCOC(=O)C1=NC=CN1C1=CC=CC=C1
1009 0 LAPHSPCPWJXNJP-UHFFFAOYSA-N CC[N+]1=CC=CC=C1C=CC1=CC=CS1
1010 0 OSKCTFCFDFVEQE-UHFFFAOYSA-N CN1C(=O)C=CN(CC2=CC=CC=C2)C1=O
1011 0 JZWOKDTXYPEJEW-UHFFFAOYSA-N ClC1=CC2=C(NCCN=C2C2=CC=CC=C2)C=C1
1012 0 CPSCNLRUVRDUKP-UHFFFAOYSA-N CC(C)=CCCC(C)=CCO[P+]([O-])=O
1013 0 YEUAPBXLRBVFJX-UHFFFAOYSA-N CN1N=C(C=C1C1=CC=C(C)C=C1)C(O)=O
1014 0 QEBBLWLBCZPCKW-UHFFFAOYSA-N CN(C)C1=CC=CC(=C1)N1C(=O)C=CC1=O
1015 0 GKOGBVKQBZZPGT-UHFFFAOYSA-N CCOC(=O)C1=CC=CC=C1N1C=CN=C1
1016 0 FDCHYHGKFFUGNS-UHFFFAOYSA-N COc1cccc2[nH]c3C(=O)NCCc3c12
1017 0 CJRALVYWBVXEEF-UHFFFAOYSA-N CC(=O)NCC1=NC2=C(C=CC=C2O)C=C1
1018 0 XXHDBHUPYKSNCT-UHFFFAOYSA-N OC(=O)C1=CC=C(CCC2=CN=CN2)C=C1
1019 0 ITOKJLNTEMULCV-UHFFFAOYSA-N [O-][N+](=O)C1CN(CN(C1)[N+]([O-])=O)[N+]([O-])=O
1020 0 JOUPQYXAITYFDL-UHFFFAOYSA-N OC(=O)COC1=C(C=O)C=CC(=C1)N=[N+]=[N-]
1021 0 MRAONGVHJSERSV-UHFFFAOYSA-N COC1=NN=C(C=C1)C1=CC=CC=C1OC
1022 0 HTSVSUFAGVTZLT-UHFFFAOYSA-N NC1=NC(=O)C2=C(N1)C=CC(=N2)C1=CC=C(F)C=C1
1023 0 NTLLZTVYYGSUIC-UHFFFAOYSA-N C1CCC2=C(C1)S[N+](=C2)C1=CC=CC=C1
1024 0 ZGDMDBHLKNQPSD-UHFFFAOYSA-N NC1=C(O)C=C(C=C1)C1=CC(O)=C(N)C=C1
1025 0 NWBAIJSXHACZNH-UHFFFAOYSA-N CN1CCc2cn(C)c3C(=O)C(=O)C=C1c23
1026 0 RFPCACPFVMSZBX-UHFFFAOYSA-N Cn1ccc2c1cc1CCN(c1c2)C(=O)O
1027 0 DNBIUWPIJOWUEU-UHFFFAOYSA-N CCOC(=O)C1=NC=C(N1)C1=CC=CC=C1
1028 0 BIHJGIKZHGQRDZ-UHFFFAOYSA-N CN(C)C1=NC2=CC=CC=C2C(=O)C1C=O
1029 0 CIZLORHQAYCNTB-UHFFFAOYSA-N CCOC(=O)CC1=NC2=C(C=CC=N2)C=C1
1030 0 DJKAXWBIIBOGCF-UHFFFAOYSA-N CNC(=Cc1c[nH]c2c1cccc2)C(=O)O
1031 0 ZVEFTYPMUQYVTH-UHFFFAOYSA-N COC1=NC=CC(=C1)C1=CC(OC)=NC=C1
1032 0 IZRXDUIBUGUXKC-UHFFFAOYSA-N O=c1oc(nc2c1C=CC#C2)c1ccccc1
1033 0 GSUDWWWWBVXYAV-UHFFFAOYSA-N CC1=NO[N+]([O-])=C1C1=CC=CC=C1[N+]([O-])=O
1034 0 WWSGZBGAXZVKKZ-UHFFFAOYSA-N CC1=NO[N+]([O-])=C1C1=CC(=CC=C1)[N+]([O-])=O
1035 0 XQDDZGLTYPDZOI-UHFFFAOYSA-N CCOC(=O)CC1=CC2=NC=CN=C2C=C1
1036 0 VAJDVDRCMKXHTQ-UHFFFAOYSA-N CC(=NC1=CC=CC=C1)C1C(=O)CNC1=O
1037 0 XPDPVQJYGZTQLK-UHFFFAOYSA-N CCOC(=O)C=CC1=CN=C2C=CC=CN12
1038 0 SLIILOHNUHWTIH-UHFFFAOYSA-N CC(CCBr)N1CCOCC1
1039 0 FQRBSQCQTSDWST-UHFFFAOYSA-N CCCCOC1=C(C#N)C(C#N)=C(O)C=C1
1040 0 RDUSCLNGPJWTLA-UHFFFAOYSA-N CC1=NO[N+]([O-])=C1C1=CC=C(C=C1)[N+]([O-])=O
1041 0 NIEVWYBJAGQALQ-UHFFFAOYSA-N COC(=O)C1=CC2=C(C=C1)N(C=N2)C1CC1
1042 0 GXVWAMRQIVPEAS-UHFFFAOYSA-N CC1=C(CC2=CC=CC=C2)C2=C(N1)C=CN=C2Cl
1043 0 CVSZZXVWYURZNC-UHFFFAOYSA-N OC(C(O)C1=CN=CC=C1)C1=CN=CC=C1
1044 0 GACGJMLOCBRYAL-UHFFFAOYSA-N COC(=O)C1=NC(=CN=C1N)C(F)(F)F
1045 0 PWARHDUWOJUADN-UHFFFAOYSA-N COC1=CC2=C(NC3=C2CCNC3=O)C=C1
1046 0 BRPSXMKJOWCZIF-UHFFFAOYSA-N CC1CNCC2=CC(=CN=C12)C(F)(F)F
1047 0 MGFVBMZKYVEROA-UHFFFAOYSA-N COC1=CC=C(C=C1)C1=NN=C(OC)C=C1
1048 0 SSGSIXVKEAPJLI-UHFFFAOYSA-N CC1=C(O)C(C)=[N+]([O-])C(=N1)C1=CC=CC=C1
1049 0 QTZRZODUWVXLFE-UHFFFAOYSA-N CN1N=C(C)C2(OC2C2=CC=CC=C2)C1=O
1050 0 ZPLRDPXZNAIPLA-UHFFFAOYSA-N [O-][N+](=O)C1=CC=C(C=C2CCCN=C2)C=C1
1051 0 ZVJSOAYBZRAYRP-UHFFFAOYSA-N NC1=NN=C(S1)C=CC1=CC=C(F)C=C1
1052 0 PSOWDLBLSRRIJI-UHFFFAOYSA-N OC1CCN(CCCBr)CC1
1053 0 WVOKCGBPUXPDGX-UHFFFAOYSA-N CC1=[N+]([O-])ON=C1C1=CC=CC=C1[N+]([O-])=O
1054 0 UKIJAHGRZSJCKV-UHFFFAOYSA-N NC1=C(N)C=C(SC2=NC3=CC=CC=C3N2)C=C1
1055 0 WAYGOBKPKYFBCH-UHFFFAOYSA-N CC1=CC(C)=C(C=C1)C1=C(N=CO1)C(N)=O
1056 0 DESVPIPCCMFTOP-UHFFFAOYSA-N CCC1=CC=C(C=C1)C1=C(N=CO1)C(N)=O
1057 0 SCVJKJUPOPCDCM-UHFFFAOYSA-N CCNc1nc(nc(n1)Cl)N(C(C#N)(C)C)O
1058 0 XOGKPAHFBKIMSG-UHFFFAOYSA-N OC1=CC(O)=C(NNC2=CC=CC=C2)C=C1
1059 0 OVFNCHSVGUMERS-UHFFFAOYSA-N CC1=[N+]([O-])ON=C1C1=CC(=CC=C1)[N+]([O-])=O
1060 0 ZMZLUZFKMMXQMY-UHFFFAOYSA-N CC1=[N+]([O-])ON=C1C1=CC=C(C=C1)[N+]([O-])=O
1061 0 PFTNCOSYJRHLNK-UHFFFAOYSA-N OCN(C1NC(=O)N(C1=O)C)C(=O)NC
1062 0 RHWGRQQBBNTBPD-UHFFFAOYSA-N CN(C(=O)NCO)C1NC(=O)N(C1=O)C
1063 0 VDNLMOXCKVYTBN-UHFFFAOYSA-N NC(=O)C(=O)NCCCNC(=O)C(N)=O
1064 0 SLZWAHICUZDKJP-UHFFFAOYSA-N CN1N=C(C)C(C(=O)C2=CC=CC=C2)C1=O
1065 0 YQXSGBMEYWQSPA-UHFFFAOYSA-N CN1C(=O)NC(=O)C1=CC1=CC=C(C)C=C1
1066 0 ADQZMHNREXTOOT-UHFFFAOYSA-N CC1(C)C(C)(C)C1(Cl)CC1=CC=C(Cl)C=C1
1067 0 BLGVRRZHUPHAMQ-UHFFFAOYSA-N CC1(C)N=NC2C1C(=O)OC1=CC=CC=C21
1068 0 WPCKNEGXOMQYQM-UHFFFAOYSA-N OC1CCNC(=O)C2=C1C1=CC=CC=C1N2
1069 0 YVBGQPGMXFSZHS-UHFFFAOYSA-N CC1(CCS(=O)(=O)C2=CC=CC=C2)OCCO1
1070 0 POJAZUVNWPSYCB-UHFFFAOYSA-N CCC(=O)CC1=NC2=C(NC1=O)C=CC=C2
1071 0 HPLPJMVCMHJGKV-UHFFFAOYSA-N CCOC(=O)C(Cl)C(=N)C(=O)OCC
1072 0 YAKOUCKNNNLXIH-UHFFFAOYSA-N O=C(N1CCOCC1)C1=CC=C(C=C1)C#N
1073 0 LDKMYFDQPOXEJF-UHFFFAOYSA-N CC1=CN=C(C2N=CC(C)=CC2=O)C(=O)C1
1074 0 WJNKWJPPJNXMOJ-UHFFFAOYSA-N COC1=CC=C(C=C1)N1CCC(C#N)C1=O
1075 0 XWYCMGLARBKKAH-UHFFFAOYSA-N CC1=NC2=C(C=CC(=C2C)[N+]([O-])=O)C(C)=C1
1076 0 YEIIYOHLGJZIJE-UHFFFAOYSA-N CCOS(=O)(=O)C1=CC2=C(OCC2(C)C)C=C1
1077 0 HQVNLGTXAKWKSC-UHFFFAOYSA-N OCN1C(=O)NC(C1=O)N(C(=O)NC)C
1078 0 NTRPSMJMUPZQSQ-UHFFFAOYSA-N CCOC(=O)C1=C(N)N=C2C=CC=CC=C12
1079 0 GAMQDXSNWBLKJY-UHFFFAOYSA-N CC(=O)N=C1CC(=O)NC2=C1C=C(C)C=C2
1080 0 GGYPGLCDXBGIIB-UHFFFAOYSA-N CN1NC(=O)C2=C(C=CC=C2[N+]([O-])=O)C1=O
1081 0 GWMZHYLFFZZYKB-UHFFFAOYSA-N CC(=O)NC=Cc1c[nH]c2c1cc(O)cc2
1082 0 NMJBPKJENLGGIJ-UHFFFAOYSA-N CN1CC(N=O)C(=CC2=CC=CC=C2)C1=O
1083 0 HTTGMSYLAYSOLD-UHFFFAOYSA-N CC(=O)NC(=CCP(=O)(O)C)C(=O)O
1084 0 WIYQTHANQLRZFY-UHFFFAOYSA-N CCCCCCCC1=NN=C2SC(=S)NN12
1085 0 XCWPABMIVPGVFA-UHFFFAOYSA-O SC(=[SH+])N1CCC(CC1)C1=CC=CC=C1
1086 0 QCMPHZDBSUAAON-UHFFFAOYSA-N CC1=CC=C(C=C1)S(=O)(=O)CCC1OCCO1
1087 0 WCLPDOWYSKMISR-UHFFFAOYSA-N O=Cc1c(C)nn(c1Oc1ccccc1)C
1088 0 LGXHODFXCOIGGJ-UHFFFAOYSA-N O=C1NC(CC2=CNC3=CC=CC=C23)CO1
1089 0 ANWBLMUZXNZSKF-UHFFFAOYSA-N NC(=O)CNC(=O)CNC(=O)CNC=O
1090 0 DCTDIBXHVGIXFZ-UHFFFAOYSA-N CCC(Br)C(=O)NC(C)(C)C
1091 0 FWQOSAFVIMFAAJ-UHFFFAOYSA-N NC=C(c1ccc(cc1)O)OC(=O)c1cccnc1
1092 0 PTDGFQOSOLWYQW-UHFFFAOYSA-N CN1C(=O)N(C)C(=CC2=CC=CC=C2)C1=O
1093 0 DMEUZWAZDGYMOT-UHFFFAOYSA-N COC(=O)N(C#N)C1=CC=CC=C1[N+]([O-])=O
1094 0 WQRYZWVAWJMKPB-UHFFFAOYSA-N NC1=C(N)C(=CC(=C1)C(F)(F)F)[N+]([O-])=O
1095 0 PPCRYHUQCAQIFC-UHFFFAOYSA-N Nc1ccc(cc1)Oc1ccc(c(c1)O)N
1096 0 JTUXBPXZECVPKS-UHFFFAOYSA-N Nc1ccc(cc1)Oc1ccc(cc1O)N
1097 0 RQOBSBUAXUPIFG-UHFFFAOYSA-N CC1=CC(=NC2=C1C=C(F)C=C2F)C1=CN=CC=C1
1098 0 QSUQHAJJMFMPOJ-UHFFFAOYSA-N CC1=C(N)C=CC=C1NC(=O)C1=CC=CO1
1099 0 APYCGSAQAHNIQG-UHFFFAOYSA-N [O-][N+](=O)C1=CC=CC(=C1)N1C(=O)CNC1=O
1100 0 KBDQNVKFOUMGAN-UHFFFAOYSA-N CCOC(=O)C=CN1C=NC2=CC=CC=C12
1101 0 FSSSRTNFQNKUJV-UHFFFAOYSA-N CCOC(=O)CC1=NC=NC2=CC=CC=C12
1102 0 ZNLDWGQJCVKSBK-UHFFFAOYSA-N CC1=CC=C(O1)C(=O)NC1=CC=C(N)C=C1
1103 0 GUTHXYNNQOQQPP-UHFFFAOYSA-N CC1=CC(=CO1)C(=O)NC1=CC=C(N)C=C1
1104 0 MXWCPZDFWPJAPK-UHFFFAOYSA-N CN1C(=O)N(CC2=CC=CO2)C(=O)C2=CC=CC=C12
1105 0 BYXKLZLCLKUORB-UHFFFAOYSA-N CCC(=O)CCC(C)(N(F)F)N(F)F
1106 0 VJRAOWSLXREIJC-UHFFFAOYSA-N S=C(NC1=CC=CC=N1)N=NCC1=CC=CC=C1
1107 0 AIEZSIAPQGBFRC-UHFFFAOYSA-N ClCC1=NC2=CC=CC=C2N1CC1=CC=CC=C1
1108 0 PHUHIZWFJZAWNE-UHFFFAOYSA-N CCOC(=O)C=CC1=C(N)C=C(C=C1)C#N
1109 0 NMSBMFZAJIEPMQ-UHFFFAOYSA-N CCOC(=O)C1=CC2=C(C=C1)N=C(N)C=C2
1110 0 RTRGFTZOIPZARW-UHFFFAOYSA-N COC1=CC=C(C=C1)N1N=C(C=C1C)C(F)(F)F
1111 0 CSBUMVGPYTUDID-UHFFFAOYSA-N O=C1C(C#N)C(=O)C2=CC3=CC=CC=C3C=C12
1112 0 VTZYVPLHCQBWSP-UHFFFAOYSA-N CCC(CC)(S(=O)(=O)CC)S(=O)(=O)CC
1113 0 GNBSKQLBUMBBOM-UHFFFAOYSA-N CC1=CC=C(CN2NC(=O)C=CC2=O)C=C1
1114 0 XPZKCSDOUUCKGO-UHFFFAOYSA-N NC(=O)NC(=O)C=CC=CC1=CC=CC=C1
1115 0 YHQPZJVNJDVPDB-UHFFFAOYSA-N FC(F)(F)C1=CC(C#N)=C(C=C1)N1CCOCC1
1116 0 HRYYBKNYVRVRKO-UHFFFAOYSA-N CCNC(=O)NC1=NC(Cl)=NC(NCC=C)=N1
1117 0 RPRRDENJWZCCIM-UHFFFAOYSA-N Nc1ccc(cc1)OC1=CC2C(C=C1)(O2)N
1118 0 WVARQVHYQUOFGV-UHFFFAOYSA-N NC1=CC=C(C2C1O2)Oc1ccc(cc1)N
1119 0 XYFBHLJMGNQFMI-UHFFFAOYSA-N COC1=CC=C(C[N+]2=CSC3=CC=CC=C23)C=C1
1120 0 MCIXOFNWAJZQTI-UHFFFAOYSA-N CC1=CC(Cl)=CC(=N1)C1=CC=C(F)C=C1
1121 0 RSCVUIFRTUDGJX-UHFFFAOYSA-N CC(=O)C(C#N)C(=O)NC1=CC=CC(C)=C1
1122 0 AYHSPSASQBQGLN-UHFFFAOYSA-N ClC1=CC=C2NCC=NC(C3=CC=CC=C3)C2=C1
1123 0 VOGDKZZTBPDRBD-UHFFFAOYSA-N C1CN=C(O1)C1=CC=CC=C1C1=NCCO1
1124 0 OLYXRLUSUBYUJE-UHFFFAOYSA-N CCOC(=O)NC1=CC2=CC=CC=C2N=C1
1125 0 GOEKEBGPZDDYIY-UHFFFAOYSA-N [O-][N+](=O)C1=CC(=O)C(C=NCC2=CC=CC=C2)C=C1
1126 0 DIYRQGWAVQRSAV-UHFFFAOYSA-N FC1=C(F)C(F)=C2C(NC3=CC=CC=C23)=C1
1127 0 PWTYDOFAWUOFPC-UHFFFAOYSA-N CC1=CC=CC=C1COC1C=CC(=O)N=N1
1128 0 YQWZGZBQIOLNHU-UHFFFAOYSA-N CC1=CC=CC=C1CN1NC(=O)C=CC1=O
1129 0 KJTVWIRMSVLQDN-UHFFFAOYSA-N CC1=C(C)C(=O)N(C1=O)C1=CC=CC(C)=N1
1130 0 OSJBNOBMBJOACY-UHFFFAOYSA-N CC1=CC=CN([O-])C1=C1C(C)=CC=C[N+]1=O
1131 0 YAABUNDXKZERBO-UHFFFAOYSA-N CCOC1(CSCC)OC2=C(O1)C(O)=CC=C2
1132 0 UEKQIBCTJKZTPS-UHFFFAOYSA-N NC1=CC2C(C=C1)(O2)Oc1ccc(cc1)N
1133 0 VRTLMUOLEYUJDX-UHFFFAOYSA-N ONc1ccc(cc1)Oc1ccc(cc1)N
1134 0 XHSYJYUUWKZQOW-UHFFFAOYSA-N OCCN1N=C(C=CC1=O)C1=CC=CC=C1
1135 0 ZDNYLGIZFSCGBX-UHFFFAOYSA-N COC(=O)CC(=C)CCC(Cl)C(C)=C
1136 0 QGRRRLKZBGRRCM-UHFFFAOYSA-N OC1CCCN2C(=O)C3=CC=CC=C3N=C12
1137 0 FDVKBDZCJBMZLH-UHFFFAOYSA-N CCCCOC(=O)ON=C(C#N)C(=O)NC(N)=O
1138 0 BTIPBYPPBACDLK-UHFFFAOYSA-N COC(=O)C1=NNC2=C1C=CC(=C2)[N+]([O-])=O
1139 0 BDTJSKXXEDMLGS-UHFFFAOYSA-N C1OC(N=C1)C1=CC=C(C=C1)C1OCC=N1
1140 0 DAQYYBIGOCKOBZ-UHFFFAOYSA-N SCC(C(=O)NCC(=O)N)NC(=O)O
1141 0 HPOIROONTQVVQB-UHFFFAOYSA-N CNC(=O)COC1=CC=CC2=C1N=CC=C2
1142 0 CHMBOMRTILEDFH-UHFFFAOYSA-N CNCC(OP(=O)(O)O)CCC(C(=O)O)N
1143 0 IRUYIAZWGFUIJQ-UHFFFAOYSA-N CN(C)C(Cl)C1=C(N)N=C(N)N=C1N
1144 0 JUYOVMQOGXLSCE-UHFFFAOYSA-N CCCCCC=CCC=CC=CCBr
1145 0 OJHLWIMVGGJZGI-UHFFFAOYSA-N ClC1=CC=CC(=C1)N1CCC(=N1)C1=CC=CC=C1
1146 0 XWRXTPKBCKCIHU-UHFFFAOYSA-N NNC1=C(C=CC(=C1)C(F)(F)F)[N+]([O-])=O
1147 0 FEYIFXXIHHEWRL-UHFFFAOYSA-N CCOC(=O)C1=CC2=C(C=CC=N2)N=C1C
1148 0 IZQQMOYJTSLHKB-UHFFFAOYSA-N NCC(OP(=O)(O)O)CCC(C(=O)O)NC
1149 0 MIKRLMUNRIFMGO-UHFFFAOYSA-N CC(=O)NC(=O)NCNC(=O)NC(C)=O
1150 0 XQKCOSKXSLTXPE-UHFFFAOYSA-N COC(=O)C1=CC(C)=NN1C1=CC=CC=C1
1151 0 ZCOKOLXIHDZAEX-UHFFFAOYSA-N NC1=CC=CC=C1C1=CC(F)=C(Cl)C=C1
1152 0 WKDWVUQQDUNREH-UHFFFAOYSA-N CCCCOCN1C=C(F)C(=O)NC1=O
1153 0 PTHZHTJLOXKUNG-UHFFFAOYSA-N CC1NC(=O)C(=N)C1C(=O)C1=CC=CC=C1
1154 0 UMRYXSUZGKZMJO-UHFFFAOYSA-N CC(=O)NC1=C(C=CC=C1F)C(F)(F)F
1155 0 JWQIQJNRVSBAFT-UHFFFAOYSA-N NCC(OP(=O)(O)O)CCC(C(=O)OC)N
1156 0 HYFCMGZRDDKXEL-UHFFFAOYSA-N CCOC1=CC=C(C=C1)N1C=NC(C=O)=C1
1157 0 QDURSWCHUGIFBU-UHFFFAOYSA-N CN1C=C(C=O)C(=N1)C1=CC=C(O1)[N+]([O-])=O
1158 0 NKCZIPLEILNDDB-UHFFFAOYSA-N FC1=CC=C(COC(=N)C(F)(F)F)C=C1
1159 0 DTHBNESGKSGIFM-UHFFFAOYSA-N NC1=CC=C(C=C1)C1=C(O)C(O)=C(N)C=C1
1160 0 NXMMHVLACOALPZ-UHFFFAOYSA-N CN1C(C)=C(C(O)=O)C(=N)C2=CC=CC=C12
1161 0 HIQTWSGCRKZLIA-UHFFFAOYSA-N CN1N=CC(C=O)=C1C1=CC=C(O1)[N+]([O-])=O
1162 0 LCOWUMNPNWEMAZ-UHFFFAOYSA-N CN(CC1=CC=CC=C1)C=C(C#N)C(O)=O
1163 0 LBUKQBJGILQVMB-UHFFFAOYSA-N CC(=O)NC1=CC=CC(=C1F)C(F)(F)F
1164 0 FMJHRCKHSCBACX-UHFFFAOYSA-N C(C1COC2=CC=CC=C2O1)C1=NC=CN1
1165 0 DNUJHTRTUQZQJJ-UHFFFAOYSA-N NC(=O)C(=C)C1=CC(=CC=C1)C(=C)C(N)=O
1166 0 YKLMXLGHFZUVOA-UHFFFAOYSA-N CCOCC(O)CN1C=NC(=N1)N(=O)=O
1167 0 VTXRPUZDBWQVAP-UHFFFAOYSA-N COC1=CC(OC)=C(C=C1)C1=NC2=CN=CC=C2O1
1168 0 FWRPGEZXKKBBRU-UHFFFAOYSA-N OC1=CC=C(C=C1)C(=O)N=NCC1=C(O)C=CC=C1
1169 0 QDLFPYHRWDRMID-UHFFFAOYSA-N CC1=NN(C(=O)C1(N=[N+]=[N-])N=[N+]=[N-])C1=CC=CC=C1
1170 0 MDRHJRPPOMVRNI-UHFFFAOYSA-N OC1C=Cc2c(C1O)c1ccnc(c1[nH]2)C
1171 0 ACUVTXWUIMEPBL-UHFFFAOYSA-N NC1=CC=C(C=C1)C1=CC(Cl)=C(F)C=C1
1172 0 VWEYMGZKEUCESQ-UHFFFAOYSA-N CC1=CC=C(CC2=NC3=C(N2)C=C(Cl)C=C3)C=C1
1173 0 KORNHGGSVGTRLI-UHFFFAOYSA-N CCCC(Br)(CCC)C(O)=N
1174 0 VBJLIVPZZJVLHV-UHFFFAOYSA-N C[N+](C)=C1C=CC(C=C1)=C1C=CSC=C1
1175 0 LKDLXCGJDFSVMK-UHFFFAOYSA-N OC1C=Cc2c(C1O)[nH]c1c2ccnc1C
1176 0 DMYVAUAMCJWXOF-UHFFFAOYSA-N Cc1nccc2c1NC1(C2(O)C=CC=C1)O
1177 0 JXNQWKKPMBQUHS-UHFFFAOYSA-N CC(O)=NC1=C(F)C=CC(=C1)C(F)(F)F
1178 0 FLYPPJMEMJHTTQ-UHFFFAOYSA-N CCOC(=O)C1=CN=C2C(N)=CC=CC2=C1
1179 0 RDRNLYCDZBVQKZ-UHFFFAOYSA-N NC1=NC(=NC(N)=N1)C1=CC=CC=C1Cl
1180 0 HMOZDINWBHMBSQ-UHFFFAOYSA-N C1CN=C(O1)C1=CC(=CC=C1)C1=NCCO1
1181 0 PXZBWGXEGKPHJX-UHFFFAOYSA-N CC[N+]1=CC=C(SC2=CC=CC=C2)C=C1
1182 0 JLXZKMOMWUDKLK-UHFFFAOYSA-N COP(OC)OCC1CC2CC1C=C2
1183 0 OPKQRBPFCOHEHJ-UHFFFAOYSA-N C=COCCN=C1C2C=CC=CC2=NC1=O
1184 0 WHKLDNVSQYCOJF-UHFFFAOYSA-N CC(Cl)C1=CC=C(C2CCCCC2)C(Cl)=C1
1185 0 ZKAKTGCCWQBPOR-UHFFFAOYSA-N SC(N=NC1=CC=CC=C1)N=NC1=CC=CC=C1
1186 0 TUUGVBZYZYAHPC-UHFFFAOYSA-N COC(=O)C1=NNC2=C1C=C(C=C2)[N+]([O-])=O
1187 0 HHEBXMNODWRUEV-UHFFFAOYSA-N OC(=O)C1=NNC(CCC2=CC=CC=C2)=C1
1188 0 QLWQRQDPDSUODR-UHFFFAOYSA-N NC(=O)C1=NC=NN1C(CO)OCCO
1189 0 DOTNQIPIURWNFJ-UHFFFAOYSA-N COC(=O)C1=CN=CN1CC1=CC=CC=C1
1190 0 XCBUWRBWCGEJBH-UHFFFAOYSA-N S=C1NN(N(N1)C1=CC=CC=C1)C1=CC=CC=C1
1191 0 RKLLZTAGGTZGHC-UHFFFAOYSA-N COC(=O)C1=C(C)NC(=N1)C1=CC=CC=C1
1192 0 YOEYBDZIWNDLHC-UHFFFAOYSA-N CC1=CC(C)=C(C=C1)N1C(=O)NC(=O)C1=C
1193 0 QBVDQOUVCUSMQZ-UHFFFAOYSA-N NC1=CC=CC=C1C1=CC(Cl)=C(F)C=C1
1194 0 GZGPNULBBRISOZ-UHFFFAOYSA-N OC(=O)C1=CC(CCN1)CP(=O)(O)O
1195 0 PVRBKNDLLHIMOX-UHFFFAOYSA-N CC(=O)C(C1CCCCC1Cl)C(C)=O
1196 0 HBUKVVFZLYUSQA-UHFFFAOYSA-N CCOC(=O)C(CC1=CSC=C1)C(=O)OCC
1197 0 VXOZKYXMKDDCSR-UHFFFAOYSA-N OC(=O)C(=C(c1c[nH]c2c1cccc2)C)N
1198 0 PILJZDGYANGDJN-UHFFFAOYSA-N CN(C)CCCNC(=S)C1=CC=C(Cl)C=C1
1199 0 HVIBJFDEUPZPPC-UHFFFAOYSA-N OC(C(O)C1=CC=CC=N1)C1=CC=CC=N1
1200 0 BYHSFFAQTXJPPE-UHFFFAOYSA-N COC(=O)C(=Cc1c[nH]c2c1cccc2)N
1201 0 MPJXQORCVXFCPZ-UHFFFAOYSA-N NC(=O)C(=O)C(c1c[nH]c2c1cccc2)C
1202 0 LJPRLDMHEPPMQW-UHFFFAOYSA-N CNC(=O)C1=CC=CC=C1C1=CC(C)=NO1
1203 0 VYKUNGOUPUSNLD-UHFFFAOYSA-N CC1=CC=CC(C)=C1NC(=O)C1=NOC=C1
1204 0 PUCYTZWLKQEVOK-UHFFFAOYSA-N OC(=O)Nc1ncn(c1N)C1OC2C(C1OC2)O
1205 0 KGKNYXUPHPWULS-UHFFFAOYSA-N ON1C=CC(N=O)C2=CC(=CC=C12)[N+]([O-])=O
1206 0 RRCWJXNJBQORGX-UHFFFAOYSA-N C(COC1=CC=NC=C1)OC1=CC=NC=C1
1207 0 ISFYSSKABXOEHO-UHFFFAOYSA-N ClC1=CC=C(C=C1)C1CC(N=N1)C1=CC=CC=C1
1208 0 HNLVMOBDGJNNJY-UHFFFAOYSA-N CCOC(=O)C1=CN(C=N1)C1=CC=CC=C1
1209 0 GOSVSCIWYCLWTB-UHFFFAOYSA-N CN(C)C1=NC(=O)C=C(O1)C1=CC=CC=C1
1210 0 ZKAKTGCCWQBPOR-UHFFFAOYSA-N SC(N=NC1=CC=CC=C1)N=NC1=CC=CC=C1
1211 0 DEFBBUVPEABQEL-UHFFFAOYSA-N O=c1[nH]c2ccccc2c2=CC3(C(C=c12)OCO3)N
1212 0 AXBZMDJURWPYKR-UHFFFAOYSA-N CN(C)C1=NC(=O)C(=CO1)C1=CC=CC=C1
1213 0 CKTCGUBUWFAJBZ-UHFFFAOYSA-N COC(=O)N1N=CC2=C1C=CC=C2[N+]([O-])=O
1214 0 WADPLDNTGSIEJM-UHFFFAOYSA-N C1CC1NC1=NC=CN2C(=CN=C12)C1=CSC=C1
1215 0 GKTLQRHAGCHABH-UHFFFAOYSA-N CN1CCC=C(C1)C(=O)OP(=O)(O)O
1216 0 JEKLOMCNFGSKHY-UHFFFAOYSA-N CC1=C(C2=C(N1)C=C(C=C2)[N+]([O-])=O)[N+]([O-])=O
1217 0 YRZQHIVOIFJEEE-UHFFFAOYSA-N NC1=NC=NC(NC2=CC=C(Cl)C=C2)=N1
1218 0 MHVRYJCBHSCENI-UHFFFAOYSA-N CN(c1ccc(cc1)N1C(=O)C=CC1=O)C
1219 0 XDPOXVUKFRYWOD-UHFFFAOYSA-N OCC1OC(C(O)C1O)N1NC(=N)N=C1
1220 0 SGJASIVTRHOIFX-UHFFFAOYSA-N O=C(N1CC1)C1=CC=C(C=C1)C(=O)N1CC1
1221 0 WNOKAAKCULHZPY-UHFFFAOYSA-N COC(=O)C1CCCN=C(NN(=O)=O)N1
1222 0 FIUGYEVWNQNDDO-UHFFFAOYSA-N CN(C)C(=O)C(=O)C1=CNC2=CC=CC=C12
1223 0 GTPCSWXIPHHZSE-UHFFFAOYSA-N COC1CCn2c1nc1ccccc1c2=O
1224 0 WLPNKPGYGMRFQE-UHFFFAOYSA-N Oc1cc(O)c2c(c1)[nH]c1c2CCN=C1C
1225 0 XNEIUBARRDTVMQ-UHFFFAOYSA-N CC1=NC2=NC=NN2C(NC2=NNC=N2)=C1
1226 0 CRLLILZMYVHZAQ-UHFFFAOYSA-N CC(C#N)(C1=CC=CC=C1)C1=C(Cl)C=C(N)C=C1
1227 0 WHRGIOPIQZBECO-UHFFFAOYSA-N OC1=NC(=O)N(CC=C)C1C1=CC=CC=C1
1228 0 AZZYITPNJRYJMY-UHFFFAOYSA-N COC(=O)C1=CC=C(C=C1)C1=CN=CN1C
1229 0 CKSCDHZNOKMFPX-UHFFFAOYSA-N CCOC(=O)C1=CN=C2C=CC(N)=CC2=C1
1230 0 MELYQGUBSSAMOF-UHFFFAOYSA-N CC(O)=NC1=CC(=CC(F)=C1)C(F)(F)F
1231 0 HWHYSIMGKXYKDS-UHFFFAOYSA-N CC1(C)OB(OC1(C)C)C1=C(F)C=C(Cl)C=C1
1232 0 MLSSSJGUWKEASL-UHFFFAOYSA-N FC1=CC=C(C=C1)C1=CC=CC(CCl)=N1
1233 0 WABZDYJKQZUGQI-UHFFFAOYSA-N Oc1ccc2c(c1)[nH]c1c2C(O)CN=C1C
1234 0 UTRBSRAQJKWIDN-UHFFFAOYSA-N FC1=CC=C(C=C1)C1=NC=CC(CCl)=C1
1235 0 KIWZKBUUWJTGPP-UHFFFAOYSA-N CNC1=C(C=C(C=C1)N(=O)=O)C(=O)C1=CC=CC=C1
1236 0 QFJFTEZGHXIRDU-UHFFFAOYSA-N COC(=O)C1=C(NN=C1)C1=CC=C(C)C=C1
1237 0 JBBHXLIFNVFCKX-UHFFFAOYSA-N NC1=C(C(O)=O)C2=C(N1)C=C(C=C2)[N+]([O-])=O
1238 0 NDWKSWPMFTZWSX-UHFFFAOYSA-N COC1=CC(=CC(OC)=C1OC)C1OCCS1
1239 0 XQYWGZUVXZGDNP-UHFFFAOYSA-N CCC(CC)CN=C(O)CBr
1240 0 RVGVBDWDBDGXEO-UHFFFAOYSA-N Oc1ccc2c(c1O)[nH]c1c2CCN=C1C
1241 0 GLQKXBIHJPARNA-UHFFFAOYSA-N CCOC(=O)C1=CNC=C1C1=CC=CC=N1
1242 0 KRNJTANQAKBVGT-UHFFFAOYSA-N COC1=CC=C(C=C1)C1=[N+](C)C2=CC=CC=C2S1
1243 0 WNAQOLSMVPFGTE-UHFFFAOYSA-N CC1=NC2=C(C=CC=C2)N1CC1=CC=C(Cl)C=C1
1244 0 AKLXGEYCFUSVDD-UHFFFAOYSA-N CCCCCCN=C(O)CBr
1245 0 QFCDNNDJXPMHEA-UHFFFAOYSA-N O=C1CC(COCC2=CC=CC=C2)=NC=N1
1246 0 LQRJZEILLWWBPR-UHFFFAOYSA-N CC(=O)NC1=CC=C(OC2=CC=C(C=C2)N=O)C=C1
1247 0 DHKSJSQSVHHBPH-UHFFFAOYSA-N OC(C(O)C1=CC=NC=C1)C1=CC=NC=C1
1248 0 RVMWZLHCXYBZOA-UHFFFAOYSA-N Oc1ccc2c(c1)[nH]c1c2CC(N=C1C)O
1249 0 WHDXKEGUQIBSNS-UHFFFAOYSA-N CCNC(=O)C(=O)C1=CNC2=CC=CC=C12
1250 0 QIXOMIDTQKARSO-UHFFFAOYSA-N CN(C)C1=CC=CC2=C1C=CC=C2[N+]([O-])=O
1251 0 FBXBEHXSOUAAIH-UHFFFAOYSA-N CC12OCC(CN3C4=CC=CC=C4N=C13)O2
1252 0 ZXGVQOFIHXZHTJ-UHFFFAOYSA-N CC1=CC=CC=C1[N+]1=NOC([O-])=C1[N+]([O-])=O
1253 0 KRGPQLWYEBSYBB-UHFFFAOYSA-N NC1=NC=C(CC2=CSC3=CC=CC=C23)C(N)=N1
1254 0 WLHNIAFXLFNQHK-UHFFFAOYSA-N CN1C(C)=CC(=O)N(C2=CC=CC=C2)C1=O
1255 0 IOGBSPBEMWFBFB-UHFFFAOYSA-N CN(C)C(=O)OC1=CC2=C(C=CC=N2)C=C1
1256 0 YUCDSQZHHCMZOK-UHFFFAOYSA-N CC1C=NC(=O)N(CC2=CC=CC=C2)C1=O
1257 0 UKPLNRUEDQSWNL-UHFFFAOYSA-N C1CC2=NC3=C(C=CC=C3)N3C=NN=C3C2CS1
1258 0 CUNDMNJBUKQGRM-UHFFFAOYSA-N CCOC(=O)C1=C(N=CN1)C1=CC=CC=C1
1259 0 IGWUKBDRQVBLQQ-UHFFFAOYSA-N FC(F)(F)C1=CC(=CC(=C1)C#N)N1CCOCC1
1260 0 ZARTUROKTAHUBI-UHFFFAOYSA-N COC1=CC=C(C=C1)C1=NC(C)=NC(=O)C1
1261 0 NYZZVWOWZZWLSS-UHFFFAOYSA-N COC(=O)C1=CN(C)N=C1C1=CC=CC=C1
1262 0 VCSGVHPHQVIBAP-UHFFFAOYSA-N CN(C)C(=O)OC1=CC=CC2=C1N=CC=C2
1263 0 UUXLREVNDVRGLL-UHFFFAOYSA-N C\N=C(/[O-])OC1=CC=CC2=C1[N+](C)=CC=C2
1264 0 OVZWJJSGWBSMLG-UHFFFAOYSA-N CB1P(C)B(C)P(C)B(C)P1C
1265 0 SMQPAUYXRQTDAI-UHFFFAOYSA-N CCCOC1=NS(=O)(=O)N(C)C(=O)N1
1266 0 UJXIWSYYTZWNSQ-UHFFFAOYSA-N COC(=O)NC1=CC=CC2=C1C=CC=C2N
1267 0 MENMOQHVZAKOCY-UHFFFAOYSA-N OCC1=NCCc2c1[nH]c1c2ccc(c1)O
1268 0 LRBXCDOZRXFZQO-UHFFFAOYSA-N OC1=CC2C3(C(=C1)NC1=C3CCN=C1C)O2
1269 0 LRRQGKAMXSIQCO-UHFFFAOYSA-N SC(=N)N=NCC1=C2N=CN=C2NC=N1
1270 0 ZOIPLEOYXRZIFJ-UHFFFAOYSA-N CC1=[N+]([O-])N=C(OCC2=CC=CC=C2)C=C1
1271 0 PBAFRNBQUNBFFG-UHFFFAOYSA-N Oc1ccc2c(c1)NC13C2(CCN=C3C)O1
1272 0 FKCUBEUUMMJETN-UHFFFAOYSA-N COP(=O)(OC)C=C=C1CCCCC1
1273 0 ZGNFZNAQBDCVPW-UHFFFAOYSA-N OC1=CC=C2C3(C1O3)NC1=C2CCN=C1C
1274 0 UUXLREVNDVRGLL-UHFFFAOYSA-N C\N=C(/[O-])OC1=CC=CC2=C1[N+](C)=CC=C2
1275 0 WUJJVDMDGHERRE-UHFFFAOYSA-N CC1C2=C(NC(=O)C1=NC(C)=O)C=CC=C2
1276 0 ULPZXYIYHAAART-UHFFFAOYSA-N CC1=NCCc2c1[nH]c1=CC3(C(C=c21)O3)O
1277 0 ZETOSWREBWGSHW-UHFFFAOYSA-N CC1=CC=C(C=C1)S(=O)(=O)OCC(C)(C)C=O
1278 0 SWBITPIXEVAFSR-UHFFFAOYSA-N O=C(N1CCOCC1)C1=CC=CC(=C1)C#N
1279 0 IYQHKSSYTNCBFN-UHFFFAOYSA-N Oc1ccc2c(c1)[nH]c1c2COCN=C1C
1280 0 ZAGMPYKFWVJEKT-UHFFFAOYSA-N [O-]N1C2=C(CCCC2)[N+](=O)C2=CC=CC=C12
1281 0 MNHYVCHHYGCMSF-UHFFFAOYSA-N CC(NC1=CC=C(Cl)C=C1)(C#N)C1=CC=CC=C1
1282 0 AMFVSXQJPVTYLC-UHFFFAOYSA-N O=C1C(=COC2=C1C1=CC=CC=C1C=C2)C#N
1283 0 FUCRSTYWIKRQLA-UHFFFAOYSA-N CC(=O)NC1=C(F)C=C(C=C1)C(F)(F)F
1284 0 QTPRCMMBZZJLSB-UHFFFAOYSA-N COC(=O)C1=CC=CC=C1O[Si](C)(OC)OC
1285 0 QYJGPTFFZLTKAE-UHFFFAOYSA-N O=C1c2ccccc2N(C2(C1C=CO2)N)C
1286 0 GYBMSPVOTLYDQI-UHFFFAOYSA-N CC1=NC(COc2ccccc2)=NC(=O)C1
1287 0 DTHBNESGKSGIFM-UHFFFAOYSA-N NC1=CC=C(C=C1)C1=C(O)C(O)=C(N)C=C1
1288 0 CIGHXKJQLIHIJC-UHFFFAOYSA-N O=C1c2ccoc2N(C2(C1C=CC=C2)N)C
1289 0 BDZPHQXGOYWJRH-UHFFFAOYSA-N FC1=CC=C(C=C1)C1=CN=CC(CCl)=C1
1290 0 GIWLFNGHMRHLIJ-UHFFFAOYSA-N CN1C(=O)C=C(N(C)C1=O)C1=CC=CC=C1
1291 0 WQOWHMXKLMGNFG-UHFFFAOYSA-N CC(C)(C)NC(=O)C(C)(C)Br
1292 0 AJRGEVFKZSWGFX-UHFFFAOYSA-N COC1=C(C=C2C(=O)N=CNC2=C1)[N+]([O-])=O
1293 0 LGXHODFXCOIGGJ-UHFFFAOYSA-N O=C1NC(CC2=CNC3=CC=CC=C23)CO1
1294 0 CQVUPEQNBIYXAP-UHFFFAOYSA-N NC1=CC(=CC(=C1N)C(F)(F)F)[N+]([O-])=O
1295 0 OYTHDNKENBFJPM-UHFFFAOYSA-N COC1=C(C=C2NC=NC(=O)C2=C1)[N+]([O-])=O
1296 0 KNBBECLZSZIELM-UHFFFAOYSA-N NNC1=NC(=CN=N1)C1=CC=C(Cl)C=C1
1297 0 AZZHJDRWBMQEKD-UHFFFAOYSA-N CCOC(=O)C1=CC(=NN1)C1=CC=CC=C1
1298 0 AIYMHQTUFQNZMJ-UHFFFAOYSA-N CC1=CC(=NN1CC1=CC=CC=C1)C(O)=O
1299 0 BOBLLXHJBMVWOU-UHFFFAOYSA-N NC1C=Cc2c(C1)n(C)c1c(c2=O)cco1
1300 0 GKYYLWVCIRIJDH-UHFFFAOYSA-N CNC(=O)C(=NOC(=O)C1=CC=CO1)C#N
