# Supplementary material for: Ion mobility collision cross-section atlas for known and unknown metabolite annotation in untargeted metabolomics
Source: Nat Commun. 2020 Aug 28;11:4334. doi: 10.1038/s41467-020-18171-8 (PMC7455731; doi:10.1038/s41467-020-18171-8)
Supplement: Supplementary file 8 — Supplementary Data 5 [file 41467_2020_18171_MOESM8_ESM.zip › 01_positive_mode/L0848/cfmid_pred_spec.msp]

Name: +ve in-silico MS/MS by CFM-ID for RWZYAGGXGHYGMB-UHFFFAOYSA-N
ID: RWZYAGGXGHYGMB-UHFFFAOYSA-N
Comment: Energy0
Num peaks: 6
76.01817548 0.328330359
94.06512568 1.795304419
111.0440559 0.1284432229
120.0443902 23.16042549
122.0236548 0.1149909558
138.0549549 73.30437461

Name: +ve in-silico MS/MS by CFM-ID for RWZYAGGXGHYGMB-UHFFFAOYSA-N
ID: RWZYAGGXGHYGMB-UHFFFAOYSA-N
Comment: Energy1
Num peaks: 6
51.02292652 0.8269878147
66.03382555 0.7108736534
94.06512568 16.85432754
112.0393049 0.6597169967
120.0443902 38.88978331
138.0549549 35.44570898

Name: +ve in-silico MS/MS by CFM-ID for RWZYAGGXGHYGMB-UHFFFAOYSA-N
ID: RWZYAGGXGHYGMB-UHFFFAOYSA-N
Comment: Energy2
Num peaks: 15
39.02292652 2.200944896
40.01817548 2.454538893
49.00727645 10.75634683
50.00252542 2.342300304
51.02292652 20.01920444
53.03857658 6.195609669
63.02292652 5.254318089
64.01817548 4.535412337
65.03857658 3.407777568
66.03382555 3.129796456
76.01817548 6.694836099
78.03382555 3.448395088
94.06512568 3.435957228
120.0443902 5.693013566
138.0549549 2.100319851

Name: +ve in-silico MS/MS by CFM-ID for ONIBWKKTOPOVIA-BYPYZUCNSA-N
ID: ONIBWKKTOPOVIA-BYPYZUCNSA-N
Comment: Energy0
Num peaks: 6
18.03382555 0.7242728955
68.04947561 0.8913244357
70.06512568 25.0064445
72.08077574 1.213583346
98.0600403 10.16196877
116.070605 58.78781675

Name: +ve in-silico MS/MS by CFM-ID for ONIBWKKTOPOVIA-BYPYZUCNSA-N
ID: ONIBWKKTOPOVIA-BYPYZUCNSA-N
Comment: Energy1
Num peaks: 6
43.05422664 1.152327701
68.04947561 1.133764943
70.06512568 64.27223991
72.08077574 2.732589871
98.0600403 7.533124153
116.070605 18.24077478

Name: +ve in-silico MS/MS by CFM-ID for ONIBWKKTOPOVIA-BYPYZUCNSA-N
ID: ONIBWKKTOPOVIA-BYPYZUCNSA-N
Comment: Energy2
Num peaks: 12
25.00727645 3.220990715
29.03857658 6.409777278
39.02292652 4.18226377
41.03857658 9.929891975
42.03382555 7.608077869
43.05422664 7.063066388
46.06512568 10.32883027
53.03857658 3.117104289
56.04947561 4.345222821
68.04947561 2.802363562
70.06512568 19.98741438
72.08077574 2.896159139

Name: +ve in-silico MS/MS by CFM-ID for ALYNCZNDIQEVRV-UHFFFAOYSA-N
ID: ALYNCZNDIQEVRV-UHFFFAOYSA-N
Comment: Energy0
Num peaks: 6
76.01817548 0.2872864326
94.06512568 3.360751658
109.0284058 0.3522476836
111.0440559 0.8040876485
120.0443902 22.62049467
138.0549549 71.08846134

Name: +ve in-silico MS/MS by CFM-ID for ALYNCZNDIQEVRV-UHFFFAOYSA-N
ID: ALYNCZNDIQEVRV-UHFFFAOYSA-N
Comment: Energy1
Num peaks: 6
66.03382555 0.6202387332
78.03382555 1.041694298
94.06512568 10.30121731
111.0440559 1.060960842
120.0443902 41.76842457
138.0549549 38.98772231

Name: +ve in-silico MS/MS by CFM-ID for ALYNCZNDIQEVRV-UHFFFAOYSA-N
ID: ALYNCZNDIQEVRV-UHFFFAOYSA-N
Comment: Energy2
Num peaks: 13
49.00727645 6.731185482
50.00252542 4.084032491
51.02292652 3.461617079
63.02292652 21.32188701
65.03857658 7.690403687
66.03382555 5.509682712
67.05422664 1.965140206
76.01817548 9.212177245
78.03382555 5.608501507
93.0334912 4.293439297
94.06512568 4.790172294
111.0440559 2.464043017
120.0443902 4.725538147

Name: +ve in-silico MS/MS by CFM-ID for ONIBWKKTOPOVIA-SCSAIBSYSA-N
ID: ONIBWKKTOPOVIA-SCSAIBSYSA-N
Comment: Energy0
Num peaks: 6
18.03382555 0.7242728955
68.04947561 0.8913244357
70.06512568 25.0064445
72.08077574 1.213583346
98.0600403 10.16196877
116.070605 58.78781675

Name: +ve in-silico MS/MS by CFM-ID for ONIBWKKTOPOVIA-SCSAIBSYSA-N
ID: ONIBWKKTOPOVIA-SCSAIBSYSA-N
Comment: Energy1
Num peaks: 6
43.05422664 1.152327701
68.04947561 1.133764943
70.06512568 64.27223991
72.08077574 2.732589871
98.0600403 7.533124153
116.070605 18.24077478

Name: +ve in-silico MS/MS by CFM-ID for ONIBWKKTOPOVIA-SCSAIBSYSA-N
ID: ONIBWKKTOPOVIA-SCSAIBSYSA-N
Comment: Energy2
Num peaks: 12
25.00727645 3.220990715
29.03857658 6.409777278
39.02292652 4.18226377
41.03857658 9.929891975
42.03382555 7.608077869
43.05422664 7.063066388
46.06512568 10.32883027
53.03857658 3.117104289
56.04947561 4.345222821
68.04947561 2.802363562
70.06512568 19.98741438
72.08077574 2.896159139

Name: +ve in-silico MS/MS by CFM-ID for WWNNZCOKKKDOPX-UHFFFAOYSA-N
ID: WWNNZCOKKKDOPX-UHFFFAOYSA-N
Comment: Energy0
Num peaks: 6
15.02292652 1.277210027
94.06512568 4.328224098
109.0284058 0.8583470668
111.0440559 0.1879345065
112.0393049 0.3854518059
138.0549549 92.05921415

Name: +ve in-silico MS/MS by CFM-ID for WWNNZCOKKKDOPX-UHFFFAOYSA-N
ID: WWNNZCOKKKDOPX-UHFFFAOYSA-N
Comment: Energy1
Num peaks: 6
51.02292652 2.50440933
94.06512568 13.710324
95.01275576 10.11652793
97.02840582 2.456842568
111.0440559 3.745103594
138.0549549 50.88896621

Name: +ve in-silico MS/MS by CFM-ID for WWNNZCOKKKDOPX-UHFFFAOYSA-N
ID: WWNNZCOKKKDOPX-UHFFFAOYSA-N
Comment: Energy2
Num peaks: 13
15.02292652 6.13650032
39.02292652 14.25182582
41.03857658 3.196638628
49.00727645 2.752683469
51.02292652 2.868225637
52.01817548 2.002562339
63.02292652 19.89602949
65.03857658 8.35924982
66.03382555 3.16128144
68.04947561 7.722116958
68.99710569 2.66170985
94.06512568 6.237586548
109.0284058 2.60238407

Name: +ve in-silico MS/MS by CFM-ID for CAOMCZAIALVUPA-UHFFFAOYSA-N
ID: CAOMCZAIALVUPA-UHFFFAOYSA-N
Comment: Energy0
Num peaks: 7
55.01784114 3.082218815
73.02840582 6.736563976
75.02629764 4.589878198
85.01064758 3.499797103
103.0212123 24.76008366
105.0004768 2.910785669
121.0317769 36.08495708

Name: +ve in-silico MS/MS by CFM-ID for CAOMCZAIALVUPA-UHFFFAOYSA-N
ID: CAOMCZAIALVUPA-UHFFFAOYSA-N
Comment: Energy1
Num peaks: 12
27.02292652 3.214698962
49.01064758 3.287632502
55.01784114 8.736695356
57.0334912 4.593375759
59.01275576 3.633727938
61.01064758 2.307731632
73.02840582 16.11274276
75.02629764 11.11573821
85.01064758 3.056815413
103.0212123 11.92319735
105.0004768 2.587605659
121.0317769 11.26493496

Name: +ve in-silico MS/MS by CFM-ID for CAOMCZAIALVUPA-UHFFFAOYSA-N
ID: CAOMCZAIALVUPA-UHFFFAOYSA-N
Comment: Energy2
Num peaks: 14
15.02292652 10.69571582
27.02292652 9.479755154
29.03857658 3.448629006
41.00219107 5.024810691
43.01784114 3.319547504
44.97934745 4.203052305
46.99499752 3.929034898
55.01784114 5.111731888
57.0334912 2.814817519
58.99499752 8.080997573
59.01275576 4.694576797
61.01064758 8.836560887
73.02840582 4.157532007
75.02629764 6.940238831

Name: +ve in-silico MS/MS by CFM-ID for ZPTVNYMJQHSSEA-UHFFFAOYSA-N
ID: ZPTVNYMJQHSSEA-UHFFFAOYSA-N
Comment: Energy0
Num peaks: 6
45.99235466 0.2495049896
91.05422664 5.140469648
110.0236548 0.2058904302
112.0393049 0.4149592095
120.0443902 2.447711005
138.0549549 91.19542867

Name: +ve in-silico MS/MS by CFM-ID for ZPTVNYMJQHSSEA-UHFFFAOYSA-N
ID: ZPTVNYMJQHSSEA-UHFFFAOYSA-N
Comment: Energy1
Num peaks: 6
75.02292652 1.367071934
91.05422664 20.25582735
110.0236548 0.8966686027
112.0393049 1.57063529
120.0443902 38.86275269
138.0549549 34.08437496

Name: +ve in-silico MS/MS by CFM-ID for ZPTVNYMJQHSSEA-UHFFFAOYSA-N
ID: ZPTVNYMJQHSSEA-UHFFFAOYSA-N
Comment: Energy2
Num peaks: 9
49.00727645 4.173549283
51.02292652 3.644179826
65.03857658 14.00339078
67.05422664 3.219415412
75.02292652 3.545539006
77.03857658 3.089056812
91.05422664 23.79104432
120.0443902 14.33683283
138.0549549 11.07617564

Name: +ve in-silico MS/MS by CFM-ID for GTFWIYJIEXNAOL-GBXIJSLDSA-N
ID: GTFWIYJIEXNAOL-GBXIJSLDSA-N
Comment: Energy0
Num peaks: 8
74.02365479 11.30728883
74.0400538 2.814721828
92.05061848 13.58282021
103.018984 4.834288951
118.0498695 2.839779255
120.0455331 12.70308182
121.0295487 7.844533678
138.0560978 26.03412453

Name: +ve in-silico MS/MS by CFM-ID for GTFWIYJIEXNAOL-GBXIJSLDSA-N
ID: GTFWIYJIEXNAOL-GBXIJSLDSA-N
Comment: Energy1
Num peaks: 9
63.02406939 2.619211988
72.04439023 7.074501437
75.02406939 13.82537808
92.05061848 36.68554896
94.06626855 2.452958053
103.018984 2.493462773
120.0455331 4.268144466
121.0295487 3.666571856
138.0560978 7.985532096

Name: +ve in-silico MS/MS by CFM-ID for GTFWIYJIEXNAOL-GBXIJSLDSA-N
ID: GTFWIYJIEXNAOL-GBXIJSLDSA-N
Comment: Energy2
Num peaks: 16
28.01817548 20.50052041
30.03382555 4.029593499
33.0135047 2.702954409
42.99785464 1.585742098
43.01784114 1.615316672
45.0135047 6.791386579
47.02915477 2.946950032
56.0130901 2.107482997
58.02874017 3.508325484
60.04439023 1.715137399
63.02406939 5.471433512
72.04439023 2.396794052
74.02365479 4.848640816
74.0400538 16.24368733
76.03930485 1.758452172
76.05570386 3.20776251

Name: +ve in-silico MS/MS by CFM-ID for ONIBWKKTOPOVIA-UHFFFAOYSA-N
ID: ONIBWKKTOPOVIA-UHFFFAOYSA-N
Comment: Energy0
Num peaks: 6
18.03382555 0.7242728955
68.04947561 0.8913244357
70.06512568 25.0064445
72.08077574 1.213583346
98.0600403 10.16196877
116.070605 58.78781675

Name: +ve in-silico MS/MS by CFM-ID for ONIBWKKTOPOVIA-UHFFFAOYSA-N
ID: ONIBWKKTOPOVIA-UHFFFAOYSA-N
Comment: Energy1
Num peaks: 6
43.05422664 1.152327701
68.04947561 1.133764943
70.06512568 64.27223991
72.08077574 2.732589871
98.0600403 7.533124153
116.070605 18.24077478

Name: +ve in-silico MS/MS by CFM-ID for ONIBWKKTOPOVIA-UHFFFAOYSA-N
ID: ONIBWKKTOPOVIA-UHFFFAOYSA-N
Comment: Energy2
Num peaks: 12
25.00727645 3.220990715
29.03857658 6.409777278
39.02292652 4.18226377
41.03857658 9.929891975
42.03382555 7.608077869
43.05422664 7.063066388
46.06512568 10.32883027
53.03857658 3.117104289
56.04947561 4.345222821
68.04947561 2.802363562
70.06512568 19.98741438
72.08077574 2.896159139

Name: +ve in-silico MS/MS by CFM-ID for RJPDELAUUYAFTQ-WHFBIAKZSA-N
ID: RJPDELAUUYAFTQ-WHFBIAKZSA-N
Comment: Energy0
Num peaks: 6
110.0600403 14.11787644
112.0393049 2.699533034
114.0549549 7.748955348
128.070605 2.329026993
138.0549549 11.11974254
156.0655196 54.57518492

Name: +ve in-silico MS/MS by CFM-ID for RJPDELAUUYAFTQ-WHFBIAKZSA-N
ID: RJPDELAUUYAFTQ-WHFBIAKZSA-N
Comment: Energy1
Num peaks: 6
82.06512568 4.111391834
110.0600403 40.44047904
114.0549549 2.330458965
128.070605 7.360416728
138.0549549 9.584172986
156.0655196 20.91915427

Name: +ve in-silico MS/MS by CFM-ID for RJPDELAUUYAFTQ-WHFBIAKZSA-N
ID: RJPDELAUUYAFTQ-WHFBIAKZSA-N
Comment: Energy2
Num peaks: 24
39.02292652 2.977226387
40.01817548 2.498986569
41.00219107 3.686211754
42.03382555 2.720614735
43.01784114 3.841123184
43.05422664 1.985104342
44.04947561 2.538061323
51.02292652 3.593660996
53.03857658 1.959203875
54.03382555 3.268832621
56.04947561 6.905561471
57.06987671 1.901811232
58.06512568 2.682185587
66.03382555 2.130776792
68.04947561 8.912658643
70.02874017 3.762931279
72.04439023 2.078884821
82.02874017 6.525724462
82.06512568 3.494166071
84.04439023 1.903516786
86.0600403 2.278683675
96.04439023 2.001467962
108.0443902 1.776514604
110.0600403 6.279785052

Name: +ve in-silico MS/MS by CFM-ID for ARJPPNFIEQKVBB-UHFFFAOYSA-N
ID: ARJPPNFIEQKVBB-UHFFFAOYSA-N
Comment: Energy0
Num peaks: 6
43.01784114 4.656463649
56.04947561 3.718548758
57.0334912 9.148642199
74.0600403 25.80612122
98.0600403 11.65921094
116.070605 32.97232317

Name: +ve in-silico MS/MS by CFM-ID for ARJPPNFIEQKVBB-UHFFFAOYSA-N
ID: ARJPPNFIEQKVBB-UHFFFAOYSA-N
Comment: Energy1
Num peaks: 7
39.02292652 3.723449434
43.01784114 3.498325192
56.04947561 6.654133763
57.0334912 29.4104501
74.0600403 27.59969763
98.0600403 5.83393942
116.070605 4.963379081

Name: +ve in-silico MS/MS by CFM-ID for ARJPPNFIEQKVBB-UHFFFAOYSA-N
ID: ARJPPNFIEQKVBB-UHFFFAOYSA-N
Comment: Energy2
Num peaks: 10
15.02292652 3.900670015
25.00727645 3.388282398
27.02292652 5.254741268
29.03857658 3.701389876
39.02292652 20.25104693
41.00219107 3.872692068
43.01784114 10.28283784
44.04947561 3.361287382
56.04947561 3.59042898
57.0334912 23.85385519

Name: +ve in-silico MS/MS by CFM-ID for QZYHIOPPLUPUJF-UHFFFAOYSA-N
ID: QZYHIOPPLUPUJF-UHFFFAOYSA-N
Comment: Energy0
Num peaks: 6
45.99235466 0.2499227313
65.03857658 0.1862694581
91.05422664 5.145527161
120.0443902 2.450300992
122.0236548 0.1786910487
138.0549549 91.4006262

Name: +ve in-silico MS/MS by CFM-ID for QZYHIOPPLUPUJF-UHFFFAOYSA-N
ID: QZYHIOPPLUPUJF-UHFFFAOYSA-N
Comment: Energy1
Num peaks: 6
65.03857658 0.6830038471
91.05422664 20.81309748
104.0130901 1.436010181
120.0443902 38.06446238
122.0236548 1.496188292
138.0549549 34.04943214

Name: +ve in-silico MS/MS by CFM-ID for QZYHIOPPLUPUJF-UHFFFAOYSA-N
ID: QZYHIOPPLUPUJF-UHFFFAOYSA-N
Comment: Energy2
Num peaks: 9
39.02292652 5.041187574
49.00727645 9.223013122
51.02292652 4.772750248
63.02292652 5.09251032
65.03857658 15.67920557
67.05422664 4.96222706
91.05422664 20.63884508
120.0443902 9.850013392
138.0549549 8.214149811

Name: +ve in-silico MS/MS by CFM-ID for PLAZTCDQAHEYBI-UHFFFAOYSA-N
ID: PLAZTCDQAHEYBI-UHFFFAOYSA-N
Comment: Energy0
Num peaks: 6
19.01784114 0.7814954737
45.99235466 0.2488954573
65.03857658 0.09606593664
91.05422664 5.125899892
120.0443902 2.442344357
138.0549549 90.89616464

Name: +ve in-silico MS/MS by CFM-ID for PLAZTCDQAHEYBI-UHFFFAOYSA-N
ID: PLAZTCDQAHEYBI-UHFFFAOYSA-N
Comment: Energy1
Num peaks: 6
65.03857658 0.6721616584
75.02292652 1.360184878
91.05422664 20.23324092
112.0393049 0.8695359261
120.0443902 38.74713158
138.0549549 34.19584562

Name: +ve in-silico MS/MS by CFM-ID for PLAZTCDQAHEYBI-UHFFFAOYSA-N
ID: PLAZTCDQAHEYBI-UHFFFAOYSA-N
Comment: Energy2
Num peaks: 10
39.02292652 3.789772385
49.00727645 4.332829975
51.02292652 6.571666298
63.02292652 7.985029115
65.03857658 11.75402193
75.02292652 2.976311681
77.03857658 2.324077507
91.05422664 19.519651
120.0443902 11.3056313
138.0549549 9.453120523

Name: +ve in-silico MS/MS by CFM-ID for XBTXTLKLSHACSS-WDSKDSINSA-N
ID: XBTXTLKLSHACSS-WDSKDSINSA-N
Comment: Energy0
Num peaks: 6
110.0600403 8.48716838
120.0443902 7.886714454
121.0284058 1.190740382
138.0549549 41.76634521
139.0389705 5.226492136
156.0655196 25.01460634

Name: +ve in-silico MS/MS by CFM-ID for XBTXTLKLSHACSS-WDSKDSINSA-N
ID: XBTXTLKLSHACSS-WDSKDSINSA-N
Comment: Energy1
Num peaks: 22
52.01817548 1.004323102
54.03382555 2.055296325
64.01817548 0.743722445
66.03382555 3.604227512
68.04947561 1.629066605
70.02874017 0.7301257347
84.00800472 1.259766563
94.06512568 5.768843181
95.01275576 0.8944016899
96.00800472 1.139417616
98.02365479 1.2309927
100.0393049 0.983989392
108.0443902 0.8387512302
110.0236548 1.274634528
110.0600403 9.910459303
112.0393049 1.059965516
112.0756904 1.414773315
120.0443902 12.72481136
121.0284058 0.9954127874
138.0549549 24.56633929
139.0389705 1.714790727
156.0655196 4.80355822

Name: +ve in-silico MS/MS by CFM-ID for XBTXTLKLSHACSS-WDSKDSINSA-N
ID: XBTXTLKLSHACSS-WDSKDSINSA-N
Comment: Energy2
Num peaks: 31
25.00727645 2.74125224
28.01817548 1.207745094
39.02292652 8.402341396
40.01817548 1.986264165
41.00219107 3.584507853
41.03857658 3.057995501
42.03382555 1.927499255
49.00727645 1.877744236
51.02292652 3.296338174
52.01817548 2.51651957
53.99744004 1.270903658
54.03382555 3.900201975
55.01784114 1.826313365
56.04947561 1.30665702
59.01275576 1.78455792
64.01817548 2.881353541
65.00219107 3.427495842
66.03382555 6.683025228
67.01784114 1.942118196
68.04947561 1.912693687
68.99710569 1.522692819
70.02874017 1.215980905
78.03382555 1.084254445
80.0130901 1.114031799
80.04947561 1.783337562
94.06512568 2.142213222
95.01275576 1.173914705
95.04914126 1.059855682
110.0600403 1.158774254
120.0443902 1.213427333
138.0549549 1.315725423

Name: +ve in-silico MS/MS by CFM-ID for AQGCSVBPRRQXIN-XINAWCOVSA-N
ID: AQGCSVBPRRQXIN-XINAWCOVSA-N
Comment: Energy0
Num peaks: 6
110.0600403 12.95691076
120.0443902 2.817728144
121.0284058 1.631977456
138.0549549 18.01335733
139.0389705 7.970192099
156.0655196 44.73690561

Name: +ve in-silico MS/MS by CFM-ID for AQGCSVBPRRQXIN-XINAWCOVSA-N
ID: AQGCSVBPRRQXIN-XINAWCOVSA-N
Comment: Energy1
Num peaks: 31
54.03382555 1.261587096
55.01784114 1.329463543
56.04947561 0.8834137466
64.01817548 1.782464417
66.03382555 1.272370633
68.04947561 1.584979965
70.02874017 0.9172267104
78.03382555 1.003481553
80.0130901 1.41471073
82.02874017 5.794531534
82.06512568 1.600672427
84.04439023 1.316195147
86.0600403 1.14893485
94.06512568 1.557313791
95.04914126 0.896190572
96.00800472 1.600396358
98.02365479 1.256779174
100.0393049 1.18810539
108.0443902 1.332208231
110.0600403 12.7780681
111.0440559 2.038676405
112.0393049 1.023150405
112.0756904 4.018934502
116.0342195 1.279421071
120.0443902 3.221586997
121.0284058 1.520580787
126.0549549 1.129341188
128.070605 2.83124424
138.0549549 10.80447393
139.0389705 2.320184309
156.0655196 7.69453487

Name: +ve in-silico MS/MS by CFM-ID for AQGCSVBPRRQXIN-XINAWCOVSA-N
ID: AQGCSVBPRRQXIN-XINAWCOVSA-N
Comment: Energy2
Num peaks: 31
25.00727645 3.145890869
28.01817548 3.062493944
30.03382555 1.785370236
39.02292652 6.328928313
41.00219107 1.489560261
41.03857658 2.455983551
42.03382555 1.818350923
43.01784114 2.236678913
44.04947561 1.55105404
52.01817548 1.618420438
53.00219107 1.135469286
53.03857658 1.915670031
53.99744004 1.915102596
54.03382555 2.557610839
55.01784114 1.305600059
56.0130901 2.135486208
56.04947561 1.065334077
59.01275576 1.92989399
62.0600403 2.077271573
64.01817548 3.917247973
66.03382555 4.327896089
67.01784114 1.389644542
68.04947561 6.106468255
70.02874017 1.525591783
80.0130901 1.182373298
82.06512568 2.169969711
92.0130901 1.223979996
94.02874017 1.192284277
97.02840582 2.675838736
110.0236548 1.167109302
111.0440559 1.387402065

Name: +ve in-silico MS/MS by CFM-ID for DTRIDVOOPAQEEL-UHFFFAOYSA-N
ID: DTRIDVOOPAQEEL-UHFFFAOYSA-N
Comment: Energy0
Num peaks: 6
61.01064758 3.731680556
69.0334912 4.975229239
75.02629764 7.855672517
87.04405588 8.757200019
103.0212123 25.86646065
121.0317769 36.96008363

Name: +ve in-silico MS/MS by CFM-ID for DTRIDVOOPAQEEL-UHFFFAOYSA-N
ID: DTRIDVOOPAQEEL-UHFFFAOYSA-N
Comment: Energy1
Num peaks: 7
41.03857658 8.623932053
61.01064758 24.26496599
69.0334912 4.526539681
75.02629764 18.67454954
87.04405588 4.920679603
103.0212123 12.76219066
121.0317769 10.31833266

Name: +ve in-silico MS/MS by CFM-ID for DTRIDVOOPAQEEL-UHFFFAOYSA-N
ID: DTRIDVOOPAQEEL-UHFFFAOYSA-N
Comment: Energy2
Num peaks: 9
25.00727645 6.099567434
27.02292652 15.24694328
39.02292652 3.318431498
41.03857658 26.76365415
43.05422664 5.420234578
58.99499752 8.322007797
61.01064758 8.631601629
73.01064758 2.462228619
75.02629764 4.762200821

Name: +ve in-silico MS/MS by CFM-ID for WGNUNYPERJMVRM-UHFFFAOYSA-N
ID: WGNUNYPERJMVRM-UHFFFAOYSA-N
Comment: Energy0
Num peaks: 6
92.04947561 11.62247208
93.0334912 1.084191045
94.06512568 1.156521134
102.0338255 8.572884796
120.0443902 51.88500485
138.0549549 21.66472251

Name: +ve in-silico MS/MS by CFM-ID for WGNUNYPERJMVRM-UHFFFAOYSA-N
ID: WGNUNYPERJMVRM-UHFFFAOYSA-N
Comment: Energy1
Num peaks: 6
65.03857658 3.349438941
92.04947561 40.46668607
94.06512568 3.643561711
102.0338255 7.350699215
120.0443902 22.13785388
138.0549549 8.296678761

Name: +ve in-silico MS/MS by CFM-ID for WGNUNYPERJMVRM-UHFFFAOYSA-N
ID: WGNUNYPERJMVRM-UHFFFAOYSA-N
Comment: Energy2
Num peaks: 12
41.00219107 3.253694454
49.00727645 3.464643986
51.02292652 4.693062459
59.01275576 5.085730495
63.02292652 2.326014538
65.03857658 15.62644167
76.01817548 2.131923995
92.04947561 25.37812324
93.0334912 4.096984122
94.06512568 2.923717101
102.0338255 5.352967258
120.0443902 6.287015997

Name: +ve in-silico MS/MS by CFM-ID for XFDUHJPVQKIXHO-UHFFFAOYSA-N
ID: XFDUHJPVQKIXHO-UHFFFAOYSA-N
Comment: Energy0
Num peaks: 6
93.0334912 0.1947102717
94.06512568 2.629294348
109.0284058 0.2885597984
111.0440559 0.6028107351
120.0443902 44.62246293
138.0549549 50.56154168

Name: +ve in-silico MS/MS by CFM-ID for XFDUHJPVQKIXHO-UHFFFAOYSA-N
ID: XFDUHJPVQKIXHO-UHFFFAOYSA-N
Comment: Energy1
Num peaks: 6
66.03382555 1.724447138
93.0334912 0.6272319123
94.06512568 7.219549401
111.0440559 0.6092145295
120.0443902 59.5714992
138.0549549 23.1554636

Name: +ve in-silico MS/MS by CFM-ID for XFDUHJPVQKIXHO-UHFFFAOYSA-N
ID: XFDUHJPVQKIXHO-UHFFFAOYSA-N
Comment: Energy2
Num peaks: 11
39.02292652 4.095032293
41.03857658 3.176101218
49.00727645 6.289169051
51.02292652 4.599611432
63.02292652 12.16961871
64.01817548 4.074582682
65.03857658 5.389259846
66.03382555 9.493542833
68.04947561 3.596428014
93.0334912 15.28480911
120.0443902 11.91619289

Name: +ve in-silico MS/MS by CFM-ID for SKZKKFZAGNVIMN-UHFFFAOYSA-N
ID: SKZKKFZAGNVIMN-UHFFFAOYSA-N
Comment: Energy0
Num peaks: 6
95.04914126 0.6353641355
110.0236548 0.1085227091
120.0443902 1.640419081
121.0284058 46.45982196
122.0236548 0.257176426
138.0549549 49.64529747

Name: +ve in-silico MS/MS by CFM-ID for SKZKKFZAGNVIMN-UHFFFAOYSA-N
ID: SKZKKFZAGNVIMN-UHFFFAOYSA-N
Comment: Energy1
Num peaks: 6
51.02292652 2.331483027
93.0334912 2.263703036
95.04914126 5.066418652
120.0443902 3.206377225
121.0284058 64.56537282
138.0549549 11.20006103

Name: +ve in-silico MS/MS by CFM-ID for SKZKKFZAGNVIMN-UHFFFAOYSA-N
ID: SKZKKFZAGNVIMN-UHFFFAOYSA-N
Comment: Energy2
Num peaks: 17
39.02292652 2.565403388
49.00727645 11.65746545
51.02292652 15.75157389
53.00219107 2.356178492
53.03857658 4.20735844
63.02292652 2.067552734
65.03857658 1.382510743
67.01784114 1.352954385
77.00219107 6.281684651
79.01784114 3.290234236
89.00219107 2.716431023
91.01784114 2.047537653
92.99710569 1.355938611
93.0334912 5.71901773
95.01275576 1.806312112
120.0443902 2.922632308
121.0284058 12.78509506

Name: +ve in-silico MS/MS by CFM-ID for YNBADRVTZLEFNH-UHFFFAOYSA-N
ID: YNBADRVTZLEFNH-UHFFFAOYSA-N
Comment: Energy0
Num peaks: 6
106.0287402 22.81324202
108.0443902 2.587663769
109.0284058 0.7248140362
110.0600403 0.6920216366
111.0440559 1.223227834
138.0549549 68.89710936

Name: +ve in-silico MS/MS by CFM-ID for YNBADRVTZLEFNH-UHFFFAOYSA-N
ID: YNBADRVTZLEFNH-UHFFFAOYSA-N
Comment: Energy1
Num peaks: 6
52.01817548 1.982435484
80.04947561 2.952141715
106.0287402 29.64249403
109.0284058 2.361022686
111.0440559 2.722117309
138.0549549 44.0547768

Name: +ve in-silico MS/MS by CFM-ID for YNBADRVTZLEFNH-UHFFFAOYSA-N
ID: YNBADRVTZLEFNH-UHFFFAOYSA-N
Comment: Energy2
Num peaks: 14
39.02292652 10.22208487
41.03857658 1.80520463
50.00252542 2.869800684
51.02292652 4.004032816
52.01817548 12.14307727
53.03857658 1.487301091
54.03382555 2.212561589
59.01275576 1.862211071
63.02292652 3.238498135
79.01784114 9.947327853
80.0130901 2.451101672
80.04947561 8.026313594
106.0287402 17.76032368
108.0443902 2.873633925

Name: +ve in-silico MS/MS by CFM-ID for FTWHFXMUJQRNBK-UHFFFAOYSA-N
ID: FTWHFXMUJQRNBK-UHFFFAOYSA-N
Comment: Energy0
Num peaks: 6
53.03857658 6.640688727
70.06512568 10.29825291
81.0334912 6.754480838
98.0600403 20.6459504
99.04405588 19.82380499
116.070605 25.11916008

Name: +ve in-silico MS/MS by CFM-ID for FTWHFXMUJQRNBK-UHFFFAOYSA-N
ID: FTWHFXMUJQRNBK-UHFFFAOYSA-N
Comment: Energy1
Num peaks: 9
44.04947561 8.205213493
46.06512568 5.411719836
51.02292652 2.501263824
53.03857658 14.90304593
70.06512568 10.72518244
81.0334912 11.44642847
98.0600403 10.94818319
99.04405588 10.26639265
116.070605 5.672104173

Name: +ve in-silico MS/MS by CFM-ID for FTWHFXMUJQRNBK-UHFFFAOYSA-N
ID: FTWHFXMUJQRNBK-UHFFFAOYSA-N
Comment: Energy2
Num peaks: 15
25.00727645 4.407337503
27.02292652 4.13544087
39.02292652 5.922722477
40.01817548 3.299980194
41.03857658 2.465301681
42.03382555 2.379832606
44.04947561 3.110523349
46.06512568 2.618611482
51.02292652 3.805497521
53.03857658 26.13676781
55.01784114 2.388255619
55.05422664 4.700247744
68.04947561 4.424536607
70.06512568 7.50394242
81.0334912 3.829136054

Name: +ve in-silico MS/MS by CFM-ID for VULIHENHKGDFAB-UHFFFAOYSA-N
ID: VULIHENHKGDFAB-UHFFFAOYSA-N
Comment: Energy0
Num peaks: 6
72.04439023 1.724587969
84.04439023 10.69760134
86.0600403 1.163132558
88.07569036 2.308215559
98.0600403 2.468654574
116.070605 76.86051067

Name: +ve in-silico MS/MS by CFM-ID for VULIHENHKGDFAB-UHFFFAOYSA-N
ID: VULIHENHKGDFAB-UHFFFAOYSA-N
Comment: Energy1
Num peaks: 6
56.04947561 5.32177219
72.04439023 2.983290758
84.04439023 23.77193152
88.07569036 12.49954751
98.0600403 4.342709083
116.070605 36.9492237

Name: +ve in-silico MS/MS by CFM-ID for VULIHENHKGDFAB-UHFFFAOYSA-N
ID: VULIHENHKGDFAB-UHFFFAOYSA-N
Comment: Energy2
Num peaks: 18
27.02292652 4.953363739
29.03857658 2.533648183
39.02292652 4.121795152
41.00219107 2.803463728
41.03857658 3.8195949
43.01784114 1.924525691
52.01817548 1.616522758
54.03382555 7.029620622
55.01784114 4.066556006
56.04947561 9.293777941
57.0334912 4.67908056
58.06512568 2.485622493
68.04947561 3.628199586
70.02874017 3.464319403
72.04439023 8.8363688
84.04439023 9.873108932
86.0600403 1.86527792
88.07569036 3.886023127

Name: +ve in-silico MS/MS by CFM-ID for HZYCAKGEXXKCDM-UHFFFAOYSA-N
ID: HZYCAKGEXXKCDM-UHFFFAOYSA-N
Comment: Energy0
Num peaks: 6
61.01064758 2.371209668
89.0055622 26.5427587
91.02121226 3.469951403
103.0212123 2.421395418
105.0004768 4.787895245
121.0317769 48.87961325

Name: +ve in-silico MS/MS by CFM-ID for HZYCAKGEXXKCDM-UHFFFAOYSA-N
ID: HZYCAKGEXXKCDM-UHFFFAOYSA-N
Comment: Energy1
Num peaks: 9
41.00219107 2.881595963
45.0334912 2.508632257
46.99499752 4.427268621
49.01064758 3.073854433
61.01064758 5.913484075
73.02840582 5.310576871
89.0055622 25.4392108
105.0004768 6.245530868
121.0317769 25.66705565

Name: +ve in-silico MS/MS by CFM-ID for HZYCAKGEXXKCDM-UHFFFAOYSA-N
ID: HZYCAKGEXXKCDM-UHFFFAOYSA-N
Comment: Energy2
Num peaks: 11
15.02292652 5.83555648
44.97934745 8.879910347
46.99499752 5.610086534
61.01064758 13.77239199
63.02629764 3.399082591
70.99499752 15.32696281
72.97426207 3.023046574
73.01064758 10.08478142
74.98991214 3.568398117
75.02629764 4.289187817
89.0055622 7.057887251

Name: +ve in-silico MS/MS by CFM-ID for BPSNETAIJADFTO-UHFFFAOYSA-N
ID: BPSNETAIJADFTO-UHFFFAOYSA-N
Comment: Energy0
Num peaks: 6
59.01275576 0.7702233431
92.04947561 3.368362392
102.0338255 9.155191452
103.0178411 1.081018982
120.0443902 56.60818218
138.0549549 24.42638432

Name: +ve in-silico MS/MS by CFM-ID for BPSNETAIJADFTO-UHFFFAOYSA-N
ID: BPSNETAIJADFTO-UHFFFAOYSA-N
Comment: Energy1
Num peaks: 6
92.04947561 11.34003126
94.06512568 1.866659893
102.0338255 11.57345991
120.0443902 39.32831053
121.0284058 1.610688252
138.0549549 17.85926106

Name: +ve in-silico MS/MS by CFM-ID for BPSNETAIJADFTO-UHFFFAOYSA-N
ID: BPSNETAIJADFTO-UHFFFAOYSA-N
Comment: Energy2
Num peaks: 18
15.02292652 1.660847563
25.00727645 1.66692117
41.00219107 4.039861759
49.00727645 3.028691049
51.02292652 4.149865354
53.03857658 2.238113905
59.01275576 5.511042567
63.02292652 2.013858367
65.03857658 6.664909176
75.02292652 3.556778152
77.03857658 2.182143499
89.00219107 2.258426874
92.04947561 20.96598771
93.0334912 2.504597291
94.06512568 2.180701123
102.0338255 6.411431442
103.0178411 1.674049235
120.0443902 8.006345939

Name: +ve in-silico MS/MS by CFM-ID for WOPDMJYIAAXDMN-UHFFFAOYSA-N
ID: WOPDMJYIAAXDMN-UHFFFAOYSA-N
Comment: Energy0
Num peaks: 6
27.02292652 1.348312763
41.03857658 1.631567958
95.01612688 1.124585488
103.0212123 2.650360826
105.0004768 15.66038085
121.0317769 74.23625682

Name: +ve in-silico MS/MS by CFM-ID for WOPDMJYIAAXDMN-UHFFFAOYSA-N
ID: WOPDMJYIAAXDMN-UHFFFAOYSA-N
Comment: Energy1
Num peaks: 6
27.02292652 3.60705916
39.02292652 8.597559878
41.03857658 45.23535887
43.05422664 3.60359269
105.0004768 4.714403166
121.0317769 21.04197569

Name: +ve in-silico MS/MS by CFM-ID for WOPDMJYIAAXDMN-UHFFFAOYSA-N
ID: WOPDMJYIAAXDMN-UHFFFAOYSA-N
Comment: Energy2
Num peaks: 8
15.02292652 4.1155772
25.00727645 6.483182392
27.02292652 9.318661455
39.02292652 6.187586484
41.03857658 29.80075976
43.05422664 6.051046117
86.98991214 5.200279094
105.0004768 14.31904322

Name: +ve in-silico MS/MS by CFM-ID for VDEUYMSGMPQMIK-UHFFFAOYSA-N
ID: VDEUYMSGMPQMIK-UHFFFAOYSA-N
Comment: Energy0
Num peaks: 6
34.02874017 0.3800163161
79.05422664 0.815911136
105.0334912 37.3816975
107.0491413 1.723515823
120.0443902 1.093696176
138.0549549 57.52581354

Name: +ve in-silico MS/MS by CFM-ID for VDEUYMSGMPQMIK-UHFFFAOYSA-N
ID: VDEUYMSGMPQMIK-UHFFFAOYSA-N
Comment: Energy1
Num peaks: 6
51.02292652 1.326739898
79.05422664 16.58736141
105.0334912 54.88926831
107.0491413 4.071710248
120.0443902 1.808984069
138.0549549 16.82278767

Name: +ve in-silico MS/MS by CFM-ID for VDEUYMSGMPQMIK-UHFFFAOYSA-N
ID: VDEUYMSGMPQMIK-UHFFFAOYSA-N
Comment: Energy2
Num peaks: 7
39.02292652 5.760229375
49.00727645 10.06721891
51.02292652 10.86498881
63.02292652 12.84031523
65.03857658 5.403864056
79.05422664 21.82919497
105.0334912 15.23715276

Name: +ve in-silico MS/MS by CFM-ID for XLSUHJCPPCGPHF-ARJAWSKDSA-N
ID: XLSUHJCPPCGPHF-ARJAWSKDSA-N
Comment: Energy0
Num peaks: 6
39.02292652 3.112452045
67.01784114 2.164993818
70.06512568 16.84901224
85.02840582 11.14245894
98.0600403 21.3786974
116.070605 35.85421342

Name: +ve in-silico MS/MS by CFM-ID for XLSUHJCPPCGPHF-ARJAWSKDSA-N
ID: XLSUHJCPPCGPHF-ARJAWSKDSA-N
Comment: Energy1
Num peaks: 8
27.02292652 2.125280679
39.02292652 7.733734017
41.03857658 2.891048702
42.03382555 2.065298919
70.06512568 39.46908515
85.02840582 2.217415408
98.0600403 12.24716019
116.070605 12.84897561

Name: +ve in-silico MS/MS by CFM-ID for XLSUHJCPPCGPHF-ARJAWSKDSA-N
ID: XLSUHJCPPCGPHF-ARJAWSKDSA-N
Comment: Energy2
Num peaks: 10
15.02292652 4.656337936
39.02292652 21.96924329
41.03857658 12.97295196
42.03382555 3.757802162
54.03382555 10.50665498
56.04947561 4.790925387
68.04947561 2.29846068
69.0334912 1.834198412
70.06512568 15.66135954
98.0600403 3.281886946

Name: +ve in-silico MS/MS by CFM-ID for RHJFWUBYCHBQCZ-VURMDHGXSA-N
ID: RHJFWUBYCHBQCZ-VURMDHGXSA-N
Comment: Energy0
Num peaks: 6
70.02874017 0.765757466
105.0334912 8.29185151
107.0491413 1.594621686
110.0600403 1.434541341
120.0443902 15.73601319
138.0549549 65.93644042

Name: +ve in-silico MS/MS by CFM-ID for RHJFWUBYCHBQCZ-VURMDHGXSA-N
ID: RHJFWUBYCHBQCZ-VURMDHGXSA-N
Comment: Energy1
Num peaks: 14
39.02292652 1.50300248
51.02292652 2.745201606
55.01784114 1.555422082
68.0130901 2.927555733
70.02874017 3.945488396
80.0130901 2.306184624
82.02874017 2.399187908
84.04439023 2.069908559
95.04914126 1.740441254
105.0334912 13.99195246
107.0491413 2.910455881
110.0600403 2.315245117
120.0443902 18.20834178
138.0549549 21.71250259

Name: +ve in-silico MS/MS by CFM-ID for RHJFWUBYCHBQCZ-VURMDHGXSA-N
ID: RHJFWUBYCHBQCZ-VURMDHGXSA-N
Comment: Energy2
Num peaks: 23
39.02292652 6.46909027
41.03857658 2.085004352
49.00727645 2.677704014
50.00252542 1.530466774
51.02292652 2.905996377
52.01817548 5.83306803
53.00219107 1.269890504
53.03857658 2.145739856
64.01817548 1.251401014
65.03857658 1.642540289
66.03382555 7.430505458
68.0130901 1.82079495
68.04947561 5.627525904
70.02874017 4.415898998
77.03857658 1.673633706
77.99744004 3.403564258
79.01784114 1.510879489
80.0130901 5.809945231
82.02874017 2.741314505
92.04947561 5.246342415
93.0334912 1.678050947
94.02874017 3.331076261
120.0443902 7.766907047

Name: +ve in-silico MS/MS by CFM-ID for NMMIHXMBOZYNET-UHFFFAOYSA-N
ID: NMMIHXMBOZYNET-UHFFFAOYSA-N
Comment: Energy0
Num peaks: 6
15.02292652 0.6158990205
106.0287402 25.94649149
108.0443902 1.794613068
110.0600403 1.885243878
121.0284058 0.5439721686
138.0549549 67.06886155

Name: +ve in-silico MS/MS by CFM-ID for NMMIHXMBOZYNET-UHFFFAOYSA-N
ID: NMMIHXMBOZYNET-UHFFFAOYSA-N
Comment: Energy1
Num peaks: 6
51.02292652 2.163328723
53.03857658 2.795978198
106.0287402 31.27939931
108.0443902 3.92734426
112.0393049 1.038417439
138.0549549 46.77563087

Name: +ve in-silico MS/MS by CFM-ID for NMMIHXMBOZYNET-UHFFFAOYSA-N
ID: NMMIHXMBOZYNET-UHFFFAOYSA-N
Comment: Energy2
Num peaks: 15
25.00727645 2.788083017
39.02292652 5.563481255
40.01817548 2.993517951
49.00727645 6.660993045
50.00252542 4.501424011
51.02292652 17.65763324
52.01817548 8.917492287
53.03857658 7.298636447
54.03382555 1.903328437
59.01275576 1.806015713
63.02292652 3.060184248
64.01817548 1.932749068
79.01784114 2.097010802
80.04947561 3.253846336
106.0287402 9.62082172

Name: +ve in-silico MS/MS by CFM-ID for DCGLLVNYKPKJDK-UHFFFAOYSA-N
ID: DCGLLVNYKPKJDK-UHFFFAOYSA-N
Comment: Energy0
Num peaks: 6
29.00219107 1.930173539
108.0443902 2.44519535
110.0600403 48.45626978
120.0443902 1.944721409
122.0236548 0.2480284808
138.0549549 43.3043495

Name: +ve in-silico MS/MS by CFM-ID for DCGLLVNYKPKJDK-UHFFFAOYSA-N
ID: DCGLLVNYKPKJDK-UHFFFAOYSA-N
Comment: Energy1
Num peaks: 6
29.00219107 3.308471808
80.04947561 5.82142357
82.06512568 6.15143331
110.0600403 34.56259469
120.0443902 5.59160869
138.0549549 25.54284991

Name: +ve in-silico MS/MS by CFM-ID for DCGLLVNYKPKJDK-UHFFFAOYSA-N
ID: DCGLLVNYKPKJDK-UHFFFAOYSA-N
Comment: Energy2
Num peaks: 19
29.00219107 7.137560772
49.00727645 5.016304005
51.02292652 6.197191856
53.03857658 3.443189838
54.03382555 1.241139905
64.01817548 2.147536515
65.03857658 1.719511949
66.03382555 3.420526813
68.04947561 1.567235985
78.03382555 3.700090388
79.01784114 1.413390482
80.04947561 13.00696688
81.0334912 1.608856702
82.06512568 2.605775686
83.04914126 2.056251574
94.02874017 2.769330443
108.0443902 3.657775923
110.0600403 13.03257157
120.0443902 4.966585639

Name: +ve in-silico MS/MS by CFM-ID for OCCIGHIQVMLYBZ-UHFFFAOYSA-N
ID: OCCIGHIQVMLYBZ-UHFFFAOYSA-N
Comment: Energy0
Num peaks: 6
56.0130901 4.495083411
62.0600403 2.836374787
72.04439023 2.604597308
110.0236548 9.975815969
128.0342195 5.243047373
156.0655196 58.03048716

Name: +ve in-silico MS/MS by CFM-ID for OCCIGHIQVMLYBZ-UHFFFAOYSA-N
ID: OCCIGHIQVMLYBZ-UHFFFAOYSA-N
Comment: Energy1
Num peaks: 8
43.05422664 1.943808824
57.0334912 10.09629335
59.04914126 2.245346601
61.06479133 2.241954065
82.02874017 33.83283198
110.0236548 16.27493784
128.0342195 2.238231441
156.0655196 12.35742445

Name: +ve in-silico MS/MS by CFM-ID for OCCIGHIQVMLYBZ-UHFFFAOYSA-N
ID: OCCIGHIQVMLYBZ-UHFFFAOYSA-N
Comment: Energy2
Num peaks: 16
15.02292652 1.632421277
18.03382555 1.109809263
25.00727645 7.361221743
27.02292652 5.653796297
29.03857658 5.99985123
31.05422664 2.371245508
39.02292652 9.288414092
41.03857658 8.814584337
45.0334912 2.296209584
46.02874017 1.19276597
51.02292652 9.768705247
56.0130901 13.20625789
60.04439023 1.744098001
62.0600403 5.821270721
72.04439023 2.618904433
110.0236548 1.436781933

Name: +ve in-silico MS/MS by CFM-ID for YIZNXYLVEMUCQZ-UHFFFAOYSA-N
ID: YIZNXYLVEMUCQZ-UHFFFAOYSA-N
Comment: Energy0
Num peaks: 6
43.01784114 1.349532235
78.03382555 1.350166021
96.04439023 20.87216572
108.0443902 4.834814774
120.0443902 1.287091323
138.0549549 65.89991507

Name: +ve in-silico MS/MS by CFM-ID for YIZNXYLVEMUCQZ-UHFFFAOYSA-N
ID: YIZNXYLVEMUCQZ-UHFFFAOYSA-N
Comment: Energy1
Num peaks: 6
43.01784114 2.262421928
69.0334912 2.351143389
78.03382555 3.373409174
96.04439023 24.81016649
108.0443902 25.61942342
138.0549549 29.2311487

Name: +ve in-silico MS/MS by CFM-ID for YIZNXYLVEMUCQZ-UHFFFAOYSA-N
ID: YIZNXYLVEMUCQZ-UHFFFAOYSA-N
Comment: Energy2
Num peaks: 18
15.02292652 2.848422324
25.00727645 2.450667399
39.02292652 7.602868301
41.00219107 4.302918635
41.03857658 2.872501777
43.01784114 6.358445649
49.00727645 2.285849358
52.01817548 2.313583039
54.03382555 2.527989304
58.02874017 1.570284602
68.04947561 2.809623213
78.03382555 12.40186445
79.01784114 1.88691047
90.03382555 3.311166992
92.04947561 3.431033897
94.02874017 5.652607222
96.04439023 8.400508284
108.0443902 8.229803307

Name: +ve in-silico MS/MS by CFM-ID for WNNNWFKQCKFSDK-SCSAIBSYSA-N
ID: WNNNWFKQCKFSDK-SCSAIBSYSA-N
Comment: Energy0
Num peaks: 6
41.03857658 3.8130441
70.06512568 34.91879605
81.0334912 3.931518388
98.0600403 5.177046296
99.04405588 8.337770459
116.070605 26.93658326

Name: +ve in-silico MS/MS by CFM-ID for WNNNWFKQCKFSDK-SCSAIBSYSA-N
ID: WNNNWFKQCKFSDK-SCSAIBSYSA-N
Comment: Energy1
Num peaks: 6
41.03857658 6.117645991
43.05422664 1.931789306
53.03857658 21.43510751
70.06512568 46.20562423
99.04405588 2.03890825
116.070605 3.96873492

Name: +ve in-silico MS/MS by CFM-ID for WNNNWFKQCKFSDK-SCSAIBSYSA-N
ID: WNNNWFKQCKFSDK-SCSAIBSYSA-N
Comment: Energy2
Num peaks: 10
28.01817548 5.37574664
30.03382555 1.956151535
39.02292652 6.092990541
41.03857658 31.1404029
42.03382555 3.173843806
43.05422664 8.585837102
53.03857658 6.374540527
54.03382555 4.183604193
56.04947561 5.626907996
70.06512568 7.710783916

Name: +ve in-silico MS/MS by CFM-ID for RJPDELAUUYAFTQ-RFZPGFLSSA-N
ID: RJPDELAUUYAFTQ-RFZPGFLSSA-N
Comment: Energy0
Num peaks: 6
110.0600403 12.33447382
112.0393049 2.335968135
114.0549549 6.097466531
128.070605 1.834940738
138.0549549 26.56636294
156.0655196 43.06368168

Name: +ve in-silico MS/MS by CFM-ID for RJPDELAUUYAFTQ-RFZPGFLSSA-N
ID: RJPDELAUUYAFTQ-RFZPGFLSSA-N
Comment: Energy1
Num peaks: 6
82.06512568 3.434130049
110.0600403 37.36433392
120.0443902 2.700221184
128.070605 6.0507113
138.0549549 18.49823408
156.0655196 17.10508873

Name: +ve in-silico MS/MS by CFM-ID for RJPDELAUUYAFTQ-RFZPGFLSSA-N
ID: RJPDELAUUYAFTQ-RFZPGFLSSA-N
Comment: Energy2
Num peaks: 24
39.02292652 2.767064347
40.01817548 2.325215774
41.00219107 3.520752944
42.03382555 2.548283912
43.01784114 3.668418179
43.05422664 1.805738335
44.04947561 2.313983138
51.02292652 3.3137237
53.03857658 1.802068871
54.03382555 3.067261804
56.04947561 6.484468858
58.06512568 2.481680936
66.03382555 2.02610938
68.04947561 8.328100641
70.02874017 3.907216093
72.04439023 2.738249394
82.02874017 6.509749192
82.06512568 3.209485981
84.04439023 2.122364138
86.0600403 1.933984649
96.04439023 3.0836223
108.0443902 1.757185796
110.0600403 7.465896117
138.0549549 1.744092767

Name: +ve in-silico MS/MS by CFM-ID for CQYSKENNHNWWKB-UHFFFAOYSA-N
ID: CQYSKENNHNWWKB-UHFFFAOYSA-N
Comment: Energy0
Num peaks: 6
69.0334912 1.313767277
82.02874017 1.357326711
124.0393049 3.9059841
126.0549549 0.9217643725
130.0498695 1.310840304
156.0655196 83.56564153

Name: +ve in-silico MS/MS by CFM-ID for CQYSKENNHNWWKB-UHFFFAOYSA-N
ID: CQYSKENNHNWWKB-UHFFFAOYSA-N
Comment: Energy1
Num peaks: 6
124.0393049 23.65313312
126.0549549 5.500974499
128.070605 2.645394614
138.0549549 2.538695074
140.0342195 1.628821355
156.0655196 45.65063935

Name: +ve in-silico MS/MS by CFM-ID for CQYSKENNHNWWKB-UHFFFAOYSA-N
ID: CQYSKENNHNWWKB-UHFFFAOYSA-N
Comment: Energy2
Num peaks: 13
26.00252542 3.654259783
28.01817548 2.345039216
39.02292652 2.870028887
40.01817548 4.553197198
50.00252542 4.617881961
52.01817548 31.40757077
54.03382555 9.32415787
55.01784114 2.686647565
56.04947561 2.289236037
69.0334912 3.918416062
80.0130901 3.200821706
82.02874017 5.60816461
84.04439023 4.456832082

Name: +ve in-silico MS/MS by CFM-ID for ORIHZIZPTZTNCU-YVMONPNESA-N
ID: ORIHZIZPTZTNCU-YVMONPNESA-N
Comment: Energy0
Num peaks: 6
29.99744004 0.7736634735
32.0130901 1.041089344
105.0334912 12.77926109
107.0491413 2.262476048
120.0443902 8.787406979
138.0549549 71.75944591

Name: +ve in-silico MS/MS by CFM-ID for ORIHZIZPTZTNCU-YVMONPNESA-N
ID: ORIHZIZPTZTNCU-YVMONPNESA-N
Comment: Energy1
Num peaks: 6
73.00727645 3.136995592
77.03857658 3.521293495
105.0334912 44.65493687
107.0491413 12.9144867
120.0443902 8.294538437
138.0549549 9.455963173

Name: +ve in-silico MS/MS by CFM-ID for ORIHZIZPTZTNCU-YVMONPNESA-N
ID: ORIHZIZPTZTNCU-YVMONPNESA-N
Comment: Energy2
Num peaks: 26
32.0130901 1.108387851
39.02292652 2.159847093
41.03857658 1.069186238
49.00727645 5.022481721
51.02292652 5.978391276
53.03857658 2.706679612
63.02292652 3.239823828
65.03857658 1.348322125
66.03382555 1.818533383
68.0130901 1.131114218
74.00252542 1.208781679
75.02292652 1.74347554
77.00219107 1.131514418
77.03857658 3.549181069
78.03382555 1.283168671
79.01784114 1.032409703
79.05422664 1.760443479
88.01817548 2.600336946
90.03382555 4.171846744
92.0130901 1.23790224
92.04947561 13.07052613
94.02874017 2.705463902
104.0130901 1.383292238
105.0334912 5.115506553
107.0491413 1.44705286
120.0443902 11.95300232

Name: +ve in-silico MS/MS by CFM-ID for GTFWIYJIEXNAOL-HRFVKAFMSA-N
ID: GTFWIYJIEXNAOL-HRFVKAFMSA-N
Comment: Energy0
Num peaks: 8
74.02365479 11.30728883
74.0400538 2.814721828
92.05061848 13.58282021
103.018984 4.834288951
118.0498695 2.839779255
120.0455331 12.70308182
121.0295487 7.844533678
138.0560978 26.03412453

Name: +ve in-silico MS/MS by CFM-ID for GTFWIYJIEXNAOL-HRFVKAFMSA-N
ID: GTFWIYJIEXNAOL-HRFVKAFMSA-N
Comment: Energy1
Num peaks: 9
63.02406939 2.619211988
72.04439023 7.074501437
75.02406939 13.82537808
92.05061848 36.68554896
94.06626855 2.452958053
103.018984 2.493462773
120.0455331 4.268144466
121.0295487 3.666571856
138.0560978 7.985532096

Name: +ve in-silico MS/MS by CFM-ID for GTFWIYJIEXNAOL-HRFVKAFMSA-N
ID: GTFWIYJIEXNAOL-HRFVKAFMSA-N
Comment: Energy2
Num peaks: 16
28.01817548 20.50052041
30.03382555 4.029593499
33.0135047 2.702954409
42.99785464 1.585742098
43.01784114 1.615316672
45.0135047 6.791386579
47.02915477 2.946950032
56.0130901 2.107482997
58.02874017 3.508325484
60.04439023 1.715137399
63.02406939 5.471433512
72.04439023 2.396794052
74.02365479 4.848640816
74.0400538 16.24368733
76.03930485 1.758452172
76.05570386 3.20776251

Name: +ve in-silico MS/MS by CFM-ID for VULIHENHKGDFAB-RXMQYKEDSA-N
ID: VULIHENHKGDFAB-RXMQYKEDSA-N
Comment: Energy0
Num peaks: 6
72.04439023 1.724587969
84.04439023 10.69760134
86.0600403 1.163132558
88.07569036 2.308215559
98.0600403 2.468654574
116.070605 76.86051067

Name: +ve in-silico MS/MS by CFM-ID for VULIHENHKGDFAB-RXMQYKEDSA-N
ID: VULIHENHKGDFAB-RXMQYKEDSA-N
Comment: Energy1
Num peaks: 6
56.04947561 5.32177219
72.04439023 2.983290758
84.04439023 23.77193152
88.07569036 12.49954751
98.0600403 4.342709083
116.070605 36.9492237

Name: +ve in-silico MS/MS by CFM-ID for VULIHENHKGDFAB-RXMQYKEDSA-N
ID: VULIHENHKGDFAB-RXMQYKEDSA-N
Comment: Energy2
Num peaks: 18
27.02292652 4.953363739
29.03857658 2.533648183
39.02292652 4.121795152
41.00219107 2.803463728
41.03857658 3.8195949
43.01784114 1.924525691
52.01817548 1.616522758
54.03382555 7.029620622
55.01784114 4.066556006
56.04947561 9.293777941
57.0334912 4.67908056
58.06512568 2.485622493
68.04947561 3.628199586
70.02874017 3.464319403
72.04439023 8.8363688
84.04439023 9.873108932
86.0600403 1.86527792
88.07569036 3.886023127

Name: +ve in-silico MS/MS by CFM-ID for LLCDXFIRMNFERF-GQCTYLIASA-N
ID: LLCDXFIRMNFERF-GQCTYLIASA-N
Comment: Energy0
Num peaks: 6
65.03857658 1.847474008
80.04947561 1.356003419
83.04914126 3.840999128
98.0600403 37.78923758
100.0393049 1.664958711
116.070605 46.12901665

Name: +ve in-silico MS/MS by CFM-ID for LLCDXFIRMNFERF-GQCTYLIASA-N
ID: LLCDXFIRMNFERF-GQCTYLIASA-N
Comment: Energy1
Num peaks: 8
56.0130901 4.636667173
58.02874017 21.62300646
65.03857658 12.18768538
67.05422664 6.074452702
83.04914126 16.4055661
85.06479133 3.83465003
98.0600403 11.19561649
116.070605 6.375673698

Name: +ve in-silico MS/MS by CFM-ID for LLCDXFIRMNFERF-GQCTYLIASA-N
ID: LLCDXFIRMNFERF-GQCTYLIASA-N
Comment: Energy2
Num peaks: 13
39.02292652 4.355476529
40.01817548 2.520239997
41.00219107 2.278517757
41.03857658 9.309488774
43.01784114 2.548767587
43.05422664 2.447289722
56.04947561 3.759567645
65.03857658 3.833185781
67.05422664 3.565798064
72.04439023 3.302742095
80.04947561 20.58239356
82.02874017 9.670832474
98.0600403 12.30867618

Name: +ve in-silico MS/MS by CFM-ID for DSKQQFYTVZYDFQ-UHFFFAOYSA-N
ID: DSKQQFYTVZYDFQ-UHFFFAOYSA-N
Comment: Energy0
Num peaks: 6
82.02874017 1.829562966
114.0549549 11.91550468
124.0393049 17.4789164
126.0549549 2.79509311
138.0549549 2.788232782
156.0655196 53.67021152

Name: +ve in-silico MS/MS by CFM-ID for DSKQQFYTVZYDFQ-UHFFFAOYSA-N
ID: DSKQQFYTVZYDFQ-UHFFFAOYSA-N
Comment: Energy1
Num peaks: 6
82.02874017 15.39750968
114.0549549 12.72489063
124.0393049 24.53146585
126.0549549 5.502282137
138.0549549 2.30032567
156.0655196 22.7024292

Name: +ve in-silico MS/MS by CFM-ID for DSKQQFYTVZYDFQ-UHFFFAOYSA-N
ID: DSKQQFYTVZYDFQ-UHFFFAOYSA-N
Comment: Energy2
Num peaks: 17
15.02292652 2.370663784
25.00727645 2.702918626
41.00219107 3.933898339
43.01784114 11.52535027
55.01784114 3.111061633
58.02874017 4.179002876
72.04439023 3.136064157
82.02874017 24.21010331
84.04439023 1.434020178
96.04439023 2.801440755
98.02365479 6.129978581
108.0443902 5.217750657
110.0236548 1.462874459
110.0600403 2.181173187
114.0549549 1.966307751
124.0393049 3.142395027
126.0549549 1.462954592

Name: +ve in-silico MS/MS by CFM-ID for CSHMCEYIMFSLSS-UHFFFAOYSA-N
ID: CSHMCEYIMFSLSS-UHFFFAOYSA-N
Comment: Energy0
Num peaks: 6
54.03382555 1.159169897
56.04947561 20.9290523
58.06512568 1.347118627
84.04439023 9.135094012
99.04405588 6.311819404
116.070605 57.35543925

Name: +ve in-silico MS/MS by CFM-ID for CSHMCEYIMFSLSS-UHFFFAOYSA-N
ID: CSHMCEYIMFSLSS-UHFFFAOYSA-N
Comment: Energy1
Num peaks: 6
56.04947561 52.63594579
58.06512568 2.343710189
84.04439023 15.87681031
86.0600403 2.085689355
99.04405588 2.236099551
116.070605 16.87985711

Name: +ve in-silico MS/MS by CFM-ID for CSHMCEYIMFSLSS-UHFFFAOYSA-N
ID: CSHMCEYIMFSLSS-UHFFFAOYSA-N
Comment: Energy2
Num peaks: 6
41.03857658 6.842424673
54.03382555 13.11149546
56.04947561 48.68358582
58.06512568 6.243626651
67.01784114 3.50418094
84.04439023 6.393997861

Name: +ve in-silico MS/MS by CFM-ID for HXJUTPCZVOIRIF-UHFFFAOYSA-N
ID: HXJUTPCZVOIRIF-UHFFFAOYSA-N
Comment: Energy0
Num peaks: 6
76.96917669 2.913524142
78.98482676 1.601791841
81.00047682 2.965773589
93.00047682 0.8823627038
103.0212123 1.450233359
121.0317769 86.13881349

Name: +ve in-silico MS/MS by CFM-ID for HXJUTPCZVOIRIF-UHFFFAOYSA-N
ID: HXJUTPCZVOIRIF-UHFFFAOYSA-N
Comment: Energy1
Num peaks: 6
25.00727645 1.602314017
27.02292652 0.4769042269
39.02292652 28.8277937
41.03857658 46.28186893
43.05422664 20.06971689
45.06987671 2.258368067

Name: +ve in-silico MS/MS by CFM-ID for HXJUTPCZVOIRIF-UHFFFAOYSA-N
ID: HXJUTPCZVOIRIF-UHFFFAOYSA-N
Comment: Energy2
Num peaks: 11
15.02292652 6.147938093
27.02292652 11.39437051
29.03857658 3.577987574
41.03857658 5.269079734
53.03857658 5.791990961
55.05422664 3.406259402
57.06987671 3.932248876
62.98991214 5.758220198
76.96917669 19.25455514
78.98482676 5.377148132
81.00047682 11.38534083

Name: +ve in-silico MS/MS by CFM-ID for LCEDQNDDFOCWGG-UHFFFAOYSA-N
ID: LCEDQNDDFOCWGG-UHFFFAOYSA-N
Comment: Energy0
Num peaks: 6
29.00219107 0.6744186353
71.04914126 0.9749230004
86.0600403 2.162327474
88.07569036 38.63614991
98.0600403 1.869893929
116.070605 50.80415491

Name: +ve in-silico MS/MS by CFM-ID for LCEDQNDDFOCWGG-UHFFFAOYSA-N
ID: LCEDQNDDFOCWGG-UHFFFAOYSA-N
Comment: Energy1
Num peaks: 6
29.00219107 1.599136448
45.0334912 2.565982542
86.0600403 4.317736467
88.07569036 51.74063281
98.0600403 2.23219554
116.070605 27.10305977

Name: +ve in-silico MS/MS by CFM-ID for LCEDQNDDFOCWGG-UHFFFAOYSA-N
ID: LCEDQNDDFOCWGG-UHFFFAOYSA-N
Comment: Energy2
Num peaks: 16
29.00219107 2.931695125
42.03382555 10.20968416
43.01784114 2.619168059
44.04947561 3.473129355
45.0334912 10.43894904
56.04947561 12.34433425
57.0334912 2.971851241
58.02874017 1.653448163
58.06512568 1.791127867
59.04914126 2.84651478
60.08077574 1.535672742
71.04914126 7.015536236
72.04439023 5.125030448
86.0600403 3.60616244
88.07569036 11.06010417
98.0600403 1.56112636

Name: +ve in-silico MS/MS by CFM-ID for XBTXTLKLSHACSS-PHDIDXHHSA-N
ID: XBTXTLKLSHACSS-PHDIDXHHSA-N
Comment: Energy0
Num peaks: 6
110.0600403 8.480088432
120.0443902 7.873017335
121.0284058 1.189064024
138.0549549 41.71031302
139.0389705 5.222484261
156.0655196 24.98747248

Name: +ve in-silico MS/MS by CFM-ID for XBTXTLKLSHACSS-PHDIDXHHSA-N
ID: XBTXTLKLSHACSS-PHDIDXHHSA-N
Comment: Energy1
Num peaks: 22
39.02292652 1.144957366
52.01817548 0.991767176
54.03382555 2.043818552
64.01817548 0.7403892868
66.03382555 3.592059312
68.04947561 1.619475258
84.00800472 1.260925901
94.06512568 5.772068041
95.01275576 0.8959347035
96.00800472 1.141209005
98.02365479 1.231787792
100.0393049 0.9863906333
108.0443902 0.8374268987
110.0236548 1.275722529
110.0600403 9.682135942
112.0393049 1.06138592
112.0756904 1.418879417
120.0443902 12.64558213
121.0284058 0.9922727097
138.0549549 24.55718243
139.0389705 1.718828087
156.0655196 4.820849899

Name: +ve in-silico MS/MS by CFM-ID for XBTXTLKLSHACSS-PHDIDXHHSA-N
ID: XBTXTLKLSHACSS-PHDIDXHHSA-N
Comment: Energy2
Num peaks: 31
25.00727645 2.729860448
39.02292652 8.541492386
40.01817548 1.82200416
41.00219107 3.410491539
41.03857658 2.993328421
42.03382555 1.749008905
45.0334912 1.366179411
49.00727645 1.847002648
51.02292652 3.238135232
52.01817548 2.480602326
53.00219107 0.9930692605
53.99744004 1.252991151
54.03382555 3.836058939
55.01784114 1.802857896
59.01275576 1.747179545
64.01817548 2.832406406
65.00219107 3.431440656
66.03382555 6.566929222
67.01784114 1.901680807
68.04947561 1.886026577
68.99710569 1.492160297
70.02874017 1.211096118
78.03382555 1.064323068
80.0130901 1.269661675
80.04947561 1.758315355
94.06512568 2.092724924
95.01275576 1.148396714
95.04914126 1.040382
110.0600403 1.146055872
120.0443902 1.165845691
138.0549549 1.267309304

Name: +ve in-silico MS/MS by CFM-ID for QXSAKPUBHTZHKW-UHFFFAOYSA-N
ID: QXSAKPUBHTZHKW-UHFFFAOYSA-N
Comment: Energy0
Num peaks: 6
55.01784114 0.4312282151
95.04914126 1.003456944
110.0600403 0.7252862423
120.0443902 1.615127171
121.0284058 45.52844903
138.0549549 48.73083827

Name: +ve in-silico MS/MS by CFM-ID for QXSAKPUBHTZHKW-UHFFFAOYSA-N
ID: QXSAKPUBHTZHKW-UHFFFAOYSA-N
Comment: Energy1
Num peaks: 6
79.01784114 2.010909725
93.0334912 3.18615532
95.04914126 7.491313378
120.0443902 3.264987487
121.0284058 63.09249418
138.0549549 10.78711422

Name: +ve in-silico MS/MS by CFM-ID for QXSAKPUBHTZHKW-UHFFFAOYSA-N
ID: QXSAKPUBHTZHKW-UHFFFAOYSA-N
Comment: Energy2
Num peaks: 15
25.00727645 2.995861167
51.02292652 3.053572023
53.00219107 3.109458056
55.01784114 5.278972552
63.02292652 8.199045094
65.03857658 3.482733152
67.01784114 2.100934259
77.00219107 8.811494373
79.01784114 8.58732883
89.00219107 3.329664467
91.01784114 5.018758273
92.04947561 2.19955636
93.0334912 10.95579873
120.0443902 2.926713116
121.0284058 10.09592987

Name: +ve in-silico MS/MS by CFM-ID for ZHQJIJUMPYNVAZ-SCSAIBSYSA-N
ID: ZHQJIJUMPYNVAZ-SCSAIBSYSA-N
Comment: Energy0
Num peaks: 6
58.02874017 0.6259365083
86.02365479 1.013725593
88.03930485 0.8704911831
90.05495492 0.6107726438
98.0600403 16.29941073
116.070605 74.43018863

Name: +ve in-silico MS/MS by CFM-ID for ZHQJIJUMPYNVAZ-SCSAIBSYSA-N
ID: ZHQJIJUMPYNVAZ-SCSAIBSYSA-N
Comment: Energy1
Num peaks: 7
42.03382555 3.225585269
44.04947561 9.009824357
46.06512568 2.88750175
58.06512568 3.867201251
88.07569036 6.276955304
98.0600403 21.26244676
116.070605 35.43683317

Name: +ve in-silico MS/MS by CFM-ID for ZHQJIJUMPYNVAZ-SCSAIBSYSA-N
ID: ZHQJIJUMPYNVAZ-SCSAIBSYSA-N
Comment: Energy2
Num peaks: 21
15.02292652 4.870305442
26.00252542 1.338451783
27.02292652 1.330214065
30.03382555 5.040887089
39.02292652 5.752809114
41.03857658 5.797395719
42.03382555 5.441326267
43.05422664 10.75291145
44.04947561 9.612769684
46.06512568 6.107163068
55.01784114 1.443740818
56.04947561 2.635808774
57.0334912 2.561008482
58.02874017 2.36366106
58.06512568 2.566853386
60.08077574 2.201870666
69.0334912 1.353707183
71.04914126 1.322372339
72.04439023 1.369015058
80.04947561 1.678786976
98.0600403 5.663726642

Name: +ve in-silico MS/MS by CFM-ID for PMDHIMMPXRSDML-UHFFFAOYSA-N
ID: PMDHIMMPXRSDML-UHFFFAOYSA-N
Comment: Energy0
Num peaks: 6
92.04947561 18.89096153
94.06512568 2.663246359
111.0440559 0.764752126
120.0443902 17.79497178
121.0284058 1.290063461
138.0549549 53.38644197

Name: +ve in-silico MS/MS by CFM-ID for PMDHIMMPXRSDML-UHFFFAOYSA-N
ID: PMDHIMMPXRSDML-UHFFFAOYSA-N
Comment: Energy1
Num peaks: 6
66.03382555 1.870192317
92.04947561 33.32075398
94.06512568 5.268951507
103.0178411 1.889183731
120.0443902 21.33552228
138.0549549 17.45028792

Name: +ve in-silico MS/MS by CFM-ID for PMDHIMMPXRSDML-UHFFFAOYSA-N
ID: PMDHIMMPXRSDML-UHFFFAOYSA-N
Comment: Energy2
Num peaks: 14
39.02292652 5.508576597
49.00727645 2.258621437
51.02292652 9.869132931
52.01817548 2.618733372
63.02292652 3.138858953
64.01817548 2.688430841
65.03857658 9.797507183
66.03382555 7.006039902
68.04947561 1.642841712
75.02292652 4.785493073
77.03857658 3.13960643
92.04947561 22.08694882
94.06512568 3.722218382
120.0443902 2.80561307

Name: +ve in-silico MS/MS by CFM-ID for UGVHZRHUMVCXDM-YVMONPNESA-N
ID: UGVHZRHUMVCXDM-YVMONPNESA-N
Comment: Energy0
Num peaks: 6
52.01817548 1.363294864
54.03382555 1.085140799
55.01784114 1.928228831
57.0334912 2.522236044
84.04439023 1.139808431
138.0549549 85.50731537

Name: +ve in-silico MS/MS by CFM-ID for UGVHZRHUMVCXDM-YVMONPNESA-N
ID: UGVHZRHUMVCXDM-YVMONPNESA-N
Comment: Energy1
Num peaks: 8
40.01817548 2.750172013
50.00252542 4.014758208
52.01817548 5.038145995
54.03382555 6.761172259
80.0130901 2.172494681
108.0443902 2.626411459
110.0600403 5.726392275
138.0549549 52.34652317

Name: +ve in-silico MS/MS by CFM-ID for UGVHZRHUMVCXDM-YVMONPNESA-N
ID: UGVHZRHUMVCXDM-YVMONPNESA-N
Comment: Energy2
Num peaks: 17
15.02292652 1.479922484
25.00727645 9.599438837
26.00252542 2.529558718
27.02292652 2.205255604
40.01817548 3.428753535
41.00219107 2.559878343
50.00252542 6.99404604
52.01817548 16.91311479
53.00219107 4.707032284
54.03382555 6.638763197
55.01784114 8.648314097
57.0334912 5.498471074
66.03382555 2.312110415
71.01275576 2.007099565
77.00219107 1.79179264
77.99744004 1.621983046
80.0130901 1.763668166

Name: +ve in-silico MS/MS by CFM-ID for MSDYBZSZDFKGIH-FPLPWBNLSA-N
ID: MSDYBZSZDFKGIH-FPLPWBNLSA-N
Comment: Energy0
Num peaks: 6
70.02874017 0.6557934108
107.0491413 1.732401412
110.0600403 1.542976417
120.0443902 17.13262822
122.0236548 0.7212947487
138.0549549 73.97232861

Name: +ve in-silico MS/MS by CFM-ID for MSDYBZSZDFKGIH-FPLPWBNLSA-N
ID: MSDYBZSZDFKGIH-FPLPWBNLSA-N
Comment: Energy1
Num peaks: 11
39.02292652 1.822827431
68.0130901 3.904708381
69.0334912 1.674551336
70.02874017 3.657499563
84.04439023 3.368859048
95.04914126 2.001591317
96.04439023 1.511584482
107.0491413 3.908471733
110.0600403 3.52707873
120.0443902 23.54025126
138.0549549 31.10694726

Name: +ve in-silico MS/MS by CFM-ID for MSDYBZSZDFKGIH-FPLPWBNLSA-N
ID: MSDYBZSZDFKGIH-FPLPWBNLSA-N
Comment: Energy2
Num peaks: 21
39.02292652 6.058709391
41.00219107 1.440333211
41.03857658 1.927036152
50.00252542 2.025610123
52.01817548 7.555923235
54.03382555 6.11481327
65.03857658 1.660887321
66.03382555 7.176595547
67.01784114 1.831233187
68.0130901 3.928835157
70.02874017 3.48892165
77.03857658 1.488243391
77.99744004 1.65121731
80.0130901 6.106592201
92.0130901 1.929497556
92.04947561 7.416249484
93.0334912 1.597522193
94.02874017 4.575286373
108.0443902 2.096014724
110.0600403 1.612383626
120.0443902 9.588596548

Name: +ve in-silico MS/MS by CFM-ID for ATCQSJIHOPTFDG-UHFFFAOYSA-N
ID: ATCQSJIHOPTFDG-UHFFFAOYSA-N
Comment: Energy0
Num peaks: 6
71.04914126 13.08021213
73.06479133 1.432058153
81.0334912 1.407371715
98.0600403 3.888478033
99.04405588 37.01406705
116.070605 39.09299857

Name: +ve in-silico MS/MS by CFM-ID for ATCQSJIHOPTFDG-UHFFFAOYSA-N
ID: ATCQSJIHOPTFDG-UHFFFAOYSA-N
Comment: Energy1
Num peaks: 7
43.05422664 12.1690185
71.04914126 13.72816355
73.06479133 3.728893666
81.0334912 4.972831258
98.0600403 6.660891604
99.04405588 31.01309403
116.070605 10.37799428

Name: +ve in-silico MS/MS by CFM-ID for ATCQSJIHOPTFDG-UHFFFAOYSA-N
ID: ATCQSJIHOPTFDG-UHFFFAOYSA-N
Comment: Energy2
Num peaks: 10
27.02292652 1.900450649
41.03857658 13.25401159
43.05422664 18.96462296
45.06987671 2.001595549
55.01784114 10.65098902
55.05422664 7.279028952
71.04914126 20.05651962
80.04947561 1.860691071
82.02874017 1.814036538
98.0600403 2.517367634

Name: +ve in-silico MS/MS by CFM-ID for NGMMGKYJUWYIIG-UHFFFAOYSA-N
ID: NGMMGKYJUWYIIG-UHFFFAOYSA-N
Comment: Energy0
Num peaks: 6
67.01784114 0.3532247455
95.04914126 1.000956124
110.0600403 0.6999335017
120.0443902 1.6124297
121.0284058 45.52129358
138.0549549 48.6519443

Name: +ve in-silico MS/MS by CFM-ID for NGMMGKYJUWYIIG-UHFFFAOYSA-N
ID: NGMMGKYJUWYIIG-UHFFFAOYSA-N
Comment: Energy1
Num peaks: 6
79.01784114 2.116212103
93.0334912 3.165403597
95.04914126 7.469903936
120.0443902 3.274347472
121.0284058 63.15370952
138.0549549 10.55236576

Name: +ve in-silico MS/MS by CFM-ID for NGMMGKYJUWYIIG-UHFFFAOYSA-N
ID: NGMMGKYJUWYIIG-UHFFFAOYSA-N
Comment: Energy2
Num peaks: 16
39.02292652 7.727660648
41.03857658 2.619248019
49.00727645 1.946765534
51.02292652 4.172479666
63.02292652 7.24023847
65.00219107 3.67904372
65.03857658 4.188509389
67.01784114 6.513603524
68.0130901 1.662776349
79.01784114 6.018651474
92.04947561 1.768109542
93.0334912 13.61859028
94.02874017 1.635843725
110.0600403 1.56338262
120.0443902 2.904622647
121.0284058 12.80230496

Name: +ve in-silico MS/MS by CFM-ID for NAQKKBXQFQIQAB-UHFFFAOYSA-N
ID: NAQKKBXQFQIQAB-UHFFFAOYSA-N
Comment: Energy0
Num peaks: 6
39.02292652 2.165810021
43.01784114 4.3891324
57.0334912 18.60330914
60.04439023 15.52190091
74.0600403 15.82660913
116.070605 32.21173839

Name: +ve in-silico MS/MS by CFM-ID for NAQKKBXQFQIQAB-UHFFFAOYSA-N
ID: NAQKKBXQFQIQAB-UHFFFAOYSA-N
Comment: Energy1
Num peaks: 6
29.03857658 7.922357866
43.01784114 4.792162015
57.0334912 21.33995885
60.04439023 26.14706174
74.0600403 13.92303895
116.070605 6.237652423

Name: +ve in-silico MS/MS by CFM-ID for NAQKKBXQFQIQAB-UHFFFAOYSA-N
ID: NAQKKBXQFQIQAB-UHFFFAOYSA-N
Comment: Energy2
Num peaks: 9
15.02292652 3.791627226
29.03857658 6.117605563
39.02292652 15.56333349
41.00219107 7.772541251
42.03382555 5.236626713
43.01784114 13.63509964
55.01784114 4.104541975
57.0334912 17.18357965
60.04439023 7.976634418

Name: +ve in-silico MS/MS by CFM-ID for XQBZGJJCHRPFBZ-ZUVMSYQZSA-N
ID: XQBZGJJCHRPFBZ-ZUVMSYQZSA-N
Comment: Energy0
Num peaks: 8
79.01784114 2.786815408
107.0127558 14.00953996
109.0284058 4.597153384
110.0600403 4.688690082
120.0443902 2.109300966
125.0233204 22.16780176
138.0549549 12.96078068
156.0655196 18.63229361

Name: +ve in-silico MS/MS by CFM-ID for XQBZGJJCHRPFBZ-ZUVMSYQZSA-N
ID: XQBZGJJCHRPFBZ-ZUVMSYQZSA-N
Comment: Energy1
Num peaks: 19
32.04947561 2.155942858
39.02292652 3.072681723
51.02292652 3.185062475
58.02874017 1.791947953
67.01784114 3.859974296
79.01784114 5.547652534
80.0130901 1.267364737
81.0334912 2.608094033
83.01275576 1.860762532
94.02874017 5.211916544
96.04439023 7.862794636
97.02840582 4.159523418
107.0127558 3.695936154
109.0284058 1.908251271
110.0600403 10.55597484
120.0443902 2.639071106
125.0233204 5.15714301
138.0549549 7.627948807
156.0655196 5.833723807

Name: +ve in-silico MS/MS by CFM-ID for XQBZGJJCHRPFBZ-ZUVMSYQZSA-N
ID: XQBZGJJCHRPFBZ-ZUVMSYQZSA-N
Comment: Energy2
Num peaks: 20
25.00727645 3.921054443
27.02292652 1.116182584
39.02292652 12.77943461
41.00219107 1.885541346
41.03857658 1.183267981
49.00727645 1.498802688
51.02292652 21.17236093
53.00219107 2.088730343
53.03857658 7.428169919
55.01784114 1.807166979
58.02874017 2.824879448
59.01275576 1.259212344
65.00219107 2.479367684
67.01784114 4.354047986
68.99710569 1.141751267
71.01275576 1.400309764
79.01784114 6.47086789
81.0334912 2.358956262
97.02840582 2.621403809
107.0127558 1.038685873

Name: +ve in-silico MS/MS by CFM-ID for ZCLBLSZZIRMCLZ-UHFFFAOYSA-N
ID: ZCLBLSZZIRMCLZ-UHFFFAOYSA-N
Comment: Energy0
Num peaks: 6
15.02292652 2.720356812
70.06512568 41.86156854
72.08077574 2.683481451
85.02840582 3.734374674
98.0600403 4.098279284
116.070605 38.73253079

Name: +ve in-silico MS/MS by CFM-ID for ZCLBLSZZIRMCLZ-UHFFFAOYSA-N
ID: ZCLBLSZZIRMCLZ-UHFFFAOYSA-N
Comment: Energy1
Num peaks: 6
41.03857658 1.012202779
68.04947561 1.831483342
70.06512568 62.48464117
72.08077574 4.684408045
98.0600403 9.290256233
116.070605 14.27644415

Name: +ve in-silico MS/MS by CFM-ID for ZCLBLSZZIRMCLZ-UHFFFAOYSA-N
ID: ZCLBLSZZIRMCLZ-UHFFFAOYSA-N
Comment: Energy2
Num peaks: 6
15.02292652 16.56678101
41.03857658 15.05595259
54.03382555 12.14633995
56.04947561 7.157476023
68.04947561 4.385655383
70.06512568 25.57176542

Name: +ve in-silico MS/MS by CFM-ID for JAEIBKXSIXOLOL-BYPYZUCNSA-N
ID: JAEIBKXSIXOLOL-BYPYZUCNSA-N
Comment: Energy0
Num peaks: 6
70.06512568 11.4900239
80.04947561 1.530805425
81.0334912 1.514902165
98.0600403 34.85212155
99.04405588 1.965347907
116.070605 41.38383393

Name: +ve in-silico MS/MS by CFM-ID for JAEIBKXSIXOLOL-BYPYZUCNSA-N
ID: JAEIBKXSIXOLOL-BYPYZUCNSA-N
Comment: Energy1
Num peaks: 6
70.06512568 18.01554872
71.04914126 4.050764577
72.08077574 5.272925636
80.04947561 4.500010738
98.0600403 34.66035465
116.070605 16.18916422

Name: +ve in-silico MS/MS by CFM-ID for JAEIBKXSIXOLOL-BYPYZUCNSA-N
ID: JAEIBKXSIXOLOL-BYPYZUCNSA-N
Comment: Energy2
Num peaks: 16
27.02292652 3.197451806
39.02292652 5.718520064
41.03857658 9.710986556
42.03382555 2.293124627
43.05422664 7.593331429
51.02292652 2.81539876
53.00219107 2.46155512
53.03857658 5.080239063
55.01784114 2.524554923
55.05422664 4.192568041
68.04947561 6.304034492
69.0334912 2.096670539
70.06512568 19.76607824
72.08077574 3.092275751
80.04947561 1.933537239
98.0600403 2.908206812

Name: +ve in-silico MS/MS by CFM-ID for JAEIBKXSIXOLOL-SCSAIBSYSA-N
ID: JAEIBKXSIXOLOL-SCSAIBSYSA-N
Comment: Energy0
Num peaks: 6
70.06512568 11.4900239
80.04947561 1.530805425
81.0334912 1.514902165
98.0600403 34.85212155
99.04405588 1.965347907
116.070605 41.38383393

Name: +ve in-silico MS/MS by CFM-ID for JAEIBKXSIXOLOL-SCSAIBSYSA-N
ID: JAEIBKXSIXOLOL-SCSAIBSYSA-N
Comment: Energy1
Num peaks: 6
70.06512568 18.01554872
71.04914126 4.050764577
72.08077574 5.272925636
80.04947561 4.500010738
98.0600403 34.66035465
116.070605 16.18916422

Name: +ve in-silico MS/MS by CFM-ID for JAEIBKXSIXOLOL-SCSAIBSYSA-N
ID: JAEIBKXSIXOLOL-SCSAIBSYSA-N
Comment: Energy2
Num peaks: 16
27.02292652 3.197451806
39.02292652 5.718520064
41.03857658 9.710986556
42.03382555 2.293124627
43.05422664 7.593331429
51.02292652 2.81539876
53.00219107 2.46155512
53.03857658 5.080239063
55.01784114 2.524554923
55.05422664 4.192568041
68.04947561 6.304034492
69.0334912 2.096670539
70.06512568 19.76607824
72.08077574 3.092275751
80.04947561 1.933537239
98.0600403 2.908206812

Name: +ve in-silico MS/MS by CFM-ID for QZDWODWEESGPLC-UHFFFAOYSA-N
ID: QZDWODWEESGPLC-UHFFFAOYSA-N
Comment: Energy0
Num peaks: 6
15.02292652 1.057710572
39.02292652 1.033004613
43.01784114 2.793037992
96.04439023 27.79639936
120.0443902 2.438208169
138.0549549 58.61859392

Name: +ve in-silico MS/MS by CFM-ID for QZDWODWEESGPLC-UHFFFAOYSA-N
ID: QZDWODWEESGPLC-UHFFFAOYSA-N
Comment: Energy1
Num peaks: 6
43.01784114 4.442545766
66.03382555 2.796754534
69.0334912 1.821271674
96.04439023 43.78078831
120.0443902 3.147945723
138.0549549 27.24165691

Name: +ve in-silico MS/MS by CFM-ID for QZDWODWEESGPLC-UHFFFAOYSA-N
ID: QZDWODWEESGPLC-UHFFFAOYSA-N
Comment: Energy2
Num peaks: 14
15.02292652 2.468113089
25.00727645 3.203127301
39.02292652 13.25553463
41.00219107 2.323391717
41.03857658 12.12319576
43.01784114 6.01756666
52.01817548 3.911577508
54.03382555 4.440403994
56.0130901 3.589043618
67.01784114 2.825403272
68.0130901 2.442092415
69.0334912 2.309520851
80.0130901 3.82684113
96.04439023 19.04575876

Name: +ve in-silico MS/MS by CFM-ID for GDACOBAFWPGBOL-OWOJBTEDSA-N
ID: GDACOBAFWPGBOL-OWOJBTEDSA-N
Comment: Energy0
Num peaks: 6
59.01275576 0.9907925574
78.03382555 7.232900203
92.04947561 6.700619915
102.0338255 8.237500393
120.0443902 49.76828566
138.0549549 20.72365883

Name: +ve in-silico MS/MS by CFM-ID for GDACOBAFWPGBOL-OWOJBTEDSA-N
ID: GDACOBAFWPGBOL-OWOJBTEDSA-N
Comment: Energy1
Num peaks: 10
78.03382555 16.07824069
92.04947561 18.42317323
93.0334912 3.764343171
102.0338255 5.641044253
104.0130901 2.727470211
109.0284058 1.897543244
111.0440559 3.69910325
120.0443902 17.7923809
122.0236548 3.345537618
138.0549549 7.2285449

Name: +ve in-silico MS/MS by CFM-ID for GDACOBAFWPGBOL-OWOJBTEDSA-N
ID: GDACOBAFWPGBOL-OWOJBTEDSA-N
Comment: Energy2
Num peaks: 11
25.00727645 3.53731929
41.00219107 4.270131483
49.00727645 6.855429959
51.02292652 10.4683123
63.02292652 4.332490457
65.03857658 8.066645903
78.03382555 26.56219069
90.03382555 4.208251034
92.04947561 9.534104022
93.0334912 1.706839688
120.0443902 1.809994508

Name: +ve in-silico MS/MS by CFM-ID for BHHGIAPANGMGNK-UHFFFAOYSA-N
ID: BHHGIAPANGMGNK-UHFFFAOYSA-N
Comment: Energy0
Num peaks: 6
53.03857658 1.296752636
71.04914126 9.512061632
81.0334912 8.109434895
98.0600403 8.274255814
99.04405588 28.4866195
116.070605 34.8832363

Name: +ve in-silico MS/MS by CFM-ID for BHHGIAPANGMGNK-UHFFFAOYSA-N
ID: BHHGIAPANGMGNK-UHFFFAOYSA-N
Comment: Energy1
Num peaks: 7
29.03857658 2.515356307
43.05422664 7.94009986
71.04914126 6.112956551
81.0334912 21.37425349
98.0600403 8.944696885
99.04405588 23.73373304
116.070605 10.65785643

Name: +ve in-silico MS/MS by CFM-ID for BHHGIAPANGMGNK-UHFFFAOYSA-N
ID: BHHGIAPANGMGNK-UHFFFAOYSA-N
Comment: Energy2
Num peaks: 17
25.00727645 1.674412916
27.02292652 3.387478645
29.03857658 3.723233891
39.02292652 4.406528026
41.03857658 8.53308807
43.05422664 22.2315937
44.0130901 3.117900699
45.06987671 3.84108992
51.02292652 1.695259345
53.03857658 3.983079972
55.01784114 1.833698293
55.05422664 8.04613683
71.04914126 4.976485651
72.00800472 2.776922701
80.04947561 1.749790774
81.0334912 1.999699344
98.0600403 2.630509953

Name: +ve in-silico MS/MS by CFM-ID for ZNQFZPCFVNOXJQ-UHFFFAOYSA-N
ID: ZNQFZPCFVNOXJQ-UHFFFAOYSA-N
Comment: Energy0
Num peaks: 6
43.01784114 3.762257949
58.02874017 1.726947972
74.0600403 26.6394898
98.0600403 1.226620448
100.0393049 1.126163485
116.070605 62.43337678

Name: +ve in-silico MS/MS by CFM-ID for ZNQFZPCFVNOXJQ-UHFFFAOYSA-N
ID: ZNQFZPCFVNOXJQ-UHFFFAOYSA-N
Comment: Energy1
Num peaks: 6
30.03382555 5.844332047
43.01784114 3.750985715
56.04947561 5.389393778
58.02874017 5.484110571
74.0600403 52.07198735
116.070605 21.45632145

Name: +ve in-silico MS/MS by CFM-ID for ZNQFZPCFVNOXJQ-UHFFFAOYSA-N
ID: ZNQFZPCFVNOXJQ-UHFFFAOYSA-N
Comment: Energy2
Num peaks: 6
25.00727645 3.937224637
41.00219107 3.440612396
43.01784114 23.49737765
56.04947561 13.33363259
58.02874017 24.82549773
74.0600403 12.19439437

Name: +ve in-silico MS/MS by CFM-ID for IGAOAQJXSUUNIL-XBBYQOBLSA-N
ID: IGAOAQJXSUUNIL-XBBYQOBLSA-N
Comment: Energy0
Num peaks: 6
39.02292652 2.720591772
57.0334912 4.472223905
59.04914126 2.622298079
77.0055622 3.056416697
103.0212123 38.84476344
121.0317769 34.28781445

Name: +ve in-silico MS/MS by CFM-ID for IGAOAQJXSUUNIL-XBBYQOBLSA-N
ID: IGAOAQJXSUUNIL-XBBYQOBLSA-N
Comment: Energy1
Num peaks: 11
39.02292652 3.72538059
41.00219107 4.440543371
41.03857658 3.361994889
43.01784114 10.87594983
45.0334912 8.31768436
55.01784114 3.893498339
77.0055622 8.415758897
79.02121226 5.859787436
85.01064758 3.767445563
103.0212123 21.74764092
121.0317769 7.951170446

Name: +ve in-silico MS/MS by CFM-ID for IGAOAQJXSUUNIL-XBBYQOBLSA-N
ID: IGAOAQJXSUUNIL-XBBYQOBLSA-N
Comment: Energy2
Num peaks: 10
15.02292652 3.574382822
25.00727645 5.539762851
27.02292652 4.190137204
39.02292652 21.80440986
41.03857658 24.03008426
43.05422664 3.854119898
55.01784114 4.159016023
57.0334912 6.829647148
59.04914126 2.862697268
77.0055622 3.669331318

Name: +ve in-silico MS/MS by CFM-ID for WNNNWFKQCKFSDK-BYPYZUCNSA-N
ID: WNNNWFKQCKFSDK-BYPYZUCNSA-N
Comment: Energy0
Num peaks: 6
41.03857658 3.8130441
70.06512568 34.91879605
81.0334912 3.931518388
98.0600403 5.177046296
99.04405588 8.337770459
116.070605 26.93658326

Name: +ve in-silico MS/MS by CFM-ID for WNNNWFKQCKFSDK-BYPYZUCNSA-N
ID: WNNNWFKQCKFSDK-BYPYZUCNSA-N
Comment: Energy1
Num peaks: 6
41.03857658 6.117645991
43.05422664 1.931789306
53.03857658 21.43510751
70.06512568 46.20562423
99.04405588 2.03890825
116.070605 3.96873492

Name: +ve in-silico MS/MS by CFM-ID for WNNNWFKQCKFSDK-BYPYZUCNSA-N
ID: WNNNWFKQCKFSDK-BYPYZUCNSA-N
Comment: Energy2
Num peaks: 10
28.01817548 5.37574664
30.03382555 1.956151535
39.02292652 6.092990541
41.03857658 31.1404029
42.03382555 3.173843806
43.05422664 8.585837102
53.03857658 6.374540527
54.03382555 4.183604193
56.04947561 5.626907996
70.06512568 7.710783916

Name: +ve in-silico MS/MS by CFM-ID for GNOSTIRVQRRLJT-YFKPBYRVSA-N
ID: GNOSTIRVQRRLJT-YFKPBYRVSA-N
Comment: Energy0
Num peaks: 6
80.04947561 8.744709903
81.0334912 10.76459377
86.0600403 1.607405506
98.0600403 46.66918207
99.04405588 2.502985838
116.070605 18.23166457

Name: +ve in-silico MS/MS by CFM-ID for GNOSTIRVQRRLJT-YFKPBYRVSA-N
ID: GNOSTIRVQRRLJT-YFKPBYRVSA-N
Comment: Energy1
Num peaks: 11
41.00219107 7.243544989
43.01784114 4.20927166
55.01784114 2.411834621
56.04947561 2.198923051
57.0334912 2.005155395
68.04947561 2.019797883
80.04947561 7.948876495
81.0334912 26.01708473
98.0600403 18.8668381
99.04405588 4.048199365
116.070605 5.024470218

Name: +ve in-silico MS/MS by CFM-ID for GNOSTIRVQRRLJT-YFKPBYRVSA-N
ID: GNOSTIRVQRRLJT-YFKPBYRVSA-N
Comment: Energy2
Num peaks: 17
25.00727645 2.167455754
27.02292652 1.941346818
39.02292652 2.406147514
41.00219107 5.331394703
43.01784114 2.782784698
53.00219107 2.381189353
54.03382555 3.054879546
55.01784114 9.29870851
56.04947561 6.93044127
57.0334912 3.659684836
67.01784114 5.439252978
68.04947561 3.82225436
69.0334912 3.024356607
70.06512568 7.565218928
80.04947561 4.946175131
81.0334912 12.18167738
98.0600403 4.613731911

Name: +ve in-silico MS/MS by CFM-ID for RJPDELAUUYAFTQ-UHNVWZDZSA-N
ID: RJPDELAUUYAFTQ-UHNVWZDZSA-N
Comment: Energy0
Num peaks: 6
110.0600403 12.33447382
112.0393049 2.335968135
114.0549549 6.097466531
128.070605 1.834940738
138.0549549 26.56636294
156.0655196 43.06368168

Name: +ve in-silico MS/MS by CFM-ID for RJPDELAUUYAFTQ-UHNVWZDZSA-N
ID: RJPDELAUUYAFTQ-UHNVWZDZSA-N
Comment: Energy1
Num peaks: 6
82.06512568 3.434130049
110.0600403 37.36433392
120.0443902 2.700221184
128.070605 6.0507113
138.0549549 18.49823408
156.0655196 17.10508873

Name: +ve in-silico MS/MS by CFM-ID for RJPDELAUUYAFTQ-UHNVWZDZSA-N
ID: RJPDELAUUYAFTQ-UHNVWZDZSA-N
Comment: Energy2
Num peaks: 24
39.02292652 2.767064347
40.01817548 2.325215774
41.00219107 3.520752944
42.03382555 2.548283912
43.01784114 3.668418179
43.05422664 1.805738335
44.04947561 2.313983138
51.02292652 3.3137237
53.03857658 1.802068871
54.03382555 3.067261804
56.04947561 6.484468858
58.06512568 2.481680936
66.03382555 2.02610938
68.04947561 8.328100641
70.02874017 3.907216093
72.04439023 2.738249394
82.02874017 6.509749192
82.06512568 3.209485981
84.04439023 2.122364138
86.0600403 1.933984649
96.04439023 3.0836223
108.0443902 1.757185796
110.0600403 7.465896117
138.0549549 1.744092767

Name: +ve in-silico MS/MS by CFM-ID for SVCUBTJFRYLVSI-UHFFFAOYSA-N
ID: SVCUBTJFRYLVSI-UHFFFAOYSA-N
Comment: Energy0
Num peaks: 6
124.0393049 4.476990703
126.0549549 1.127512789
128.0342195 2.54314898
130.0498695 1.912109585
138.0549549 1.286234631
156.0655196 77.64460929

Name: +ve in-silico MS/MS by CFM-ID for SVCUBTJFRYLVSI-UHFFFAOYSA-N
ID: SVCUBTJFRYLVSI-UHFFFAOYSA-N
Comment: Energy1
Num peaks: 9
81.0334912 2.495478189
95.04914126 1.432657177
97.06479133 1.499559431
108.0443902 1.441873591
124.0393049 17.41741659
126.0549549 4.404395989
128.070605 5.866882007
138.0549549 4.624924699
156.0655196 42.07920319

Name: +ve in-silico MS/MS by CFM-ID for SVCUBTJFRYLVSI-UHFFFAOYSA-N
ID: SVCUBTJFRYLVSI-UHFFFAOYSA-N
Comment: Energy2
Num peaks: 31
15.02292652 1.766580887
25.00727645 1.073288863
39.02292652 1.301259133
41.00219107 1.52255416
49.00727645 1.563044844
51.02292652 3.914705903
53.00219107 2.975946678
53.03857658 3.263829624
55.01784114 2.224977929
67.01784114 1.874616151
69.0334912 6.217546566
81.0334912 1.647557666
84.00800472 1.331122617
91.01784114 2.440349023
93.0334912 10.83923806
95.04914126 5.319527441
96.04439023 3.632491874
98.02365479 1.018048936
98.0600403 1.561174369
102.0549549 2.169436434
107.0127558 0.9612661055
108.0443902 1.523641425
109.0284058 2.898390101
110.0600403 1.570689691
112.0393049 1.857594626
124.0393049 2.570188677
126.0549549 2.285915958
128.070605 2.881517476
138.0549549 1.61366084
140.0342195 2.392584966
156.0655196 0.9713090158

Name: +ve in-silico MS/MS by CFM-ID for IGHBDBAHWXACHB-UHFFFAOYSA-N
ID: IGHBDBAHWXACHB-UHFFFAOYSA-N
Comment: Energy0
Num peaks: 6
121.0284058 0.8579055382
126.0549549 2.414876917
128.070605 1.365841639
138.0549549 8.8081704
139.0389705 11.24857102
156.0655196 64.11830497

Name: +ve in-silico MS/MS by CFM-ID for IGHBDBAHWXACHB-UHFFFAOYSA-N
ID: IGHBDBAHWXACHB-UHFFFAOYSA-N
Comment: Energy1
Num peaks: 28
53.00219107 1.977500931
55.01784114 1.742035794
57.0334912 1.344971049
58.02874017 1.048455452
69.0334912 1.694476747
71.01275576 0.9459769455
80.0130901 2.64952605
81.0334912 1.333544871
82.02874017 3.572807999
83.01275576 1.036244736
84.04439023 3.813573312
86.0600403 1.365595606
94.02874017 0.9287201891
96.00800472 3.561943181
96.04439023 1.74522683
98.02365479 4.451868535
98.0600403 2.538282239
100.0393049 2.072357341
102.0549549 1.338968058
109.0284058 2.220817334
111.0440559 1.68069145
121.0284058 1.248612856
124.0393049 1.042183836
126.0549549 4.40285692
128.070605 3.821777066
138.0549549 5.844090901
139.0389705 4.25843897
156.0655196 16.66992099

Name: +ve in-silico MS/MS by CFM-ID for IGHBDBAHWXACHB-UHFFFAOYSA-N
ID: IGHBDBAHWXACHB-UHFFFAOYSA-N
Comment: Energy2
Num peaks: 31
25.00727645 1.543922324
26.00252542 1.201054428
27.02292652 2.119177939
28.01817548 2.894049598
30.03382555 2.143252992
39.02292652 3.001763237
41.00219107 5.1567761
43.01784114 1.68547488
49.00727645 1.626233389
52.01817548 1.682645946
53.00219107 1.922664782
53.99744004 1.703264069
54.03382555 2.304264348
55.01784114 2.134903175
56.04947561 1.688315846
65.00219107 2.903810646
65.99744004 1.272943976
66.03382555 2.067401459
67.01784114 2.751816712
68.0130901 1.888618872
68.04947561 3.757935452
69.0334912 1.227800588
70.02874017 2.309960999
78.03382555 1.585859217
79.01784114 1.384656963
80.0130901 2.481217695
81.0334912 3.162676154
82.06512568 1.721488279
94.02874017 1.824788504
96.04439023 1.228788453
121.0284058 1.160560021

Name: +ve in-silico MS/MS by CFM-ID for QKXXQGFOPXMTHO-UHFFFAOYSA-N
ID: QKXXQGFOPXMTHO-UHFFFAOYSA-N
Comment: Energy0
Num peaks: 6
85.02840582 1.879624946
121.0284058 2.807433866
126.0549549 2.32172872
138.0549549 10.8925827
139.0389705 21.78088274
156.0655196 50.46690531

Name: +ve in-silico MS/MS by CFM-ID for QKXXQGFOPXMTHO-UHFFFAOYSA-N
ID: QKXXQGFOPXMTHO-UHFFFAOYSA-N
Comment: Energy1
Num peaks: 17
43.01784114 1.35062875
65.00219107 1.574531206
69.0334912 1.249464541
70.02874017 1.774100984
80.99710569 1.20287647
83.01275576 1.342687685
85.02840582 2.345751325
108.0443902 1.451847216
109.0284058 3.382563099
111.0440559 3.942954728
120.0443902 2.301653108
121.0284058 4.262380975
126.0549549 5.891201309
128.070605 2.091287158
138.0549549 17.06826584
139.0389705 10.44801606
156.0655196 18.41574194

Name: +ve in-silico MS/MS by CFM-ID for QKXXQGFOPXMTHO-UHFFFAOYSA-N
ID: QKXXQGFOPXMTHO-UHFFFAOYSA-N
Comment: Energy2
Num peaks: 27
25.00727645 4.171955743
29.00219107 1.296522515
39.02292652 1.97022324
41.00219107 4.816830881
43.01784114 3.974279237
51.02292652 1.798241072
53.00219107 6.172470794
55.01784114 8.687382236
57.0334912 2.71194611
65.00219107 5.105120531
67.01784114 6.714766635
68.0130901 1.03368373
69.0334912 6.58183333
70.02874017 3.100446194
72.04439023 1.310197707
79.01784114 1.670933597
80.99710569 2.775563691
81.0334912 0.8290675643
83.01275576 2.91961213
85.02840582 3.547322526
94.02874017 1.391177362
96.04439023 1.616316691
97.02840582 0.9338932897
109.0284058 1.334830294
111.0440559 0.8881147521
121.0284058 1.824466129
138.0549549 1.482016141

Name: +ve in-silico MS/MS by CFM-ID for CMMURVLHXMNTHY-UHFFFAOYSA-N
ID: CMMURVLHXMNTHY-UHFFFAOYSA-N
Comment: Energy0
Num peaks: 6
92.04947561 25.6798124
94.06512568 1.24417582
111.0440559 0.345481995
120.0443902 10.83053851
121.0284058 0.4793322081
138.0549549 60.2077995

Name: +ve in-silico MS/MS by CFM-ID for CMMURVLHXMNTHY-UHFFFAOYSA-N
ID: CMMURVLHXMNTHY-UHFFFAOYSA-N
Comment: Energy1
Num peaks: 6
65.03857658 3.884860525
67.05422664 1.547055917
92.04947561 58.9281097
94.06512568 2.348477559
120.0443902 8.030711217
138.0549549 17.71335783

Name: +ve in-silico MS/MS by CFM-ID for CMMURVLHXMNTHY-UHFFFAOYSA-N
ID: CMMURVLHXMNTHY-UHFFFAOYSA-N
Comment: Energy2
Num peaks: 10
39.02292652 5.985077476
49.00727645 5.232931821
64.01817548 3.978423642
65.03857658 18.64232047
66.03382555 4.521997262
67.05422664 4.53265379
75.02292652 4.901482689
77.03857658 3.299695522
92.04947561 26.33667062
94.06512568 3.479397757

Name: +ve in-silico MS/MS by CFM-ID for HWMYXZFRJDEBKC-UHFFFAOYSA-N
ID: HWMYXZFRJDEBKC-UHFFFAOYSA-N
Comment: Energy0
Num peaks: 6
65.03857658 0.195175619
92.04947561 25.72897018
94.06512568 1.242146468
111.0440559 0.3435353988
120.0443902 10.85964214
138.0549549 60.43248261

Name: +ve in-silico MS/MS by CFM-ID for HWMYXZFRJDEBKC-UHFFFAOYSA-N
ID: HWMYXZFRJDEBKC-UHFFFAOYSA-N
Comment: Energy1
Num peaks: 6
65.03857658 4.287144036
67.05422664 1.5929629
92.04947561 59.17763848
94.06512568 2.296899936
120.0443902 7.959763108
138.0549549 17.74502732

Name: +ve in-silico MS/MS by CFM-ID for HWMYXZFRJDEBKC-UHFFFAOYSA-N
ID: HWMYXZFRJDEBKC-UHFFFAOYSA-N
Comment: Energy2
Num peaks: 10
39.02292652 5.14498604
49.00727645 6.502466042
51.02292652 3.195282825
52.01817548 3.039399837
63.02292652 5.192506903
65.03857658 20.07610264
66.03382555 6.180969701
67.05422664 5.080948754
92.04947561 24.46769838
94.06512568 3.181879087

Name: +ve in-silico MS/MS by CFM-ID for LTUUGSGSUZRPRV-UHFFFAOYSA-N
ID: LTUUGSGSUZRPRV-UHFFFAOYSA-N
Comment: Energy0
Num peaks: 6
77.03857658 0.09892518771
92.04947561 25.77695651
94.06512568 1.247419678
120.0443902 10.88364018
121.0284058 0.4824851068
138.0549549 60.61084038

Name: +ve in-silico MS/MS by CFM-ID for LTUUGSGSUZRPRV-UHFFFAOYSA-N
ID: LTUUGSGSUZRPRV-UHFFFAOYSA-N
Comment: Energy1
Num peaks: 6
67.05422664 1.41878532
75.02292652 1.595464488
92.04947561 61.28681048
94.06512568 2.384485993
120.0443902 8.014905034
138.0549549 17.86420774

Name: +ve in-silico MS/MS by CFM-ID for LTUUGSGSUZRPRV-UHFFFAOYSA-N
ID: LTUUGSGSUZRPRV-UHFFFAOYSA-N
Comment: Energy2
Num peaks: 11
39.02292652 3.851140888
49.00727645 5.248345012
51.02292652 5.433637882
63.02292652 3.705516886
65.03857658 9.313107393
66.03382555 5.473489009
67.05422664 2.983613615
75.02292652 5.791864574
77.03857658 3.720270176
92.04947561 30.93561321
94.06512568 3.718214708

Name: +ve in-silico MS/MS by CFM-ID for LMHIBYREWJHKNZ-UHFFFAOYSA-N
ID: LMHIBYREWJHKNZ-UHFFFAOYSA-N
Comment: Energy0
Num peaks: 6
65.03857658 0.2099097042
92.04947561 28.69340247
94.06512568 1.502441932
111.0440559 0.2218192148
120.0443902 26.2537537
138.0549549 42.2415463

Name: +ve in-silico MS/MS by CFM-ID for LMHIBYREWJHKNZ-UHFFFAOYSA-N
ID: LMHIBYREWJHKNZ-UHFFFAOYSA-N
Comment: Energy1
Num peaks: 6
65.03857658 4.205132478
67.05422664 1.35542657
92.04947561 57.05368785
94.06512568 2.531380109
120.0443902 16.34427326
138.0549549 12.92188391

Name: +ve in-silico MS/MS by CFM-ID for LMHIBYREWJHKNZ-UHFFFAOYSA-N
ID: LMHIBYREWJHKNZ-UHFFFAOYSA-N
Comment: Energy2
Num peaks: 10
39.02292652 5.317885023
49.00727645 6.059516864
52.01817548 3.584187276
63.02292652 3.797323274
65.03857658 20.52512574
67.05422664 4.453801981
76.01817548 2.658058593
92.04947561 26.60307219
94.06512568 3.01491165
120.0443902 4.225019951

Name: +ve in-silico MS/MS by CFM-ID for KHTCLRGXXJPSRJ-UHFFFAOYSA-N
ID: KHTCLRGXXJPSRJ-UHFFFAOYSA-N
Comment: Energy0
Num peaks: 6
124.0393049 5.135220945
126.0549549 1.148801403
129.0546206 1.83541266
138.0549549 1.243560172
139.0389705 7.885099207
156.0655196 75.02239975

Name: +ve in-silico MS/MS by CFM-ID for KHTCLRGXXJPSRJ-UHFFFAOYSA-N
ID: KHTCLRGXXJPSRJ-UHFFFAOYSA-N
Comment: Energy1
Num peaks: 17
57.0334912 1.01440483
70.02874017 1.201136761
73.06479133 1.411150586
87.04405588 1.154678195
94.02874017 1.021926432
96.04439023 3.651053279
97.02840582 2.113952262
100.0393049 1.152632291
101.0597059 1.761456378
104.070605 1.688477059
124.0393049 13.38915188
126.0549549 6.1796708
127.0389705 1.132303463
128.070605 3.091562714
138.0549549 1.563043482
139.0389705 3.943590127
156.0655196 34.59237796

Name: +ve in-silico MS/MS by CFM-ID for KHTCLRGXXJPSRJ-UHFFFAOYSA-N
ID: KHTCLRGXXJPSRJ-UHFFFAOYSA-N
Comment: Energy2
Num peaks: 31
15.02292652 1.054610679
39.02292652 1.721970531
40.01817548 4.356751359
42.03382555 2.481702176
53.99744004 2.211520018
55.01784114 2.885174084
56.0130901 3.209997803
58.02874017 1.600653887
64.01817548 3.232301701
66.03382555 12.74193686
67.01784114 2.649469086
68.04947561 4.362833299
69.0334912 2.641720191
70.02874017 2.732399672
77.99744004 2.348525754
80.0130901 1.107743762
81.0334912 1.459096267
82.02874017 1.731550999
84.04439023 2.623938818
94.02874017 4.068070359
96.04439023 3.866254241
97.02840582 1.062901524
98.0600403 1.006325482
110.0600403 1.10812
111.0440559 1.40419639
112.0393049 1.538758728
124.0393049 1.814786086
126.0549549 1.162920422
128.070605 1.490962225
138.0549549 1.192046427
140.0342195 1.113034595

Name: +ve in-silico MS/MS by CFM-ID for RLDOVJPVRBDRSK-UHFFFAOYSA-N
ID: RLDOVJPVRBDRSK-UHFFFAOYSA-N
Comment: Energy0
Num peaks: 11
55.01784114 1.03224997
93.0334912 4.173023898
109.0284058 1.365770848
110.0600403 5.876427683
112.0393049 1.105158615
120.0443902 3.110331135
121.0284058 6.093236699
126.0549549 1.801435038
138.0549549 14.15103641
139.0389705 17.76255507
156.0655196 23.65345409

Name: +ve in-silico MS/MS by CFM-ID for RLDOVJPVRBDRSK-UHFFFAOYSA-N
ID: RLDOVJPVRBDRSK-UHFFFAOYSA-N
Comment: Energy1
Num peaks: 24
49.00727645 1.150353531
53.00219107 1.073877685
54.03382555 0.8590108861
55.01784114 3.088018746
65.00219107 2.173391702
67.01784114 6.514965939
69.0334912 2.41611791
85.02840582 0.7939870629
91.01784114 2.119650679
92.04947561 0.7837858653
93.0334912 9.388740813
95.04914126 2.50963949
96.00800472 1.416199949
100.0393049 1.55193111
109.0284058 1.508333108
110.0600403 3.395003953
111.0440559 0.9686565393
112.0393049 1.033251591
112.0756904 1.09514721
120.0443902 2.565853611
121.0284058 9.522079211
138.0549549 7.415382147
139.0389705 12.50482129
156.0655196 4.695554803

Name: +ve in-silico MS/MS by CFM-ID for RLDOVJPVRBDRSK-UHFFFAOYSA-N
ID: RLDOVJPVRBDRSK-UHFFFAOYSA-N
Comment: Energy2
Num peaks: 28
25.00727645 2.031809677
39.02292652 3.959811973
41.00219107 1.177336531
42.03382555 2.169668421
43.01784114 1.312843497
49.00727645 0.9643367498
52.01817548 1.689026823
53.00219107 3.836905647
54.03382555 6.456155206
55.01784114 5.301845763
56.04947561 1.887268352
64.01817548 1.086769262
65.00219107 5.415618064
66.03382555 3.250186488
67.01784114 1.659267974
68.04947561 4.182094596
69.0334912 1.575244073
71.01275576 1.245164996
79.01784114 2.231867202
80.04947561 8.326275039
82.06512568 1.793913277
92.04947561 1.087641803
93.0334912 10.36931472
94.06512568 1.356155327
95.04914126 2.189601501
97.02840582 1.326212782
109.0284058 1.257820307
110.0600403 1.494212314

Name: +ve in-silico MS/MS by CFM-ID for MYUVCBOSVTXUHL-UHFFFAOYSA-N
ID: MYUVCBOSVTXUHL-UHFFFAOYSA-N
Comment: Energy0
Num peaks: 6
94.06512568 1.193248783
110.0600403 1.090532064
120.0443902 3.070768101
121.0284058 14.46952596
122.0236548 0.3125446312
138.0549549 79.28417587

Name: +ve in-silico MS/MS by CFM-ID for MYUVCBOSVTXUHL-UHFFFAOYSA-N
ID: MYUVCBOSVTXUHL-UHFFFAOYSA-N
Comment: Energy1
Num peaks: 6
94.06512568 1.491328968
110.0600403 2.622743973
120.0443902 9.961930963
121.0284058 16.18850157
122.0236548 0.7138977926
138.0549549 66.00252521

Name: +ve in-silico MS/MS by CFM-ID for MYUVCBOSVTXUHL-UHFFFAOYSA-N
ID: MYUVCBOSVTXUHL-UHFFFAOYSA-N
Comment: Energy2
Num peaks: 18
39.02292652 9.291359241
40.01817548 2.382094055
42.03382555 5.165988752
44.04947561 1.477132135
50.00252542 2.806622991
51.02292652 1.669790496
52.01817548 1.787633917
54.03382555 2.725914315
64.01817548 2.366772546
65.03857658 2.382912161
66.03382555 2.90380605
68.04947561 3.481219129
94.06512568 6.780286167
95.01275576 9.782218995
110.0600403 2.483873963
120.0443902 7.804814249
121.0284058 13.82723083
138.0549549 1.974028486

Name: +ve in-silico MS/MS by CFM-ID for MUOHPPZQRJUCGM-UHFFFAOYSA-N
ID: MUOHPPZQRJUCGM-UHFFFAOYSA-N
Comment: Energy0
Num peaks: 6
110.0600403 1.648593524
120.0443902 1.877474318
121.0284058 12.62512309
138.0549549 39.59754253
139.0389705 5.404778967
156.0655196 33.41482683

Name: +ve in-silico MS/MS by CFM-ID for MUOHPPZQRJUCGM-UHFFFAOYSA-N
ID: MUOHPPZQRJUCGM-UHFFFAOYSA-N
Comment: Energy1
Num peaks: 6
94.06512568 2.732962337
120.0443902 4.198714814
121.0284058 20.95538471
138.0549549 42.09839206
139.0389705 2.716481281
156.0655196 11.54328658

Name: +ve in-silico MS/MS by CFM-ID for MUOHPPZQRJUCGM-UHFFFAOYSA-N
ID: MUOHPPZQRJUCGM-UHFFFAOYSA-N
Comment: Energy2
Num peaks: 31
28.01817548 1.4825569
39.02292652 2.773285211
40.01817548 2.979838076
41.00219107 2.398554533
42.03382555 2.679089726
43.01784114 1.123906078
44.04947561 1.285406231
51.02292652 1.194888605
52.01817548 10.22797314
53.00219107 1.282819172
53.03857658 1.152985237
53.99744004 3.093077759
54.03382555 5.076213026
55.01784114 1.171600192
56.04947561 1.370082689
58.02874017 1.438698533
59.04914126 1.412123602
68.0130901 2.038701483
70.02874017 1.259959361
72.04439023 1.228180895
81.0334912 1.730832086
94.06512568 2.733457578
95.01275576 4.224163115
95.04914126 1.35173841
97.02840582 1.613194958
109.0284058 1.55175436
110.0600403 2.212144008
120.0443902 1.945145767
121.0284058 7.83620132
138.0549549 3.037236583
139.0389705 1.125230332

Name: +ve in-silico MS/MS by CFM-ID for MNDXTFKURVNNSY-UHFFFAOYSA-N
ID: MNDXTFKURVNNSY-UHFFFAOYSA-N
Comment: Energy0
Num peaks: 6
70.06512568 47.47402648
72.08077574 2.950993142
74.02365479 4.867001986
98.0600403 5.701873427
99.04405588 2.674839483
116.070605 27.16417604

Name: +ve in-silico MS/MS by CFM-ID for MNDXTFKURVNNSY-UHFFFAOYSA-N
ID: MNDXTFKURVNNSY-UHFFFAOYSA-N
Comment: Energy1
Num peaks: 6
28.01817548 2.619815871
39.02292652 11.53014351
41.03857658 9.713387117
43.05422664 2.757774848
70.06512568 55.00667324
116.070605 2.956366256

Name: +ve in-silico MS/MS by CFM-ID for MNDXTFKURVNNSY-UHFFFAOYSA-N
ID: MNDXTFKURVNNSY-UHFFFAOYSA-N
Comment: Energy2
Num peaks: 9
28.01817548 3.132702153
39.02292652 5.282956872
41.03857658 10.59975546
43.05422664 3.496506931
54.03382555 21.38525619
55.05422664 5.679672116
68.04947561 3.903802928
70.06512568 25.86570208
72.08077574 3.276740644

Name: +ve in-silico MS/MS by CFM-ID for UOGKCVQGIWRONJ-UHFFFAOYSA-N
ID: UOGKCVQGIWRONJ-UHFFFAOYSA-N
Comment: Energy0
Num peaks: 6
40.01817548 0.826965251
46.06512568 0.9384380474
70.02874017 0.9048301799
73.02840582 1.002995895
99.04405588 23.68789653
116.070605 64.26737148

Name: +ve in-silico MS/MS by CFM-ID for UOGKCVQGIWRONJ-UHFFFAOYSA-N
ID: UOGKCVQGIWRONJ-UHFFFAOYSA-N
Comment: Energy1
Num peaks: 10
40.01817548 2.656406829
42.03382555 5.497367449
44.04947561 3.718631179
46.06512568 1.945693542
57.0334912 3.112515214
72.04439023 1.883656209
74.0600403 3.602652173
88.07569036 1.871805426
99.04405588 21.12279007
116.070605 36.27567181

Name: +ve in-silico MS/MS by CFM-ID for UOGKCVQGIWRONJ-UHFFFAOYSA-N
ID: UOGKCVQGIWRONJ-UHFFFAOYSA-N
Comment: Energy2
Num peaks: 9
27.02292652 4.985381244
28.01817548 1.99060766
29.03857658 4.985808401
40.01817548 25.75853089
42.03382555 8.690914485
44.04947561 9.086370529
46.06512568 18.83007697
55.01784114 3.178421851
57.0334912 2.790695902

Name: +ve in-silico MS/MS by CFM-ID for GZGVRQIAKSKZIJ-UHFFFAOYSA-N
ID: GZGVRQIAKSKZIJ-UHFFFAOYSA-N
Comment: Energy0
Num peaks: 6
82.02874017 0.4274428572
120.0443902 1.116393502
121.0284058 0.3451212768
138.0549549 45.75635976
139.0389705 0.7071073076
156.0655196 47.88578433

Name: +ve in-silico MS/MS by CFM-ID for GZGVRQIAKSKZIJ-UHFFFAOYSA-N
ID: GZGVRQIAKSKZIJ-UHFFFAOYSA-N
Comment: Energy1
Num peaks: 6
97.02840582 0.9866062975
110.0600403 1.098890883
120.0443902 6.487106857
122.0236548 1.294506651
138.0549549 56.43619223
156.0655196 19.12141493

Name: +ve in-silico MS/MS by CFM-ID for GZGVRQIAKSKZIJ-UHFFFAOYSA-N
ID: GZGVRQIAKSKZIJ-UHFFFAOYSA-N
Comment: Energy2
Num peaks: 21
27.02292652 1.645145371
40.01817548 1.141857915
41.00219107 6.136738085
42.03382555 6.289455584
52.01817548 2.429359154
53.00219107 1.701886584
53.99744004 2.293752399
54.03382555 9.119540467
55.01784114 2.951458848
56.0130901 1.688569975
58.02874017 1.623879429
70.06512568 1.696538909
77.99744004 2.874796547
80.0130901 5.111413678
82.02874017 9.275022574
84.04439023 10.19889242
86.0600403 1.642023532
110.0600403 1.256193899
120.0443902 4.094016332
122.0236548 1.862551283
138.0549549 5.297901481

Name: +ve in-silico MS/MS by CFM-ID for ZQBUGKXFOOLJPT-UHFFFAOYSA-N
ID: ZQBUGKXFOOLJPT-UHFFFAOYSA-N
Comment: Energy0
Num peaks: 7
80.0130901 3.554979621
101.0233204 2.657434964
110.0600403 5.877986039
121.0284058 4.085474283
138.0549549 11.77800627
139.0389705 18.94126329
156.0655196 34.76655627

Name: +ve in-silico MS/MS by CFM-ID for ZQBUGKXFOOLJPT-UHFFFAOYSA-N
ID: ZQBUGKXFOOLJPT-UHFFFAOYSA-N
Comment: Energy1
Num peaks: 17
39.02292652 1.611315573
52.01817548 2.789579621
53.00219107 2.215581763
54.03382555 2.414234432
55.01784114 1.965731751
56.04947561 2.850998479
57.0334912 1.336334929
82.06512568 1.991321136
95.04914126 1.819994814
108.0443902 1.705957329
110.0600403 12.51675834
112.0756904 3.48150993
120.0443902 2.5331404
121.0284058 5.744435729
138.0549549 13.44752112
139.0389705 9.650363727
156.0655196 12.61384416

Name: +ve in-silico MS/MS by CFM-ID for ZQBUGKXFOOLJPT-UHFFFAOYSA-N
ID: ZQBUGKXFOOLJPT-UHFFFAOYSA-N
Comment: Energy2
Num peaks: 29
25.00727645 2.331019076
26.00252542 0.9775538352
28.01817548 1.811584012
39.02292652 5.23928503
40.01817548 2.132234146
41.00219107 1.617287102
42.03382555 1.496003296
49.00727645 1.235789684
50.00252542 7.38017284
51.02292652 1.858797326
52.01817548 5.6016201
53.00219107 5.101583162
53.03857658 0.788153498
54.03382555 6.23546271
55.01784114 7.423263613
56.04947561 2.158842821
57.0334912 2.037833456
65.00219107 1.161997307
66.03382555 0.8045519697
67.01784114 2.748568629
68.04947561 1.215981998
71.01275576 2.779322948
79.01784114 0.9247466382
80.0130901 8.335883924
81.0334912 1.59973835
83.01275576 1.00473529
85.02840582 1.264875044
87.04405588 1.397758766
99.00767038 1.781477553

Name: +ve in-silico MS/MS by CFM-ID for XNJQUGOZDRJYQG-UHFFFAOYSA-N
ID: XNJQUGOZDRJYQG-UHFFFAOYSA-N
Comment: Energy0
Num peaks: 6
94.06512568 1.554974775
110.0600403 10.13263929
120.0443902 7.436096484
138.0549549 39.19094169
139.0389705 5.004176121
156.0655196 23.23938499

Name: +ve in-silico MS/MS by CFM-ID for XNJQUGOZDRJYQG-UHFFFAOYSA-N
ID: XNJQUGOZDRJYQG-UHFFFAOYSA-N
Comment: Energy1
Num peaks: 12
42.03382555 1.584698054
52.01817548 1.961460594
54.03382555 1.677466228
66.03382555 1.724961168
94.06512568 5.547687594
108.0443902 1.697724316
110.0600403 13.41036111
120.0443902 15.21835191
121.0284058 1.09747602
138.0549549 29.2424351
139.0389705 1.894313739
156.0655196 5.352258908

Name: +ve in-silico MS/MS by CFM-ID for XNJQUGOZDRJYQG-UHFFFAOYSA-N
ID: XNJQUGOZDRJYQG-UHFFFAOYSA-N
Comment: Energy2
Num peaks: 31
25.00727645 1.410886037
39.02292652 2.735604777
40.01817548 1.353780905
41.00219107 2.941588381
42.03382555 1.565753817
43.01784114 1.270595683
50.00252542 3.19968552
51.02292652 2.338192137
52.01817548 2.529690349
53.00219107 1.672838553
54.03382555 6.754820404
55.01784114 1.406823475
56.04947561 2.58906462
57.0334912 1.405979552
59.01275576 1.276782511
66.03382555 5.026677646
67.01784114 1.456180291
68.99710569 1.866615374
78.03382555 1.54374513
80.04947561 1.634009188
81.0334912 2.597247949
83.01275576 1.924966863
85.02840582 2.76453721
87.04405588 1.663710445
94.06512568 3.372435849
95.01275576 2.332772187
95.04914126 1.290336512
107.0127558 1.650590209
109.0284058 2.687392409
110.0600403 1.390390447
111.0440559 2.1185929

Name: +ve in-silico MS/MS by CFM-ID for ZCMCFTFHSMPGKZ-UHFFFAOYSA-N
ID: ZCMCFTFHSMPGKZ-UHFFFAOYSA-N
Comment: Energy0
Num peaks: 6
56.04947561 3.237318314
70.06512568 5.989417937
81.0334912 10.73494484
98.0600403 19.65334908
99.04405588 18.31907967
116.070605 27.53794523

Name: +ve in-silico MS/MS by CFM-ID for ZCMCFTFHSMPGKZ-UHFFFAOYSA-N
ID: ZCMCFTFHSMPGKZ-UHFFFAOYSA-N
Comment: Energy1
Num peaks: 9
39.02292652 4.221603231
53.03857658 13.2739509
54.03382555 8.311468974
56.04947561 9.958464873
70.06512568 10.68734165
81.0334912 9.052910541
98.0600403 8.74000594
99.04405588 12.9712407
116.070605 6.988450591

Name: +ve in-silico MS/MS by CFM-ID for ZCMCFTFHSMPGKZ-UHFFFAOYSA-N
ID: ZCMCFTFHSMPGKZ-UHFFFAOYSA-N
Comment: Energy2
Num peaks: 13
25.00727645 2.966510899
27.02292652 3.242632285
39.02292652 16.58779863
40.01817548 2.074984499
44.04947561 1.755630528
51.02292652 1.938968304
53.03857658 18.89467865
54.03382555 14.38773672
55.05422664 3.90365855
56.04947561 7.831498236
59.01275576 2.566233441
70.06512568 3.554379179
81.0334912 1.735226253

Name: +ve in-silico MS/MS by CFM-ID for KHDWCLJSBRRCMN-UHFFFAOYSA-N
ID: KHDWCLJSBRRCMN-UHFFFAOYSA-N
Comment: Energy0
Num peaks: 6
124.0393049 4.317198328
126.0549549 1.176253781
129.0546206 1.916655395
138.0549549 1.771822939
139.0389705 8.459632645
156.0655196 78.04123541

Name: +ve in-silico MS/MS by CFM-ID for KHDWCLJSBRRCMN-UHFFFAOYSA-N
ID: KHDWCLJSBRRCMN-UHFFFAOYSA-N
Comment: Energy1
Num peaks: 6
124.0393049 8.316857489
126.0549549 2.059206466
127.0389705 2.231645868
138.0549549 5.045952928
139.0389705 6.958348841
156.0655196 59.3164471

Name: +ve in-silico MS/MS by CFM-ID for KHDWCLJSBRRCMN-UHFFFAOYSA-N
ID: KHDWCLJSBRRCMN-UHFFFAOYSA-N
Comment: Energy2
Num peaks: 29
15.02292652 1.334198196
28.01817548 1.353327334
40.01817548 2.291545297
41.00219107 1.807253667
43.01784114 1.275112532
53.00219107 1.247723202
53.99744004 11.59684015
55.01784114 4.411767076
56.0130901 5.637026564
57.0334912 4.133016856
58.02874017 3.573865241
67.01784114 1.911194825
69.0334912 1.588841962
77.99744004 1.435196148
80.0130901 2.245433025
82.02874017 5.809264535
83.01275576 1.596928053
85.02840582 1.593796264
94.02874017 1.207777936
96.04439023 2.561037737
97.02840582 4.129024546
108.0443902 1.423940056
111.0440559 1.676779136
113.0233204 2.261305625
124.0393049 3.739829771
126.0549549 2.14288331
128.070605 1.394348546
139.0389705 2.479838099
140.0342195 2.618646895

Name: +ve in-silico MS/MS by CFM-ID for BTPCDMQNDYDTLQ-UHFFFAOYSA-N
ID: BTPCDMQNDYDTLQ-UHFFFAOYSA-N
Comment: Energy0
Num peaks: 6
57.0334912 3.247220312
67.01784114 7.005927944
69.0334912 2.707201749
85.02840582 40.84574993
98.0600403 8.069058195
116.070605 26.36620066

Name: +ve in-silico MS/MS by CFM-ID for BTPCDMQNDYDTLQ-UHFFFAOYSA-N
ID: BTPCDMQNDYDTLQ-UHFFFAOYSA-N
Comment: Energy1
Num peaks: 13
32.04947561 3.499303437
39.02292652 3.20412532
43.01784114 5.286172195
57.0334912 11.26506724
58.02874017 2.825975397
67.01784114 4.528835421
69.0334912 2.393611503
72.04439023 2.914848432
74.0600403 3.420109627
85.02840582 14.75485091
86.0600403 3.366094404
98.0600403 9.852333514
116.070605 14.36801883

Name: +ve in-silico MS/MS by CFM-ID for BTPCDMQNDYDTLQ-UHFFFAOYSA-N
ID: BTPCDMQNDYDTLQ-UHFFFAOYSA-N
Comment: Energy2
Num peaks: 13
15.02292652 3.257571682
27.02292652 6.987563797
29.00219107 3.210184047
29.03857658 3.997552093
39.02292652 13.34213706
41.00219107 4.500307418
41.03857658 4.86505033
43.01784114 4.523679241
55.01784114 4.902035444
57.0334912 19.50798713
58.02874017 4.040365574
67.01784114 3.809310692
85.02840582 3.305143246

Name: +ve in-silico MS/MS by CFM-ID for ANZCXRBBDIYAAL-UHFFFAOYSA-N
ID: ANZCXRBBDIYAAL-UHFFFAOYSA-N
Comment: Energy0
Num peaks: 6
54.03382555 1.622368701
58.06512568 1.470631544
81.0334912 2.247394264
98.0600403 13.23667564
99.04405588 11.28286548
116.070605 60.70334236

Name: +ve in-silico MS/MS by CFM-ID for ANZCXRBBDIYAAL-UHFFFAOYSA-N
ID: ANZCXRBBDIYAAL-UHFFFAOYSA-N
Comment: Energy1
Num peaks: 14
54.03382555 7.212306562
56.04947561 2.360721543
58.06512568 1.72694448
60.08077574 1.773910128
70.06512568 2.618103572
71.04914126 1.67423721
80.04947561 2.801793078
81.0334912 3.44170482
84.04439023 1.879782923
86.0600403 3.9806868
88.07569036 5.225770118
98.0600403 14.6167572
99.04405588 6.36226957
116.070605 25.34775889

Name: +ve in-silico MS/MS by CFM-ID for ANZCXRBBDIYAAL-UHFFFAOYSA-N
ID: ANZCXRBBDIYAAL-UHFFFAOYSA-N
Comment: Energy2
Num peaks: 22
25.00727645 2.344630265
28.01817548 2.477286744
30.03382555 1.710110314
39.02292652 8.50478646
40.01817548 7.028679156
41.03857658 5.721418568
42.03382555 4.796044414
43.05422664 3.510836472
44.04947561 2.661578337
52.01817548 2.122327685
53.00219107 1.746336705
54.03382555 8.133672111
55.01784114 1.926678677
56.04947561 5.073741739
58.06512568 3.321430607
60.08077574 2.570398687
68.04947561 1.672825959
70.02874017 1.737129218
80.04947561 3.178773265
81.0334912 5.142612272
98.0600403 2.883358427
99.04405588 1.924974969

Name: +ve in-silico MS/MS by CFM-ID for RTXUMQPGCZWYLA-UHFFFAOYSA-N
ID: RTXUMQPGCZWYLA-UHFFFAOYSA-N
Comment: Energy0
Num peaks: 6
110.0600403 14.60211848
112.0756904 1.891213982
121.0284058 4.938742989
138.0549549 28.50856748
139.0389705 7.017074506
156.0655196 34.50730297

Name: +ve in-silico MS/MS by CFM-ID for RTXUMQPGCZWYLA-UHFFFAOYSA-N
ID: RTXUMQPGCZWYLA-UHFFFAOYSA-N
Comment: Energy1
Num peaks: 27
39.02292652 3.528903046
41.03857658 3.239130985
54.03382555 1.929447479
55.01784114 1.126596533
56.04947561 1.033984195
68.0130901 1.259299549
68.04947561 1.353751952
69.0334912 1.416428961
70.02874017 1.30030523
80.04947561 1.668652603
82.02874017 1.686770358
82.06512568 4.052782839
84.04439023 1.740873035
94.02874017 0.9293318723
95.04914126 1.059106653
96.00800472 1.009090946
96.04439023 1.572281216
108.0443902 1.726646808
109.0284058 1.038150286
110.0600403 17.43528467
112.0756904 5.456364594
120.0443902 2.111964674
121.0284058 3.043483369
126.0549549 0.9437749245
138.0549549 11.96957764
139.0389705 1.762084166
156.0655196 5.201982577

Name: +ve in-silico MS/MS by CFM-ID for RTXUMQPGCZWYLA-UHFFFAOYSA-N
ID: RTXUMQPGCZWYLA-UHFFFAOYSA-N
Comment: Energy2
Num peaks: 31
28.01817548 3.278145639
39.02292652 10.71456284
41.03857658 4.48247311
42.03382555 1.772824045
44.04947561 1.323195238
53.00219107 1.463882378
53.03857658 1.050942431
53.99744004 1.039119292
54.03382555 3.050260627
55.01784114 1.756434675
56.0130901 1.273410541
64.01817548 2.016015677
65.00219107 2.918226348
66.03382555 2.122357669
67.01784114 1.292975903
68.04947561 3.525418557
69.0334912 2.218506573
70.02874017 0.9415977348
76.01817548 3.915437491
78.03382555 1.62854121
80.0130901 1.598967281
80.04947561 2.622865074
82.02874017 1.060337854
84.04439023 1.036699196
92.0130901 2.288927628
94.02874017 2.835998606
96.04439023 4.97614012
97.02840582 1.634614183
110.0600403 1.823526491
121.0284058 1.188924235
138.0549549 1.306005309

Name: +ve in-silico MS/MS by CFM-ID for LOLURBPBDWGNEV-UHFFFAOYSA-N
ID: LOLURBPBDWGNEV-UHFFFAOYSA-N
Comment: Energy0
Num peaks: 6
110.0600403 13.49210923
112.0756904 1.216321368
121.0284058 1.718154833
138.0549549 16.0299897
139.0389705 8.24560124
156.0655196 47.1824234

Name: +ve in-silico MS/MS by CFM-ID for LOLURBPBDWGNEV-UHFFFAOYSA-N
ID: LOLURBPBDWGNEV-UHFFFAOYSA-N
Comment: Energy1
Num peaks: 31
52.01817548 1.320935285
53.00219107 1.611154697
54.03382555 1.122150479
57.0334912 1.20607667
66.03382555 1.47644392
70.02874017 1.24646788
72.04439023 0.953676237
80.0130901 1.017374675
80.04947561 1.258358478
82.02874017 1.001533887
82.06512568 2.202264259
84.04439023 1.792896171
86.0600403 1.389210415
95.01275576 1.732215965
96.00800472 1.452040072
96.04439023 1.106324806
98.02365479 2.082851173
108.0443902 1.41925657
109.0284058 1.574735812
110.0236548 1.568570526
110.0600403 14.65233762
111.0440559 1.252968837
112.0393049 1.697368719
112.0756904 4.557714733
120.0443902 2.085455939
121.0284058 1.673085364
126.0549549 1.531084052
128.070605 1.280896635
138.0549549 10.71763415
139.0389705 2.563733596
156.0655196 9.673717801

Name: +ve in-silico MS/MS by CFM-ID for LOLURBPBDWGNEV-UHFFFAOYSA-N
ID: LOLURBPBDWGNEV-UHFFFAOYSA-N
Comment: Energy2
Num peaks: 31
25.00727645 2.069375501
28.01817548 2.606954842
39.02292652 3.203525305
40.01817548 1.433809061
41.00219107 4.541783946
41.03857658 3.183947181
42.03382555 0.8634756614
43.01784114 1.549682467
44.04947561 4.733249729
45.0334912 2.072942362
51.02292652 1.004762273
52.01817548 2.913687823
53.03857658 2.270541868
53.99744004 2.598956399
54.03382555 1.616054469
55.01784114 1.242834029
56.0130901 2.464200296
57.0334912 1.155694069
59.01275576 1.535564317
62.0600403 1.562009649
64.01817548 2.830970096
65.00219107 1.19339608
66.03382555 9.357451792
68.04947561 2.451823141
68.99710569 1.531490213
69.0334912 1.107271245
70.02874017 2.266254696
80.04947561 2.969131984
82.06512568 1.259767993
95.01275576 1.14450679
110.0600403 0.9536964988

Name: +ve in-silico MS/MS by CFM-ID for OXCNSHZHZPOSKT-UHFFFAOYSA-N
ID: OXCNSHZHZPOSKT-UHFFFAOYSA-N
Comment: Energy0
Num peaks: 6
70.02874017 3.240443273
80.04947561 8.012388337
81.0334912 3.727078091
98.0600403 46.11010689
99.04405588 2.482985319
116.070605 26.54603131

Name: +ve in-silico MS/MS by CFM-ID for OXCNSHZHZPOSKT-UHFFFAOYSA-N
ID: OXCNSHZHZPOSKT-UHFFFAOYSA-N
Comment: Energy1
Num peaks: 12
45.0334912 3.288521072
47.04914126 2.761410448
52.01817548 5.040119289
54.03382555 5.455335394
70.02874017 10.28771475
71.04914126 4.5949639
72.04439023 3.347967112
80.04947561 7.49535335
81.0334912 4.457724903
98.0600403 22.75233266
99.04405588 4.736925753
116.070605 6.119572375

Name: +ve in-silico MS/MS by CFM-ID for OXCNSHZHZPOSKT-UHFFFAOYSA-N
ID: OXCNSHZHZPOSKT-UHFFFAOYSA-N
Comment: Energy2
Num peaks: 14
26.00252542 4.001440458
31.01784114 3.002376252
45.0334912 2.812618037
52.01817548 9.106425619
54.03382555 6.883696908
56.04947561 2.408661926
66.03382555 3.579119384
68.04947561 1.946401171
70.02874017 3.958015835
71.04914126 4.972332394
80.04947561 21.3329663
81.0334912 4.049184838
82.02874017 5.346838257
98.0600403 7.459837624

Name: +ve in-silico MS/MS by CFM-ID for LDTLDBDUBGAEDT-UHFFFAOYSA-N
ID: LDTLDBDUBGAEDT-UHFFFAOYSA-N
Comment: Energy0
Num peaks: 6
55.01784114 5.714431914
70.99499752 4.128545729
87.04405588 8.999936033
89.0055622 29.40598709
103.0212123 3.385489757
121.0317769 32.78101482

Name: +ve in-silico MS/MS by CFM-ID for LDTLDBDUBGAEDT-UHFFFAOYSA-N
ID: LDTLDBDUBGAEDT-UHFFFAOYSA-N
Comment: Energy1
Num peaks: 8
55.01784114 8.683324556
57.0334912 3.891869548
61.01064758 5.669553603
70.99499752 3.778732159
87.04405588 17.9194252
89.0055622 16.37884453
103.0212123 4.175137233
121.0317769 21.87435448

Name: +ve in-silico MS/MS by CFM-ID for LDTLDBDUBGAEDT-UHFFFAOYSA-N
ID: LDTLDBDUBGAEDT-UHFFFAOYSA-N
Comment: Energy2
Num peaks: 16
15.02292652 4.043842624
27.02292652 8.796763525
29.03857658 2.093967604
43.01784114 2.47179467
44.97934745 7.12017191
46.99499752 4.651790509
55.01784114 10.61958007
57.0334912 5.539874836
58.99499752 3.608258686
61.01064758 13.78882325
63.02629764 2.4240239
70.99499752 4.04916957
73.01064758 2.678793732
75.02629764 2.117849285
87.04405588 2.977763767
89.0055622 4.696965185

Name: +ve in-silico MS/MS by CFM-ID for JTVQIUJVGOKWSG-UHFFFAOYSA-N
ID: JTVQIUJVGOKWSG-UHFFFAOYSA-N
Comment: Energy0
Num peaks: 6
94.06512568 1.576911267
110.0600403 10.53140042
120.0443902 7.60854978
138.0549549 40.09664872
139.0389705 5.094806022
156.0655196 23.84009867

Name: +ve in-silico MS/MS by CFM-ID for JTVQIUJVGOKWSG-UHFFFAOYSA-N
ID: JTVQIUJVGOKWSG-UHFFFAOYSA-N
Comment: Energy1
Num peaks: 15
52.01817548 1.365408667
54.03382555 0.9272171017
66.03382555 4.476932919
68.04947561 1.075220093
94.06512568 5.217916962
95.01275576 1.13478008
108.0443902 1.452858622
110.0236548 1.347898151
110.0600403 12.62437916
112.0393049 1.064372181
120.0443902 14.44654036
121.0284058 1.031490837
138.0549549 27.70434854
139.0389705 1.770622976
156.0655196 5.19946998

Name: +ve in-silico MS/MS by CFM-ID for JTVQIUJVGOKWSG-UHFFFAOYSA-N
ID: JTVQIUJVGOKWSG-UHFFFAOYSA-N
Comment: Energy2
Num peaks: 31
25.00727645 2.191859728
39.02292652 3.175885348
41.00219107 1.1986293
42.03382555 1.930072212
50.00252542 2.60870978
51.02292652 2.550054222
52.01817548 2.445455196
53.00219107 1.526072918
53.99744004 1.201264902
54.03382555 4.166193691
55.01784114 4.177590815
56.04947561 1.678229071
64.01817548 3.851632703
66.03382555 7.743401491
67.01784114 1.971577919
68.04947561 2.409608554
68.99710569 1.512674108
79.01784114 1.615453366
80.0130901 1.269881887
80.04947561 1.254565236
81.0334912 3.854679921
84.04439023 1.268137457
94.06512568 3.055108637
95.01275576 2.841187912
95.04914126 1.368986319
97.02840582 1.605499424
109.0284058 2.680159373
110.0600403 1.911175438
111.0440559 1.710832072
120.0443902 1.160179796
138.0549549 1.253363658

Name: +ve in-silico MS/MS by CFM-ID for PDTRPCZICGPWNR-UHFFFAOYSA-N
ID: PDTRPCZICGPWNR-UHFFFAOYSA-N
Comment: Energy0
Num peaks: 6
110.0600403 13.68263571
112.0756904 1.831035518
121.0284058 4.758728146
138.0549549 27.40001528
139.0389705 6.818966832
156.0655196 33.15166872

Name: +ve in-silico MS/MS by CFM-ID for PDTRPCZICGPWNR-UHFFFAOYSA-N
ID: PDTRPCZICGPWNR-UHFFFAOYSA-N
Comment: Energy1
Num peaks: 26
39.02292652 1.226499782
41.03857658 1.072981103
53.00219107 1.491889428
55.01784114 1.34994902
57.0334912 1.037376154
68.0130901 0.846534265
68.04947561 1.291853543
69.0334912 1.288730935
80.0130901 0.8975757329
80.04947561 1.341761414
82.02874017 1.238808244
82.06512568 3.301949572
84.04439023 1.183395807
85.02840582 1.029892298
96.04439023 1.173542685
108.0443902 2.459592599
109.0284058 1.313711096
110.0600403 17.67331139
111.0440559 1.00142782
112.0756904 2.210927817
120.0443902 2.916427695
121.0284058 4.209470214
126.0549549 1.302471166
138.0549549 17.13534636
139.0389705 2.428978173
156.0655196 7.805803149

Name: +ve in-silico MS/MS by CFM-ID for PDTRPCZICGPWNR-UHFFFAOYSA-N
ID: PDTRPCZICGPWNR-UHFFFAOYSA-N
Comment: Energy2
Num peaks: 31
25.00727645 2.326991128
27.02292652 1.238289084
28.01817548 1.906508855
39.02292652 6.512348085
40.01817548 2.973030395
41.03857658 1.260190576
42.03382555 3.396810376
44.04947561 1.095110596
46.06512568 1.64838796
52.01817548 1.570626225
53.00219107 1.680680168
53.03857658 1.215227787
54.03382555 3.483745606
55.01784114 3.402741963
56.04947561 4.159994229
57.0334912 1.119431357
64.01817548 2.030848751
66.03382555 3.859799733
67.01784114 2.71845233
68.04947561 3.918281958
69.0334912 1.440947787
70.02874017 2.895384622
80.0130901 1.777178201
80.04947561 2.033294635
81.0334912 2.350205449
82.02874017 1.926184428
82.06512568 1.148515585
84.04439023 1.490961459
96.04439023 2.087914285
110.0600403 2.266618537
111.0440559 1.103256549

Name: +ve in-silico MS/MS by CFM-ID for HJJCTKUIRUUZSO-UHFFFAOYSA-N
ID: HJJCTKUIRUUZSO-UHFFFAOYSA-N
Comment: Energy0
Num peaks: 6
108.0443902 1.979453522
110.0600403 16.38672521
112.0756904 2.230067592
138.0549549 15.37751617
139.0389705 7.911839171
156.0655196 44.06460966

Name: +ve in-silico MS/MS by CFM-ID for HJJCTKUIRUUZSO-UHFFFAOYSA-N
ID: HJJCTKUIRUUZSO-UHFFFAOYSA-N
Comment: Energy1
Num peaks: 29
52.01817548 1.058985425
53.00219107 1.294698453
55.01784114 1.706891981
57.0334912 1.345469519
59.04914126 1.187414617
66.03382555 2.297190863
70.02874017 0.8444448839
80.04947561 1.863139077
82.06512568 2.504657432
84.04439023 1.461134317
86.0600403 1.335234251
94.02874017 1.063537955
95.01275576 1.548053273
96.04439023 1.082149277
106.0287402 0.8525216237
108.0443902 2.392030307
109.0284058 1.468799077
110.0236548 1.275861607
110.0600403 18.16042701
111.0440559 1.392789751
112.0393049 1.522649452
112.0756904 2.767803782
120.0443902 2.140873621
121.0284058 1.775015005
126.0549549 1.476269199
128.070605 1.254577519
138.0549549 10.94623486
139.0389705 2.710183742
156.0655196 9.787284957

Name: +ve in-silico MS/MS by CFM-ID for HJJCTKUIRUUZSO-UHFFFAOYSA-N
ID: HJJCTKUIRUUZSO-UHFFFAOYSA-N
Comment: Energy2
Num peaks: 31
25.00727645 1.727118765
28.01817548 1.98401596
39.02292652 2.210675581
40.01817548 4.266085468
41.00219107 2.821348949
42.03382555 2.907452559
43.01784114 1.272069236
46.06512568 2.398809975
50.00252542 1.184111489
51.02292652 1.930131201
52.01817548 4.160578777
53.00219107 2.264632742
53.03857658 3.202221335
53.99744004 1.509479475
54.03382555 3.990759385
55.01784114 1.246313552
56.0130901 1.206062427
58.02874017 1.141326725
64.01817548 3.343531515
66.03382555 10.36869934
68.04947561 3.219849724
70.02874017 1.460736114
80.04947561 3.154369741
81.0334912 1.476150779
82.06512568 1.639124845
84.04439023 1.248871578
95.01275576 1.192516788
95.04914126 1.124300197
96.04439023 1.647838911
110.0600403 1.648137919
111.0440559 1.321278099

Name: +ve in-silico MS/MS by CFM-ID for HRPDRXVOQPVDQP-UHFFFAOYSA-N
ID: HRPDRXVOQPVDQP-UHFFFAOYSA-N
Comment: Energy0
Num peaks: 6
110.0600403 4.612963814
120.0443902 7.022237985
121.0284058 3.234634861
138.0549549 34.52455073
139.0389705 14.58328256
156.0655196 24.09286107

Name: +ve in-silico MS/MS by CFM-ID for HRPDRXVOQPVDQP-UHFFFAOYSA-N
ID: HRPDRXVOQPVDQP-UHFFFAOYSA-N
Comment: Energy1
Num peaks: 12
52.01817548 2.988448522
56.04947561 3.604822201
66.03382555 2.563606422
94.06512568 4.003675718
95.04914126 1.174848404
110.0600403 9.776535859
112.0756904 1.956402898
120.0443902 11.7671868
121.0284058 3.97460786
138.0549549 22.1424231
139.0389705 7.739905483
156.0655196 9.008209573

Name: +ve in-silico MS/MS by CFM-ID for HRPDRXVOQPVDQP-UHFFFAOYSA-N
ID: HRPDRXVOQPVDQP-UHFFFAOYSA-N
Comment: Energy2
Num peaks: 31
25.00727645 1.974497192
39.02292652 2.841772097
40.01817548 4.157909791
41.00219107 3.55082268
42.03382555 1.986366369
43.01784114 3.680854894
45.0334912 1.265822579
46.06512568 2.602756845
49.00727645 1.295689676
50.00252542 6.112153469
51.02292652 2.455549288
52.01817548 1.526061803
54.03382555 1.385066858
56.04947561 1.530500138
57.0334912 1.067653722
65.00219107 0.9517615858
66.03382555 2.883264867
67.01784114 3.249258088
68.0130901 1.353479889
83.01275576 3.961000699
85.02840582 7.816737055
87.04405588 3.598043131
94.06512568 2.889463428
95.01275576 1.311776823
109.0284058 2.167011718
110.0236548 0.994133741
111.0440559 2.82855443
120.0443902 1.484454508
121.0284058 1.066458964
138.0549549 1.514264009
139.0389705 0.9641980657

Name: +ve in-silico MS/MS by CFM-ID for CFUNESNOAQUFOZ-UHFFFAOYSA-N
ID: CFUNESNOAQUFOZ-UHFFFAOYSA-N
Comment: Energy0
Num peaks: 6
110.0600403 11.73189956
112.0756904 3.757780135
121.0284058 4.438291921
138.0549549 13.30774499
139.0389705 20.42183225
156.0655196 38.18099239

Name: +ve in-silico MS/MS by CFM-ID for CFUNESNOAQUFOZ-UHFFFAOYSA-N
ID: CFUNESNOAQUFOZ-UHFFFAOYSA-N
Comment: Energy1
Num peaks: 12
54.03382555 1.340981052
59.01275576 1.531266065
82.06512568 1.810012353
95.04914126 2.894981978
96.04439023 1.593334607
110.0600403 19.93214028
112.0756904 6.473399029
120.0443902 2.62251614
121.0284058 5.933844798
138.0549549 13.94232475
139.0389705 9.91097028
156.0655196 13.02739026

Name: +ve in-silico MS/MS by CFM-ID for CFUNESNOAQUFOZ-UHFFFAOYSA-N
ID: CFUNESNOAQUFOZ-UHFFFAOYSA-N
Comment: Energy2
Num peaks: 31
39.02292652 8.201318251
40.01817548 3.955507506
41.00219107 2.067278755
41.03857658 2.644034961
42.03382555 1.74242056
44.04947561 1.15937311
46.06512568 1.76247048
49.00727645 2.410506353
51.02292652 3.468382794
53.00219107 1.285040669
53.03857658 1.553678424
54.03382555 1.954035803
55.01784114 1.140096974
59.01275576 1.222725678
64.01817548 1.319114873
65.00219107 3.955950165
66.03382555 2.362534481
68.04947561 5.905319032
69.0334912 1.813729636
81.0334912 1.430684263
82.02874017 3.221366995
85.02840582 1.179904272
95.01275576 1.924851743
96.04439023 1.229097718
97.02840582 2.679175196
111.0076704 1.194827061
111.0440559 1.279803942
112.0393049 1.239907486
113.0233204 1.295492484
121.0284058 1.681860026
139.0389705 1.666418424

Name: +ve in-silico MS/MS by CFM-ID for MHRDCHHESNJQIS-UHFFFAOYSA-N
ID: MHRDCHHESNJQIS-UHFFFAOYSA-N
Comment: Energy0
Num peaks: 6
41.03857658 3.8413053
69.0334912 3.085986571
75.02629764 7.167031037
87.04405588 17.03607848
103.0212123 14.91438367
121.0317769 46.22100289

Name: +ve in-silico MS/MS by CFM-ID for MHRDCHHESNJQIS-UHFFFAOYSA-N
ID: MHRDCHHESNJQIS-UHFFFAOYSA-N
Comment: Energy1
Num peaks: 6
41.03857658 12.61439175
69.0334912 6.522928879
75.02629764 14.00344492
87.04405588 12.18557833
103.0212123 17.29460122
121.0317769 18.38312157

Name: +ve in-silico MS/MS by CFM-ID for MHRDCHHESNJQIS-UHFFFAOYSA-N
ID: MHRDCHHESNJQIS-UHFFFAOYSA-N
Comment: Energy2
Num peaks: 11
27.02292652 4.184808933
29.03857658 3.599348579
39.02292652 4.82612973
41.03857658 30.76072294
43.05422664 8.765214748
44.97934745 3.158843785
58.99499752 7.697163602
69.0334912 2.614282564
73.01064758 3.693766902
75.02629764 8.724872516
87.04405588 2.841262591

Name: +ve in-silico MS/MS by CFM-ID for QUYFSHOLLKVPGX-UHFFFAOYSA-N
ID: QUYFSHOLLKVPGX-UHFFFAOYSA-N
Comment: Energy0
Num peaks: 6
58.06512568 0.9186481181
105.0004768 2.108615857
120.0477614 1.659731031
121.0317769 37.92579203
122.0270259 7.514782333
138.058326 44.06828475

Name: +ve in-silico MS/MS by CFM-ID for QUYFSHOLLKVPGX-UHFFFAOYSA-N
ID: QUYFSHOLLKVPGX-UHFFFAOYSA-N
Comment: Energy1
Num peaks: 9
39.02292652 3.046071161
41.03857658 15.85266286
43.05422664 5.013797383
44.04947561 2.506671227
56.04947561 4.116818577
58.06512568 16.68529641
103.0212123 2.774991864
121.0317769 20.26696834
138.058326 11.158547

Name: +ve in-silico MS/MS by CFM-ID for QUYFSHOLLKVPGX-UHFFFAOYSA-N
ID: QUYFSHOLLKVPGX-UHFFFAOYSA-N
Comment: Energy2
Num peaks: 17
15.02292652 2.299381696
27.02292652 3.424126492
29.03857658 1.955611613
39.02292652 2.365188096
40.01817548 2.94265359
41.03857658 15.81410166
43.05422664 11.730762
44.04947561 3.910656836
45.06987671 1.827115865
54.03382555 2.582031899
56.04947561 1.917956142
58.06512568 7.408132568
60.08077574 1.827914045
93.00047682 4.854118141
95.01612688 2.424382476
105.0004768 6.362722328
121.0317769 8.150387668

Name: +ve in-silico MS/MS by CFM-ID for CFPHMAVQAJGVPV-UHFFFAOYSA-N
ID: CFPHMAVQAJGVPV-UHFFFAOYSA-N
Comment: Energy0
Num peaks: 6
41.03857658 2.661600758
73.01064758 2.463047761
75.02629764 14.81810548
85.01064758 3.073099199
103.0212123 22.10594047
121.0317769 41.62100161

Name: +ve in-silico MS/MS by CFM-ID for CFPHMAVQAJGVPV-UHFFFAOYSA-N
ID: CFPHMAVQAJGVPV-UHFFFAOYSA-N
Comment: Energy1
Num peaks: 6
29.03857658 4.20776842
41.03857658 23.5344741
75.02629764 36.50717417
77.04194771 3.863723798
103.0212123 7.494298998
121.0317769 10.11678139

Name: +ve in-silico MS/MS by CFM-ID for CFPHMAVQAJGVPV-UHFFFAOYSA-N
ID: CFPHMAVQAJGVPV-UHFFFAOYSA-N
Comment: Energy2
Num peaks: 10
27.02292652 7.987898147
29.03857658 11.84455635
31.05422664 6.270607275
39.02292652 6.067050565
41.03857658 21.79705267
43.05422664 5.557628456
44.97934745 2.969776012
58.99499752 2.814809351
73.01064758 6.12022599
75.02629764 10.44324777

Name: +ve in-silico MS/MS by CFM-ID for RMBHYULORNYSOB-UHFFFAOYSA-N
ID: RMBHYULORNYSOB-UHFFFAOYSA-N
Comment: Energy0
Num peaks: 6
15.02292652 0.3962110973
60.04439023 0.3595147001
86.0600403 0.4337185873
98.0600403 9.120236015
100.0393049 0.4780351841
116.070605 86.94247564

Name: +ve in-silico MS/MS by CFM-ID for RMBHYULORNYSOB-UHFFFAOYSA-N
ID: RMBHYULORNYSOB-UHFFFAOYSA-N
Comment: Energy1
Num peaks: 6
55.01784114 3.123692479
57.0334912 2.048875169
86.0600403 19.40715218
88.07569036 7.627973135
98.0600403 11.21603768
116.070605 41.83644985

Name: +ve in-silico MS/MS by CFM-ID for RMBHYULORNYSOB-UHFFFAOYSA-N
ID: RMBHYULORNYSOB-UHFFFAOYSA-N
Comment: Energy2
Num peaks: 23
15.02292652 4.536236992
25.00727645 1.624909679
27.02292652 4.5714485
29.03857658 3.807715373
30.03382555 2.642831745
39.02292652 2.814079886
41.00219107 3.806311185
42.03382555 1.665931645
43.01784114 1.902066508
43.05422664 3.390530372
55.01784114 2.275982821
57.0334912 5.828277417
69.0334912 2.325338369
70.02874017 1.815981327
70.06512568 2.942801143
71.04914126 1.838513733
72.04439023 4.894174276
82.02874017 2.336979716
86.0600403 4.057131324
88.07569036 3.388692275
98.0600403 9.778504133
100.0393049 4.393529925
116.070605 4.30734583

Name: +ve in-silico MS/MS by CFM-ID for ZHQJIJUMPYNVAZ-UHFFFAOYSA-N
ID: ZHQJIJUMPYNVAZ-UHFFFAOYSA-N
Comment: Energy0
Num peaks: 6
58.02874017 0.6261197952
86.02365479 1.016921791
88.03930485 0.8686361916
90.05495492 0.6127609843
98.0600403 16.36382824
116.070605 74.74461543

Name: +ve in-silico MS/MS by CFM-ID for ZHQJIJUMPYNVAZ-UHFFFAOYSA-N
ID: ZHQJIJUMPYNVAZ-UHFFFAOYSA-N
Comment: Energy1
Num peaks: 6
42.03382555 3.311184009
44.04947561 9.250216961
58.06512568 3.938819799
88.07569036 6.466693519
98.0600403 21.86622228
116.070605 36.71437323

Name: +ve in-silico MS/MS by CFM-ID for ZHQJIJUMPYNVAZ-UHFFFAOYSA-N
ID: ZHQJIJUMPYNVAZ-UHFFFAOYSA-N
Comment: Energy2
Num peaks: 21
15.02292652 3.302718975
26.00252542 1.481327989
27.02292652 1.434643905
28.01817548 1.422144047
30.03382555 3.345818743
39.02292652 6.328655525
41.03857658 6.368759627
42.03382555 6.185546811
43.05422664 11.87092515
44.04947561 10.99553891
55.01784114 1.575918914
56.04947561 2.880175666
57.0334912 2.956741919
58.02874017 2.501395367
58.06512568 2.763786795
60.08077574 2.459121968
71.04914126 1.45422816
72.04439023 1.490530322
80.04947561 1.828332237
98.0600403 6.45899222
116.070605 1.411749

Name: +ve in-silico MS/MS by CFM-ID for YRVPVSMWSPGZSV-UHFFFAOYSA-N
ID: YRVPVSMWSPGZSV-UHFFFAOYSA-N
Comment: Energy0
Num peaks: 6
42.03382555 0.5732268823
44.04947561 2.126376227
46.06512568 0.8099307629
80.04947561 1.217629849
98.0600403 68.79361286
116.070605 23.89052214

Name: +ve in-silico MS/MS by CFM-ID for YRVPVSMWSPGZSV-UHFFFAOYSA-N
ID: YRVPVSMWSPGZSV-UHFFFAOYSA-N
Comment: Energy1
Num peaks: 6
66.03382555 1.576481523
70.06512568 5.205444777
80.04947561 2.569423838
88.07569036 2.402309669
98.0600403 63.83614859
116.070605 12.09101111

Name: +ve in-silico MS/MS by CFM-ID for YRVPVSMWSPGZSV-UHFFFAOYSA-N
ID: YRVPVSMWSPGZSV-UHFFFAOYSA-N
Comment: Energy2
Num peaks: 14
15.02292652 2.707233727
39.02292652 5.978473105
41.03857658 5.693192015
42.03382555 2.207937803
43.05422664 11.84436263
44.04947561 5.971109458
46.06512568 4.345866067
53.00219107 3.648130919
57.0334912 2.899554842
67.01784114 2.263059511
69.0334912 5.398898783
71.04914126 6.045872993
80.04947561 5.506569588
98.0600403 15.78741517

Name: +ve in-silico MS/MS by CFM-ID for PJEXUIKBGBSHBS-UHFFFAOYSA-N
ID: PJEXUIKBGBSHBS-UHFFFAOYSA-N
Comment: Energy0
Num peaks: 6
31.01784114 0.6514180352
68.04947561 0.9376016085
84.04439023 1.259691675
86.0600403 25.91804954
98.0600403 11.72371376
116.070605 54.76623855

Name: +ve in-silico MS/MS by CFM-ID for PJEXUIKBGBSHBS-UHFFFAOYSA-N
ID: PJEXUIKBGBSHBS-UHFFFAOYSA-N
Comment: Energy1
Num peaks: 7
41.03857658 4.603252238
58.06512568 7.823956064
84.04439023 3.432371737
86.0600403 31.5989111
88.07569036 6.877056615
98.0600403 9.886633987
116.070605 16.8137329

Name: +ve in-silico MS/MS by CFM-ID for PJEXUIKBGBSHBS-UHFFFAOYSA-N
ID: PJEXUIKBGBSHBS-UHFFFAOYSA-N
Comment: Energy2
Num peaks: 20
27.02292652 1.371158313
31.01784114 4.202829885
39.02292652 3.18625177
41.03857658 7.788798345
42.03382555 1.419983403
43.05422664 10.75167774
45.06987671 1.361081222
46.02874017 2.297837101
55.01784114 1.889082706
56.04947561 2.980001401
57.0334912 3.6741442
58.06512568 5.18633243
68.04947561 9.175842512
69.0334912 2.727173767
70.02874017 2.138956438
70.06512568 3.805460431
72.04439023 1.946327337
84.04439023 2.4080196
86.0600403 7.548395784
98.0600403 4.471194344

Name: +ve in-silico MS/MS by CFM-ID for KWPNFXFPBKCJCM-UHFFFAOYSA-N
ID: KWPNFXFPBKCJCM-UHFFFAOYSA-N
Comment: Energy0
Num peaks: 6
72.04439023 0.9588467171
73.02840582 1.01881996
74.0600403 0.6943030417
98.0600403 2.913739337
100.0393049 1.034863595
116.070605 88.95040269

Name: +ve in-silico MS/MS by CFM-ID for KWPNFXFPBKCJCM-UHFFFAOYSA-N
ID: KWPNFXFPBKCJCM-UHFFFAOYSA-N
Comment: Energy1
Num peaks: 8
42.03382555 2.268305153
44.04947561 4.359521497
55.01784114 25.99817439
57.0334912 7.852934802
62.0600403 2.708105338
86.0600403 4.540850484
88.07569036 6.687452491
116.070605 25.61319753

Name: +ve in-silico MS/MS by CFM-ID for KWPNFXFPBKCJCM-UHFFFAOYSA-N
ID: KWPNFXFPBKCJCM-UHFFFAOYSA-N
Comment: Energy2
Num peaks: 21
15.02292652 2.756215057
25.00727645 1.700462204
27.02292652 2.867157061
29.00219107 2.300736024
31.01784114 1.792025855
41.00219107 4.630721317
42.03382555 2.132319124
43.01784114 6.355962438
44.04947561 4.911651299
45.0334912 3.540102508
46.06512568 2.686246361
53.00219107 3.232771259
55.01784114 10.49771953
56.0130901 1.986486581
57.0334912 8.195942931
58.02874017 4.329044633
71.01275576 2.954242848
72.04439023 2.097929884
73.02840582 5.47651486
98.0600403 3.730158173
100.0393049 2.013865691

Name: +ve in-silico MS/MS by CFM-ID for FGQBGDBLZZPFCM-UHFFFAOYSA-N
ID: FGQBGDBLZZPFCM-UHFFFAOYSA-N
Comment: Energy0
Num peaks: 6
31.01784114 1.777697175
44.04947561 0.9752160953
45.0334912 1.355452487
72.04439023 0.8549591525
88.07569036 0.6665896679
116.070605 88.1004718

Name: +ve in-silico MS/MS by CFM-ID for FGQBGDBLZZPFCM-UHFFFAOYSA-N
ID: FGQBGDBLZZPFCM-UHFFFAOYSA-N
Comment: Energy1
Num peaks: 7
41.00219107 2.211692247
44.04947561 4.452478349
58.06512568 3.182469625
72.04439023 2.153494507
88.07569036 12.31695433
98.0600403 3.184785064
116.070605 53.90971958

Name: +ve in-silico MS/MS by CFM-ID for FGQBGDBLZZPFCM-UHFFFAOYSA-N
ID: FGQBGDBLZZPFCM-UHFFFAOYSA-N
Comment: Energy2
Num peaks: 21
15.02292652 3.8392875
28.01817548 1.540588871
29.00219107 2.196315172
30.03382555 2.585836021
31.01784114 2.512792766
41.00219107 2.159083695
42.03382555 5.586141792
43.01784114 3.528878761
44.04947561 6.472520505
45.0334912 6.491563286
54.03382555 1.695731687
56.0130901 1.714949242
56.04947561 12.17269034
58.02874017 4.197809308
58.06512568 6.648609505
59.01275576 1.926373704
70.02874017 1.547967089
72.04439023 6.775877511
84.04439023 3.712241708
98.0600403 1.589586469
100.0393049 1.767848731

Name: +ve in-silico MS/MS by CFM-ID for MHSWCKAYODIGCG-UHFFFAOYSA-N
ID: MHSWCKAYODIGCG-UHFFFAOYSA-N
Comment: Energy0
Num peaks: 6
41.03857658 23.24156785
43.05422664 8.789577813
56.04947561 1.498934532
58.06512568 2.76732575
98.0600403 1.419881492
116.070605 51.21107494

Name: +ve in-silico MS/MS by CFM-ID for MHSWCKAYODIGCG-UHFFFAOYSA-N
ID: MHSWCKAYODIGCG-UHFFFAOYSA-N
Comment: Energy1
Num peaks: 7
39.02292652 5.880728294
41.03857658 36.98278696
43.05422664 7.794379776
70.06512568 5.560221246
72.08077574 7.5561806
88.07569036 6.664212416
116.070605 12.08148184

Name: +ve in-silico MS/MS by CFM-ID for MHSWCKAYODIGCG-UHFFFAOYSA-N
ID: MHSWCKAYODIGCG-UHFFFAOYSA-N
Comment: Energy2
Num peaks: 7
15.02292652 3.804474001
25.00727645 11.52297032
27.02292652 4.314811588
39.02292652 4.258380676
41.03857658 40.96238671
43.05422664 13.97035711
58.06512568 2.280470378

Name: +ve in-silico MS/MS by CFM-ID for FVTOZODDHDBLGP-UHFFFAOYSA-N
ID: FVTOZODDHDBLGP-UHFFFAOYSA-N
Comment: Energy0
Num peaks: 7
79.01784114 3.798639167
94.02874017 9.588628597
96.04439023 20.72270688
121.0284058 6.491082258
138.0549549 3.938209745
139.0389705 22.68901302
156.0655196 15.66931196

Name: +ve in-silico MS/MS by CFM-ID for FVTOZODDHDBLGP-UHFFFAOYSA-N
ID: FVTOZODDHDBLGP-UHFFFAOYSA-N
Comment: Energy1
Num peaks: 18
43.05422664 1.72514052
51.02292652 1.594411494
53.00219107 4.309264236
53.03857658 2.554460449
68.0130901 3.980575973
70.02874017 2.792502064
78.03382555 1.597503688
79.01784114 6.694882634
93.0334912 1.890895007
94.02874017 2.100565787
95.04914126 2.63996265
96.04439023 10.45573304
97.02840582 8.332625031
111.0440559 3.299860906
121.0284058 7.444154364
138.0549549 3.042715525
139.0389705 13.94751786
156.0655196 2.872187215

Name: +ve in-silico MS/MS by CFM-ID for FVTOZODDHDBLGP-UHFFFAOYSA-N
ID: FVTOZODDHDBLGP-UHFFFAOYSA-N
Comment: Energy2
Num peaks: 20
25.00727645 1.205998291
39.02292652 12.39319717
41.00219107 2.929088064
41.03857658 2.830948886
44.0130901 2.205007905
45.0334912 1.218034535
51.02292652 4.735197399
53.03857658 4.007672287
55.01784114 1.312368067
65.00219107 2.551417425
67.01784114 2.553449705
67.05422664 2.724969875
68.0130901 2.886020802
69.0334912 7.468104456
70.02874017 2.044924729
72.04439023 1.244930855
94.02874017 8.640241335
95.04914126 1.451482294
96.04439023 2.063390518
97.02840582 14.28390795

Name: +ve in-silico MS/MS by CFM-ID for NLCRPURNIHFRIB-UHFFFAOYSA-N
ID: NLCRPURNIHFRIB-UHFFFAOYSA-N
Comment: Energy0
Num peaks: 6
110.0600403 13.83116679
112.0756904 1.852424968
121.0284058 4.176834825
138.0549549 12.82293055
139.0389705 18.85206877
156.0655196 35.37493194

Name: +ve in-silico MS/MS by CFM-ID for NLCRPURNIHFRIB-UHFFFAOYSA-N
ID: NLCRPURNIHFRIB-UHFFFAOYSA-N
Comment: Energy1
Num peaks: 12
42.03382555 1.162015718
56.04947561 2.391725705
68.0130901 0.9939397041
82.02874017 1.388776797
95.04914126 2.281284914
110.0600403 25.34378984
112.0756904 3.590589908
120.0443902 1.006861323
121.0284058 6.146708998
138.0549549 14.59427273
139.0389705 9.549886208
156.0655196 12.53033013

Name: +ve in-silico MS/MS by CFM-ID for NLCRPURNIHFRIB-UHFFFAOYSA-N
ID: NLCRPURNIHFRIB-UHFFFAOYSA-N
Comment: Energy2
Num peaks: 29
25.00727645 2.176326128
27.02292652 2.104121736
39.02292652 13.09607758
40.01817548 4.06001636
41.00219107 1.910606497
41.03857658 9.010154811
42.03382555 2.470955019
43.05422664 1.509821085
44.04947561 1.073262763
53.00219107 3.319441616
56.04947561 0.9858310137
64.01817548 2.12538263
65.99744004 2.707343282
66.03382555 1.440764773
67.01784114 5.721469921
68.04947561 2.583144686
68.99710569 1.955478877
69.0334912 5.03415579
70.02874017 1.001360022
71.01275576 1.939273139
71.04914126 1.978269574
80.04947561 1.264718001
81.0334912 1.298316617
82.02874017 1.79141239
87.04405588 2.750386938
95.04914126 1.705428929
97.02840582 1.040216571
110.0600403 1.323996677
111.0440559 1.228655425

Name: +ve in-silico MS/MS by CFM-ID for KEBWSKQJALZDRQ-UHFFFAOYSA-N
ID: KEBWSKQJALZDRQ-UHFFFAOYSA-N
Comment: Energy0
Num peaks: 6
110.0600403 13.59463342
112.0756904 1.71635601
121.0284058 4.12704647
138.0549549 16.82696616
139.0389705 18.65415195
156.0655196 34.22536053

Name: +ve in-silico MS/MS by CFM-ID for KEBWSKQJALZDRQ-UHFFFAOYSA-N
ID: KEBWSKQJALZDRQ-UHFFFAOYSA-N
Comment: Energy1
Num peaks: 19
42.03382555 1.592587443
44.04947561 1.943539866
52.01817548 1.540036775
66.03382555 2.925208644
67.01784114 1.764012319
84.04439023 0.9501617109
85.02840582 1.057943639
94.02874017 0.9465663342
95.01275576 1.591009395
95.04914126 1.809577855
110.0236548 1.848824182
110.0600403 20.40158998
112.0393049 1.217436818
112.0756904 2.893124167
120.0443902 2.342677567
121.0284058 4.67105174
138.0549549 12.76000497
139.0389705 7.773196115
156.0655196 10.47636313

Name: +ve in-silico MS/MS by CFM-ID for KEBWSKQJALZDRQ-UHFFFAOYSA-N
ID: KEBWSKQJALZDRQ-UHFFFAOYSA-N
Comment: Energy2
Num peaks: 31
25.00727645 1.065714794
27.02292652 1.239588249
39.02292652 8.19917448
40.01817548 3.493022239
41.00219107 1.989006006
41.03857658 2.579095782
42.03382555 4.17689748
44.04947561 3.415861386
50.00252542 1.181042078
52.01817548 1.144889912
64.01817548 3.23648934
65.00219107 1.344309908
66.03382555 8.390915169
67.01784114 7.062926549
68.0130901 1.170356725
68.04947561 2.366788566
68.99710569 2.382150333
69.0334912 2.566492784
80.04947561 1.076393855
84.04439023 1.357440137
85.02840582 1.737185271
92.99710569 1.199099013
94.06512568 2.402929915
95.01275576 3.312188729
95.04914126 2.737766579
97.02840582 2.027166697
109.0284058 1.463409694
110.0600403 1.721981723
111.0440559 1.635545017
121.0284058 1.316521096
139.0389705 1.20835083

Name: +ve in-silico MS/MS by CFM-ID for AQSWNYFZRKRNQP-UHFFFAOYSA-N
ID: AQSWNYFZRKRNQP-UHFFFAOYSA-N
Comment: Energy0
Num peaks: 6
110.0600403 10.05078903
120.0443902 6.333356483
121.0284058 3.108537398
138.0549549 32.0106582
139.0389705 13.65841626
156.0655196 22.09884033

Name: +ve in-silico MS/MS by CFM-ID for AQSWNYFZRKRNQP-UHFFFAOYSA-N
ID: AQSWNYFZRKRNQP-UHFFFAOYSA-N
Comment: Energy1
Num peaks: 16
52.01817548 1.968669843
66.03382555 4.192832198
67.01784114 1.318205642
68.04947561 1.32106493
68.99710569 1.429680416
94.06512568 3.171368951
95.04914126 1.146910314
96.00800472 1.405328944
110.0236548 1.378928696
110.0600403 17.07986585
112.0756904 1.531485372
120.0443902 9.514503574
121.0284058 3.245632541
138.0549549 18.18618395
139.0389705 6.069059099
156.0655196 7.483606353

Name: +ve in-silico MS/MS by CFM-ID for AQSWNYFZRKRNQP-UHFFFAOYSA-N
ID: AQSWNYFZRKRNQP-UHFFFAOYSA-N
Comment: Energy2
Num peaks: 29
39.02292652 8.667715495
40.01817548 3.227558099
41.03857658 4.107246628
42.03382555 1.667361782
43.05422664 1.088326005
44.04947561 1.263557861
50.00252542 1.93300035
52.01817548 3.394427084
64.01817548 6.668464262
65.99744004 1.516627118
66.03382555 12.26809096
67.01784114 3.490495338
68.04947561 3.204949297
69.0334912 2.388947769
70.02874017 1.311141829
80.04947561 1.128045927
82.02874017 1.031162703
84.04439023 1.531437903
85.02840582 3.54269591
94.06512568 3.152835757
95.01275576 1.923644819
95.04914126 2.248293981
97.02840582 1.619360391
109.0284058 1.678587722
110.0600403 1.557337812
111.0440559 1.739513858
120.0443902 1.09021476
121.0284058 1.078335237
138.0549549 1.315061927

Name: +ve in-silico MS/MS by CFM-ID for USUVCFLPLVMTGF-UHFFFAOYSA-N
ID: USUVCFLPLVMTGF-UHFFFAOYSA-N
Comment: Energy0
Num peaks: 6
71.04914126 1.645822896
83.04914126 1.88687036
85.06479133 10.05834285
86.0600403 2.844181048
98.0600403 20.11537526
116.070605 48.62468993

Name: +ve in-silico MS/MS by CFM-ID for USUVCFLPLVMTGF-UHFFFAOYSA-N
ID: USUVCFLPLVMTGF-UHFFFAOYSA-N
Comment: Energy1
Num peaks: 13
39.02292652 2.09773298
41.03857658 5.370331248
43.01784114 2.617289428
45.0334912 2.056393014
53.03857658 2.052791856
55.05422664 4.448186541
67.05422664 8.558785009
71.04914126 1.89038506
80.04947561 2.602320298
83.04914126 7.304018194
85.06479133 24.62136261
98.0600403 8.974119514
116.070605 7.943816163

Name: +ve in-silico MS/MS by CFM-ID for USUVCFLPLVMTGF-UHFFFAOYSA-N
ID: USUVCFLPLVMTGF-UHFFFAOYSA-N
Comment: Energy2
Num peaks: 27
25.00727645 3.051978515
27.02292652 4.096082434
29.00219107 1.743376805
29.03857658 1.368589938
29.99744004 3.299284555
32.0130901 1.86401236
39.02292652 5.076675383
41.00219107 2.649409276
41.03857658 10.37560997
43.01784114 4.749017637
43.05422664 4.473175464
45.0334912 2.13970874
52.01817548 1.981072154
53.03857658 2.895784387
54.03382555 1.880964928
55.01784114 4.068098589
55.05422664 4.375536254
56.04947561 2.765222425
57.0334912 3.066958694
58.02874017 1.788743439
70.02874017 1.996140701
70.06512568 1.808848051
71.04914126 3.397895636
72.04439023 1.572834214
80.04947561 1.353841898
86.0600403 1.330265916
98.0600403 1.844532131

Name: +ve in-silico MS/MS by CFM-ID for CCRYOAJLCYVEKC-UHFFFAOYSA-N
ID: CCRYOAJLCYVEKC-UHFFFAOYSA-N
Comment: Energy0
Num peaks: 6
95.04914126 0.8467070138
112.0756904 0.8615444552
121.0284058 4.445908183
138.0549549 34.62516609
139.0389705 20.90753153
156.0655196 33.75198216

Name: +ve in-silico MS/MS by CFM-ID for CCRYOAJLCYVEKC-UHFFFAOYSA-N
ID: CCRYOAJLCYVEKC-UHFFFAOYSA-N
Comment: Energy1
Num peaks: 9
94.06512568 3.327717633
95.04914126 3.025479323
96.04439023 2.849920688
112.0756904 7.685440939
120.0443902 4.187518092
121.0284058 8.545671732
138.0549549 31.52782231
139.0389705 10.90123888
156.0655196 9.473847045

Name: +ve in-silico MS/MS by CFM-ID for CCRYOAJLCYVEKC-UHFFFAOYSA-N
ID: CCRYOAJLCYVEKC-UHFFFAOYSA-N
Comment: Energy2
Num peaks: 23
25.00727645 2.245995435
39.02292652 11.36018333
41.00219107 1.265161293
41.03857658 7.61363914
43.01784114 1.511120498
49.00727645 2.454434835
51.02292652 14.11432151
53.00219107 1.105724945
53.03857658 3.02567977
55.01784114 1.179558689
65.00219107 4.185966895
67.01784114 3.357622742
69.0334912 5.021974816
70.02874017 1.735641485
83.01275576 1.556779648
85.02840582 1.240747739
95.01275576 1.635757529
95.04914126 1.918251485
96.04439023 1.467041463
120.0443902 3.158299004
121.0284058 3.472968802
138.0549549 4.398659157
139.0389705 1.793174415

Name: +ve in-silico MS/MS by CFM-ID for RETHEBXNWWPUPL-UHFFFAOYSA-N
ID: RETHEBXNWWPUPL-UHFFFAOYSA-N
Comment: Energy0
Num peaks: 6
110.0600403 6.646464332
112.0756904 1.460691263
121.0284058 4.501552655
138.0549549 13.66913184
139.0389705 21.27802402
156.0655196 40.66308574

Name: +ve in-silico MS/MS by CFM-ID for RETHEBXNWWPUPL-UHFFFAOYSA-N
ID: RETHEBXNWWPUPL-UHFFFAOYSA-N
Comment: Energy1
Num peaks: 17
52.01817548 0.9557567271
54.03382555 1.435634838
59.01275576 1.089055481
66.03382555 1.020481174
68.0130901 1.205186334
70.02874017 1.143351501
83.01275576 0.9365690698
94.02874017 0.9234933584
95.04914126 2.111262052
101.0233204 1.279449803
110.0600403 14.6801041
112.0756904 4.199245982
120.0443902 2.63183286
121.0284058 6.10285742
138.0549549 14.73534619
139.0389705 10.79070982
156.0655196 14.77902496

Name: +ve in-silico MS/MS by CFM-ID for RETHEBXNWWPUPL-UHFFFAOYSA-N
ID: RETHEBXNWWPUPL-UHFFFAOYSA-N
Comment: Energy2
Num peaks: 31
25.00727645 1.569927515
27.02292652 1.741121567
39.02292652 1.942349
40.01817548 2.338546379
41.00219107 7.558834177
42.03382555 2.191161713
43.01784114 2.790230311
44.04947561 2.106860591
45.0334912 0.9691579979
46.06512568 1.436089461
47.04914126 1.107903356
49.00727645 4.071553216
50.00252542 1.687591372
51.02292652 5.938697288
52.01817548 1.349699188
53.03857658 2.887643573
54.03382555 3.092127909
56.04947561 1.830966784
65.00219107 1.835702917
66.03382555 5.360888008
67.01784114 4.719945033
68.0130901 2.067707871
68.04947561 4.393167565
69.0334912 1.569128474
83.01275576 2.985123725
84.04439023 1.120652805
85.02840582 2.437271855
87.04405588 2.228544592
94.02874017 0.9537096198
95.01275576 0.9464373706
111.0076704 1.154490889

Name: +ve in-silico MS/MS by CFM-ID for RZCKRVBPFXTOFV-UHFFFAOYSA-N
ID: RZCKRVBPFXTOFV-UHFFFAOYSA-N
Comment: Energy0
Num peaks: 6
82.02874017 1.334041897
108.0443902 3.70545801
110.0600403 0.7016642456
120.0443902 11.10893494
121.0284058 1.007313564
138.0549549 77.13058209

Name: +ve in-silico MS/MS by CFM-ID for RZCKRVBPFXTOFV-UHFFFAOYSA-N
ID: RZCKRVBPFXTOFV-UHFFFAOYSA-N
Comment: Energy1
Num peaks: 6
106.0287402 2.104735642
108.0443902 8.949014564
110.0600403 6.590495335
120.0443902 18.33423126
122.0236548 1.631928135
138.0549549 46.06325354

Name: +ve in-silico MS/MS by CFM-ID for RZCKRVBPFXTOFV-UHFFFAOYSA-N
ID: RZCKRVBPFXTOFV-UHFFFAOYSA-N
Comment: Energy2
Num peaks: 24
39.02292652 3.553450847
42.03382555 1.271097652
52.01817548 6.063227981
53.00219107 3.881081513
54.03382555 5.21768949
55.01784114 1.438909133
65.00219107 3.509152825
67.01784114 3.757787126
68.0130901 1.041048846
69.0334912 2.170867672
76.01817548 1.383242826
78.03382555 3.457548259
79.01784114 1.312181907
80.0130901 1.406999995
80.04947561 4.33889808
82.02874017 3.069331027
91.01784114 1.122459894
92.04947561 5.450836949
93.0334912 1.356910361
106.0287402 4.04072701
108.0443902 8.538755212
110.0600403 2.156341746
120.0443902 9.299094891
122.0236548 1.498136311

Name: +ve in-silico MS/MS by CFM-ID for LMNMCUVHRMHOBH-UHFFFAOYSA-N
ID: LMNMCUVHRMHOBH-UHFFFAOYSA-N
Comment: Energy0
Num peaks: 6
41.03857658 3.789525949
70.06512568 34.94895885
81.0334912 3.928756601
98.0600403 5.098728247
99.04405588 8.236735888
116.070605 26.35997356

Name: +ve in-silico MS/MS by CFM-ID for LMNMCUVHRMHOBH-UHFFFAOYSA-N
ID: LMNMCUVHRMHOBH-UHFFFAOYSA-N
Comment: Energy1
Num peaks: 6
39.02292652 3.252864779
41.03857658 5.706652736
43.05422664 2.356342438
53.03857658 21.71116394
70.06512568 46.89242594
116.070605 3.997520818

Name: +ve in-silico MS/MS by CFM-ID for LMNMCUVHRMHOBH-UHFFFAOYSA-N
ID: LMNMCUVHRMHOBH-UHFFFAOYSA-N
Comment: Energy2
Num peaks: 12
28.01817548 5.841037902
39.02292652 7.020603351
40.01817548 2.97599489
41.03857658 23.30546225
42.03382555 2.612191704
43.05422664 8.135903718
45.06987671 2.66515859
53.03857658 8.242787618
54.03382555 5.085703743
68.04947561 2.230374869
70.06512568 10.49285884
74.02365479 2.336279453

Name: +ve in-silico MS/MS by CFM-ID for GDZGXVZEBXXCHW-UHFFFAOYSA-N
ID: GDZGXVZEBXXCHW-UHFFFAOYSA-N
Comment: Energy0
Num peaks: 6
41.03857658 0.6445180594
95.04914126 0.953852862
110.0600403 0.628789364
120.0443902 1.573429054
121.0284058 43.66678498
138.0549549 47.23204171

Name: +ve in-silico MS/MS by CFM-ID for GDZGXVZEBXXCHW-UHFFFAOYSA-N
ID: GDZGXVZEBXXCHW-UHFFFAOYSA-N
Comment: Energy1
Num peaks: 8
39.02292652 4.388159051
41.03857658 2.459809078
93.0334912 4.305972897
95.04914126 6.109357576
110.0600403 3.272353979
120.0443902 2.678727112
121.0284058 48.90258323
138.0549549 8.485037982

Name: +ve in-silico MS/MS by CFM-ID for GDZGXVZEBXXCHW-UHFFFAOYSA-N
ID: GDZGXVZEBXXCHW-UHFFFAOYSA-N
Comment: Energy2
Num peaks: 19
25.00727645 3.130750927
39.02292652 17.73710056
41.00219107 1.848899906
41.03857658 13.16810038
49.00727645 3.214278825
51.02292652 3.990901799
53.00219107 3.554220329
65.00219107 1.883063175
65.03857658 5.794684322
66.03382555 1.602450262
67.01784114 4.388854005
68.0130901 4.18466819
69.0334912 1.44448705
79.01784114 3.01865042
84.04439023 1.734253556
92.0130901 1.462468499
93.0334912 3.305913939
94.02874017 1.923282651
121.0284058 2.623716235

Name: +ve in-silico MS/MS by CFM-ID for NKIDLXZFLYJKGO-UHFFFAOYSA-N
ID: NKIDLXZFLYJKGO-UHFFFAOYSA-N
Comment: Energy0
Num peaks: 6
82.02874017 0.6751023354
106.0287402 1.158496362
108.0443902 2.198995097
120.0443902 11.11557036
121.0284058 22.38075071
138.0549549 55.7608393

Name: +ve in-silico MS/MS by CFM-ID for NKIDLXZFLYJKGO-UHFFFAOYSA-N
ID: NKIDLXZFLYJKGO-UHFFFAOYSA-N
Comment: Energy1
Num peaks: 14
49.00727645 1.098814467
51.02292652 1.648928289
55.01784114 1.149042388
89.00219107 1.976110338
90.03382555 1.097792255
91.01784114 1.109128552
93.0334912 1.710927688
106.0287402 1.412948714
108.0443902 6.144926989
110.0600403 1.496486427
111.0440559 1.462924196
120.0443902 9.134089226
121.0284058 32.56460183
138.0549549 18.00107921

Name: +ve in-silico MS/MS by CFM-ID for NKIDLXZFLYJKGO-UHFFFAOYSA-N
ID: NKIDLXZFLYJKGO-UHFFFAOYSA-N
Comment: Energy2
Num peaks: 27
25.00727645 2.095438647
39.02292652 5.781371844
40.01817548 10.68754441
41.00219107 1.171920007
41.03857658 2.206253031
42.03382555 1.274727595
43.01784114 1.420608837
44.04947561 4.401741064
49.00727645 4.085170329
50.00252542 7.346813011
51.02292652 3.389748427
52.01817548 5.201205953
53.00219107 1.9375283
55.01784114 2.882469445
63.02292652 1.180458178
64.01817548 3.661711964
65.00219107 0.9756058468
65.03857658 1.301087335
66.03382555 2.393633855
76.01817548 5.71682921
78.03382555 2.862462283
81.0334912 0.9657000384
90.03382555 2.064394306
92.04947561 1.926252495
93.0334912 1.014404883
108.0443902 1.080448111
120.0443902 1.280792009

Name: +ve in-silico MS/MS by CFM-ID for PCQOGPFBEBXPFE-UHFFFAOYSA-N
ID: PCQOGPFBEBXPFE-UHFFFAOYSA-N
Comment: Energy0
Num peaks: 6
41.03857658 0.5716163045
80.0130901 0.5319689257
82.02874017 1.02912141
111.0440559 1.07353724
120.0443902 3.874812472
138.0549549 88.5264537

Name: +ve in-silico MS/MS by CFM-ID for PCQOGPFBEBXPFE-UHFFFAOYSA-N
ID: PCQOGPFBEBXPFE-UHFFFAOYSA-N
Comment: Energy1
Num peaks: 13
26.00252542 2.094005267
39.02292652 3.258670029
41.03857658 2.151489514
51.02292652 1.866930281
53.03857658 1.222739243
53.99744004 2.432377123
56.0130901 2.094902249
81.0334912 1.296896009
83.04914126 1.397938989
108.0443902 5.393659185
111.0440559 3.465471523
120.0443902 10.29454063
138.0549549 43.71669233

Name: +ve in-silico MS/MS by CFM-ID for PCQOGPFBEBXPFE-UHFFFAOYSA-N
ID: PCQOGPFBEBXPFE-UHFFFAOYSA-N
Comment: Energy2
Num peaks: 17
25.00727645 2.750726717
26.00252542 3.3808828
39.02292652 10.77080022
41.03857658 10.26267141
49.00727645 5.47116342
51.02292652 12.9176198
53.03857658 5.862840053
53.99744004 1.209533242
55.01784114 2.866443721
55.05422664 3.231063225
56.0130901 1.11426175
64.01817548 6.453136968
66.03382555 1.458365673
77.99744004 3.175364782
80.0130901 6.459200088
82.02874017 1.766722506
94.02874017 1.127773392

Name: +ve in-silico MS/MS by CFM-ID for HCLQYXFVWZORBX-UHFFFAOYSA-N
ID: HCLQYXFVWZORBX-UHFFFAOYSA-N
Comment: Energy0
Num peaks: 6
80.0130901 0.996995684
82.02874017 1.34527111
108.0443902 0.9110467485
120.0443902 11.06187474
121.0284058 22.40949583
138.0549549 55.441094

Name: +ve in-silico MS/MS by CFM-ID for HCLQYXFVWZORBX-UHFFFAOYSA-N
ID: HCLQYXFVWZORBX-UHFFFAOYSA-N
Comment: Energy1
Num peaks: 12
55.01784114 1.520035816
66.03382555 1.347105599
76.01817548 1.269678701
93.0334912 1.352742054
106.0287402 1.502307416
108.0443902 5.713288799
109.0284058 1.491733142
110.0600403 1.355289041
111.0440559 2.879437981
120.0443902 9.189512958
121.0284058 34.84326307
138.0549549 17.60338659

Name: +ve in-silico MS/MS by CFM-ID for HCLQYXFVWZORBX-UHFFFAOYSA-N
ID: HCLQYXFVWZORBX-UHFFFAOYSA-N
Comment: Energy2
Num peaks: 19
25.00727645 1.592112983
39.02292652 2.950874068
40.01817548 6.755161585
42.03382555 1.877550463
49.00727645 2.305048843
50.00252542 19.33098355
51.02292652 2.802968017
52.01817548 5.935483508
53.00219107 2.196203755
55.01784114 5.087257191
64.01817548 4.584429313
65.00219107 2.315311038
65.03857658 1.492816939
66.03382555 5.543671712
67.01784114 1.977395028
76.01817548 5.470234381
78.03382555 2.146492521
80.0130901 4.402863123
82.02874017 1.640710068

Name: +ve in-silico MS/MS by CFM-ID for GXHAENUAJYZNOA-UHFFFAOYSA-N
ID: GXHAENUAJYZNOA-UHFFFAOYSA-N
Comment: Energy0
Num peaks: 6
41.03857658 0.7668825426
71.04914126 1.541846106
81.0334912 2.536496898
98.0600403 2.527982661
99.04405588 41.01379591
116.070605 45.4177886

Name: +ve in-silico MS/MS by CFM-ID for GXHAENUAJYZNOA-UHFFFAOYSA-N
ID: GXHAENUAJYZNOA-UHFFFAOYSA-N
Comment: Energy1
Num peaks: 6
71.04914126 7.143412046
73.06479133 1.441908457
81.0334912 11.79381837
98.0600403 6.813832179
99.04405588 43.66848423
116.070605 15.70812521

Name: +ve in-silico MS/MS by CFM-ID for GXHAENUAJYZNOA-UHFFFAOYSA-N
ID: GXHAENUAJYZNOA-UHFFFAOYSA-N
Comment: Energy2
Num peaks: 21
25.00727645 1.886704979
27.02292652 1.966279735
29.03857658 1.578564041
39.02292652 14.26221397
41.03857658 14.01664454
43.01784114 1.14070088
43.05422664 8.433289388
44.0130901 1.1588226
45.06987671 4.254729425
47.04914126 1.395352412
55.01784114 2.530249547
57.0334912 4.475811316
69.0334912 1.773956858
70.02874017 2.584741425
70.06512568 1.733081778
71.01275576 1.331110958
71.04914126 7.158012776
72.04439023 3.761638643
73.06479133 2.170470853
88.03930485 1.356795164
99.04405588 1.374662495

Name: +ve in-silico MS/MS by CFM-ID for VIEBXBKOHBGIPM-UHFFFAOYSA-N
ID: VIEBXBKOHBGIPM-UHFFFAOYSA-N
Comment: Energy0
Num peaks: 6
93.0334912 2.025191367
95.01275576 0.1936119575
95.04914126 0.6253261812
120.0443902 1.617080354
121.0284058 45.4729466
138.0549549 48.83925731

Name: +ve in-silico MS/MS by CFM-ID for VIEBXBKOHBGIPM-UHFFFAOYSA-N
ID: VIEBXBKOHBGIPM-UHFFFAOYSA-N
Comment: Energy1
Num peaks: 6
55.01784114 3.476686648
93.0334912 6.469428794
95.04914126 6.222419465
120.0443902 3.116722502
121.0284058 58.51090033
138.0549549 10.38430021

Name: +ve in-silico MS/MS by CFM-ID for VIEBXBKOHBGIPM-UHFFFAOYSA-N
ID: VIEBXBKOHBGIPM-UHFFFAOYSA-N
Comment: Energy2
Num peaks: 20
25.00727645 2.047450794
39.02292652 6.423038365
40.01817548 2.298176563
41.00219107 3.897856845
43.01784114 1.730571123
51.02292652 4.201193596
53.00219107 3.658764622
55.01784114 5.005769568
58.02874017 2.866500327
65.00219107 7.822165533
67.01784114 6.88179853
68.0130901 4.32085046
70.02874017 2.415017761
77.00219107 2.107704941
79.01784114 3.319649547
80.99710569 2.383159118
92.99710569 2.088797405
93.0334912 4.526291086
95.01275576 3.466836751
121.0284058 8.613264657

Name: +ve in-silico MS/MS by CFM-ID for YXURMPZHFJOWPL-UHFFFAOYSA-N
ID: YXURMPZHFJOWPL-UHFFFAOYSA-N
Comment: Energy0
Num peaks: 6
67.01784114 0.3954750457
93.0334912 5.025330718
95.04914126 0.9697774308
120.0443902 1.54995119
121.0284058 43.43892428
138.0549549 46.52705159

Name: +ve in-silico MS/MS by CFM-ID for YXURMPZHFJOWPL-UHFFFAOYSA-N
ID: YXURMPZHFJOWPL-UHFFFAOYSA-N
Comment: Energy1
Num peaks: 6
67.01784114 2.212302301
93.0334912 15.53203257
95.04914126 7.642150802
120.0443902 2.73481254
121.0284058 56.88917618
138.0549549 9.060077939

Name: +ve in-silico MS/MS by CFM-ID for YXURMPZHFJOWPL-UHFFFAOYSA-N
ID: YXURMPZHFJOWPL-UHFFFAOYSA-N
Comment: Energy2
Num peaks: 13
40.01817548 2.574131704
41.00219107 3.502884656
49.00727645 3.189984653
51.02292652 11.41266733
55.01784114 8.15333556
58.02874017 3.129209972
65.00219107 6.558075073
67.01784114 18.12479479
69.0334912 2.505477679
79.01784114 6.079788017
93.0334912 8.561657945
95.01275576 2.905403719
121.0284058 4.204152583

Name: +ve in-silico MS/MS by CFM-ID for VCDOXKMVZZSCQK-UHFFFAOYSA-N
ID: VCDOXKMVZZSCQK-UHFFFAOYSA-N
Comment: Energy0
Num peaks: 6
56.04947561 7.00401529
67.01784114 2.272351093
84.04439023 16.14014348
88.03930485 2.333627098
99.04405588 15.13831003
116.070605 43.58719327

Name: +ve in-silico MS/MS by CFM-ID for VCDOXKMVZZSCQK-UHFFFAOYSA-N
ID: VCDOXKMVZZSCQK-UHFFFAOYSA-N
Comment: Energy1
Num peaks: 7
25.00727645 1.884022361
27.02292652 2.289374987
39.02292652 16.22526973
56.04947561 38.03922912
84.04439023 6.965729769
99.04405588 4.947088102
116.070605 11.10132387

Name: +ve in-silico MS/MS by CFM-ID for VCDOXKMVZZSCQK-UHFFFAOYSA-N
ID: VCDOXKMVZZSCQK-UHFFFAOYSA-N
Comment: Energy2
Num peaks: 13
27.02292652 4.194053162
28.01817548 1.714839697
39.02292652 13.57429757
40.01817548 5.211697142
41.03857658 2.843913897
54.03382555 8.116275883
56.04947561 28.24794655
58.06512568 3.734605562
59.01275576 2.090149915
66.03382555 1.972961733
67.01784114 2.436703943
68.04947561 2.12062416
84.04439023 4.20606296

Name: +ve in-silico MS/MS by CFM-ID for XLSUHJCPPCGPHF-UHFFFAOYSA-N
ID: XLSUHJCPPCGPHF-UHFFFAOYSA-N
Comment: Energy0
Num peaks: 6
39.02292652 2.776590906
67.01784114 4.374018113
70.06512568 19.30094883
85.02840582 11.60506738
98.0600403 7.92073047
116.070605 44.45443373

Name: +ve in-silico MS/MS by CFM-ID for XLSUHJCPPCGPHF-UHFFFAOYSA-N
ID: XLSUHJCPPCGPHF-UHFFFAOYSA-N
Comment: Energy1
Num peaks: 7
39.02292652 8.329753495
41.03857658 3.165593772
42.03382555 2.252193337
70.06512568 43.14639227
85.02840582 2.478996928
98.0600403 5.920382528
116.070605 15.27967116

Name: +ve in-silico MS/MS by CFM-ID for XLSUHJCPPCGPHF-UHFFFAOYSA-N
ID: XLSUHJCPPCGPHF-UHFFFAOYSA-N
Comment: Energy2
Num peaks: 8
15.02292652 4.768278167
39.02292652 23.89238215
41.03857658 14.23662207
42.03382555 4.165787116
54.03382555 11.61164746
56.04947561 5.30723067
68.04947561 2.190096925
70.06512568 14.36712425

Name: +ve in-silico MS/MS by CFM-ID for CEMBCUXGROKOLP-UHFFFAOYSA-N
ID: CEMBCUXGROKOLP-UHFFFAOYSA-N
Comment: Energy0
Num peaks: 6
57.0334912 0.4740696338
111.0440559 3.486416623
113.0597059 0.7863674908
138.0549549 2.274488258
139.0389705 31.18725848
156.0655196 57.37542995

Name: +ve in-silico MS/MS by CFM-ID for CEMBCUXGROKOLP-UHFFFAOYSA-N
ID: CEMBCUXGROKOLP-UHFFFAOYSA-N
Comment: Energy1
Num peaks: 10
39.02292652 2.180536122
51.02292652 1.460739222
53.03857658 1.212801581
72.00800472 1.279178342
111.0440559 3.908250594
113.0597059 3.474168227
121.0284058 3.266488432
138.0549549 5.4583422
139.0389705 43.20797451
156.0655196 14.67398264

Name: +ve in-silico MS/MS by CFM-ID for CEMBCUXGROKOLP-UHFFFAOYSA-N
ID: CEMBCUXGROKOLP-UHFFFAOYSA-N
Comment: Energy2
Num peaks: 17
25.00727645 3.01787429
39.02292652 12.18075137
41.00219107 1.687464082
41.03857658 10.54089126
49.00727645 7.182189914
51.02292652 15.0807215
53.00219107 1.472558333
53.03857658 6.855015889
55.01784114 6.477665424
55.05422664 3.877096471
57.0334912 1.668940532
57.06987671 3.149295193
67.01784114 2.147794458
82.02874017 1.394257386
96.00800472 1.093018464
111.0440559 1.252111812
139.0389705 1.478794003

Name: +ve in-silico MS/MS by CFM-ID for SXISLOPNVYAQPH-UHFFFAOYSA-N
ID: SXISLOPNVYAQPH-UHFFFAOYSA-N
Comment: Energy0
Num peaks: 6
111.0440559 4.612477901
113.0597059 0.7749565145
121.0284058 4.18827207
138.0549549 9.050978444
139.0389705 34.18652387
156.0655196 39.17300737

Name: +ve in-silico MS/MS by CFM-ID for SXISLOPNVYAQPH-UHFFFAOYSA-N
ID: SXISLOPNVYAQPH-UHFFFAOYSA-N
Comment: Energy1
Num peaks: 10
55.01784114 1.470001276
85.02840582 1.516971056
109.0284058 3.828153812
111.0440559 11.431684
113.0597059 4.945105409
121.0284058 11.13736691
126.0549549 2.092687356
138.0549549 4.496542734
139.0389705 32.91845214
156.0655196 6.394507679

Name: +ve in-silico MS/MS by CFM-ID for SXISLOPNVYAQPH-UHFFFAOYSA-N
ID: SXISLOPNVYAQPH-UHFFFAOYSA-N
Comment: Energy2
Num peaks: 31
25.00727645 1.260151284
39.02292652 3.570327558
41.00219107 1.484809704
49.00727645 1.377587268
51.02292652 6.881882986
53.00219107 2.119862584
53.03857658 1.761411126
55.01784114 9.058520391
57.0334912 1.564421109
58.02874017 1.878706896
66.03382555 1.227037577
67.01784114 4.767265429
68.0130901 5.371115367
69.0334912 2.673029294
70.02874017 1.295591254
79.01784114 2.266056381
80.99710569 1.5703471
81.0334912 1.865838449
82.02874017 2.545452848
83.01275576 1.27279157
84.04439023 4.495895839
85.02840582 2.808107381
94.02874017 2.33198319
95.01275576 1.273740791
95.04914126 1.237726566
98.02365479 1.156368354
109.0284058 1.07621913
111.0440559 2.625916705
121.0284058 3.257596471
138.0549549 1.119237868
139.0389705 1.137088746

Name: +ve in-silico MS/MS by CFM-ID for GMUWEVOFFQWLJQ-UHFFFAOYSA-N
ID: GMUWEVOFFQWLJQ-UHFFFAOYSA-N
Comment: Energy0
Num peaks: 6
93.0334912 0.2744204629
95.01275576 0.1789232312
112.0393049 0.2578390002
120.0443902 1.064039223
121.0284058 34.6549141
138.0549549 62.60806179

Name: +ve in-silico MS/MS by CFM-ID for GMUWEVOFFQWLJQ-UHFFFAOYSA-N
ID: GMUWEVOFFQWLJQ-UHFFFAOYSA-N
Comment: Energy1
Num peaks: 6
51.02292652 2.509345315
93.0334912 2.0279693
95.04914126 1.870494163
120.0443902 3.60254701
121.0284058 63.28131906
138.0549549 21.17146871

Name: +ve in-silico MS/MS by CFM-ID for GMUWEVOFFQWLJQ-UHFFFAOYSA-N
ID: GMUWEVOFFQWLJQ-UHFFFAOYSA-N
Comment: Energy2
Num peaks: 7
39.02292652 18.02439901
49.00727645 9.268631914
51.02292652 29.97301118
53.03857658 10.9954278
95.01275576 3.287950663
112.0393049 2.278964075
121.0284058 7.834868372

Name: +ve in-silico MS/MS by CFM-ID for BSCCSDNZEIHXOK-UHFFFAOYSA-N
ID: BSCCSDNZEIHXOK-UHFFFAOYSA-N
Comment: Energy0
Num peaks: 6
18.03382555 0.2759402094
44.0130901 1.47130858
95.04914126 43.6427064
120.0443902 0.8758487551
121.0284058 5.856018787
138.0549549 45.67067245

Name: +ve in-silico MS/MS by CFM-ID for BSCCSDNZEIHXOK-UHFFFAOYSA-N
ID: BSCCSDNZEIHXOK-UHFFFAOYSA-N
Comment: Energy1
Num peaks: 6
44.0130901 5.751069393
51.02292652 1.51073556
53.03857658 1.159627169
95.04914126 56.43530736
121.0284058 11.69046831
138.0549549 15.10392393

Name: +ve in-silico MS/MS by CFM-ID for BSCCSDNZEIHXOK-UHFFFAOYSA-N
ID: BSCCSDNZEIHXOK-UHFFFAOYSA-N
Comment: Energy2
Num peaks: 9
44.0130901 8.713067448
49.00727645 11.7464351
51.02292652 6.483146899
53.03857658 7.310471299
63.02292652 7.87500211
65.03857658 11.27441923
67.05422664 10.39842608
79.01784114 2.947510619
95.04914126 14.90233914

Name: +ve in-silico MS/MS by CFM-ID for GTFWIYJIEXNAOL-UHFFFAOYSA-N
ID: GTFWIYJIEXNAOL-UHFFFAOYSA-N
Comment: Energy0
Num peaks: 8
74.02365479 11.30728883
74.0400538 2.814721828
92.05061848 13.58282021
103.018984 4.834288951
118.0498695 2.839779255
120.0455331 12.70308182
121.0295487 7.844533678
138.0560978 26.03412453

Name: +ve in-silico MS/MS by CFM-ID for GTFWIYJIEXNAOL-UHFFFAOYSA-N
ID: GTFWIYJIEXNAOL-UHFFFAOYSA-N
Comment: Energy1
Num peaks: 9
63.02406939 2.619211988
72.04439023 7.074501437
75.02406939 13.82537808
92.05061848 36.68554896
94.06626855 2.452958053
103.018984 2.493462773
120.0455331 4.268144466
121.0295487 3.666571856
138.0560978 7.985532096

Name: +ve in-silico MS/MS by CFM-ID for GTFWIYJIEXNAOL-UHFFFAOYSA-N
ID: GTFWIYJIEXNAOL-UHFFFAOYSA-N
Comment: Energy2
Num peaks: 16
28.01817548 20.50052041
30.03382555 4.029593499
33.0135047 2.702954409
42.99785464 1.585742098
43.01784114 1.615316672
45.0135047 6.791386579
47.02915477 2.946950032
56.0130901 2.107482997
58.02874017 3.508325484
60.04439023 1.715137399
63.02406939 5.471433512
72.04439023 2.396794052
74.02365479 4.848640816
74.0400538 16.24368733
76.03930485 1.758452172
76.05570386 3.20776251

Name: +ve in-silico MS/MS by CFM-ID for JWSFOFIPEYBTIR-UHFFFAOYSA-N
ID: JWSFOFIPEYBTIR-UHFFFAOYSA-N
Comment: Energy0
Num peaks: 6
78.03496842 4.908276258
102.0349684 7.566950323
103.018984 11.50774641
120.0455331 24.3326311
121.0295487 13.9621295
138.0560978 24.77536324

Name: +ve in-silico MS/MS by CFM-ID for JWSFOFIPEYBTIR-UHFFFAOYSA-N
ID: JWSFOFIPEYBTIR-UHFFFAOYSA-N
Comment: Energy1
Num peaks: 7
58.00875367 2.557730023
60.02440374 2.960397814
61.00841932 7.068075937
78.03496842 50.70200251
102.0349684 4.32916282
120.0455331 9.189397196
138.0560978 4.651588544

Name: +ve in-silico MS/MS by CFM-ID for JWSFOFIPEYBTIR-UHFFFAOYSA-N
ID: JWSFOFIPEYBTIR-UHFFFAOYSA-N
Comment: Energy2
Num peaks: 15
15.02292652 4.461758066
33.0135047 2.646929647
41.00219107 11.99556342
43.01784114 7.089659546
59.01275576 13.51254269
60.02440374 4.392429067
61.00841932 3.170731692
61.02840582 4.196840534
74.0400538 9.178454039
75.02406939 2.892379961
76.01931836 3.043117252
76.05570386 2.841722799
78.03496842 4.420265882
102.0349684 2.518701481
103.018984 5.944973554

Name: +ve in-silico MS/MS by CFM-ID for WNNNWFKQCKFSDK-UHFFFAOYSA-N
ID: WNNNWFKQCKFSDK-UHFFFAOYSA-N
Comment: Energy0
Num peaks: 6
41.03857658 3.8130441
70.06512568 34.91879605
81.0334912 3.931518388
98.0600403 5.177046296
99.04405588 8.337770459
116.070605 26.93658326

Name: +ve in-silico MS/MS by CFM-ID for WNNNWFKQCKFSDK-UHFFFAOYSA-N
ID: WNNNWFKQCKFSDK-UHFFFAOYSA-N
Comment: Energy1
Num peaks: 6
41.03857658 6.117645991
43.05422664 1.931789306
53.03857658 21.43510751
70.06512568 46.20562423
99.04405588 2.03890825
116.070605 3.96873492

Name: +ve in-silico MS/MS by CFM-ID for WNNNWFKQCKFSDK-UHFFFAOYSA-N
ID: WNNNWFKQCKFSDK-UHFFFAOYSA-N
Comment: Energy2
Num peaks: 10
28.01817548 5.37574664
30.03382555 1.956151535
39.02292652 6.092990541
41.03857658 31.1404029
42.03382555 3.173843806
43.05422664 8.585837102
53.03857658 6.374540527
54.03382555 4.183604193
56.04947561 5.626907996
70.06512568 7.710783916

Name: +ve in-silico MS/MS by CFM-ID for FIYHLHSVRBFCFH-UHFFFAOYSA-N
ID: FIYHLHSVRBFCFH-UHFFFAOYSA-N
Comment: Energy0
Num peaks: 6
41.03857658 3.907382072
70.06512568 36.04141742
81.0334912 4.037792557
98.0600403 5.334286262
99.04405588 8.579525912
116.070605 27.76384587

Name: +ve in-silico MS/MS by CFM-ID for FIYHLHSVRBFCFH-UHFFFAOYSA-N
ID: FIYHLHSVRBFCFH-UHFFFAOYSA-N
Comment: Energy1
Num peaks: 6
41.03857658 6.264134479
43.05422664 1.981733039
53.03857658 22.07034643
70.06512568 47.6695818
99.04405588 2.104119088
116.070605 4.112708743

Name: +ve in-silico MS/MS by CFM-ID for FIYHLHSVRBFCFH-UHFFFAOYSA-N
ID: FIYHLHSVRBFCFH-UHFFFAOYSA-N
Comment: Energy2
Num peaks: 9
28.01817548 5.839595121
30.03382555 2.209686052
39.02292652 6.538551928
41.03857658 34.21978052
42.03382555 2.782845645
43.05422664 9.566829508
53.03857658 7.012033919
54.03382555 4.329748347
70.06512568 8.610546542

Name: +ve in-silico MS/MS by CFM-ID for CJNBBWGXTPGZRW-UHFFFAOYSA-N
ID: CJNBBWGXTPGZRW-UHFFFAOYSA-N
Comment: Energy0
Num peaks: 6
68.04947561 1.715400973
70.06512568 49.20658627
72.08077574 3.048815042
98.0600403 6.106625394
99.04405588 2.835622949
116.070605 29.23944445

Name: +ve in-silico MS/MS by CFM-ID for CJNBBWGXTPGZRW-UHFFFAOYSA-N
ID: CJNBBWGXTPGZRW-UHFFFAOYSA-N
Comment: Energy1
Num peaks: 6
39.02292652 1.663230858
41.03857658 10.43620013
43.05422664 8.376830349
70.06512568 59.43894003
72.08077574 2.078720968
116.070605 3.241919166

Name: +ve in-silico MS/MS by CFM-ID for CJNBBWGXTPGZRW-UHFFFAOYSA-N
ID: CJNBBWGXTPGZRW-UHFFFAOYSA-N
Comment: Energy2
Num peaks: 9
28.01817548 4.406923997
30.03382555 3.237890235
39.02292652 4.815536044
41.03857658 12.63751615
43.05422664 3.443847742
54.03382555 20.34701547
55.05422664 5.501328008
68.04947561 3.738128126
70.06512568 24.6683756

Name: +ve in-silico MS/MS by CFM-ID for ZAPSZMYDFDVSLO-UHFFFAOYSA-N
ID: ZAPSZMYDFDVSLO-UHFFFAOYSA-N
Comment: Energy0
Num peaks: 6
56.04947561 6.997739186
67.01784114 2.270212235
84.04439023 16.2435515
99.04405588 15.26963465
100.0393049 1.680649982
116.070605 44.28630296

Name: +ve in-silico MS/MS by CFM-ID for ZAPSZMYDFDVSLO-UHFFFAOYSA-N
ID: ZAPSZMYDFDVSLO-UHFFFAOYSA-N
Comment: Energy1
Num peaks: 7
27.02292652 3.392672145
39.02292652 15.83953002
56.04947561 36.95866676
67.01784114 1.63367937
84.04439023 6.787410366
99.04405588 4.871518704
116.070605 10.79334283

Name: +ve in-silico MS/MS by CFM-ID for ZAPSZMYDFDVSLO-UHFFFAOYSA-N
ID: ZAPSZMYDFDVSLO-UHFFFAOYSA-N
Comment: Energy2
Num peaks: 15
15.02292652 2.43504772
27.02292652 6.699426171
28.01817548 2.9938943
39.02292652 11.46774716
40.01817548 4.671666911
41.03857658 1.979344944
42.03382555 4.226423224
54.03382555 6.98266682
56.04947561 24.153114
58.06512568 2.711999112
59.01275576 1.999848511
67.01784114 2.259347016
68.04947561 1.991848723
70.02874017 2.512229808
84.04439023 3.890043562

Name: +ve in-silico MS/MS by CFM-ID for DKAKJZPQPIVKJV-UHFFFAOYSA-N
ID: DKAKJZPQPIVKJV-UHFFFAOYSA-N
Comment: Energy0
Num peaks: 6
39.02292652 2.694324051
67.01784114 4.256500084
70.06512568 18.47907076
85.02840582 11.17341879
98.0600403 7.596243793
116.070605 42.5231002

Name: +ve in-silico MS/MS by CFM-ID for DKAKJZPQPIVKJV-UHFFFAOYSA-N
ID: DKAKJZPQPIVKJV-UHFFFAOYSA-N
Comment: Energy1
Num peaks: 7
27.02292652 3.915460778
39.02292652 8.238781044
41.03857658 3.115482071
70.06512568 42.14023995
85.02840582 2.408697653
98.0600403 5.577614171
116.070605 14.63335663

Name: +ve in-silico MS/MS by CFM-ID for DKAKJZPQPIVKJV-UHFFFAOYSA-N
ID: DKAKJZPQPIVKJV-UHFFFAOYSA-N
Comment: Energy2
Num peaks: 9
15.02292652 7.681479473
39.02292652 19.58859976
41.03857658 10.67448677
42.03382555 4.504548728
44.04947561 3.934735531
54.03382555 13.47277923
56.04947561 8.756063757
70.06512568 10.61083001
100.0393049 2.409461475

Name: +ve in-silico MS/MS by CFM-ID for IZJWUPAJEFJGHC-UHFFFAOYSA-N
ID: IZJWUPAJEFJGHC-UHFFFAOYSA-N
Comment: Energy0
Num peaks: 6
61.00841932 10.81936659
89.00333394 14.85132002
91.01898401 2.486588212
101.0233204 5.55581298
103.018984 3.787453558
121.0295487 48.00244918

Name: +ve in-silico MS/MS by CFM-ID for IZJWUPAJEFJGHC-UHFFFAOYSA-N
ID: IZJWUPAJEFJGHC-UHFFFAOYSA-N
Comment: Energy1
Num peaks: 8
33.0135047 2.629052174
61.00841932 3.86590933
70.99276926 2.597719063
83.01275576 2.512145803
89.00333394 22.22292187
101.0233204 7.009211662
103.018984 4.407987333
121.0295487 37.14988699

Name: +ve in-silico MS/MS by CFM-ID for IZJWUPAJEFJGHC-UHFFFAOYSA-N
ID: IZJWUPAJEFJGHC-UHFFFAOYSA-N
Comment: Energy2
Num peaks: 9
33.0135047 6.159358385
41.00219107 5.808838425
42.99785464 18.50257692
44.99710569 3.330732458
45.0135047 7.837587026
58.99276926 11.74955525
59.01275576 8.891675473
61.00841932 14.11120901
61.02840582 3.697371074

Name: +ve in-silico MS/MS by CFM-ID for AVIQAXSYTZMPIF-UHFFFAOYSA-N
ID: AVIQAXSYTZMPIF-UHFFFAOYSA-N
Comment: Energy0
Num peaks: 6
74.0400538 12.85657864
92.05061848 30.51629201
94.06626855 4.583251093
120.0455331 11.88919568
121.0295487 4.561604789
138.0560978 17.15453421

Name: +ve in-silico MS/MS by CFM-ID for AVIQAXSYTZMPIF-UHFFFAOYSA-N
ID: AVIQAXSYTZMPIF-UHFFFAOYSA-N
Comment: Energy1
Num peaks: 8
74.0400538 23.03005817
76.05570386 7.148870975
92.05061848 13.89664827
94.06626855 2.65642759
103.018984 3.457698177
106.029883 2.138871388
120.0455331 23.85785861
138.0560978 4.131966693

Name: +ve in-silico MS/MS by CFM-ID for AVIQAXSYTZMPIF-UHFFFAOYSA-N
ID: AVIQAXSYTZMPIF-UHFFFAOYSA-N
Comment: Energy2
Num peaks: 9
31.01784114 10.73669583
60.02440374 7.00235742
62.0400538 7.258162951
72.04439023 4.331130163
74.0400538 27.98992574
75.02406939 8.798422584
76.05570386 8.59370904
77.03971945 3.123660825
92.05061848 4.914043406

Name: +ve in-silico MS/MS by CFM-ID for VJIKFWJCVWFZIN-UHFFFAOYSA-N
ID: VJIKFWJCVWFZIN-UHFFFAOYSA-N
Comment: Energy0
Num peaks: 6
29.03857658 5.025007933
58.99499752 3.665328483
61.01064758 13.27693478
75.02629764 10.20167087
103.0212123 6.731503993
121.0317769 41.77630924

Name: +ve in-silico MS/MS by CFM-ID for VJIKFWJCVWFZIN-UHFFFAOYSA-N
ID: VJIKFWJCVWFZIN-UHFFFAOYSA-N
Comment: Energy1
Num peaks: 9
29.03857658 6.700934821
59.01275576 5.108393484
61.01064758 18.29567741
75.02629764 11.18795099
77.04194771 4.127684492
90.98482676 4.688453938
93.00047682 7.234904195
103.0212123 5.7517622
121.0317769 17.72666821

Name: +ve in-silico MS/MS by CFM-ID for VJIKFWJCVWFZIN-UHFFFAOYSA-N
ID: VJIKFWJCVWFZIN-UHFFFAOYSA-N
Comment: Energy2
Num peaks: 10
25.00727645 4.373798645
27.02292652 13.86069781
29.03857658 9.827527857
44.97934745 3.558819128
46.99499752 2.934790002
56.97934745 2.825693785
58.99499752 11.28546276
61.01064758 25.94942506
73.01064758 2.219551295
75.02629764 5.220093616

Name: +ve in-silico MS/MS by CFM-ID for PPQYKHWRDGLNEH-UHFFFAOYSA-N
ID: PPQYKHWRDGLNEH-UHFFFAOYSA-N
Comment: Energy0
Num peaks: 6
110.0600403 2.940117091
120.0443902 8.625995272
121.0284058 4.662849245
138.0549549 39.9572009
139.0389705 13.6114649
156.0655196 20.20241971

Name: +ve in-silico MS/MS by CFM-ID for PPQYKHWRDGLNEH-UHFFFAOYSA-N
ID: PPQYKHWRDGLNEH-UHFFFAOYSA-N
Comment: Energy1
Num peaks: 15
39.02292652 1.337732209
41.03857658 1.330601297
52.01817548 3.810450739
54.03382555 3.36963243
64.01817548 1.433002003
66.03382555 2.928341619
94.06512568 5.742628653
95.04914126 1.522801774
110.0600403 7.755749036
112.0756904 3.399550576
120.0443902 10.81495
121.0284058 5.886079047
138.0549549 20.20269633
139.0389705 5.753185167
156.0655196 5.662268068

Name: +ve in-silico MS/MS by CFM-ID for PPQYKHWRDGLNEH-UHFFFAOYSA-N
ID: PPQYKHWRDGLNEH-UHFFFAOYSA-N
Comment: Energy2
Num peaks: 25
39.02292652 9.673051787
40.01817548 3.121409579
41.03857658 4.346633496
42.03382555 1.46171918
43.05422664 1.50507784
45.06987671 1.22233398
49.00727645 5.615752694
50.00252542 2.911077305
51.02292652 5.378001733
52.01817548 1.840886882
53.03857658 2.447528461
54.03382555 1.132464739
64.01817548 9.277834246
65.00219107 4.87892734
66.03382555 9.299723125
68.04947561 2.755328588
69.0334912 1.06422583
70.06512568 1.043725929
76.01817548 1.860938707
78.03382555 1.534056542
79.01784114 1.127942564
96.04439023 1.108486386
120.0443902 2.437850811
121.0284058 1.797007551
138.0549549 1.622468124

Name: +ve in-silico MS/MS by CFM-ID for BVZOMNFGHAYQNY-UHFFFAOYSA-N
ID: BVZOMNFGHAYQNY-UHFFFAOYSA-N
Comment: Energy0
Num peaks: 6
54.03382555 1.138507288
94.06512568 2.336279717
110.0600403 0.8353151337
120.0443902 2.907910396
121.0284058 33.29635135
138.0549549 57.47533848

Name: +ve in-silico MS/MS by CFM-ID for BVZOMNFGHAYQNY-UHFFFAOYSA-N
ID: BVZOMNFGHAYQNY-UHFFFAOYSA-N
Comment: Energy1
Num peaks: 6
52.01817548 5.00993219
54.03382555 8.935187217
94.06512568 4.143449719
120.0443902 6.525283409
121.0284058 29.91982851
138.0549549 34.85532026

Name: +ve in-silico MS/MS by CFM-ID for BVZOMNFGHAYQNY-UHFFFAOYSA-N
ID: BVZOMNFGHAYQNY-UHFFFAOYSA-N
Comment: Energy2
Num peaks: 11
25.00727645 1.682011217
27.02292652 4.991730649
39.02292652 2.594980583
40.01817548 4.04470757
49.00727645 2.386081505
50.00252542 14.56423106
51.02292652 2.466326947
52.01817548 10.94325106
54.03382555 19.1044712
95.01275576 12.02903898
121.0284058 6.862344547

Name: +ve in-silico MS/MS by CFM-ID for VONSCKXMDZQYLF-UHFFFAOYSA-N
ID: VONSCKXMDZQYLF-UHFFFAOYSA-N
Comment: Energy0
Num peaks: 6
110.0600403 14.90190808
112.0756904 1.968859884
121.0284058 4.4279214
138.0549549 13.64254709
139.0389705 20.00930513
156.0655196 37.64552364

Name: +ve in-silico MS/MS by CFM-ID for VONSCKXMDZQYLF-UHFFFAOYSA-N
ID: VONSCKXMDZQYLF-UHFFFAOYSA-N
Comment: Energy1
Num peaks: 10
64.01817548 1.147085524
70.02874017 1.554163872
82.02874017 7.586521508
95.04914126 2.106503005
110.0600403 24.50256094
112.0756904 3.298578118
121.0284058 5.727037064
138.0549549 13.63684662
139.0389705 8.941150826
156.0655196 11.72373214

Name: +ve in-silico MS/MS by CFM-ID for VONSCKXMDZQYLF-UHFFFAOYSA-N
ID: VONSCKXMDZQYLF-UHFFFAOYSA-N
Comment: Energy2
Num peaks: 31
25.00727645 1.17971485
39.02292652 3.311965032
41.00219107 3.249483301
41.03857658 1.974722439
42.03382555 2.251504223
53.00219107 2.486754343
56.04947561 1.477648514
57.0334912 1.248150463
64.01817548 2.246685413
65.00219107 1.730340134
65.99744004 2.280255425
66.03382555 3.488415194
67.01784114 8.527561288
68.04947561 3.867408824
68.99710569 1.392063747
69.0334912 3.212709746
70.02874017 2.153003541
80.04947561 2.326792127
81.0334912 1.149207247
82.02874017 1.343503429
82.06512568 2.538197687
84.04439023 2.44010608
85.02840582 1.092777608
94.06512568 1.486142816
95.01275576 1.641634759
95.04914126 3.968037333
97.02840582 2.5332031
110.0600403 3.923688986
111.0440559 2.223297811
121.0284058 1.885730877
139.0389705 1.748865074

Name: +ve in-silico MS/MS by CFM-ID for YGMITOBQJGOWII-UHFFFAOYSA-N
ID: YGMITOBQJGOWII-UHFFFAOYSA-N
Comment: Energy0
Num peaks: 6
80.0130901 2.270252855
110.0600403 16.06210202
112.0756904 2.195158967
138.0549549 14.96080324
139.0389705 7.724031635
156.0655196 42.91558684

Name: +ve in-silico MS/MS by CFM-ID for YGMITOBQJGOWII-UHFFFAOYSA-N
ID: YGMITOBQJGOWII-UHFFFAOYSA-N
Comment: Energy1
Num peaks: 26
39.02292652 1.893346634
41.03857658 0.9017401787
53.00219107 1.660400368
55.01784114 1.792908595
57.0334912 1.107195335
64.01817548 0.936800257
68.04947561 1.453596399
69.0334912 0.8811716666
80.04947561 1.554367605
82.02874017 7.658674432
82.06512568 3.609835571
84.04439023 1.412925027
85.02840582 1.966377979
86.0600403 1.3664198
108.0443902 2.560239159
109.0284058 1.44400806
110.0600403 16.65990051
111.0440559 1.015421889
112.0756904 2.487417273
120.0443902 2.068547981
121.0284058 1.718035496
126.0549549 1.461761959
128.070605 0.9156525131
138.0549549 10.45138977
139.0389705 2.579480565
156.0655196 9.150808013

Name: +ve in-silico MS/MS by CFM-ID for YGMITOBQJGOWII-UHFFFAOYSA-N
ID: YGMITOBQJGOWII-UHFFFAOYSA-N
Comment: Energy2
Num peaks: 31
25.00727645 4.317316392
26.00252542 2.85938957
27.02292652 1.080990409
28.01817548 1.298544231
39.02292652 4.238687673
40.01817548 5.526277442
41.03857658 1.737504463
42.03382555 5.317235621
44.04947561 2.904980036
46.06512568 1.089236819
51.02292652 1.786133611
52.01817548 1.311814606
53.00219107 1.803482825
53.99744004 1.638580454
54.03382555 3.419148788
55.01784114 2.818501053
56.04947561 2.770200083
59.04914126 1.134498645
64.01817548 1.706879599
66.03382555 4.675813751
67.01784114 2.109234471
68.04947561 3.551565273
68.99710569 1.252956894
69.0334912 0.9722523804
80.0130901 6.554565596
80.04947561 2.05284457
81.0334912 1.846643374
82.06512568 1.07357995
84.04439023 1.095501586
97.02840582 0.9823317986
110.0600403 1.394897681

Name: +ve in-silico MS/MS by CFM-ID for PFSJOJGQFYZODB-UHFFFAOYSA-N
ID: PFSJOJGQFYZODB-UHFFFAOYSA-N
Comment: Energy0
Num peaks: 6
64.01817548 4.758195948
110.0600403 7.271363228
120.0443902 2.118345205
138.0549549 21.27718816
139.0389705 7.931766415
156.0655196 44.31714424

Name: +ve in-silico MS/MS by CFM-ID for PFSJOJGQFYZODB-UHFFFAOYSA-N
ID: PFSJOJGQFYZODB-UHFFFAOYSA-N
Comment: Energy1
Num peaks: 19
39.02292652 2.21860099
41.03857658 1.478521466
49.00727645 1.958095054
51.02292652 1.884155078
52.01817548 1.571904978
54.03382555 2.542628136
56.04947561 2.456336442
64.01817548 1.732821716
66.03382555 7.471727001
68.04947561 3.063476897
94.06512568 2.067323738
108.0443902 1.858999914
110.0600403 10.37210772
112.0756904 3.040776088
120.0443902 5.012218688
121.0284058 1.912438633
138.0549549 16.45526899
139.0389705 3.046953774
156.0655196 10.53252385

Name: +ve in-silico MS/MS by CFM-ID for PFSJOJGQFYZODB-UHFFFAOYSA-N
ID: PFSJOJGQFYZODB-UHFFFAOYSA-N
Comment: Energy2
Num peaks: 25
25.00727645 0.931203465
39.02292652 7.52290665
40.01817548 0.8756435706
41.00219107 0.7914027889
41.03857658 2.754358833
42.03382555 1.787815003
44.04947561 0.8676982808
49.00727645 2.168231316
50.00252542 0.8405181415
51.02292652 5.08146097
52.01817548 1.281777811
53.00219107 1.085284272
53.03857658 1.522649974
53.99744004 2.331640459
54.03382555 4.790393243
55.01784114 1.203183398
56.04947561 2.111220363
58.02874017 0.7687972212
64.01817548 31.54224837
66.03382555 2.428318267
67.01784114 1.236673379
68.04947561 2.864481216
70.02874017 1.871958651
81.0334912 0.8974125476
94.06512568 1.041750785

Name: +ve in-silico MS/MS by CFM-ID for FDIHEMHHCJMQQE-UHFFFAOYSA-N
ID: FDIHEMHHCJMQQE-UHFFFAOYSA-N
Comment: Energy0
Num peaks: 6
93.0334912 3.607743186
110.0600403 15.42994149
112.0756904 2.403875608
138.0549549 15.72614348
139.0389705 7.399864946
156.0655196 47.46161545

Name: +ve in-silico MS/MS by CFM-ID for FDIHEMHHCJMQQE-UHFFFAOYSA-N
ID: FDIHEMHHCJMQQE-UHFFFAOYSA-N
Comment: Energy1
Num peaks: 13
54.03382555 1.544504412
68.04947561 1.331611795
82.02874017 9.459363528
93.0334912 5.953980402
98.02365479 1.178504902
108.0443902 2.504628525
110.0600403 20.69157484
112.0756904 3.779374979
120.0443902 2.542718364
121.0284058 1.995819082
138.0549549 14.73241319
139.0389705 2.816100656
156.0655196 12.12248666

Name: +ve in-silico MS/MS by CFM-ID for FDIHEMHHCJMQQE-UHFFFAOYSA-N
ID: FDIHEMHHCJMQQE-UHFFFAOYSA-N
Comment: Energy2
Num peaks: 24
25.00727645 2.640606725
40.01817548 5.362944352
41.00219107 2.315878632
42.03382555 6.033061187
44.04947561 4.227536073
52.01817548 1.27412762
54.03382555 4.855128127
55.01784114 1.251870651
59.01275576 1.266562112
64.01817548 3.599991165
66.03382555 3.676010178
67.01784114 3.703265467
68.04947561 7.686713323
68.99710569 1.55367601
69.0334912 1.610937384
71.01275576 1.601710377
80.0130901 7.527942031
82.02874017 2.73360355
84.04439023 2.593582594
93.0334912 7.211558659
94.02874017 1.223244942
96.04439023 1.333716724
97.02840582 1.820140858
110.0600403 3.454932604

Name: +ve in-silico MS/MS by CFM-ID for JFGUHYPZWUZOCD-UHFFFAOYSA-N
ID: JFGUHYPZWUZOCD-UHFFFAOYSA-N
Comment: Energy0
Num peaks: 6
93.0334912 1.045455273
110.0600403 1.18552774
121.0284058 2.633086767
138.0549549 11.16759015
139.0389705 28.14052672
156.0655196 51.80040068

Name: +ve in-silico MS/MS by CFM-ID for JFGUHYPZWUZOCD-UHFFFAOYSA-N
ID: JFGUHYPZWUZOCD-UHFFFAOYSA-N
Comment: Energy1
Num peaks: 7
93.0334912 5.023061807
110.0600403 8.071284184
112.0756904 3.078345038
121.0284058 7.295137553
138.0549549 19.67623416
139.0389705 15.59303233
156.0655196 23.96239818

Name: +ve in-silico MS/MS by CFM-ID for JFGUHYPZWUZOCD-UHFFFAOYSA-N
ID: JFGUHYPZWUZOCD-UHFFFAOYSA-N
Comment: Energy2
Num peaks: 25
25.00727645 3.301950748
27.02292652 1.472449038
39.02292652 5.344326725
40.01817548 3.604326058
42.03382555 2.61446586
44.04947561 2.069621979
46.06512568 1.938097176
49.00727645 9.650756988
51.02292652 5.27578575
52.01817548 3.531179946
53.03857658 3.229354713
54.03382555 8.785502241
55.01784114 2.748019886
56.04947561 1.844368898
57.0334912 5.885578989
66.03382555 1.682102191
67.01784114 1.328428766
68.04947561 2.611780922
81.0334912 1.366012474
85.02840582 1.365716504
87.04405588 1.346260737
93.0334912 3.086359587
113.0233204 2.725483736
121.0284058 1.412207791
139.0389705 2.531732687

Name: +ve in-silico MS/MS by CFM-ID for YQOOIDZSRKVWND-UHFFFAOYSA-N
ID: YQOOIDZSRKVWND-UHFFFAOYSA-N
Comment: Energy0
Num peaks: 6
80.04947561 0.5036316496
110.0600403 3.097545147
121.0284058 3.950371835
138.0549549 25.41089906
139.0389705 11.94347122
156.0655196 51.09242523

Name: +ve in-silico MS/MS by CFM-ID for YQOOIDZSRKVWND-UHFFFAOYSA-N
ID: YQOOIDZSRKVWND-UHFFFAOYSA-N
Comment: Energy1
Num peaks: 10
39.02292652 1.34845992
44.04947561 1.408918625
54.03382555 2.341687042
56.04947561 1.924940274
110.0600403 19.73330334
112.0756904 1.39958242
121.0284058 8.127502573
138.0549549 18.88845543
139.0389705 8.891891835
156.0655196 17.07001473

Name: +ve in-silico MS/MS by CFM-ID for YQOOIDZSRKVWND-UHFFFAOYSA-N
ID: YQOOIDZSRKVWND-UHFFFAOYSA-N
Comment: Energy2
Num peaks: 31
25.00727645 2.020421419
27.02292652 1.03496247
39.02292652 6.213248372
40.01817548 1.487838817
41.03857658 1.246258643
42.03382555 1.296019977
44.04947561 1.47135521
44.99710569 1.062649157
49.00727645 2.65842829
51.02292652 10.15574049
52.01817548 1.072253247
53.03857658 3.511799565
54.03382555 8.493647457
56.04947561 4.701871401
63.02292652 1.20492852
64.01817548 2.731676823
65.03857658 1.684831414
66.03382555 2.060578358
67.01784114 3.179101583
67.05422664 1.395640454
68.04947561 1.947064113
69.0334912 1.621244345
80.04947561 1.738993433
84.04439023 1.441183821
94.06512568 1.575637012
95.01275576 1.856054973
95.04914126 1.515947706
97.02840582 1.634340091
110.0600403 2.058286526
121.0284058 2.928964646
139.0389705 2.003522284

Name: +ve in-silico MS/MS by CFM-ID for XJZJVGXGCWWUIJ-UHFFFAOYSA-N
ID: XJZJVGXGCWWUIJ-UHFFFAOYSA-N
Comment: Energy0
Num peaks: 6
91.0389705 3.10269103
94.06512568 17.82467526
110.0600403 3.095453147
112.0756904 10.51807479
139.0389705 20.12276018
156.0655196 33.04172865

Name: +ve in-silico MS/MS by CFM-ID for XJZJVGXGCWWUIJ-UHFFFAOYSA-N
ID: XJZJVGXGCWWUIJ-UHFFFAOYSA-N
Comment: Energy1
Num peaks: 11
51.02292652 1.831201117
52.01817548 1.579928056
54.03382555 4.120001597
63.00767038 3.592671179
68.04947561 1.978206035
94.06512568 23.2228087
95.04914126 5.148396686
110.0600403 2.265451125
112.0756904 9.404912471
139.0389705 12.40356296
156.0655196 14.94351717

Name: +ve in-silico MS/MS by CFM-ID for XJZJVGXGCWWUIJ-UHFFFAOYSA-N
ID: XJZJVGXGCWWUIJ-UHFFFAOYSA-N
Comment: Energy2
Num peaks: 25
27.02292652 2.287272361
39.02292652 3.745483316
40.01817548 3.598274162
41.03857658 2.190983161
42.03382555 3.648745019
43.01784114 2.383471118
44.04947561 5.727040432
46.06512568 2.003799019
49.00727645 1.885846994
50.00252542 1.569513628
51.02292652 4.159017088
52.01817548 1.925479374
53.03857658 2.998070965
54.03382555 4.003900296
56.04947561 1.527923871
57.0334912 1.784082655
63.02292652 2.373182025
64.01817548 5.366220286
65.03857658 3.346391796
66.03382555 3.046336349
67.05422664 4.013657099
68.04947561 5.982867572
70.06512568 1.6591478
94.06512568 4.67973128
95.04914126 4.717852033

Name: +ve in-silico MS/MS by CFM-ID for YLRAPWFHTOFPFP-UHFFFAOYSA-N
ID: YLRAPWFHTOFPFP-UHFFFAOYSA-N
Comment: Energy0
Num peaks: 6
80.0130901 2.782663392
105.0334912 2.334585249
110.0600403 15.20240266
123.0440559 13.47129567
138.0549549 12.95954128
156.0655196 39.52611718

Name: +ve in-silico MS/MS by CFM-ID for YLRAPWFHTOFPFP-UHFFFAOYSA-N
ID: YLRAPWFHTOFPFP-UHFFFAOYSA-N
Comment: Energy1
Num peaks: 17
39.02292652 2.602467405
51.02292652 2.005487379
70.02874017 2.17381695
79.05422664 3.894209082
82.02874017 2.349738208
85.02840582 1.588116161
94.06512568 1.189403786
105.0334912 3.77089622
107.0491413 2.77253155
108.0443902 2.192236879
110.0600403 19.32034933
112.0756904 2.642936905
120.0443902 2.216282104
123.0440559 8.768160727
125.0597059 1.453379128
138.0549549 11.64638486
156.0655196 9.894910852

Name: +ve in-silico MS/MS by CFM-ID for YLRAPWFHTOFPFP-UHFFFAOYSA-N
ID: YLRAPWFHTOFPFP-UHFFFAOYSA-N
Comment: Energy2
Num peaks: 22
25.00727645 1.167716334
39.02292652 7.373826281
41.03857658 1.278047117
49.00727645 6.091131306
51.02292652 10.0808488
53.03857658 4.472546073
53.99744004 1.902130865
56.0130901 0.898975188
58.02874017 1.179872411
63.02292652 5.514388058
65.03857658 14.45414971
67.05422664 2.801408749
70.02874017 3.12528319
79.05422664 1.557618252
80.0130901 8.865942288
82.02874017 1.362795034
84.04439023 2.153837871
94.06512568 0.9901508325
96.04439023 0.9128247216
108.0443902 0.9588732996
109.0284058 1.424986432
110.0600403 2.139962381

Name: +ve in-silico MS/MS by CFM-ID for FDNMFKYCFKRTRC-UHFFFAOYSA-N
ID: FDNMFKYCFKRTRC-UHFFFAOYSA-N
Comment: Energy0
Num peaks: 6
15.02292652 1.639384328
44.04947561 0.9556668859
46.06512568 1.000476556
70.06512568 15.67124008
98.0600403 10.71660919
116.070605 63.92088243

Name: +ve in-silico MS/MS by CFM-ID for FDNMFKYCFKRTRC-UHFFFAOYSA-N
ID: FDNMFKYCFKRTRC-UHFFFAOYSA-N
Comment: Energy1
Num peaks: 6
42.03382555 2.195427117
43.05422664 3.579629592
44.04947561 5.759540414
70.06512568 42.06327161
98.0600403 9.201140145
116.070605 25.22910244

Name: +ve in-silico MS/MS by CFM-ID for FDNMFKYCFKRTRC-UHFFFAOYSA-N
ID: FDNMFKYCFKRTRC-UHFFFAOYSA-N
Comment: Energy2
Num peaks: 13
15.02292652 12.19403325
27.02292652 2.323624959
30.03382555 2.838178057
41.03857658 5.538012455
42.03382555 5.415007872
43.05422664 7.893168145
44.04947561 3.692471794
46.06512568 7.658995259
54.03382555 11.87634857
56.04947561 5.670236455
68.04947561 2.188761589
70.06512568 12.63605506
100.0393049 2.075147614

Name: +ve in-silico MS/MS by CFM-ID for CHNOQXRIMCFHKZ-UHFFFAOYSA-N
ID: CHNOQXRIMCFHKZ-UHFFFAOYSA-N
Comment: Energy0
Num peaks: 6
56.04947561 5.249077871
84.04439023 22.55998029
86.0600403 1.536960493
88.07569036 1.699568523
98.0600403 1.900554173
116.070605 60.25062522

Name: +ve in-silico MS/MS by CFM-ID for CHNOQXRIMCFHKZ-UHFFFAOYSA-N
ID: CHNOQXRIMCFHKZ-UHFFFAOYSA-N
Comment: Energy1
Num peaks: 6
56.04947561 32.20264629
66.03382555 2.151490854
84.04439023 19.95823439
86.0600403 2.539993408
98.0600403 2.226178099
116.070605 32.7403091

Name: +ve in-silico MS/MS by CFM-ID for CHNOQXRIMCFHKZ-UHFFFAOYSA-N
ID: CHNOQXRIMCFHKZ-UHFFFAOYSA-N
Comment: Energy2
Num peaks: 11
15.02292652 1.376834519
27.02292652 1.850353968
42.03382555 2.732911694
54.03382555 7.854846766
56.04947561 44.79911888
58.06512568 5.646696065
59.01275576 1.71976499
66.03382555 3.13371717
68.04947561 2.996353145
70.06512568 2.012025701
84.04439023 6.429598337

Name: +ve in-silico MS/MS by CFM-ID for FLDAVTORCRMTMH-UHFFFAOYSA-N
ID: FLDAVTORCRMTMH-UHFFFAOYSA-N
Comment: Energy0
Num peaks: 7
93.0334912 2.046144954
111.0440559 5.457299682
114.0549549 1.909409678
121.0284058 10.04088631
138.0549549 19.55084374
139.0389705 17.97671712
156.0655196 23.15443656

Name: +ve in-silico MS/MS by CFM-ID for FLDAVTORCRMTMH-UHFFFAOYSA-N
ID: FLDAVTORCRMTMH-UHFFFAOYSA-N
Comment: Energy1
Num peaks: 15
63.02292652 3.599523794
65.03857658 2.210993209
67.01784114 1.851321389
69.0334912 2.47223854
81.0334912 7.46404144
83.04914126 3.908177743
93.0334912 2.387239574
96.00800472 2.815210913
98.02365479 3.113433682
111.0440559 3.069862638
120.0443902 3.199215983
121.0284058 14.84956093
138.0549549 9.971250136
139.0389705 13.94355737
156.0655196 5.964861854

Name: +ve in-silico MS/MS by CFM-ID for FLDAVTORCRMTMH-UHFFFAOYSA-N
ID: FLDAVTORCRMTMH-UHFFFAOYSA-N
Comment: Energy2
Num peaks: 24
39.02292652 6.053983411
41.00219107 1.7676102
41.03857658 1.920714125
44.0130901 3.244576893
49.00727645 4.724275347
51.02292652 6.624652291
53.00219107 2.306865437
55.01784114 4.862039543
63.02292652 3.178448089
65.03857658 3.910774083
67.01784114 7.388344061
67.05422664 2.665920549
69.0334912 4.272749156
81.0334912 3.268952581
83.04914126 1.889452749
86.02365479 1.742757548
93.0334912 4.303297763
94.02874017 1.354041699
95.04914126 3.57245058
96.00800472 2.440518235
98.02365479 3.028647534
112.0393049 1.606587641
120.0443902 2.103745921
138.0549549 1.906048869

Name: +ve in-silico MS/MS by CFM-ID for PRBWLVLZPZFKFX-UHFFFAOYSA-N
ID: PRBWLVLZPZFKFX-UHFFFAOYSA-N
Comment: Energy0
Num peaks: 6
96.04439023 2.795766156
113.0597059 2.107146374
124.0393049 18.35130066
126.0549549 2.347621025
138.0549549 3.479020375
156.0655196 56.79891261

Name: +ve in-silico MS/MS by CFM-ID for PRBWLVLZPZFKFX-UHFFFAOYSA-N
ID: PRBWLVLZPZFKFX-UHFFFAOYSA-N
Comment: Energy1
Num peaks: 15
55.01784114 1.254014162
70.02874017 4.63670842
72.04439023 2.34404785
82.02874017 1.871921228
96.04439023 8.696580277
98.0600403 1.431886264
106.0287402 2.07455269
111.0440559 9.490541929
113.0597059 1.168417968
114.0549549 1.784470449
124.0393049 12.0247621
126.0549549 1.512724186
128.070605 10.74046995
138.0549549 5.153808363
156.0655196 16.09124354

Name: +ve in-silico MS/MS by CFM-ID for PRBWLVLZPZFKFX-UHFFFAOYSA-N
ID: PRBWLVLZPZFKFX-UHFFFAOYSA-N
Comment: Energy2
Num peaks: 29
39.02292652 7.367986411
41.03857658 11.71994627
51.02292652 1.762671643
53.00219107 3.359236067
53.03857658 2.656789435
54.03382555 0.9587285912
55.01784114 2.183948337
57.0334912 1.014838324
58.02874017 0.997717038
59.01275576 0.975057916
67.01784114 1.741867987
68.0130901 1.552470853
68.04947561 1.924601468
69.0334912 4.004832177
70.02874017 2.849836684
79.01784114 1.719398202
80.04947561 2.316059727
81.0334912 3.380620925
82.02874017 1.257398539
83.01275576 0.9993279872
96.04439023 11.34290286
98.0600403 1.271695829
100.0393049 2.067948281
106.0287402 2.773446973
108.0443902 3.091326431
109.0284058 0.982257724
110.0600403 1.080661075
111.0440559 0.9619231571
124.0393049 2.481118507

Name: +ve in-silico MS/MS by CFM-ID for CDRLUQKKZNUBJG-UHFFFAOYSA-N
ID: CDRLUQKKZNUBJG-UHFFFAOYSA-N
Comment: Energy0
Num peaks: 6
108.0443902 1.290913612
110.0600403 13.7671327
112.0756904 1.152915228
127.0389705 0.7192036225
138.0549549 20.08762912
156.0655196 55.1054657

Name: +ve in-silico MS/MS by CFM-ID for CDRLUQKKZNUBJG-UHFFFAOYSA-N
ID: CDRLUQKKZNUBJG-UHFFFAOYSA-N
Comment: Energy1
Num peaks: 12
42.03382555 2.493115242
82.06512568 2.078455169
86.0600403 2.765333261
96.04439023 1.460929144
97.02840582 5.567319079
99.04405588 1.471320769
108.0443902 1.565809507
110.0600403 16.64207843
112.0756904 3.73620148
128.070605 9.25386219
138.0549549 18.8443348
156.0655196 14.49993071

Name: +ve in-silico MS/MS by CFM-ID for CDRLUQKKZNUBJG-UHFFFAOYSA-N
ID: CDRLUQKKZNUBJG-UHFFFAOYSA-N
Comment: Energy2
Num peaks: 29
15.02292652 1.130104518
25.00727645 3.649685848
39.02292652 12.89086457
41.03857658 2.521082079
42.03382555 3.019089491
49.00727645 1.673095152
51.02292652 2.251561526
53.00219107 1.307314862
53.03857658 3.59701317
55.01784114 3.064019721
55.05422664 3.264938297
57.0334912 1.659376606
58.02874017 1.244432625
67.01784114 1.897154058
68.04947561 2.090911373
68.99710569 2.865283069
69.0334912 1.425292226
79.01784114 1.846617582
81.0334912 5.898307245
82.02874017 3.547180572
83.04914126 3.347944811
84.04439023 2.116248404
85.02840582 1.025035667
94.06512568 2.045629829
96.04439023 1.328532362
98.02365479 1.063715794
100.0393049 2.543761259
108.0443902 1.795726334
110.0600403 4.246069658

Name: +ve in-silico MS/MS by CFM-ID for DQDDFJFGLXKCGL-UHFFFAOYSA-N
ID: DQDDFJFGLXKCGL-UHFFFAOYSA-N
Comment: Energy0
Num peaks: 6
95.04914126 2.682946539
105.0334912 8.769098052
107.0491413 0.9736136853
123.0440559 15.62994523
138.0549549 35.86997293
156.0655196 29.1644851

Name: +ve in-silico MS/MS by CFM-ID for DQDDFJFGLXKCGL-UHFFFAOYSA-N
ID: DQDDFJFGLXKCGL-UHFFFAOYSA-N
Comment: Energy1
Num peaks: 12
39.02292652 1.478556937
41.03857658 1.553417245
51.02292652 1.47692857
74.02365479 1.650930355
79.05422664 5.987293511
95.04914126 7.895367814
97.06479133 2.700633115
105.0334912 16.78563224
107.0491413 3.763092312
123.0440559 16.3916872
138.0549549 14.31666164
156.0655196 7.46865767

Name: +ve in-silico MS/MS by CFM-ID for DQDDFJFGLXKCGL-UHFFFAOYSA-N
ID: DQDDFJFGLXKCGL-UHFFFAOYSA-N
Comment: Energy2
Num peaks: 23
25.00727645 1.287545598
39.02292652 8.783640616
41.00219107 1.593823944
41.03857658 4.549487963
43.01784114 1.477638279
49.00727645 5.487180037
51.02292652 17.98336622
53.03857658 5.40740247
55.01784114 2.244916755
55.05422664 1.851441083
57.06987671 2.366816951
63.02292652 1.108117751
65.03857658 2.08615834
69.0334912 2.19075541
72.00800472 1.139015093
79.05422664 7.894602821
95.04914126 2.609042672
96.00800472 1.543077561
98.02365479 1.662935095
105.0334912 2.679739364
107.0491413 1.549416531
112.0393049 1.180739326
138.0549549 2.403094581

Name: +ve in-silico MS/MS by CFM-ID for XPPHXKRPRLTTKN-UHFFFAOYSA-N
ID: XPPHXKRPRLTTKN-UHFFFAOYSA-N
Comment: Energy0
Num peaks: 6
95.04914126 4.050058525
105.0334912 1.62115385
123.0440559 31.37280512
125.0597059 1.471029716
138.0549549 2.583705373
156.0655196 50.61565494

Name: +ve in-silico MS/MS by CFM-ID for XPPHXKRPRLTTKN-UHFFFAOYSA-N
ID: XPPHXKRPRLTTKN-UHFFFAOYSA-N
Comment: Energy1
Num peaks: 13
39.02292652 1.770860576
41.03857658 4.219681081
51.02292652 1.274118251
53.03857658 1.905820029
67.05422664 1.986203778
95.04914126 10.63355472
97.06479133 5.726271499
105.0334912 5.219690662
107.0491413 1.06833696
123.0440559 29.87627813
125.0597059 2.522549144
138.0549549 3.104308477
156.0655196 11.29763376

Name: +ve in-silico MS/MS by CFM-ID for XPPHXKRPRLTTKN-UHFFFAOYSA-N
ID: XPPHXKRPRLTTKN-UHFFFAOYSA-N
Comment: Energy2
Num peaks: 25
25.00727645 2.22965172
39.02292652 12.53634581
41.00219107 2.512463948
41.03857658 9.032109869
43.01784114 1.066227303
45.0334912 1.116706001
49.00727645 3.322385434
51.02292652 3.621516854
53.00219107 4.082344667
53.03857658 7.963847376
55.01784114 3.075154064
55.05422664 1.255267723
63.02292652 0.8573323422
65.00219107 2.132643416
65.03857658 2.462680909
67.01784114 3.650881797
67.05422664 4.968874212
69.0334912 2.565547804
79.01784114 1.565196493
79.05422664 1.546944834
81.0334912 2.012910951
95.04914126 4.005221324
105.0334912 1.019524432
123.0440559 0.9913918851
138.0549549 0.896148164

Name: +ve in-silico MS/MS by CFM-ID for LBWBNYSAKKCJME-UHFFFAOYSA-N
ID: LBWBNYSAKKCJME-UHFFFAOYSA-N
Comment: Energy0
Num peaks: 6
95.04914126 4.060510421
105.0334912 1.595087812
123.0440559 31.13828009
125.0597059 1.469448342
138.0549549 2.586439156
156.0655196 50.78906998

Name: +ve in-silico MS/MS by CFM-ID for LBWBNYSAKKCJME-UHFFFAOYSA-N
ID: LBWBNYSAKKCJME-UHFFFAOYSA-N
Comment: Energy1
Num peaks: 15
39.02292652 2.562866777
41.03857658 3.305155525
43.05422664 1.853238193
51.02292652 1.277229084
53.00219107 1.654051862
53.03857658 1.618233306
67.05422664 1.489823662
83.01275576 1.102207973
95.04914126 10.3115498
97.06479133 5.449507452
105.0334912 5.108640805
123.0440559 28.93701557
125.0597059 2.500588959
138.0549549 3.017328838
156.0655196 10.75719699

Name: +ve in-silico MS/MS by CFM-ID for LBWBNYSAKKCJME-UHFFFAOYSA-N
ID: LBWBNYSAKKCJME-UHFFFAOYSA-N
Comment: Energy2
Num peaks: 26
27.02292652 1.693797124
39.02292652 6.578649068
41.00219107 5.637210559
41.03857658 4.089111912
43.01784114 2.168663589
43.05422664 2.926902622
45.0334912 1.166275446
47.04914126 1.471029392
49.00727645 3.584340912
51.02292652 6.647363117
53.00219107 3.286754055
53.03857658 13.19876782
55.01784114 2.964877072
55.05422664 3.226922207
57.06987671 1.011171306
65.03857658 2.356034382
67.01784114 2.366508285
67.05422664 4.449528598
69.0334912 1.304317453
79.01784114 0.9547746569
79.05422664 1.057587994
81.0334912 1.11680414
83.01275576 1.656988618
95.04914126 2.591589335
96.00800472 1.845463115
98.02365479 0.9664575521

Name: +ve in-silico MS/MS by CFM-ID for LYLSVGVYXSBGHD-UHFFFAOYSA-N
ID: LYLSVGVYXSBGHD-UHFFFAOYSA-N
Comment: Energy0
Num peaks: 6
80.0130901 3.409473796
110.0600403 10.41919099
121.0284058 3.796487784
138.0549549 14.5889795
139.0389705 17.76177025
156.0655196 32.08092932

Name: +ve in-silico MS/MS by CFM-ID for LYLSVGVYXSBGHD-UHFFFAOYSA-N
ID: LYLSVGVYXSBGHD-UHFFFAOYSA-N
Comment: Energy1
Num peaks: 26
39.02292652 2.076699399
52.01817548 2.688499013
53.00219107 1.161633929
54.03382555 4.785039273
55.01784114 1.095777555
56.04947561 3.587399854
58.06512568 1.208059618
60.08077574 0.8720778868
78.03382555 1.49335011
82.02874017 0.885642525
82.06512568 1.150094398
94.06512568 1.041116422
95.04914126 2.033927725
96.00800472 1.118153186
98.02365479 0.93200212
100.0393049 0.9564049663
106.0287402 0.9012053441
108.0443902 1.223845914
110.0600403 13.89559282
112.0756904 3.865972093
120.0443902 3.032958366
121.0284058 3.79842656
128.070605 2.719237078
138.0549549 10.03621536
139.0389705 6.421381857
156.0655196 7.736526915

Name: +ve in-silico MS/MS by CFM-ID for LYLSVGVYXSBGHD-UHFFFAOYSA-N
ID: LYLSVGVYXSBGHD-UHFFFAOYSA-N
Comment: Energy2
Num peaks: 31
25.00727645 1.678779269
26.00252542 0.9249318868
27.02292652 1.077771334
29.00219107 1.126136448
39.02292652 2.820861256
40.01817548 2.268402754
41.00219107 1.686513483
41.03857658 2.574093072
42.03382555 1.288611817
43.01784114 0.7486046953
51.02292652 1.116860406
52.01817548 12.20045116
53.00219107 5.501746762
54.03382555 7.296729739
55.01784114 1.50185893
56.04947561 2.754750049
58.06512568 1.842772945
64.01817548 2.372838053
65.00219107 1.08284639
66.03382555 0.7564383328
67.01784114 4.567376469
68.04947561 2.006224852
69.0334912 1.459507211
71.01275576 0.9610636274
80.0130901 8.969367922
80.04947561 1.262803473
82.02874017 1.099910394
82.06512568 2.945965386
94.02874017 0.7534818139
97.02840582 0.9383783686
111.0440559 1.337790196

Name: +ve in-silico MS/MS by CFM-ID for SXRAUPAVWPCWGQ-UHFFFAOYSA-N
ID: SXRAUPAVWPCWGQ-UHFFFAOYSA-N
Comment: Energy0
Num peaks: 6
96.04439023 0.9683219496
98.0600403 0.7727127938
128.070605 1.20002979
138.0549549 8.051497641
139.0389705 12.60614335
156.0655196 70.5313183

Name: +ve in-silico MS/MS by CFM-ID for SXRAUPAVWPCWGQ-UHFFFAOYSA-N
ID: SXRAUPAVWPCWGQ-UHFFFAOYSA-N
Comment: Energy1
Num peaks: 21
39.02292652 1.152638404
42.03382555 1.445656785
49.00727645 0.9025256483
53.03857658 1.767178701
66.03382555 1.713785391
68.04947561 3.043880057
69.0334912 1.018708203
70.06512568 3.667490442
72.04439023 1.091693855
86.02365479 1.071361541
96.04439023 1.965949047
98.0600403 1.461189202
109.0284058 0.9549592156
111.0440559 0.8803307296
114.0185694 1.062332901
121.0284058 1.950673167
126.0549549 1.932617724
128.070605 2.858860048
138.0549549 7.838343943
139.0389705 8.116967986
156.0655196 34.40117707

Name: +ve in-silico MS/MS by CFM-ID for SXRAUPAVWPCWGQ-UHFFFAOYSA-N
ID: SXRAUPAVWPCWGQ-UHFFFAOYSA-N
Comment: Energy2
Num peaks: 28
28.01817548 1.984304735
30.03382555 1.076979774
39.02292652 4.665271008
40.01817548 4.420084641
41.03857658 1.413241823
42.03382555 3.54432981
49.00727645 1.650371778
51.02292652 1.523790567
53.00219107 5.35616126
53.03857658 3.346784615
53.99744004 2.852730244
55.01784114 3.063576458
55.05422664 1.883265812
56.0130901 1.159706849
64.01817548 4.51841968
66.03382555 3.251703293
68.04947561 9.881191104
69.0334912 1.808993828
70.02874017 1.755943765
70.06512568 1.861435827
79.01784114 2.55496574
80.04947561 2.546339004
81.0334912 3.577365097
82.06512568 2.579181393
94.02874017 2.818077475
96.04439023 2.65478228
98.0600403 1.184926369
121.0284058 1.557779037

Name: +ve in-silico MS/MS by CFM-ID for OUDGJDYXHFVJEF-UHFFFAOYSA-N
ID: OUDGJDYXHFVJEF-UHFFFAOYSA-N
Comment: Energy0
Num peaks: 6
96.04439023 0.8504367054
98.0600403 0.7140654854
128.070605 1.124074084
138.0549549 7.98560209
139.0389705 12.61002913
156.0655196 69.79485766

Name: +ve in-silico MS/MS by CFM-ID for OUDGJDYXHFVJEF-UHFFFAOYSA-N
ID: OUDGJDYXHFVJEF-UHFFFAOYSA-N
Comment: Energy1
Num peaks: 22
39.02292652 2.046747181
56.04947561 0.9979129605
65.00219107 1.10806174
66.03382555 2.024078274
67.01784114 1.750807748
68.04947561 3.222920177
69.0334912 1.033450395
70.06512568 4.534218955
86.02365479 1.025963402
86.0600403 0.8849726142
88.03930485 1.045679712
96.04439023 1.900848912
98.0600403 1.345664194
111.0440559 0.8483282673
114.0185694 1.017727317
121.0284058 1.735875787
124.0393049 0.8755017732
126.0549549 2.119498652
128.070605 2.814175701
138.0549549 7.35805084
139.0389705 7.97368409
156.0655196 32.33993424

Name: +ve in-silico MS/MS by CFM-ID for OUDGJDYXHFVJEF-UHFFFAOYSA-N
ID: OUDGJDYXHFVJEF-UHFFFAOYSA-N
Comment: Energy2
Num peaks: 29
28.01817548 2.464178709
30.03382555 1.747568662
39.02292652 7.510806186
41.00219107 1.949297818
41.03857658 1.204327733
49.00727645 0.9047563545
52.01817548 5.204471518
53.99744004 2.57314314
54.03382555 5.347259163
55.05422664 2.290956374
56.0130901 1.111683727
56.04947561 3.066713019
65.00219107 2.829919368
66.03382555 3.277012637
67.01784114 8.791893115
68.04947561 8.097544744
69.0334912 1.472476194
70.06512568 2.808391599
78.03382555 2.359076025
80.04947561 1.788368581
81.0334912 3.760348533
82.06512568 1.840871234
83.04914126 1.161476652
84.04439023 0.9004507345
94.02874017 1.506967206
96.04439023 1.566319793
98.0600403 1.011188778
121.0284058 1.060022377
138.0549549 0.9859292524

Name: +ve in-silico MS/MS by CFM-ID for AMHUVMXSRSOMDS-UHFFFAOYSA-N
ID: AMHUVMXSRSOMDS-UHFFFAOYSA-N
Comment: Energy0
Num peaks: 6
15.02292652 2.770754333
58.06512568 4.45399178
85.02840582 17.43774561
87.04405588 2.395205027
98.0600403 2.232784395
116.070605 53.12846107

Name: +ve in-silico MS/MS by CFM-ID for AMHUVMXSRSOMDS-UHFFFAOYSA-N
ID: AMHUVMXSRSOMDS-UHFFFAOYSA-N
Comment: Energy1
Num peaks: 9
56.04947561 7.299857392
58.06512568 11.14189775
68.04947561 2.415093206
70.06512568 6.048486009
72.08077574 3.446038968
85.02840582 7.864592046
88.07569036 5.97617559
98.0600403 3.145145461
116.070605 34.28575177

Name: +ve in-silico MS/MS by CFM-ID for AMHUVMXSRSOMDS-UHFFFAOYSA-N
ID: AMHUVMXSRSOMDS-UHFFFAOYSA-N
Comment: Energy2
Num peaks: 12
15.02292652 10.06414424
25.00727645 1.413115739
27.02292652 10.73529741
29.03857658 1.97851741
39.02292652 1.956715837
41.03857658 8.987500983
42.03382555 15.62625478
54.03382555 2.49355783
56.04947561 11.39825022
58.06512568 11.83569802
70.06512568 2.575524448
72.08077574 1.334926083

Name: +ve in-silico MS/MS by CFM-ID for DJDHHXDFKSLEQY-UHFFFAOYSA-N
ID: DJDHHXDFKSLEQY-UHFFFAOYSA-N
Comment: Energy0
Num peaks: 6
92.04947561 15.19558724
94.06512568 1.294974374
109.0284058 0.6811434573
111.0440559 1.015411479
120.0443902 19.86665575
138.0549549 60.25020736

Name: +ve in-silico MS/MS by CFM-ID for DJDHHXDFKSLEQY-UHFFFAOYSA-N
ID: DJDHHXDFKSLEQY-UHFFFAOYSA-N
Comment: Energy1
Num peaks: 6
65.03857658 2.088337993
92.04947561 22.36598165
94.06512568 6.260816149
120.0443902 28.92289829
122.0236548 1.640887645
138.0549549 24.56639496

Name: +ve in-silico MS/MS by CFM-ID for DJDHHXDFKSLEQY-UHFFFAOYSA-N
ID: DJDHHXDFKSLEQY-UHFFFAOYSA-N
Comment: Energy2
Num peaks: 9
39.02292652 8.104456751
41.03857658 3.193358244
51.02292652 5.13148009
52.01817548 4.609080708
63.02292652 3.406942401
65.03857658 20.03028463
66.03382555 5.085787663
92.04947561 27.95176462
94.06512568 4.566747768

Name: +ve in-silico MS/MS by CFM-ID for ZKUZSTXNVMIDCY-UHFFFAOYSA-N
ID: ZKUZSTXNVMIDCY-UHFFFAOYSA-N
Comment: Energy0
Num peaks: 6
92.04947561 12.78983447
94.06512568 1.175796878
111.0440559 0.8050568767
120.0443902 38.78061202
121.0284058 1.099681098
138.0549549 42.21916571

Name: +ve in-silico MS/MS by CFM-ID for ZKUZSTXNVMIDCY-UHFFFAOYSA-N
ID: ZKUZSTXNVMIDCY-UHFFFAOYSA-N
Comment: Energy1
Num peaks: 6
51.02292652 1.583429881
92.04947561 24.34884982
94.06512568 7.813911772
120.0443902 38.95381359
121.0284058 1.286310776
138.0549549 13.287521

Name: +ve in-silico MS/MS by CFM-ID for ZKUZSTXNVMIDCY-UHFFFAOYSA-N
ID: ZKUZSTXNVMIDCY-UHFFFAOYSA-N
Comment: Energy2
Num peaks: 13
39.02292652 5.821176235
41.03857658 2.606772085
49.00727645 12.06718491
51.02292652 7.365382739
52.01817548 4.906188525
53.03857658 5.828491307
64.01817548 3.078800308
65.03857658 5.593088952
66.03382555 2.232395673
75.02292652 2.421686438
76.01817548 2.036094165
92.04947561 16.17995206
120.0443902 11.48839993

Name: +ve in-silico MS/MS by CFM-ID for RZOKQIPOABEQAM-UHFFFAOYSA-N
ID: RZOKQIPOABEQAM-UHFFFAOYSA-N
Comment: Energy0
Num peaks: 6
92.04947561 14.84733798
94.06512568 1.266312074
97.02840582 0.531201997
120.0443902 19.15534843
121.0284058 1.401288351
138.0549549 59.27149664

Name: +ve in-silico MS/MS by CFM-ID for RZOKQIPOABEQAM-UHFFFAOYSA-N
ID: RZOKQIPOABEQAM-UHFFFAOYSA-N
Comment: Energy1
Num peaks: 6
92.04947561 22.52950684
94.06512568 6.567075797
103.0178411 2.197081568
120.0443902 27.02690138
121.0284058 1.967536075
138.0549549 24.84880344

Name: +ve in-silico MS/MS by CFM-ID for RZOKQIPOABEQAM-UHFFFAOYSA-N
ID: RZOKQIPOABEQAM-UHFFFAOYSA-N
Comment: Energy2
Num peaks: 10
49.00727645 10.99958389
51.02292652 8.104688483
53.03857658 3.363630066
63.02292652 4.057985066
65.03857658 8.735758454
66.03382555 4.485966261
75.02292652 6.422997096
77.03857658 3.463749182
92.04947561 27.75736448
94.06512568 4.844875692

Name: +ve in-silico MS/MS by CFM-ID for CDASTHKGLSHGJZ-UHFFFAOYSA-N
ID: CDASTHKGLSHGJZ-UHFFFAOYSA-N
Comment: Energy0
Num peaks: 6
58.02874017 2.521561132
67.01784114 12.36152703
69.0334912 1.665519554
85.02840582 33.52859524
98.0600403 15.93108772
116.070605 24.10177661

Name: +ve in-silico MS/MS by CFM-ID for CDASTHKGLSHGJZ-UHFFFAOYSA-N
ID: CDASTHKGLSHGJZ-UHFFFAOYSA-N
Comment: Energy1
Num peaks: 7
32.04947561 3.522086173
57.0334912 5.960974527
58.02874017 17.23952013
67.01784114 10.14329836
85.02840582 16.30225909
98.0600403 10.99816622
116.070605 18.42655925

Name: +ve in-silico MS/MS by CFM-ID for CDASTHKGLSHGJZ-UHFFFAOYSA-N
ID: CDASTHKGLSHGJZ-UHFFFAOYSA-N
Comment: Energy2
Num peaks: 11
15.02292652 3.352610933
29.00219107 4.853291934
39.02292652 17.73287573
41.00219107 3.285411079
41.03857658 9.754145723
56.0130901 3.268840393
57.0334912 5.42523233
58.02874017 15.37026301
67.01784114 13.25469357
69.0334912 3.507873599
85.02840582 2.32821062

Name: +ve in-silico MS/MS by CFM-ID for PHTAXTKLVCCLRJ-UHFFFAOYSA-N
ID: PHTAXTKLVCCLRJ-UHFFFAOYSA-N
Comment: Energy0
Num peaks: 6
15.02292652 2.765816982
61.01064758 2.926237129
91.02121226 6.002770984
103.0212123 17.90340401
105.0004768 4.74311262
121.0317769 50.37431577

Name: +ve in-silico MS/MS by CFM-ID for PHTAXTKLVCCLRJ-UHFFFAOYSA-N
ID: PHTAXTKLVCCLRJ-UHFFFAOYSA-N
Comment: Energy1
Num peaks: 12
55.01784114 4.943117486
57.0334912 3.811142457
59.01275576 3.778111398
59.04914126 3.598909136
61.01064758 4.912601066
63.02629764 3.410317429
73.02840582 12.06124469
85.01064758 2.839934751
91.02121226 3.898644572
103.0212123 14.83691686
105.0004768 4.129019101
121.0317769 17.81717396

Name: +ve in-silico MS/MS by CFM-ID for PHTAXTKLVCCLRJ-UHFFFAOYSA-N
ID: PHTAXTKLVCCLRJ-UHFFFAOYSA-N
Comment: Energy2
Num peaks: 13
15.02292652 8.582289628
43.01784114 2.294854212
44.97934745 5.575956797
46.99499752 10.19785918
49.01064758 2.414704575
55.01784114 3.327661251
61.01064758 16.85959677
63.02629764 7.518317386
73.01064758 10.82039155
75.02629764 4.000439543
85.01064758 3.901636292
86.98991214 3.876029973
103.0212123 2.913868894

Name: +ve in-silico MS/MS by CFM-ID for WZDNFKAFEYXBOQ-UHFFFAOYSA-N
ID: WZDNFKAFEYXBOQ-UHFFFAOYSA-N
Comment: Energy0
Num peaks: 6
71.04914126 5.17449698
81.0334912 7.752282256
86.0600403 1.671273265
98.0600403 10.44106519
99.04405588 37.30440357
116.070605 27.1875442

Name: +ve in-silico MS/MS by CFM-ID for WZDNFKAFEYXBOQ-UHFFFAOYSA-N
ID: WZDNFKAFEYXBOQ-UHFFFAOYSA-N
Comment: Energy1
Num peaks: 11
43.01784114 2.419293334
45.0334912 2.138595743
53.03857658 2.280806511
55.01784114 4.585120639
69.0334912 3.816482426
71.04914126 8.109976469
73.06479133 2.331863618
81.0334912 12.05884244
98.0600403 7.196978463
99.04405588 29.24307197
116.070605 6.050838538

Name: +ve in-silico MS/MS by CFM-ID for WZDNFKAFEYXBOQ-UHFFFAOYSA-N
ID: WZDNFKAFEYXBOQ-UHFFFAOYSA-N
Comment: Energy2
Num peaks: 22
25.00727645 3.611594865
27.02292652 5.481007724
29.00219107 1.929156245
29.03857658 2.322537143
39.02292652 3.938520112
41.00219107 3.358699775
41.03857658 9.959973426
43.01784114 5.167561074
43.05422664 5.299529756
45.0334912 2.177550212
53.00219107 1.848650404
53.03857658 3.057250548
55.01784114 6.137673385
55.05422664 3.313495905
56.04947561 1.627328479
57.0334912 4.283283413
58.02874017 2.582749216
69.0334912 2.057551468
70.02874017 3.358163428
71.04914126 4.650325273
72.04439023 3.165525375
81.0334912 1.498962973

Name: +ve in-silico MS/MS by CFM-ID for PRXJBFXZOCKLKX-UHFFFAOYSA-N
ID: PRXJBFXZOCKLKX-UHFFFAOYSA-N
Comment: Energy0
Num peaks: 8
77.00219107 2.266676332
79.01784114 7.2019458
96.04439023 5.91168677
97.02840582 3.394932967
121.0284058 6.140775156
138.0549549 5.543686139
139.0389705 26.59396205
156.0655196 24.62396923

Name: +ve in-silico MS/MS by CFM-ID for PRXJBFXZOCKLKX-UHFFFAOYSA-N
ID: PRXJBFXZOCKLKX-UHFFFAOYSA-N
Comment: Energy1
Num peaks: 20
43.05422664 1.735790979
50.00252542 1.395634832
51.02292652 1.762780513
53.00219107 2.208746989
54.03382555 2.8540287
55.01784114 5.992061879
68.0130901 6.070623014
72.04439023 6.642881308
77.00219107 1.804481131
79.01784114 8.377707597
93.0334912 1.500432538
94.02874017 1.763829204
95.04914126 2.283581982
96.04439023 1.468980411
97.02840582 8.053454855
111.0440559 2.692550211
121.0284058 5.992606144
138.0549549 2.847436285
139.0389705 12.01609839
156.0655196 2.88561808

Name: +ve in-silico MS/MS by CFM-ID for PRXJBFXZOCKLKX-UHFFFAOYSA-N
ID: PRXJBFXZOCKLKX-UHFFFAOYSA-N
Comment: Energy2
Num peaks: 22
27.02292652 1.714029817
39.02292652 5.817405569
41.00219107 2.105755596
43.01784114 1.912527719
49.00727645 3.054358411
51.02292652 2.363348219
53.03857658 5.579635309
54.03382555 1.332412535
55.01784114 1.832367533
65.00219107 2.513808886
67.01784114 3.550165772
67.05422664 2.899754708
68.0130901 3.258085783
69.0334912 9.253859679
70.02874017 2.530571193
72.04439023 1.518066015
77.00219107 1.713961691
79.01784114 1.451107585
94.02874017 2.696914928
95.04914126 1.444042754
96.04439023 2.326406861
97.02840582 19.72224317

Name: +ve in-silico MS/MS by CFM-ID for MCFCMEPCEDMEIY-UHFFFAOYSA-N
ID: MCFCMEPCEDMEIY-UHFFFAOYSA-N
Comment: Energy0
Num peaks: 6
25.00727645 0.6978770297
60.97426207 0.3783125966
65.0055622 0.5659306146
67.02121226 0.910643447
103.0212123 65.37584315
121.0317769 30.34462933

Name: +ve in-silico MS/MS by CFM-ID for MCFCMEPCEDMEIY-UHFFFAOYSA-N
ID: MCFCMEPCEDMEIY-UHFFFAOYSA-N
Comment: Energy1
Num peaks: 9
39.02292652 13.55047854
41.03857658 5.055477969
57.0334912 20.95558215
59.04914126 17.45061464
75.02629764 5.149996175
91.02121226 5.5265795
93.03686233 5.988191048
103.0212123 3.792336016
121.0317769 5.025833418

Name: +ve in-silico MS/MS by CFM-ID for MCFCMEPCEDMEIY-UHFFFAOYSA-N
ID: MCFCMEPCEDMEIY-UHFFFAOYSA-N
Comment: Energy2
Num peaks: 9
15.02292652 3.769602117
25.00727645 19.55494306
27.02292652 17.82711041
53.03857658 3.145085923
55.05422664 8.586771932
57.0334912 2.666422824
60.97426207 4.794668136
77.0055622 2.98401838
103.0212123 18.24559308

Name: +ve in-silico MS/MS by CFM-ID for WBQNWOJIICDXSR-UHFFFAOYSA-N
ID: WBQNWOJIICDXSR-UHFFFAOYSA-N
Comment: Energy0
Num peaks: 6
60.97426207 1.926125185
62.98991214 1.7189638
65.0055622 1.709814868
67.02121226 1.130269893
103.0212123 42.43797604
121.0317769 46.08152012

Name: +ve in-silico MS/MS by CFM-ID for WBQNWOJIICDXSR-UHFFFAOYSA-N
ID: WBQNWOJIICDXSR-UHFFFAOYSA-N
Comment: Energy1
Num peaks: 12
39.02292652 7.867650681
41.03857658 7.881558004
43.05422664 9.846581675
55.01784114 4.277607077
57.0334912 9.754693302
59.04914126 3.911716598
65.0055622 3.45104325
75.02629764 5.699665424
89.0055622 3.413497038
91.02121226 12.78173151
93.03686233 10.0217934
121.0317769 2.358972467

Name: +ve in-silico MS/MS by CFM-ID for WBQNWOJIICDXSR-UHFFFAOYSA-N
ID: WBQNWOJIICDXSR-UHFFFAOYSA-N
Comment: Energy2
Num peaks: 13
15.02292652 14.3434469
27.02292652 4.386157781
39.02292652 3.472767474
41.03857658 10.72523964
43.05422664 3.419198809
60.97426207 8.830900396
62.98991214 3.351022931
65.0055622 3.360990326
67.02121226 5.934026852
70.99499752 2.323367671
73.01064758 2.832549184
75.02629764 7.701230597
103.0212123 9.859286489

Name: +ve in-silico MS/MS by CFM-ID for XBTXTLKLSHACSS-UHFFFAOYSA-N
ID: XBTXTLKLSHACSS-UHFFFAOYSA-N
Comment: Energy0
Num peaks: 6
110.0600403 8.479899766
120.0443902 7.868850616
121.0284058 1.188498864
138.0549549 41.70052966
139.0389705 5.222484261
156.0655196 24.98747248

Name: +ve in-silico MS/MS by CFM-ID for XBTXTLKLSHACSS-UHFFFAOYSA-N
ID: XBTXTLKLSHACSS-UHFFFAOYSA-N
Comment: Energy1
Num peaks: 22
39.02292652 1.144978161
52.01817548 0.991767176
54.03382555 2.043818552
64.01817548 0.7403892868
66.03382555 3.592059312
68.04947561 1.619475258
84.00800472 1.260925901
94.06512568 5.772068041
95.01275576 0.8959347035
96.00800472 1.141209005
98.02365479 1.231848806
100.0393049 0.9863906333
108.0443902 0.8375278604
110.0236548 1.275722529
110.0600403 9.682568811
112.0393049 1.06138592
112.0756904 1.418879417
120.0443902 12.65508883
121.0284058 0.9928525324
138.0549549 24.56104782
139.0389705 1.718828087
156.0655196 4.820849899

Name: +ve in-silico MS/MS by CFM-ID for XBTXTLKLSHACSS-UHFFFAOYSA-N
ID: XBTXTLKLSHACSS-UHFFFAOYSA-N
Comment: Energy2
Num peaks: 31
25.00727645 2.729860448
39.02292652 8.539387715
40.01817548 1.82200416
41.00219107 3.410118192
41.03857658 2.992738641
42.03382555 1.749008905
45.0334912 1.365655696
49.00727645 1.847002648
51.02292652 3.238135232
52.01817548 2.480602326
53.00219107 0.9925283461
53.99744004 1.25243903
54.03382555 3.836058939
55.01784114 1.827340329
59.01275576 1.747179545
64.01817548 2.832406406
65.00219107 3.430510468
66.03382555 6.566929222
67.01784114 1.901331292
68.04947561 1.886026577
68.99710569 1.492160297
70.02874017 1.210310399
78.03382555 1.064323068
80.0130901 1.268848958
80.04947561 1.758315355
94.06512568 2.092724924
95.01275576 1.148396714
95.04914126 1.040382
110.0600403 1.1448935
120.0443902 1.164068517
138.0549549 1.266348379

Name: +ve in-silico MS/MS by CFM-ID for PUANAIYYEZIDDG-UHFFFAOYSA-N
ID: PUANAIYYEZIDDG-UHFFFAOYSA-N
Comment: Energy0
Num peaks: 6
41.03857658 3.408987161
48.04439023 4.87697654
69.0334912 23.26207304
86.0600403 23.781347
98.0600403 3.574654567
116.070605 28.13467013

Name: +ve in-silico MS/MS by CFM-ID for PUANAIYYEZIDDG-UHFFFAOYSA-N
ID: PUANAIYYEZIDDG-UHFFFAOYSA-N
Comment: Energy1
Num peaks: 8
41.03857658 4.054209149
48.04439023 23.98311784
51.02292652 4.382334801
68.04947561 4.339444895
69.0334912 24.47633128
86.0600403 12.49185117
98.0600403 4.25554624
116.070605 5.364152402

Name: +ve in-silico MS/MS by CFM-ID for PUANAIYYEZIDDG-UHFFFAOYSA-N
ID: PUANAIYYEZIDDG-UHFFFAOYSA-N
Comment: Energy2
Num peaks: 10
30.03382555 3.703670618
31.01784114 4.90426811
39.02292652 6.516803605
41.03857658 35.76707838
43.05422664 5.60155785
44.0130901 3.788421805
48.04439023 2.497437153
51.02292652 6.489807224
53.00219107 2.078600488
69.0334912 9.017868372

Name: +ve in-silico MS/MS by CFM-ID for DNTMQTKDNSEIFO-UHFFFAOYSA-N
ID: DNTMQTKDNSEIFO-UHFFFAOYSA-N
Comment: Energy0
Num peaks: 6
31.01784114 1.383015721
41.03857658 2.413456038
69.0334912 23.15921685
86.0600403 30.22027619
98.0600403 3.857890047
116.070605 32.93345661

Name: +ve in-silico MS/MS by CFM-ID for DNTMQTKDNSEIFO-UHFFFAOYSA-N
ID: DNTMQTKDNSEIFO-UHFFFAOYSA-N
Comment: Energy1
Num peaks: 6
41.03857658 20.24108012
43.05422664 6.532214939
48.04439023 4.435349158
69.0334912 31.75518948
86.0600403 13.89403477
116.070605 6.459298159

Name: +ve in-silico MS/MS by CFM-ID for DNTMQTKDNSEIFO-UHFFFAOYSA-N
ID: DNTMQTKDNSEIFO-UHFFFAOYSA-N
Comment: Energy2
Num peaks: 6
31.01784114 2.747578665
39.02292652 9.346251223
41.03857658 22.42519697
53.00219107 15.09239728
69.0334912 30.92626268
71.04914126 2.095350815

Name: +ve in-silico MS/MS by CFM-ID for AUCNMQYOQYTGPE-UHFFFAOYSA-N
ID: AUCNMQYOQYTGPE-UHFFFAOYSA-N
Comment: Energy0
Num peaks: 6
55.01784114 15.47689695
62.0600403 7.915454084
70.02874017 1.426932433
86.0600403 23.02298162
98.0600403 7.576740331
116.070605 35.07598653

Name: +ve in-silico MS/MS by CFM-ID for AUCNMQYOQYTGPE-UHFFFAOYSA-N
ID: AUCNMQYOQYTGPE-UHFFFAOYSA-N
Comment: Energy1
Num peaks: 9
27.02292652 3.537832768
30.03382555 5.096389621
55.01784114 17.10529325
62.0600403 11.82360828
68.04947561 3.090138233
70.02874017 2.887014952
86.0600403 28.15049374
98.0600403 4.396134962
116.070605 6.19982358

Name: +ve in-silico MS/MS by CFM-ID for AUCNMQYOQYTGPE-UHFFFAOYSA-N
ID: AUCNMQYOQYTGPE-UHFFFAOYSA-N
Comment: Energy2
Num peaks: 12
27.02292652 6.211604653
30.03382555 3.404741921
31.01784114 4.184954803
44.04947561 11.65487132
46.02874017 2.18153056
55.01784114 31.5291783
57.0334912 2.037593019
58.02874017 2.181111041
62.0600403 3.316529951
68.04947561 3.963982526
70.02874017 6.411227981
86.0600403 3.305097408

Name: +ve in-silico MS/MS by CFM-ID for ULYOZOPEFCQZHH-UHFFFAOYSA-N
ID: ULYOZOPEFCQZHH-UHFFFAOYSA-N
Comment: Energy0
Num peaks: 6
45.0334912 2.242705506
55.01784114 27.35483419
62.0600403 6.569109019
72.04439023 11.05175785
84.04439023 3.176627851
116.070605 40.00297364

Name: +ve in-silico MS/MS by CFM-ID for ULYOZOPEFCQZHH-UHFFFAOYSA-N
ID: ULYOZOPEFCQZHH-UHFFFAOYSA-N
Comment: Energy1
Num peaks: 8
27.02292652 4.097571832
45.0334912 5.774502318
46.02874017 3.527477129
55.01784114 26.48934256
62.0600403 21.63987666
72.04439023 6.414596433
84.04439023 8.894389742
116.070605 5.858581799

Name: +ve in-silico MS/MS by CFM-ID for ULYOZOPEFCQZHH-UHFFFAOYSA-N
ID: ULYOZOPEFCQZHH-UHFFFAOYSA-N
Comment: Energy2
Num peaks: 9
25.00727645 3.428827757
27.02292652 11.48098293
30.03382555 2.805583217
39.02292652 3.421784025
45.0334912 5.663223167
54.03382555 5.043321613
55.01784114 40.80654113
62.0600403 3.484748498
72.04439023 4.847766216

Name: +ve in-silico MS/MS by CFM-ID for OVUMVPPUAIBBKR-UHFFFAOYSA-N
ID: OVUMVPPUAIBBKR-UHFFFAOYSA-N
Comment: Energy0
Num peaks: 6
41.03857658 4.83996298
69.0334912 16.53765486
71.04914126 8.776159175
73.06479133 6.019676786
103.0212123 5.139164619
121.0317769 41.65630643

Name: +ve in-silico MS/MS by CFM-ID for OVUMVPPUAIBBKR-UHFFFAOYSA-N
ID: OVUMVPPUAIBBKR-UHFFFAOYSA-N
Comment: Energy1
Num peaks: 10
39.02292652 4.534717762
41.03857658 12.508443
43.05422664 6.245180127
57.0334912 3.895347106
59.04914126 3.974828681
62.98991214 3.106773087
65.0055622 3.774027053
89.0055622 17.90143504
91.02121226 21.16617899
93.03686233 2.937478347

Name: +ve in-silico MS/MS by CFM-ID for OVUMVPPUAIBBKR-UHFFFAOYSA-N
ID: OVUMVPPUAIBBKR-UHFFFAOYSA-N
Comment: Energy2
Num peaks: 16
15.02292652 5.373371422
25.00727645 3.460160893
27.02292652 4.8940072
29.03857658 1.995790117
31.01784114 2.429383991
39.02292652 9.346428488
41.03857658 20.23042529
43.05422664 7.211206497
60.97426207 5.399365831
62.98991214 3.060635126
69.0334912 3.217917975
71.04914126 2.334555205
73.06479133 2.199640032
74.98991214 4.975186909
77.0055622 3.267489423
93.00047682 1.988733931

Name: +ve in-silico MS/MS by CFM-ID for GAUOLZMDPTWNNX-UHFFFAOYSA-N
ID: GAUOLZMDPTWNNX-UHFFFAOYSA-N
Comment: Energy0
Num peaks: 6
60.97426207 1.059650346
77.0055622 6.658310121
89.0055622 2.30284628
103.0212123 7.790008255
105.0004768 1.345248336
121.0317769 74.72674952

Name: +ve in-silico MS/MS by CFM-ID for GAUOLZMDPTWNNX-UHFFFAOYSA-N
ID: GAUOLZMDPTWNNX-UHFFFAOYSA-N
Comment: Energy1
Num peaks: 7
43.01784114 3.289885927
45.0334912 3.049016858
74.98991214 5.417006604
77.0055622 29.85228015
91.02121226 8.667257972
103.0212123 9.484302317
121.0317769 23.04261586

Name: +ve in-silico MS/MS by CFM-ID for GAUOLZMDPTWNNX-UHFFFAOYSA-N
ID: GAUOLZMDPTWNNX-UHFFFAOYSA-N
Comment: Energy2
Num peaks: 13
15.02292652 8.937862081
25.00727645 3.406355496
27.02292652 4.690855777
29.03857658 3.310455191
45.0334912 1.902063904
57.0334912 4.146582338
58.99499752 18.95832864
60.97426207 7.155927358
61.01064758 3.480785808
70.99499752 2.115663898
77.0055622 12.31024356
85.01064758 3.351937743
103.0212123 7.053942946

Name: +ve in-silico MS/MS by CFM-ID for TZBAXWOIPCEUAF-UHFFFAOYSA-N
ID: TZBAXWOIPCEUAF-UHFFFAOYSA-N
Comment: Energy0
Num peaks: 9
57.0334912 2.690424772
69.0334912 2.54060108
81.0334912 2.574279581
109.0284058 2.057769525
111.0440559 8.626705358
121.0284058 3.525129323
138.0549549 5.885448198
139.0389705 24.61874502
156.0655196 28.47674183

Name: +ve in-silico MS/MS by CFM-ID for TZBAXWOIPCEUAF-UHFFFAOYSA-N
ID: TZBAXWOIPCEUAF-UHFFFAOYSA-N
Comment: Energy1
Num peaks: 18
53.00219107 3.204394406
55.01784114 2.247030475
69.0334912 6.46573464
79.01784114 2.171267229
80.99710569 1.697446651
81.0334912 10.53558802
83.01275576 1.416558216
83.04914126 4.657438625
86.02365479 1.704556595
98.02365479 3.678592781
107.0127558 1.179067776
109.0284058 2.214117384
111.0440559 5.044626997
113.0597059 1.063727662
121.0284058 7.15050074
138.0549549 4.502622625
139.0389705 15.4137419
156.0655196 6.147505315

Name: +ve in-silico MS/MS by CFM-ID for TZBAXWOIPCEUAF-UHFFFAOYSA-N
ID: TZBAXWOIPCEUAF-UHFFFAOYSA-N
Comment: Energy2
Num peaks: 23
39.02292652 8.219751574
41.03857658 2.491025888
44.0130901 2.768248787
49.00727645 1.384017399
51.02292652 3.190307493
53.00219107 4.59780184
53.03857658 5.915975681
55.01784114 7.858749606
57.0334912 2.178027938
65.03857658 1.786076288
67.05422664 1.702242094
68.0130901 2.2963596
69.0334912 9.849124714
79.01784114 1.384024819
81.0334912 8.669466501
82.02874017 1.240624604
83.04914126 2.950844393
86.02365479 2.747659037
93.0334912 2.256778453
95.04914126 2.377963781
98.02365479 1.665962773
108.0443902 1.64320414
111.0440559 1.547832798

Name: +ve in-silico MS/MS by CFM-ID for HTEXOEMPGABQHS-UHFFFAOYSA-N
ID: HTEXOEMPGABQHS-UHFFFAOYSA-N
Comment: Energy0
Num peaks: 6
34.99499752 1.466449984
43.05422664 3.125470822
60.97426207 1.401384652
61.06479133 58.37667161
78.98482676 6.712325568
121.0317769 24.74239536

Name: +ve in-silico MS/MS by CFM-ID for HTEXOEMPGABQHS-UHFFFAOYSA-N
ID: HTEXOEMPGABQHS-UHFFFAOYSA-N
Comment: Energy1
Num peaks: 6
19.01784114 1.796563461
43.05422664 4.980715447
60.97426207 9.966981187
61.06479133 13.948673
78.98482676 56.84880089
121.0317769 4.917625377

Name: +ve in-silico MS/MS by CFM-ID for HTEXOEMPGABQHS-UHFFFAOYSA-N
ID: HTEXOEMPGABQHS-UHFFFAOYSA-N
Comment: Energy2
Num peaks: 6
41.03857658 4.7457284
43.05422664 53.17061782
45.0334912 4.567435376
59.04914126 3.241550468
60.97426207 3.661473059
61.06479133 21.42894142

Name: +ve in-silico MS/MS by CFM-ID for XOLXRRIMIBZDFT-UHFFFAOYSA-N
ID: XOLXRRIMIBZDFT-UHFFFAOYSA-N
Comment: Energy0
Num peaks: 6
124.0393049 1.628585339
126.0549549 1.089578114
128.0342195 0.746101872
130.0498695 0.6286924891
138.0549549 0.7147135419
156.0655196 89.21167942

Name: +ve in-silico MS/MS by CFM-ID for XOLXRRIMIBZDFT-UHFFFAOYSA-N
ID: XOLXRRIMIBZDFT-UHFFFAOYSA-N
Comment: Energy1
Num peaks: 7
97.02840582 1.376831641
124.0393049 4.804941058
126.0549549 2.592077144
128.070605 2.130500606
138.0549549 3.382574332
140.0342195 1.732782067
156.0655196 65.21937821

Name: +ve in-silico MS/MS by CFM-ID for XOLXRRIMIBZDFT-UHFFFAOYSA-N
ID: XOLXRRIMIBZDFT-UHFFFAOYSA-N
Comment: Energy2
Num peaks: 17
15.02292652 1.340056464
30.03382555 1.545142077
39.02292652 1.478057211
40.01817548 1.367490112
42.03382555 4.498767833
44.04947561 1.933169235
47.04914126 1.642276742
52.01817548 2.195191942
54.03382555 17.80728703
56.0130901 1.171735729
56.04947561 10.41232524
66.03382555 2.283101138
68.04947561 4.335649418
69.0334912 15.54711716
82.02874017 5.477456318
84.04439023 5.400398004
98.0600403 1.569840784

Name: +ve in-silico MS/MS by CFM-ID for UYIJYBZKCSPCHP-UHFFFAOYSA-N
ID: UYIJYBZKCSPCHP-UHFFFAOYSA-N
Comment: Energy0
Num peaks: 6
105.0334912 2.488005294
110.0600403 12.92418317
123.0440559 14.67565205
125.0597059 1.794430716
138.0549549 14.15398546
156.0655196 44.14400914

Name: +ve in-silico MS/MS by CFM-ID for UYIJYBZKCSPCHP-UHFFFAOYSA-N
ID: UYIJYBZKCSPCHP-UHFFFAOYSA-N
Comment: Energy1
Num peaks: 15
39.02292652 1.880893412
51.02292652 2.643983653
70.02874017 1.760996518
79.05422664 4.128878938
82.02874017 2.095738545
94.06512568 1.892105962
105.0334912 4.050020243
107.0491413 2.951094142
110.0600403 17.38925336
112.0756904 4.75214456
120.0443902 2.445089183
123.0440559 9.502418785
125.0597059 1.468220165
138.0549549 12.91667476
156.0655196 11.00820112

Name: +ve in-silico MS/MS by CFM-ID for UYIJYBZKCSPCHP-UHFFFAOYSA-N
ID: UYIJYBZKCSPCHP-UHFFFAOYSA-N
Comment: Energy2
Num peaks: 26
25.00727645 0.8028085798
39.02292652 12.70046667
41.03857658 1.448266889
49.00727645 6.140598762
51.02292652 14.67722512
53.03857658 2.345719284
53.99744004 3.831702637
56.0130901 1.434622905
63.02292652 2.239737649
65.03857658 7.111597351
67.05422664 2.096333714
68.0130901 0.9666946364
70.02874017 3.737097325
72.04439023 0.7732960455
79.05422664 2.070165059
80.0130901 5.024604137
82.02874017 1.661987881
84.04439023 2.400221689
94.06512568 0.9940755123
96.04439023 2.235808879
105.0334912 0.7509741078
108.0443902 0.7444358225
110.0600403 2.129851604
112.0393049 0.7057067922
123.0440559 0.7448793714
138.0549549 0.8166963319

Name: +ve in-silico MS/MS by CFM-ID for JYNOIPADMBBYFK-UHFFFAOYSA-N
ID: JYNOIPADMBBYFK-UHFFFAOYSA-N
Comment: Energy0
Num peaks: 6
105.0334912 2.481536162
110.0600403 12.96768724
123.0440559 14.63785668
125.0597059 1.827440188
138.0549549 14.16791938
156.0655196 44.05702425

Name: +ve in-silico MS/MS by CFM-ID for JYNOIPADMBBYFK-UHFFFAOYSA-N
ID: JYNOIPADMBBYFK-UHFFFAOYSA-N
Comment: Energy1
Num peaks: 14
39.02292652 1.622915326
53.03857658 2.378530972
79.05422664 4.206596416
84.04439023 1.805866157
94.06512568 1.9456627
105.0334912 4.22282606
107.0491413 3.123582692
110.0600403 18.55818473
112.0756904 4.923325447
120.0443902 2.466706851
123.0440559 9.873311655
125.0597059 1.597218533
138.0549549 13.23052816
156.0655196 11.34382995

Name: +ve in-silico MS/MS by CFM-ID for JYNOIPADMBBYFK-UHFFFAOYSA-N
ID: JYNOIPADMBBYFK-UHFFFAOYSA-N
Comment: Energy2
Num peaks: 28
25.00727645 0.894560899
39.02292652 5.37934884
41.03857658 3.97445849
49.00727645 1.973927659
51.02292652 8.057401945
53.03857658 12.50290584
53.99744004 3.812687158
55.05422664 1.059211492
56.0130901 1.72267633
63.02292652 1.350183921
64.01817548 0.9907365561
65.03857658 11.5010043
67.05422664 2.110175565
68.0130901 3.12301216
70.02874017 2.138753232
79.05422664 2.018428661
80.0130901 2.24182016
82.02874017 2.972707381
83.01275576 0.8997832927
84.04439023 2.000590444
94.02874017 1.299876065
94.06512568 0.9524104346
95.01275576 1.129237234
96.04439023 1.955242217
105.0334912 0.8275696109
110.0600403 2.100717745
123.0440559 0.8543321247
138.0549549 0.9196126936

Name: +ve in-silico MS/MS by CFM-ID for ICDZSJUQYDGMOM-UHFFFAOYSA-N
ID: ICDZSJUQYDGMOM-UHFFFAOYSA-N
Comment: Energy0
Num peaks: 6
105.0334912 2.472424023
110.0600403 12.8431788
123.0440559 14.56359258
125.0597059 1.7743166
138.0549549 14.02320822
156.0655196 43.72936765

Name: +ve in-silico MS/MS by CFM-ID for ICDZSJUQYDGMOM-UHFFFAOYSA-N
ID: ICDZSJUQYDGMOM-UHFFFAOYSA-N
Comment: Energy1
Num peaks: 16
41.03857658 1.402569601
51.02292652 1.820396215
68.0130901 1.360590654
70.02874017 1.53532811
79.05422664 4.106733565
82.02874017 2.209104231
94.06512568 1.905893425
105.0334912 4.102515595
107.0491413 2.96291629
110.0600403 17.21558122
112.0756904 4.786716851
120.0443902 2.466266601
123.0440559 9.605072647
125.0597059 1.4595731
138.0549549 13.02317898
156.0655196 11.08066863

Name: +ve in-silico MS/MS by CFM-ID for ICDZSJUQYDGMOM-UHFFFAOYSA-N
ID: ICDZSJUQYDGMOM-UHFFFAOYSA-N
Comment: Energy2
Num peaks: 30
25.00727645 1.307305786
39.02292652 8.255140651
41.03857658 1.948509898
49.00727645 4.882309544
51.02292652 5.403782972
53.03857658 11.64117467
53.99744004 1.5778011
55.05422664 1.045859103
56.0130901 1.57285311
63.02292652 1.215213085
65.03857658 10.58220953
66.03382555 0.8723211125
67.05422664 1.918897611
68.0130901 2.062470507
68.04947561 0.7712409968
70.02874017 1.857881119
79.05422664 2.045984751
80.0130901 5.120073965
82.02874017 3.530512113
84.04439023 1.264272013
94.02874017 1.560931528
94.06512568 0.9842226533
96.04439023 1.56784976
97.02840582 1.070908755
98.02365479 0.9078383653
105.0334912 0.8169994713
110.0600403 1.923322311
120.0443902 0.7173572073
123.0440559 0.8262115843
138.0549549 0.9128326639

Name: +ve in-silico MS/MS by CFM-ID for KACIABQWTKOKIS-UHFFFAOYSA-N
ID: KACIABQWTKOKIS-UHFFFAOYSA-N
Comment: Energy0
Num peaks: 6
70.06512568 2.805570492
72.08077574 1.623001782
81.0334912 1.604024862
98.0600403 1.81592552
99.04405588 35.79493235
116.070605 40.56838409

Name: +ve in-silico MS/MS by CFM-ID for KACIABQWTKOKIS-UHFFFAOYSA-N
ID: KACIABQWTKOKIS-UHFFFAOYSA-N
Comment: Energy1
Num peaks: 11
39.02292652 4.725684064
41.03857658 7.106304436
51.02292652 3.150615059
53.03857658 4.20140484
54.03382555 1.803535262
55.05422664 3.284585642
56.04947561 2.370377274
81.0334912 3.158062489
98.0600403 2.236270335
99.04405588 37.60738953
116.070605 12.04471673

Name: +ve in-silico MS/MS by CFM-ID for KACIABQWTKOKIS-UHFFFAOYSA-N
ID: KACIABQWTKOKIS-UHFFFAOYSA-N
Comment: Energy2
Num peaks: 17
27.02292652 4.112186963
29.03857658 2.226633305
39.02292652 3.238757712
40.01817548 3.764278025
41.03857658 12.81615823
42.03382555 5.490015716
44.04947561 4.758669967
46.06512568 12.56839104
51.02292652 2.05939059
53.03857658 2.498297508
55.05422664 7.603664871
56.04947561 3.977658031
58.06512568 2.048027353
69.0334912 3.548495659
70.06512568 1.977159229
81.0334912 3.661835446
99.04405588 4.623086217

Name: +ve in-silico MS/MS by CFM-ID for XDRPSTCZLGTRAV-UHFFFAOYSA-N
ID: XDRPSTCZLGTRAV-UHFFFAOYSA-N
Comment: Energy0
Num peaks: 6
25.00727645 0.002087398599
49.00727645 0.0008414919052
51.02292652 0.001307466657
53.00219107 0.0003381435654
95.01275576 0.20026353
121.0284058 99.79484743

Name: +ve in-silico MS/MS by CFM-ID for XDRPSTCZLGTRAV-UHFFFAOYSA-N
ID: XDRPSTCZLGTRAV-UHFFFAOYSA-N
Comment: Energy1
Num peaks: 6
25.00727645 0.02115780165
43.01784114 0.01666241918
51.02292652 0.03764587016
67.01784114 0.05368009726
95.01275576 0.9412525025
121.0284058 98.90743182

Name: +ve in-silico MS/MS by CFM-ID for XDRPSTCZLGTRAV-UHFFFAOYSA-N
ID: XDRPSTCZLGTRAV-UHFFFAOYSA-N
Comment: Energy2
Num peaks: 6
49.00727645 1.376214748
51.02292652 3.977109479
53.00219107 0.9618446027
67.01784114 1.149394716
95.01275576 11.895594
121.0284058 79.40142073

Name: +ve in-silico MS/MS by CFM-ID for PWXJULSLLONQHY-UHFFFAOYSA-N
ID: PWXJULSLLONQHY-UHFFFAOYSA-N
Comment: Energy0
Num peaks: 6
19.01784114 0.2626729458
44.99710569 6.255959945
67.05422664 0.268374223
94.06512568 46.28900424
120.0443902 10.40611457
138.0549549 35.96036791

Name: +ve in-silico MS/MS by CFM-ID for PWXJULSLLONQHY-UHFFFAOYSA-N
ID: PWXJULSLLONQHY-UHFFFAOYSA-N
Comment: Energy1
Num peaks: 6
44.99710569 1.402297529
67.05422664 0.6615091601
94.06512568 41.51148422
110.0236548 0.5046575364
120.0443902 33.3883469
138.0549549 18.49933575

Name: +ve in-silico MS/MS by CFM-ID for PWXJULSLLONQHY-UHFFFAOYSA-N
ID: PWXJULSLLONQHY-UHFFFAOYSA-N
Comment: Energy2
Num peaks: 6
44.99710569 15.97755938
63.02292652 7.171821631
65.03857658 12.4033698
67.05422664 21.119629
94.06512568 20.77379415
120.0443902 6.337499997

Name: +ve in-silico MS/MS by CFM-ID for OVIZSQRQYWEGON-UHFFFAOYSA-N
ID: OVIZSQRQYWEGON-UHFFFAOYSA-N
Comment: Energy0
Num peaks: 6
55.05422664 1.063392749
57.06987671 3.795633572
59.08552677 1.441791477
120.0477614 2.075358529
121.0317769 10.28764167
138.058326 74.89717257

Name: +ve in-silico MS/MS by CFM-ID for OVIZSQRQYWEGON-UHFFFAOYSA-N
ID: OVIZSQRQYWEGON-UHFFFAOYSA-N
Comment: Energy1
Num peaks: 6
55.05422664 9.509096628
57.06987671 33.97462801
93.99572579 5.741332482
96.01137585 8.299538778
121.0317769 6.192945402
138.058326 18.76496211

Name: +ve in-silico MS/MS by CFM-ID for OVIZSQRQYWEGON-UHFFFAOYSA-N
ID: OVIZSQRQYWEGON-UHFFFAOYSA-N
Comment: Energy2
Num peaks: 9
27.02292652 2.760990537
29.03857658 4.043994666
39.02292652 7.445954849
41.03857658 10.34811691
43.05422664 10.80151819
53.03857658 8.460733471
55.05422664 8.542300808
57.06987671 19.23507461
59.08552677 10.96229422

Name: +ve in-silico MS/MS by CFM-ID for SOWWVOYATZCGMM-UHFFFAOYSA-N
ID: SOWWVOYATZCGMM-UHFFFAOYSA-N
Comment: Energy0
Num peaks: 6
112.0393049 3.285492262
114.0549549 2.286031025
126.0549549 5.676839583
128.070605 6.37781541
138.0549549 18.03121064
156.0655196 54.06884793

Name: +ve in-silico MS/MS by CFM-ID for SOWWVOYATZCGMM-UHFFFAOYSA-N
ID: SOWWVOYATZCGMM-UHFFFAOYSA-N
Comment: Energy1
Num peaks: 13
43.01784114 4.497383621
45.0334912 2.50225763
83.04914126 2.382734989
85.06479133 3.49070811
111.0440559 3.122503886
112.0393049 6.193156042
114.0549549 2.442946123
120.0443902 1.635144057
124.0393049 1.399032674
126.0549549 7.060936479
128.070605 9.207844591
138.0549549 16.77908378
156.0655196 20.68281628

Name: +ve in-silico MS/MS by CFM-ID for SOWWVOYATZCGMM-UHFFFAOYSA-N
ID: SOWWVOYATZCGMM-UHFFFAOYSA-N
Comment: Energy2
Num peaks: 31
25.00727645 1.659224098
27.02292652 1.577483591
29.00219107 1.252894972
39.02292652 5.258635984
41.00219107 1.456817482
41.03857658 5.117207309
43.01784114 2.043200595
43.05422664 2.31500464
51.02292652 1.193100744
53.03857658 1.457062195
55.01784114 3.404198367
55.05422664 3.292806258
58.02874017 9.4597413
65.00219107 1.172885901
67.01784114 2.301316524
67.05422664 2.179356146
69.0334912 4.877285839
70.02874017 1.517248941
82.02874017 1.533117605
83.04914126 2.048429418
84.00800472 4.355185848
84.04439023 2.727967848
85.06479133 2.182275659
86.02365479 2.550591176
96.04439023 1.926380376
98.0600403 1.64275194
110.0600403 1.43160186
112.0393049 3.455984034
114.0549549 1.243212007
126.0549549 2.236919149
138.0549549 1.709920533

Name: +ve in-silico MS/MS by CFM-ID for IQWFBBSPUCJTGV-UHFFFAOYSA-N
ID: IQWFBBSPUCJTGV-UHFFFAOYSA-N
Comment: Energy0
Num peaks: 6
80.04947561 3.104790876
81.0334912 2.476622984
84.04439023 2.58314733
98.0600403 18.65526075
99.04405588 5.069436537
116.070605 63.49690796

Name: +ve in-silico MS/MS by CFM-ID for IQWFBBSPUCJTGV-UHFFFAOYSA-N
ID: IQWFBBSPUCJTGV-UHFFFAOYSA-N
Comment: Energy1
Num peaks: 11
26.00252542 6.490079981
29.03857658 6.065195841
31.05422664 3.347498005
67.01784114 3.116877356
71.04914126 3.535415293
80.04947561 6.337976379
81.0334912 4.83268292
85.02840582 3.15457989
98.0600403 19.68596209
99.04405588 9.688602966
116.070605 16.64497191

Name: +ve in-silico MS/MS by CFM-ID for IQWFBBSPUCJTGV-UHFFFAOYSA-N
ID: IQWFBBSPUCJTGV-UHFFFAOYSA-N
Comment: Energy2
Num peaks: 11
26.00252542 8.662945612
66.03382555 12.30806346
68.04947561 4.887370201
69.0334912 2.259712801
70.06512568 2.109520559
71.04914126 4.866877434
80.04947561 22.15655077
81.0334912 6.856605171
82.02874017 3.647948965
84.04439023 3.293596311
98.0600403 10.80822214

Name: +ve in-silico MS/MS by CFM-ID for XYRLNGWZBSIIJE-UHFFFAOYSA-N
ID: XYRLNGWZBSIIJE-UHFFFAOYSA-N
Comment: Energy0
Num peaks: 6
110.0600403 13.49590672
115.0389705 3.104777068
120.0443902 3.974942191
126.0549549 1.967678451
138.0549549 26.71567689
156.0655196 31.9508082

Name: +ve in-silico MS/MS by CFM-ID for XYRLNGWZBSIIJE-UHFFFAOYSA-N
ID: XYRLNGWZBSIIJE-UHFFFAOYSA-N
Comment: Energy1
Num peaks: 16
25.00727645 2.145601847
42.03382555 6.71124836
57.0334912 2.893916696
66.03382555 1.812179328
69.0334912 3.987600189
80.04947561 2.696711797
92.04947561 5.751179041
94.06512568 2.909096039
108.0443902 1.207670958
110.0600403 22.02411812
112.0756904 0.9635324371
115.0389705 1.270381579
120.0443902 3.307996934
126.0549549 2.089904065
138.0549549 12.1152801
156.0655196 8.7653579

Name: +ve in-silico MS/MS by CFM-ID for XYRLNGWZBSIIJE-UHFFFAOYSA-N
ID: XYRLNGWZBSIIJE-UHFFFAOYSA-N
Comment: Energy2
Num peaks: 26
15.02292652 1.120949725
25.00727645 7.535116215
27.02292652 1.805911983
29.00219107 1.030555151
39.02292652 1.6558549
40.01817548 1.361789886
41.00219107 2.584993323
41.03857658 1.641845511
42.03382555 8.806873448
43.01784114 6.078263227
45.0334912 1.580806836
52.01817548 4.902942038
53.00219107 2.028162856
54.03382555 2.445491032
55.01784114 1.349269412
57.0334912 2.5292923
66.03382555 5.196445102
68.04947561 1.013705401
69.0334912 10.73726064
71.04914126 0.9974605571
80.04947561 7.081913344
82.06512568 1.018126447
85.02840582 1.071667397
94.06512568 1.637855074
97.02840582 1.113576193
110.0600403 1.918272088

Name: +ve in-silico MS/MS by CFM-ID for UKVVXALGBMOHKE-UHFFFAOYSA-N
ID: UKVVXALGBMOHKE-UHFFFAOYSA-N
Comment: Energy0
Num peaks: 7
39.02292652 4.316043794
43.01784114 3.408050262
68.04947561 3.50733328
110.0600403 13.67254767
114.0549549 11.72716381
138.0549549 7.485866849
156.0655196 36.85162948

Name: +ve in-silico MS/MS by CFM-ID for UKVVXALGBMOHKE-UHFFFAOYSA-N
ID: UKVVXALGBMOHKE-UHFFFAOYSA-N
Comment: Energy1
Num peaks: 11
39.02292652 5.770168019
43.01784114 3.017924563
51.02292652 3.317988118
60.04439023 3.261816919
66.03382555 7.02448581
68.04947561 20.46858364
97.02840582 2.475878118
110.0600403 15.82263999
114.0549549 7.676818028
138.0549549 4.133468822
156.0655196 8.464648398

Name: +ve in-silico MS/MS by CFM-ID for UKVVXALGBMOHKE-UHFFFAOYSA-N
ID: UKVVXALGBMOHKE-UHFFFAOYSA-N
Comment: Energy2
Num peaks: 10
15.02292652 2.321286764
25.00727645 3.443033259
39.02292652 27.13212875
41.03857658 7.410361388
43.01784114 8.117258177
51.02292652 11.15133251
60.04439023 3.003185513
66.03382555 6.161814802
68.04947561 10.15518778
97.02840582 1.858528028

Name: +ve in-silico MS/MS by CFM-ID for GHJXEUPYPWVSED-UHFFFAOYSA-N
ID: GHJXEUPYPWVSED-UHFFFAOYSA-N
Comment: Energy0
Num peaks: 11
66.03382555 2.370798018
74.02365479 2.667088328
92.04947561 7.581985119
93.0334912 1.863063331
94.06512568 3.609765553
110.0600403 18.06224104
120.0443902 2.935386144
121.0284058 4.607300715
138.0549549 15.23711695
139.0389705 5.177393606
156.0655196 17.37644481

Name: +ve in-silico MS/MS by CFM-ID for GHJXEUPYPWVSED-UHFFFAOYSA-N
ID: GHJXEUPYPWVSED-UHFFFAOYSA-N
Comment: Energy1
Num peaks: 14
50.00252542 1.50770675
54.03382555 1.786177021
63.02292652 1.418918559
66.03382555 1.505177788
81.0334912 2.542540243
92.04947561 22.64744141
93.0334912 9.352015505
94.06512568 5.003520665
96.00800472 1.49523254
110.0600403 23.01598006
121.0284058 2.476165827
138.0549549 4.252592003
139.0389705 1.360886526
156.0655196 2.870198241

Name: +ve in-silico MS/MS by CFM-ID for GHJXEUPYPWVSED-UHFFFAOYSA-N
ID: GHJXEUPYPWVSED-UHFFFAOYSA-N
Comment: Energy2
Num peaks: 25
28.01817548 2.487511884
39.02292652 4.317371466
40.01817548 3.447119588
49.00727645 2.07393154
50.00252542 3.115440427
51.02292652 4.171247741
52.01817548 3.82274072
54.03382555 5.181707499
63.02292652 4.825004078
65.03857658 2.633084447
66.03382555 10.28316158
67.01784114 2.51116319
67.05422664 1.740980551
68.04947561 2.018026051
69.0334912 2.886022373
74.02365479 1.881383535
81.0334912 2.713209889
90.03382555 1.401843146
92.04947561 5.437392152
93.0334912 2.059285446
94.02874017 1.77390445
94.06512568 4.974376856
96.00800472 1.43677545
98.02365479 1.536000616
110.0600403 1.905221469

Name: +ve in-silico MS/MS by CFM-ID for RUOHKYSNSUAYPB-UHFFFAOYSA-N
ID: RUOHKYSNSUAYPB-UHFFFAOYSA-N
Comment: Energy0
Num peaks: 14
43.01784114 1.583396092
68.04947561 1.808363412
74.02365479 3.77910157
80.04947561 2.730486157
81.0334912 3.449871021
92.04947561 4.300211795
93.0334912 1.673983909
94.06512568 1.938780081
110.0600403 27.06356909
112.0393049 2.652307249
112.0756904 1.779654737
138.0549549 8.434569327
139.0389705 1.653868422
156.0655196 18.05025456

Name: +ve in-silico MS/MS by CFM-ID for RUOHKYSNSUAYPB-UHFFFAOYSA-N
ID: RUOHKYSNSUAYPB-UHFFFAOYSA-N
Comment: Energy1
Num peaks: 15
41.00219107 1.784631972
55.01784114 1.535164877
63.02292652 1.71025426
68.04947561 3.08072476
79.01784114 6.926616054
80.04947561 2.644842946
81.0334912 7.88272991
83.04914126 2.480933107
92.04947561 10.29280449
93.0334912 6.44598471
94.06512568 2.378390141
110.0600403 28.26344724
112.0756904 1.376404154
138.0549549 2.238224129
156.0655196 2.237729372

Name: +ve in-silico MS/MS by CFM-ID for RUOHKYSNSUAYPB-UHFFFAOYSA-N
ID: RUOHKYSNSUAYPB-UHFFFAOYSA-N
Comment: Energy2
Num peaks: 26
25.00727645 1.850616512
28.01817548 2.019787949
39.02292652 4.343067585
41.00219107 2.884804546
43.01784114 2.315359915
49.00727645 1.828681294
51.02292652 2.553214064
52.01817548 1.556202258
53.00219107 2.400053204
53.03857658 5.153644727
54.03382555 10.20679162
55.01784114 2.948028415
56.04947561 1.398415732
63.02292652 2.049688907
66.03382555 2.48161272
68.04947561 10.424966
74.02365479 1.737153397
79.01784114 2.096181975
80.04947561 9.14262907
81.0334912 2.689936314
93.0334912 1.766568888
94.02874017 1.414829275
94.06512568 1.235221838
96.00800472 1.898882316
110.0600403 1.225835519
112.0393049 1.437794978

Name: +ve in-silico MS/MS by CFM-ID for PPEAHJGHFHLYMZ-UHFFFAOYSA-N
ID: PPEAHJGHFHLYMZ-UHFFFAOYSA-N
Comment: Energy0
Num peaks: 13
67.01784114 1.672378365
79.01784114 1.884474984
88.03930485 1.996011432
92.04947561 1.721443125
107.0127558 3.975592338
109.0284058 1.410326613
110.0600403 12.13607214
112.0393049 1.490468845
120.0443902 1.994719797
125.0233204 7.850539875
126.0549549 2.584310591
138.0549549 13.04366921
156.0655196 29.64180057

Name: +ve in-silico MS/MS by CFM-ID for PPEAHJGHFHLYMZ-UHFFFAOYSA-N
ID: PPEAHJGHFHLYMZ-UHFFFAOYSA-N
Comment: Energy1
Num peaks: 20
42.03382555 1.169836895
55.01784114 1.960474045
65.00219107 1.84354607
67.01784114 2.510257131
68.04947561 2.178609065
69.0334912 1.067740262
79.01784114 4.650467337
80.04947561 2.216067016
81.0334912 1.575620605
92.04947561 6.955782959
94.06512568 3.0754489
107.0127558 1.060079603
110.0600403 24.52547623
112.0393049 2.056389526
112.0756904 1.183681495
120.0443902 1.450171884
125.0233204 1.56753631
126.0549549 1.170824934
138.0549549 8.408154916
156.0655196 9.636168992

Name: +ve in-silico MS/MS by CFM-ID for PPEAHJGHFHLYMZ-UHFFFAOYSA-N
ID: PPEAHJGHFHLYMZ-UHFFFAOYSA-N
Comment: Energy2
Num peaks: 29
15.02292652 1.070899123
25.00727645 2.48596315
39.02292652 4.979745981
41.00219107 1.715372594
42.03382555 5.28621968
43.01784114 1.60092515
49.00727645 1.471448031
53.00219107 3.163044265
54.03382555 4.502628727
55.01784114 5.527540356
65.00219107 1.911839208
66.03382555 2.550086959
67.01784114 1.933499578
68.04947561 6.575447439
79.01784114 5.255202067
80.04947561 11.54648999
81.0334912 1.314491449
82.06512568 1.228946588
83.01275576 3.115422217
86.02365479 1.189873567
88.03930485 0.9607227194
92.04947561 1.07513219
94.02874017 2.024429931
94.06512568 1.462328603
95.01275576 0.9505645304
96.04439023 1.234214929
109.0284058 0.8786156211
110.0600403 1.684196828
112.0393049 1.406322831

Name: +ve in-silico MS/MS by CFM-ID for LABSPYWTYWJRGT-UHFFFAOYSA-N
ID: LABSPYWTYWJRGT-UHFFFAOYSA-N
Comment: Energy0
Num peaks: 13
80.04947561 2.477121822
81.0334912 7.396558722
92.04947561 3.482069088
93.0334912 2.373443456
94.06512568 1.565569953
110.0600403 21.9329345
112.0393049 2.450942496
114.0549549 1.956549518
121.0284058 3.696676446
126.0549549 1.783628046
138.0549549 8.5269711
139.0389705 5.692958501
156.0655196 17.96730538

Name: +ve in-silico MS/MS by CFM-ID for LABSPYWTYWJRGT-UHFFFAOYSA-N
ID: LABSPYWTYWJRGT-UHFFFAOYSA-N
Comment: Energy1
Num peaks: 16
41.00219107 1.684037087
64.01817548 2.085207061
65.00219107 2.297244635
66.03382555 1.559503871
68.04947561 3.668624658
80.04947561 2.280062359
81.0334912 4.437139367
83.04914126 1.932106109
92.04947561 9.522706347
93.0334912 12.21809645
94.06512568 2.571703682
110.0600403 28.00177912
121.0284058 1.663473892
138.0549549 2.841780429
139.0389705 1.497259175
156.0655196 2.944629547

Name: +ve in-silico MS/MS by CFM-ID for LABSPYWTYWJRGT-UHFFFAOYSA-N
ID: LABSPYWTYWJRGT-UHFFFAOYSA-N
Comment: Energy2
Num peaks: 19
39.02292652 13.66750943
40.01817548 1.398989971
41.03857658 2.614406
49.00727645 1.411539011
51.02292652 1.291650807
55.05422664 1.979282174
64.01817548 2.133019248
65.00219107 6.539090648
65.03857658 2.282002433
66.03382555 5.784054791
67.01784114 3.890288569
67.05422664 2.615575067
68.04947561 9.539094238
69.0334912 2.961147768
80.04947561 8.093243751
81.0334912 9.904724577
82.06512568 1.275803395
83.04914126 1.67701458
94.02874017 1.525787355

Name: +ve in-silico MS/MS by CFM-ID for FORJZZOCHKVROF-UHFFFAOYSA-N
ID: FORJZZOCHKVROF-UHFFFAOYSA-N
Comment: Energy0
Num peaks: 13
67.01784114 2.75466828
86.02365479 1.516467701
88.03930485 3.511534182
96.04439023 4.572599749
106.0287402 1.867760154
112.0393049 1.620443015
121.0284058 2.218638108
124.0393049 10.91099208
126.0549549 3.265808402
128.070605 1.951829755
138.0549549 9.165215628
139.0389705 9.64478127
156.0655196 28.23491526

Name: +ve in-silico MS/MS by CFM-ID for FORJZZOCHKVROF-UHFFFAOYSA-N
ID: FORJZZOCHKVROF-UHFFFAOYSA-N
Comment: Energy1
Num peaks: 21
49.00727645 1.148484097
54.03382555 1.760018845
55.01784114 1.562617717
56.0130901 1.01728563
65.00219107 3.177617195
66.03382555 2.042602622
67.01784114 5.000179407
69.0334912 1.915340866
78.03382555 5.861571772
79.01784114 8.344680326
80.04947561 2.177160766
84.00800472 1.867379668
96.04439023 20.79771075
106.0287402 1.585328862
112.0393049 1.459605773
121.0284058 1.715961926
124.0393049 4.200539956
126.0549549 1.314482113
138.0549549 3.991564676
139.0389705 2.901470376
156.0655196 6.607626631

Name: +ve in-silico MS/MS by CFM-ID for FORJZZOCHKVROF-UHFFFAOYSA-N
ID: FORJZZOCHKVROF-UHFFFAOYSA-N
Comment: Energy2
Num peaks: 30
25.00727645 2.230340307
28.01817548 1.200902068
39.02292652 6.418147962
40.01817548 3.180518277
41.00219107 1.6710284
43.01784114 1.751333618
49.00727645 2.099118209
50.00252542 1.894581813
51.02292652 0.967841054
52.01817548 3.023941038
53.00219107 3.343628943
53.03857658 0.9354546144
54.03382555 5.005075967
55.01784114 5.238974098
56.0130901 2.526799408
59.01275576 1.2765838
65.00219107 2.981857594
66.03382555 11.53853043
67.01784114 3.163753853
68.04947561 1.338569159
69.0334912 1.017910615
78.03382555 1.140675907
79.01784114 1.94671604
80.0130901 0.8166820473
80.04947561 1.336199064
82.02874017 3.457669046
94.02874017 2.030262862
96.04439023 4.333299201
108.0443902 1.403787921
110.0600403 1.048757302

Name: +ve in-silico MS/MS by CFM-ID for RJEIXJLDJPPFTI-UHFFFAOYSA-N
ID: RJEIXJLDJPPFTI-UHFFFAOYSA-N
Comment: Energy0
Num peaks: 13
57.0334912 2.3689424
74.02365479 2.687597145
80.04947561 2.402209605
81.0334912 2.994564207
93.0334912 2.824692034
98.02365479 1.306414131
108.0443902 1.413656594
110.0600403 25.77978155
112.0756904 1.493639208
121.0284058 3.222871007
138.0549549 6.36156421
139.0389705 6.629797767
156.0655196 20.68586751

Name: +ve in-silico MS/MS by CFM-ID for RJEIXJLDJPPFTI-UHFFFAOYSA-N
ID: RJEIXJLDJPPFTI-UHFFFAOYSA-N
Comment: Energy1
Num peaks: 17
50.00252542 1.370902894
53.00219107 2.7730054
54.03382555 5.060428909
69.0334912 3.578186025
78.03382555 1.858336726
79.01784114 2.074424273
80.04947561 4.438921215
81.0334912 3.470590183
82.06512568 1.564226095
83.04914126 1.465027083
92.04947561 4.178960325
93.0334912 12.42790079
94.06512568 1.386379235
110.0600403 28.01802535
138.0549549 1.987494007
139.0389705 1.493272406
156.0655196 2.858778022

Name: +ve in-silico MS/MS by CFM-ID for RJEIXJLDJPPFTI-UHFFFAOYSA-N
ID: RJEIXJLDJPPFTI-UHFFFAOYSA-N
Comment: Energy2
Num peaks: 23
28.01817548 2.233276144
39.02292652 5.763463873
40.01817548 4.706893081
41.03857658 1.886353364
50.00252542 1.753905408
51.02292652 2.849430126
52.01817548 2.774008039
53.00219107 3.26021117
53.03857658 4.923870972
54.03382555 5.842549652
55.01784114 3.581949155
57.0334912 2.442154961
65.03857658 1.113966376
69.0334912 9.928966866
74.02365479 1.323191447
79.01784114 1.234970336
80.04947561 13.54658916
81.0334912 2.677371387
82.06512568 1.866299458
93.0334912 1.786973507
94.02874017 1.137225205
94.06512568 2.306234038
110.0600403 1.722808573

Name: +ve in-silico MS/MS by CFM-ID for PLLQEYGXYACGNW-UHFFFAOYSA-N
ID: PLLQEYGXYACGNW-UHFFFAOYSA-N
Comment: Energy0
Num peaks: 6
110.0600403 8.53039483
120.0443902 6.924807905
121.0284058 3.23048837
138.0549549 33.6140171
139.0389705 14.32263233
156.0655196 23.16917628

Name: +ve in-silico MS/MS by CFM-ID for PLLQEYGXYACGNW-UHFFFAOYSA-N
ID: PLLQEYGXYACGNW-UHFFFAOYSA-N
Comment: Energy1
Num peaks: 12
52.01817548 2.149935142
54.03382555 1.254421314
66.03382555 1.146188463
94.06512568 5.63460111
95.04914126 1.51865153
110.0600403 13.6961397
112.0756904 3.16115171
120.0443902 11.43401665
121.0284058 3.742707859
138.0549549 21.17263176
139.0389705 7.210080775
156.0655196 8.44780986

Name: +ve in-silico MS/MS by CFM-ID for PLLQEYGXYACGNW-UHFFFAOYSA-N
ID: PLLQEYGXYACGNW-UHFFFAOYSA-N
Comment: Energy2
Num peaks: 31
25.00727645 1.603848516
39.02292652 1.733494422
40.01817548 2.639743074
41.00219107 1.412988611
42.03382555 1.945826062
43.01784114 1.368377039
44.04947561 1.349546305
46.06512568 1.444396456
49.00727645 2.01224035
50.00252542 3.329711781
51.02292652 1.220953073
52.01817548 1.879707927
54.03382555 1.699854391
65.00219107 2.783610608
66.03382555 8.222388634
67.01784114 2.513644856
68.04947561 2.522480591
70.02874017 1.245375346
76.01817548 4.650377837
78.03382555 4.891594074
79.01784114 2.078758825
85.02840582 1.505965153
94.06512568 3.367898579
96.04439023 1.771226052
109.0284058 1.742633294
111.0440559 2.914527037
113.0233204 2.00351259
120.0443902 2.1573523
121.0284058 1.805731348
138.0549549 2.220124039
139.0389705 1.57547138

Name: +ve in-silico MS/MS by CFM-ID for PVDCAEINUISLOL-UHFFFAOYSA-N
ID: PVDCAEINUISLOL-UHFFFAOYSA-N
Comment: Energy0
Num peaks: 6
70.02874017 1.659467405
110.0600403 11.50385709
121.0284058 4.359625551
138.0549549 12.84345233
139.0389705 20.36109213
156.0655196 37.97862961

Name: +ve in-silico MS/MS by CFM-ID for PVDCAEINUISLOL-UHFFFAOYSA-N
ID: PVDCAEINUISLOL-UHFFFAOYSA-N
Comment: Energy1
Num peaks: 14
59.01275576 1.184503971
64.01817548 1.160078404
67.01784114 1.568913841
82.02874017 7.919866076
84.04439023 1.523562197
95.04914126 2.786104075
96.04439023 1.080816977
110.0600403 19.18245793
112.0756904 5.427617092
120.0443902 2.253585677
121.0284058 5.257237077
138.0549549 11.83532505
139.0389705 8.739063729
156.0655196 10.92563721

Name: +ve in-silico MS/MS by CFM-ID for PVDCAEINUISLOL-UHFFFAOYSA-N
ID: PVDCAEINUISLOL-UHFFFAOYSA-N
Comment: Energy2
Num peaks: 31
25.00727645 4.080893599
39.02292652 5.740973503
40.01817548 2.379240926
41.03857658 3.960023914
42.03382555 6.06753692
46.06512568 1.28067952
49.00727645 1.292972743
50.00252542 1.279124227
53.00219107 3.103275614
55.01784114 3.294648349
64.01817548 1.926405513
65.99744004 3.825337633
66.03382555 2.011738352
67.01784114 5.057323535
68.0130901 1.160781301
68.04947561 2.614088099
68.99710569 2.031591487
69.0334912 1.623415599
70.02874017 2.328172253
71.01275576 1.34149084
79.01784114 1.373945878
80.04947561 1.470907267
82.02874017 1.140174513
83.01275576 2.057565506
85.02840582 1.324180261
95.04914126 2.390906352
96.04439023 1.887393229
110.0600403 1.135558559
111.0440559 1.152042453
121.0284058 1.246700707
139.0389705 1.12890116

Name: +ve in-silico MS/MS by CFM-ID for JTYDNCDHPTZJPC-UHFFFAOYSA-N
ID: JTYDNCDHPTZJPC-UHFFFAOYSA-N
Comment: Energy0
Num peaks: 7
44.04947561 3.170186112
55.01784114 6.658109055
81.0334912 1.975823976
125.0233204 27.08981701
127.0389705 3.064016506
138.0549549 7.143722005
156.0655196 31.94159848

Name: +ve in-silico MS/MS by CFM-ID for JTYDNCDHPTZJPC-UHFFFAOYSA-N
ID: JTYDNCDHPTZJPC-UHFFFAOYSA-N
Comment: Energy1
Num peaks: 18
42.03382555 3.228420352
44.04947561 2.589295788
54.03382555 2.452664547
55.01784114 2.137617554
56.04947561 1.715962537
79.01784114 3.274205419
81.0334912 3.473430605
97.02840582 1.2519857
108.0443902 1.320590807
109.0284058 2.796041329
110.0236548 1.252964632
110.0600403 3.196514359
112.0756904 4.552990719
125.0233204 24.07929036
127.0389705 1.246422352
128.070605 3.327112047
138.0549549 6.497227705
156.0655196 12.79580242

Name: +ve in-silico MS/MS by CFM-ID for JTYDNCDHPTZJPC-UHFFFAOYSA-N
ID: JTYDNCDHPTZJPC-UHFFFAOYSA-N
Comment: Energy2
Num peaks: 18
15.02292652 5.745795489
25.00727645 2.299197446
27.02292652 3.351464004
28.01817548 1.143302883
39.02292652 2.357410575
41.00219107 1.311397934
42.03382555 12.1574087
44.04947561 14.20734623
53.00219107 3.297757189
54.03382555 3.625333496
55.01784114 12.08833456
57.0334912 1.874732024
67.01784114 3.094749848
68.99710569 3.251699343
71.01275576 3.300595317
73.02840582 2.300490835
81.0334912 3.561698037
109.0284058 1.350820146

Name: +ve in-silico MS/MS by CFM-ID for PWAUOHBRWQUWRB-UHFFFAOYSA-N
ID: PWAUOHBRWQUWRB-UHFFFAOYSA-N
Comment: Energy0
Num peaks: 6
95.04914126 0.9612762232
112.0756904 1.759217071
121.0284058 4.42197587
138.0549549 34.24902323
139.0389705 20.74326746
156.0655196 33.31247203

Name: +ve in-silico MS/MS by CFM-ID for PWAUOHBRWQUWRB-UHFFFAOYSA-N
ID: PWAUOHBRWQUWRB-UHFFFAOYSA-N
Comment: Energy1
Num peaks: 12
67.01784114 2.094510163
70.02874017 1.266984901
93.0334912 1.436378722
94.06512568 1.738701558
95.04914126 2.64028489
111.0440559 4.115662466
112.0756904 2.852852846
120.0443902 4.111994353
121.0284058 7.962845431
138.0549549 32.38739744
139.0389705 10.13281709
156.0655196 10.45397044

Name: +ve in-silico MS/MS by CFM-ID for PWAUOHBRWQUWRB-UHFFFAOYSA-N
ID: PWAUOHBRWQUWRB-UHFFFAOYSA-N
Comment: Energy2
Num peaks: 28
25.00727645 2.559522175
39.02292652 6.430178637
41.00219107 1.89460803
41.03857658 2.213252436
51.02292652 2.350303815
53.00219107 1.388229782
63.02292652 1.564784896
65.00219107 3.110750776
65.03857658 6.122032844
67.01784114 3.59382779
67.05422664 1.972771094
68.99710569 2.103619255
69.0334912 5.722848521
79.01784114 1.555528154
83.01275576 1.91705008
85.02840582 1.506994614
93.0334912 4.146869145
94.02874017 2.960959957
94.06512568 2.156596883
95.01275576 1.590509954
95.04914126 7.667276358
96.04439023 1.851869078
109.0284058 1.452944215
111.0440559 3.96902418
120.0443902 2.215362324
121.0284058 2.597830381
138.0549549 3.254242345
139.0389705 1.479882569

Name: +ve in-silico MS/MS by CFM-ID for GNKQNTAYJNTQII-UHFFFAOYSA-N
ID: GNKQNTAYJNTQII-UHFFFAOYSA-N
Comment: Energy0
Num peaks: 6
49.00727645 0.573969381
51.02292652 0.1084640575
68.99710569 0.08531265723
92.99710569 0.08480316934
95.01275576 0.1345507797
121.0284058 98.96317364

Name: +ve in-silico MS/MS by CFM-ID for GNKQNTAYJNTQII-UHFFFAOYSA-N
ID: GNKQNTAYJNTQII-UHFFFAOYSA-N
Comment: Energy1
Num peaks: 6
49.00727645 1.996703868
51.02292652 0.3622224648
68.99710569 0.2083031852
92.99710569 0.1769809923
95.01275576 0.8437365947
121.0284058 96.13983575

Name: +ve in-silico MS/MS by CFM-ID for GNKQNTAYJNTQII-UHFFFAOYSA-N
ID: GNKQNTAYJNTQII-UHFFFAOYSA-N
Comment: Energy2
Num peaks: 6
25.00727645 1.548862819
49.00727645 67.35830304
51.02292652 12.93472694
92.99710569 1.614846008
95.01275576 1.782678697
121.0284058 11.65178299

Name: +ve in-silico MS/MS by CFM-ID for UAVAXRJZOGDJEN-UHFFFAOYSA-N
ID: UAVAXRJZOGDJEN-UHFFFAOYSA-N
Comment: Energy0
Num peaks: 6
54.03382555 0.2688984067
94.06512568 2.958557943
110.0600403 2.298628647
120.0443902 2.983612815
121.0284058 14.0501726
138.0549549 75.87575317

Name: +ve in-silico MS/MS by CFM-ID for UAVAXRJZOGDJEN-UHFFFAOYSA-N
ID: UAVAXRJZOGDJEN-UHFFFAOYSA-N
Comment: Energy1
Num peaks: 6
54.03382555 5.681123508
94.06512568 4.871429448
110.0600403 6.751433146
120.0443902 7.3662471
121.0284058 12.35435216
138.0549549 45.31595286

Name: +ve in-silico MS/MS by CFM-ID for UAVAXRJZOGDJEN-UHFFFAOYSA-N
ID: UAVAXRJZOGDJEN-UHFFFAOYSA-N
Comment: Energy2
Num peaks: 17
25.00727645 3.141902062
39.02292652 5.649657635
40.01817548 3.611548348
42.03382555 3.227910755
50.00252542 7.522504374
52.01817548 6.222679905
54.03382555 10.29122389
56.04947561 1.529337735
64.01817548 2.783939306
65.03857658 1.633157686
66.03382555 5.462007492
68.04947561 7.123106123
94.06512568 5.013285734
95.01275576 4.936915555
110.0600403 1.518864132
120.0443902 2.087971105
121.0284058 8.969920939

Name: +ve in-silico MS/MS by CFM-ID for LJEARAFLOCEYHX-UHFFFAOYSA-N
ID: LJEARAFLOCEYHX-UHFFFAOYSA-N
Comment: Energy0
Num peaks: 6
32.0130901 1.034289241
105.0334912 12.68543786
107.0491413 2.242978262
110.0600403 0.9385078108
120.0443902 8.724147434
138.0549549 71.11729929

Name: +ve in-silico MS/MS by CFM-ID for LJEARAFLOCEYHX-UHFFFAOYSA-N
ID: LJEARAFLOCEYHX-UHFFFAOYSA-N
Comment: Energy1
Num peaks: 6
77.03857658 1.397090154
95.04914126 2.363081521
105.0334912 52.11266496
107.0491413 14.91959109
120.0443902 9.125036693
138.0549549 10.11315048

Name: +ve in-silico MS/MS by CFM-ID for LJEARAFLOCEYHX-UHFFFAOYSA-N
ID: LJEARAFLOCEYHX-UHFFFAOYSA-N
Comment: Energy2
Num peaks: 20
49.00727645 1.607308613
51.02292652 2.964863344
63.02292652 4.722898789
65.03857658 2.638846369
66.03382555 1.762087949
75.02292652 2.115270443
76.01817548 1.861983931
77.03857658 6.375196315
78.03382555 2.87401213
79.01784114 2.217951783
79.05422664 1.532013995
80.0130901 1.159998835
88.01817548 3.48090649
90.03382555 5.805111285
92.04947561 13.88281163
94.02874017 1.419004979
95.04914126 1.753442012
105.0334912 6.151932925
107.0491413 1.793716663
120.0443902 14.98163007

Name: +ve in-silico MS/MS by CFM-ID for KOAKZXMRUCUFJF-UHFFFAOYSA-N
ID: KOAKZXMRUCUFJF-UHFFFAOYSA-N
Comment: Energy0
Num peaks: 6
45.0334912 1.017812226
112.0393049 1.857833552
114.0549549 5.530095566
126.0549549 1.65570136
138.0549549 20.35014435
156.0655196 63.02530288

Name: +ve in-silico MS/MS by CFM-ID for KOAKZXMRUCUFJF-UHFFFAOYSA-N
ID: KOAKZXMRUCUFJF-UHFFFAOYSA-N
Comment: Energy1
Num peaks: 6
112.0393049 3.282302945
114.0549549 1.952934608
126.0549549 5.112610963
128.070605 7.612305045
138.0549549 25.63789632
156.0655196 40.59834768

Name: +ve in-silico MS/MS by CFM-ID for KOAKZXMRUCUFJF-UHFFFAOYSA-N
ID: KOAKZXMRUCUFJF-UHFFFAOYSA-N
Comment: Energy2
Num peaks: 23
15.02292652 3.024473378
25.00727645 3.700771397
27.02292652 5.262636179
29.00219107 3.616141509
39.02292652 2.714736859
41.00219107 4.232303615
41.03857658 2.06991528
42.03382555 1.640031414
43.01784114 4.338382883
45.0334912 3.52117137
53.00219107 4.070798162
54.03382555 2.60866452
55.01784114 3.838818889
67.01784114 2.754427666
69.0334912 4.24641
70.02874017 7.02786807
72.04439023 3.513406997
96.04439023 2.636403271
110.0236548 4.503463143
112.0393049 3.907244544
114.0549549 2.539886065
126.0549549 1.696438166
138.0549549 2.650901508

Name: +ve in-silico MS/MS by CFM-ID for FMWHPEKDAPOYOE-UHFFFAOYSA-N
ID: FMWHPEKDAPOYOE-UHFFFAOYSA-N
Comment: Energy0
Num peaks: 6
57.0334912 2.340146567
71.04914126 1.653389861
81.0334912 8.728343921
98.0600403 7.62746513
99.04405588 37.15962656
116.070605 30.93068926

Name: +ve in-silico MS/MS by CFM-ID for FMWHPEKDAPOYOE-UHFFFAOYSA-N
ID: FMWHPEKDAPOYOE-UHFFFAOYSA-N
Comment: Energy1
Num peaks: 8
53.03857658 2.391209348
57.0334912 9.947041806
71.04914126 3.627928762
73.06479133 2.294157134
81.0334912 17.34690088
98.0600403 6.396476723
99.04405588 31.1495779
116.070605 7.405939729

Name: +ve in-silico MS/MS by CFM-ID for FMWHPEKDAPOYOE-UHFFFAOYSA-N
ID: FMWHPEKDAPOYOE-UHFFFAOYSA-N
Comment: Energy2
Num peaks: 17
15.02292652 1.671506995
27.02292652 2.460957066
29.03857658 5.341743396
39.02292652 8.187247934
41.00219107 5.907358798
43.01784114 3.901516409
44.0130901 2.317865588
53.03857658 5.268852541
55.01784114 9.340010249
55.05422664 7.006106866
57.0334912 10.0922262
58.02874017 5.301061621
71.04914126 2.142760939
80.04947561 2.249635521
81.0334912 3.196703642
82.02874017 3.042357991
98.0600403 3.581901166

Name: +ve in-silico MS/MS by CFM-ID for CLAKLOLZOZXBSW-UHFFFAOYSA-N
ID: CLAKLOLZOZXBSW-UHFFFAOYSA-N
Comment: Energy0
Num peaks: 6
25.00727645 0.00308817443
49.00727645 0.08509787906
51.02292652 0.0001136079796
67.01784114 0.0004095252323
95.01275576 0.1119218756
121.0284058 99.79936894

Name: +ve in-silico MS/MS by CFM-ID for CLAKLOLZOZXBSW-UHFFFAOYSA-N
ID: CLAKLOLZOZXBSW-UHFFFAOYSA-N
Comment: Energy1
Num peaks: 6
25.00727645 0.0398990754
49.00727645 1.971438092
51.02292652 0.01289250591
67.01784114 0.08018263462
95.01275576 0.6340570791
121.0284058 97.26153061

Name: +ve in-silico MS/MS by CFM-ID for CLAKLOLZOZXBSW-UHFFFAOYSA-N
ID: CLAKLOLZOZXBSW-UHFFFAOYSA-N
Comment: Energy2
Num peaks: 6
25.00727645 0.2965157473
49.00727645 76.46871643
51.02292652 0.3061220589
67.01784114 0.1472509002
95.01275576 1.214105758
121.0284058 21.5672891

Name: +ve in-silico MS/MS by CFM-ID for UDWYGWMSVGVBCG-UHFFFAOYSA-N
ID: UDWYGWMSVGVBCG-UHFFFAOYSA-N
Comment: Energy0
Num peaks: 6
68.04947561 1.008419236
70.06512568 34.78026028
71.01275576 1.958736462
72.08077574 2.066992256
98.0600403 8.969572975
116.070605 48.04938844

Name: +ve in-silico MS/MS by CFM-ID for UDWYGWMSVGVBCG-UHFFFAOYSA-N
ID: UDWYGWMSVGVBCG-UHFFFAOYSA-N
Comment: Energy1
Num peaks: 6
25.00727645 4.747845819
53.00219107 2.862824837
70.06512568 63.22471493
71.01275576 6.376383654
98.0600403 4.294079428
116.070605 9.728448069

Name: +ve in-silico MS/MS by CFM-ID for UDWYGWMSVGVBCG-UHFFFAOYSA-N
ID: UDWYGWMSVGVBCG-UHFFFAOYSA-N
Comment: Energy2
Num peaks: 6
15.02292652 7.734140542
25.00727645 4.997344783
54.03382555 13.90231749
56.04947561 9.042624439
68.04947561 5.636709252
70.06512568 42.84221184

Name: +ve in-silico MS/MS by CFM-ID for SWQKBNBTFBFILQ-UHFFFAOYSA-N
ID: SWQKBNBTFBFILQ-UHFFFAOYSA-N
Comment: Energy0
Num peaks: 6
92.04947561 3.248621704
110.0600403 16.09159826
120.0443902 2.995435385
126.0549549 1.829803979
138.0549549 28.3743768
156.0655196 37.07916985

Name: +ve in-silico MS/MS by CFM-ID for SWQKBNBTFBFILQ-UHFFFAOYSA-N
ID: SWQKBNBTFBFILQ-UHFFFAOYSA-N
Comment: Energy1
Num peaks: 14
39.02292652 1.528133442
43.05422664 1.610278237
53.00219107 1.712756688
55.01784114 1.50155366
56.04947561 1.423760796
68.04947561 7.601096089
80.04947561 1.298919283
83.04914126 1.194072957
92.04947561 7.403725728
110.0600403 26.25816113
114.0549549 5.414455327
120.0443902 2.403884257
138.0549549 11.9737144
156.0655196 9.151768583

Name: +ve in-silico MS/MS by CFM-ID for SWQKBNBTFBFILQ-UHFFFAOYSA-N
ID: SWQKBNBTFBFILQ-UHFFFAOYSA-N
Comment: Energy2
Num peaks: 30
25.00727645 2.183315165
39.02292652 5.117970022
40.01817548 3.188067486
41.00219107 1.751054646
41.03857658 1.850785364
42.03382555 1.718406359
43.05422664 1.057740447
49.00727645 2.114550454
51.02292652 2.298320101
53.00219107 5.804730276
53.03857658 3.377213949
54.03382555 2.514384683
55.01784114 5.408839699
55.05422664 1.279954035
57.0334912 1.520050745
63.02292652 1.49524159
65.00219107 3.430278984
65.03857658 1.33841294
65.99744004 1.332307969
67.01784114 2.103644441
67.05422664 1.686270062
68.0130901 1.213830823
68.04947561 9.012113345
69.0334912 2.784877986
80.04947561 6.102001158
81.0334912 1.227177372
82.02874017 1.295429819
83.04914126 1.241277028
92.04947561 4.339891401
110.0600403 1.208515037

Name: +ve in-silico MS/MS by CFM-ID for XELSIKNRPVTKRR-UHFFFAOYSA-N
ID: XELSIKNRPVTKRR-UHFFFAOYSA-N
Comment: Energy0
Num peaks: 6
121.0284058 3.11822193
126.0549549 1.200353982
128.070605 1.962480024
138.0549549 12.31279812
139.0389705 25.81544066
156.0655196 46.55685901

Name: +ve in-silico MS/MS by CFM-ID for XELSIKNRPVTKRR-UHFFFAOYSA-N
ID: XELSIKNRPVTKRR-UHFFFAOYSA-N
Comment: Energy1
Num peaks: 17
41.00219107 2.041192018
43.01784114 2.463820165
55.01784114 1.339028515
80.99710569 2.111614314
83.01275576 2.359455778
85.02840582 3.53276128
98.02365479 1.42571145
100.0393049 1.171351928
110.0600403 1.147926998
111.0440559 2.173498092
120.0443902 2.541810655
121.0284058 5.003825033
126.0549549 1.353633955
128.070605 2.035599798
138.0549549 17.84523664
139.0389705 15.44245603
156.0655196 16.64968876

Name: +ve in-silico MS/MS by CFM-ID for XELSIKNRPVTKRR-UHFFFAOYSA-N
ID: XELSIKNRPVTKRR-UHFFFAOYSA-N
Comment: Energy2
Num peaks: 31
25.00727645 1.333689497
27.02292652 0.9696037762
29.00219107 1.37136582
39.02292652 0.9836704007
41.00219107 5.399423807
43.01784114 3.215232859
53.00219107 4.994711984
54.03382555 1.005603007
55.01784114 12.22719989
57.0334912 2.523154202
58.02874017 1.078546663
65.00219107 2.321003281
67.01784114 5.384579377
68.0130901 1.999895388
69.0334912 4.454379376
70.02874017 2.806475035
72.04439023 1.420950661
80.99710569 2.534601358
83.01275576 2.191175619
84.04439023 1.277223237
85.02840582 3.667130461
95.01275576 0.8394696421
95.04914126 1.20090406
96.00800472 2.613499172
97.02840582 1.368918608
109.0284058 1.405942602
110.0600403 1.952449731
111.0440559 2.207714544
121.0284058 2.770749331
138.0549549 1.250741421
139.0389705 1.027839646

Name: +ve in-silico MS/MS by CFM-ID for XYEQGZYEAYYYTR-UHFFFAOYSA-N
ID: XYEQGZYEAYYYTR-UHFFFAOYSA-N
Comment: Energy0
Num peaks: 6
112.0393049 1.095111644
121.0284058 1.278333222
126.0549549 1.366905119
138.0549549 10.16395341
139.0389705 11.12715591
156.0655196 63.87183124

Name: +ve in-silico MS/MS by CFM-ID for XYEQGZYEAYYYTR-UHFFFAOYSA-N
ID: XYEQGZYEAYYYTR-UHFFFAOYSA-N
Comment: Energy1
Num peaks: 20
53.00219107 1.430584859
55.01784114 3.192089493
67.01784114 1.374804186
68.0130901 4.389537764
70.02874017 1.936056644
72.04439023 4.095394816
80.99710569 1.605351318
83.01275576 4.316604162
85.02840582 4.014759642
87.04405588 1.774005987
109.0284058 2.777710533
111.0440559 1.704540739
112.0393049 1.651770133
121.0284058 2.146535181
124.0393049 1.657722385
126.0549549 5.023645177
128.070605 4.157551279
138.0549549 8.363817853
139.0389705 4.704307954
156.0655196 20.71980839

Name: +ve in-silico MS/MS by CFM-ID for XYEQGZYEAYYYTR-UHFFFAOYSA-N
ID: XYEQGZYEAYYYTR-UHFFFAOYSA-N
Comment: Energy2
Num peaks: 31
26.00252542 1.148969678
27.02292652 1.950110485
28.01817548 1.974515653
30.03382555 1.002075422
40.01817548 4.768749741
41.00219107 4.539388233
42.03382555 5.485571363
44.04947561 5.757270713
46.06512568 1.901325465
53.00219107 4.290374747
53.99744004 4.170043244
55.01784114 4.585795734
56.04947561 2.767500521
57.0334912 2.779494675
65.00219107 1.662882933
67.01784114 2.367042936
68.0130901 4.200908365
68.99710569 1.300518214
69.0334912 1.699629104
70.02874017 2.047987418
72.04439023 2.207807672
74.0600403 1.260289188
83.01275576 3.420556442
84.04439023 1.342568586
92.0130901 1.604271759
94.02874017 1.143739156
96.04439023 1.94183253
97.02840582 1.420364402
110.0236548 0.9190145483
112.0393049 0.9896730093
121.0284058 1.234420337

Name: +ve in-silico MS/MS by CFM-ID for JNLQVFUNARVAIH-UHFFFAOYSA-N
ID: JNLQVFUNARVAIH-UHFFFAOYSA-N
Comment: Energy0
Num peaks: 6
39.02292652 0.1867432331
49.00727645 0.3557919454
89.00219107 0.2318029495
91.01784114 0.2758406064
93.0334912 1.199346034
121.0284058 96.48060922

Name: +ve in-silico MS/MS by CFM-ID for JNLQVFUNARVAIH-UHFFFAOYSA-N
ID: JNLQVFUNARVAIH-UHFFFAOYSA-N
Comment: Energy1
Num peaks: 6
39.02292652 1.793820694
49.00727645 2.141883925
53.03857658 1.372348602
79.01784114 2.664501329
93.0334912 2.084577211
121.0284058 81.25429095

Name: +ve in-silico MS/MS by CFM-ID for JNLQVFUNARVAIH-UHFFFAOYSA-N
ID: JNLQVFUNARVAIH-UHFFFAOYSA-N
Comment: Energy2
Num peaks: 11
39.02292652 4.296253503
49.00727645 31.34145355
51.02292652 9.482579766
53.03857658 4.643223691
63.02292652 4.086016737
65.00219107 5.845657246
75.02292652 4.787575041
77.00219107 3.299153842
89.00219107 5.259128592
93.0334912 5.16746801
121.0284058 4.298148105

Name: +ve in-silico MS/MS by CFM-ID for OSMAGAVKVRGYGR-UHFFFAOYSA-N
ID: OSMAGAVKVRGYGR-UHFFFAOYSA-N
Comment: Energy0
Num peaks: 6
65.03857658 0.3855676271
92.04947561 15.73740035
94.06512568 2.179147755
111.0440559 1.231228457
120.0443902 36.41301278
138.0549549 39.79601254

Name: +ve in-silico MS/MS by CFM-ID for OSMAGAVKVRGYGR-UHFFFAOYSA-N
ID: OSMAGAVKVRGYGR-UHFFFAOYSA-N
Comment: Energy1
Num peaks: 6
65.03857658 2.314116461
92.04947561 27.51495737
94.06512568 4.071091649
120.0443902 36.12097684
122.0236548 2.059523609
138.0549549 12.4607492

Name: +ve in-silico MS/MS by CFM-ID for OSMAGAVKVRGYGR-UHFFFAOYSA-N
ID: OSMAGAVKVRGYGR-UHFFFAOYSA-N
Comment: Energy2
Num peaks: 13
39.02292652 6.575687572
51.02292652 2.986916184
52.01817548 4.096213232
63.02292652 2.137719634
65.03857658 13.40680278
66.03382555 6.072713945
76.01817548 5.519934165
78.03382555 2.198093896
89.00219107 2.679821659
92.04947561 20.93554494
93.0334912 3.357915542
94.06512568 2.78340754
120.0443902 8.727048674

Name: +ve in-silico MS/MS by CFM-ID for OLXYLDUSSBULGU-UHFFFAOYSA-N
ID: OLXYLDUSSBULGU-UHFFFAOYSA-N
Comment: Energy0
Num peaks: 6
106.0287402 22.1056224
108.0443902 2.512928739
110.0600403 0.6811391862
111.0440559 0.9828666222
121.0284058 1.634656125
138.0549549 66.97596937

Name: +ve in-silico MS/MS by CFM-ID for OLXYLDUSSBULGU-UHFFFAOYSA-N
ID: OLXYLDUSSBULGU-UHFFFAOYSA-N
Comment: Energy1
Num peaks: 6
52.01817548 2.532410357
106.0287402 30.83294684
109.0284058 2.234613035
111.0440559 2.266243126
121.0284058 3.867849999
138.0549549 45.54238325

Name: +ve in-silico MS/MS by CFM-ID for OLXYLDUSSBULGU-UHFFFAOYSA-N
ID: OLXYLDUSSBULGU-UHFFFAOYSA-N
Comment: Energy2
Num peaks: 14
39.02292652 1.764203462
40.01817548 2.559820402
51.02292652 3.454126845
52.01817548 8.158722709
63.02292652 4.216702953
64.01817548 3.957545312
79.01784114 9.82770767
80.0130901 3.421563492
80.04947561 6.604931031
89.00219107 5.58496416
91.01784114 1.818268348
92.04947561 2.088395178
106.0287402 22.72600666
108.0443902 3.850998841

Name: +ve in-silico MS/MS by CFM-ID for NXFQCTMKCCUWKE-UHFFFAOYSA-N
ID: NXFQCTMKCCUWKE-UHFFFAOYSA-N
Comment: Energy0
Num peaks: 6
85.02840582 3.621937619
92.04947561 6.157949187
110.0600403 5.531368983
120.0443902 6.80270696
138.0549549 38.17439931
156.0655196 24.9217284

Name: +ve in-silico MS/MS by CFM-ID for NXFQCTMKCCUWKE-UHFFFAOYSA-N
ID: NXFQCTMKCCUWKE-UHFFFAOYSA-N
Comment: Energy1
Num peaks: 13
42.03382555 2.955432853
52.01817548 1.807364758
53.03857658 1.567848572
54.03382555 2.135887561
68.04947561 1.105424339
92.04947561 9.44112223
94.06512568 3.87653085
95.01275576 1.573643665
97.02840582 1.599324159
110.0600403 4.406517267
120.0443902 14.67624632
138.0549549 29.21117228
156.0655196 6.387996021

Name: +ve in-silico MS/MS by CFM-ID for NXFQCTMKCCUWKE-UHFFFAOYSA-N
ID: NXFQCTMKCCUWKE-UHFFFAOYSA-N
Comment: Energy2
Num peaks: 22
39.02292652 16.69991279
41.03857658 5.496621659
42.03382555 1.756366858
51.02292652 2.439670374
52.01817548 2.732477733
53.00219107 1.289587633
53.03857658 2.53330715
54.03382555 2.055967683
65.00219107 2.006026993
66.03382555 3.047216716
67.01784114 5.379592001
68.99710569 2.188570243
69.0334912 6.267995222
71.01275576 1.61703312
80.04947561 2.531325722
82.02874017 1.631647927
85.02840582 3.791264215
92.04947561 9.312876101
94.06512568 2.909739431
95.01275576 1.41564241
97.02840582 1.752461656
110.0600403 2.08338908

Name: +ve in-silico MS/MS by CFM-ID for GFPNEOIIFNQGAE-UHFFFAOYSA-N
ID: GFPNEOIIFNQGAE-UHFFFAOYSA-N
Comment: Energy0
Num peaks: 6
108.0443902 1.227229426
110.0600403 12.93988157
112.0756904 1.12703377
115.0389705 1.211681247
138.0549549 17.30232374
156.0655196 51.74744636

Name: +ve in-silico MS/MS by CFM-ID for GFPNEOIIFNQGAE-UHFFFAOYSA-N
ID: GFPNEOIIFNQGAE-UHFFFAOYSA-N
Comment: Energy1
Num peaks: 22
42.03382555 2.819400666
52.01817548 0.91092565
54.03382555 1.885047522
55.01784114 1.053625167
56.04947561 1.894109988
57.0334912 0.9831233439
67.01784114 1.113733013
71.01275576 0.9681748137
82.06512568 1.735048206
84.04439023 1.559901444
85.02840582 0.9538342989
92.04947561 0.8126334505
100.0393049 0.8110314846
108.0443902 1.686038839
110.0600403 14.86301407
112.0756904 4.238354867
120.0443902 3.386496188
121.0284058 0.8391538594
126.0549549 0.9684932592
138.0549549 18.50512985
139.0389705 1.147811422
156.0655196 17.48927092

Name: +ve in-silico MS/MS by CFM-ID for GFPNEOIIFNQGAE-UHFFFAOYSA-N
ID: GFPNEOIIFNQGAE-UHFFFAOYSA-N
Comment: Energy2
Num peaks: 25
27.02292652 2.225977466
39.02292652 11.20946595
40.01817548 1.72462526
41.03857658 8.226160802
42.03382555 3.200689218
52.01817548 2.583716691
53.00219107 2.052032959
54.03382555 10.61978367
56.04947561 3.406466814
58.06512568 1.001522331
65.00219107 2.813234791
67.01784114 4.751906305
68.04947561 1.233122274
69.0334912 5.408965313
71.01275576 2.406277619
71.04914126 0.9816210673
80.04947561 1.217274961
81.0334912 3.000718447
82.02874017 1.102599178
82.06512568 1.116899561
83.04914126 1.050705449
85.02840582 1.95375584
92.04947561 2.262899944
108.0443902 1.524991395
110.0600403 3.563365735

Name: +ve in-silico MS/MS by CFM-ID for PDZWWPUTPKPXHI-UHFFFAOYSA-N
ID: PDZWWPUTPKPXHI-UHFFFAOYSA-N
Comment: Energy0
Num peaks: 6
108.0443902 1.216994736
110.0600403 13.11117347
112.0756904 1.127004186
113.0233204 1.239641399
138.0549549 17.44954184
156.0655196 52.10222593

Name: +ve in-silico MS/MS by CFM-ID for PDZWWPUTPKPXHI-UHFFFAOYSA-N
ID: PDZWWPUTPKPXHI-UHFFFAOYSA-N
Comment: Energy1
Num peaks: 20
41.00219107 0.8003890708
44.04947561 2.639104541
54.03382555 1.893243762
55.01784114 1.462817328
56.04947561 4.024936837
58.06512568 0.9411772151
68.99710569 1.088173061
69.0334912 1.327392514
80.04947561 0.822774825
82.06512568 1.892036182
86.0600403 1.123350915
92.04947561 0.7899035401
108.0443902 1.746631911
110.0600403 14.55898761
111.0076704 0.9041162081
112.0756904 4.169076168
120.0443902 3.373660298
126.0549549 1.128723763
138.0549549 18.38665104
156.0655196 17.31845707

Name: +ve in-silico MS/MS by CFM-ID for PDZWWPUTPKPXHI-UHFFFAOYSA-N
ID: PDZWWPUTPKPXHI-UHFFFAOYSA-N
Comment: Energy2
Num peaks: 29
25.00727645 2.645770265
39.02292652 14.73958104
40.01817548 1.542922992
41.03857658 1.490155191
44.04947561 1.880769239
51.02292652 1.140385668
52.01817548 4.33980334
53.00219107 2.122384108
54.03382555 4.105572635
55.01784114 1.454522568
56.04947561 3.233282868
58.06512568 0.9721701054
65.00219107 4.116427908
67.01784114 5.745547746
68.04947561 1.295862144
68.99710569 3.801663921
69.0334912 4.486908762
70.02874017 0.9402628287
71.01275576 0.9275802687
80.04947561 1.741601924
81.0334912 2.921973535
82.02874017 1.562354195
82.06512568 1.815650664
83.04914126 1.255518098
84.04439023 1.079097345
92.04947561 2.450610267
108.0443902 1.604441286
110.0600403 4.129802946
112.0756904 0.9626592474

Name: +ve in-silico MS/MS by CFM-ID for XQHGTPCUCPCOFH-UHFFFAOYSA-N
ID: XQHGTPCUCPCOFH-UHFFFAOYSA-N
Comment: Energy0
Num peaks: 6
64.01817548 0.3733249637
76.01817548 0.5660784405
78.03382555 1.673641102
94.06512568 2.586159475
120.0443902 43.01210785
138.0549549 49.24487248

Name: +ve in-silico MS/MS by CFM-ID for XQHGTPCUCPCOFH-UHFFFAOYSA-N
ID: XQHGTPCUCPCOFH-UHFFFAOYSA-N
Comment: Energy1
Num peaks: 10
49.00727645 3.034320476
52.01817548 4.784340579
54.03382555 6.044463233
64.01817548 7.192478503
66.03382555 3.212077399
76.01817548 3.160977108
78.03382555 10.35568409
94.06512568 11.59983077
120.0443902 23.06789662
138.0549549 9.900167484

Name: +ve in-silico MS/MS by CFM-ID for XQHGTPCUCPCOFH-UHFFFAOYSA-N
ID: XQHGTPCUCPCOFH-UHFFFAOYSA-N
Comment: Energy2
Num peaks: 14
25.00727645 2.454291374
39.02292652 3.43634711
40.01817548 3.911002851
42.03382555 2.816539629
49.00727645 17.45739625
50.00252542 2.82095831
51.02292652 6.154149589
52.01817548 6.13754925
54.03382555 3.304607373
64.01817548 9.658929042
66.03382555 2.665930487
74.00252542 2.370466591
76.01817548 6.332081072
78.03382555 12.04273262

Name: +ve in-silico MS/MS by CFM-ID for XBZSAEYMLVBNSJ-UHFFFAOYSA-N
ID: XBZSAEYMLVBNSJ-UHFFFAOYSA-N
Comment: Energy0
Num peaks: 6
110.0600403 11.45574391
120.0443902 1.449135914
121.0284058 5.065949315
138.0549549 29.57140009
139.0389705 7.267738704
156.0655196 36.24141832

Name: +ve in-silico MS/MS by CFM-ID for XBZSAEYMLVBNSJ-UHFFFAOYSA-N
ID: XBZSAEYMLVBNSJ-UHFFFAOYSA-N
Comment: Energy1
Num peaks: 27
54.03382555 0.9902624452
55.01784114 1.373609568
56.04947561 0.8513239932
67.01784114 1.400062094
68.04947561 1.075651296
69.0334912 0.8156800721
72.04439023 0.8255469925
80.0130901 1.589046604
82.02874017 6.989502369
82.06512568 2.923714165
84.04439023 1.879096211
86.0600403 0.902875837
96.00800472 1.279064062
96.04439023 1.031468463
98.02365479 1.097557516
100.0393049 1.185302937
108.0443902 1.538725108
109.0284058 1.491851961
110.0600403 14.1531414
111.0440559 0.8689639215
112.0756904 3.57257358
120.0443902 2.649737479
121.0284058 3.770834538
126.0549549 1.334644567
138.0549549 15.63367499
139.0389705 2.236267398
156.0655196 7.221094023

Name: +ve in-silico MS/MS by CFM-ID for XBZSAEYMLVBNSJ-UHFFFAOYSA-N
ID: XBZSAEYMLVBNSJ-UHFFFAOYSA-N
Comment: Energy2
Num peaks: 31
25.00727645 3.115377225
28.01817548 2.706082106
30.03382555 1.755705475
39.02292652 6.83758497
41.00219107 1.821753057
41.03857658 2.204285776
43.01784114 2.17002317
45.0334912 1.367115256
51.02292652 3.353126622
53.00219107 1.357461858
53.99744004 4.354430471
54.03382555 2.50123377
55.01784114 1.735584497
56.04947561 1.879683867
61.02840582 1.167044157
64.01817548 1.828879026
65.00219107 1.420444491
66.03382555 3.826409284
67.01784114 1.950017688
68.04947561 3.634020146
70.02874017 1.542203987
80.0130901 1.802038978
80.04947561 2.288319956
82.02874017 1.267515926
82.06512568 1.228121656
84.04439023 1.206947289
96.04439023 2.009283015
97.02840582 1.56468934
110.0600403 2.061405873
121.0284058 1.188113838
138.0549549 1.282625466

Name: +ve in-silico MS/MS by CFM-ID for XXUNHYORWUHYMB-UHFFFAOYSA-N
ID: XXUNHYORWUHYMB-UHFFFAOYSA-N
Comment: Energy0
Num peaks: 6
110.0600403 11.1739519
120.0443902 2.601407706
121.0284058 4.883798895
138.0549549 31.50743062
139.0389705 7.116109573
156.0655196 34.86809843

Name: +ve in-silico MS/MS by CFM-ID for XXUNHYORWUHYMB-UHFFFAOYSA-N
ID: XXUNHYORWUHYMB-UHFFFAOYSA-N
Comment: Energy1
Num peaks: 28
39.02292652 1.399998434
41.03857658 1.040285611
53.00219107 1.015069876
55.01784114 1.787881223
56.04947561 1.234921375
68.0130901 1.004846988
80.0130901 0.8229837354
82.02874017 1.73581832
82.06512568 1.732480601
84.04439023 1.871380436
94.06512568 1.479864151
95.04914126 0.8688195581
97.02840582 1.078053557
98.02365479 0.9637479384
106.0287402 0.8589479878
108.0443902 1.268446959
110.0600403 13.74847312
111.0440559 2.572292161
112.0756904 3.572844037
114.0549549 0.9244218968
120.0443902 5.286791519
121.0284058 3.754014251
124.0393049 0.830683948
126.0549549 0.8367875065
128.070605 3.840903666
138.0549549 16.54673019
139.0389705 2.282216413
156.0655196 6.449235901

Name: +ve in-silico MS/MS by CFM-ID for XXUNHYORWUHYMB-UHFFFAOYSA-N
ID: XXUNHYORWUHYMB-UHFFFAOYSA-N
Comment: Energy2
Num peaks: 31
25.00727645 1.114199757
28.01817548 1.592626813
39.02292652 11.32454495
41.00219107 1.934834294
41.03857658 2.781565383
42.03382555 1.350744278
43.01784114 2.114190259
45.0334912 1.742740028
53.00219107 1.93634861
53.03857658 1.734487118
54.03382555 1.320048095
55.01784114 1.609970428
56.0130901 1.210071059
56.04947561 2.055203853
61.02840582 1.150361924
64.01817548 1.650918243
66.03382555 3.479862583
67.01784114 1.788700293
68.04947561 5.459269541
68.99710569 1.555107608
71.01275576 1.083435717
80.0130901 1.322129221
82.06512568 1.525208251
94.06512568 1.196374943
95.04914126 1.024015844
96.04439023 1.236740749
97.02840582 1.50860755
110.0600403 2.010031465
120.0443902 1.359001375
121.0284058 1.305113299
138.0549549 1.438128013

Name: +ve in-silico MS/MS by CFM-ID for LXRGPEBNTNHEEM-UHFFFAOYSA-N
ID: LXRGPEBNTNHEEM-UHFFFAOYSA-N
Comment: Energy0
Num peaks: 6
110.0600403 12.86691308
120.0443902 2.81924414
121.0284058 1.617087138
138.0549549 18.0094411
139.0389705 7.908632553
156.0655196 44.65123285

Name: +ve in-silico MS/MS by CFM-ID for LXRGPEBNTNHEEM-UHFFFAOYSA-N
ID: LXRGPEBNTNHEEM-UHFFFAOYSA-N
Comment: Energy1
Num peaks: 30
54.03382555 1.833416492
55.01784114 1.124097274
57.0334912 1.88079094
66.03382555 1.031583074
67.01784114 0.924942386
68.04947561 1.770400382
70.02874017 1.051800642
78.03382555 1.100575082
82.02874017 0.9503066549
82.06512568 1.723626831
84.04439023 1.481913457
86.0600403 1.167704828
94.06512568 1.660036994
95.04914126 0.9292749891
96.00800472 1.244682178
98.02365479 1.626214204
100.0393049 1.290846489
108.0443902 1.458195433
110.0600403 13.9654736
111.0440559 2.282727549
112.0393049 1.134439679
112.0756904 4.40897447
120.0443902 3.556484538
121.0284058 1.59880635
124.0393049 0.9269988409
126.0549549 1.260439529
128.070605 3.245843598
138.0549549 12.23510812
139.0389705 2.456667024
156.0655196 8.989460465

Name: +ve in-silico MS/MS by CFM-ID for LXRGPEBNTNHEEM-UHFFFAOYSA-N
ID: LXRGPEBNTNHEEM-UHFFFAOYSA-N
Comment: Energy2
Num peaks: 31
25.00727645 2.195025469
28.01817548 2.43715055
30.03382555 1.432910162
39.02292652 3.376207454
41.00219107 3.520302839
41.03857658 2.387268141
42.03382555 1.918572382
43.01784114 1.209967915
44.04947561 1.678447703
45.0334912 1.909230003
49.00727645 1.516947067
51.02292652 1.14605239
52.01817548 2.278472667
53.03857658 1.929971395
53.99744004 2.061374142
54.03382555 2.432032755
56.0130901 2.079056814
59.01275576 1.419703125
62.0600403 2.033449358
64.01817548 2.207312331
65.00219107 4.712623823
66.03382555 4.805270029
67.01784114 1.262073471
68.04947561 6.0775094
70.02874017 1.46798027
80.0130901 1.044710485
82.06512568 2.044569644
92.0130901 1.211500563
94.02874017 1.038555276
97.02840582 2.5741902
111.0440559 1.268841044

Name: +ve in-silico MS/MS by CFM-ID for AQGCSVBPRRQXIN-UHFFFAOYSA-N
ID: AQGCSVBPRRQXIN-UHFFFAOYSA-N
Comment: Energy0
Num peaks: 6
110.0600403 10.76461024
120.0443902 2.503824589
121.0284058 4.68244951
138.0549549 30.39363735
139.0389705 6.93214487
156.0655196 33.84226099

Name: +ve in-silico MS/MS by CFM-ID for AQGCSVBPRRQXIN-UHFFFAOYSA-N
ID: AQGCSVBPRRQXIN-UHFFFAOYSA-N
Comment: Energy1
Num peaks: 31
39.02292652 0.8208121446
54.03382555 1.116467175
55.01784114 1.195735796
64.01817548 1.586824718
66.03382555 1.136405294
68.04947561 1.400083612
78.03382555 0.8217173412
80.0130901 1.434625627
82.02874017 5.471342829
82.06512568 1.372299871
84.04439023 1.554152813
94.06512568 1.412872587
95.04914126 0.8172078778
96.00800472 1.52523381
96.04439023 0.9922315671
98.02365479 1.242110939
100.0393049 1.054740346
106.0287402 1.044693573
108.0443902 1.266600927
110.0600403 11.95144226
111.0440559 1.618610102
112.0393049 0.8660809267
112.0756904 3.433783919
116.0342195 1.016348738
120.0443902 4.751812167
121.0284058 3.339692905
126.0549549 0.9645785644
128.070605 2.231220669
138.0549549 15.15564268
139.0389705 2.074624804
156.0655196 6.075792275

Name: +ve in-silico MS/MS by CFM-ID for AQGCSVBPRRQXIN-UHFFFAOYSA-N
ID: AQGCSVBPRRQXIN-UHFFFAOYSA-N
Comment: Energy2
Num peaks: 31
25.00727645 2.897431653
28.01817548 2.750290442
30.03382555 1.603362092
39.02292652 5.796033869
41.00219107 1.832757492
41.03857658 2.4698678
42.03382555 1.64101809
43.01784114 2.051152115
44.04947561 1.392406393
45.0334912 1.82307102
52.01817548 1.452554757
53.00219107 1.053868528
53.03857658 1.600231345
53.99744004 2.075626379
54.03382555 2.307192331
55.01784114 1.306654841
56.0130901 2.265360297
62.0600403 1.696978028
64.01817548 3.596695207
66.03382555 3.883622878
67.01784114 1.280410333
68.04947561 5.373608276
70.02874017 1.833459181
80.0130901 1.387965101
82.06512568 1.838415029
92.0130901 1.783006119
96.04439023 2.10464879
97.02840582 2.200373181
110.0236548 1.046656082
110.0600403 1.479221836
111.0440559 1.120043777

Name: +ve in-silico MS/MS by CFM-ID for ZHTYLJBFAGOFTI-UHFFFAOYSA-N
ID: ZHTYLJBFAGOFTI-UHFFFAOYSA-N
Comment: Energy0
Num peaks: 6
69.0334912 0.5540649115
83.01275576 0.580033845
85.02840582 0.5892746628
120.0443902 0.5383158721
138.0549549 44.11003618
156.0655196 48.06296394

Name: +ve in-silico MS/MS by CFM-ID for ZHTYLJBFAGOFTI-UHFFFAOYSA-N
ID: ZHTYLJBFAGOFTI-UHFFFAOYSA-N
Comment: Energy1
Num peaks: 6
108.0443902 2.42397705
110.0600403 4.798858681
120.0443902 1.995904181
126.0549549 3.046671306
138.0549549 53.15946549
156.0655196 19.16546503

Name: +ve in-silico MS/MS by CFM-ID for ZHTYLJBFAGOFTI-UHFFFAOYSA-N
ID: ZHTYLJBFAGOFTI-UHFFFAOYSA-N
Comment: Energy2
Num peaks: 25
42.03382555 2.446764923
52.01817548 2.383603527
53.00219107 1.971136954
54.03382555 6.146043157
55.01784114 3.228023096
57.0334912 1.271618783
69.0334912 4.057429758
76.01817548 3.226448039
78.03382555 1.145945056
80.0130901 1.185167052
80.04947561 2.165869206
82.02874017 6.917942687
83.01275576 1.129112688
84.04439023 2.378353649
85.02840582 3.039631199
96.00800472 1.035272887
96.04439023 0.9516765332
106.0287402 3.890351495
108.0443902 4.529651972
110.0600403 9.301053602
111.0440559 1.120997191
120.0443902 4.666094513
122.0236548 2.896943355
124.0393049 1.051499924
138.0549549 8.503290239

Name: +ve in-silico MS/MS by CFM-ID for WFDJRNYIAAHLAB-UHFFFAOYSA-N
ID: WFDJRNYIAAHLAB-UHFFFAOYSA-N
Comment: Energy0
Num peaks: 6
94.02874017 0.8505000589
96.04439023 7.052349289
110.0600403 0.5967362066
120.0443902 2.789979476
122.0236548 0.6331834093
138.0549549 85.63572225

Name: +ve in-silico MS/MS by CFM-ID for WFDJRNYIAAHLAB-UHFFFAOYSA-N
ID: WFDJRNYIAAHLAB-UHFFFAOYSA-N
Comment: Energy1
Num peaks: 6
39.02292652 1.727504699
51.02292652 3.629471142
110.0600403 8.299425097
120.0443902 3.807676176
122.0236548 3.041522426
138.0549549 67.89953986

Name: +ve in-silico MS/MS by CFM-ID for WFDJRNYIAAHLAB-UHFFFAOYSA-N
ID: WFDJRNYIAAHLAB-UHFFFAOYSA-N
Comment: Energy2
Num peaks: 13
25.00727645 3.364651657
27.02292652 2.796106966
39.02292652 2.933652371
49.00727645 10.51481304
51.02292652 21.36607526
53.00219107 3.414470884
53.03857658 9.00002402
67.01784114 4.447906295
69.0334912 4.326793925
70.02874017 5.241853977
120.0443902 7.359363983
122.0236548 4.330898342
138.0549549 3.178124223

Name: +ve in-silico MS/MS by CFM-ID for HLSYQUONBHQMEU-UHFFFAOYSA-N
ID: HLSYQUONBHQMEU-UHFFFAOYSA-N
Comment: Energy0
Num peaks: 6
43.01784114 1.165494541
45.0334912 1.579308733
96.04439023 1.139718262
114.0549549 3.482311843
138.0549549 44.44663923
156.0655196 40.63945989

Name: +ve in-silico MS/MS by CFM-ID for HLSYQUONBHQMEU-UHFFFAOYSA-N
ID: HLSYQUONBHQMEU-UHFFFAOYSA-N
Comment: Energy1
Num peaks: 6
120.0443902 2.2238427
124.0393049 2.270401103
126.0549549 1.90131732
128.070605 4.152309889
138.0549549 53.36563088
156.0655196 20.55617395

Name: +ve in-silico MS/MS by CFM-ID for HLSYQUONBHQMEU-UHFFFAOYSA-N
ID: HLSYQUONBHQMEU-UHFFFAOYSA-N
Comment: Energy2
Num peaks: 24
25.00727645 1.748713375
27.02292652 3.142685176
39.02292652 3.540267375
41.00219107 2.068760706
42.03382555 1.594105186
43.01784114 3.847331389
45.0334912 3.103023303
47.04914126 2.250063186
49.00727645 3.648166328
51.02292652 2.538962283
53.00219107 2.173875016
53.03857658 4.800569659
54.03382555 2.24450329
55.01784114 1.926957594
67.01784114 3.299944439
69.0334912 5.694353703
70.02874017 5.164918987
82.02874017 2.404645992
86.0600403 1.807275941
96.04439023 4.000360928
110.0236548 2.715740362
112.0393049 2.86757404
120.0443902 3.271418779
138.0549549 10.8136713

Name: +ve in-silico MS/MS by CFM-ID for RGTFNSPKBHRNCE-UHFFFAOYSA-N
ID: RGTFNSPKBHRNCE-UHFFFAOYSA-N
Comment: Energy0
Num peaks: 6
97.02840582 2.407732577
111.0440559 2.352692619
121.0284058 7.144192808
138.0549549 3.73184954
139.0389705 38.99880082
156.0655196 31.76835929

Name: +ve in-silico MS/MS by CFM-ID for RGTFNSPKBHRNCE-UHFFFAOYSA-N
ID: RGTFNSPKBHRNCE-UHFFFAOYSA-N
Comment: Energy1
Num peaks: 17
65.00219107 4.187467219
67.01784114 4.518778824
67.05422664 1.462380119
69.0334912 1.751985578
82.02874017 2.397549516
84.04439023 2.101055278
91.01784114 2.799452367
93.0334912 2.167204234
95.01275576 1.831664411
95.04914126 2.952688883
97.02840582 9.041142495
111.0440559 6.356681621
113.0597059 2.946729904
121.0284058 7.239502675
138.0549549 3.409126476
139.0389705 20.85810776
156.0655196 5.258241955

Name: +ve in-silico MS/MS by CFM-ID for RGTFNSPKBHRNCE-UHFFFAOYSA-N
ID: RGTFNSPKBHRNCE-UHFFFAOYSA-N
Comment: Energy2
Num peaks: 26
25.00727645 1.259682302
41.03857658 3.047184277
43.01784114 2.037134198
49.00727645 5.827551446
51.02292652 7.824762769
53.00219107 2.031296104
53.03857658 6.347998927
55.01784114 2.653694517
65.03857658 1.642967081
67.05422664 6.348779421
69.0334912 1.904662217
71.01275576 1.145588904
77.00219107 1.760484323
79.01784114 2.493156962
82.02874017 1.955861722
84.04439023 2.296788846
86.0600403 1.28545336
93.0334912 1.291897922
95.01275576 8.437758118
95.04914126 2.565662592
97.02840582 9.04506931
108.0443902 1.454287776
110.0600403 1.171358236
111.0440559 2.172041492
112.0756904 1.267856863
121.0284058 1.290610091

Name: +ve in-silico MS/MS by CFM-ID for NHHCCCDTRSAJPC-UHFFFAOYSA-N
ID: NHHCCCDTRSAJPC-UHFFFAOYSA-N
Comment: Energy0
Num peaks: 6
43.01784114 1.159424989
96.04439023 4.387458292
110.0600403 10.68188223
114.0549549 13.19958506
138.0549549 23.88258661
156.0655196 40.55626455

Name: +ve in-silico MS/MS by CFM-ID for NHHCCCDTRSAJPC-UHFFFAOYSA-N
ID: NHHCCCDTRSAJPC-UHFFFAOYSA-N
Comment: Energy1
Num peaks: 6
68.04947561 13.98744135
96.04439023 13.44280931
110.0600403 21.27273345
114.0549549 13.44977367
138.0549549 12.72779378
156.0655196 14.71970238

Name: +ve in-silico MS/MS by CFM-ID for NHHCCCDTRSAJPC-UHFFFAOYSA-N
ID: NHHCCCDTRSAJPC-UHFFFAOYSA-N
Comment: Energy2
Num peaks: 16
15.02292652 2.136263607
25.00727645 2.021409515
39.02292652 11.6469634
40.01817548 2.23978779
41.00219107 2.46868606
41.03857658 4.74634431
42.03382555 3.507207658
43.01784114 7.313151261
43.05422664 13.91001905
44.04947561 1.774138311
58.02874017 1.688494042
68.04947561 13.14369583
94.02874017 1.984970677
96.04439023 8.144918612
110.0600403 1.540150778
114.0549549 2.439229734

Name: +ve in-silico MS/MS by CFM-ID for CVBUYGPWNVHIBI-UHFFFAOYSA-N
ID: CVBUYGPWNVHIBI-UHFFFAOYSA-N
Comment: Energy0
Num peaks: 6
57.0334912 11.02785439
73.01064758 2.140072853
89.0055622 5.895416098
91.02121226 12.92771846
103.0212123 12.81217151
121.0317769 35.49105065

Name: +ve in-silico MS/MS by CFM-ID for CVBUYGPWNVHIBI-UHFFFAOYSA-N
ID: CVBUYGPWNVHIBI-UHFFFAOYSA-N
Comment: Energy1
Num peaks: 13
39.02292652 8.470994629
41.03857658 2.071763737
43.01784114 5.29238644
57.0334912 24.88065047
61.01064758 1.539021526
61.06479133 1.582324515
62.98991214 3.845301628
65.0055622 7.551282792
73.01064758 2.685263578
89.0055622 3.116169065
91.02121226 8.526151893
103.0212123 5.464917034
121.0317769 5.226729977

Name: +ve in-silico MS/MS by CFM-ID for CVBUYGPWNVHIBI-UHFFFAOYSA-N
ID: CVBUYGPWNVHIBI-UHFFFAOYSA-N
Comment: Energy2
Num peaks: 21
15.02292652 1.760656527
25.00727645 1.954905259
27.02292652 4.253938255
29.03857658 2.98340933
39.02292652 12.53894331
41.03857658 4.296770927
43.01784114 3.002414156
43.05422664 2.088477022
44.97934745 2.878646739
45.0334912 1.848827698
46.99499752 6.982829011
57.0334912 14.44762913
58.99499752 1.860649532
59.04914126 1.676164521
61.01064758 6.475386413
65.0055622 1.596632988
70.99499752 1.80979679
73.01064758 2.976640342
74.98991214 2.366804577
75.02629764 1.778702481
89.0055622 1.705835216

Name: +ve in-silico MS/MS by CFM-ID for FXMXPZJPGFLRNE-UHFFFAOYSA-N
ID: FXMXPZJPGFLRNE-UHFFFAOYSA-N
Comment: Energy0
Num peaks: 6
43.01784114 2.840365159
55.01784114 4.077799843
73.02840582 21.92290844
85.01064758 3.734292383
103.0212123 20.87975778
121.0317769 28.51716099

Name: +ve in-silico MS/MS by CFM-ID for FXMXPZJPGFLRNE-UHFFFAOYSA-N
ID: FXMXPZJPGFLRNE-UHFFFAOYSA-N
Comment: Energy1
Num peaks: 9
43.01784114 7.197710494
45.0334912 2.323122006
49.01064758 4.302011156
55.01784114 7.921216479
57.0334912 3.67583751
73.02840582 22.11197585
85.01064758 3.010200755
103.0212123 15.00123564
121.0317769 14.5301674

Name: +ve in-silico MS/MS by CFM-ID for FXMXPZJPGFLRNE-UHFFFAOYSA-N
ID: FXMXPZJPGFLRNE-UHFFFAOYSA-N
Comment: Energy2
Num peaks: 16
15.02292652 8.108997364
25.00727645 4.737162924
27.02292652 2.617761636
29.00219107 3.285660555
31.01784114 5.496293335
43.01784114 12.35481652
45.0334912 3.968882097
46.99499752 3.143156731
49.01064758 2.41484516
55.01784114 9.040729976
57.0334912 6.238321573
61.01064758 3.336012101
73.02840582 7.112287457
74.98991214 3.292658876
77.0055622 2.65428614
86.98991214 2.673887152

Name: +ve in-silico MS/MS by CFM-ID for BKZALUMCFWOMKJ-UHFFFAOYSA-N
ID: BKZALUMCFWOMKJ-UHFFFAOYSA-N
Comment: Energy0
Num peaks: 6
41.03857658 1.847957899
59.04914126 5.391078983
69.0334912 2.040087661
87.04405588 6.56314307
103.0212123 25.66411878
121.0317769 51.83044001

Name: +ve in-silico MS/MS by CFM-ID for BKZALUMCFWOMKJ-UHFFFAOYSA-N
ID: BKZALUMCFWOMKJ-UHFFFAOYSA-N
Comment: Energy1
Num peaks: 6
29.03857658 9.710924781
59.04914126 5.526104212
69.0334912 16.71601751
87.04405588 25.50916456
103.0212123 9.199815271
121.0317769 19.20492415

Name: +ve in-silico MS/MS by CFM-ID for BKZALUMCFWOMKJ-UHFFFAOYSA-N
ID: BKZALUMCFWOMKJ-UHFFFAOYSA-N
Comment: Energy2
Num peaks: 7
39.02292652 4.280727201
41.03857658 26.07099803
43.05422664 12.20050904
59.04914126 5.434638783
69.0334912 2.899904566
85.01064758 19.94215712
103.0212123 10.58106417

Name: +ve in-silico MS/MS by CFM-ID for YRXATPUPGQQBKQ-UHFFFAOYSA-N
ID: YRXATPUPGQQBKQ-UHFFFAOYSA-N
Comment: Energy0
Num peaks: 6
41.03857658 1.725110459
69.0334912 6.422771179
85.01064758 4.438924339
87.04405588 5.69652333
103.0212123 54.24837605
121.0317769 19.06286079

Name: +ve in-silico MS/MS by CFM-ID for YRXATPUPGQQBKQ-UHFFFAOYSA-N
ID: YRXATPUPGQQBKQ-UHFFFAOYSA-N
Comment: Energy1
Num peaks: 6
59.04914126 2.07227668
69.0334912 21.62035491
85.01064758 11.93609016
87.04405588 9.643214696
103.0212123 34.84146082
121.0317769 9.528620114

Name: +ve in-silico MS/MS by CFM-ID for YRXATPUPGQQBKQ-UHFFFAOYSA-N
ID: YRXATPUPGQQBKQ-UHFFFAOYSA-N
Comment: Energy2
Num peaks: 9
27.02292652 3.55650316
39.02292652 3.098655216
41.03857658 15.95420019
43.05422664 16.01993796
60.97426207 5.396759539
69.0334912 5.645998031
85.01064758 16.192924
86.98991214 6.519524573
103.0212123 9.939340707

Name: +ve in-silico MS/MS by CFM-ID for UMFPOZIYWISJLX-UHFFFAOYSA-N
ID: UMFPOZIYWISJLX-UHFFFAOYSA-N
Comment: Energy0
Num peaks: 6
69.0334912 3.711867391
85.01064758 2.615275541
87.04405588 10.75149247
89.0055622 2.481809618
103.0212123 35.61877884
121.0317769 30.89476022

Name: +ve in-silico MS/MS by CFM-ID for UMFPOZIYWISJLX-UHFFFAOYSA-N
ID: UMFPOZIYWISJLX-UHFFFAOYSA-N
Comment: Energy1
Num peaks: 8
45.0334912 7.027141217
69.0334912 12.6952948
74.98991214 9.489550186
77.0055622 3.537027752
85.01064758 7.329624345
87.04405588 11.35769964
103.0212123 22.81056017
121.0317769 8.034420435

Name: +ve in-silico MS/MS by CFM-ID for UMFPOZIYWISJLX-UHFFFAOYSA-N
ID: UMFPOZIYWISJLX-UHFFFAOYSA-N
Comment: Energy2
Num peaks: 17
15.02292652 2.797379463
27.02292652 4.100344332
34.99499752 2.955910038
39.02292652 2.598122196
41.03857658 12.43018512
43.05422664 9.727003542
56.97934745 3.441621995
58.99499752 3.523054886
59.04914126 2.6996237
60.97426207 3.648575105
69.0334912 2.890524048
70.99499752 5.00226253
73.01064758 2.285978232
74.98991214 5.479060635
77.0055622 3.687675978
85.01064758 7.150321712
103.0212123 6.091258913

Name: +ve in-silico MS/MS by CFM-ID for NYDZFAIJFDYEGO-UHFFFAOYSA-N
ID: NYDZFAIJFDYEGO-UHFFFAOYSA-N
Comment: Energy0
Num peaks: 6
43.01784114 14.87462467
45.0334912 4.486541043
61.01064758 3.549320283
61.02840582 5.76935469
79.02121226 4.566220331
121.0317769 49.69771385

Name: +ve in-silico MS/MS by CFM-ID for NYDZFAIJFDYEGO-UHFFFAOYSA-N
ID: NYDZFAIJFDYEGO-UHFFFAOYSA-N
Comment: Energy1
Num peaks: 9
43.01784114 26.8628197
59.01275576 3.045202053
61.01064758 8.327265302
61.02840582 5.586557651
73.02840582 4.791239233
79.02121226 5.333808496
103.0212123 5.535065433
105.0004768 2.745989511
121.0317769 17.78947695

Name: +ve in-silico MS/MS by CFM-ID for NYDZFAIJFDYEGO-UHFFFAOYSA-N
ID: NYDZFAIJFDYEGO-UHFFFAOYSA-N
Comment: Energy2
Num peaks: 11
15.02292652 6.815764004
25.00727645 9.29862847
27.02292652 11.44370558
29.00219107 3.267229136
43.01784114 19.32132492
45.0334912 10.56410852
46.99499752 3.078538361
61.01064758 8.147718441
61.02840582 2.900523141
62.98991214 3.452181694
79.02121226 2.344997513

Name: +ve in-silico MS/MS by CFM-ID for PASSGOGTPLBVSP-UHFFFAOYSA-N
ID: PASSGOGTPLBVSP-UHFFFAOYSA-N
Comment: Energy0
Num peaks: 6
34.99499752 1.544724161
41.03857658 3.320178086
43.05422664 17.90354696
60.97426207 3.052696701
61.06479133 17.29466848
121.0317769 50.0790009

Name: +ve in-silico MS/MS by CFM-ID for PASSGOGTPLBVSP-UHFFFAOYSA-N
ID: PASSGOGTPLBVSP-UHFFFAOYSA-N
Comment: Energy1
Num peaks: 6
41.03857658 4.476654484
43.05422664 56.48475199
61.06479133 5.85059528
78.98482676 6.201303253
103.0212123 6.981521328
121.0317769 10.85594054

Name: +ve in-silico MS/MS by CFM-ID for PASSGOGTPLBVSP-UHFFFAOYSA-N
ID: PASSGOGTPLBVSP-UHFFFAOYSA-N
Comment: Energy2
Num peaks: 6
27.02292652 2.936716985
29.03857658 2.956889132
41.03857658 10.79678435
43.05422664 56.33264339
60.97426207 7.975961894
61.06479133 3.350618349

Name: +ve in-silico MS/MS by CFM-ID for INYMSDKEZWMZSM-UHFFFAOYSA-N
ID: INYMSDKEZWMZSM-UHFFFAOYSA-N
Comment: Energy0
Num peaks: 6
74.98991214 8.867700196
77.0055622 1.098771546
87.04405588 2.237817678
93.00047682 3.334955227
103.0212123 2.198163278
121.0317769 76.03898966

Name: +ve in-silico MS/MS by CFM-ID for INYMSDKEZWMZSM-UHFFFAOYSA-N
ID: INYMSDKEZWMZSM-UHFFFAOYSA-N
Comment: Energy1
Num peaks: 6
43.01784114 3.241425221
74.98991214 33.20006548
87.04405588 13.55998931
93.00047682 5.822403188
103.0212123 2.377213851
121.0317769 26.51705551

Name: +ve in-silico MS/MS by CFM-ID for INYMSDKEZWMZSM-UHFFFAOYSA-N
ID: INYMSDKEZWMZSM-UHFFFAOYSA-N
Comment: Energy2
Num peaks: 12
15.02292652 6.568282773
29.03857658 4.380631196
34.99499752 2.460410931
41.00219107 3.840225911
43.01784114 2.6165484
56.97934745 9.969358967
58.99499752 7.349920362
60.97426207 2.401030982
61.01064758 3.051625016
74.98991214 28.58585628
77.0055622 7.744039984
103.0212123 2.859718824

Name: +ve in-silico MS/MS by CFM-ID for NVXSNNPVYVTARK-UHFFFAOYSA-N
ID: NVXSNNPVYVTARK-UHFFFAOYSA-N
Comment: Energy0
Num peaks: 6
68.04947561 4.531162252
110.0600403 6.338568676
112.0756904 1.311703518
120.0443902 9.809978848
138.0549549 47.44093479
156.0655196 19.67730924

Name: +ve in-silico MS/MS by CFM-ID for NVXSNNPVYVTARK-UHFFFAOYSA-N
ID: NVXSNNPVYVTARK-UHFFFAOYSA-N
Comment: Energy1
Num peaks: 14
39.02292652 2.910945967
41.00219107 2.900696305
41.03857658 3.570134325
43.05422664 1.577706909
59.01275576 2.042693284
68.04947561 9.328893832
92.04947561 8.011581782
94.06512568 2.511707567
96.04439023 3.449224459
110.0600403 14.37509004
112.0756904 3.257795897
120.0443902 6.690426905
138.0549549 14.12644177
156.0655196 5.482432281

Name: +ve in-silico MS/MS by CFM-ID for NVXSNNPVYVTARK-UHFFFAOYSA-N
ID: NVXSNNPVYVTARK-UHFFFAOYSA-N
Comment: Energy2
Num peaks: 16
39.02292652 8.268318431
41.00219107 5.51737676
41.03857658 16.49233827
42.03382555 1.598285752
43.01784114 3.469223652
43.05422664 1.327112609
51.02292652 3.659463616
52.01817548 1.059387066
59.01275576 6.086855897
68.04947561 23.82098708
70.06512568 1.269889855
83.01275576 1.212918995
92.04947561 1.762352637
94.06512568 2.402140472
98.02365479 1.376053911
112.0393049 1.015108362

Name: +ve in-silico MS/MS by CFM-ID for BIXZXDPZQRQUHX-UHFFFAOYSA-N
ID: BIXZXDPZQRQUHX-UHFFFAOYSA-N
Comment: Energy0
Num peaks: 6
64.01817548 1.474649764
110.0600403 4.188210509
121.0284058 8.271519475
138.0549549 25.55210728
139.0389705 19.43268552
156.0655196 32.73288738

Name: +ve in-silico MS/MS by CFM-ID for BIXZXDPZQRQUHX-UHFFFAOYSA-N
ID: BIXZXDPZQRQUHX-UHFFFAOYSA-N
Comment: Energy1
Num peaks: 16
49.00727645 1.478920278
51.02292652 3.011072534
54.03382555 3.583124767
64.01817548 2.620164972
66.03382555 5.124095752
68.04947561 5.015627045
70.06512568 1.133476807
95.04914126 2.471285094
96.04439023 3.166695037
110.0600403 9.006557004
112.0756904 5.611863737
120.0443902 2.207822345
121.0284058 8.246317009
138.0549549 14.41665569
139.0389705 6.75834137
156.0655196 7.124814034

Name: +ve in-silico MS/MS by CFM-ID for BIXZXDPZQRQUHX-UHFFFAOYSA-N
ID: BIXZXDPZQRQUHX-UHFFFAOYSA-N
Comment: Energy2
Num peaks: 31
39.02292652 6.738198602
40.01817548 1.960745922
41.00219107 1.236315895
41.03857658 2.221019239
42.03382555 4.358196257
44.04947561 1.19307173
49.00727645 3.217355469
51.02292652 4.033793593
52.01817548 0.8960676017
53.00219107 0.9043770921
53.03857658 2.991917799
54.03382555 2.4797994
64.01817548 20.10370547
65.00219107 0.8258711772
65.99744004 1.260504447
66.03382555 2.336384883
67.01784114 3.102810612
68.0130901 1.142187159
68.04947561 3.371692258
68.99710569 0.8438461581
70.02874017 1.795487922
70.06512568 1.941143516
71.01275576 1.100874713
76.01817548 0.8757243127
79.01784114 1.29498122
83.01275576 0.8650829781
94.02874017 0.9174298864
96.04439023 2.088539566
121.0284058 2.024822011
138.0549549 0.8822229682
139.0389705 0.8040736656

Name: +ve in-silico MS/MS by CFM-ID for XSFWFWGFYLEGGY-UHFFFAOYSA-N
ID: XSFWFWGFYLEGGY-UHFFFAOYSA-N
Comment: Energy0
Num peaks: 6
43.01784114 0.9733793432
88.03930485 0.7688438996
121.0284058 3.605643867
138.0549549 12.97230593
139.0389705 22.56328262
156.0655196 51.95227604

Name: +ve in-silico MS/MS by CFM-ID for XSFWFWGFYLEGGY-UHFFFAOYSA-N
ID: XSFWFWGFYLEGGY-UHFFFAOYSA-N
Comment: Energy1
Num peaks: 17
41.00219107 1.366469789
67.01784114 2.002439654
68.0130901 1.461641881
69.0334912 2.839641907
70.02874017 1.670792015
71.01275576 2.002214929
84.00800472 1.570971654
86.02365479 4.011378103
88.03930485 2.827679885
95.04914126 1.503923144
111.0440559 5.988325192
120.0443902 3.047354505
121.0284058 4.56137223
128.070605 3.734208721
138.0549549 14.72503973
139.0389705 9.719378196
156.0655196 17.73550712

Name: +ve in-silico MS/MS by CFM-ID for XSFWFWGFYLEGGY-UHFFFAOYSA-N
ID: XSFWFWGFYLEGGY-UHFFFAOYSA-N
Comment: Energy2
Num peaks: 28
25.00727645 1.654829795
39.02292652 7.52671704
41.00219107 5.113880497
41.03857658 4.763517092
42.03382555 1.390299363
43.01784114 5.415684738
49.00727645 3.234031668
51.02292652 2.462467149
53.00219107 5.991942865
53.03857658 1.444373583
58.02874017 2.169357698
60.04439023 2.519893416
62.0600403 0.974458732
65.00219107 2.200079288
67.01784114 5.955432832
68.0130901 1.650247238
69.0334912 3.903013401
70.02874017 3.811401014
71.01275576 2.175024714
72.04439023 1.764760667
83.04914126 1.278137899
88.03930485 1.498441682
93.0334912 2.008837239
95.04914126 3.507398732
97.02840582 0.9903664144
111.0440559 1.011294792
121.0284058 2.0564011
138.0549549 1.56263291

Name: +ve in-silico MS/MS by CFM-ID for JNYBTZSSGONVCH-UHFFFAOYSA-N
ID: JNYBTZSSGONVCH-UHFFFAOYSA-N
Comment: Energy0
Num peaks: 6
86.0600403 1.042349284
94.02874017 1.310223473
121.0284058 1.527676231
138.0549549 12.3041556
139.0389705 10.63275331
156.0655196 60.4701203

Name: +ve in-silico MS/MS by CFM-ID for JNYBTZSSGONVCH-UHFFFAOYSA-N
ID: JNYBTZSSGONVCH-UHFFFAOYSA-N
Comment: Energy1
Num peaks: 25
54.03382555 1.184491761
56.04947561 1.669073035
58.06512568 0.7693694233
66.03382555 0.7822270157
67.01784114 0.9272853779
69.0334912 2.197273991
71.01275576 3.015528338
80.0130901 0.9317837988
82.02874017 2.721252469
84.04439023 5.860597557
86.0600403 3.674987344
94.02874017 0.8149602883
96.04439023 1.547932515
98.02365479 1.038709841
98.0600403 1.908352425
100.0393049 0.970509746
111.0440559 3.047991787
120.0443902 0.9748749118
121.0284058 2.547269002
124.0393049 1.319540194
126.0549549 3.121412961
128.070605 7.37772679
138.0549549 8.728656078
139.0389705 4.536307984
156.0655196 18.71095157

Name: +ve in-silico MS/MS by CFM-ID for JNYBTZSSGONVCH-UHFFFAOYSA-N
ID: JNYBTZSSGONVCH-UHFFFAOYSA-N
Comment: Energy2
Num peaks: 31
25.00727645 2.543954735
27.02292652 4.485203684
28.01817548 2.556714698
29.03857658 1.173357246
30.03382555 0.9935314698
39.02292652 1.562774948
41.00219107 1.472023985
41.03857658 3.606940007
43.01784114 0.9792920959
49.00727645 1.598785606
52.01817548 2.223979661
53.00219107 1.403555295
53.03857658 2.050547556
53.99744004 1.497854072
54.03382555 5.268665566
55.01784114 1.031290104
56.0130901 1.444169714
56.04947561 10.8871776
58.06512568 3.742455643
65.00219107 1.470825855
66.03382555 1.716426451
67.01784114 1.610523387
68.04947561 1.150589249
69.0334912 2.993685605
71.04914126 0.9470021372
77.99744004 1.876885098
80.0130901 2.299523322
82.02874017 4.34965331
84.04439023 3.797984309
86.0600403 2.565779147
94.02874017 2.862779796

Name: +ve in-silico MS/MS by CFM-ID for PQAIFVYBNIIJSZ-UHFFFAOYSA-N
ID: PQAIFVYBNIIJSZ-UHFFFAOYSA-N
Comment: Energy0
Num peaks: 6
71.01275576 4.475476231
121.0284058 1.778147007
128.070605 2.437345267
138.0549549 13.24292929
139.0389705 10.35477572
156.0655196 58.27765264

Name: +ve in-silico MS/MS by CFM-ID for PQAIFVYBNIIJSZ-UHFFFAOYSA-N
ID: PQAIFVYBNIIJSZ-UHFFFAOYSA-N
Comment: Energy1
Num peaks: 12
56.04947561 1.696533753
71.01275576 2.185212499
84.04439023 4.01129814
86.0600403 3.660608452
111.0440559 1.364849179
114.0549549 1.396861311
121.0284058 4.169774063
126.0549549 2.421899649
128.070605 7.736896403
138.0549549 16.62529613
139.0389705 6.398053198
156.0655196 29.29429388

Name: +ve in-silico MS/MS by CFM-ID for PQAIFVYBNIIJSZ-UHFFFAOYSA-N
ID: PQAIFVYBNIIJSZ-UHFFFAOYSA-N
Comment: Energy2
Num peaks: 22
39.02292652 1.701072012
41.00219107 6.203127507
41.03857658 4.057286092
42.03382555 2.411726184
43.01784114 3.158249358
53.00219107 6.703325216
56.04947561 11.11934941
58.06512568 8.772496129
60.08077574 2.167563136
65.00219107 1.835804614
66.03382555 2.047361535
67.01784114 2.814522409
68.04947561 2.34610561
68.99710569 2.664019564
69.0334912 5.658925816
70.02874017 1.644292837
70.06512568 2.262569543
71.01275576 4.194667364
82.02874017 1.659875839
84.04439023 3.389854568
86.0600403 3.108234902
110.0600403 1.472360747

Name: +ve in-silico MS/MS by CFM-ID for WEPZLXYKLBCOBY-UHFFFAOYSA-N
ID: WEPZLXYKLBCOBY-UHFFFAOYSA-N
Comment: Energy0
Num peaks: 6
88.03930485 0.5347571224
120.0443902 1.422159943
121.0284058 0.9870983985
138.0549549 16.58886048
139.0389705 6.728449477
156.0655196 66.68629142

Name: +ve in-silico MS/MS by CFM-ID for WEPZLXYKLBCOBY-UHFFFAOYSA-N
ID: WEPZLXYKLBCOBY-UHFFFAOYSA-N
Comment: Energy1
Num peaks: 23
39.02292652 1.337680102
56.0130901 1.120461594
58.02874017 2.788373255
69.0334912 2.417268221
70.02874017 1.088347747
71.01275576 1.340167011
82.02874017 1.080597954
84.00800472 1.877473164
86.02365479 5.154779987
88.03930485 4.629094368
90.05495492 1.031283672
96.00800472 0.9710918277
96.04439023 1.082387112
98.02365479 1.179243656
110.0600403 0.9933970465
120.0443902 2.978818285
121.0284058 1.488959329
124.0393049 1.060013113
126.0549549 1.856570324
128.070605 4.640504306
138.0549549 17.00457456
139.0389705 2.362167904
156.0655196 20.8965843

Name: +ve in-silico MS/MS by CFM-ID for WEPZLXYKLBCOBY-UHFFFAOYSA-N
ID: WEPZLXYKLBCOBY-UHFFFAOYSA-N
Comment: Energy2
Num peaks: 31
26.00252542 1.0488575
28.01817548 5.102842629
39.02292652 6.021177734
40.01817548 1.637341682
41.00219107 1.43886192
41.03857658 4.380761291
42.03382555 3.797634635
44.04947561 1.821095301
45.06987671 0.9883207914
53.00219107 1.169451798
53.99744004 2.305950804
56.0130901 4.296876767
58.02874017 6.837441983
60.04439023 2.649233879
67.01784114 1.670619597
69.0334912 1.8081661
70.02874017 3.11485862
71.01275576 1.023236366
72.04439023 1.409908783
80.0130901 2.102984889
80.04947561 2.186278894
82.02874017 2.074567653
82.06512568 2.594529442
84.04439023 1.682305041
86.02365479 1.214429778
88.03930485 1.091351382
94.02874017 4.020866006
96.04439023 3.223550246
98.0600403 1.39059159
120.0443902 2.013119651
138.0549549 1.446767156

Name: +ve in-silico MS/MS by CFM-ID for KXQIQRKTTSMNCT-UHFFFAOYSA-N
ID: KXQIQRKTTSMNCT-UHFFFAOYSA-N
Comment: Energy0
Num peaks: 6
110.0600403 7.094100711
112.0756904 1.55399369
121.0284058 4.696603869
138.0549549 14.37628044
139.0389705 22.12136026
156.0655196 42.40003835

Name: +ve in-silico MS/MS by CFM-ID for KXQIQRKTTSMNCT-UHFFFAOYSA-N
ID: KXQIQRKTTSMNCT-UHFFFAOYSA-N
Comment: Energy1
Num peaks: 14
51.02292652 0.8677436954
54.03382555 2.496889516
59.01275576 1.111819835
68.04947561 0.9182750577
70.02874017 1.712413946
72.04439023 1.014932878
95.04914126 2.132947772
110.0600403 15.07702284
112.0756904 4.334770432
120.0443902 2.845846981
121.0284058 6.320471932
138.0549549 15.70665553
139.0389705 10.89953342
156.0655196 15.35022823

Name: +ve in-silico MS/MS by CFM-ID for KXQIQRKTTSMNCT-UHFFFAOYSA-N
ID: KXQIQRKTTSMNCT-UHFFFAOYSA-N
Comment: Energy2
Num peaks: 31
39.02292652 3.11309319
40.01817548 2.159508292
41.00219107 2.718642379
41.03857658 2.696784464
42.03382555 3.484658082
46.06512568 1.381765227
49.00727645 1.680216035
51.02292652 2.213978561
52.01817548 4.316380985
53.00219107 1.02327515
53.03857658 1.277945854
56.04947561 3.113289334
58.06512568 1.114458704
65.00219107 3.542777148
66.03382555 3.165134832
67.01784114 8.339304418
68.04947561 4.69976402
69.0334912 2.941426474
82.02874017 1.735563999
83.01275576 2.290308746
84.04439023 1.98802372
94.02874017 1.440118857
94.06512568 1.137608347
95.01275576 0.9860851283
95.04914126 1.455250874
97.02840582 1.264985066
110.0600403 1.122267659
111.0076704 1.177292194
113.0233204 1.440811193
121.0284058 1.685649897
139.0389705 1.756239029

Name: +ve in-silico MS/MS by CFM-ID for FZDQRWFRKAVTBF-UHFFFAOYSA-N
ID: FZDQRWFRKAVTBF-UHFFFAOYSA-N
Comment: Energy0
Num peaks: 6
67.01784114 3.074037805
69.0334912 2.12385639
77.00219107 1.920455824
79.01784114 2.729710736
93.0334912 2.224148298
121.0284058 82.07335354

Name: +ve in-silico MS/MS by CFM-ID for FZDQRWFRKAVTBF-UHFFFAOYSA-N
ID: FZDQRWFRKAVTBF-UHFFFAOYSA-N
Comment: Energy1
Num peaks: 6
39.02292652 4.094632463
65.00219107 4.211129706
67.01784114 7.536869943
69.0334912 6.134749858
93.0334912 30.42289077
121.0284058 31.90805238

Name: +ve in-silico MS/MS by CFM-ID for FZDQRWFRKAVTBF-UHFFFAOYSA-N
ID: FZDQRWFRKAVTBF-UHFFFAOYSA-N
Comment: Energy2
Num peaks: 11
25.00727645 5.80656275
39.02292652 19.73152778
41.00219107 5.397677324
41.03857658 11.55247124
49.00727645 7.987372283
53.00219107 7.220760327
65.00219107 5.131031605
67.01784114 4.818528716
77.00219107 5.879809471
79.01784114 3.350002984
93.0334912 4.942900112

Name: +ve in-silico MS/MS by CFM-ID for WJRZFHFCXUSFMW-UHFFFAOYSA-N
ID: WJRZFHFCXUSFMW-UHFFFAOYSA-N
Comment: Energy0
Num peaks: 6
49.00727645 0.1407618262
51.02292652 0.05053982108
77.00219107 0.01401230222
92.99710569 0.01863598452
95.01275576 0.1314446596
121.0284058 99.62142099

Name: +ve in-silico MS/MS by CFM-ID for WJRZFHFCXUSFMW-UHFFFAOYSA-N
ID: WJRZFHFCXUSFMW-UHFFFAOYSA-N
Comment: Energy1
Num peaks: 6
49.00727645 3.210298779
51.02292652 2.509685649
68.99710569 0.1327500909
71.01275576 0.1430709158
95.01275576 0.6709621825
121.0284058 93.20617476

Name: +ve in-silico MS/MS by CFM-ID for WJRZFHFCXUSFMW-UHFFFAOYSA-N
ID: WJRZFHFCXUSFMW-UHFFFAOYSA-N
Comment: Energy2
Num peaks: 6
25.00727645 0.4543049321
49.00727645 54.55093743
51.02292652 16.07461507
92.99710569 0.7205989498
95.01275576 3.005985782
121.0284058 24.42906297

Name: +ve in-silico MS/MS by CFM-ID for LHMWHZXZMMLYKI-UHFFFAOYSA-N
ID: LHMWHZXZMMLYKI-UHFFFAOYSA-N
Comment: Energy0
Num peaks: 6
29.00219107 1.917379855
80.04947561 0.3654063841
108.0443902 2.627004983
110.0600403 47.94202727
120.0443902 1.965909227
138.0549549 42.64306697

Name: +ve in-silico MS/MS by CFM-ID for LHMWHZXZMMLYKI-UHFFFAOYSA-N
ID: LHMWHZXZMMLYKI-UHFFFAOYSA-N
Comment: Energy1
Num peaks: 6
29.00219107 3.526263711
82.06512568 3.166881241
108.0443902 3.541312308
110.0600403 44.59592685
120.0443902 4.648701999
138.0549549 27.729996

Name: +ve in-silico MS/MS by CFM-ID for LHMWHZXZMMLYKI-UHFFFAOYSA-N
ID: LHMWHZXZMMLYKI-UHFFFAOYSA-N
Comment: Energy2
Num peaks: 15
29.00219107 7.153150922
51.02292652 1.616259593
63.02292652 2.92380258
65.03857658 3.108194261
77.00219107 2.056171278
78.03382555 6.224373314
79.01784114 3.925651622
80.04947561 18.47563654
81.0334912 5.469045648
82.06512568 2.841849278
83.04914126 7.952537865
92.04947561 1.393254958
108.0443902 2.840050788
110.0600403 9.4398306
120.0443902 5.115952262

Name: +ve in-silico MS/MS by CFM-ID for NEYDLXCBLYHLFK-UHFFFAOYSA-N
ID: NEYDLXCBLYHLFK-UHFFFAOYSA-N
Comment: Energy0
Num peaks: 6
110.0600403 16.37018669
111.0440559 3.634560308
126.0549549 1.628470764
128.070605 32.68652352
138.0549549 15.9267982
156.0655196 19.48812228

Name: +ve in-silico MS/MS by CFM-ID for NEYDLXCBLYHLFK-UHFFFAOYSA-N
ID: NEYDLXCBLYHLFK-UHFFFAOYSA-N
Comment: Energy1
Num peaks: 9
46.02874017 2.772517947
58.02874017 1.734600148
96.04439023 2.111867576
98.0600403 1.656398349
110.0600403 35.12240985
111.0440559 8.265415947
128.070605 14.06336686
138.0549549 10.32048473
156.0655196 4.588043852

Name: +ve in-silico MS/MS by CFM-ID for NEYDLXCBLYHLFK-UHFFFAOYSA-N
ID: NEYDLXCBLYHLFK-UHFFFAOYSA-N
Comment: Energy2
Num peaks: 21
28.01817548 3.406981258
29.00219107 5.502445927
30.03382555 1.803845161
41.00219107 2.030100178
46.02874017 3.288161465
53.00219107 1.481355018
58.02874017 2.570135828
69.0334912 3.40509772
79.01784114 1.285762572
81.0334912 5.318841814
83.01275576 1.41369293
83.04914126 2.38111987
85.02840582 1.547581545
95.01275576 1.888956959
95.04914126 2.361699931
96.04439023 3.096962666
97.02840582 2.471747248
108.0443902 2.649878725
110.0600403 21.49300787
111.0440559 8.75613563
128.070605 2.01154131

Name: +ve in-silico MS/MS by CFM-ID for PMKDACSZUUSFCR-UHFFFAOYSA-N
ID: PMKDACSZUUSFCR-UHFFFAOYSA-N
Comment: Energy0
Num peaks: 6
70.02874017 0.9885592436
80.04947561 4.884682084
89.05970595 0.5696095637
98.0600403 23.26694702
100.0393049 1.626052752
116.070605 65.61666017

Name: +ve in-silico MS/MS by CFM-ID for PMKDACSZUUSFCR-UHFFFAOYSA-N
ID: PMKDACSZUUSFCR-UHFFFAOYSA-N
Comment: Energy1
Num peaks: 8
26.00252542 9.058411527
67.01784114 4.222681688
71.04914126 4.105312017
80.04947561 7.369989999
85.02840582 4.326535366
89.05970595 3.808668309
98.0600403 22.54749068
116.070605 28.01336704

Name: +ve in-silico MS/MS by CFM-ID for PMKDACSZUUSFCR-UHFFFAOYSA-N
ID: PMKDACSZUUSFCR-UHFFFAOYSA-N
Comment: Energy2
Num peaks: 8
26.00252542 8.956218971
52.01817548 4.855990442
54.03382555 4.208099729
70.02874017 4.86147669
71.04914126 4.253823148
80.04947561 29.88206378
82.02874017 10.1140428
98.0600403 13.45630266

Name: +ve in-silico MS/MS by CFM-ID for HWHPSLMTFLKHPC-UHFFFAOYSA-N
ID: HWHPSLMTFLKHPC-UHFFFAOYSA-N
Comment: Energy0
Num peaks: 6
57.0334912 0.5972276987
111.0440559 1.965727227
121.0284058 4.305065787
138.0549549 9.398405155
139.0389705 35.42676057
156.0655196 41.03521166

Name: +ve in-silico MS/MS by CFM-ID for HWHPSLMTFLKHPC-UHFFFAOYSA-N
ID: HWHPSLMTFLKHPC-UHFFFAOYSA-N
Comment: Energy1
Num peaks: 11
39.02292652 1.257774486
55.01784114 1.102730092
95.04914126 1.089685004
109.0284058 3.107289792
111.0440559 5.54441723
113.0597059 4.38540805
121.0284058 12.36152831
126.0549549 1.945099146
138.0549549 5.168878974
139.0389705 37.38653562
156.0655196 7.661441735

Name: +ve in-silico MS/MS by CFM-ID for HWHPSLMTFLKHPC-UHFFFAOYSA-N
ID: HWHPSLMTFLKHPC-UHFFFAOYSA-N
Comment: Energy2
Num peaks: 31
25.00727645 1.181990374
39.02292652 9.43578615
40.01817548 1.301552354
41.00219107 3.382721733
41.03857658 3.013781399
43.01784114 3.069234968
49.00727645 1.502205869
51.02292652 4.482446888
53.00219107 3.468763456
53.03857658 1.420621739
55.01784114 3.75454317
57.0334912 1.214870442
58.02874017 1.680710095
62.0600403 1.025934812
65.00219107 2.510580687
67.01784114 3.304324601
68.0130901 1.982628141
69.0334912 2.112018345
70.02874017 2.110130419
71.01275576 1.128290317
77.00219107 1.352211362
79.01784114 1.629909404
81.0334912 2.645743727
83.01275576 1.291235118
83.04914126 1.022599169
94.02874017 1.755233631
110.0600403 1.378526796
111.0440559 1.166677587
121.0284058 4.052440003
138.0549549 1.538362179
139.0389705 1.667951868

Name: +ve in-silico MS/MS by CFM-ID for YLSDTYAKSMIHHU-UHFFFAOYSA-N
ID: YLSDTYAKSMIHHU-UHFFFAOYSA-N
Comment: Energy0
Num peaks: 6
107.0127558 3.554663088
110.0600403 6.384734786
120.0443902 8.335364728
125.0233204 6.23293617
138.0549549 26.45169832
156.0655196 29.61720312

Name: +ve in-silico MS/MS by CFM-ID for YLSDTYAKSMIHHU-UHFFFAOYSA-N
ID: YLSDTYAKSMIHHU-UHFFFAOYSA-N
Comment: Energy1
Num peaks: 19
53.00219107 1.535336055
68.04947561 2.805821813
79.01784114 3.611627829
83.01275576 1.408206178
84.04439023 2.477063703
92.04947561 3.844647217
94.02874017 3.571522791
94.06512568 1.841433831
96.04439023 5.623697135
107.0127558 1.7373351
108.0443902 1.403122742
109.0284058 1.392084843
110.0600403 13.5316703
112.0393049 2.191351769
112.0756904 1.315582512
120.0443902 6.715476052
125.0233204 2.464708397
138.0549549 14.83024197
156.0655196 8.665761069

Name: +ve in-silico MS/MS by CFM-ID for YLSDTYAKSMIHHU-UHFFFAOYSA-N
ID: YLSDTYAKSMIHHU-UHFFFAOYSA-N
Comment: Energy2
Num peaks: 26
25.00727645 3.174828419
41.00219107 4.271659591
42.03382555 2.231758564
43.01784114 3.706122723
52.01817548 1.488489717
53.00219107 4.444061159
54.03382555 2.752084624
55.01784114 2.534380782
59.01275576 4.653807502
65.00219107 2.435967828
66.03382555 3.475156262
67.01784114 6.655736719
68.04947561 5.817622179
71.01275576 2.429891461
78.03382555 1.454573825
79.01784114 4.902973403
80.04947561 4.831682779
81.0334912 1.614631576
82.06512568 1.73897346
83.01275576 5.128920909
84.04439023 1.642579928
92.04947561 1.603468475
94.02874017 2.726104055
94.06512568 1.458738544
96.04439023 1.962736548
110.0600403 1.938492622

Name: +ve in-silico MS/MS by CFM-ID for NWVCFCJOJVDBHH-UHFFFAOYSA-N
ID: NWVCFCJOJVDBHH-UHFFFAOYSA-N
Comment: Energy0
Num peaks: 6
67.01784114 6.575889324
69.0334912 3.246248997
70.06512568 6.942381521
85.02840582 13.74644649
98.0600403 20.32951569
116.070605 30.15974853

Name: +ve in-silico MS/MS by CFM-ID for NWVCFCJOJVDBHH-UHFFFAOYSA-N
ID: NWVCFCJOJVDBHH-UHFFFAOYSA-N
Comment: Energy1
Num peaks: 10
39.02292652 10.65269272
41.03857658 3.139618371
54.03382555 6.94093689
56.04947561 10.11286044
67.01784114 4.996909794
69.0334912 3.270298195
70.06512568 13.63066291
85.02840582 10.06121289
98.0600403 10.9061393
116.070605 9.048651751

Name: +ve in-silico MS/MS by CFM-ID for NWVCFCJOJVDBHH-UHFFFAOYSA-N
ID: NWVCFCJOJVDBHH-UHFFFAOYSA-N
Comment: Energy2
Num peaks: 12
15.02292652 6.035059637
25.00727645 6.174745912
27.02292652 5.118745652
39.02292652 22.82873745
41.03857658 9.782062915
44.04947561 4.787445689
54.03382555 7.950797679
56.04947561 6.228310675
59.01275576 3.13244707
67.01784114 2.858544388
70.06512568 2.581537869
85.02840582 2.559735065

Name: +ve in-silico MS/MS by CFM-ID for QJTZZZFZZQBQSL-UHFFFAOYSA-N
ID: QJTZZZFZZQBQSL-UHFFFAOYSA-N
Comment: Energy0
Num peaks: 6
29.03857658 2.106536793
43.05422664 9.02083724
75.02629764 23.78667465
77.04194771 21.20697291
78.98482676 4.682864978
121.0317769 27.60236758

Name: +ve in-silico MS/MS by CFM-ID for QJTZZZFZZQBQSL-UHFFFAOYSA-N
ID: QJTZZZFZZQBQSL-UHFFFAOYSA-N
Comment: Energy1
Num peaks: 6
41.03857658 10.18068942
43.05422664 39.6068053
75.02629764 10.3338535
77.04194771 11.92212741
78.98482676 5.673871911
121.0317769 8.993159852

Name: +ve in-silico MS/MS by CFM-ID for QJTZZZFZZQBQSL-UHFFFAOYSA-N
ID: QJTZZZFZZQBQSL-UHFFFAOYSA-N
Comment: Energy2
Num peaks: 8
27.02292652 3.527730462
29.03857658 5.533557405
34.99499752 3.546769314
41.03857658 11.63665968
43.05422664 44.5477059
75.02629764 6.307569851
77.04194771 3.289564857
78.98482676 3.92430009

Name: +ve in-silico MS/MS by CFM-ID for SCUXCFWYAJSHJI-NSCUHMNNSA-N
ID: SCUXCFWYAJSHJI-NSCUHMNNSA-N
Comment: Energy0
Num peaks: 6
53.03857658 2.973627678
70.06512568 6.097996985
81.0334912 10.72483975
98.0600403 20.78615897
99.04405588 17.11094725
116.070605 30.10317576

Name: +ve in-silico MS/MS by CFM-ID for SCUXCFWYAJSHJI-NSCUHMNNSA-N
ID: SCUXCFWYAJSHJI-NSCUHMNNSA-N
Comment: Energy1
Num peaks: 7
53.03857658 16.0035416
56.04947561 7.670594811
70.06512568 13.727421
81.0334912 11.38806412
98.0600403 11.82924341
99.04405588 13.02300707
116.070605 10.51867569

Name: +ve in-silico MS/MS by CFM-ID for SCUXCFWYAJSHJI-NSCUHMNNSA-N
ID: SCUXCFWYAJSHJI-NSCUHMNNSA-N
Comment: Energy2
Num peaks: 12
25.00727645 2.775070442
39.02292652 7.690322737
41.00219107 2.145784854
51.02292652 4.467450724
53.03857658 28.82190549
54.03382555 3.67618181
55.05422664 6.057967199
56.04947561 8.524369434
59.01275576 6.21366139
70.06512568 4.199522686
81.0334912 3.143495129
99.04405588 2.885135796

Name: +ve in-silico MS/MS by CFM-ID for ATWLCPHWYPSRBQ-UHFFFAOYSA-N
ID: ATWLCPHWYPSRBQ-UHFFFAOYSA-N
Comment: Energy0
Num peaks: 6
58.02874017 2.416285494
67.01784114 15.9001321
69.0334912 5.940839306
85.02840582 28.0946753
98.0600403 16.45594937
116.070605 22.53497516

Name: +ve in-silico MS/MS by CFM-ID for ATWLCPHWYPSRBQ-UHFFFAOYSA-N
ID: ATWLCPHWYPSRBQ-UHFFFAOYSA-N
Comment: Energy1
Num peaks: 8
32.04947561 3.411481477
57.0334912 4.400480251
58.02874017 15.01895737
67.01784114 10.74242773
69.0334912 4.666068015
85.02840582 11.0831144
98.0600403 18.80418381
116.070605 14.38725386

Name: +ve in-silico MS/MS by CFM-ID for ATWLCPHWYPSRBQ-UHFFFAOYSA-N
ID: ATWLCPHWYPSRBQ-UHFFFAOYSA-N
Comment: Energy2
Num peaks: 11
15.02292652 4.267121029
29.00219107 5.409563618
39.02292652 10.35053195
41.00219107 3.543762383
41.03857658 9.440862925
43.01784114 3.745937517
56.0130901 3.654516189
57.0334912 4.554019664
58.02874017 17.17294562
67.01784114 13.81617504
69.0334912 5.753581926

Name: +ve in-silico MS/MS by CFM-ID for RJPDELAUUYAFTQ-UHFFFAOYSA-N
ID: RJPDELAUUYAFTQ-UHFFFAOYSA-N
Comment: Energy0
Num peaks: 6
110.0600403 12.33447382
112.0393049 2.335968135
114.0549549 6.097466531
128.070605 1.834940738
138.0549549 26.56636294
156.0655196 43.06368168

Name: +ve in-silico MS/MS by CFM-ID for RJPDELAUUYAFTQ-UHFFFAOYSA-N
ID: RJPDELAUUYAFTQ-UHFFFAOYSA-N
Comment: Energy1
Num peaks: 6
82.06512568 3.434130049
110.0600403 37.36433392
120.0443902 2.700221184
128.070605 6.0507113
138.0549549 18.49823408
156.0655196 17.10508873

Name: +ve in-silico MS/MS by CFM-ID for RJPDELAUUYAFTQ-UHFFFAOYSA-N
ID: RJPDELAUUYAFTQ-UHFFFAOYSA-N
Comment: Energy2
Num peaks: 24
39.02292652 2.767064347
40.01817548 2.325215774
41.00219107 3.520752944
42.03382555 2.548283912
43.01784114 3.668418179
43.05422664 1.805738335
44.04947561 2.313983138
51.02292652 3.3137237
53.03857658 1.802068871
54.03382555 3.067261804
56.04947561 6.484468858
58.06512568 2.481680936
66.03382555 2.02610938
68.04947561 8.328100641
70.02874017 3.907216093
72.04439023 2.738249394
82.02874017 6.509749192
82.06512568 3.209485981
84.04439023 2.122364138
86.0600403 1.933984649
96.04439023 3.0836223
108.0443902 1.757185796
110.0600403 7.465896117
138.0549549 1.744092767

Name: +ve in-silico MS/MS by CFM-ID for PIADXXKJCKBSCS-UHFFFAOYSA-N
ID: PIADXXKJCKBSCS-UHFFFAOYSA-N
Comment: Energy0
Num peaks: 6
66.03382555 0.1907567038
92.04947561 14.34219378
94.06512568 0.5722849443
112.0393049 0.2295134828
120.0443902 31.02070495
138.0549549 53.09633882

Name: +ve in-silico MS/MS by CFM-ID for PIADXXKJCKBSCS-UHFFFAOYSA-N
ID: PIADXXKJCKBSCS-UHFFFAOYSA-N
Comment: Energy1
Num peaks: 6
66.03382555 0.5949388119
92.04947561 48.65118044
94.06512568 0.7413548006
120.0443902 25.2501715
122.0236548 0.3238055221
138.0549549 23.44997326

Name: +ve in-silico MS/MS by CFM-ID for PIADXXKJCKBSCS-UHFFFAOYSA-N
ID: PIADXXKJCKBSCS-UHFFFAOYSA-N
Comment: Energy2
Num peaks: 8
39.02292652 9.525034563
41.03857658 5.751986161
51.02292652 3.726304834
54.03382555 6.144821407
66.03382555 15.18893565
68.04947561 22.32744069
78.03382555 6.471869676
92.04947561 13.6691871

Name: +ve in-silico MS/MS by CFM-ID for LLKQZGBAJMUYII-UHFFFAOYSA-N
ID: LLKQZGBAJMUYII-UHFFFAOYSA-N
Comment: Energy0
Num peaks: 6
93.0334912 5.011116634
110.0600403 3.902836546
121.0284058 11.02942897
138.0549549 34.31634721
139.0389705 17.49109945
156.0655196 12.56192115

Name: +ve in-silico MS/MS by CFM-ID for LLKQZGBAJMUYII-UHFFFAOYSA-N
ID: LLKQZGBAJMUYII-UHFFFAOYSA-N
Comment: Energy1
Num peaks: 13
65.03857658 4.422038759
67.05422664 1.593248675
93.0334912 11.18122771
95.01275576 3.821068693
95.04914126 4.078207651
97.02840582 6.247517797
110.0600403 5.290053987
111.0440559 6.237730294
120.0443902 2.171964396
121.0284058 12.15060058
138.0549549 8.702175222
139.0389705 11.25630064
156.0655196 2.90699934

Name: +ve in-silico MS/MS by CFM-ID for LLKQZGBAJMUYII-UHFFFAOYSA-N
ID: LLKQZGBAJMUYII-UHFFFAOYSA-N
Comment: Energy2
Num peaks: 19
25.00727645 3.083223737
39.02292652 8.100452198
41.03857658 1.909328379
49.00727645 2.801152732
51.02292652 5.985690136
53.03857658 4.356881944
65.03857658 16.87523672
67.05422664 4.943519856
68.99710569 1.671514235
77.00219107 3.468369849
79.01784114 2.616445506
82.02874017 3.833340011
84.04439023 2.891397256
93.0334912 4.884700083
95.01275576 3.883200414
95.04914126 2.063081543
97.02840582 2.282642167
110.0600403 2.672202921
111.0440559 1.757780171

Name: +ve in-silico MS/MS by CFM-ID for YESXOQYPBHACNI-UHFFFAOYSA-N
ID: YESXOQYPBHACNI-UHFFFAOYSA-N
Comment: Energy0
Num peaks: 8
93.0334912 4.96565351
94.02874017 5.073815285
96.04439023 5.85431948
110.0600403 7.028708875
121.0284058 11.8700079
138.0549549 13.19847018
139.0389705 18.53747278
156.0655196 16.03298196

Name: +ve in-silico MS/MS by CFM-ID for YESXOQYPBHACNI-UHFFFAOYSA-N
ID: YESXOQYPBHACNI-UHFFFAOYSA-N
Comment: Energy1
Num peaks: 14
53.03857658 2.510846934
65.03857658 3.562891758
77.00219107 5.630388593
78.03382555 3.182452442
79.01784114 5.378629637
93.0334912 11.89296775
94.02874017 8.976289089
95.04914126 3.494833622
96.04439023 9.616424955
110.0600403 6.847672775
111.0440559 2.41611499
121.0284058 5.517446275
138.0549549 3.254720403
139.0389705 8.199228913

Name: +ve in-silico MS/MS by CFM-ID for YESXOQYPBHACNI-UHFFFAOYSA-N
ID: YESXOQYPBHACNI-UHFFFAOYSA-N
Comment: Energy2
Num peaks: 15
39.02292652 7.351020532
44.0130901 2.654608074
49.00727645 3.232797048
51.02292652 5.999982808
53.03857658 14.10902344
65.03857658 9.073850555
67.05422664 3.009127319
68.0130901 4.344053267
70.02874017 2.498044202
76.01817548 4.570992645
77.00219107 3.276231499
78.03382555 2.140658346
79.01784114 3.727993756
94.02874017 10.27101248
96.04439023 5.249539919

Name: +ve in-silico MS/MS by CFM-ID for IZDBAAFAPVSAPP-UHFFFAOYSA-N
ID: IZDBAAFAPVSAPP-UHFFFAOYSA-N
Comment: Energy0
Num peaks: 6
44.0130901 2.63355644
60.00800472 4.843753289
77.03455382 50.23257747
78.01856941 8.904337846
103.997834 3.060272132
121.0243831 20.25001597

Name: +ve in-silico MS/MS by CFM-ID for IZDBAAFAPVSAPP-UHFFFAOYSA-N
ID: IZDBAAFAPVSAPP-UHFFFAOYSA-N
Comment: Energy1
Num peaks: 6
44.0130901 8.272515858
44.99710569 3.690989078
59.02398914 3.83317411
60.00800472 20.76813635
77.03455382 22.79675841
78.01856941 28.27247356

Name: +ve in-silico MS/MS by CFM-ID for IZDBAAFAPVSAPP-UHFFFAOYSA-N
ID: IZDBAAFAPVSAPP-UHFFFAOYSA-N
Comment: Energy2
Num peaks: 6
29.99744004 4.05531986
32.0130901 4.476134536
44.0130901 13.51623123
59.02398914 6.884903882
60.00800472 33.1035061
77.03455382 28.15902335

Name: +ve in-silico MS/MS by CFM-ID for XGCZABZDVJOWTL-UHFFFAOYSA-N
ID: XGCZABZDVJOWTL-UHFFFAOYSA-N
Comment: Energy0
Num peaks: 6
107.0491413 6.691705967
108.0443902 0.5261934632
110.0600403 1.162228763
120.0443902 5.371974985
122.0236548 0.7925970632
138.0549549 83.60911114

Name: +ve in-silico MS/MS by CFM-ID for XGCZABZDVJOWTL-UHFFFAOYSA-N
ID: XGCZABZDVJOWTL-UHFFFAOYSA-N
Comment: Energy1
Num peaks: 6
96.04439023 1.947157694
107.0491413 15.48748717
108.0443902 2.105218207
110.0600403 2.524628425
120.0443902 21.80453914
138.0549549 45.47858357

Name: +ve in-silico MS/MS by CFM-ID for XGCZABZDVJOWTL-UHFFFAOYSA-N
ID: XGCZABZDVJOWTL-UHFFFAOYSA-N
Comment: Energy2
Num peaks: 18
39.02292652 3.014427278
54.03382555 1.40094104
65.03857658 3.056907974
66.03382555 1.651807723
68.0130901 2.315303803
78.03382555 1.449191208
79.05422664 4.316231482
80.0130901 3.20873442
92.0130901 7.174001532
92.04947561 12.41570891
94.02874017 6.183899179
96.04439023 1.425729149
107.0491413 4.143704237
108.0443902 3.866902475
110.0600403 3.483513733
120.0443902 17.20006596
122.0236548 2.009267162
138.0549549 1.93765502

Name: +ve in-silico MS/MS by CFM-ID for MORLSCQKZAPYFM-UHFFFAOYSA-N
ID: MORLSCQKZAPYFM-UHFFFAOYSA-N
Comment: Energy0
Num peaks: 6
93.00047682 13.36393469
95.01612688 5.861286296
110.0270259 2.566456513
120.0477614 1.395387753
122.0270259 2.812621521
138.058326 68.15574066

Name: +ve in-silico MS/MS by CFM-ID for MORLSCQKZAPYFM-UHFFFAOYSA-N
ID: MORLSCQKZAPYFM-UHFFFAOYSA-N
Comment: Energy1
Num peaks: 8
29.03857658 7.623578651
74.98991214 4.773649626
76.96917669 3.592517582
93.00047682 32.82053296
93.99572579 3.27117327
95.01612688 9.64882908
110.0270259 9.835017556
138.058326 10.58622604

Name: +ve in-silico MS/MS by CFM-ID for MORLSCQKZAPYFM-UHFFFAOYSA-N
ID: MORLSCQKZAPYFM-UHFFFAOYSA-N
Comment: Energy2
Num peaks: 12
15.02292652 9.459601945
25.00727645 5.901576868
27.02292652 6.957746669
29.03857658 16.63392994
30.03382555 2.319504561
44.04947561 6.77705922
46.06512568 5.517543101
93.00047682 5.594535413
95.01612688 4.244354311
105.9957258 2.727970631
122.0270259 9.696518988
138.058326 5.005718384

Name: +ve in-silico MS/MS by CFM-ID for PAEXAIBDCHBNDC-UHFFFAOYSA-N
ID: PAEXAIBDCHBNDC-UHFFFAOYSA-N
Comment: Energy0
Num peaks: 6
92.04947561 11.62048174
94.06512568 1.161550989
102.0338255 8.643200923
103.0178411 1.002947806
120.0443902 52.22929047
138.0549549 21.75495541

Name: +ve in-silico MS/MS by CFM-ID for PAEXAIBDCHBNDC-UHFFFAOYSA-N
ID: PAEXAIBDCHBNDC-UHFFFAOYSA-N
Comment: Energy1
Num peaks: 6
65.03857658 1.894289691
92.04947561 43.59674593
94.06512568 4.045393016
102.0338255 7.600523376
120.0443902 22.9764536
138.0549549 8.671100863

Name: +ve in-silico MS/MS by CFM-ID for PAEXAIBDCHBNDC-UHFFFAOYSA-N
ID: PAEXAIBDCHBNDC-UHFFFAOYSA-N
Comment: Energy2
Num peaks: 12
41.00219107 2.457067522
49.00727645 2.22192852
51.02292652 2.308475134
59.01275576 2.292950116
65.03857658 9.886633867
75.02292652 5.971289272
77.03857658 3.251868772
92.04947561 31.97437041
93.0334912 2.358548077
94.06512568 3.994062726
102.0338255 6.388653109
120.0443902 7.535330931

Name: +ve in-silico MS/MS by CFM-ID for MGPDSKXOTDLPJE-UHFFFAOYSA-N
ID: MGPDSKXOTDLPJE-UHFFFAOYSA-N
Comment: Energy0
Num peaks: 6
42.03382555 2.504932606
44.04947561 18.75769628
47.04914126 2.441104204
70.02874017 18.71181183
88.03930485 6.157194962
116.070605 42.37785623

Name: +ve in-silico MS/MS by CFM-ID for MGPDSKXOTDLPJE-UHFFFAOYSA-N
ID: MGPDSKXOTDLPJE-UHFFFAOYSA-N
Comment: Energy1
Num peaks: 6
42.03382555 9.179822729
44.04947561 28.30894983
47.04914126 2.604332092
70.02874017 32.4788194
88.03930485 9.181834786
116.070605 8.148393422

Name: +ve in-silico MS/MS by CFM-ID for MGPDSKXOTDLPJE-UHFFFAOYSA-N
ID: MGPDSKXOTDLPJE-UHFFFAOYSA-N
Comment: Energy2
Num peaks: 6
15.02292652 3.666457542
17.03857658 1.051140348
27.02292652 11.9088482
42.03382555 19.41972006
44.04947561 53.32957204
70.02874017 2.407392627

Name: +ve in-silico MS/MS by CFM-ID for BNYBZCCLCWZWEM-UHFFFAOYSA-N
ID: BNYBZCCLCWZWEM-UHFFFAOYSA-N
Comment: Energy0
Num peaks: 6
72.04439023 2.169942256
74.0600403 2.309875937
85.06479133 3.890889339
98.0600403 8.507650907
100.0393049 1.608012307
116.070605 78.00713024

Name: +ve in-silico MS/MS by CFM-ID for BNYBZCCLCWZWEM-UHFFFAOYSA-N
ID: BNYBZCCLCWZWEM-UHFFFAOYSA-N
Comment: Energy1
Num peaks: 8
41.03857658 4.507325507
70.02874017 3.568409119
72.04439023 20.48358345
74.0600403 15.32753853
83.04914126 7.529105661
85.06479133 9.983199143
98.0600403 5.760994465
116.070605 15.11657302

Name: +ve in-silico MS/MS by CFM-ID for BNYBZCCLCWZWEM-UHFFFAOYSA-N
ID: BNYBZCCLCWZWEM-UHFFFAOYSA-N
Comment: Energy2
Num peaks: 11
41.03857658 2.61280499
56.04947561 5.421865265
67.05422664 8.168187061
70.02874017 6.656775806
72.04439023 10.3609385
74.0600403 2.720719246
82.02874017 5.642890969
85.06479133 2.722575926
98.0600403 23.81423847
100.0393049 7.19662019
116.070605 5.712088558

Name: +ve in-silico MS/MS by CFM-ID for SWNXTBXMGMFYLP-UHFFFAOYSA-N
ID: SWNXTBXMGMFYLP-UHFFFAOYSA-N
Comment: Energy0
Num peaks: 6
41.03857658 1.277252587
66.03382555 1.591337213
93.0334912 1.145115105
108.0443902 3.003715727
110.0600403 5.339334651
138.0549549 76.83529374

Name: +ve in-silico MS/MS by CFM-ID for SWNXTBXMGMFYLP-UHFFFAOYSA-N
ID: SWNXTBXMGMFYLP-UHFFFAOYSA-N
Comment: Energy1
Num peaks: 20
39.02292652 2.522771282
41.03857658 2.790229891
43.01784114 1.841054297
49.00727645 1.228587174
51.02292652 2.895872992
52.01817548 1.56310845
64.01817548 2.913677682
65.00219107 1.61297243
66.03382555 4.339508954
67.01784114 1.918926213
68.0130901 2.056161464
68.04947561 3.792331598
69.0334912 1.684539544
70.02874017 1.381616785
85.02840582 1.592494742
93.0334912 3.388293298
94.02874017 2.289806142
108.0443902 2.065850457
110.0600403 8.483454215
138.0549549 30.11036425

Name: +ve in-silico MS/MS by CFM-ID for SWNXTBXMGMFYLP-UHFFFAOYSA-N
ID: SWNXTBXMGMFYLP-UHFFFAOYSA-N
Comment: Energy2
Num peaks: 20
25.00727645 3.911586374
39.02292652 18.43536562
40.01817548 2.757055697
41.00219107 1.803717018
41.03857658 10.16916507
49.00727645 7.045479606
50.00252542 1.580783723
51.02292652 2.241525615
52.01817548 1.924155391
53.00219107 1.773738315
56.04947561 3.245511418
64.01817548 2.678489805
65.00219107 1.508419547
66.03382555 6.7575506
67.01784114 3.101698885
68.04947561 1.599492312
80.04947561 2.919068902
91.01784114 2.0043143
93.0334912 3.959785488
110.0600403 1.180885062

Name: +ve in-silico MS/MS by CFM-ID for ODUYHDGUJUDHIS-UHFFFAOYSA-N
ID: ODUYHDGUJUDHIS-UHFFFAOYSA-N
Comment: Energy0
Num peaks: 6
15.02292652 0.5132756446
109.0284058 0.5857974051
120.0443902 2.390485726
124.0393049 1.239824791
138.0549549 44.63129563
156.0655196 44.7028899

Name: +ve in-silico MS/MS by CFM-ID for ODUYHDGUJUDHIS-UHFFFAOYSA-N
ID: ODUYHDGUJUDHIS-UHFFFAOYSA-N
Comment: Energy1
Num peaks: 10
42.03382555 1.258527824
44.04947561 3.299210405
86.0600403 1.210824664
110.0600403 1.977327602
120.0443902 2.430381924
124.0393049 7.032587834
126.0549549 1.415440848
128.070605 2.599155933
138.0549549 46.2238876
156.0655196 13.08975023

Name: +ve in-silico MS/MS by CFM-ID for ODUYHDGUJUDHIS-UHFFFAOYSA-N
ID: ODUYHDGUJUDHIS-UHFFFAOYSA-N
Comment: Energy2
Num peaks: 28
15.02292652 1.600002914
41.00219107 3.096035576
42.03382555 10.91177275
43.01784114 3.047482456
44.04947561 5.741824231
52.01817548 1.353847779
53.00219107 1.171530179
54.03382555 1.554837393
55.01784114 1.575367312
67.01784114 4.914094674
68.0130901 1.360583781
68.04947561 1.448451602
69.0334912 1.549367517
70.02874017 4.883256385
72.04439023 5.994838108
82.02874017 1.130032717
84.04439023 1.965112202
85.02840582 2.832156255
86.0600403 1.73097536
94.02874017 3.057657665
96.04439023 5.986470789
98.0600403 2.093914311
110.0600403 2.897258784
111.0440559 1.064603082
112.0393049 1.366330035
120.0443902 2.437626012
122.0236548 1.070724042
138.0549549 2.839127801

Name: +ve in-silico MS/MS by CFM-ID for UXGRXJVMQSSUGS-UHFFFAOYSA-N
ID: UXGRXJVMQSSUGS-UHFFFAOYSA-N
Comment: Energy0
Num peaks: 6
45.99235466 0.5592305833
48.00800472 0.4417672747
72.00800472 0.9612729807
74.02365479 12.5391478
103.0138184 7.65234007
121.0243831 76.90278101

Name: +ve in-silico MS/MS by CFM-ID for UXGRXJVMQSSUGS-UHFFFAOYSA-N
ID: UXGRXJVMQSSUGS-UHFFFAOYSA-N
Comment: Energy1
Num peaks: 6
56.0130901 9.483398489
72.00800472 2.340291832
74.02365479 35.46236102
85.00325369 8.951430524
103.0138184 23.90593072
121.0243831 14.16906338

Name: +ve in-silico MS/MS by CFM-ID for UXGRXJVMQSSUGS-UHFFFAOYSA-N
ID: UXGRXJVMQSSUGS-UHFFFAOYSA-N
Comment: Energy2
Num peaks: 6
45.99235466 7.815635036
56.0130901 12.68422345
74.02365479 28.83829463
85.00325369 9.484619623
103.0138184 20.505021
121.0243831 5.901609038

Name: +ve in-silico MS/MS by CFM-ID for SICIPBMLFSQZEQ-UHFFFAOYSA-N
ID: SICIPBMLFSQZEQ-UHFFFAOYSA-N
Comment: Energy0
Num peaks: 6
56.04947561 3.309210558
57.0334912 3.105562476
72.04439023 2.226288629
74.0600403 35.12604505
98.0600403 6.607883637
116.070605 43.97429399

Name: +ve in-silico MS/MS by CFM-ID for SICIPBMLFSQZEQ-UHFFFAOYSA-N
ID: SICIPBMLFSQZEQ-UHFFFAOYSA-N
Comment: Energy1
Num peaks: 6
56.04947561 19.20102499
57.0334912 14.23926357
72.04439023 5.236128408
74.0600403 36.44980359
98.0600403 8.852503061
116.070605 5.956424044

Name: +ve in-silico MS/MS by CFM-ID for SICIPBMLFSQZEQ-UHFFFAOYSA-N
ID: SICIPBMLFSQZEQ-UHFFFAOYSA-N
Comment: Energy2
Num peaks: 8
39.02292652 25.33988151
41.00219107 4.079413029
43.01784114 10.27741033
56.04947561 15.93288091
57.0334912 14.52881717
58.02874017 4.731266146
72.04439023 3.389029093
74.0600403 4.071780575

Name: +ve in-silico MS/MS by CFM-ID for XOMXAUOIYFSKIE-UHFFFAOYSA-N
ID: XOMXAUOIYFSKIE-UHFFFAOYSA-N
Comment: Energy0
Num peaks: 6
82.02874017 0.666104521
107.0127558 1.184921451
108.0443902 1.429788185
109.0284058 1.067451228
110.0600403 0.469619524
138.0549549 91.50896964

Name: +ve in-silico MS/MS by CFM-ID for XOMXAUOIYFSKIE-UHFFFAOYSA-N
ID: XOMXAUOIYFSKIE-UHFFFAOYSA-N
Comment: Energy1
Num peaks: 7
43.01784114 1.758488835
95.01275576 2.946793013
107.0127558 6.239730375
108.0443902 3.142054496
110.0600403 6.06599414
111.0440559 1.949992699
138.0549549 58.21309991

Name: +ve in-silico MS/MS by CFM-ID for XOMXAUOIYFSKIE-UHFFFAOYSA-N
ID: XOMXAUOIYFSKIE-UHFFFAOYSA-N
Comment: Energy2
Num peaks: 14
25.00727645 1.350534264
29.00219107 1.325832472
39.02292652 20.9335747
41.03857658 4.441831213
52.01817548 1.993785961
54.03382555 20.64605607
56.0130901 1.551309344
56.04947561 14.59088616
65.00219107 1.532093906
68.04947561 1.666377934
68.99710569 1.439230909
79.01784114 3.366994808
81.0334912 1.292236681
82.02874017 5.073861669

Name: +ve in-silico MS/MS by CFM-ID for WHDIPFLMGHMXGP-UHFFFAOYSA-N
ID: WHDIPFLMGHMXGP-UHFFFAOYSA-N
Comment: Energy0
Num peaks: 6
125.0233204 1.284606162
126.0549549 0.5657963029
128.070605 1.337061385
138.0549549 0.6290611822
139.0389705 45.49321475
156.0655196 47.7520647

Name: +ve in-silico MS/MS by CFM-ID for WHDIPFLMGHMXGP-UHFFFAOYSA-N
ID: WHDIPFLMGHMXGP-UHFFFAOYSA-N
Comment: Energy1
Num peaks: 6
109.0284058 1.484205388
111.0440559 4.389560548
125.0233204 2.475787549
127.0389705 1.91625603
139.0389705 61.44126709
156.0655196 14.13596904

Name: +ve in-silico MS/MS by CFM-ID for WHDIPFLMGHMXGP-UHFFFAOYSA-N
ID: WHDIPFLMGHMXGP-UHFFFAOYSA-N
Comment: Energy2
Num peaks: 21
39.02292652 1.881340423
52.01817548 1.762883562
54.03382555 3.511441428
65.00219107 1.943932055
66.03382555 1.553077852
67.01784114 4.26775024
68.04947561 2.084585829
69.0334912 1.718668469
70.06512568 1.396781066
76.01817548 2.095408166
81.0334912 4.833332258
83.04914126 4.563549266
96.04439023 2.057788301
97.02840582 2.22253374
107.0127558 2.194874959
109.0284058 5.942475578
111.0440559 12.9339644
121.0284058 5.764056322
125.0233204 1.406116533
138.0549549 1.408202285
139.0389705 15.06165633

Name: +ve in-silico MS/MS by CFM-ID for WHDIPFLMGHMXGP-UHFFFAOYSA-N
ID: WHDIPFLMGHMXGP-UHFFFAOYSA-N
Comment: Energy0
Num peaks: 6
125.0233204 1.284606162
126.0549549 0.5657963029
128.070605 1.337061385
138.0549549 0.6290611822
139.0389705 45.49321475
156.0655196 47.7520647

Name: +ve in-silico MS/MS by CFM-ID for WHDIPFLMGHMXGP-UHFFFAOYSA-N
ID: WHDIPFLMGHMXGP-UHFFFAOYSA-N
Comment: Energy1
Num peaks: 6
109.0284058 1.484205388
111.0440559 4.389560548
125.0233204 2.475787549
127.0389705 1.91625603
139.0389705 61.44126709
156.0655196 14.13596904

Name: +ve in-silico MS/MS by CFM-ID for WHDIPFLMGHMXGP-UHFFFAOYSA-N
ID: WHDIPFLMGHMXGP-UHFFFAOYSA-N
Comment: Energy2
Num peaks: 21
39.02292652 1.881340423
52.01817548 1.762883562
54.03382555 3.511441428
65.00219107 1.943932055
66.03382555 1.553077852
67.01784114 4.26775024
68.04947561 2.084585829
69.0334912 1.718668469
70.06512568 1.396781066
76.01817548 2.095408166
81.0334912 4.833332258
83.04914126 4.563549266
96.04439023 2.057788301
97.02840582 2.22253374
107.0127558 2.194874959
109.0284058 5.942475578
111.0440559 12.9339644
121.0284058 5.764056322
125.0233204 1.406116533
138.0549549 1.408202285
139.0389705 15.06165633

Name: +ve in-silico MS/MS by CFM-ID for XSJUUJCTQWMNNG-UHFFFAOYSA-N
ID: XSJUUJCTQWMNNG-UHFFFAOYSA-N
Comment: Energy0
Num peaks: 6
96.04439023 1.174876916
110.0600403 6.845864921
120.0443902 8.969196298
122.0236548 1.502162952
138.0549549 52.32140006
156.0655196 22.42688669

Name: +ve in-silico MS/MS by CFM-ID for XSJUUJCTQWMNNG-UHFFFAOYSA-N
ID: XSJUUJCTQWMNNG-UHFFFAOYSA-N
Comment: Energy1
Num peaks: 10
55.01784114 1.540868982
57.0334912 1.595547111
73.02840582 2.526403933
82.02874017 7.982460657
96.04439023 7.935602523
110.0600403 20.64380572
112.0756904 1.746241828
120.0443902 6.365310334
138.0549549 20.87962135
156.0655196 9.06672877

Name: +ve in-silico MS/MS by CFM-ID for XSJUUJCTQWMNNG-UHFFFAOYSA-N
ID: XSJUUJCTQWMNNG-UHFFFAOYSA-N
Comment: Energy2
Num peaks: 29
15.02292652 2.170047908
27.02292652 3.702935098
39.02292652 5.594958948
41.00219107 3.792198755
41.03857658 1.442808919
49.00727645 1.397308014
51.02292652 1.581947677
53.03857658 1.326571264
55.01784114 1.70818878
59.01275576 5.187021503
63.02292652 1.413953696
65.03857658 1.791042851
68.99710569 1.220118682
73.02840582 2.201502496
77.03857658 3.258616736
79.05422664 7.178446666
81.06987671 1.355407978
82.02874017 2.141330218
84.04439023 2.340753114
92.04947561 3.730416522
94.02874017 4.360841242
94.06512568 1.10551336
96.04439023 3.241942297
107.0491413 1.314609142
108.0443902 2.399243881
110.0600403 6.383368582
120.0443902 3.281023608
122.0236548 1.666945346
138.0549549 2.38790336

Name: +ve in-silico MS/MS by CFM-ID for NGOHFSQEKJJJIG-UHFFFAOYSA-N
ID: NGOHFSQEKJJJIG-UHFFFAOYSA-N
Comment: Energy0
Num peaks: 6
29.99744004 2.015873445
55.05422664 2.308955169
67.05422664 8.659225228
69.06987671 29.69694043
76.03930485 3.378430848
116.070605 43.88130605

Name: +ve in-silico MS/MS by CFM-ID for NGOHFSQEKJJJIG-UHFFFAOYSA-N
ID: NGOHFSQEKJJJIG-UHFFFAOYSA-N
Comment: Energy1
Num peaks: 8
39.02292652 5.831476819
41.03857658 8.815910178
43.05422664 4.985320709
48.00800472 4.187179797
67.05422664 12.8310599
69.06987671 30.40327288
76.03930485 5.700894199
116.070605 7.438978395

Name: +ve in-silico MS/MS by CFM-ID for NGOHFSQEKJJJIG-UHFFFAOYSA-N
ID: NGOHFSQEKJJJIG-UHFFFAOYSA-N
Comment: Energy2
Num peaks: 9
27.02292652 3.932482611
29.99744004 3.374062888
39.02292652 15.98531691
41.03857658 9.323452069
43.05422664 3.53728188
53.03857658 13.20880336
55.05422664 14.65359624
67.05422664 6.125714863
69.06987671 12.96970477

Name: +ve in-silico MS/MS by CFM-ID for FLTSDVDXFCUAKU-UHFFFAOYSA-N
ID: FLTSDVDXFCUAKU-UHFFFAOYSA-N
Comment: Energy0
Num peaks: 6
39.02292652 2.636601712
56.04947561 4.124092895
84.04439023 13.62757293
86.0600403 1.431724768
99.04405588 34.43320145
116.070605 36.01101196

Name: +ve in-silico MS/MS by CFM-ID for FLTSDVDXFCUAKU-UHFFFAOYSA-N
ID: FLTSDVDXFCUAKU-UHFFFAOYSA-N
Comment: Energy1
Num peaks: 8
39.02292652 17.58403199
41.03857658 3.617957688
56.04947561 5.17100742
69.0334912 5.093522322
84.04439023 7.753540866
87.04405588 2.055512658
99.04405588 31.44842454
116.070605 9.273688703

Name: +ve in-silico MS/MS by CFM-ID for FLTSDVDXFCUAKU-UHFFFAOYSA-N
ID: FLTSDVDXFCUAKU-UHFFFAOYSA-N
Comment: Energy2
Num peaks: 9
25.00727645 4.417813323
39.02292652 33.30163026
41.03857658 8.019193293
54.03382555 9.779245816
56.04947561 13.57469355
58.06512568 2.891007965
66.03382555 2.450333094
69.0334912 2.932471519
84.04439023 3.050642511

Name: +ve in-silico MS/MS by CFM-ID for IYYGLLJDALWAMD-UHFFFAOYSA-N
ID: IYYGLLJDALWAMD-UHFFFAOYSA-N
Comment: Energy0
Num peaks: 6
29.99744004 2.817823285
32.0130901 0.3520785384
51.02292652 0.2079440605
79.05422664 0.4497020533
91.05422664 20.61739218
138.0549549 73.52661147

Name: +ve in-silico MS/MS by CFM-ID for IYYGLLJDALWAMD-UHFFFAOYSA-N
ID: IYYGLLJDALWAMD-UHFFFAOYSA-N
Comment: Energy1
Num peaks: 6
29.99744004 2.299054645
45.99235466 1.783635977
79.05422664 6.531636514
91.05422664 47.4596934
107.0491413 1.164385889
138.0549549 32.76769009

Name: +ve in-silico MS/MS by CFM-ID for IYYGLLJDALWAMD-UHFFFAOYSA-N
ID: IYYGLLJDALWAMD-UHFFFAOYSA-N
Comment: Energy2
Num peaks: 6
49.00727645 4.796102456
51.02292652 5.664644551
63.02292652 6.911552728
65.03857658 8.59893569
75.02292652 6.45308785
91.05422664 48.99443121

Name: +ve in-silico MS/MS by CFM-ID for PVBRSNZAOAJRKO-UHFFFAOYSA-N
ID: PVBRSNZAOAJRKO-UHFFFAOYSA-N
Comment: Energy0
Num peaks: 6
46.99499752 4.105879813
56.97934745 1.712735714
74.98991214 20.97700857
93.00047682 4.734201383
103.0212123 2.785499353
121.0317769 57.33211921

Name: +ve in-silico MS/MS by CFM-ID for PVBRSNZAOAJRKO-UHFFFAOYSA-N
ID: PVBRSNZAOAJRKO-UHFFFAOYSA-N
Comment: Energy1
Num peaks: 6
41.00219107 5.591410002
46.99499752 13.07767455
47.04914126 3.887473519
74.98991214 34.00757659
87.04405588 4.186239152
121.0317769 22.66685558

Name: +ve in-silico MS/MS by CFM-ID for PVBRSNZAOAJRKO-UHFFFAOYSA-N
ID: PVBRSNZAOAJRKO-UHFFFAOYSA-N
Comment: Energy2
Num peaks: 8
29.03857658 3.332158396
41.00219107 4.795236048
44.97934745 6.768456061
46.99499752 13.13290733
56.97934745 24.24480207
58.99499752 10.92402141
61.01064758 3.825242942
74.98991214 15.07339303

Name: +ve in-silico MS/MS by CFM-ID for SNEKCFHCPSDOKH-UHFFFAOYSA-N
ID: SNEKCFHCPSDOKH-UHFFFAOYSA-N
Comment: Energy0
Num peaks: 6
66.03382555 3.425296807
67.01784114 5.219658405
69.0334912 7.056519889
84.04439023 21.52961717
99.04405588 27.21906015
116.070605 20.58616859

Name: +ve in-silico MS/MS by CFM-ID for SNEKCFHCPSDOKH-UHFFFAOYSA-N
ID: SNEKCFHCPSDOKH-UHFFFAOYSA-N
Comment: Energy1
Num peaks: 8
41.03857658 4.329498894
42.03382555 10.21497291
67.01784114 5.761431644
69.0334912 10.12871971
81.0334912 3.761346224
84.04439023 7.031258025
99.04405588 35.33706633
116.070605 6.745256461

Name: +ve in-silico MS/MS by CFM-ID for SNEKCFHCPSDOKH-UHFFFAOYSA-N
ID: SNEKCFHCPSDOKH-UHFFFAOYSA-N
Comment: Energy2
Num peaks: 15
15.02292652 1.947918447
39.02292652 6.972173743
40.01817548 5.066628952
41.03857658 6.598764117
42.03382555 2.895236271
56.04947561 14.59366241
59.01275576 5.663998788
66.03382555 3.614457486
67.01784114 9.502371285
68.0130901 2.342430084
68.04947561 1.992566192
69.0334912 10.27878089
71.04914126 2.717832572
84.04439023 3.825245279
99.04405588 3.038063219

Name: +ve in-silico MS/MS by CFM-ID for RBQRWNWVPQDTJJ-UHFFFAOYSA-N
ID: RBQRWNWVPQDTJJ-UHFFFAOYSA-N
Comment: Energy0
Num peaks: 6
42.03382555 5.264551862
69.0334912 11.96483962
70.02874017 10.11486739
126.0549549 6.130166966
128.070605 37.09090178
156.0655196 13.91778472

Name: +ve in-silico MS/MS by CFM-ID for RBQRWNWVPQDTJJ-UHFFFAOYSA-N
ID: RBQRWNWVPQDTJJ-UHFFFAOYSA-N
Comment: Energy1
Num peaks: 7
41.03857658 13.451858
42.03382555 12.95650602
44.0130901 3.535285724
69.0334912 16.03747273
70.02874017 12.13173797
128.070605 19.77048956
156.0655196 2.247784536

Name: +ve in-silico MS/MS by CFM-ID for RBQRWNWVPQDTJJ-UHFFFAOYSA-N
ID: RBQRWNWVPQDTJJ-UHFFFAOYSA-N
Comment: Energy2
Num peaks: 11
39.02292652 10.56041227
40.01817548 2.378590553
41.03857658 14.60869915
42.03382555 11.14636879
43.05422664 2.148042022
44.0130901 3.809065543
53.00219107 3.566117989
56.0130901 2.070416706
69.0334912 25.3425401
70.02874017 2.291105289
71.04914126 2.524831767

Name: +ve in-silico MS/MS by CFM-ID for AKVITZDRJGIFAS-UHFFFAOYSA-N
ID: AKVITZDRJGIFAS-UHFFFAOYSA-N
Comment: Energy0
Num peaks: 6
41.03857658 3.081583119
43.05422664 16.96851373
60.08077574 9.335684544
93.99572579 4.937322424
96.01137585 5.944981239
138.058326 45.22074215

Name: +ve in-silico MS/MS by CFM-ID for AKVITZDRJGIFAS-UHFFFAOYSA-N
ID: AKVITZDRJGIFAS-UHFFFAOYSA-N
Comment: Energy1
Num peaks: 6
41.03857658 6.049111628
43.05422664 54.27178942
60.08077574 10.24890263
78.98482676 3.634313248
96.01137585 4.171226511
138.058326 4.540641838

Name: +ve in-silico MS/MS by CFM-ID for AKVITZDRJGIFAS-UHFFFAOYSA-N
ID: AKVITZDRJGIFAS-UHFFFAOYSA-N
Comment: Energy2
Num peaks: 6
27.02292652 2.888335322
39.02292652 6.056142324
41.03857658 11.98677514
43.05422664 57.04290775
45.06987671 3.757484718
93.99572579 3.953756683

Name: +ve in-silico MS/MS by CFM-ID for PUNVNOQWQQPNES-UHFFFAOYSA-N
ID: PUNVNOQWQQPNES-UHFFFAOYSA-N
Comment: Energy0
Num peaks: 6
29.99744004 0.4787244113
32.0130901 0.4774323574
105.0334912 3.071967578
107.0491413 19.51638205
120.0443902 9.766594634
138.0549549 64.09167159

Name: +ve in-silico MS/MS by CFM-ID for PUNVNOQWQQPNES-UHFFFAOYSA-N
ID: PUNVNOQWQQPNES-UHFFFAOYSA-N
Comment: Energy1
Num peaks: 7
51.02292652 2.72918903
79.05422664 5.227292303
95.04914126 3.126407811
105.0334912 7.462334154
107.0491413 36.44221866
120.0443902 11.78444059
138.0549549 14.74107904

Name: +ve in-silico MS/MS by CFM-ID for PUNVNOQWQQPNES-UHFFFAOYSA-N
ID: PUNVNOQWQQPNES-UHFFFAOYSA-N
Comment: Energy2
Num peaks: 25
29.99744004 1.092527837
39.02292652 3.77807816
49.00727645 6.027781295
51.02292652 7.241988539
53.03857658 3.175561789
56.0130901 1.077753215
63.02292652 3.551994966
65.03857658 3.229833523
68.0130901 1.414620947
75.02292652 3.446246774
76.01817548 1.544598761
77.03857658 4.107751602
78.03382555 1.49355939
79.01784114 1.123336467
79.05422664 7.49698877
81.0334912 1.032179675
88.01817548 1.245556269
90.03382555 1.614896918
92.0130901 1.62406638
92.04947561 3.458912277
94.02874017 1.888488812
104.0130901 1.312701292
105.0334912 1.226491939
107.0491413 5.25440901
120.0443902 12.48877169

Name: +ve in-silico MS/MS by CFM-ID for LANVNMFHLPXVCN-UHFFFAOYSA-N
ID: LANVNMFHLPXVCN-UHFFFAOYSA-N
Comment: Energy0
Num peaks: 6
61.06479133 10.40520284
68.99466108 1.959011109
96.00556011 23.07985231
114.0161248 7.885880489
139.0365259 2.634279627
156.063075 46.517604

Name: +ve in-silico MS/MS by CFM-ID for LANVNMFHLPXVCN-UHFFFAOYSA-N
ID: LANVNMFHLPXVCN-UHFFFAOYSA-N
Comment: Energy1
Num peaks: 6
61.06479133 2.24507539
94.00989654 2.731593953
96.00556011 19.19653878
96.9895757 7.507278277
114.0161248 34.42639021
156.063075 20.67142199

Name: +ve in-silico MS/MS by CFM-ID for LANVNMFHLPXVCN-UHFFFAOYSA-N
ID: LANVNMFHLPXVCN-UHFFFAOYSA-N
Comment: Energy2
Num peaks: 8
26.00252542 12.40990755
43.05422664 19.82084691
61.06479133 7.935568448
68.99466108 7.638416404
75.99933186 3.605329724
78.01498192 2.718179216
96.00556011 23.31527956
96.9895757 2.975995831

Name: +ve in-silico MS/MS by CFM-ID for RVOGXJCUPWFDOU-UHFFFAOYSA-N
ID: RVOGXJCUPWFDOU-UHFFFAOYSA-N
Comment: Energy0
Num peaks: 6
57.0334912 0.7461071065
80.04947561 1.163969987
82.06512568 0.9076701071
108.0443902 1.314082959
110.0600403 2.387380894
138.0549549 86.92383173

Name: +ve in-silico MS/MS by CFM-ID for RVOGXJCUPWFDOU-UHFFFAOYSA-N
ID: RVOGXJCUPWFDOU-UHFFFAOYSA-N
Comment: Energy1
Num peaks: 11
53.00219107 2.526965694
54.03382555 2.131917285
55.01784114 2.671915732
57.0334912 2.474847579
80.0130901 3.033148381
82.02874017 2.001620453
82.06512568 2.114483564
93.0334912 2.481906185
108.0443902 2.234564638
110.0600403 8.857338961
138.0549549 49.53410866

Name: +ve in-silico MS/MS by CFM-ID for RVOGXJCUPWFDOU-UHFFFAOYSA-N
ID: RVOGXJCUPWFDOU-UHFFFAOYSA-N
Comment: Energy2
Num peaks: 22
25.00727645 3.634771789
27.02292652 2.787657097
39.02292652 2.05902537
41.00219107 2.097160214
49.00727645 2.348600648
50.00252542 2.191357716
51.02292652 1.283422944
52.01817548 8.808111413
53.00219107 8.23754335
54.03382555 4.983687113
55.01784114 5.903594701
57.0334912 2.769446862
63.02292652 5.121369789
65.03857658 4.8677678
66.03382555 3.071236232
76.01817548 2.557853408
78.03382555 3.584930147
80.0130901 1.3512276
80.04947561 5.266616521
82.06512568 2.316613834
91.01784114 2.223323058
93.0334912 2.961724897

Name: +ve in-silico MS/MS by CFM-ID for RYKLZUPYJFFNRR-UHFFFAOYSA-N
ID: RYKLZUPYJFFNRR-UHFFFAOYSA-N
Comment: Energy0
Num peaks: 6
41.03857658 2.082347496
43.05422664 5.668685295
73.06479133 1.573081141
88.07569036 1.638057608
98.0600403 14.07887665
116.070605 62.88202242

Name: +ve in-silico MS/MS by CFM-ID for RYKLZUPYJFFNRR-UHFFFAOYSA-N
ID: RYKLZUPYJFFNRR-UHFFFAOYSA-N
Comment: Energy1
Num peaks: 9
41.03857658 2.935150255
58.06512568 2.740720846
59.04914126 1.883574658
71.04914126 4.690568137
80.04947561 2.31007654
86.0600403 2.719637001
88.07569036 6.054685814
98.0600403 22.65443892
116.070605 35.19806136

Name: +ve in-silico MS/MS by CFM-ID for RYKLZUPYJFFNRR-UHFFFAOYSA-N
ID: RYKLZUPYJFFNRR-UHFFFAOYSA-N
Comment: Energy2
Num peaks: 16
25.00727645 1.407785596
27.02292652 2.544531927
28.01817548 1.497215157
39.02292652 4.288119255
41.03857658 23.37429523
42.03382555 4.765949811
43.05422664 26.61698768
44.04947561 3.046314057
45.06987671 1.271502835
46.06512568 1.150628793
53.03857658 1.152076821
55.05422664 1.978481008
56.0130901 2.336578618
56.04947561 2.022150399
57.0334912 1.198358254
98.0600403 1.843128898

Name: +ve in-silico MS/MS by CFM-ID for VINMGQFONSAFIQ-UHFFFAOYSA-N
ID: VINMGQFONSAFIQ-UHFFFAOYSA-N
Comment: Energy0
Num peaks: 6
66.03382555 2.838791534
81.0334912 4.673163346
84.04439023 1.837629591
98.0600403 19.81144384
99.04405588 12.34265051
116.070605 45.57547076

Name: +ve in-silico MS/MS by CFM-ID for VINMGQFONSAFIQ-UHFFFAOYSA-N
ID: VINMGQFONSAFIQ-UHFFFAOYSA-N
Comment: Energy1
Num peaks: 10
40.01817548 7.436606218
42.03382555 8.601717284
66.03382555 3.970430528
68.04947561 3.139587093
71.04914126 3.612186841
81.0334912 11.12691764
84.04439023 2.279661852
98.0600403 10.19927216
99.04405588 20.44293888
116.070605 11.27289919

Name: +ve in-silico MS/MS by CFM-ID for VINMGQFONSAFIQ-UHFFFAOYSA-N
ID: VINMGQFONSAFIQ-UHFFFAOYSA-N
Comment: Energy2
Num peaks: 16
15.02292652 2.064030628
29.00219107 1.79526485
31.01784114 2.748603085
40.01817548 7.266688219
42.03382555 5.679139641
45.0334912 11.50142957
47.04914126 5.573174147
52.01817548 11.89385379
54.03382555 3.867186407
55.01784114 2.134544051
66.03382555 7.954156046
68.04947561 4.296500158
70.06512568 2.516910808
71.04914126 3.692393533
81.0334912 4.504018557
98.0600403 2.974407319

Name: +ve in-silico MS/MS by CFM-ID for NKNBYFBSHOGEKE-UHFFFAOYSA-N
ID: NKNBYFBSHOGEKE-UHFFFAOYSA-N
Comment: Energy0
Num peaks: 6
53.00219107 4.372155723
55.01784114 1.012522381
70.06512568 4.200999014
71.01275576 6.358206644
98.0600403 57.98257802
116.070605 21.73675233

Name: +ve in-silico MS/MS by CFM-ID for NKNBYFBSHOGEKE-UHFFFAOYSA-N
ID: NKNBYFBSHOGEKE-UHFFFAOYSA-N
Comment: Energy1
Num peaks: 6
53.00219107 11.00205932
70.06512568 16.90727294
71.01275576 12.70894334
72.08077574 3.307815416
98.0600403 30.95850127
116.070605 12.3877325

Name: +ve in-silico MS/MS by CFM-ID for NKNBYFBSHOGEKE-UHFFFAOYSA-N
ID: NKNBYFBSHOGEKE-UHFFFAOYSA-N
Comment: Energy2
Num peaks: 11
15.02292652 3.621210591
25.00727645 16.79009295
27.02292652 5.821154684
53.00219107 9.294667301
54.03382555 4.279530638
55.01784114 4.361094344
56.04947561 4.246931198
68.04947561 3.565619158
70.06512568 16.56489526
71.01275576 9.454034003
98.0600403 5.11755535

Name: +ve in-silico MS/MS by CFM-ID for DWGXVIXKIPFBJB-UHFFFAOYSA-N
ID: DWGXVIXKIPFBJB-UHFFFAOYSA-N
Comment: Energy0
Num peaks: 6
58.06512568 2.417427466
60.08077574 13.09255647
93.99572579 3.362973391
96.01137585 21.64505067
122.0270259 4.379463467
138.058326 47.44637732

Name: +ve in-silico MS/MS by CFM-ID for DWGXVIXKIPFBJB-UHFFFAOYSA-N
ID: DWGXVIXKIPFBJB-UHFFFAOYSA-N
Comment: Energy1
Num peaks: 6
41.03857658 4.440220227
43.05422664 27.31185073
58.06512568 6.256812712
60.08077574 23.09205166
96.01137585 15.6368577
138.058326 5.302470815

Name: +ve in-silico MS/MS by CFM-ID for DWGXVIXKIPFBJB-UHFFFAOYSA-N
ID: DWGXVIXKIPFBJB-UHFFFAOYSA-N
Comment: Energy2
Num peaks: 9
15.02292652 2.952877794
41.03857658 8.039185391
42.03382555 4.121720724
43.05422664 19.77208454
44.04947561 13.8786713
58.06512568 11.50689046
60.08077574 14.7692241
93.99572579 3.589979134
96.01137585 3.967403889

Name: +ve in-silico MS/MS by CFM-ID for RBKIPVPBQBMGNJ-UHFFFAOYSA-N
ID: RBKIPVPBQBMGNJ-UHFFFAOYSA-N
Comment: Energy0
Num peaks: 6
15.02292652 0.4217427799
107.0491413 2.197217118
108.0443902 1.059481003
110.0600403 0.2227794443
122.0236548 0.4867352906
138.0549549 94.51448458

Name: +ve in-silico MS/MS by CFM-ID for RBKIPVPBQBMGNJ-UHFFFAOYSA-N
ID: RBKIPVPBQBMGNJ-UHFFFAOYSA-N
Comment: Energy1
Num peaks: 6
81.0334912 1.046654976
95.04914126 2.568835647
107.0491413 12.20069211
108.0443902 6.719259461
122.0236548 1.053959987
138.0549549 64.39390985

Name: +ve in-silico MS/MS by CFM-ID for RBKIPVPBQBMGNJ-UHFFFAOYSA-N
ID: RBKIPVPBQBMGNJ-UHFFFAOYSA-N
Comment: Energy2
Num peaks: 16
15.02292652 3.82101151
39.02292652 4.478719664
49.00727645 5.455937973
51.02292652 7.984552675
53.03857658 3.787078796
56.0130901 1.921232256
63.02292652 2.837379686
77.99744004 7.359431446
80.0130901 4.86658514
82.02874017 2.403804911
92.0130901 3.505846153
94.02874017 2.586792412
108.0443902 10.1242062
110.0600403 2.553591278
122.0236548 12.1451363
138.0549549 5.373568893

Name: +ve in-silico MS/MS by CFM-ID for AEWHICNMVQOWJE-UHFFFAOYSA-N
ID: AEWHICNMVQOWJE-UHFFFAOYSA-N
Comment: Energy0
Num peaks: 6
82.02874017 2.632463625
110.0236548 19.67713299
124.0393049 3.861183834
128.0342195 4.931214576
138.0549549 2.456392328
156.0655196 55.14478123

Name: +ve in-silico MS/MS by CFM-ID for AEWHICNMVQOWJE-UHFFFAOYSA-N
ID: AEWHICNMVQOWJE-UHFFFAOYSA-N
Comment: Energy1
Num peaks: 8
67.01784114 3.18978541
82.02874017 9.984787872
84.04439023 3.637802324
110.0236548 32.78442027
128.0342195 3.291432074
138.0549549 3.109161281
139.0389705 5.335381027
156.0655196 19.94264165

Name: +ve in-silico MS/MS by CFM-ID for AEWHICNMVQOWJE-UHFFFAOYSA-N
ID: AEWHICNMVQOWJE-UHFFFAOYSA-N
Comment: Energy2
Num peaks: 22
25.00727645 2.703735877
40.01817548 4.275600315
42.03382555 4.104782088
44.04947561 2.429620705
49.00727645 1.752908054
51.02292652 7.519520546
53.00219107 2.573862777
53.03857658 1.726069098
53.99744004 1.556002929
55.05422664 0.9410170619
56.04947561 2.047466723
65.00219107 2.31802154
66.03382555 2.509022671
68.04947561 1.418356931
70.02874017 2.631199734
72.04439023 1.223787489
79.01784114 6.500661231
82.02874017 18.76159258
84.04439023 1.782916634
96.04439023 1.336727019
110.0236548 8.932356751
112.0393049 1.296727345

Name: +ve in-silico MS/MS by CFM-ID for ZGZGSVUHXOVDSL-UHFFFAOYSA-N
ID: ZGZGSVUHXOVDSL-UHFFFAOYSA-N
Comment: Energy0
Num peaks: 6
93.0334912 6.328922181
110.0600403 10.09026522
121.0284058 4.680166827
138.0549549 22.69445056
139.0389705 20.36009061
156.0655196 24.2132579

Name: +ve in-silico MS/MS by CFM-ID for ZGZGSVUHXOVDSL-UHFFFAOYSA-N
ID: ZGZGSVUHXOVDSL-UHFFFAOYSA-N
Comment: Energy1
Num peaks: 13
39.02292652 1.443891655
67.05422664 1.830089132
82.02874017 2.064452543
93.0334912 15.35526614
95.04914126 5.631390967
110.0600403 7.159975056
111.0440559 5.369896588
113.0597059 1.970547615
120.0443902 1.965157508
121.0284058 10.91297808
138.0549549 8.91633182
139.0389705 15.17854924
156.0655196 3.483708768

Name: +ve in-silico MS/MS by CFM-ID for ZGZGSVUHXOVDSL-UHFFFAOYSA-N
ID: ZGZGSVUHXOVDSL-UHFFFAOYSA-N
Comment: Energy2
Num peaks: 22
25.00727645 3.748069114
39.02292652 17.54002359
41.00219107 1.25953119
41.03857658 16.52491771
43.01784114 1.006540578
43.05422664 4.363753665
45.0334912 1.619972647
53.03857658 1.096644772
58.02874017 0.9586769598
63.04405588 1.293574579
65.00219107 1.172312755
67.05422664 4.369220873
68.0130901 3.320714147
68.99710569 3.145971665
83.01275576 1.932370237
93.0334912 7.741350411
95.04914126 1.976167506
98.02365479 1.88161939
110.0600403 2.555774422
111.0440559 0.9308739078
121.0284058 0.9231412612
138.0549549 0.8775497367

Name: +ve in-silico MS/MS by CFM-ID for CEYNDUVDMBNIDN-UHFFFAOYSA-N
ID: CEYNDUVDMBNIDN-UHFFFAOYSA-N
Comment: Energy0
Num peaks: 6
67.05422664 1.227246096
93.0334912 0.4317012777
95.04914126 0.4194044625
110.0600403 4.442544766
120.0443902 1.1712241
138.0549549 90.71077185

Name: +ve in-silico MS/MS by CFM-ID for CEYNDUVDMBNIDN-UHFFFAOYSA-N
ID: CEYNDUVDMBNIDN-UHFFFAOYSA-N
Comment: Energy1
Num peaks: 6
67.05422664 10.24071834
93.0334912 4.780227634
98.02365479 1.663920083
110.0600403 12.33348258
120.0443902 2.848966723
138.0549549 62.51566088

Name: +ve in-silico MS/MS by CFM-ID for CEYNDUVDMBNIDN-UHFFFAOYSA-N
ID: CEYNDUVDMBNIDN-UHFFFAOYSA-N
Comment: Energy2
Num peaks: 8
39.02292652 11.5531087
41.03857658 17.0731253
51.02292652 2.40791326
67.05422664 21.14563321
68.0130901 9.444375867
70.02874017 8.65118148
98.02365479 9.306227866
120.0443902 2.562143517

Name: +ve in-silico MS/MS by CFM-ID for ATVWICCLQMMPKH-UHFFFAOYSA-N
ID: ATVWICCLQMMPKH-UHFFFAOYSA-N
Comment: Energy0
Num peaks: 6
19.01784114 0.7178584964
63.02292652 0.6322255707
105.0334912 2.137140146
107.0491413 8.680921082
120.0443902 1.955554431
138.0549549 83.56105589

Name: +ve in-silico MS/MS by CFM-ID for ATVWICCLQMMPKH-UHFFFAOYSA-N
ID: ATVWICCLQMMPKH-UHFFFAOYSA-N
Comment: Energy1
Num peaks: 9
79.01784114 4.746608219
81.0334912 2.663286068
83.04914126 5.554454662
95.04914126 8.18437534
107.0491413 3.078072875
108.0443902 3.708394787
110.0600403 2.618524158
120.0443902 17.38178852
138.0549549 32.75068556

Name: +ve in-silico MS/MS by CFM-ID for ATVWICCLQMMPKH-UHFFFAOYSA-N
ID: ATVWICCLQMMPKH-UHFFFAOYSA-N
Comment: Energy2
Num peaks: 8
63.02292652 42.60997514
65.03857658 7.81700441
77.03857658 2.530614793
89.03857658 2.577413809
91.01784114 4.046269715
105.0334912 5.564228
107.0491413 11.47455451
120.0443902 4.018536062

Name: +ve in-silico MS/MS by CFM-ID for NPGSNHCTEMFXEJ-UHFFFAOYSA-N
ID: NPGSNHCTEMFXEJ-UHFFFAOYSA-N
Comment: Energy0
Num peaks: 6
19.01784114 0.7758192928
105.0334912 0.9752235458
107.0491413 3.251732219
112.0393049 0.1235742802
120.0443902 1.017252061
138.0549549 92.77864399

Name: +ve in-silico MS/MS by CFM-ID for NPGSNHCTEMFXEJ-UHFFFAOYSA-N
ID: NPGSNHCTEMFXEJ-UHFFFAOYSA-N
Comment: Energy1
Num peaks: 11
51.02292652 5.237939923
53.03857658 9.488878093
55.01784114 4.289831668
55.05422664 2.752145446
57.0334912 8.0749084
79.01784114 4.100596596
81.0334912 2.295857214
83.04914126 4.781195291
95.04914126 4.295366293
120.0443902 8.865897734
138.0549549 27.89572321

Name: +ve in-silico MS/MS by CFM-ID for NPGSNHCTEMFXEJ-UHFFFAOYSA-N
ID: NPGSNHCTEMFXEJ-UHFFFAOYSA-N
Comment: Energy2
Num peaks: 18
19.01784114 2.51385582
39.02292652 5.764694796
43.01784114 6.158571326
49.00727645 3.49799812
51.02292652 3.677657098
55.01784114 1.857129196
63.02292652 15.88095725
65.00219107 2.340397354
65.03857658 2.87192665
67.01784114 1.862882187
77.03857658 1.370450224
79.01784114 2.107717946
89.03857658 1.812350742
105.0334912 4.854720257
107.0491413 8.482177142
112.0393049 1.815032492
120.0443902 7.998881365
138.0549549 5.982025363

Name: +ve in-silico MS/MS by CFM-ID for GUHDDRZAZNIQJB-UHFFFAOYSA-N
ID: GUHDDRZAZNIQJB-UHFFFAOYSA-N
Comment: Energy0
Num peaks: 6
63.02292652 0.4245922372
89.03857658 0.520205098
105.0334912 1.993863699
107.0491413 7.874644063
120.0443902 12.04123182
138.0549549 75.5247797

Name: +ve in-silico MS/MS by CFM-ID for GUHDDRZAZNIQJB-UHFFFAOYSA-N
ID: GUHDDRZAZNIQJB-UHFFFAOYSA-N
Comment: Energy1
Num peaks: 6
83.04914126 4.133201702
93.0334912 2.846330568
95.04914126 11.95818642
107.0491413 4.254570623
120.0443902 16.50135122
138.0549549 44.6484809

Name: +ve in-silico MS/MS by CFM-ID for GUHDDRZAZNIQJB-UHFFFAOYSA-N
ID: GUHDDRZAZNIQJB-UHFFFAOYSA-N
Comment: Energy2
Num peaks: 8
63.02292652 19.20842335
65.03857658 7.309661698
87.02292652 10.70660955
89.03857658 14.28151807
91.01784114 5.929301278
105.0334912 5.933633763
107.0491413 10.80513424
120.0443902 6.852099443

Name: +ve in-silico MS/MS by CFM-ID for VHZYBRINFLDXLR-UHFFFAOYSA-N
ID: VHZYBRINFLDXLR-UHFFFAOYSA-N
Comment: Energy0
Num peaks: 6
87.02292652 0.3025031106
89.03857658 0.804645951
105.0334912 0.708604416
107.0491413 2.009699725
120.0443902 28.91439243
138.0549549 66.42863955

Name: +ve in-silico MS/MS by CFM-ID for VHZYBRINFLDXLR-UHFFFAOYSA-N
ID: VHZYBRINFLDXLR-UHFFFAOYSA-N
Comment: Energy1
Num peaks: 9
41.03857658 2.374424303
51.02292652 4.657905562
53.03857658 8.761221073
57.0334912 7.004356001
83.04914126 3.862556614
95.04914126 4.006305452
102.0338255 3.019768723
120.0443902 23.57150574
138.0549549 25.03924322

Name: +ve in-silico MS/MS by CFM-ID for VHZYBRINFLDXLR-UHFFFAOYSA-N
ID: VHZYBRINFLDXLR-UHFFFAOYSA-N
Comment: Energy2
Num peaks: 10
39.02292652 2.023847229
49.00727645 1.947700397
63.02292652 8.145145247
65.03857658 2.556122431
87.02292652 21.06381001
89.03857658 19.52630232
102.0338255 4.596494778
105.0334912 1.881684304
107.0491413 2.906084963
120.0443902 17.19175439

Name: +ve in-silico MS/MS by CFM-ID for FMECCKSNDVPEII-UHFFFAOYSA-N
ID: FMECCKSNDVPEII-UHFFFAOYSA-N
Comment: Energy0
Num peaks: 6
15.02292652 2.005789646
42.03382555 2.557933761
44.04947561 11.69368145
136.0568467 3.746480241
138.0525103 1.583245623
156.063075 68.62078736

Name: +ve in-silico MS/MS by CFM-ID for FMECCKSNDVPEII-UHFFFAOYSA-N
ID: FMECCKSNDVPEII-UHFFFAOYSA-N
Comment: Energy1
Num peaks: 6
63.00408289 3.269908786
74.0400538 2.872367559
92.03063199 2.835279486
94.04628205 26.06134616
136.0568467 3.834682245
156.063075 44.60285253

Name: +ve in-silico MS/MS by CFM-ID for FMECCKSNDVPEII-UHFFFAOYSA-N
ID: FMECCKSNDVPEII-UHFFFAOYSA-N
Comment: Energy2
Num peaks: 6
15.02292652 19.32939911
28.01817548 7.620046212
42.03382555 11.44196459
44.04947561 39.87073045
58.06512568 2.75750368
94.04628205 2.791232387

Name: +ve in-silico MS/MS by CFM-ID for LCDJSBVOXPZPME-UHFFFAOYSA-N
ID: LCDJSBVOXPZPME-UHFFFAOYSA-N
Comment: Energy0
Num peaks: 6
29.00219107 2.092167408
44.04947561 3.514894846
71.04914126 2.347727847
72.04439023 4.44183494
88.07569036 46.28200461
116.070605 24.88837945

Name: +ve in-silico MS/MS by CFM-ID for LCDJSBVOXPZPME-UHFFFAOYSA-N
ID: LCDJSBVOXPZPME-UHFFFAOYSA-N
Comment: Energy1
Num peaks: 9
44.04947561 18.34702996
46.02874017 3.183211634
58.02874017 3.038658683
60.04439023 2.84456891
62.0600403 4.58013013
71.04914126 7.398716137
72.04439023 8.039534339
88.07569036 27.3861032
116.070605 6.395975311

Name: +ve in-silico MS/MS by CFM-ID for LCDJSBVOXPZPME-UHFFFAOYSA-N
ID: LCDJSBVOXPZPME-UHFFFAOYSA-N
Comment: Energy2
Num peaks: 14
27.02292652 4.246024122
28.01817548 4.405111129
29.00219107 8.85710132
30.03382555 2.451072047
42.03382555 5.858208978
44.04947561 20.10806619
45.0334912 5.276480618
46.02874017 3.838179785
46.06512568 2.950013425
57.0334912 3.181655627
58.02874017 3.485381421
60.04439023 5.496101465
71.04914126 7.127108237
88.07569036 3.383660679

Name: +ve in-silico MS/MS by CFM-ID for BELGHMWMXFCZTP-UHFFFAOYSA-N
ID: BELGHMWMXFCZTP-UHFFFAOYSA-N
Comment: Energy0
Num peaks: 6
31.01784114 1.311764026
56.04947561 2.596523785
58.06512568 14.90264735
88.03930485 5.548938313
98.0600403 1.290350266
116.070605 67.54919767

Name: +ve in-silico MS/MS by CFM-ID for BELGHMWMXFCZTP-UHFFFAOYSA-N
ID: BELGHMWMXFCZTP-UHFFFAOYSA-N
Comment: Energy1
Num peaks: 6
58.06512568 4.324384622
72.08077574 6.657721471
88.03930485 15.03595697
88.07569036 5.532336483
100.0393049 3.117875782
116.070605 49.80851868

Name: +ve in-silico MS/MS by CFM-ID for BELGHMWMXFCZTP-UHFFFAOYSA-N
ID: BELGHMWMXFCZTP-UHFFFAOYSA-N
Comment: Energy2
Num peaks: 15
15.02292652 1.584566139
27.02292652 2.696651982
29.03857658 9.300536346
42.03382555 13.22654673
44.04947561 10.00302147
46.06512568 3.627672261
56.0130901 2.850187427
56.04947561 4.867702008
58.06512568 9.753590844
59.01275576 2.372487772
70.02874017 7.738790429
72.04439023 4.162328626
88.03930485 4.239154119
98.0600403 2.359653459
100.0393049 1.883367095

Name: +ve in-silico MS/MS by CFM-ID for VRKYYVMHRNLUCM-UHFFFAOYSA-N
ID: VRKYYVMHRNLUCM-UHFFFAOYSA-N
Comment: Energy0
Num peaks: 6
44.04947561 1.550408516
55.05422664 9.41314676
72.08077574 1.405679018
73.06479133 7.738912182
87.04405588 1.333811187
116.070605 65.60962505

Name: +ve in-silico MS/MS by CFM-ID for VRKYYVMHRNLUCM-UHFFFAOYSA-N
ID: VRKYYVMHRNLUCM-UHFFFAOYSA-N
Comment: Energy1
Num peaks: 8
53.03857658 10.48763542
55.05422664 32.966588
70.06512568 4.010301052
71.04914126 9.584262156
72.08077574 5.668447788
73.06479133 6.870690777
88.07569036 6.794526902
116.070605 5.539251484

Name: +ve in-silico MS/MS by CFM-ID for VRKYYVMHRNLUCM-UHFFFAOYSA-N
ID: VRKYYVMHRNLUCM-UHFFFAOYSA-N
Comment: Energy2
Num peaks: 13
15.02292652 1.913216451
25.00727645 1.804057602
27.02292652 3.758705452
28.01817548 1.855787708
29.03857658 2.913070253
39.02292652 13.85320834
41.03857658 2.637711156
42.03382555 3.066132818
44.04947561 7.756582968
45.0334912 1.38615337
53.03857658 4.006891403
55.05422664 33.75826836
71.04914126 1.39463229

Name: +ve in-silico MS/MS by CFM-ID for YCOWFDCCOFCZPM-UHFFFAOYSA-N
ID: YCOWFDCCOFCZPM-UHFFFAOYSA-N
Comment: Energy0
Num peaks: 6
34.02874017 0.6144580151
60.00800472 1.849047819
88.00291934 6.237681788
90.01856941 0.422084757
103.0138184 0.8362288177
121.0243831 89.31901842

Name: +ve in-silico MS/MS by CFM-ID for YCOWFDCCOFCZPM-UHFFFAOYSA-N
ID: YCOWFDCCOFCZPM-UHFFFAOYSA-N
Comment: Energy1
Num peaks: 6
60.00800472 11.20900977
72.00800472 3.044106213
88.00291934 22.02303399
90.01856941 7.402975133
103.0138184 5.056833162
121.0243831 41.14487187

Name: +ve in-silico MS/MS by CFM-ID for YCOWFDCCOFCZPM-UHFFFAOYSA-N
ID: YCOWFDCCOFCZPM-UHFFFAOYSA-N
Comment: Energy2
Num peaks: 7
32.0130901 6.012539656
34.02874017 9.010631226
60.00800472 21.76613411
72.00800472 4.0222938
88.00291934 9.370189302
103.0138184 15.83026533
121.0243831 16.08250324

Name: +ve in-silico MS/MS by CFM-ID for XVFHRDNVLAPOCH-UHFFFAOYSA-N
ID: XVFHRDNVLAPOCH-UHFFFAOYSA-N
Comment: Energy0
Num peaks: 6
105.0334912 0.5041315289
107.0491413 2.114883432
110.0600403 0.3750070876
120.0443902 5.59522399
122.0236548 0.4758647666
138.0549549 89.53499143

Name: +ve in-silico MS/MS by CFM-ID for XVFHRDNVLAPOCH-UHFFFAOYSA-N
ID: XVFHRDNVLAPOCH-UHFFFAOYSA-N
Comment: Energy1
Num peaks: 6
77.03857658 2.105933895
105.0334912 4.393448858
107.0491413 8.117300169
108.0443902 2.113178405
120.0443902 22.55890561
138.0549549 43.53379633

Name: +ve in-silico MS/MS by CFM-ID for XVFHRDNVLAPOCH-UHFFFAOYSA-N
ID: XVFHRDNVLAPOCH-UHFFFAOYSA-N
Comment: Energy2
Num peaks: 20
39.02292652 3.1121139
41.03857658 1.337576639
49.00727645 2.977317955
51.02292652 5.595551365
53.03857658 3.177335658
53.99744004 1.783186439
56.0130901 1.539820997
65.03857658 7.39843743
77.03857658 1.298726318
77.99744004 1.599515317
79.05422664 1.224893169
80.0130901 2.772429797
92.04947561 4.003813318
94.02874017 5.185000696
96.04439023 1.48738023
104.0130901 1.109287774
110.0600403 2.089229752
120.0443902 25.60277573
122.0236548 4.020656838
138.0549549 3.32555208

Name: +ve in-silico MS/MS by CFM-ID for NMAIBUJJZUMSPH-UHFFFAOYSA-N
ID: NMAIBUJJZUMSPH-UHFFFAOYSA-N
Comment: Energy0
Num peaks: 6
15.02292652 1.805492997
44.99710569 0.7211276801
58.06512568 0.7768943401
98.0600403 2.305441614
100.0393049 1.158220519
116.070605 86.7234124

Name: +ve in-silico MS/MS by CFM-ID for NMAIBUJJZUMSPH-UHFFFAOYSA-N
ID: NMAIBUJJZUMSPH-UHFFFAOYSA-N
Comment: Energy1
Num peaks: 6
41.00219107 3.206001852
42.03382555 3.380905195
44.04947561 11.58406263
88.07569036 2.154705696
98.0600403 3.040256092
116.070605 60.39346775

Name: +ve in-silico MS/MS by CFM-ID for NMAIBUJJZUMSPH-UHFFFAOYSA-N
ID: NMAIBUJJZUMSPH-UHFFFAOYSA-N
Comment: Energy2
Num peaks: 19
15.02292652 11.13777852
25.00727645 1.768343116
27.02292652 1.963459259
28.01817548 2.347381263
29.03857658 2.508770002
30.03382555 2.863332176
42.03382555 7.254888431
44.04947561 7.880313028
44.99710569 1.841270693
46.06512568 8.991562543
56.0130901 2.407946895
56.04947561 3.618525279
58.06512568 9.808277177
59.01275576 2.619438569
70.06512568 5.416279503
72.04439023 2.173235212
84.04439023 1.713347733
98.0600403 2.513484126
100.0393049 2.090596781

Name: +ve in-silico MS/MS by CFM-ID for NPFOLTHIKZSVPQ-UHFFFAOYSA-N
ID: NPFOLTHIKZSVPQ-UHFFFAOYSA-N
Comment: Energy0
Num peaks: 6
55.05422664 3.968141238
67.05422664 1.561289408
69.06987671 11.81288968
98.0600403 6.403819857
100.0393049 5.153406864
116.070605 63.11587194

Name: +ve in-silico MS/MS by CFM-ID for NPFOLTHIKZSVPQ-UHFFFAOYSA-N
ID: NPFOLTHIKZSVPQ-UHFFFAOYSA-N
Comment: Energy1
Num peaks: 6
55.05422664 13.35280881
67.05422664 7.959720676
69.06987671 39.86443905
80.04947561 5.136626554
98.0600403 11.97288073
116.070605 7.283508994

Name: +ve in-silico MS/MS by CFM-ID for NPFOLTHIKZSVPQ-UHFFFAOYSA-N
ID: NPFOLTHIKZSVPQ-UHFFFAOYSA-N
Comment: Energy2
Num peaks: 11
25.00727645 2.20635618
27.02292652 3.076701119
39.02292652 15.10269455
41.03857658 7.181175558
43.05422664 2.053382977
45.99235466 3.442927942
53.03857658 5.956453582
55.05422664 30.02911464
69.06987671 3.947909977
74.02365479 4.352314487
100.0393049 2.781588428

Name: +ve in-silico MS/MS by CFM-ID for SQASFLRNNKURAK-UHFFFAOYSA-N
ID: SQASFLRNNKURAK-UHFFFAOYSA-N
Comment: Energy0
Num peaks: 6
55.05422664 6.331916426
67.05422664 1.611571202
69.06987671 12.1862185
74.02365479 1.932312486
98.0600403 6.575764832
116.070605 65.40894187

Name: +ve in-silico MS/MS by CFM-ID for SQASFLRNNKURAK-UHFFFAOYSA-N
ID: SQASFLRNNKURAK-UHFFFAOYSA-N
Comment: Energy1
Num peaks: 6
55.05422664 12.54594953
67.05422664 8.261945534
69.06987671 40.24119944
80.04947561 5.58370261
98.0600403 12.90631571
116.070605 7.759833766

Name: +ve in-silico MS/MS by CFM-ID for SQASFLRNNKURAK-UHFFFAOYSA-N
ID: SQASFLRNNKURAK-UHFFFAOYSA-N
Comment: Energy2
Num peaks: 6
39.02292652 13.6070225
43.05422664 1.877046076
45.99235466 2.347630158
53.03857658 5.116869197
55.05422664 59.66877825
69.06987671 4.718314275

Name: +ve in-silico MS/MS by CFM-ID for VBHKUSGNBBQVID-UHFFFAOYSA-N
ID: VBHKUSGNBBQVID-UHFFFAOYSA-N
Comment: Energy0
Num peaks: 6
43.01784114 1.162953142
96.04439023 4.547914928
110.0600403 10.69652692
114.0549549 13.23468111
138.0549549 23.95622418
156.0655196 40.60794354

Name: +ve in-silico MS/MS by CFM-ID for VBHKUSGNBBQVID-UHFFFAOYSA-N
ID: VBHKUSGNBBQVID-UHFFFAOYSA-N
Comment: Energy1
Num peaks: 6
68.04947561 13.97100871
96.04439023 13.64399319
110.0600403 21.26002243
114.0549549 13.67562544
138.0549549 12.75689788
156.0655196 14.75296744

Name: +ve in-silico MS/MS by CFM-ID for VBHKUSGNBBQVID-UHFFFAOYSA-N
ID: VBHKUSGNBBQVID-UHFFFAOYSA-N
Comment: Energy2
Num peaks: 15
15.02292652 2.03859557
25.00727645 2.607983053
39.02292652 14.7906493
40.01817548 4.09698712
41.00219107 3.031354779
41.03857658 6.121786088
42.03382555 4.16320268
43.01784114 8.006405764
43.05422664 1.425570444
44.04947561 4.1420595
68.04947561 13.53022285
94.02874017 2.382148562
96.04439023 9.426268694
110.0600403 1.645646324
114.0549549 2.781164627

Name: +ve in-silico MS/MS by CFM-ID for HOBJEFOCIRXQKH-UHFFFAOYSA-N
ID: HOBJEFOCIRXQKH-UHFFFAOYSA-N
Comment: Energy0
Num peaks: 6
60.04439023 0.5803241109
80.04947561 0.7177874499
84.04439023 2.669521682
88.07569036 1.036852692
98.0600403 36.56390681
116.070605 52.71600308

Name: +ve in-silico MS/MS by CFM-ID for HOBJEFOCIRXQKH-UHFFFAOYSA-N
ID: HOBJEFOCIRXQKH-UHFFFAOYSA-N
Comment: Energy1
Num peaks: 8
56.04947561 2.112904484
70.06512568 3.102423953
71.04914126 2.765591109
80.04947561 2.709330456
84.04439023 5.341692037
88.07569036 7.382444105
98.0600403 40.6031262
116.070605 16.31771158

Name: +ve in-silico MS/MS by CFM-ID for HOBJEFOCIRXQKH-UHFFFAOYSA-N
ID: HOBJEFOCIRXQKH-UHFFFAOYSA-N
Comment: Energy2
Num peaks: 25
27.02292652 1.648120727
39.02292652 6.29569116
41.03857658 2.858807176
42.03382555 1.718797159
43.01784114 2.729853319
47.04914126 2.147099907
51.02292652 2.989838542
53.03857658 2.822251591
55.01784114 1.532896394
55.05422664 3.864411559
56.04947561 4.604184112
57.0334912 2.76597208
58.02874017 2.822906322
60.04439023 2.044018462
68.04947561 3.602039932
70.02874017 1.615364938
70.06512568 10.02812318
71.04914126 2.968780741
72.04439023 1.648655558
80.04947561 3.253915897
81.0334912 1.722252666
82.02874017 1.731179545
84.04439023 3.551275471
88.07569036 2.04999143
98.0600403 7.990184178

Name: +ve in-silico MS/MS by CFM-ID for YIKVKIOGYSPIMP-UHFFFAOYSA-N
ID: YIKVKIOGYSPIMP-UHFFFAOYSA-N
Comment: Energy0
Num peaks: 6
110.0600403 2.606818987
120.0443902 6.991460262
121.0284058 8.350618592
138.0549549 45.57028336
139.0389705 4.417502285
156.0655196 21.37421278

Name: +ve in-silico MS/MS by CFM-ID for YIKVKIOGYSPIMP-UHFFFAOYSA-N
ID: YIKVKIOGYSPIMP-UHFFFAOYSA-N
Comment: Energy1
Num peaks: 14
59.01275576 1.790128335
64.01817548 1.899142467
70.02874017 1.994282414
71.01275576 2.320711033
88.03930485 1.990343557
93.0334912 2.394656449
94.02874017 4.984016036
96.04439023 33.51101345
110.0600403 4.932374821
120.0443902 3.557473509
121.0284058 3.023024165
128.070605 1.67642539
138.0549549 11.51594967
156.0655196 4.997576276

Name: +ve in-silico MS/MS by CFM-ID for YIKVKIOGYSPIMP-UHFFFAOYSA-N
ID: YIKVKIOGYSPIMP-UHFFFAOYSA-N
Comment: Energy2
Num peaks: 20
15.02292652 5.5126763
39.02292652 4.333934212
41.00219107 6.024378016
42.03382555 3.798241673
43.01784114 9.690733129
59.01275576 12.87356928
61.02840582 3.646737866
66.03382555 1.309519502
69.0334912 1.143386019
70.02874017 2.834886703
71.01275576 1.602167618
80.04947561 5.493257516
82.06512568 3.194420859
93.0334912 7.416007235
95.04914126 1.427469293
108.0443902 1.735954914
110.0600403 4.249382801
120.0443902 1.423865301
121.0284058 1.522234557
138.0549549 1.614602791

Name: +ve in-silico MS/MS by CFM-ID for NNKKAZXOECERSV-UHFFFAOYSA-N
ID: NNKKAZXOECERSV-UHFFFAOYSA-N
Comment: Energy0
Num peaks: 6
43.05422664 7.271780629
68.99466108 2.854859095
86.0600403 1.130571727
96.9895757 45.51644604
114.0161248 2.042335728
156.063075 36.27461565

Name: +ve in-silico MS/MS by CFM-ID for NNKKAZXOECERSV-UHFFFAOYSA-N
ID: NNKKAZXOECERSV-UHFFFAOYSA-N
Comment: Energy1
Num peaks: 6
43.05422664 35.7409446
86.0600403 5.678458709
96.9895757 16.25172254
114.0161248 4.548250882
126.0161248 2.66226771
156.063075 19.77057404

Name: +ve in-silico MS/MS by CFM-ID for NNKKAZXOECERSV-UHFFFAOYSA-N
ID: NNKKAZXOECERSV-UHFFFAOYSA-N
Comment: Energy2
Num peaks: 6
27.02292652 1.513359688
41.03857658 2.410867234
43.05422664 32.75474716
68.99466108 21.1629724
78.99899751 1.522301096
96.9895757 31.94986753

Name: +ve in-silico MS/MS by CFM-ID for GDACOBAFWPGBOL-UHFFFAOYSA-N
ID: GDACOBAFWPGBOL-UHFFFAOYSA-N
Comment: Energy0
Num peaks: 6
59.01275576 0.9913393741
78.03382555 7.23876104
92.04947561 6.717016223
102.0338255 8.257996863
120.0443902 49.85993507
138.0549549 20.74059224

Name: +ve in-silico MS/MS by CFM-ID for GDACOBAFWPGBOL-UHFFFAOYSA-N
ID: GDACOBAFWPGBOL-UHFFFAOYSA-N
Comment: Energy1
Num peaks: 10
78.03382555 16.03890714
92.04947561 18.246468
93.0334912 3.722947034
102.0338255 5.600208776
104.0130901 2.715575493
109.0284058 1.894081767
111.0440559 3.672033673
120.0443902 17.69366702
122.0236548 3.339026759
138.0549549 7.20847825

Name: +ve in-silico MS/MS by CFM-ID for GDACOBAFWPGBOL-UHFFFAOYSA-N
ID: GDACOBAFWPGBOL-UHFFFAOYSA-N
Comment: Energy2
Num peaks: 11
25.00727645 3.414288294
41.00219107 4.010617122
49.00727645 8.841514694
51.02292652 13.8880357
63.02292652 3.762053755
65.03857658 6.571976953
78.03382555 25.37547841
90.03382555 3.487871523
92.04947561 7.736963845
93.0334912 1.539954559
120.0443902 1.657507016

Name: +ve in-silico MS/MS by CFM-ID for JTMBCYAUSCBSEY-UHFFFAOYSA-N
ID: JTMBCYAUSCBSEY-UHFFFAOYSA-N
Comment: Energy0
Num peaks: 6
41.03857658 2.486013601
73.01064758 9.122282097
75.02629764 29.05344294
77.04194771 6.686121824
103.0212123 25.14879728
121.0317769 19.10526655

Name: +ve in-silico MS/MS by CFM-ID for JTMBCYAUSCBSEY-UHFFFAOYSA-N
ID: JTMBCYAUSCBSEY-UHFFFAOYSA-N
Comment: Energy1
Num peaks: 6
41.03857658 5.212387328
73.01064758 4.175081088
75.02629764 62.16564836
77.04194771 16.32704844
103.0212123 4.72016997
121.0317769 1.32513966

Name: +ve in-silico MS/MS by CFM-ID for JTMBCYAUSCBSEY-UHFFFAOYSA-N
ID: JTMBCYAUSCBSEY-UHFFFAOYSA-N
Comment: Energy2
Num peaks: 6
39.02292652 12.69601786
41.03857658 19.49296205
43.05422664 8.273542844
69.0334912 13.15108649
73.01064758 12.09829617
75.02629764 17.69906602

Name: +ve in-silico MS/MS by CFM-ID for CRHQYASHOICRND-UHFFFAOYSA-N
ID: CRHQYASHOICRND-UHFFFAOYSA-N
Comment: Energy0
Num peaks: 6
41.03857658 5.379789874
43.05422664 5.354130588
55.05422664 2.189091299
56.04947561 4.6704001
58.06512568 13.73616004
116.070605 52.8464004

Name: +ve in-silico MS/MS by CFM-ID for CRHQYASHOICRND-UHFFFAOYSA-N
ID: CRHQYASHOICRND-UHFFFAOYSA-N
Comment: Energy1
Num peaks: 9
39.02292652 3.412475514
41.03857658 7.29777804
53.03857658 5.316799437
55.05422664 15.02800991
58.06512568 5.190383787
86.02365479 4.454734757
88.03930485 3.91877346
88.07569036 4.190529936
116.070605 31.51779338

Name: +ve in-silico MS/MS by CFM-ID for CRHQYASHOICRND-UHFFFAOYSA-N
ID: CRHQYASHOICRND-UHFFFAOYSA-N
Comment: Energy2
Num peaks: 7
27.02292652 2.947651593
28.01817548 2.037440127
39.02292652 6.021191273
41.03857658 25.57243699
43.05422664 33.36783376
55.05422664 7.752038486
58.06512568 2.453760682

Name: +ve in-silico MS/MS by CFM-ID for UUXRXRHXOZHHJV-UHFFFAOYSA-N
ID: UUXRXRHXOZHHJV-UHFFFAOYSA-N
Comment: Energy0
Num peaks: 6
46.02874017 3.360160602
48.04439023 1.319672094
84.04439023 1.645775468
98.0600403 1.34069844
99.04405588 7.094873253
116.070605 77.35201484

Name: +ve in-silico MS/MS by CFM-ID for UUXRXRHXOZHHJV-UHFFFAOYSA-N
ID: UUXRXRHXOZHHJV-UHFFFAOYSA-N
Comment: Energy1
Num peaks: 6
55.05422664 6.677501367
57.06987671 8.634119296
73.06479133 3.909294442
86.0600403 5.233670969
99.04405588 8.232423361
116.070605 52.39294418

Name: +ve in-silico MS/MS by CFM-ID for UUXRXRHXOZHHJV-UHFFFAOYSA-N
ID: UUXRXRHXOZHHJV-UHFFFAOYSA-N
Comment: Energy2
Num peaks: 15
39.02292652 7.792008284
41.03857658 9.373687921
46.02874017 3.079371928
48.04439023 1.915508354
55.05422664 21.53572067
57.06987671 10.34875455
68.04947561 1.908089921
69.0334912 5.686675142
70.06512568 2.714379633
71.04914126 2.153044303
84.04439023 2.797357858
85.06479133 5.596683186
86.0600403 2.374720432
98.0600403 1.88166964
116.070605 2.367255111

Name: +ve in-silico MS/MS by CFM-ID for HNTZKNJGAFJMHQ-UHFFFAOYSA-N
ID: HNTZKNJGAFJMHQ-UHFFFAOYSA-N
Comment: Energy0
Num peaks: 6
92.04947561 12.84779275
94.06512568 1.189753237
103.0178411 0.7309320589
120.0443902 37.81523886
121.0284058 0.9759022128
138.0549549 42.43882107

Name: +ve in-silico MS/MS by CFM-ID for HNTZKNJGAFJMHQ-UHFFFAOYSA-N
ID: HNTZKNJGAFJMHQ-UHFFFAOYSA-N
Comment: Energy1
Num peaks: 6
65.03857658 1.313016898
92.04947561 23.73386189
93.0334912 1.323936819
94.06512568 7.625088044
120.0443902 37.06444767
138.0549549 13.33216428

Name: +ve in-silico MS/MS by CFM-ID for HNTZKNJGAFJMHQ-UHFFFAOYSA-N
ID: HNTZKNJGAFJMHQ-UHFFFAOYSA-N
Comment: Energy2
Num peaks: 19
49.00727645 5.97755126
51.02292652 3.394183682
52.01817548 1.97514624
63.02292652 1.808031276
64.01817548 3.357944118
65.03857658 5.640525323
66.03382555 7.386537019
68.04947561 2.756638078
75.02292652 2.483604913
76.01817548 1.991817188
77.00219107 1.89235936
77.03857658 2.110354271
79.01784114 1.741872799
89.00219107 3.205190412
92.04947561 15.8383625
93.0334912 3.865463277
94.06512568 1.863118864
103.0178411 2.455441169
120.0443902 10.96183909

Name: +ve in-silico MS/MS by CFM-ID for YDLAHBBJAGGIJZ-UHFFFAOYSA-N
ID: YDLAHBBJAGGIJZ-UHFFFAOYSA-N
Comment: Energy0
Num peaks: 6
43.01784114 4.509948528
58.99499752 2.125181847
61.01064758 20.94402761
61.02840582 3.037588976
79.02121226 6.065647726
121.0317769 53.48518971

Name: +ve in-silico MS/MS by CFM-ID for YDLAHBBJAGGIJZ-UHFFFAOYSA-N
ID: YDLAHBBJAGGIJZ-UHFFFAOYSA-N
Comment: Energy1
Num peaks: 6
43.01784114 3.31626053
45.0334912 2.44113265
61.01064758 45.89209677
79.02121226 10.50241385
87.04405588 6.584912202
121.0317769 18.45192865

Name: +ve in-silico MS/MS by CFM-ID for YDLAHBBJAGGIJZ-UHFFFAOYSA-N
ID: YDLAHBBJAGGIJZ-UHFFFAOYSA-N
Comment: Energy2
Num peaks: 8
15.02292652 7.831752895
25.00727645 4.805289441
27.02292652 7.622359546
43.01784114 10.32283245
44.97934745 7.390238936
45.0334912 3.135707562
58.99499752 6.536490507
61.01064758 33.9891602

Name: +ve in-silico MS/MS by CFM-ID for HOBJEFOCIRXQKH-UHFFFAOYSA-N
ID: HOBJEFOCIRXQKH-UHFFFAOYSA-N
Comment: Energy0
Num peaks: 6
60.04439023 0.5803241109
80.04947561 0.7177874499
84.04439023 2.669521682
88.07569036 1.036852692
98.0600403 36.56390681
116.070605 52.71600308

Name: +ve in-silico MS/MS by CFM-ID for HOBJEFOCIRXQKH-UHFFFAOYSA-N
ID: HOBJEFOCIRXQKH-UHFFFAOYSA-N
Comment: Energy1
Num peaks: 8
56.04947561 2.112904484
70.06512568 3.102423953
71.04914126 2.765591109
80.04947561 2.709330456
84.04439023 5.341692037
88.07569036 7.382444105
98.0600403 40.6031262
116.070605 16.31771158

Name: +ve in-silico MS/MS by CFM-ID for HOBJEFOCIRXQKH-UHFFFAOYSA-N
ID: HOBJEFOCIRXQKH-UHFFFAOYSA-N
Comment: Energy2
Num peaks: 25
27.02292652 1.648120727
39.02292652 6.29569116
41.03857658 2.858807176
42.03382555 1.718797159
43.01784114 2.729853319
47.04914126 2.147099907
51.02292652 2.989838542
53.03857658 2.822251591
55.01784114 1.532896394
55.05422664 3.864411559
56.04947561 4.604184112
57.0334912 2.76597208
58.02874017 2.822906322
60.04439023 2.044018462
68.04947561 3.602039932
70.02874017 1.615364938
70.06512568 10.02812318
71.04914126 2.968780741
72.04439023 1.648655558
80.04947561 3.253915897
81.0334912 1.722252666
82.02874017 1.731179545
84.04439023 3.551275471
88.07569036 2.04999143
98.0600403 7.990184178

Name: +ve in-silico MS/MS by CFM-ID for GYOKWSOCMUDVGN-UHFFFAOYSA-N
ID: GYOKWSOCMUDVGN-UHFFFAOYSA-N
Comment: Energy0
Num peaks: 6
108.0443902 2.299432231
110.0600403 24.32897182
112.0756904 1.891411029
114.0185694 1.729889557
138.0549549 29.96742945
156.0655196 30.38248712

Name: +ve in-silico MS/MS by CFM-ID for GYOKWSOCMUDVGN-UHFFFAOYSA-N
ID: GYOKWSOCMUDVGN-UHFFFAOYSA-N
Comment: Energy1
Num peaks: 6
43.05422664 1.611190419
93.0334912 1.832273589
110.0600403 38.2533765
112.0756904 2.184876688
138.0549549 23.48567738
156.0655196 13.29068769

Name: +ve in-silico MS/MS by CFM-ID for GYOKWSOCMUDVGN-UHFFFAOYSA-N
ID: GYOKWSOCMUDVGN-UHFFFAOYSA-N
Comment: Energy2
Num peaks: 19
25.00727645 3.190788294
39.02292652 1.667759197
41.03857658 3.036424659
43.05422664 3.177093326
55.05422664 2.39152427
65.03857658 2.013193473
66.03382555 1.707635852
68.04947561 1.835898709
68.99710569 3.648136144
79.05422664 20.40653493
81.06987671 1.804194228
92.0130901 1.619913159
92.04947561 6.135141043
94.02874017 7.301883768
94.06512568 3.597547131
96.04439023 2.409159695
108.0443902 4.240686099
110.0600403 7.437378414
120.0443902 2.781875683

Name: +ve in-silico MS/MS by CFM-ID for ITCZEZQMUWEPQP-UHFFFAOYSA-N
ID: ITCZEZQMUWEPQP-UHFFFAOYSA-N
Comment: Energy0
Num peaks: 6
39.02292652 2.763816879
41.03857658 20.6902824
52.01817548 12.91792121
80.0130901 14.46192904
98.02365479 2.920617491
138.0549549 36.86574557

Name: +ve in-silico MS/MS by CFM-ID for ITCZEZQMUWEPQP-UHFFFAOYSA-N
ID: ITCZEZQMUWEPQP-UHFFFAOYSA-N
Comment: Energy1
Num peaks: 6
25.00727645 2.755202911
41.03857658 41.90024756
52.01817548 21.30986243
54.03382555 7.148675421
80.0130901 8.119527906
138.0549549 3.520018352

Name: +ve in-silico MS/MS by CFM-ID for ITCZEZQMUWEPQP-UHFFFAOYSA-N
ID: ITCZEZQMUWEPQP-UHFFFAOYSA-N
Comment: Energy2
Num peaks: 6
25.00727645 8.220428779
41.03857658 9.950142053
50.00252542 10.684003
52.01817548 34.89658598
54.03382555 13.1917982
80.0130901 5.737698085

Name: +ve in-silico MS/MS by CFM-ID for GDTPWIZKRGBHBC-UHFFFAOYSA-N
ID: GDTPWIZKRGBHBC-UHFFFAOYSA-N
Comment: Energy0
Num peaks: 6
70.02874017 0.7707711032
105.0334912 1.442925569
107.0491413 5.711454374
110.0600403 1.523258482
120.0443902 14.0870342
138.0549549 70.03507865

Name: +ve in-silico MS/MS by CFM-ID for GDTPWIZKRGBHBC-UHFFFAOYSA-N
ID: GDTPWIZKRGBHBC-UHFFFAOYSA-N
Comment: Energy1
Num peaks: 15
39.02292652 2.063080582
53.03857658 1.491442922
55.01784114 1.527368287
68.0130901 2.699717447
70.02874017 3.679842107
80.0130901 2.510953891
82.02874017 2.791529462
84.04439023 2.378623637
95.04914126 1.851191952
105.0334912 3.904308917
107.0491413 9.07959801
110.0600403 2.528382306
120.0443902 18.54779456
122.0236548 1.483237463
138.0549549 23.77581791

Name: +ve in-silico MS/MS by CFM-ID for GDTPWIZKRGBHBC-UHFFFAOYSA-N
ID: GDTPWIZKRGBHBC-UHFFFAOYSA-N
Comment: Energy2
Num peaks: 27
39.02292652 8.657105315
41.03857658 2.085081792
49.00727645 2.358627189
51.02292652 2.462720361
52.01817548 3.234144396
53.00219107 1.311465794
53.03857658 2.278870729
55.05422664 1.352336617
63.02292652 1.423680089
65.03857658 2.408422365
66.03382555 4.16731562
68.0130901 2.708793031
68.04947561 3.252723929
70.02874017 5.743220943
77.99744004 3.746690958
79.01784114 1.307019574
79.05422664 1.367375664
80.0130901 6.57194935
82.02874017 4.023155846
84.04439023 1.725235209
92.04947561 2.702353791
93.0334912 1.396741214
94.02874017 2.963052395
106.0287402 1.566588377
108.0443902 1.602335998
110.0600403 2.13571149
120.0443902 6.497016537

Name: +ve in-silico MS/MS by CFM-ID for ZXWHSBZHRVKCGZ-UHFFFAOYSA-N
ID: ZXWHSBZHRVKCGZ-UHFFFAOYSA-N
Comment: Energy0
Num peaks: 6
80.0130901 2.043617039
84.04439023 5.491311399
110.0600403 10.16261489
125.0597059 1.40262787
138.0549549 23.70629278
156.0655196 42.33868979

Name: +ve in-silico MS/MS by CFM-ID for ZXWHSBZHRVKCGZ-UHFFFAOYSA-N
ID: ZXWHSBZHRVKCGZ-UHFFFAOYSA-N
Comment: Energy1
Num peaks: 13
29.03857658 1.649622129
43.05422664 3.031063056
65.03857658 4.194125131
67.05422664 2.547033724
81.0334912 2.180856072
83.04914126 7.083668548
85.06479133 5.37818593
93.0334912 1.3017149
108.0443902 1.309170339
110.0600403 34.52840447
112.0756904 1.654155923
138.0549549 8.268621198
156.0655196 7.488609304

Name: +ve in-silico MS/MS by CFM-ID for ZXWHSBZHRVKCGZ-UHFFFAOYSA-N
ID: ZXWHSBZHRVKCGZ-UHFFFAOYSA-N
Comment: Energy2
Num peaks: 15
25.00727645 4.011001127
27.02292652 3.130110827
39.02292652 4.884137921
41.03857658 1.948336488
43.05422664 4.185551112
51.02292652 13.37777371
53.03857658 8.526530995
55.05422664 3.551175086
56.0130901 2.620917933
65.03857658 4.160721457
67.05422664 3.172132139
79.05422664 8.785629221
80.0130901 11.72339636
82.02874017 2.955937216
84.04439023 4.227640799

Name: +ve in-silico MS/MS by CFM-ID for YIKVKIOGYSPIMP-UHFFFAOYSA-N
ID: YIKVKIOGYSPIMP-UHFFFAOYSA-N
Comment: Energy0
Num peaks: 6
110.0600403 2.606818987
120.0443902 6.991460262
121.0284058 8.350618592
138.0549549 45.57028336
139.0389705 4.417502285
156.0655196 21.37421278

Name: +ve in-silico MS/MS by CFM-ID for YIKVKIOGYSPIMP-UHFFFAOYSA-N
ID: YIKVKIOGYSPIMP-UHFFFAOYSA-N
Comment: Energy1
Num peaks: 14
59.01275576 1.790128335
64.01817548 1.899142467
70.02874017 1.994282414
71.01275576 2.320711033
88.03930485 1.990343557
93.0334912 2.394656449
94.02874017 4.984016036
96.04439023 33.51101345
110.0600403 4.932374821
120.0443902 3.557473509
121.0284058 3.023024165
128.070605 1.67642539
138.0549549 11.51594967
156.0655196 4.997576276

Name: +ve in-silico MS/MS by CFM-ID for YIKVKIOGYSPIMP-UHFFFAOYSA-N
ID: YIKVKIOGYSPIMP-UHFFFAOYSA-N
Comment: Energy2
Num peaks: 20
15.02292652 5.5126763
39.02292652 4.333934212
41.00219107 6.024378016
42.03382555 3.798241673
43.01784114 9.690733129
59.01275576 12.87356928
61.02840582 3.646737866
66.03382555 1.309519502
69.0334912 1.143386019
70.02874017 2.834886703
71.01275576 1.602167618
80.04947561 5.493257516
82.06512568 3.194420859
93.0334912 7.416007235
95.04914126 1.427469293
108.0443902 1.735954914
110.0600403 4.249382801
120.0443902 1.423865301
121.0284058 1.522234557
138.0549549 1.614602791

Name: +ve in-silico MS/MS by CFM-ID for XGNXYCFREOZBOL-UHFFFAOYSA-N
ID: XGNXYCFREOZBOL-UHFFFAOYSA-N
Comment: Energy0
Num peaks: 6
85.02840582 0.7936248211
94.06512568 0.242350039
108.0443902 3.508359912
110.0600403 1.844986071
111.0440559 0.1812212511
138.0549549 92.59933033

Name: +ve in-silico MS/MS by CFM-ID for XGNXYCFREOZBOL-UHFFFAOYSA-N
ID: XGNXYCFREOZBOL-UHFFFAOYSA-N
Comment: Energy1
Num peaks: 6
95.01275576 0.9532575793
97.02840582 1.014195471
108.0443902 6.328618255
110.0600403 2.229659117
111.0440559 1.343890824
138.0549549 83.36567419

Name: +ve in-silico MS/MS by CFM-ID for XGNXYCFREOZBOL-UHFFFAOYSA-N
ID: XGNXYCFREOZBOL-UHFFFAOYSA-N
Comment: Energy2
Num peaks: 20
25.00727645 1.907123818
39.02292652 2.923605481
40.01817548 2.817568004
42.03382555 3.13656207
49.00727645 3.314631759
50.00252542 9.664581687
52.01817548 2.372352471
54.03382555 1.911156501
55.01784114 2.499992445
63.02292652 3.061093667
65.03857658 3.765556103
66.03382555 3.841081411
78.03382555 1.803575301
79.01784114 2.781561443
80.04947561 9.699458553
81.0334912 6.975429012
94.06512568 3.932544954
108.0443902 5.549332467
110.0600403 6.459434975
138.0549549 3.168806178

Name: +ve in-silico MS/MS by CFM-ID for ZBGHJSWEZULLMG-UHFFFAOYSA-N
ID: ZBGHJSWEZULLMG-UHFFFAOYSA-N
Comment: Energy0
Num peaks: 6
57.0334912 4.35815096
110.0236548 0.6862679122
112.0393049 6.427734079
114.0549549 2.023894547
138.0549549 10.56385382
156.0655196 70.60144011

Name: +ve in-silico MS/MS by CFM-ID for ZBGHJSWEZULLMG-UHFFFAOYSA-N
ID: ZBGHJSWEZULLMG-UHFFFAOYSA-N
Comment: Energy1
Num peaks: 6
72.04439023 4.887609942
112.0393049 24.86204485
114.0549549 5.214670864
128.070605 3.25074115
138.0549549 21.23918458
156.0655196 23.02004028

Name: +ve in-silico MS/MS by CFM-ID for ZBGHJSWEZULLMG-UHFFFAOYSA-N
ID: ZBGHJSWEZULLMG-UHFFFAOYSA-N
Comment: Energy2
Num peaks: 11
39.02292652 30.5316012
41.00219107 2.449178532
41.03857658 8.469893883
43.01784114 2.403476934
54.03382555 2.323081731
56.04947561 3.333052371
57.0334912 11.75303526
68.0130901 2.710257643
72.04439023 6.38658691
98.02365479 2.577765758
112.0393049 8.529980953

Name: +ve in-silico MS/MS by CFM-ID for BUSBCPMSNBMUMT-UHFFFAOYSA-N
ID: BUSBCPMSNBMUMT-UHFFFAOYSA-N
Comment: Energy0
Num peaks: 6
41.03857658 4.888273809
53.03857658 2.751319067
70.06512568 41.93287946
72.08077574 2.680026111
98.0600403 15.39166943
116.070605 23.33322375

Name: +ve in-silico MS/MS by CFM-ID for BUSBCPMSNBMUMT-UHFFFAOYSA-N
ID: BUSBCPMSNBMUMT-UHFFFAOYSA-N
Comment: Energy1
Num peaks: 6
41.03857658 7.929305226
43.05422664 4.984130159
53.03857658 13.88819672
70.06512568 56.94917705
98.0600403 4.901285051
116.070605 3.285195018

Name: +ve in-silico MS/MS by CFM-ID for BUSBCPMSNBMUMT-UHFFFAOYSA-N
ID: BUSBCPMSNBMUMT-UHFFFAOYSA-N
Comment: Energy2
Num peaks: 6
25.00727645 3.197692252
41.03857658 38.14921036
43.05422664 15.78725688
53.03857658 11.52167473
55.05422664 2.438631349
70.06512568 10.92879398

Name: +ve in-silico MS/MS by CFM-ID for JAEIBKXSIXOLOL-UHFFFAOYSA-N
ID: JAEIBKXSIXOLOL-UHFFFAOYSA-N
Comment: Energy0
Num peaks: 6
70.06512568 11.4900239
80.04947561 1.530805425
81.0334912 1.514902165
98.0600403 34.85212155
99.04405588 1.965347907
116.070605 41.38383393

Name: +ve in-silico MS/MS by CFM-ID for JAEIBKXSIXOLOL-UHFFFAOYSA-N
ID: JAEIBKXSIXOLOL-UHFFFAOYSA-N
Comment: Energy1
Num peaks: 6
70.06512568 18.01554872
71.04914126 4.050764577
72.08077574 5.272925636
80.04947561 4.500010738
98.0600403 34.66035465
116.070605 16.18916422

Name: +ve in-silico MS/MS by CFM-ID for JAEIBKXSIXOLOL-UHFFFAOYSA-N
ID: JAEIBKXSIXOLOL-UHFFFAOYSA-N
Comment: Energy2
Num peaks: 16
27.02292652 3.197451806
39.02292652 5.718520064
41.03857658 9.710986556
42.03382555 2.293124627
43.05422664 7.593331429
51.02292652 2.81539876
53.00219107 2.46155512
53.03857658 5.080239063
55.01784114 2.524554923
55.05422664 4.192568041
68.04947561 6.304034492
69.0334912 2.096670539
70.06512568 19.76607824
72.08077574 3.092275751
80.04947561 1.933537239
98.0600403 2.908206812

Name: +ve in-silico MS/MS by CFM-ID for BJALBKKIIRSGQN-UHFFFAOYSA-N
ID: BJALBKKIIRSGQN-UHFFFAOYSA-N
Comment: Energy0
Num peaks: 6
41.03857658 3.90241621
56.04947561 0.5561311376
98.02365479 0.3785506409
108.0443902 0.3064815256
110.0600403 0.8847659208
138.0549549 92.63914548

Name: +ve in-silico MS/MS by CFM-ID for BJALBKKIIRSGQN-UHFFFAOYSA-N
ID: BJALBKKIIRSGQN-UHFFFAOYSA-N
Comment: Energy1
Num peaks: 6
41.03857658 10.92665903
56.04947561 6.840616667
98.02365479 1.397493772
106.0287402 1.34545951
110.0600403 8.871436332
138.0549549 63.15811824

Name: +ve in-silico MS/MS by CFM-ID for BJALBKKIIRSGQN-UHFFFAOYSA-N
ID: BJALBKKIIRSGQN-UHFFFAOYSA-N
Comment: Energy2
Num peaks: 6
25.00727645 3.516325147
27.02292652 1.764330365
41.03857658 53.12202471
54.03382555 4.033424221
56.04947561 21.17072024
58.06512568 3.162550251

Name: +ve in-silico MS/MS by CFM-ID for BUSBCPMSNBMUMT-UHFFFAOYSA-N
ID: BUSBCPMSNBMUMT-UHFFFAOYSA-N
Comment: Energy0
Num peaks: 6
41.03857658 4.888273809
53.03857658 2.751319067
70.06512568 41.93287946
72.08077574 2.680026111
98.0600403 15.39166943
116.070605 23.33322375

Name: +ve in-silico MS/MS by CFM-ID for BUSBCPMSNBMUMT-UHFFFAOYSA-N
ID: BUSBCPMSNBMUMT-UHFFFAOYSA-N
Comment: Energy1
Num peaks: 6
41.03857658 7.929305226
43.05422664 4.984130159
53.03857658 13.88819672
70.06512568 56.94917705
98.0600403 4.901285051
116.070605 3.285195018

Name: +ve in-silico MS/MS by CFM-ID for BUSBCPMSNBMUMT-UHFFFAOYSA-N
ID: BUSBCPMSNBMUMT-UHFFFAOYSA-N
Comment: Energy2
Num peaks: 6
25.00727645 3.197692252
41.03857658 38.14921036
43.05422664 15.78725688
53.03857658 11.52167473
55.05422664 2.438631349
70.06512568 10.92879398

Name: +ve in-silico MS/MS by CFM-ID for RSWFHHWVFZWIMV-UHFFFAOYSA-N
ID: RSWFHHWVFZWIMV-UHFFFAOYSA-N
Comment: Energy0
Num peaks: 6
94.02874017 3.534240973
96.04439023 2.539596787
110.0600403 4.845864339
120.0443902 2.105740549
138.0549549 35.06450332
156.0655196 42.55058376

Name: +ve in-silico MS/MS by CFM-ID for RSWFHHWVFZWIMV-UHFFFAOYSA-N
ID: RSWFHHWVFZWIMV-UHFFFAOYSA-N
Comment: Energy1
Num peaks: 13
39.02292652 2.760969975
41.03857658 2.631311613
57.0334912 1.511136609
85.02840582 1.243824877
94.02874017 1.490278163
95.04914126 1.364991312
110.0600403 12.79458541
112.0756904 10.04588064
120.0443902 3.849196833
122.0236548 2.049868777
138.0549549 27.82612498
140.0342195 1.559646298
156.0655196 12.02415311

Name: +ve in-silico MS/MS by CFM-ID for RSWFHHWVFZWIMV-UHFFFAOYSA-N
ID: RSWFHHWVFZWIMV-UHFFFAOYSA-N
Comment: Energy2
Num peaks: 15
25.00727645 2.21164872
39.02292652 12.95267361
41.00219107 3.816074207
41.03857658 10.5662291
43.01784114 1.993962282
50.00252542 6.860897184
52.01817548 6.563839805
54.03382555 5.148817351
68.0130901 2.073114115
79.05422664 4.404693933
94.02874017 13.03610412
96.04439023 5.331118013
120.0443902 2.149598761
122.0236548 2.20305738
138.0549549 1.44446876

Name: +ve in-silico MS/MS by CFM-ID for ZEONKMXUCHNYRN-UHFFFAOYSA-N
ID: ZEONKMXUCHNYRN-UHFFFAOYSA-N
Comment: Energy0
Num peaks: 6
59.01275576 2.882790936
110.0600403 10.92911859
120.0443902 8.794043706
122.0236548 1.893975211
138.0549549 48.06409842
156.0655196 20.28135162

Name: +ve in-silico MS/MS by CFM-ID for ZEONKMXUCHNYRN-UHFFFAOYSA-N
ID: ZEONKMXUCHNYRN-UHFFFAOYSA-N
Comment: Energy1
Num peaks: 12
41.00219107 1.963648879
67.01784114 2.675988432
69.0334912 2.343142904
95.01275576 3.931714727
96.04439023 7.536705821
97.02840582 1.921862162
110.0600403 30.33126282
112.0756904 2.14030757
113.0233204 1.894385079
120.0443902 4.943800489
138.0549549 15.22365785
156.0655196 5.987612324

Name: +ve in-silico MS/MS by CFM-ID for ZEONKMXUCHNYRN-UHFFFAOYSA-N
ID: ZEONKMXUCHNYRN-UHFFFAOYSA-N
Comment: Energy2
Num peaks: 22
15.02292652 4.101942332
41.00219107 5.814765885
51.02292652 3.037952838
53.03857658 2.434695792
59.01275576 11.83720124
77.03857658 2.951953346
79.05422664 7.787683842
80.0130901 1.385366013
82.02874017 3.018716758
84.04439023 2.102507465
92.04947561 7.265048348
94.02874017 2.156117261
94.06512568 2.414350193
96.04439023 2.283529726
97.02840582 1.409628828
107.0491413 1.133171898
108.0443902 1.319270876
110.0600403 6.024680226
112.0393049 2.93914736
120.0443902 4.234764759
122.0236548 2.903457675
138.0549549 2.370854532

Name: +ve in-silico MS/MS by CFM-ID for CFZHOUYDAHXRLY-UHFFFAOYSA-N
ID: CFZHOUYDAHXRLY-UHFFFAOYSA-N
Comment: Energy0
Num peaks: 6
15.02292652 5.694997658
46.06512568 0.9408380412
92.99218082 1.029545548
102.0733523 1.801736264
122.0187299 4.132389606
138.05003 84.8113811

Name: +ve in-silico MS/MS by CFM-ID for CFZHOUYDAHXRLY-UHFFFAOYSA-N
ID: CFZHOUYDAHXRLY-UHFFFAOYSA-N
Comment: Energy1
Num peaks: 6
44.04947561 9.366711654
46.06512568 13.20714916
92.99218082 4.966554698
102.0733523 14.25943777
122.0187299 5.90148447
138.05003 41.43522426

Name: +ve in-silico MS/MS by CFM-ID for CFZHOUYDAHXRLY-UHFFFAOYSA-N
ID: CFZHOUYDAHXRLY-UHFFFAOYSA-N
Comment: Energy2
Num peaks: 6
15.02292652 34.19576938
86.04205221 3.534699096
92.99218082 5.186053728
102.0733523 3.240706825
122.0187299 22.55462169
138.05003 13.55056677

Name: +ve in-silico MS/MS by CFM-ID for GWJSQKNYHPYZRN-UHFFFAOYSA-N
ID: GWJSQKNYHPYZRN-UHFFFAOYSA-N
Comment: Energy0
Num peaks: 6
55.05422664 1.912782774
57.06987671 2.485106399
59.08552677 1.624747885
120.0477614 2.052053825
121.0317769 7.455230543
138.058326 81.38081334

Name: +ve in-silico MS/MS by CFM-ID for GWJSQKNYHPYZRN-UHFFFAOYSA-N
ID: GWJSQKNYHPYZRN-UHFFFAOYSA-N
Comment: Energy1
Num peaks: 6
55.05422664 4.784060435
57.06987671 11.30285444
81.99572579 2.670383
121.0317769 4.676780874
122.0270259 9.107306666
138.058326 58.50822879

Name: +ve in-silico MS/MS by CFM-ID for GWJSQKNYHPYZRN-UHFFFAOYSA-N
ID: GWJSQKNYHPYZRN-UHFFFAOYSA-N
Comment: Energy2
Num peaks: 6
39.02292652 6.405933625
41.03857658 10.78342604
43.05422664 11.54846032
55.05422664 18.37386086
57.06987671 22.01823211
59.08552677 11.76858373

Name: +ve in-silico MS/MS by CFM-ID for KQTVLXDCOVTAKY-UHFFFAOYSA-N
ID: KQTVLXDCOVTAKY-UHFFFAOYSA-N
Comment: Energy0
Num peaks: 6
96.04439023 8.969247403
110.0600403 12.21033674
112.0756904 1.608919816
120.0443902 1.873665476
138.0549549 24.23865754
156.0655196 43.29555356

Name: +ve in-silico MS/MS by CFM-ID for KQTVLXDCOVTAKY-UHFFFAOYSA-N
ID: KQTVLXDCOVTAKY-UHFFFAOYSA-N
Comment: Energy1
Num peaks: 8
39.02292652 3.349369617
67.05422664 2.875897874
81.0334912 3.618443326
83.04914126 18.64092965
85.06479133 17.05958258
110.0600403 25.88114288
138.0549549 6.107495835
156.0655196 4.679563106

Name: +ve in-silico MS/MS by CFM-ID for KQTVLXDCOVTAKY-UHFFFAOYSA-N
ID: KQTVLXDCOVTAKY-UHFFFAOYSA-N
Comment: Energy2
Num peaks: 26
39.02292652 9.005912519
41.03857658 5.568846305
43.05422664 2.729744469
51.02292652 1.489967847
53.03857658 2.360129058
55.05422664 1.268705263
56.0130901 3.637080981
57.0334912 0.9971440446
57.06987671 3.353814835
61.02840582 1.170970623
67.05422664 15.83097495
68.99710569 0.983874717
69.06987671 1.406103033
70.02874017 1.737743672
71.01275576 1.019375913
79.05422664 7.221309706
82.02874017 1.071235463
83.04914126 1.451571786
85.06479133 2.581939374
96.04439023 8.276128195
110.0236548 1.051426951
110.0600403 1.195586212
120.0443902 1.706564967
122.0236548 1.003857245
138.0549549 1.717135637
140.0342195 0.9327585194

Name: +ve in-silico MS/MS by CFM-ID for GVONKSJMCMQBFG-UHFFFAOYSA-N
ID: GVONKSJMCMQBFG-UHFFFAOYSA-N
Comment: Energy0
Num peaks: 6
80.04947561 2.358435377
102.0338255 1.603752132
106.0287402 10.23506457
108.0443902 1.644051697
120.0443902 18.81155039
138.0549549 57.98263715

Name: +ve in-silico MS/MS by CFM-ID for GVONKSJMCMQBFG-UHFFFAOYSA-N
ID: GVONKSJMCMQBFG-UHFFFAOYSA-N
Comment: Energy1
Num peaks: 8
59.01275576 4.543203569
80.04947561 2.915572507
102.0338255 4.515808034
106.0287402 10.1513931
108.0443902 2.490168087
120.0443902 22.52939336
121.0284058 2.980027428
138.0549549 31.0158789

Name: +ve in-silico MS/MS by CFM-ID for GVONKSJMCMQBFG-UHFFFAOYSA-N
ID: GVONKSJMCMQBFG-UHFFFAOYSA-N
Comment: Energy2
Num peaks: 19
31.01784114 1.493001057
39.02292652 3.815937202
41.00219107 2.218829547
49.00727645 2.399622078
51.02292652 4.616483614
52.01817548 4.651143068
53.03857658 2.414512158
56.99710569 1.427835142
59.01275576 2.616507738
63.02292652 5.242346751
64.01817548 2.343497311
79.01784114 4.346569246
80.04947561 9.561109869
89.00219107 2.43446243
92.04947561 2.797959253
93.0334912 2.533867331
102.0338255 7.804587565
106.0287402 9.875755222
120.0443902 7.771271935

Name: +ve in-silico MS/MS by CFM-ID for HNTZKNJGAFJMHQ-UHFFFAOYSA-N
ID: HNTZKNJGAFJMHQ-UHFFFAOYSA-N
Comment: Energy0
Num peaks: 6
92.04947561 12.84779275
94.06512568 1.189753237
103.0178411 0.7309320589
120.0443902 37.81523886
121.0284058 0.9759022128
138.0549549 42.43882107

Name: +ve in-silico MS/MS by CFM-ID for HNTZKNJGAFJMHQ-UHFFFAOYSA-N
ID: HNTZKNJGAFJMHQ-UHFFFAOYSA-N
Comment: Energy1
Num peaks: 6
65.03857658 1.313016898
92.04947561 23.73386189
93.0334912 1.323936819
94.06512568 7.625088044
120.0443902 37.06444767
138.0549549 13.33216428

Name: +ve in-silico MS/MS by CFM-ID for HNTZKNJGAFJMHQ-UHFFFAOYSA-N
ID: HNTZKNJGAFJMHQ-UHFFFAOYSA-N
Comment: Energy2
Num peaks: 19
49.00727645 5.97755126
51.02292652 3.394183682
52.01817548 1.97514624
63.02292652 1.808031276
64.01817548 3.357944118
65.03857658 5.640525323
66.03382555 7.386537019
68.04947561 2.756638078
75.02292652 2.483604913
76.01817548 1.991817188
77.00219107 1.89235936
77.03857658 2.110354271
79.01784114 1.741872799
89.00219107 3.205190412
92.04947561 15.8383625
93.0334912 3.865463277
94.06512568 1.863118864
103.0178411 2.455441169
120.0443902 10.96183909

Name: +ve in-silico MS/MS by CFM-ID for DVFATWQSLSDUTH-UHFFFAOYSA-N
ID: DVFATWQSLSDUTH-UHFFFAOYSA-N
Comment: Energy0
Num peaks: 6
97.02840582 0.8493000975
108.0443902 1.70289706
110.0600403 0.739647544
120.0443902 11.1351304
121.0284058 1.015655794
138.0549549 78.53950658

Name: +ve in-silico MS/MS by CFM-ID for DVFATWQSLSDUTH-UHFFFAOYSA-N
ID: DVFATWQSLSDUTH-UHFFFAOYSA-N
Comment: Energy1
Num peaks: 9
95.01275576 2.257891572
106.0287402 1.307844974
108.0443902 3.92784565
110.0600403 3.641883667
111.0440559 1.298523381
120.0443902 18.00868461
121.0284058 1.768900678
122.0236548 1.637558267
138.0549549 47.35574024

Name: +ve in-silico MS/MS by CFM-ID for DVFATWQSLSDUTH-UHFFFAOYSA-N
ID: DVFATWQSLSDUTH-UHFFFAOYSA-N
Comment: Energy2
Num peaks: 27
25.00727645 1.226750611
27.02292652 1.777439192
28.01817548 1.252784293
29.00219107 1.117317636
40.01817548 2.852939335
41.00219107 2.225884363
42.03382555 4.175425026
52.01817548 3.664827821
53.00219107 2.10933957
54.03382555 8.564593703
55.01784114 1.118613574
64.01817548 6.705555061
65.00219107 1.377362342
66.03382555 11.10517481
67.01784114 2.970358286
68.04947561 5.753525906
77.99744004 1.828810544
79.01784114 2.505254156
82.02874017 2.284294112
84.04439023 1.316723421
86.0600403 1.13755246
92.04947561 1.842381921
95.01275576 1.596792126
97.02840582 1.290954683
103.0178411 1.315123472
108.0443902 1.580811456
120.0443902 6.418795876

Name: +ve in-silico MS/MS by CFM-ID for VOCKNCWQVHJMAE-UHFFFAOYSA-N
ID: VOCKNCWQVHJMAE-UHFFFAOYSA-N
Comment: Energy0
Num peaks: 6
82.02874017 2.381544999
84.04439023 1.650170531
106.0287402 9.870623459
108.0443902 3.765126404
112.0393049 1.822391756
138.0549549 69.774292

Name: +ve in-silico MS/MS by CFM-ID for VOCKNCWQVHJMAE-UHFFFAOYSA-N
ID: VOCKNCWQVHJMAE-UHFFFAOYSA-N
Comment: Energy1
Num peaks: 6
79.01784114 1.800255792
106.0287402 26.32362752
108.0443902 6.736872824
110.0600403 3.509956533
121.0284058 2.418759442
138.0549549 42.64214752

Name: +ve in-silico MS/MS by CFM-ID for VOCKNCWQVHJMAE-UHFFFAOYSA-N
ID: VOCKNCWQVHJMAE-UHFFFAOYSA-N
Comment: Energy2
Num peaks: 22
25.00727645 2.313188842
40.01817548 3.175976941
41.00219107 1.861071634
49.00727645 2.07349818
51.02292652 2.74350171
52.01817548 15.62368384
53.00219107 1.977203564
54.03382555 3.261191085
55.01784114 2.115930034
57.0334912 1.31812093
58.02874017 2.4253491
64.01817548 7.59943096
65.00219107 6.501300539
66.03382555 3.348259429
79.01784114 2.950012063
81.0334912 2.775915232
82.02874017 4.339528945
84.04439023 2.60210162
89.00219107 1.38453589
94.02874017 2.093633728
106.0287402 5.843626642
108.0443902 2.826860073

Name: +ve in-silico MS/MS by CFM-ID for CGDOIUIFXLVQPU-UHFFFAOYSA-N
ID: CGDOIUIFXLVQPU-UHFFFAOYSA-N
Comment: Energy0
Num peaks: 6
110.0400538 0.8726755112
129.0517645 1.456223247
136.0564353 1.617369707
138.0520989 0.9532170979
139.0361144 1.394539175
156.0626635 90.18430599

Name: +ve in-silico MS/MS by CFM-ID for CGDOIUIFXLVQPU-UHFFFAOYSA-N
ID: CGDOIUIFXLVQPU-UHFFFAOYSA-N
Comment: Energy1
Num peaks: 6
112.0557039 1.315876603
120.0415342 31.88525052
121.0255498 2.322139041
138.0520989 39.47368591
139.0361144 1.114230181
156.0626635 12.87235175

Name: +ve in-silico MS/MS by CFM-ID for CGDOIUIFXLVQPU-UHFFFAOYSA-N
ID: CGDOIUIFXLVQPU-UHFFFAOYSA-N
Comment: Energy2
Num peaks: 15
39.02292652 11.50745713
41.03857658 10.23180849
45.01423612 3.769833096
49.00727645 5.035311769
51.02292652 6.369517483
83.02915477 1.926523962
84.02440374 3.091969743
89.02046438 2.293864364
110.0400538 4.721711938
113.0204644 1.969247554
129.0517645 5.922273932
130.0470135 1.592122951
136.0564353 11.46699563
139.0361144 3.664041099
156.0626635 7.462605625

Name: +ve in-silico MS/MS by CFM-ID for QIIKPLRESDHKTN-UHFFFAOYSA-N
ID: QIIKPLRESDHKTN-UHFFFAOYSA-N
Comment: Energy0
Num peaks: 6
51.02292652 0.686760033
110.0400538 3.156861339
136.0564353 1.596741546
138.0520989 0.9469321983
139.0361144 1.34407404
156.0626635 89.3476677

Name: +ve in-silico MS/MS by CFM-ID for QIIKPLRESDHKTN-UHFFFAOYSA-N
ID: QIIKPLRESDHKTN-UHFFFAOYSA-N
Comment: Energy1
Num peaks: 6
41.0193215 1.430517138
59.02988619 2.067702859
120.0415342 30.65771602
121.0255498 2.194819524
138.0520989 38.11354827
156.0626635 12.48079017

Name: +ve in-silico MS/MS by CFM-ID for QIIKPLRESDHKTN-UHFFFAOYSA-N
ID: QIIKPLRESDHKTN-UHFFFAOYSA-N
Comment: Energy2
Num peaks: 18
39.02292652 9.761737835
45.01423612 3.781916609
49.00727645 3.811666851
51.02292652 3.525256041
60.02440374 1.662626373
69.0135047 2.553612431
70.00875367 2.787632438
84.02440374 3.619260095
92.04947561 4.616495803
93.0135047 4.024268833
95.02915477 1.866878205
110.0400538 19.53155366
112.0557039 2.09534269
113.0204644 1.449944305
128.0313634 1.564492948
136.0564353 7.812796347
139.0361144 2.067292386
156.0626635 4.460518985

Name: +ve in-silico MS/MS by CFM-ID for JYTXVMYBYRTJTI-UHFFFAOYSA-N
ID: JYTXVMYBYRTJTI-UHFFFAOYSA-N
Comment: Energy0
Num peaks: 6
52.01817548 11.99395937
59.04914126 16.91799191
80.0130901 13.58500121
98.02365479 6.213792316
139.0389705 4.364898049
156.0655196 30.54446529

Name: +ve in-silico MS/MS by CFM-ID for JYTXVMYBYRTJTI-UHFFFAOYSA-N
ID: JYTXVMYBYRTJTI-UHFFFAOYSA-N
Comment: Energy1
Num peaks: 9
25.00727645 3.12619236
26.00252542 2.566274258
52.01817548 26.90301683
54.03382555 9.30944996
59.04914126 16.68097426
80.0130901 10.71852679
125.0233204 2.577053794
139.0389705 2.875439525
156.0655196 5.268252559

Name: +ve in-silico MS/MS by CFM-ID for JYTXVMYBYRTJTI-UHFFFAOYSA-N
ID: JYTXVMYBYRTJTI-UHFFFAOYSA-N
Comment: Energy2
Num peaks: 9
25.00727645 5.865280258
39.02292652 1.971060607
50.00252542 9.622501672
52.01817548 32.73904444
54.03382555 13.08418909
56.04947561 2.120565109
58.06512568 2.142091571
59.04914126 5.2401921
80.0130901 7.456823304

Name: +ve in-silico MS/MS by CFM-ID for PAEXAIBDCHBNDC-UHFFFAOYSA-N
ID: PAEXAIBDCHBNDC-UHFFFAOYSA-N
Comment: Energy0
Num peaks: 6
92.04947561 11.62048174
94.06512568 1.161550989
102.0338255 8.643200923
103.0178411 1.002947806
120.0443902 52.22929047
138.0549549 21.75495541

Name: +ve in-silico MS/MS by CFM-ID for PAEXAIBDCHBNDC-UHFFFAOYSA-N
ID: PAEXAIBDCHBNDC-UHFFFAOYSA-N
Comment: Energy1
Num peaks: 6
65.03857658 1.894289691
92.04947561 43.59674593
94.06512568 4.045393016
102.0338255 7.600523376
120.0443902 22.9764536
138.0549549 8.671100863

Name: +ve in-silico MS/MS by CFM-ID for PAEXAIBDCHBNDC-UHFFFAOYSA-N
ID: PAEXAIBDCHBNDC-UHFFFAOYSA-N
Comment: Energy2
Num peaks: 12
41.00219107 2.457067522
49.00727645 2.22192852
51.02292652 2.308475134
59.01275576 2.292950116
65.03857658 9.886633867
75.02292652 5.971289272
77.03857658 3.251868772
92.04947561 31.97437041
93.0334912 2.358548077
94.06512568 3.994062726
102.0338255 6.388653109
120.0443902 7.535330931

Name: +ve in-silico MS/MS by CFM-ID for RGNFPYSMVGGFPL-UHFFFAOYSA-N
ID: RGNFPYSMVGGFPL-UHFFFAOYSA-N
Comment: Energy0
Num peaks: 6
51.02292652 0.02622883172
101.0385766 0.01201016777
103.0542266 0.01619293687
105.0447246 0.021049667
129.0447246 0.1512610968
155.0603746 99.75455787

Name: +ve in-silico MS/MS by CFM-ID for RGNFPYSMVGGFPL-UHFFFAOYSA-N
ID: RGNFPYSMVGGFPL-UHFFFAOYSA-N
Comment: Energy1
Num peaks: 6
77.01342445 0.2248320703
79.05422664 0.3293671219
101.0385766 8.628577628
103.0542266 5.322314999
129.0447246 0.7923853983
155.0603746 83.98934595

Name: +ve in-silico MS/MS by CFM-ID for RGNFPYSMVGGFPL-UHFFFAOYSA-N
ID: RGNFPYSMVGGFPL-UHFFFAOYSA-N
Comment: Energy2
Num peaks: 7
49.00727645 5.673551751
51.02292652 4.521838386
77.01342445 4.211802313
101.0385766 9.598407507
103.0542266 10.55525072
129.0447246 6.959365575
155.0603746 42.42422214

Name: +ve in-silico MS/MS by CFM-ID for IKBAOKIBAADRKR-UHFFFAOYSA-N
ID: IKBAOKIBAADRKR-UHFFFAOYSA-N
Comment: Energy0
Num peaks: 6
80.04947561 1.622193695
81.0334912 1.206438146
82.02874017 1.402089266
98.0600403 68.16968032
100.0393049 0.5638574121
116.070605 24.38868664

Name: +ve in-silico MS/MS by CFM-ID for IKBAOKIBAADRKR-UHFFFAOYSA-N
ID: IKBAOKIBAADRKR-UHFFFAOYSA-N
Comment: Energy1
Num peaks: 6
41.03857658 3.096822734
70.06512568 4.202981301
80.04947561 4.24741934
88.07569036 2.333130191
98.0600403 58.90315522
116.070605 11.77944603

Name: +ve in-silico MS/MS by CFM-ID for IKBAOKIBAADRKR-UHFFFAOYSA-N
ID: IKBAOKIBAADRKR-UHFFFAOYSA-N
Comment: Energy2
Num peaks: 10
39.02292652 5.404785457
41.03857658 4.753187075
43.05422664 8.316670594
55.05422664 6.531682701
67.01784114 3.05508331
70.06512568 8.852315746
80.04947561 7.681042458
81.0334912 3.243739274
82.02874017 19.31042135
98.0600403 15.5873626

Name: +ve in-silico MS/MS by CFM-ID for FEHASYZONKCPOM-UHFFFAOYSA-N
ID: FEHASYZONKCPOM-UHFFFAOYSA-N
Comment: Energy0
Num peaks: 6
88.03930485 5.077310313
96.04439023 3.70553512
107.0127558 2.226299724
124.0393049 16.81569047
139.0389705 15.76549526
156.0655196 43.72563795

Name: +ve in-silico MS/MS by CFM-ID for FEHASYZONKCPOM-UHFFFAOYSA-N
ID: FEHASYZONKCPOM-UHFFFAOYSA-N
Comment: Energy1
Num peaks: 10
66.03382555 5.289468212
96.04439023 23.75398914
107.0127558 3.651604537
109.0284058 2.330455807
111.0440559 1.754544282
124.0393049 12.75828085
126.0549549 2.710247835
[truncated: 434,977 more chars]
