# Supplementary material for: Ion mobility collision cross-section atlas for known and unknown metabolite annotation in untargeted metabolomics
Source: Nat Commun. 2020 Aug 28;11:4334. doi: 10.1038/s41467-020-18171-8 (PMC7455731; doi:10.1038/s41467-020-18171-8)
Supplement: Supplementary file 8 — Supplementary Data 5 [file 41467_2020_18171_MOESM8_ESM.zip › 01_positive_mode/L0848/cfmid_result.txt]

1 0.57142857 ZKOBSHICUJDNCI-UHFFFAOYSA-N COC(=O)C1C#CC#C1
2 0.42857143 JNLQVFUNARVAIH-UHFFFAOYSA-N O=CC1=C(O)C=CC#C1
3 0.42857143 IZDBAAFAPVSAPP-UHFFFAOYSA-N ON(C(=O)O)C(=O)N
4 0.42857143 VIEBXBKOHBGIPM-UHFFFAOYSA-N NC(=O)C1=CC=CC2C1O2
5 0.42857143 YXURMPZHFJOWPL-UHFFFAOYSA-N NC(=O)C1=CC2C(C=C1)O2
6 0.42857143 BSCCSDNZEIHXOK-UHFFFAOYSA-N NC(=O)Oc1ccccc1
7 0.28571429 LTUUGSGSUZRPRV-UHFFFAOYSA-N Cc1cccc(n1)C(=O)O
8 0.28571429 JTMBCYAUSCBSEY-UHFFFAOYSA-N CC(C)(S)C(O)=O
9 0.28571429 DKPJUPOKDXZYNF-UHFFFAOYSA-N O=C(C#C)C1=CC=CO1
10 0.28571429 GWWYCZYBZIMLGT-UHFFFAOYSA-N NC(=O)C1=CC=CC=CO1
11 0.28571429 SKXARKZUSKVNAC-UHFFFAOYSA-N CCCC1=CC(=O)NC(=O)O1
12 0.28571429 MEZFDLNHBQSENG-UHFFFAOYSA-N O=C1NC(=O)C2(CCCC2)O1
13 0.28571429 QXSAKPUBHTZHKW-UHFFFAOYSA-N NC(=O)c1ccc(O)cc1
14 0.28571429 RXZQHZDTHUUJQJ-UHFFFAOYSA-N NC(CC1=CC=CO1)C(O)=O
15 0.28571429 UIZAOTGAFGMNGO-UHFFFAOYSA-N O=C1N=CCC2=C1OCC2
16 0.28571429 RJZJOXQFDQMZOQ-UHFFFAOYSA-N OC(=O)CC1=C=C=C=C1
17 0.28571429 SPFPGSYLNIIQMG-UHFFFAOYSA-N OC(=O)NNC(O)=O
18 0.28571429 NGMMGKYJUWYIIG-UHFFFAOYSA-N NC(=O)c1cccc(O)c1
19 0.28571429 PSBDWGZCVUAZQS-UHFFFAOYSA-N C[S+](C)CC([O-])=O
20 0.28571429 ZGZGSVUHXOVDSL-UHFFFAOYSA-N NC(=O)C1=C(CCC1)C(O)=O
21 0.28571429 SKZKKFZAGNVIMN-UHFFFAOYSA-N NC(=O)C1=CC=CC=C1O
22 0.28571429 WJRZFHFCXUSFMW-UHFFFAOYSA-N OC(=O)C1=CC=CC#C1
23 0.28571429 GDZGXVZEBXXCHW-UHFFFAOYSA-N O=C1CC=CC(=C1)C(=O)N
24 0.28571429 CLAKLOLZOZXBSW-UHFFFAOYSA-N C1OC2=CC#CC=C2O1
25 0.28571429 CEYNDUVDMBNIDN-UHFFFAOYSA-N O=C1NC(=O)C2=C1CCC2
26 0.28571429 IGAOAQJXSUUNIL-XBBYQOBLSA-N CS(=O)C=CCO
27 0.28571429 PWAUOHBRWQUWRB-UHFFFAOYSA-N OC(=O)C1=CCC(C=C1)(N)O
28 0.28571429 SBJPKUSFMZKDRZ-UHFFFAOYSA-N CSC(C)C(O)=O
29 0.28571429 GNKQNTAYJNTQII-UHFFFAOYSA-N OC(=O)C1=CC#CC=C1
30 0.28571429 QJTZZZFZZQBQSL-UHFFFAOYSA-N CCCSC(=O)O
31 0.28571429 FZDQRWFRKAVTBF-UHFFFAOYSA-N O=C1C#CC(=O)C(=C1)C
32 0.28571429 JFGUHYPZWUZOCD-UHFFFAOYSA-N NC1C=CC2C(C1)(O2)C(=O)O
33 0.28571429 CCRYOAJLCYVEKC-UHFFFAOYSA-N OC(=O)C1C=CC=CC1(N)O
34 0.28571429 JMOQQZJEIWEKMY-UHFFFAOYSA-N CC(N)C1=CC=C(O1)C(O)=O
35 0.28571429 XDRPSTCZLGTRAV-UHFFFAOYSA-N O=C1Oc2cc1ccc2
36 0.28571429 RNNVXAXTORCUFA-UHFFFAOYSA-N FCC1COC(=O)O1
37 0.28571429 LLKQZGBAJMUYII-UHFFFAOYSA-N OC(=O)C=CC(=CC(=O)N)C
38 0.28571429 GMUWEVOFFQWLJQ-UHFFFAOYSA-N NC(=O)C12C=CC=CC2O1
39 0.28571429 JPUUAYFQHNNDBM-UHFFFAOYSA-N O=C1C=CC(=O)C2=C1C2
40 0.28571429 RCLMLYLFDJEUJY-UHFFFAOYSA-N OC(=O)C1(CCOCC1)C#N
41 0.28571429 WNZXQHUQWIPEQI-UHFFFAOYSA-N CC(=O)C1C=CC(=O)N=C1
42 0.28571429 PYKQXOJJRYRIHH-UHFFFAOYSA-N CC1(F)COC(=O)O1
43 0.28571429 ONANWDUDFJIIGP-UHFFFAOYSA-N NC(=O)OOC(N)=O
44 0.28571429 LUPZILCUNMOMJB-UHFFFAOYSA-N COC(=C)S(C)=O
45 0.28571429 QRPUVEAHEMVOOG-UHFFFAOYSA-N O=C=C1C=CC(=O)C=C1
46 0.28571429 MCYLBKWHWSBJCZ-UHFFFAOYSA-N O=C=C1C=CC=CC1=O
47 0.28571429 PSBDWGZCVUAZQS-UHFFFAOYSA-N C[S+](C)CC([O-])=O
48 0.28571429 PSBDWGZCVUAZQS-UHFFFAOYSA-N C[S+](C)CC([O-])=O
49 0.26666667 FLDAVTORCRMTMH-UHFFFAOYSA-N CC(=O)C=CC=C(C(=O)N)O
50 0.25 YESXOQYPBHACNI-UHFFFAOYSA-N NC(=O)C=CC(=CC(=O)O)C
51 0.21052632 RLDOVJPVRBDRSK-UHFFFAOYSA-N O=CC=CC=C(C(=O)O)CN
52 0.21052632 GHJXEUPYPWVSED-UHFFFAOYSA-N CC(=O)C=CC=C(C(=O)O)N
53 0.21052632 DMJYTXQXFONKSN-UHFFFAOYSA-N CC(C=O)=CCC(=N)C(O)=O
54 0.19047619 LABSPYWTYWJRGT-UHFFFAOYSA-N O=CC=C(C=C(C(=O)O)N)C
55 0.19047619 RJEIXJLDJPPFTI-UHFFFAOYSA-N O=CC(=CC=C(C(=O)O)N)C
56 0.14285714 DOTAQRZGKATJIC-UHFFFAOYSA-N O=C1CCC(=O)N1CC#C
57 0.14285714 QIIKPLRESDHKTN-UHFFFAOYSA-N CC1=NC(F)=C(C=C1)B(O)O
58 0.14285714 HZYCAKGEXXKCDM-UHFFFAOYSA-N COC(=O)CSC
59 0.14285714 OVUMVPPUAIBBKR-UHFFFAOYSA-N O=S1CCCOC1
60 0.14285714 WOPDMJYIAAXDMN-UHFFFAOYSA-N CS(=O)(=O)CC=C
61 0.14285714 GAUOLZMDPTWNNX-UHFFFAOYSA-N O=S1CCOCC1
62 0.14285714 XLSUHJCPPCGPHF-ARJAWSKDSA-N CN\C(=C/C)C(O)=O
63 0.14285714 NMMIHXMBOZYNET-UHFFFAOYSA-N COC(=O)c1ccccn1
64 0.14285714 HTEXOEMPGABQHS-UHFFFAOYSA-N CC(OC(=O)S)C
65 0.14285714 JTXUAHIMULPXKY-UHFFFAOYSA-N NCCC[Si](O)(O)O
66 0.14285714 YIKVKIOGYSPIMP-UHFFFAOYSA-N NC(CC(O)=O)C1=CC=CO1
67 0.14285714 FXMBKAAULHJRKL-UHFFFAOYSA-N CO[Si](N)(OC)OC
68 0.14285714 RGNFPYSMVGGFPL-UHFFFAOYSA-N N#[N+]C1=CC=CC2=CC=CC=C12
69 0.14285714 LLCDXFIRMNFERF-GQCTYLIASA-N CC(=O)CC(=NO)C
70 0.14285714 HXJUTPCZVOIRIF-UHFFFAOYSA-N O=S1(=O)CCCC1
71 0.14285714 XBTXTLKLSHACSS-PHDIDXHHSA-N NC1C(O)C=CC=C1C(=O)O
72 0.14285714 GHKILJGWQPBQGL-UHFFFAOYSA-N COC1=C(C=O)N=CC=C1
73 0.14285714 PMDHIMMPXRSDML-UHFFFAOYSA-N Cc1cc(ccn1)C(=O)O
74 0.14285714 NAQKKBXQFQIQAB-UHFFFAOYSA-N CCC(=O)NC(=O)C
75 0.14285714 QZDWODWEESGPLC-UHFFFAOYSA-N CC(=O)Oc1cccnc1
76 0.14285714 PLLQEYGXYACGNW-UHFFFAOYSA-N NC1=CC(C(C=C1)C(=O)O)O
77 0.14285714 PVDCAEINUISLOL-UHFFFAOYSA-N OC1=CC(C(C=C1)C(=O)O)N
78 0.14285714 UAVAXRJZOGDJEN-UHFFFAOYSA-N NC1C=CC2=CC1OC2=O
79 0.14285714 LBTXDQOSJLEDQM-UHFFFAOYSA-N CON=C(C)C(C)=O
80 0.14285714 IGHBDBAHWXACHB-UHFFFAOYSA-N O=CC1C=CC(=C(C1N)O)O
81 0.14285714 QKXXQGFOPXMTHO-UHFFFAOYSA-N O=CC1=CC(C(C=C1)(N)O)O
82 0.14285714 CMMURVLHXMNTHY-UHFFFAOYSA-N Cc1cc(ncc1)C(=O)O
83 0.14285714 HWMYXZFRJDEBKC-UHFFFAOYSA-N Cc1ccc(nc1)C(=O)O
84 0.14285714 LMHIBYREWJHKNZ-UHFFFAOYSA-N OC(=O)c1ncccc1C
85 0.14285714 SWNXTBXMGMFYLP-UHFFFAOYSA-N N=C1CC(=O)C(=O)CC=C1
86 0.14285714 MYUVCBOSVTXUHL-UHFFFAOYSA-N O=C1OC2C(C1=CC=C2)N
87 0.14285714 MUOHPPZQRJUCGM-UHFFFAOYSA-N OC1CC2OC(=O)C(=C2)C1N
88 0.14285714 HNTZKNJGAFJMHQ-UHFFFAOYSA-N CC1=C(C=CC=N1)C(O)=O
89 0.14285714 GZGVRQIAKSKZIJ-UHFFFAOYSA-N OCc1c(O)cnc(c1O)C
90 0.14285714 UXGRXJVMQSSUGS-UHFFFAOYSA-N [O-][N+](=O)CC[N+]([O-])=O
91 0.14285714 YDLAHBBJAGGIJZ-UHFFFAOYSA-N CC(=O)OCCS
92 0.14285714 XELSIKNRPVTKRR-UHFFFAOYSA-N O=CC1C=C(O)C=CC1(N)O
93 0.14285714 XYEQGZYEAYYYTR-UHFFFAOYSA-N O=CC1=C(O)CC(C(=C1)O)N
94 0.14285714 RTXUMQPGCZWYLA-UHFFFAOYSA-N OC(=O)C1CC=CC(=C1N)O
95 0.14285714 LOLURBPBDWGNEV-UHFFFAOYSA-N OC1=C(N)C(=CCC1)C(=O)O
96 0.14285714 OSMAGAVKVRGYGR-UHFFFAOYSA-N OC(=O)c1ccncc1C
97 0.14285714 LDTLDBDUBGAEDT-UHFFFAOYSA-N COC(=O)CCS
98 0.14285714 OLXYLDUSSBULGU-UHFFFAOYSA-N COC(=O)c1ccncc1
99 0.14285714 PDTRPCZICGPWNR-UHFFFAOYSA-N OC(=O)C1C=CC(=C(C1)N)O
100 0.14285714 GWJSQKNYHPYZRN-UHFFFAOYSA-N CC(C)(C)S(N)(=O)=O
101 0.14285714 OVIZSQRQYWEGON-UHFFFAOYSA-N CCCCS(=O)(=O)N
102 0.14285714 CFUNESNOAQUFOZ-UHFFFAOYSA-N NC1=CCC(C(=C1)O)C(=O)O
103 0.14285714 MHRDCHHESNJQIS-UHFFFAOYSA-N CC(C(=O)O)CS
104 0.14285714 QUYFSHOLLKVPGX-UHFFFAOYSA-N NCCCS(=O)(=O)C
105 0.14285714 CFPHMAVQAJGVPV-UHFFFAOYSA-N CCC(C(=O)O)S
106 0.14285714 FGWNHHFXVNBHQJ-UHFFFAOYSA-N CC(C=C)S(O)=O
107 0.14285714 ITCZEZQMUWEPQP-UHFFFAOYSA-N C=CCOC(=O)C(=C)C#N
108 0.14285714 UPZBLXREZJIOHJ-UHFFFAOYSA-N ON1CCCCC1=O
109 0.14285714 XBZSAEYMLVBNSJ-UHFFFAOYSA-N OC(=O)C1C=CC=C(C1N)O
110 0.14285714 LXRGPEBNTNHEEM-UHFFFAOYSA-N O=C1CCC=C(C1N)C(=O)O
111 0.14285714 AQGCSVBPRRQXIN-UHFFFAOYSA-N OC(=O)C1C=CCC(=O)C1N
112 0.14285714 NLCRPURNIHFRIB-UHFFFAOYSA-N NC1=CC(=CC(C1)C(=O)O)O
113 0.14285714 KEBWSKQJALZDRQ-UHFFFAOYSA-N NC1CC(=CC(=C1)C(=O)O)O
114 0.14285714 AQSWNYFZRKRNQP-UHFFFAOYSA-N OC1C=C(N)C=C(C1)C(=O)O
115 0.14285714 HNTZKNJGAFJMHQ-UHFFFAOYSA-N CC1=C(C=CC=N1)C(O)=O
116 0.14285714 RETHEBXNWWPUPL-UHFFFAOYSA-N NC1CC(=C(C=C1)C(=O)O)O
117 0.14285714 RZCKRVBPFXTOFV-UHFFFAOYSA-N O=Cc1cnc(c(c1)O)C
118 0.14285714 FLTSDVDXFCUAKU-UHFFFAOYSA-N COC(=O)C(=C)CN
119 0.14285714 NKIDLXZFLYJKGO-UHFFFAOYSA-N N#CC1=CC=CC(C1O)O
120 0.14285714 IYYGLLJDALWAMD-UHFFFAOYSA-N O=NOCC1=CC=CC=C1
121 0.14285714 HCLQYXFVWZORBX-UHFFFAOYSA-N N#CC1=CC(C(C=C1)O)O
122 0.14285714 RGTFNSPKBHRNCE-UHFFFAOYSA-N NC(=O)CC1(C)C=CC(=O)O1
123 0.14285714 PVBRSNZAOAJRKO-UHFFFAOYSA-N CCOC(=O)CS
124 0.14285714 XLSUHJCPPCGPHF-UHFFFAOYSA-N CNC(=CC)C(=O)O
125 0.14285714 CVBUYGPWNVHIBI-UHFFFAOYSA-N OCSCCC=O
126 0.14285714 SXISLOPNVYAQPH-UHFFFAOYSA-N OC1C=CC(=CC1O)C(=O)N
127 0.14285714 JWSFOFIPEYBTIR-UHFFFAOYSA-N NC(CF)(CC(=O)O)O
128 0.14285714 FXMXPZJPGFLRNE-UHFFFAOYSA-N CSC(CC=O)O
129 0.14285714 BKZALUMCFWOMKJ-UHFFFAOYSA-N CCC(C(=S)O)O
130 0.14285714 YRXATPUPGQQBKQ-UHFFFAOYSA-N CC(CC(=S)O)O
131 0.14285714 UMFPOZIYWISJLX-UHFFFAOYSA-N OCCCC(=S)O
132 0.14285714 DKAKJZPQPIVKJV-UHFFFAOYSA-N CNC(C(=O)O)C=C
133 0.14285714 IZJWUPAJEFJGHC-UHFFFAOYSA-N FCC(=O)C(=O)OC
134 0.14285714 XXUNHYORWUHYMB-UHFFFAOYSA-N OC(=O)C1CC=CC(=O)C1N
135 0.14285714 VJIKFWJCVWFZIN-UHFFFAOYSA-N CCSCC(=O)O
136 0.14285714 PPQYKHWRDGLNEH-UHFFFAOYSA-N OC(=O)C1C(O)C=CC=C1N
137 0.14285714 BVZOMNFGHAYQNY-UHFFFAOYSA-N O=C1OC2C=C1C(=CC2)N
138 0.14285714 VONSCKXMDZQYLF-UHFFFAOYSA-N NC1C=C(O)C=C(C1)C(=O)O
139 0.14285714 NYDZFAIJFDYEGO-UHFFFAOYSA-N CSCOCC=O
140 0.14285714 PASSGOGTPLBVSP-UHFFFAOYSA-N CCCOC(=S)O
141 0.14285714 FDIHEMHHCJMQQE-UHFFFAOYSA-N NC1CC(=CC2C1O2)C(=O)O
142 0.14285714 YQOOIDZSRKVWND-UHFFFAOYSA-N NC1C=CC=C(OC1)C(=O)O
143 0.14285714 INYMSDKEZWMZSM-UHFFFAOYSA-N CCOCC(=S)O
144 0.14285714 YCOWFDCCOFCZPM-UHFFFAOYSA-N ONC(=O)C(=O)NO
145 0.14285714 BIXZXDPZQRQUHX-UHFFFAOYSA-N OC(=O)C1C(N)C=CC=C1O
146 0.14285714 XSFWFWGFYLEGGY-UHFFFAOYSA-N CC1=CC(=O)C(CC1=O)(N)O
147 0.14285714 JNYBTZSSGONVCH-UHFFFAOYSA-N O=C1C=C(O)C(=O)C(C1C)N
148 0.14285714 PQAIFVYBNIIJSZ-UHFFFAOYSA-N OC1=CC(=O)C(CC1=O)(C)N
149 0.14285714 DQDDFJFGLXKCGL-UHFFFAOYSA-N ONC(=O)C1C=CC=CC1O
150 0.14285714 XPPHXKRPRLTTKN-UHFFFAOYSA-N OC1=C(CCC=C1)C(=O)NO
151 0.14285714 LBWBNYSAKKCJME-UHFFFAOYSA-N OC1=C(C=CCC1)C(=O)NO
152 0.14285714 LYLSVGVYXSBGHD-UHFFFAOYSA-N O=C1CCC(=C(C1)C(=O)O)N
153 0.14285714 WEPZLXYKLBCOBY-UHFFFAOYSA-N O=C1C=C(C)C(=O)C(C1O)N
154 0.14285714 KXQIQRKTTSMNCT-UHFFFAOYSA-N NC1CC=C(C(=C1)O)C(=O)O
155 0.14285714 ZKUZSTXNVMIDCY-UHFFFAOYSA-N OC(=O)c1cnccc1C
156 0.14285714 RZOKQIPOABEQAM-UHFFFAOYSA-N Cc1ccc(cn1)C(=O)O
157 0.14285714 QWQZJEXJTYAPGE-UHFFFAOYSA-N C1COC2=C(O1)C=CC=N2
158 0.14285714 DVFKCJIGAQZXLK-UHFFFAOYSA-N CC(C[N+]([O-])=O)C1=CC=CO1
159 0.14285714 HLJFIRMYTKLAGK-UHFFFAOYSA-N N#[N+]C1=CC2=CC=CC=C2C=C1
160 0.14285714 AEMXNRIHRLEYAK-UHFFFAOYSA-N CC(=O)OC1=CC=CC=N1
161 0.14285714 AVIQAXSYTZMPIF-UHFFFAOYSA-N OCC(C(=O)O)(CF)N
162 0.14285714 JUBKTXQLCVDDLL-UHFFFAOYSA-N FC(F)(F)CCCC#N
163 0.14285714 USGRADVWEOYHGX-UHFFFAOYSA-N OCC1=NC(C=O)=CC=C1
164 0.14285714 XCIPAAVWJHUDDD-UHFFFAOYSA-N CC(=O)ON[N+]([O-])=O
165 0.14285714 WGLAZERCKUBPQZ-UHFFFAOYSA-N NC1=NC(NC#N)=NN=N1
166 0.14285714 LXTQSBAXGGZSKQ-UHFFFAOYSA-N CSC(=O)C(C)O
167 0.14285714 YDNWTNODZDSPNZ-UHFFFAOYSA-N COC1=CC=CC(C=O)=N1
168 0.14285714 UHKHZNBHOOZZEV-UHFFFAOYSA-N CC(=O)C1=CCC=NC1=O
169 0.14285714 MJHPFRRMGOFOJL-UHFFFAOYSA-N OC(=O)CN[N+]([O-])=O
170 0.14285714 RDQQJPSVWVFAJK-UHFFFAOYSA-N CC1=NC(C=O)=C(O)C=C1
171 0.14285714 HLJFIRMYTKLAGK-UHFFFAOYSA-N N#[N+]C1=CC2=CC=CC=C2C=C1
172 0.14285714 RGNFPYSMVGGFPL-UHFFFAOYSA-N N#[N+]C1=CC=CC2=CC=CC=C12
173 0.14285714 SAEJXKVPZXQIDD-UHFFFAOYSA-N F[Si](F)(C=C)C=C
174 0.14285714 XGEAREWNUGXKQN-UHFFFAOYSA-N CNC(=O)OCC=C
175 0.14285714 FZWFPBUTNZWBEM-UHFFFAOYSA-N COC1=C(C=O)C=CN=C1
176 0.14285714 WRPWDYQMJKOHSD-UHFFFAOYSA-N COC(=O)N[N+]([O-])=O
177 0.14285714 NNXBFSKOTFRRMQ-UHFFFAOYSA-N O=CN(CC#C)OCC#C
178 0.14285714 ONGOAFFLJJCZCD-UHFFFAOYSA-N CC1=NOC(C)(O)C1
179 0.14285714 APHOGJYLIQFYOL-UHFFFAOYSA-N OCC(=O)C1=CN=CC=C1
180 0.14285714 XWUIYAJPTPBAGY-UHFFFAOYSA-N COC1OCCS1
181 0.14285714 ZAFNLUPTKPOREL-UHFFFAOYSA-N NC(CC1=COC=C1)C(O)=O
182 0.14285714 ZAFNLUPTKPOREL-UHFFFAOYSA-N NC(CC1=COC=C1)C(O)=O
183 0.14285714 ZAFNLUPTKPOREL-UHFFFAOYSA-N NC(CC1=COC=C1)C(O)=O
184 0.14285714 URXXNPNLYCRXNE-UHFFFAOYSA-N CC(=O)SCCO
185 0.14285714 HLKBCNCHTMFWAG-UHFFFAOYSA-N NC1=C(C=O)C=C(O)C=C1
186 0.14285714 HRPDRXVOQPVDQP-UHFFFAOYSA-N NC1=CC=C(C(C1)O)C(=O)O
187 0.14285714 YELGNZJJCHLKFY-UHFFFAOYSA-N [O-][N+](=O)C1C2CCCC(=O)C12
188 0.14285714 YIKVKIOGYSPIMP-UHFFFAOYSA-N NC(CC(O)=O)C1=CC=CO1
189 0.14285714 PHTAXTKLVCCLRJ-UHFFFAOYSA-N CSCC(C=O)O
190 0.14285714 LOAHNZRAICMSOW-UHFFFAOYSA-N C1CPCPC1
191 0.14285714 DVFATWQSLSDUTH-UHFFFAOYSA-N CC1=NC=CC(C=O)=C1O
192 0.14285714 LECKFEZRJJNBNI-UHFFFAOYSA-N CC1OC(=O)OC1F
193 0.14285714 MMDXUEZJGJQZDK-UHFFFAOYSA-N OC1COC2=C1C=CC=N2
194 0.14285714 QEBXELFIWPYSNM-UHFFFAOYSA-N C1CPCCP1
195 0.14285714 RAURIJBUROUQRJ-UHFFFAOYSA-N CC(=C)C(=O)OCCOC#N
196 0.14285714 SIEFDACBBFBPND-UHFFFAOYSA-N CC(=O)C1=CC(=O)N=CC1
197 0.14285714 TXAHBJCGDFTYDQ-UHFFFAOYSA-N CC1CCS1(=O)=O
198 0.14285714 PPTDIKMUCVBKQJ-UHFFFAOYSA-N OC1COC2=CN=CC=C12
199 0.14285714 PHQPPUMEXCUXDN-UHFFFAOYSA-N NC1=CC(O)=C(C=O)C=C1
200 0.14285714 MCFCMEPCEDMEIY-UHFFFAOYSA-N OC1CCS(=O)C1
201 0.14285714 WBQNWOJIICDXSR-UHFFFAOYSA-N O=S1CCCC1O
202 0.14285714 LKKHEZBRRGJBGH-UHFFFAOYSA-N CC([N+]([O-])=O)[N+]([O-])=O
203 0.14285714 FUYAYJYNPZQVKF-UHFFFAOYSA-N NC(=O)C12CC(C1)(C2)C(O)=O
204 0.14285714 YAVMWIFJLJVKFW-UHFFFAOYSA-N CSC(O)C(C)=O
205 0.14285714 BHUFLVAXHNGAPA-UHFFFAOYSA-N NCC1=CC(O)=C(O)C=C1O
206 0.14285714 DWJKCGVVFLNGRV-UHFFFAOYSA-N NC(CC(O)=O)C1=COC=C1
207 0.14285714 JPIJBNGQJCBLKN-UHFFFAOYSA-N O=C1NC2(CCCC2)C(=O)O1
208 0.14285714 TWYDSTIDJASHPQ-UHFFFAOYSA-N CC=C[Si](O)(O)O
209 0.14285714 SAKGRJHINHCUAG-UHFFFAOYSA-N ON(CC(O)=O)N=O
210 0.14285714 CIKRLXFOMPPWKB-UHFFFAOYSA-N O=C(NCC#C)OCC#C
211 0.14285714 VOLRFYXDUAJWNC-UHFFFAOYSA-N [B]1OC2=C(O1)N=CC=C2
212 0.14285714 XBTXTLKLSHACSS-UHFFFAOYSA-N OC1C=CC=C(C1N)C(=O)O
213 0.14285714 SKOVEMUHUXXGAW-UHFFFAOYSA-N C1OC2=COC=CN2C=C1
214 0.14285714 ROYSUUHOZBPLBK-UHFFFAOYSA-N CONC(=O)C1CC1
215 0.14285714 BJEWLOAZFAGNPE-UHFFFAOYSA-N CCS(=O)(=O)C=C
216 0.14285714 BHLZAJPXLXRFAO-UHFFFAOYSA-N NC1=CC(C=O)=C(O)C=C1
217 0.14285714 NOBDZFNHAVAGLK-UHFFFAOYSA-N CSB(C)SC
218 0.14285714 BNFSTVJFGUUIOF-UHFFFAOYSA-N CC=C(C)S(O)=O
219 0.14285714 XXXHSQBVHSJQKS-UHFFFAOYSA-N NOC(=O)C1=CC=CC=C1
220 0.14285714 XXXHSQBVHSJQKS-UHFFFAOYSA-N NOC(=O)C1=CC=CC=C1
221 0.14285714 QZYHIOPPLUPUJF-UHFFFAOYSA-N CC1=CC(=CC=C1)[N+](=O)[O-]
222 0.14285714 MNPKKYZUEZVQNJ-UHFFFAOYSA-N CC(=C)COC(N)=O
223 0.14285714 GLCJGTJVQPXYCB-UHFFFAOYSA-N N1C=C(C=N1)N1N=NN=N1
224 0.14285714 YYMZQRKSZCDQPP-UHFFFAOYSA-N N1N=CC=C1N1N=NN=N1
225 0.14285714 WONPWMKTZAPWSP-UHFFFAOYSA-N OC1CSCC1O
226 0.14285714 YELGNZJJCHLKFY-UHFFFAOYSA-N [O-][N+](=O)C1C2CCCC(=O)C12
227 0.14285714 VMOPWWPTMVRFNY-UHFFFAOYSA-N C=C1CN(CC#C)C(=O)O1
228 0.14285714 WONPWMKTZAPWSP-UHFFFAOYSA-N OC1CSCC1O
229 0.14285714 AEIGEKDSTRRLMF-UHFFFAOYSA-N CC1CCPP1
230 0.14285714 XDPCTWIRISVEMD-UHFFFAOYSA-N NC1=CC=C(O1)C=CC=O
231 0.14285714 PLAZTCDQAHEYBI-UHFFFAOYSA-N CC1=CC=CC=C1[N+](=O)[O-]
232 0.14285714 PSFDAYXWBWRTSM-UHFFFAOYSA-N C=CCN1C(=O)C=CC1=O
233 0.14285714 YCOWFDCCOFCZPM-UHFFFAOYSA-N ONC(=O)C(=O)NO
234 0.14285714 XBTXTLKLSHACSS-WDSKDSINSA-N C1=C[C@@H]([C@H](C(=C1)C(=O)O)N)O
235 0.14285714 AQGCSVBPRRQXIN-XINAWCOVSA-N C1C=C[C@H]([C@@H](C1=O)N)C(=O)O
236 0.14285714 DTRIDVOOPAQEEL-UHFFFAOYSA-N C(CC(=O)O)CS
237 0.14285714 WGNUNYPERJMVRM-UHFFFAOYSA-N OC(=O)CC1=CN=CC=C1
238 0.14285714 RGNFPYSMVGGFPL-UHFFFAOYSA-N N#[N+]C1=CC=CC2=CC=CC=C12
239 0.14285714 LCUMNXCSNFGGGH-UHFFFAOYSA-N CSCOC(C)=O
240 0.14285714 CDSNIUJIENGNBO-UHFFFAOYSA-N F[Si]1(F)CC=CC1
241 0.14285714 LVQOJVOHIWDKNK-UHFFFAOYSA-N OC1=CC(CN=O)=CC=C1
242 0.14285714 RQPNXPWEGVCPCX-UHFFFAOYSA-N CC(S)CC(O)=O
243 0.14285714 DFWWHPIGDBBKMT-UHFFFAOYSA-N CC1=CC(=O)C(=N)CC1=O
244 0.14285714 XFDUHJPVQKIXHO-UHFFFAOYSA-N NC1=CC=CC(=C1)C(O)=O
245 0.14285714 MQOAPJYYLUSVPA-UHFFFAOYSA-N CCC(=O)N1C(=O)CCC1=O
246 0.14285714 PHFZXGJRSQMXFP-UHFFFAOYSA-N CC(O)=NOCC=C
247 0.14285714 FAXAWLXXQOPCQN-UHFFFAOYSA-N CC1C(C)S1(=O)=O
248 0.14285714 XXXHSQBVHSJQKS-UHFFFAOYSA-N NOC(=O)C1=CC=CC=C1
249 0.14285714 FAFQZAMHELSOOA-UHFFFAOYSA-N O=NOCCON=O
250 0.14285714 RLVMDCBYSARFDM-UHFFFAOYSA-N NCC1=C(O)C(O)=C(O)C=C1
251 0.14285714 RLVMDCBYSARFDM-UHFFFAOYSA-N NCC1=C(O)C(O)=C(O)C=C1
252 0.14285714 HWHPSLMTFLKHPC-UHFFFAOYSA-N OC1C=CC=C(C1O)C(=O)N
253 0.14285714 XXXHSQBVHSJQKS-UHFFFAOYSA-N NOC(=O)C1=CC=CC=C1
254 0.13333333 CAOMCZAIALVUPA-UHFFFAOYSA-N CSCCC(=O)O
255 0.13333333 ZGYUHVSRNHGILV-UHFFFAOYSA-N C=CCOC(=O)N1CC(=O)C1
256 0.13333333 UKVVXALGBMOHKE-UHFFFAOYSA-N CC(=O)NC(C(=O)O)CC#C
257 0.13333333 FVTOZODDHDBLGP-UHFFFAOYSA-N NC(=O)CC1OC(=O)C=C1C
258 0.13333333 ZQBUGKXFOOLJPT-UHFFFAOYSA-N NC1C=CC(=C(C1)C(=O)O)O
259 0.125 PRXJBFXZOCKLKX-UHFFFAOYSA-N NC(=O)CC1=C(C)CC(=O)O1
260 0.125 GTFWIYJIEXNAOL-UHFFFAOYSA-N FCC(C(C(=O)O)N)O
261 0.125 GTFWIYJIEXNAOL-GBXIJSLDSA-N C([C@H]([C@@H](C(=O)O)N)O)F
262 0.125 GTFWIYJIEXNAOL-HRFVKAFMSA-N NC(C(O)CF)C(=O)O
263 0.125 UWPWZRNQCDVCKT-UHFFFAOYSA-N OC(=O)CC(=O)CCCC#N
264 0.11764706 NUTZEIABCUGDLR-UHFFFAOYSA-N OC1CC(CC#N)OC(=O)C1
265 0.11764706 TZBAXWOIPCEUAF-UHFFFAOYSA-N O=CC(=CC=C(C(=O)N)O)C
266 0.095238095 FORJZZOCHKVROF-UHFFFAOYSA-N COC(=O)C(=CC=CC=O)N
267 0.090909091 RUOHKYSNSUAYPB-UHFFFAOYSA-N O=CC=CC(=C(C(=O)O)N)C
268 0 ZHTYLJBFAGOFTI-UHFFFAOYSA-N OCc1cnc(c(c1O)O)C
269 0 WFDJRNYIAAHLAB-UHFFFAOYSA-N C=CC1=CN2C(O1)CC2=O
270 0 HLSYQUONBHQMEU-UHFFFAOYSA-N OCC=C1CN2C(O1)CC2=O
271 0 NHHCCCDTRSAJPC-UHFFFAOYSA-N OC(=O)C1=CCCN1C(=O)C
272 0 NVXSNNPVYVTARK-UHFFFAOYSA-N OC(=O)CC(=O)C1=NCCC1
273 0 LHMWHZXZMMLYKI-UHFFFAOYSA-N O=CNc1ccc(cc1)O
274 0 NEYDLXCBLYHLFK-UHFFFAOYSA-N OCc1cc(oc1)CNC=O
275 0 PMKDACSZUUSFCR-UHFFFAOYSA-N CC(C#N)(C(O)C)O
276 0 YLSDTYAKSMIHHU-UHFFFAOYSA-N O=CC=C(C=CC(=O)O)NC
277 0 NWVCFCJOJVDBHH-UHFFFAOYSA-N CNCC=CC(=O)O
278 0 SCUXCFWYAJSHJI-NSCUHMNNSA-N CC(/C=C/C(=O)O)N
279 0 ATWLCPHWYPSRBQ-UHFFFAOYSA-N CNC(=O)CC(=O)C
280 0 RJPDELAUUYAFTQ-UHFFFAOYSA-N OC(=O)C1CCC2N1C(=O)C2
281 0 PIADXXKJCKBSCS-UHFFFAOYSA-N OC(=O)C1CCC2N1C#C2
282 0 XGCZABZDVJOWTL-UHFFFAOYSA-N CC1=C(C=CC(O)=C1)N=O
283 0 MORLSCQKZAPYFM-UHFFFAOYSA-N CCS(=O)(=O)N(C)C
284 0 PAEXAIBDCHBNDC-UHFFFAOYSA-N OC(=O)CC1=CC=NC=C1
285 0 MGPDSKXOTDLPJE-UHFFFAOYSA-N CCOC(=O)N1CC1
286 0 BNYBZCCLCWZWEM-UHFFFAOYSA-N CC(=O)C(C)(C)N=O
287 0 ODUYHDGUJUDHIS-UHFFFAOYSA-N CN1CC(=O)C(=O)C=C1CO
288 0 SICIPBMLFSQZEQ-UHFFFAOYSA-N CC(=O)CNC(C)=O
289 0 XOMXAUOIYFSKIE-UHFFFAOYSA-N CN1C=CC=C(C=O)C1=O
290 0 WHDIPFLMGHMXGP-UHFFFAOYSA-N NCC1=CC(O)=C(O)C(O)=C1
291 0 WHDIPFLMGHMXGP-UHFFFAOYSA-N NCC1=CC(O)=C(O)C(O)=C1
292 0 XSJUUJCTQWMNNG-UHFFFAOYSA-N CC1=CC(CCC(O)=O)=NO1
293 0 NGOHFSQEKJJJIG-UHFFFAOYSA-N CC(=C)CCON=O
294 0 SNEKCFHCPSDOKH-UHFFFAOYSA-N COC(=O)CC(C)=N
295 0 RBQRWNWVPQDTJJ-UHFFFAOYSA-N CC(=C)C(=O)OCCN=C=O
296 0 AKVITZDRJGIFAS-UHFFFAOYSA-N CCCNS(C)(=O)=O
297 0 PUNVNOQWQQPNES-UHFFFAOYSA-N OC1=CC=CC=C1CN=O
298 0 LANVNMFHLPXVCN-UHFFFAOYSA-N CC(C)OC(=N)C(F)(F)F
299 0 RVOGXJCUPWFDOU-UHFFFAOYSA-N N=C1CCC(=O)C(=O)C=C1
300 0 RYKLZUPYJFFNRR-UHFFFAOYSA-N OC1CCCNC1=O
301 0 VINMGQFONSAFIQ-UHFFFAOYSA-N COCC(O)CC#N
302 0 NKNBYFBSHOGEKE-UHFFFAOYSA-N CN(C)C=CC(O)=O
303 0 DWGXVIXKIPFBJB-UHFFFAOYSA-N CC(C)NS(C)(=O)=O
304 0 RBKIPVPBQBMGNJ-UHFFFAOYSA-N COC1=CC=CC=C1N=O
305 0 AEWHICNMVQOWJE-UHFFFAOYSA-N CCOC(=O)C1=CON=C1C
306 0 ATVWICCLQMMPKH-UHFFFAOYSA-N [O-][N+]1=CC=C(C=C1)C1CO1
307 0 NPGSNHCTEMFXEJ-UHFFFAOYSA-N [O-][N+]1=CC=CC=C1C1CO1
308 0 GUHDDRZAZNIQJB-UHFFFAOYSA-N CC(=O)C1=CC=[N+]([O-])C=C1
309 0 VHZYBRINFLDXLR-UHFFFAOYSA-N CC(=O)C1=CC=CC=[N+]1[O-]
310 0 FMECCKSNDVPEII-UHFFFAOYSA-N CN1CC(F)OC(F)(F)C1
311 0 LCDJSBVOXPZPME-UHFFFAOYSA-N C=COCCNC=O
312 0 BELGHMWMXFCZTP-UHFFFAOYSA-N CCN1CCOC1=O
313 0 VRKYYVMHRNLUCM-UHFFFAOYSA-N CC1CCNC(=O)O1
314 0 XVFHRDNVLAPOCH-UHFFFAOYSA-N CC1=CC(N=O)=C(O)C=C1
315 0 NMAIBUJJZUMSPH-UHFFFAOYSA-N CN1CCOC(=O)C1
316 0 NPFOLTHIKZSVPQ-UHFFFAOYSA-N [O-][N+](=O)CCCC=C
317 0 SQASFLRNNKURAK-UHFFFAOYSA-N CC(C)=CC[N+]([O-])=O
318 0 VBHKUSGNBBQVID-UHFFFAOYSA-N CC(=O)N1CC=CC1C(O)=O
319 0 HOBJEFOCIRXQKH-UHFFFAOYSA-N OCC1CCC(=O)N1
320 0 NNKKAZXOECERSV-UHFFFAOYSA-N CCCNC(=O)C(F)(F)F
321 0 GDACOBAFWPGBOL-UHFFFAOYSA-N OC(=O)C=CC1=CNC=C1
322 0 CRHQYASHOICRND-UHFFFAOYSA-N CCC1COC(=O)N1
323 0 UUXRXRHXOZHHJV-UHFFFAOYSA-N CC1(C)CONC1=O
324 0 HOBJEFOCIRXQKH-UHFFFAOYSA-N OCC1CCC(=O)N1
325 0 GYOKWSOCMUDVGN-UHFFFAOYSA-N CC(C)C1=NOC(=C1)C(O)=O
326 0 GDTPWIZKRGBHBC-UHFFFAOYSA-N CC1=CC(C=CC1=O)N=O
327 0 ZXWHSBZHRVKCGZ-UHFFFAOYSA-N CCCC1=CC(=NO1)C(O)=O
328 0 XGNXYCFREOZBOL-UHFFFAOYSA-N NC1=CC2=C(OCO2)C=C1
329 0 ZBGHJSWEZULLMG-UHFFFAOYSA-N CC(=O)CN1C(=O)CCC1=O
330 0 BUSBCPMSNBMUMT-UHFFFAOYSA-N NC(C1CC1)C(O)=O
331 0 JAEIBKXSIXOLOL-UHFFFAOYSA-N OC(=O)C1CCNC1
332 0 BJALBKKIIRSGQN-UHFFFAOYSA-N O=C1C=CC(=O)N1C1CC1
333 0 BUSBCPMSNBMUMT-UHFFFAOYSA-N NC(C1CC1)C(O)=O
334 0 RSWFHHWVFZWIMV-UHFFFAOYSA-N CCC1=NOC(C)=C1C(O)=O
335 0 ZEONKMXUCHNYRN-UHFFFAOYSA-N CC1=C(CC(O)=O)C(C)=NO1
336 0 CFZHOUYDAHXRLY-UHFFFAOYSA-N CN(C)[Si](C)(C)Cl
337 0 KQTVLXDCOVTAKY-UHFFFAOYSA-N OC(=O)C1=NOC2CCCC12
338 0 GVONKSJMCMQBFG-UHFFFAOYSA-N OCC(=O)C1=CC=NC=C1
339 0 VOCKNCWQVHJMAE-UHFFFAOYSA-N COC1=NC=CC(C=O)=C1
340 0 CGDOIUIFXLVQPU-UHFFFAOYSA-N CC1=C(B(O)O)C(F)=NC=C1
341 0 JYTXVMYBYRTJTI-UHFFFAOYSA-N COCCOC(=O)C(=C)C#N
342 0 PAEXAIBDCHBNDC-UHFFFAOYSA-N OC(=O)CC1=CC=NC=C1
343 0 IKBAOKIBAADRKR-UHFFFAOYSA-N CC1(O)CNC(=O)C1
344 0 NZZJQIQSNDURBI-UHFFFAOYSA-N FC1=C(C=C[C-]=C1)C#N
345 0 UAVWOZXUSYXJNC-UHFFFAOYSA-N FC1=C([C-]=CC=C1)C#N
346 0 FEHASYZONKCPOM-UHFFFAOYSA-N COC(=O)C(N)C1=CC=CO1
347 0 CTAIEPPAOULMFY-UHFFFAOYSA-N COC1=NC=C(C=O)C=C1
348 0 WJNZDULHWTUCDB-UHFFFAOYSA-N COC(=O)NC1CC1
349 0 GCPNZCTVVWEQKX-UHFFFAOYSA-N CNCCS(C)(=O)=O
350 0 QEBFYEKSQILKOY-UHFFFAOYSA-N CCC1=C(C(O)=O)C(C)=NO1
351 0 BUSBCPMSNBMUMT-UHFFFAOYSA-N NC(C1CC1)C(O)=O
352 0 VVDCGFAGWLPKAT-UHFFFAOYSA-N COC(=O)C1=C(CN)OC=C1
353 0 CDZMVORRMKESPD-UHFFFAOYSA-N NC1=CC(B(O)O)=C(F)C=C1
354 0 RYKLZUPYJFFNRR-UHFFFAOYSA-N OC1CCCNC1=O
355 0 OXDPGDDGYUXGMC-UHFFFAOYSA-N O=NCC1C=CC=CC1=O
356 0 QXGIVJGHNDCLFO-UHFFFAOYSA-N COC=C1CC(=O)N(C)C1=O
357 0 UGIJCMNGQCUTPI-UHFFFAOYSA-N NCCOC(=O)C=C
358 0 AYWGKTMGWXRLRO-UHFFFAOYSA-N CC(C)C1=CC(=NO1)C(O)=O
359 0 KOMSQTMQKWSQDW-UHFFFAOYSA-N CCOC(=O)C1=C(C)ON=C1
360 0 OXDIYMHNQAWSCL-UHFFFAOYSA-N O=C1CCOCCN1
361 0 HOBJEFOCIRXQKH-UHFFFAOYSA-N OCC1CCC(=O)N1
362 0 RQQCRHRTLOUTBV-UHFFFAOYSA-N OCCC1=CNC=C1C(O)=O
363 0 GNHWAOAYJATKIL-UHFFFAOYSA-N NC1=C(F)C=C(C=C1)B(O)O
364 0 KQMXPHISFRKBJP-UHFFFAOYSA-N NC1=C2OCOC2=CC=C1
365 0 LPMIZTNZMHVVSS-UHFFFAOYSA-N CCOC(=O)C1=CC(C)=NO1
366 0 HNRUQKXYKJUYGS-UHFFFAOYSA-N CN1C=C(C=O)C=CC1=O
367 0 JRPMRQTZCURBRG-UHFFFAOYSA-N CCOC(=O)C1=COC(C)=N1
368 0 MWZIPSOUAUOKRJ-UHFFFAOYSA-N CC1=NOC(CCC(O)=O)=C1
369 0 BLQLHNKKPBHCIF-UHFFFAOYSA-N CC(=O)N1CCOC1
370 0 NDGLECFTRPIIQD-UHFFFAOYSA-N COC(=O)C1=CC(O)=C(C)N1
371 0 MXIINPHMHODPGN-UHFFFAOYSA-N O=C1OC(=O)N2CCCCC12
372 0 ZPMBEUDMVUSUOS-UHFFFAOYSA-N CON(C)C(=O)C1=CC=CO1
373 0 FRIKGAAXAFFXQL-UHFFFAOYSA-N COC1C(=O)C=CN=C1OC
374 0 FPEXMFLDKAVODR-UHFFFAOYSA-N COC(=O)C1CC(=C)C(=O)N1
375 0 MPAOBWYWZZICJJ-UHFFFAOYSA-N CC(O)C1=CC=C(N1)C(O)=O
376 0 VEDAJFIVJOLMQU-UHFFFAOYSA-N CCOC(=O)C1=NOCC=C1
377 0 GPRZVNYVEZZOKH-UHFFFAOYSA-N OC1CCC(=O)NC1
378 0 YOVIXSRXKCZJRN-UHFFFAOYSA-N COC1=CN=CC(C=O)=C1
379 0 ONIBWKKTOPOVIA-BYPYZUCNSA-N C1C[C@H](NC1)C(=O)O
380 0 IYXUMAIJEGUIHT-UHFFFAOYSA-N CC1=C(C)C(=O)N(CO)C1=O
381 0 VLZLOWPYUQHHCG-UHFFFAOYSA-N [O-][N+](=O)CC1=CC=CC=C1
382 0 WCSASARZTXJEJS-UHFFFAOYSA-N CC1CC1(N)C(O)=O
383 0 HBTVZPMDLRPWKZ-UHFFFAOYSA-N CC(=O)NCC1CO1
384 0 CSJAIVZAJZXEAW-UHFFFAOYSA-N CC(=O)N1CC(O)C1
385 0 ALYNCZNDIQEVRV-UHFFFAOYSA-N C1=CC(=CC=C1C(=O)O)N
386 0 DPJFXHOHFPEQSY-UHFFFAOYSA-N C[Si](C)(C)C=[N+]=N
387 0 SYARCRAQWWGZKY-UHFFFAOYSA-N CC1(C)COC(=O)N1
388 0 ONIBWKKTOPOVIA-SCSAIBSYSA-N C1C[C@@H](NC1)C(=O)O
389 0 WWNNZCOKKKDOPX-UHFFFAOYSA-N C[N+]1=CC=CC(=C1)C(=O)[O-]
390 0 PRCAKTIAKXMBQF-UHFFFAOYSA-N OC1CCNC(=O)C1
391 0 ZPTVNYMJQHSSEA-UHFFFAOYSA-N CC1=CC=C(C=C1)[N+](=O)[O-]
392 0 NSQMWZLLTGEDQU-UHFFFAOYSA-N NC1CCC1C(O)=O
393 0 FVTVMQPGKVHSEY-UHFFFAOYSA-N NC1(CCC1)C(O)=O
394 0 QWUFIMUCFQUBOT-UHFFFAOYSA-N COC1=C(C=O)C=NC=C1
395 0 GPRZVNYVEZZOKH-UHFFFAOYSA-N OC1CCC(=O)NC1
396 0 GPRZVNYVEZZOKH-UHFFFAOYSA-N OC1CCC(=O)NC1
397 0 ONIBWKKTOPOVIA-UHFFFAOYSA-N C1CC(NC1)C(=O)O
398 0 SOPDPQJZGOBSCB-UHFFFAOYSA-N CC1OC1(C)C(N)=O
399 0 RJPDELAUUYAFTQ-WHFBIAKZSA-N C1C[C@H](N2[C@@H]1CC2=O)C(=O)O
400 0 ARJPPNFIEQKVBB-UHFFFAOYSA-N CC(=O)NCCC=O
401 0 SCBDSTCOJNNUCN-UHFFFAOYSA-N OC(=O)CC1CNC1
402 0 WTSPFFYLZRYZOB-UHFFFAOYSA-N COC(=O)C1=C(C)ON=C1C
403 0 HMGXRGDTHQEUAO-UHFFFAOYSA-N CN1C(C=O)=CC=C1C=O
404 0 PRCAKTIAKXMBQF-UHFFFAOYSA-N OC1CCNC(=O)C1
405 0 YNBADRVTZLEFNH-UHFFFAOYSA-N COC(=O)C1=CN=CC=C1
406 0 BOQKCKDTDKYESC-UHFFFAOYSA-N CCCC(=C)[N+]([O-])=O
407 0 LXZYXGPGJLIZKU-UHFFFAOYSA-N CC1(C)CC(=O)NO1
408 0 FTWHFXMUJQRNBK-UHFFFAOYSA-N NCCC(=C)C(O)=O
409 0 BPMWGYVGVKSICP-UHFFFAOYSA-N CCOCCN=C=O
410 0 QSDCNOAJMHCYBM-UHFFFAOYSA-N OCCC(O)CC#N
411 0 PIASJBYAJVCUQC-UHFFFAOYSA-N [N-]=[N+]=NCC(CN=[N+]=[N-])N=O
412 0 VULIHENHKGDFAB-UHFFFAOYSA-N COC1CCC(=O)N1
413 0 URCKRNYEIPPEMJ-UHFFFAOYSA-N COC1=C(CO)[N+]([O-])=CC=C1
414 0 JJBNOPBTDKFKLT-UHFFFAOYSA-N CCOC(=O)C1=C(C)OC=N1
415 0 MDJUTZFVMBSYLR-UHFFFAOYSA-N CC(=O)N1C=CC(=O)C=C1
416 0 BPSNETAIJADFTO-UHFFFAOYSA-N OC(=O)CC1=CC=CC=N1
417 0 VDEUYMSGMPQMIK-UHFFFAOYSA-N ONC(=O)C1=CC=CC=C1
418 0 RHJFWUBYCHBQCZ-VURMDHGXSA-N CC1=CC(=N/O)C=CC1=O
419 0 GNGLBXQGSBRQJH-UHFFFAOYSA-N O=NC1CCOCC1
420 0 YNHIMQYJCDVCEG-UHFFFAOYSA-N O=C1COCCCN1
421 0 DCGLLVNYKPKJDK-UHFFFAOYSA-N Oc1ccccc1NC=O
422 0 BBQVXSYQZMPDMT-UHFFFAOYSA-N CN1C(=O)OC(C)=C(C)C1=O
423 0 ALPZWGGXWIMXNC-UHFFFAOYSA-N CCN1C(=O)OC(C)=CC1=O
424 0 MBMBXFOPWLRQNV-UHFFFAOYSA-N COC1C=NC(=O)C(OC)=C1
425 0 UEVABMBUZNGYQI-UHFFFAOYSA-N COC1=CC(C=O)=NC=C1
426 0 OCCIGHIQVMLYBZ-UHFFFAOYSA-N CCOC(=O)c1cc(C)on1
427 0 YIZNXYLVEMUCQZ-UHFFFAOYSA-N CC(=O)n1cccc1C=O
428 0 RLNCRKXZJJZUOU-UHFFFAOYSA-N CN1C(=O)C=CC=C1C=O
429 0 WNNNWFKQCKFSDK-SCSAIBSYSA-N NC(CC=C)C(=O)O
430 0 YGNNMISIFFFBNC-UHFFFAOYSA-N CC(=O)CCNC=O
431 0 ORYPEKNWGPTRLU-UHFFFAOYSA-N CN1C=CC(C=O)=C1C=O
432 0 WWPWUBHXXRVWJK-UHFFFAOYSA-N CC1COCC(=O)N1
433 0 WWPWUBHXXRVWJK-UHFFFAOYSA-N CC1COCC(=O)N1
434 0 WWPWUBHXXRVWJK-UHFFFAOYSA-N CC1COCC(=O)N1
435 0 PFCXYKDOJQERJW-UHFFFAOYSA-N OCC1=NC(CO)=C(O)C=C1
436 0 WHPDDMPFQPVBLI-UHFFFAOYSA-N CC(=O)N1C(=O)OC(C)=C1C
437 0 WESGRMTVUPBJHT-UHFFFAOYSA-N CC(=O)C1=NC=C(O)C=C1
438 0 RJPDELAUUYAFTQ-RFZPGFLSSA-N OC(=O)C1CCC2CC(=O)N12
439 0 PIFFMIDNNWOQLK-UHFFFAOYSA-N COC1=C(C=O)C=CC=N1
440 0 ZXZGYOVCGCPMMH-UHFFFAOYSA-N CC(=O)C(N)C(C)=O
441 0 MWDWUTLEIAEKAS-UHFFFAOYSA-N CC(=O)N1CC(=O)CC(=O)C1
442 0 CQYSKENNHNWWKB-UHFFFAOYSA-N COc1ccnc(OC)c1O
443 0 ORIHZIZPTZTNCU-YVMONPNESA-N ON=C/c1ccccc1O
444 0 VULIHENHKGDFAB-RXMQYKEDSA-N COC1CCC(=O)N1
445 0 RVCXXMXTBFVVNY-UHFFFAOYSA-N CN(CC(C)=O)C=O
446 0 OPELNJPERQQCQZ-UHFFFAOYSA-N CN1C=C(C=O)C(C=O)=C1
447 0 DSKQQFYTVZYDFQ-UHFFFAOYSA-N COC1=CC(=O)N(C1)C(=O)C
448 0 SDKHIBAKEBFCIM-UHFFFAOYSA-N CC(=O)ONCC=C
449 0 QDSMOWYMYIABBZ-UHFFFAOYSA-N COC(C)(OC)C#N
450 0 MTYHIWQZNFDCJT-UHFFFAOYSA-N CCOC1=NCCO1
451 0 YFLNKMDUUCRCSU-UHFFFAOYSA-N OCCC1CC(=O)N1
452 0 CSHMCEYIMFSLSS-UHFFFAOYSA-N COC(=O)C1(N)CC1
453 0 REYSBWKWFPSDDR-UHFFFAOYSA-N CC(=O)C1=C(O)C=NC=C1
454 0 LCEDQNDDFOCWGG-UHFFFAOYSA-N O=CN1CCOCC1
455 0 ZHQJIJUMPYNVAZ-SCSAIBSYSA-N CN1CCC(O)C1=O
456 0 JZWSRCXSZHVQDY-UHFFFAOYSA-N COC(=O)N1CC2C3OC3C12
457 0 DXQYAJWQZDWBHT-UHFFFAOYSA-N CC1(C)COC2ON12
458 0 XKWFESAEHWOKSH-UHFFFAOYSA-N OCCNC(=O)C1=CC=CO1
459 0 BURJGDDAPYCFGM-UHFFFAOYSA-N CCOC(=O)C1=NC(C)=CO1
460 0 UGVHZRHUMVCXDM-YVMONPNESA-N COC1=CC(=N)C=CC1=O
461 0 OGUQHFXVADNTBU-UHFFFAOYSA-N CC1(C)CNC(=O)O1
462 0 MSDYBZSZDFKGIH-FPLPWBNLSA-N CC1=CC(=O)C=C/C/1=N/O
463 0 WCSASARZTXJEJS-UHFFFAOYSA-N CC1CC1(N)C(O)=O
464 0 ATCQSJIHOPTFDG-UHFFFAOYSA-N CC(C)C(=O)C(=O)N
465 0 XQBZGJJCHRPFBZ-ZUVMSYQZSA-N CNC(=O)C=CC=CC(=O)O
466 0 ZVOZWIXEPNCJFY-UHFFFAOYSA-N CC(C)C1=C(N=CO1)C(O)=O
467 0 ZCLBLSZZIRMCLZ-UHFFFAOYSA-N CNC1(CC1)C(=O)O
468 0 ZSIFASRPEVGACI-UHFFFAOYSA-N CCC1CNC(=O)O1
469 0 JAEIBKXSIXOLOL-BYPYZUCNSA-N OC(=O)C1CCNC1
470 0 GKZNKAQBBPQEBU-UHFFFAOYSA-N CCC1=NC(C)=C(O1)C(O)=O
471 0 TZRPDSHXBMYJNA-UHFFFAOYSA-N CCC1=C(N=C(C)O1)C(O)=O
472 0 JLDIHJOTWRRRRZ-UHFFFAOYSA-N CCC1=NC(C(O)=O)=C(C)O1
473 0 STLQRIMYIBADDO-UHFFFAOYSA-N O=C1CN2C(=O)CCC2=C1
474 0 DYFSAZGSIBFUAI-UHFFFAOYSA-N CC(=O)C1=C(O)C=CC=N1
475 0 UYQGRCCIACNIES-UHFFFAOYSA-N CN1C=CC(C=O)=CC1=O
476 0 GLIAHNBDYLZILU-UHFFFAOYSA-N CCOC(=O)C1=NOC=C1C
477 0 HQXNNBLBFXZUBM-UHFFFAOYSA-N CCCC1=C(C=NO1)C(O)=O
478 0 ICXLYLUGOXIJDS-UHFFFAOYSA-N CC(C)C1=C(C=NO1)C(O)=O
479 0 JAEIBKXSIXOLOL-SCSAIBSYSA-N OC(=O)C1CCNC1
480 0 GDACOBAFWPGBOL-OWOJBTEDSA-N OC(=O)C=Cc1cc[nH]c1
481 0 BHHGIAPANGMGNK-UHFFFAOYSA-N CCCC(=O)C(=O)N
482 0 ALUGUZNECOIQKE-UHFFFAOYSA-N CC(=O)CCC(N)=O
483 0 DXRZFYKVFKAPCE-UHFFFAOYSA-N CC1OC(O)=NC1C
484 0 ZNQFZPCFVNOXJQ-UHFFFAOYSA-N CN(C(=O)C)C(=O)C
485 0 NNGWXXJZRSLTDP-UHFFFAOYSA-N CCOC(=O)C(=O)CCC#N
486 0 IJYSRNHIHHUTQS-UHFFFAOYSA-N COC(=O)C(CC#N)C(C)=O
487 0 ORTCGSWQDZPULK-UHFFFAOYSA-N C=CC(=O)OCCCN=C=O
488 0 SMRUYENGEYWDJI-UHFFFAOYSA-N CCCOC1C(=N)C(=O)C1=O
489 0 KTOFYLXSANIPND-UHFFFAOYSA-N OCC1CNC(=O)C1
490 0 LJCUWNQJFZLYDX-UHFFFAOYSA-N OC(=O)CCCC1=NOC=C1
491 0 WNNNWFKQCKFSDK-BYPYZUCNSA-N NC(CC=C)C(=O)O
492 0 FNQIBGUYHSFQLO-UHFFFAOYSA-N CC1=C(O)C=C(C=C1)N=O
493 0 GNOSTIRVQRRLJT-YFKPBYRVSA-N NCC(O)CC=C=O
494 0 RJPDELAUUYAFTQ-UHNVWZDZSA-N OC(=O)C1CCC2CC(=O)N12
495 0 NDFNBYQIIGWPDE-UHFFFAOYSA-N COC(=O)C1CC(C=O)C=N1
496 0 JXKPPRBGORFQKS-UHFFFAOYSA-N CC1=C(CC(O)=O)C(=O)NC1
497 0 BNMZVSCLYDXKMQ-UHFFFAOYSA-N CC(=O)N1C(O)C(C)=CC1=O
498 0 SVCUBTJFRYLVSI-UHFFFAOYSA-N COC1=C(C)N(O)C(=O)C=C1
499 0 QVNQWADZKGITKV-UHFFFAOYSA-N O=C1CCC(=O)N1CC1CO1
500 0 KHTCLRGXXJPSRJ-UHFFFAOYSA-N COc1ccc(c(c1N)O)O
501 0 HXZRHZUUJMJRJT-UHFFFAOYSA-N COC(=O)C1=CC=C(CN)O1
502 0 SPLRNYJYNJAJHJ-UHFFFAOYSA-N FC1=CC2=C(CCN2)C(F)=C1
503 0 MNDXTFKURVNNSY-UHFFFAOYSA-N CC(=C(C(=O)O)N)C
504 0 UTLQGTYJQQKXMQ-UHFFFAOYSA-N FC1=C(F)C=C2NCCC2=C1
505 0 XCWIMBMPJGQNHG-UHFFFAOYSA-N CC1=C(F)N=CC(=C1)B(O)O
506 0 WDAILCPJIWDYCA-UHFFFAOYSA-N CC1=C(F)C=CC(=N1)B(O)O
507 0 ISZXCHNOGDNZSI-UHFFFAOYSA-N NC1=C(C=C(F)C=C1)B(O)O
508 0 UOGKCVQGIWRONJ-UHFFFAOYSA-N CC1=C(O)C(CO1)N
509 0 XNJQUGOZDRJYQG-UHFFFAOYSA-N NC1C=CC(=CC1O)C(=O)O
510 0 KHKNFKNBERMAAR-UHFFFAOYSA-N CC1=CC(=O)N(CCO)C1=O
511 0 ZCMCFTFHSMPGKZ-UHFFFAOYSA-N NCCC=CC(=O)O
512 0 IQOIAHPAAZJVOX-UHFFFAOYSA-N COCCCN=C=O
513 0 XGNXYCFREOZBOL-UHFFFAOYSA-N NC1=CC2=C(OCO2)C=C1
514 0 CADBWPMBEYCJFU-UHFFFAOYSA-N O=CC1CNCCO1
515 0 YVWGGGZYGSZDKW-UHFFFAOYSA-N OC(=O)CNCC=C
516 0 KHDWCLJSBRRCMN-UHFFFAOYSA-N COc1cc(O)c(c(c1)O)N
517 0 GMCAUOODURIFMZ-UHFFFAOYSA-N C1OCC2=C(O1)N=CC=C2
518 0 JHEZCMNYXDKGTQ-UHFFFAOYSA-N CCCC1=NOC(=C1)C(O)=O
519 0 WGEYNHXHVVYOSK-UHFFFAOYSA-N COC(=O)C1CNC1
520 0 BTPCDMQNDYDTLQ-UHFFFAOYSA-N CNC(=O)CCC=O
521 0 LDPCMSFHHDVNDF-UHFFFAOYSA-N OC(=O)CC1CCN1
522 0 BNNZCELZKQKDQY-UHFFFAOYSA-N O=[P+]1NCCCO1
523 0 RBSFFHQWOUNEJJ-UHFFFAOYSA-N ON1CCC(=O)CC1
524 0 OQTWISXQJKXTEM-UHFFFAOYSA-N CN1CC(C1)C(O)=O
525 0 WGEYNHXHVVYOSK-UHFFFAOYSA-N COC(=O)C1CNC1
526 0 DXQCCQKRNWMECV-UHFFFAOYSA-N OC(=O)CNC1CC1
527 0 YNRXGGSCSGSTAI-UHFFFAOYSA-N CCC1=COC(=O)N1C(C)=O
528 0 MCHAPPBWMQBRAI-UHFFFAOYSA-N COC(=O)C1=C(C)OC(C)=N1
529 0 ANZCXRBBDIYAAL-UHFFFAOYSA-N OC1C(N)C=CC1O
530 0 OXCNSHZHZPOSKT-UHFFFAOYSA-N CC(C#N)(CCO)O
531 0 VSJYFHPUYAIQQD-UHFFFAOYSA-N CCOC1ON=C(C=O)C=C1
532 0 DQSIMQVWSQTFLB-UHFFFAOYSA-N CC1=C(O)C(=CC=C1)N=O
533 0 WLXZRMZEFSPRCQ-UHFFFAOYSA-N COC(=O)CCC1=CON=C1
534 0 JTVQIUJVGOKWSG-UHFFFAOYSA-N OC1C=CC(=CC1N)C(=O)O
535 0 SYBMNJPUZMUPGQ-UHFFFAOYSA-N NC1=C(F)C=CC(=C1)B(O)O
536 0 FKSYYQMXMYAMOE-UHFFFAOYSA-N CC(=O)OC1CNC1
537 0 HJJCTKUIRUUZSO-UHFFFAOYSA-N OC1=C(N)C=C(CC1)C(=O)O
538 0 PAWVJRPRVYDHLQ-UHFFFAOYSA-N OCCC1=NCCO1
539 0 RMBHYULORNYSOB-UHFFFAOYSA-N OC1CCC(=O)N1C
540 0 QFGLHGDUTUASPA-UHFFFAOYSA-N OCC1=CC(C=O)=NC=C1
541 0 YGYGNFAEKQKGMV-UHFFFAOYSA-N O=CC1CC(C=O)=CN=C1
542 0 JJKDOGDDEYBEQL-UHFFFAOYSA-N CC(O)C1N=CCC(=O)C1=O
543 0 CTYUCLSCBVSTAA-UHFFFAOYSA-N COC1=CN=C(C=O)C=C1
544 0 XVFHRDNVLAPOCH-UHFFFAOYSA-N CC1=CC(N=O)=C(O)C=C1
545 0 STAYEWBVUANVDO-UHFFFAOYSA-N COC1=COC(CN)=CC1=O
546 0 ZHQJIJUMPYNVAZ-UHFFFAOYSA-N O=C1C(O)CCN1C
547 0 PRCAKTIAKXMBQF-UHFFFAOYSA-N OC1CCNC(=O)C1
548 0 DTACPUNZACSGAZ-UHFFFAOYSA-N NC(=O)C1(CO)CC1
549 0 AZFMFGIMDGBJRR-UHFFFAOYSA-N CC(=O)C1=C[N+]([O-])=CC=C1
550 0 YRVPVSMWSPGZSV-UHFFFAOYSA-N OC1CC(=O)N(C1)C
551 0 JAEIBKXSIXOLOL-UHFFFAOYSA-N OC(=O)C1CCNC1
552 0 BAVHOAIWOSIBRD-UHFFFAOYSA-N CC1=CC(F)=NC=C1B(O)O
553 0 FILPSSRLYOLUSF-UHFFFAOYSA-N CC1=C(C=CC(F)=N1)B(O)O
554 0 PEGYCPMGAITWDN-UHFFFAOYSA-N CC1=CN=CC(F)=C1B(O)O
555 0 GLYOQOICJWEBJH-UHFFFAOYSA-N CC1=CN=C(F)C(=C1)B(O)O
556 0 JAEIBKXSIXOLOL-UHFFFAOYSA-N OC(=O)C1CCNC1
557 0 MPWUTCPIYWRGDI-UHFFFAOYSA-N OCCOC(=O)C1=CC=CN1
558 0 GMAZJRMDSJHENL-UHFFFAOYSA-N CCOC=C1N=C(C)OC1=O
559 0 AGWQUVWOFILGLN-UHFFFAOYSA-N CCOC(=O)C1=NC(=O)CC1
560 0 HFYNGOMGMNQLKV-UHFFFAOYSA-N O=C1CCC2(CCOC2=O)N1
561 0 CJBSCVHUDWQGFY-UHFFFAOYSA-N CC12NC(=O)CC1COC2=O
562 0 APBCNTGXZLQLKP-UHFFFAOYSA-N OCC1=CC=CN1CC(O)=O
563 0 RPKWELAXGRBXSO-UHFFFAOYSA-N COC(=O)C1CC=CC(=O)N1
564 0 PDCYFUXNSORWLO-UHFFFAOYSA-N CCC1=C(CO)C(=O)NC1=O
565 0 UFLFIGVELQOIOV-UHFFFAOYSA-N O=C(N1CC1)C1=CC=CO1
566 0 PJEXUIKBGBSHBS-UHFFFAOYSA-N OCN1CCCC1=O
567 0 KWPNFXFPBKCJCM-UHFFFAOYSA-N O=C1CCOCN1C
568 0 ORUDJQBGSUIFRQ-UHFFFAOYSA-N CC(=O)C1=CNC=C1C=O
569 0 KIUKBUPLLOSEFY-UHFFFAOYSA-N [H]C12CN(C(C)=O)C([H])(C1)C(=O)O2
570 0 FBENNMMAWQRPEH-UHFFFAOYSA-N OC1C=CN2C=COC2=C1
571 0 JJWPRLJAQAEGBU-UHFFFAOYSA-N OC1C=CC=C2OC=CN12
572 0 DIATUEXOCSWGAD-UHFFFAOYSA-N CC(C)OC(=O)C1=CON=C1
573 0 BJJOCGYLGGRTBW-UHFFFAOYSA-N NC1=CC=C(C=C(F)F)C=C1
574 0 JWOCLQCLEUUINF-UHFFFAOYSA-N OC(=O)OCCC1=CNC=C1
575 0 RMFRUIRKHQOZCG-UHFFFAOYSA-N OC(=O)CCCC1=CON=C1
576 0 FHBYQZTXGQKADA-UHFFFAOYSA-N CCOC(=O)CC1=CC=NO1
577 0 UBUOGYCODWVHOI-UHFFFAOYSA-N CCOC(=O)CC1=NOC=C1
578 0 FKQNKELLAYGTEC-UHFFFAOYSA-N CC12CCCN1C(=O)OC2=O
579 0 TUTOLLXIEBDELH-UHFFFAOYSA-N COC(=O)CCC1=CC=NO1
580 0 AJCDULWYVUGNPW-UHFFFAOYSA-N CCCC1=NOC=C1C(O)=O
581 0 DFHPRLGWOIJFMP-UHFFFAOYSA-N CCC1=NOC(C(O)=O)=C1C
582 0 ZCYKIZJKOUFPLP-UHFFFAOYSA-N CNC(=O)C1=C(CC1)C(O)=O
583 0 CEBSWNKGLWHJRL-UHFFFAOYSA-N CNC(=O)C1=CC=C(CO)O1
584 0 VWCXRUKYXADUBM-UHFFFAOYSA-N COC(=O)CN1CC1
585 0 UWOQHVIFRKIBLK-UHFFFAOYSA-N CC(C)C1=COC(=N1)C(O)=O
586 0 GNHWAOAYJATKIL-UHFFFAOYSA-N NC1=C(F)C=C(C=C1)B(O)O
587 0 NHZHXBVKNNGPON-UHFFFAOYSA-N NC1=CC(F)=CC(=C1)B(O)O
588 0 WSDDELAHKCYGSE-UHFFFAOYSA-N CC1=NC=CC(B(O)O)=C1F
589 0 JAEIBKXSIXOLOL-UHFFFAOYSA-N OC(=O)C1CCNC1
590 0 CDZMVORRMKESPD-UHFFFAOYSA-N NC1=CC(B(O)O)=C(F)C=C1
591 0 RIOSDPIZGIWNMS-UHFFFAOYSA-N COC1=CC=C(C=C1)N=O
592 0 FGQBGDBLZZPFCM-UHFFFAOYSA-N O=C1COCCN1C
593 0 MHSWCKAYODIGCG-UHFFFAOYSA-N O=C1OCCCN1C
594 0 VAALKVUHKFKDFZ-UHFFFAOYSA-N CNCC(=O)C(C)=O
595 0 LYOGWMOAEKBTII-UHFFFAOYSA-N OC1CNCCC1=O
596 0 PHJNWESTKYPZFO-UHFFFAOYSA-N CCOC(=O)C1=CC=C(N)O1
597 0 BOCYDWYTYXPSDF-UHFFFAOYSA-N CCC(=N)C(=O)OC
598 0 USUVCFLPLVMTGF-UHFFFAOYSA-N O=CCCCCN=O
599 0 ZAXHBOPNKYWBQE-UHFFFAOYSA-N CC(=O)OCC1=NC=C(C)O1
600 0 FHVDNOQFWFJILR-UHFFFAOYSA-N COC(=O)C(=CC=C)C#N
601 0 IACMVGAGEKETDA-UHFFFAOYSA-N NCC=CCC(O)=O
602 0 KAFVHDPIBCRLNV-UHFFFAOYSA-N CCOC(=O)C(=COC)C#N
603 0 FYTFCKSXUKINKK-UHFFFAOYSA-N [H]C12COC([H])(CNC1)O2
604 0 OLXBDOYXRGTHAP-UHFFFAOYSA-N ONC1=CC=CC=C1C=O
605 0 OZTDSHAYQBLEAA-UHFFFAOYSA-N CC(=O)OC=CC1CC(=O)N1
606 0 RVERFORUNDPQQI-UHFFFAOYSA-N CCCC=C[N+]([O-])=O
607 0 SCUXCFWYAJSHJI-UHFFFAOYSA-N CC(N)C=CC(O)=O
608 0 LMNMCUVHRMHOBH-UHFFFAOYSA-N CCC=C(C(=O)O)N
609 0 CEEODRMVWQQICQ-UHFFFAOYSA-O NCC=C[P+](O)=O
610 0 PCQOGPFBEBXPFE-UHFFFAOYSA-N N#CC1(O)C=CC=CC1O
611 0 HJHSYAMEFMNNBD-UHFFFAOYSA-N COC(=O)C1=C(O)C=CN1C
612 0 KHQHIVHXOLYMDA-UHFFFAOYSA-N CCOC(=O)C1=C(O)C=CN1
613 0 HXELJVYXYWJKFL-UHFFFAOYSA-N CCOC(=O)C1=C(N)C=CO1
614 0 GXHAENUAJYZNOA-UHFFFAOYSA-N NC(=O)C1CCCO1
615 0 LELZSUDFAAFITO-UHFFFAOYSA-N CC1CNC(=O)OC1
616 0 DACUBVWNEYFTHU-UHFFFAOYSA-N CNC1C(=O)OC(C)=CC1=O
617 0 VCDOXKMVZZSCQK-UHFFFAOYSA-N COC(=O)C(=CC)N
618 0 CEMBCUXGROKOLP-UHFFFAOYSA-N NC(=O)C1(O)C=CC=CC1O
619 0 MXXPCZIAOHMCKI-UHFFFAOYSA-N NC1(CC(O)=O)CC1
620 0 WNNNWFKQCKFSDK-UHFFFAOYSA-N NC(C(=O)O)CC=C
621 0 ZFPROGNEVOILNM-UHFFFAOYSA-N C1OCC2=C(O1)C=NC=C2
622 0 FIYHLHSVRBFCFH-UHFFFAOYSA-N CC=CC(C(=O)O)N
623 0 NPMCLDQNMQFCPS-UHFFFAOYSA-N [O-][N+](=O)C1CCC=C(C1)C=O
624 0 IWZPTDMKTOWMFL-UHFFFAOYSA-N C1=CC=C(N=C1)C1=CC=C[C-]=N1
625 0 CJNBBWGXTPGZRW-UHFFFAOYSA-N CC(=C)C(C(=O)O)N
626 0 ZAPSZMYDFDVSLO-UHFFFAOYSA-N COC(=O)C(C=C)N
627 0 GANQJASAQZUYQW-UHFFFAOYSA-N CC1C=NC(=O)C(C=O)=C1
628 0 ILYVOYPEPHKBGK-UHFFFAOYSA-N COCC(=COC(C)=O)C#N
629 0 YGMITOBQJGOWII-UHFFFAOYSA-N OC1=CC=C(CC1N)C(=O)O
630 0 PFSJOJGQFYZODB-UHFFFAOYSA-N NC1C=CC=C(C1O)C(=O)O
631 0 CNHWVFIZABCGJX-UHFFFAOYSA-N CC(C)(C)OC(=O)C(=O)C#N
632 0 IHXMEZODXOJPRS-UHFFFAOYSA-N CC(C)(COO)C#N
633 0 XJZJVGXGCWWUIJ-UHFFFAOYSA-N NC1CC(=CC=C1)OC(=O)O
634 0 YLRAPWFHTOFPFP-UHFFFAOYSA-N ONC1C=CC=C(C1)C(=O)O
635 0 FDNMFKYCFKRTRC-UHFFFAOYSA-N CN1CCC1C(=O)O
636 0 CHNOQXRIMCFHKZ-UHFFFAOYSA-N COC(=O)C1CCN1
637 0 XSVYCKZVOZHLCU-UHFFFAOYSA-N CN1CCC(O1)C=O
638 0 MVMXHLNJYUGHMV-UHFFFAOYSA-N ClC[SiH2]CC=C
639 0 KFJZPZKGIFVDQR-UHFFFAOYSA-N CC=CC(C)[N+]([O-])=O
640 0 XNMORZSEENWFLI-UHFFFAOYSA-N CCOC(=O)C1=C(C)N=CO1
641 0 JAEIBKXSIXOLOL-UHFFFAOYSA-N OC(=O)C1CCNC1
642 0 BKYITMSXIJPANV-UHFFFAOYSA-N Cl[SiH]1CCCC1
643 0 PRBWLVLZPZFKFX-UHFFFAOYSA-N COC(=O)C1=CNC(=O)CC1
644 0 CDRLUQKKZNUBJG-UHFFFAOYSA-N O=C1CCC(=CN1C)C(=O)O
645 0 LMEHYWBHZXZJNJ-UHFFFAOYSA-N CC1=C(C=C)C(=O)NC1=O
646 0 FUOIKWOQBIXMDN-UHFFFAOYSA-N COC(=O)CC1=NC(=O)CC1
647 0 GVDQQUJZMDSUNE-UHFFFAOYSA-N ONC1=CC=CC(C=O)=C1
648 0 QTOUTKQYVUAOFQ-UHFFFAOYSA-N N1C=CN=C1N1N=NN=N1
649 0 YICFZQARYXFDKS-UHFFFAOYSA-N N1C=NC=C1N1N=NN=N1
650 0 SXRAUPAVWPCWGQ-UHFFFAOYSA-N OC1=C(O)C(=O)C(=CC1N)C
651 0 OUDGJDYXHFVJEF-UHFFFAOYSA-N CC1=CC(=O)C(=C(C1N)O)O
652 0 FVTVMQPGKVHSEY-UHFFFAOYSA-N NC1(CCC1)C(O)=O
653 0 AWISMWJBPZUFSJ-UHFFFAOYSA-N CC1CC(=O)ON1C
654 0 JWKKXHBGWAQZOK-UHFFFAOYSA-N C[Si]1(Cl)CCC1
655 0 CBNSJWHXLAATOV-UHFFFAOYSA-N FB1NC2=CC=CC=C2O1
656 0 QNCFKOUSIIQMMI-UHFFFAOYSA-N OCCOCCC#N
657 0 IQWZATWHQKVZEL-UHFFFAOYSA-N CC(=O)OC(=CC=C)C#N
658 0 YVOLRJDCMBGTJQ-UHFFFAOYSA-N CC(=O)N1CC2OCC(=O)C12
659 0 HTMAQVFRFZZDGO-UHFFFAOYSA-N OC1=CC=CC(NC=O)=C1
660 0 AMHUVMXSRSOMDS-UHFFFAOYSA-N CNC1CCOC1=O
661 0 LDAJMUJEOZZCFL-UHFFFAOYSA-N COC1C=C(C)OC(=O)C1=N
662 0 CJSZWOGCKKDSJG-UHFFFAOYSA-N [O-][N+](=O)C1CCCC1
663 0 XIVXINZIDLMMRF-UHFFFAOYSA-N OC(=O)CCN1CC1
664 0 DJDHHXDFKSLEQY-UHFFFAOYSA-N Cc1cc(cnc1)C(=O)O
665 0 BMSHUWXWJIMDAK-UHFFFAOYSA-N COC(=O)C1=CC(CO)=CN1
666 0 CDASTHKGLSHGJZ-UHFFFAOYSA-N CNC(=O)C=C(O)C
667 0 AWSYAQMNBDHYJY-UHFFFAOYSA-N COC(=O)C1=CC(O)N=CC1
668 0 CSVKEFBFKJBWND-UHFFFAOYSA-N CC(CC(F)(F)F)C(N)=O
669 0 WZDNFKAFEYXBOQ-UHFFFAOYSA-N O=CCCCC(=O)N
670 0 OORBPVOCUQEOEP-UHFFFAOYSA-N COC(=O)C1(OC1(C)C)[N+]#[C-]
671 0 PUANAIYYEZIDDG-UHFFFAOYSA-N CC=CC(=O)NCO
672 0 DNTMQTKDNSEIFO-UHFFFAOYSA-N CC(=C)C(=O)NCO
673 0 XDDSJWOMKVJYET-UHFFFAOYSA-N CCOC(=O)N1CC=CC1=O
674 0 UUORTJUPDJJXST-UHFFFAOYSA-N OCCNC(=O)C=C
675 0 AUCNMQYOQYTGPE-UHFFFAOYSA-N CN(C(=O)C=C)CO
676 0 KUGHGYAFYVZUOX-UHFFFAOYSA-N O=CCC1CCC(=O)NC1=O
677 0 PMTVEXBJLIRTEJ-UHFFFAOYSA-N CC1=CC(=CC=C1O)N=O
678 0 ZJMIFKBPXKWDPB-UHFFFAOYSA-N OC(=N)COCC1=CC=CO1
679 0 FLKSRCBLQANVOL-UHFFFAOYSA-N C=CCCCON=O
680 0 ULYOZOPEFCQZHH-UHFFFAOYSA-N COCNC(=O)C=C
681 0 NWOKVFOTWMZMHL-UHFFFAOYSA-N CCOC(=O)C(C#N)C(C)=O
682 0 CJSZWOGCKKDSJG-UHFFFAOYSA-N [O-][N+](=O)C1CCCC1
683 0 XOLXRRIMIBZDFT-UHFFFAOYSA-N COc1ccn(c(=O)c1O)C
684 0 RBQRWNWVPQDTJJ-UHFFFAOYSA-N CC(=C)C(=O)OCCN=C=O
685 0 UYIJYBZKCSPCHP-UHFFFAOYSA-N ONC1C=CC=CC1C(=O)O
686 0 YVWGGGZYGSZDKW-UHFFFAOYSA-N OC(=O)CNCC=C
687 0 JYNOIPADMBBYFK-UHFFFAOYSA-N ONC1=C(C=CCC1)C(=O)O
688 0 AVQLWUGRGBPYLN-UHFFFAOYSA-N CCOC(=O)C1=NC=C(C)O1
689 0 ICDZSJUQYDGMOM-UHFFFAOYSA-N ONC1=C(CCC=C1)C(=O)O
690 0 KACIABQWTKOKIS-UHFFFAOYSA-N NCC1CCOC1=O
691 0 PWXJULSLLONQHY-UHFFFAOYSA-N OC(=O)Nc1ccccc1
692 0 CWEHDEZOQFGUER-UHFFFAOYSA-N NC1C=CC(=O)C=CC1=O
693 0 RWZYAGGXGHYGMB-UHFFFAOYSA-N C1=CC=C(C(=C1)C(=O)O)N
694 0 SOWWVOYATZCGMM-UHFFFAOYSA-N O=CCC1CC(=O)NC(=O)C1
695 0 RGVMJBAUCBSEGO-UHFFFAOYSA-N COC(O)=NCC=C
696 0 QUFMERRXRMSAPZ-UHFFFAOYSA-N NCC1CC1C(O)=O
697 0 IQWFBBSPUCJTGV-UHFFFAOYSA-N CCC(C#N)(CO)O
698 0 XYRLNGWZBSIIJE-UHFFFAOYSA-N OC(=O)C(NC#C)CCC=O
699 0 PLIMSFKVMRGKNH-UHFFFAOYSA-N CC1CNC(O1)C(F)(F)F
700 0 UTELQXWOCKXWAR-UHFFFAOYSA-N FC(F)(F)C1NCCCO1
701 0 PPEAHJGHFHLYMZ-UHFFFAOYSA-N O=CC=CC=C(C(=O)O)NC
702 0 JTYDNCDHPTZJPC-UHFFFAOYSA-N CNC=C1C(=O)CCOC1=O
703 0 QKMWGJRTHOVYTE-UHFFFAOYSA-N OC(=O)C1=CC=CN1C=C
704 0 BRTLKRNVNFIOPJ-UHFFFAOYSA-N C[N+]1=CC=CC=C1C([O-])=O
705 0 LJEARAFLOCEYHX-UHFFFAOYSA-N ON=Cc1ccc(cc1)O
706 0 KOAKZXMRUCUFJF-UHFFFAOYSA-N O=CCC1OC2N(C1)C(=O)C2
707 0 FMWHPEKDAPOYOE-UHFFFAOYSA-N CCC(=O)CC(=O)N
708 0 PFCXYKDOJQERJW-UHFFFAOYSA-N OCC1=NC(CO)=C(O)C=C1
709 0 QITIEADGFBVLCV-UHFFFAOYSA-N C[N+]1=CC=C(C=C1)C([O-])=O
710 0 DXRZFYKVFKAPCE-UHFFFAOYSA-N CC1OC(O)=NC1C
711 0 UDWYGWMSVGVBCG-UHFFFAOYSA-N CN(C(=C)C(=O)O)C
712 0 SWQKBNBTFBFILQ-UHFFFAOYSA-N OC#CC1CCC(N1)C(=O)O
713 0 YQXSUQXGTJXEJA-UHFFFAOYSA-N COC1C=NC(CO)=CC1=O
714 0 NWOKVFOTWMZMHL-UHFFFAOYSA-N CCOC(=O)C(C#N)C(C)=O
715 0 RVOGXJCUPWFDOU-UHFFFAOYSA-N N=C1CCC(=O)C(=O)C=C1
716 0 VMZCBTOGEBQZLG-UHFFFAOYSA-N CCN1OCCC1=O
717 0 YRGRLZXBOJQQDP-UHFFFAOYSA-N NC1CC(C1)C(O)=O
718 0 XSDCTSITJJJDPY-UHFFFAOYSA-N C[Si](C)(Cl)C=C
719 0 NXFQCTMKCCUWKE-UHFFFAOYSA-N CC1=NC=C(CC1O)C(=O)O
720 0 GFPNEOIIFNQGAE-UHFFFAOYSA-N CC1=NCC(C=C1O)C(=O)O
721 0 RTXGMZRJRSWDRN-UHFFFAOYSA-N CC(=O)N(CO)C=C
722 0 NCEXOPJPDKFRMS-UHFFFAOYSA-N O=C1CCCC2=C1C=NO2
723 0 BRTLKRNVNFIOPJ-UHFFFAOYSA-N C[N+]1=CC=CC=C1C([O-])=O
724 0 PDZWWPUTPKPXHI-UHFFFAOYSA-N OC1=CC(=CNC1C)C(=O)O
725 0 AKADSHRRKRYVKN-UHFFFAOYSA-N NOCC1=CC(O)=C(O)C=C1
726 0 XQHGTPCUCPCOFH-UHFFFAOYSA-N OC(=O)C1C=CC#CC1N
727 0 FFAOPAGWHYEZPI-UHFFFAOYSA-N CCOC(=O)NC1=CC=CO1
728 0 JYHSJQNYYLGMEI-UHFFFAOYSA-N COC(CC#N)OC
729 0 LTMRLZSHHUFQDP-UHFFFAOYSA-N C1CN2CCOC2O1
730 0 ALLOWGSQGHGDPE-UHFFFAOYSA-N CN(C)C(=O)OC=C
731 0 PNEADEFBQNPUOW-UHFFFAOYSA-N NCC(=O)OCC=C
732 0 BBJDTIHWRMMMGO-UHFFFAOYSA-N CCOCOC(=O)C(=C)C#N
