# Supplementary material for: Ion mobility collision cross-section atlas for known and unknown metabolite annotation in untargeted metabolomics
Source: Nat Commun. 2020 Aug 28;11:4334. doi: 10.1038/s41467-020-18171-8 (PMC7455731; doi:10.1038/s41467-020-18171-8)
Supplement: Supplementary file 9 — Supplementary Data 6 [file 41467_2020_18171_MOESM9_ESM.xlsx]

## Sheet: Statistics_insilico_reactions
reaction	n
Glycoside hydrolysis	31923
Alkyl-OH-glucuronidation	21461
Hydrolysis of carboxylic acid ester	15117
Sulfation of secondary alcohol	14562
Aromatic OH-glucuronidation	12422
Reduction of carbonyl	6640
O-Glucuronidation of aliphatic acid	6492
Sulfation of primary alcohol	6286
Dephosphorylation of phosphate monoester	5696
Hydrolysis of terminal beta-D-glucose	5596
Reduction of alpha,beta-unsaturated compound	5478
Dehydrogenation of secondary alcohol	4577
D-Glycoside hydrolysis	4384
Hydrolysis of cyclic secondary carboxamide	2934
11-beta-Hydroxylation of sterol	2637
Oxidation of pyrimidine	2348
GSH-conjugation of aryl halide	2191
4-OH-Sulfonation of phenolic compound	2132
alpha-N-Acetylation of peptide	2026
Glucuronidation of primary aromatic amine	2024
21-Hydroxylation of sterol	1961
N-Acetylation of arylamine	1876
3-O-Acylation of cholesterol, acyl-CoA-dependent	1738
3-OH-Glucuronidation of sterol	1561
Thioether S-methylation	1549
3-OH-Sulfation of sterol	1507
Keto hydrolysis	1497
Fatty acylation of retinol, acyl-CoA-dependent	1382
3-beta-Glycosylation of sterol	1358
Aminohydrolysis of N-acyl-aliphatic-L-amino acid	1241
GSH-conjugation of epoxide	1240
Aldehyde oxidation	1217
Reduction of aldehyde	1217
Sulfohydrolysis of arylsulfate	1208
Keto-enol tautomerization	1205
3-OH-Sulfonation of phenolic compound	1135
Catechol O-methylation	1096
O-Glucuronidation of aromatic acid	1077
3-OH-Glucuronidation of a phenolic compound	1040
Dehydrogenation of 3-alpha-hydroxysteroid	946
Hydrolysis of cyclic tertiary carboxamide	933
N-Glucuronidation of amide	928
Rhamnohydrolysis of alpha-L-rhamnoside	914
1-O-Acyl transfer from acyl-CoA to glycerol-3-phosphate	872
1-O-Acylation of glycerone-3-phosphate	857
17-OH-Glucuronidation of sterol	753
Dehydrogenation of primary alcohol	750
Ligation of long-chain fatty acyl-CoA	696
Hydrolysis of terminal 1,4-linked alpha-D-glucose	625
N-Glucuronidation of tertiary aliphatic amine	616
Glycination of aromatic acid	552
Hydrolysis of terminal beta-galactose	552
Oxidation of acyl-CoA	512
7-Hydroxylation of sterol	479
Deacetylation of arylacetamide	469
Nitroreduction of nitroarene to hydroxylamine	469
O-Acetylation of N-hydroxylarylamine	454
Dehydrogenation of 7-beta-hydroxysteroid	411
GSH-conjugation of organohalide	399
Dehydrogenation of 11-beta-hydroxysteroid	355
7-OH-Glucuronidation of sterol	347
Dehydrogenation of arylaldehyde	344
Aromatization of androgen	332
7-OH-Sulfation of sterol	320
Dehydrogenation of 3-beta-hydroxy-delta-5-steroid	318
Hydrolysis of epoxide	294
Hydrolysis of ketone	265
N-Glucuronidation of 3-substituted pyridine	236
Steroid 3-sulfate hydrolysis	234
GSH-conjugation of benzene substituted with an electron donating group	233
Reduction of arylhydroxylamine to arylamine	229
N-Glucuronidation of sulfonamide	206
GSH-conjugation of sulfhydryl	201
12-OH-Sulfation of sterol	197
Thiol glucuronidation	196
Cleavage of C-17-acyl-sterol	186
Glucuronide hydrolysis from beta-glucuronoside	183
1,3-Dicarbonyl C-glucuronidation	180
Glucuronide hydrolysis from beta-D-glucuronoside	167
Dehydrogenation of 3-oxo-5-alpha-steroid	158
Decarboxylation of aromatic L-amino acid	156
delta-Isomerization of steroid	156
Aminohydrolysis of N-acyl-aromatic-L-amino acid	153
6-OH-Glucuronidation of sterol	146
Reduction of acylglycerol-3-phosphate	144
4-OH-Sulfation of hydroxycinnamate	136
GSH-conjugation of alpha,beta-unsaturated carbonyl	131
3-O-Sulfation of phenolic hydroxysteroid	127
2,3-Enoyl-CoA hydration	123
Demethylation of 14-alpha-methylsterol	120
Dephosphorylation of 5'-ribonucleotide	114
Dehydrogenation of medium-chain acyl-CoA	112
N-Glucuronidation of hydroxylamine	102
17-alpha-hydroxylation of sterol	91
Oxidation of acylglycerol-3-phosphate	89
5,6-Desaturation of delta-7-sterol	88
Phosphorohydrolysis of aryldialkylphosphate	88
Dehydrogenation of benzaldehyde	84
3'-O-Methylation of flavone	77
7-OH-Sulfation of a flavonol	74
Aminohydrolysis of N-acyl-L-cysteine-S-conjugate	72
Reduction of sulfoxide to thioether	71
7-O-Glucuronidation of isoflavone	64
Hydrolysis of a dinucleotide	62
4'-O-Glucuronidation of isoflavone	53
Hydrolysis of cyclic N-acylurea	51
Dehydrogenation of short-chain acyl-CoA	48
Reduction of quinone	44
GST-catalyzed conjugation of alkylaryl phosphate or phosphorothioate	42
Hydrolysis of pyrimidine nucleoside	42
N-Acetylation of aralkylamine	41
Dehydrogenation of 17-beta-hydroxysteroid	40
Bile acid C24 acyl glucuronidation	38
Conjugation of bile acid to C24 acyl-CoA	38
Dehydrogenation of long-chain acyl-CoA	32
GSH-conjugation of halo-S-triazine	32
O-Glucuronidation of N-oxide	32
Reduction of very long-chain enoyl-CoA	32
Glycination of bile acid-CoA	30
Taurine conjugation of C24 bile acid-CoA	30
N-Glucuronidation of azole	29
5,6-Saturation of delta-7-sterol	25
Phosphohydrolysis of nucleoside diphosphate	22
1-Acyl hydrolysis of triacylglycerol	20
GSH-conjugation of quinone	20
sn1-Specific acylhydrolysis of 1,2-diacylglycerol	18
Phosphohydrolysis of acylphosphate	16
Dephosphorylation of 3'-ribonucleotide	14
2-Acyl hydrolysis of phosphatidylethanolamine	12
Aminohydrolysis of N-acyl-L-aspartate	12
Synthesis of phosphatidylserine from phosphatidylethanolamine	12
Glucosylation of ceramide	11
Transamination of aromatic amino acid	11
1-Acyl hydrolysis of phosphatidylcholine	10
2-Acyl hydrolysis of phosphatidylcholine	10
Phosphatidylcholine cerebrosterol O-acylation	10
Phosphatidylcholine cholesterol O-acylation	10
Phosphatidylcholine sitosterol O-acylation	10
Synthesis of phosphatidylserine from phosphatidylcholine	10
1-beta-Galactosyl transfer to 2-hydroxyacylsphingosine	9
Hydrolysis of 2',3'-cyclic nucleotide	9
Hydrolysis of 2',3'-cyclic nucleotide to 3'-nucleotide	9
Deacylation of N-acylsphingosine or N-acylsphinganine	8
GSH-conjugation of isothiocyanate	8
2-electron Reduction of nitromethylene	7
Decarboxylation of phosphatidylserine	7
2-O-Deacylation of phosphatidylglycerol-3-phosphate	6
Acyl hydrolysis of 2-monoacylglycerol	6
Aminohydrolysis of N-acylsphingosine	6
Dephosphorylation of 1,2-diacylglycerol-3-phosphate	6
N-Methylation of phosphatidylethanolamine	6
Synthesis of 1-phosphatidyl-1D-myo-inositol from CDP-diacylglycerol	6
Synthesis of 1,2-diacylglycerol-3-phosphoglycerol-3-phosphate from CDP-diacylglycerol	6
2-O-Phosphorylation of N-acyl-D-mannosamine	5
N-Methylation of phosphatidyl-N-monomethylethanolamine	5
GSH-conjugation of acyl chloride	4
Hydrolysis of (S)-2-hydroxyacyl glutathione	4
Oxidation of piperidine or pyrrolidine iminium ion intermediate	4
Phosphorylation of 2-monoacylglycerol	4
Dephosphorylation of phosphatidylglycerophosphate	3
GSH-conjugation of 4-hydroxyazaphosphorine	3
GSH-conjugation of isocyanate	3
N-Acetylglucosaminylation of phosphatidylinositol	3
Oxidation of 4-hydroxyazaphosphorine	3
Phosphorylation of ceramide	3
Synthesis of CDP-diacylglycerol from 1,2-diacylglycerol-3-phosphate	3
Thiophenol glucuronidation	3
Transfer of phosphocholine to N-acylsphingoid	3
Acyl hydrolysis of 1-monoacylglycerol	2
Acyl hydrolysis of 1,2-diacyl-3-beta-D-galactosyl-sn-glycerol	2
Cleavage of diphosphate from nucleoside triphosphate	2
Hydrolysis of terminal alpha-galactose	2
Oxidation of phthalazine	2
Phosphate hydrolysis from phosphatidylcholine	2
Phosphorylation of 1-monoacylglycerol	2
Dephosphorylation of 1,2-diacylglycerol-3-diphosphate	1
GSH-conjugation of carboxamidic acid	1
Phosphohydrolysis of nucleoside triphosphate	1

## Sheet: Statistics_enzymes
enzyme	n
EC 2.4.1.17	50006
EC 3.2.1.X	36490
EC 2.8.2.2	22872
EC 3.1.1.1	15117
EC 1.1.1.184	7857
EC 3.2.1.21	5596
Alpha,beta-ketoalkene double bond reductase 1	5463
EC 1.1.1.1	5330
EC 2.5.1.18	4508
EC 3.5.2.X	3918
EC 1.2.3.1	3649
EC 2.8.2.1	3604
EC 3.1.3.1	2951
EC 3.1.3.2	2745
EC 1.14.15.4	2637
EC 2.3.1.88	2026
EC 1.14.14.16	1961
EC 3.7.1.	1762
EC 2.3.1.26	1738
EC 2.1.1.96	1549
EC 2.3.1.76	1382
EC 2.4.1.173	1358
EC 3.5.1.14	1283
EC 3.1.6.1	1208
EC 5.3.2.	1205
EC 2.3.1.5	1165
Unspecified acetyltransferase	1165
EC 2.1.1.6	1096
EC 3.2.1.40	914
EC 2.3.1.15	872
EC 2.3.1.42	857
EC 6.2.1.3	696
EC 3.2.1.20	625
EC 2.3.1.13	552
EC 3.2.1.23	552
EC 1.3.3.6	512
EC 1.1.1.213	479
EC 3.1.1.3	479
EC 1.6.2.4	469
EC 1.1.1.357	467
EC 1.1.1.159	411
EC 1.1.1.146	355
EC 1.14.14.14	332
EC 1.1.1.145	318
EC 1.14.14.29	312
EC 3.3.2.	294
EC 1.14.14.19	277
EC 3.1.6.2	234
EC 1.1.1.101	233
CYPB5_CYPBR5	229
EC 3.5.1.114	183
EC 1.2.1.29	181
EC 1.14.14.32	167
EC 3.2.1.31	167
EC 1.2.1.30	163
EC 1.3.1.22	158
EC 4.1.1.28	156
EC 5.3.3.1	156
EC 4.2.1.17	123
EC 1.14.13.70	120
EC 3.1.3.5	114
EC 1.14.19.20	113
EC 1.3.8.7	112
EC 3.1.8.1	88
EC 1.2.1.28	84
EC 2.1.1.42	77
EC 3.6.1.9	62
EC 2.3.1.65	60
EC 1.3.8.1	48
EC 1.6.5.2	44
EC 3.2.2.8	42
EC 2.3.1.87	41
EC 1.1.1.239	40
EC 6.2.1.7	38
EC 1.3.1.93	32
EC 1.3.8.9	32
EC 2.3.1.43	30
EC 3.1.1.4	22
EC 3.6.1.6	22
EC 3.1.1.X	18
EC 3.6.1.7	16
ABKAR2	15
EC 3.1.3.6	14
EC 2.7.8.29	12
EC 3.5.1.15	12
EC 2.4.1.80	11
EC 2.6.1.57	11
EC 2.7.8.X	10
EC 3.1.1.32	10
EC 3.1.1.34	10
EC 2.4.1.47	9
EC 3.1.4.16	9
EC 3.1.4.37	9
EC 2.3.1.24	8
EC 3.1.1.23	8
EC 4.1.1.65	7
EC 2.1.1.17	6
EC 2.3.1.51	6
EC 2.7.1.94	6
EC 2.7.8.11	6
EC 2.7.8.5	6
EC 3.5.1.23	6
EC 2.1.1.71	5
EC 2.7.1.60	5
EC 3.1.2.6	4
EC 3.1.3.81	4
EC 2.4.1.198	3
EC 2.7.1.138	3
EC 2.7.7.41	3
EC 2.7.8.27	3
EC 3.1.3.27	3
EC 3.1.3.4	3
EC 3.1.1.26	2
EC 3.1.4.4	2
EC 3.2.1.22	2
EC 3.6.1.19	2
EC 3.6.1.15	1

## Sheet: Extended_unknowns
id	formula	smiles	inchikey	monoisotopic_mass	adduct	mz	ccs	precursor_reactant
ExtDB000001	C21H28N7O15P2	C1=CC(=C[N+](=C1)C2(C(C(C(COP(=O)(O)OP(=O)(O)OCC3(C(C(C(N4C=NC5=C(N)N=C(N=C54)O)(O3)[H])(O)[H])(O)[H])[H])(O2)[H])(O)[H])(O)[H])[H])C(=N)O	UWBYCQATZYXDTO-NAJQWHGHSA-O	680.112	[M+H]+	681.119	231.53	C00003
ExtDB000002	C11H16N2O8P	C1=CC(=C[N+](=C1)C2(C(C(C(COP(O)(O)=O)(O2)[H])(O)[H])(O)[H])[H])C(=N)O	DAYLJWODMCOQEW-TURQNECASA-O	335.064	[M+H]+	336.072	171.05	C00003;C04423
ExtDB000004	C27H36N7O20P2	C1=CC(=C[N+](=C1)C2(C(C(C(COP(=O)(O)OP(=O)(O)OCC3(C(C(C(N4C=NC5=C(N)N=CN=C54)(O3)[H])(O)[H])(O)[H])[H])(O2)[H])(O)[H])(OC6(C(C(C(C(C(=O)O)(O6)[H])(O)[H])(O)[H])(O)[H])[H])[H])[H])C(=N)O	UKRNONSLURBMER-MORUEMBOSA-O	840.149	[M+H]+	841.156	253.43	C00003
ExtDB000005	C27H36N7O20P2	C1=CC(=C[N+](=C1)C2(C(C(C(COP(=O)(O)OP(=O)(O)OCC3(C(C(C(N4C=NC5=C(N)N=CN=C54)(O3)[H])(O)[H])(O)[H])[H])(O2)[H])(OC6(C(C(C(C(C(=O)O)(O6)[H])(O)[H])(O)[H])(O)[H])[H])[H])(O)[H])[H])C(=N)O	YOFLUMRPIQDVDZ-VHRREMCISA-O	840.149	[M+H]+	841.156	253.69	C00003
ExtDB000006	C27H36N7O20P2	C1=CC(=C[N+](=C1)C2(C(C(C(COP(=O)(O)OP(=O)(O)OCC3(C(C(C(N4C=NC5=C(N)N=CN=C54)(O3)[H])(O)[H])(OC6(C(C(C(C(C(=O)O)(O6)[H])(O)[H])(O)[H])(O)[H])[H])[H])[H])(O2)[H])(O)[H])(O)[H])[H])C(=N)O	PDNKTIUXTBCDKY-VHRREMCISA-O	840.149	[M+H]+	841.156	253.69	C00003
ExtDB000007	C27H36N7O20P2	C1=CC(=C[N+](=C1)C2(C(C(C(COP(=O)(O)OP(=O)(O)OCC3(C(C(C(N4C=NC5=C(N)N=CN=C54)(O3)[H])(OC6(C(C(C(C(C(=O)O)(O6)[H])(O)[H])(O)[H])(O)[H])[H])[H])(O)[H])[H])(O2)[H])(O)[H])(O)[H])[H])C(=N)O	LYBTZUOCWRVCBA-MORUEMBOSA-O	840.149	[M+H]+	841.156	253.43	C00003
ExtDB000008	C27H36N7O20P2	C1=CC(=C[N+](=C1)C2(C(C(C(COP(=O)(O)OP(=O)(O)OCC3(C(C(C(N4C=NC5=C(N=CN=C54)NC6(C(C(C(C(C(=O)O)(O6)[H])(O)[H])(O)[H])(O)[H])[H])(O3)[H])(O)[H])(O)[H])[H])(O2)[H])(O)[H])(O)[H])[H])C(=N)O	FMJVGSAYIXCTRD-ACNXKANNSA-O	840.149	[M+H]+	841.156	251.99	C00003
ExtDB000009	C21H28N7O17P2S	C1=CC(=C[N+](=C1)C2(C(C(C(COP(O)(=O)OP(=O)(O)OCC3(C(C(C(N4C=NC5=C(N)N=CN=C54)(O3)[H])(O)[H])(O)[H])[H])(O2)[H])(O)[H])(OS(O)(=O)=O)[H])[H])C(=N)O	RMMISNXESVAFSS-NNYOXOHSSA-O	744.074	[M+H]+	745.081	237.27	C00003
ExtDB000010	C21H28N7O17P2S	C1=CC(=C[N+](=C1)C2(C(C(C(COP(O)(=O)OP(=O)(O)OCC3(C(C(C(N4C=NC5=C(N)N=CN=C54)(O3)[H])(O)[H])(O)[H])[H])(O2)[H])(OS(O)(=O)=O)[H])(O)[H])[H])C(=N)O	SNVLWDAIPBPCMN-NNYOXOHSSA-O	744.074	[M+H]+	745.081	237.27	C00003
ExtDB000011	C21H28N7O17P2S	C1=CC(=C[N+](=C1)C2(C(C(C(COP(=O)(O)OP(O)(=O)OCC3(C(C(C(N4C=NC5=C(N)N=CN=C54)(O3)[H])(O)[H])(OS(O)(=O)=O)[H])[H])(O2)[H])(O)[H])(O)[H])[H])C(=N)O	QLXUPBBVUDZMDH-NNYOXOHSSA-O	744.074	[M+H]+	745.081	237.27	C00003
ExtDB000012	C21H28N7O17P2S	C1=CC(=C[N+](=C1)C2(C(C(C(COP(=O)(O)OP(O)(=O)OCC3(C(C(C(N4C=NC5=C(N)N=CN=C54)(O3)[H])(OS(O)(=O)=O)[H])(O)[H])[H])(O2)[H])(O)[H])(O)[H])[H])C(=N)O	DEAUPUOYMZNWAK-NNYOXOHSSA-O	744.074	[M+H]+	745.081	237.27	C00003
ExtDB000013	C10H14N5O8P	C(C1(C(C(C(N2C=NC3=C(N)N=C(N=C32)O)(O1)[H])(O)[H])(O)[H])[H])OP(O)(O)=O	CGCGQFDYTLYDPF-UUOKFMHZSA-N	363.058	[M+H]+	364.065	177.76	C00003;C00004;C00008;C00020;C00857;C04856;C20482;C21423;C21424;C21755;C21759
ExtDB000014	C27H36N7O21P2	C1=CC(=C[N+](=C1)C2(C(C(C(COP(=O)(O)OP(=O)(O)OCC3(C(C(C(N4C=NC5=C(N)N=C(N=C54)O)(O3)[H])(O)[H])(O)[H])[H])(O2)[H])(O)[H])(OC6(C(C(C(C(C(=O)O)(O6)[H])(O)[H])(O)[H])(O)[H])[H])[H])[H])C(=N)O	DTOXJDYXSIMTSD-NWBNWNCYSA-O	856.144	[M+H]+	857.151	254.21	C00003
ExtDB000015	C27H36N7O21P2	C1=CC(=C[N+](=C1)C2(C(C(C(COP(=O)(O)OP(=O)(O)OCC3(C(C(C(N4C=NC5=C(N)N=C(N=C54)O)(O3)[H])(O)[H])(O)[H])[H])(O2)[H])(OC6(C(C(C(C(C(=O)O)(O6)[H])(O)[H])(O)[H])(O)[H])[H])[H])(O)[H])[H])C(=N)O	IJOLGRCQENCMJZ-VSXXQADVSA-O	856.144	[M+H]+	857.151	254.49	C00003
ExtDB000016	C27H36N7O21P2	C1=CC(=C[N+](=C1)C2(C(C(C(COP(=O)(O)OP(=O)(O)OCC3(C(C(C(N4C=NC5=C(N)N=C(N=C54)O)(O3)[H])(O)[H])(OC6(C(C(C(C(C(=O)O)(O6)[H])(O)[H])(O)[H])(O)[H])[H])[H])[H])(O2)[H])(O)[H])(O)[H])[H])C(=N)O	NZAAXNWERSIRBH-VSXXQADVSA-O	856.144	[M+H]+	857.151	254.49	C00003
ExtDB000017	C27H36N7O21P2	C1=CC(=C[N+](=C1)C2(C(C(C(COP(=O)(O)OP(=O)(O)OCC3(C(C(C(N4C=NC5=C(N)N=C(N=C54)O)(O3)[H])(OC6(C(C(C(C(C(=O)O)(O6)[H])(O)[H])(O)[H])(O)[H])[H])[H])(O)[H])[H])(O2)[H])(O)[H])(O)[H])[H])C(=N)O	ZDLKZNWMTPKNHL-NWBNWNCYSA-O	856.144	[M+H]+	857.151	254.21	C00003
ExtDB000018	C27H36N7O21P2	C1=CC(=C[N+](=C1)C2(C(C(C(COP(=O)(O)OP(=O)(O)OCC3(C(C(C(N4C=NC5=C(NC6(C(C(C(C(C(=O)O)(O6)[H])(O)[H])(O)[H])(O)[H])[H])N=C(N=C54)O)(O3)[H])(O)[H])(O)[H])[H])(O2)[H])(O)[H])(O)[H])[H])C(=N)O	CELUTWYMBULMJJ-CDQWVHBOSA-O	856.144	[M+H]+	857.151	252.88	C00003
ExtDB000019	C21H28N7O18P2S	C1=CC(=C[N+](=C1)C2(C(C(C(COP(O)(=O)OP(=O)(O)OCC3(C(C(C(N4C=NC5=C(N)N=C(N=C54)O)(O3)[H])(O)[H])(O)[H])[H])(O2)[H])(O)[H])(OS(O)(=O)=O)[H])[H])C(=N)O	JOQYVIBFUFGFAJ-NAJQWHGHSA-O	760.069	[M+H]+	761.076	238.29	C00003
ExtDB000020	C21H28N7O18P2S	C1=CC(=C[N+](=C1)C2(C(C(C(COP(O)(=O)OP(=O)(O)OCC3(C(C(C(N4C=NC5=C(N)N=C(N=C54)O)(O3)[H])(O)[H])(O)[H])[H])(O2)[H])(OS(O)(=O)=O)[H])(O)[H])[H])C(=N)O	IWCCUIZRESKZBN-NAJQWHGHSA-O	760.069	[M+H]+	761.076	238.29	C00003
ExtDB000021	C21H28N7O18P2S	C1=CC(=C[N+](=C1)C2(C(C(C(COP(=O)(O)OP(O)(=O)OCC3(C(C(C(N4C=NC5=C(N)N=C(N=C54)O)(O3)[H])(O)[H])(OS(O)(=O)=O)[H])[H])(O2)[H])(O)[H])(O)[H])[H])C(=N)O	YSYMWBDNSDTWJI-NAJQWHGHSA-O	760.069	[M+H]+	761.076	238.29	C00003
ExtDB000022	C21H28N7O18P2S	C1=CC(=C[N+](=C1)C2(C(C(C(COP(=O)(O)OP(O)(=O)OCC3(C(C(C(N4C=NC5=C(N)N=C(N=C54)O)(O3)[H])(OS(O)(=O)=O)[H])(O)[H])[H])(O2)[H])(O)[H])(O)[H])[H])C(=N)O	PERNMVRJWLXAEB-NAJQWHGHSA-O	760.069	[M+H]+	761.076	238.29	C00003
ExtDB000025	C16H22N5O13P	C(C1(C(C(C(N2C=NC3=C(N)N=CN=C32)(O1)[H])(O)[H])(OC4(C(C(C(C(C(=O)O)(O4)[H])(O)[H])(O)[H])(O)[H])[H])[H])[H])OP(O)(O)=O	CJNGYWVDPXMVBB-OBZILHKKSA-N	523.095	[M+H]+	524.102	208.12	C00003;C00004;C00008;C00020;C00857;C04856;C20482;C21423;C21424;C21755;C21759
ExtDB000026	C16H22N5O13P	C(C1(C(C(C(N2C=NC3=C(N)N=CN=C32)(O1)[H])(OC4(C(C(C(C(C(=O)O)(O4)[H])(O)[H])(O)[H])(O)[H])[H])[H])(O)[H])[H])OP(O)(O)=O	AOGUGLXOWYNILR-HACPNWLVSA-N	523.095	[M+H]+	524.102	208.19	C00003;C00004;C00008;C00020;C00857;C04856;C20482;C21423;C21424;C21755;C21759
ExtDB000027	C16H22N5O13P	C(C1(C(C(C(N2C=NC3=C(N=CN=C32)NC4(C(C(C(C(C(=O)O)(O4)[H])(O)[H])(O)[H])(O)[H])[H])(O1)[H])(O)[H])(O)[H])[H])OP(O)(O)=O	HODXPXAPSKWATI-PBIXJLFYSA-N	523.095	[M+H]+	524.102	207.9	C00003;C00004;C00008;C00020;C00857;C04856;C20482;C21423;C21424;C21755;C21759
ExtDB000028	C10H14N5O10PS	C(C1(C(C(C(N2C=NC3=C(N)N=CN=C32)(O1)[H])(O)[H])(OS(O)(=O)=O)[H])[H])OP(O)(O)=O	WYMSLXWGGXFPLQ-KQYNXXCUSA-N	427.02	[M+H]+	428.027	187.64	C00003;C00004;C00008;C00020;C00857;C04856;C20482;C21423;C21424;C21755;C21759
ExtDB000029	C10H14N5O10PS	C(C1(C(C(C(N2C=NC3=C(N)N=CN=C32)(O1)[H])(OS(O)(=O)=O)[H])(O)[H])[H])OP(O)(O)=O	HXWYURQCAZSJCW-KQYNXXCUSA-N	427.02	[M+H]+	428.027	187.64	C00003;C00004;C00008;C00020;C00857;C04856;C20482;C21423;C21424;C21755;C21759
ExtDB000031	C6H10O7	C1(C(C(C(=O)O)OC(C1O)O)O)O	AEMOLEFTQBMNLQ-UHFFFAOYSA-N	194.043	[M+H]+	195.05	143.46	C00003;C00004;C00005;C00006;C00008;C00016;C00018;C00019;C00020;C00021;C00029;C00035;C00043;C00052;C00053;C00054;C00055;C00072;C00074;C00082;C00085;C00090;C00095;C00096;C00099;C00102;C00103;C00108;C00112;C00113;C00114;C00120;C00121;C00124;C00128;C00131;C00140;C00141;C00144;C00146;C00149;C00156;C00158;C00159;C00166;C00170;C00180;C00186;C00187;C00196
ExtDB000032	C27H36N7O23P2S	C1=CC(=C[N+](=C1)C2(C(C(C(COP(O)(=O)OP(=O)(O)OCC3(C(C(C(N4C=NC5=C(N)N=CN=C54)(O3)[H])(O)[H])(O)[H])[H])(O2)[H])(OC6(C(C(C(C(C(=O)O)(O6)[H])(O)[H])(O)[H])(O)[H])[H])[H])(OS(O)(=O)=O)[H])[H])C(=N)O	NAQPNJQRTZBDOJ-HZIWJZMSSA-O	920.106	[M+H]+	921.113	258.9	C00003
ExtDB000033	C27H36N7O23P2S	C1=CC(=C[N+](=C1)C2(C(C(C(COP(=O)(O)OP(O)(=O)OCC3(C(C(C(N4C=NC5=C(N)N=CN=C54)(O3)[H])(O)[H])(OC6(C(C(C(C(C(=O)O)(O6)[H])(O)[H])(O)[H])(O)[H])[H])[H])[H])(O2)[H])(O)[H])(OS(O)(=O)=O)[H])[H])C(=N)O	XOBMRPDKUCMJGY-XKCKPAHDSA-O	920.106	[M+H]+	921.113	258.9	C00003
ExtDB000034	C27H36N7O23P2S	C1=CC(=C[N+](=C1)C2(C(C(C(COP(O)(=O)OP(=O)(O)OCC3(C(C(C(N4C=NC5=C(N)N=CN=C54)(O3)[H])(OC6(C(C(C(C(C(=O)O)(O6)[H])(O)[H])(O)[H])(O)[H])[H])[H])(O)[H])[H])(O2)[H])(O)[H])(OS(O)(=O)=O)[H])[H])C(=N)O	MDIMXUANKABGBC-WQMZNLTKSA-O	920.106	[M+H]+	921.113	258.58	C00003
ExtDB000035	C27H36N7O23P2S	C1=CC(=C[N+](=C1)C2(C(C(C(COP(O)(=O)OP(=O)(O)OCC3(C(C(C(N4C=NC5=C(N=CN=C54)NC6(C(C(C(C(C(=O)O)(O6)[H])(O)[H])(O)[H])(O)[H])[H])(O3)[H])(O)[H])(O)[H])[H])(O2)[H])(O)[H])(OS(O)(=O)=O)[H])[H])C(=N)O	KGDRGWCIEWYYSX-ACNXKANNSA-O	920.106	[M+H]+	921.113	256.93	C00003
ExtDB000036	C21H28N7O20P2S2	C1=CC(=C[N+](=C1)C2(C(C(C(COP(=O)(O)OP(=O)(O)OCC3(C(C(C(N4C=NC5=C(N)N=CN=C54)(O3)[H])(O)[H])(O)[H])[H])(O2)[H])(OS(=O)(O)=O)[H])(OS(O)(=O)=O)[H])[H])C(=N)O	ZXRXLROHQGSSJP-NNYOXOHSSA-O	824.031	[M+H]+	825.038	243.47	C00003
ExtDB000037	C21H28N7O20P2S2	C1=CC(=C[N+](=C1)C2(C(C(C(COP(=O)(O)OP(=O)(O)OCC3(C(C(C(N4C=NC5=C(N)N=CN=C54)(O3)[H])(O)[H])(OS(=O)(O)=O)[H])[H])(O2)[H])(O)[H])(OS(O)(=O)=O)[H])[H])C(=N)O	WDDQBSAXXURHDV-NNYOXOHSSA-O	824.031	[M+H]+	825.038	243.47	C00003
ExtDB000038	C21H28N7O20P2S2	C1=CC(=C[N+](=C1)C2(C(C(C(COP(=O)(O)OP(=O)(O)OCC3(C(C(C(N4C=NC5=C(N)N=CN=C54)(O3)[H])(OS(O)(=O)=O)[H])(O)[H])[H])(O2)[H])(O)[H])(OS(=O)(O)=O)[H])[H])C(=N)O	UAFRFELOORBDSV-NNYOXOHSSA-O	824.031	[M+H]+	825.038	243.47	C00003
ExtDB000039	C27H36N7O23P2S	C1=CC(=C[N+](=C1)C2(C(C(C(COP(O)(=O)OP(=O)(O)OCC3(C(C(C(N4C=NC5=C(N)N=CN=C54)(O3)[H])(O)[H])(O)[H])[H])(O2)[H])(OS(O)(=O)=O)[H])(OC6(C(C(C(C(C(=O)O)(O6)[H])(O)[H])(O)[H])(O)[H])[H])[H])[H])C(=N)O	BLLHFYHOBLROPD-HZIWJZMSSA-O	920.106	[M+H]+	921.113	258.58	C00003
ExtDB000040	C27H36N7O23P2S	C1=CC(=C[N+](=C1)C2(C(C(C(COP(O)(=O)OP(=O)(O)OCC3(C(C(C(N4C=NC5=C(N)N=CN=C54)(O3)[H])(O)[H])(OC6(C(C(C(C(C(=O)O)(O6)[H])(O)[H])(O)[H])(O)[H])[H])[H])[H])(O2)[H])(OS(O)(=O)=O)[H])(O)[H])[H])C(=N)O	KUAVDMFFJLBNRY-YGISAGNHSA-O	920.106	[M+H]+	921.113	258.9	C00003
ExtDB000041	C27H36N7O23P2S	C1=CC(=C[N+](=C1)C2(C(C(C(COP(O)(=O)OP(=O)(O)OCC3(C(C(C(N4C=NC5=C(N)N=CN=C54)(O3)[H])(OC6(C(C(C(C(C(=O)O)(O6)[H])(O)[H])(O)[H])(O)[H])[H])[H])(O)[H])[H])(O2)[H])(OS(O)(=O)=O)[H])(O)[H])[H])C(=N)O	WTXIGKHYBKWAHD-XKCKPAHDSA-O	920.106	[M+H]+	921.113	258.58	C00003
ExtDB000042	C27H36N7O23P2S	C1=CC(=C[N+](=C1)C2(C(C(C(COP(O)(=O)OP(=O)(O)OCC3(C(C(C(N4C=NC5=C(N=CN=C54)NC6(C(C(C(C(C(=O)O)(O6)[H])(O)[H])(O)[H])(O)[H])[H])(O3)[H])(O)[H])(O)[H])[H])(O2)[H])(OS(O)(=O)=O)[H])(O)[H])[H])C(=N)O	FUMMSEQMAWCUKM-KOZSYVJHSA-O	920.106	[M+H]+	921.113	256.93	C00003
ExtDB000043	C21H28N7O20P2S2	C1=CC(=C[N+](=C1)C2(C(C(C(COP(=O)(O)OP(=O)(O)OCC3(C(C(C(N4C=NC5=C(N)N=CN=C54)(O3)[H])(O)[H])(OS(O)(=O)=O)[H])[H])(O2)[H])(OS(=O)(O)=O)[H])(O)[H])[H])C(=N)O	KIBPJRGTPGXVFM-NNYOXOHSSA-O	824.031	[M+H]+	825.038	243.47	C00003
ExtDB000044	C21H28N7O20P2S2	C1=CC(=C[N+](=C1)C2(C(C(C(COP(=O)(O)OP(=O)(O)OCC3(C(C(C(N4C=NC5=C(N)N=CN=C54)(O3)[H])(OS(O)(=O)=O)[H])(O)[H])[H])(O2)[H])(OS(=O)(O)=O)[H])(O)[H])[H])C(=N)O	JNPGGICOTWKQQU-NNYOXOHSSA-O	824.031	[M+H]+	825.038	243.47	C00003
ExtDB000045	C27H36N7O23P2S	C1=CC(=C[N+](=C1)C2(C(C(C(COP(=O)(O)OP(O)(=O)OCC3(C(C(C(N4C=NC5=C(N)N=CN=C54)(O3)[H])(O)[H])(OS(O)(=O)=O)[H])[H])(O2)[H])(O)[H])(OC6(C(C(C(C(C(=O)O)(O6)[H])(O)[H])(O)[H])(O)[H])[H])[H])[H])C(=N)O	FVDAHRHRTSGBKE-XKCKPAHDSA-O	920.106	[M+H]+	921.113	258.58	C00003
ExtDB000046	C27H36N7O23P2S	C1=CC(=C[N+](=C1)C2(C(C(C(COP(=O)(O)OP(O)(=O)OCC3(C(C(C(N4C=NC5=C(N)N=CN=C54)(O3)[H])(O)[H])(OS(O)(=O)=O)[H])[H])(O2)[H])(OC6(C(C(C(C(C(=O)O)(O6)[H])(O)[H])(O)[H])(O)[H])[H])[H])(O)[H])[H])C(=N)O	CVIWOJWBJOWCNJ-YGISAGNHSA-O	920.106	[M+H]+	921.113	258.9	C00003
ExtDB000047	C27H36N7O23P2S	C1=CC(=C[N+](=C1)C2(C(C(C(COP(=O)(O)OP(O)(=O)OCC3(C(C(C(N4C=NC5=C(N)N=CN=C54)(O3)[H])(OC6(C(C(C(C(C(=O)O)(O6)[H])(O)[H])(O)[H])(O)[H])[H])[H])(OS(O)(=O)=O)[H])[H])(O2)[H])(O)[H])(O)[H])[H])C(=N)O	BSATWTVCTXUNHT-HZIWJZMSSA-O	920.106	[M+H]+	921.113	258.58	C00003
ExtDB000048	C27H36N7O23P2S	C1=CC(=C[N+](=C1)C2(C(C(C(COP(=O)(O)OP(O)(=O)OCC3(C(C(C(N4C=NC5=C(N=CN=C54)NC6(C(C(C(C(C(=O)O)(O6)[H])(O)[H])(O)[H])(O)[H])[H])(O3)[H])(O)[H])(OS(O)(=O)=O)[H])[H])(O2)[H])(O)[H])(O)[H])[H])C(=N)O	NAXMJRYPCINXGD-KOZSYVJHSA-O	920.106	[M+H]+	921.113	256.93	C00003
ExtDB000049	C21H28N7O20P2S2	C1=CC(=C[N+](=C1)C2(C(C(C(COP(=O)(O)OP(=O)(O)OCC3(C(C(C(N4C=NC5=C(N)N=CN=C54)(O3)[H])(OS(O)(=O)=O)[H])(OS(=O)(O)=O)[H])[H])(O2)[H])(O)[H])(O)[H])[H])C(=N)O	MKSDOVFTRLTILU-NNYOXOHSSA-O	824.031	[M+H]+	825.038	243.47	C00003
ExtDB000050	C27H36N7O23P2S	C1=CC(=C[N+](=C1)C2(C(C(C(COP(=O)(O)OP(O)(=O)OCC3(C(C(C(N4C=NC5=C(N)N=CN=C54)(O3)[H])(OS(O)(=O)=O)[H])(O)[H])[H])(O2)[H])(O)[H])(OC6(C(C(C(C(C(=O)O)(O6)[H])(O)[H])(O)[H])(O)[H])[H])[H])[H])C(=N)O	NOVBXRGGUWTKTI-WQMZNLTKSA-O	920.106	[M+H]+	921.113	258.58	C00003
ExtDB000051	C27H36N7O23P2S	C1=CC(=C[N+](=C1)C2(C(C(C(COP(O)(=O)OP(=O)(O)OCC3(C(C(C(N4C=NC5=C(N)N=CN=C54)(O3)[H])(OS(O)(=O)=O)[H])(O)[H])[H])(O2)[H])(OC6(C(C(C(C(C(=O)O)(O6)[H])(O)[H])(O)[H])(O)[H])[H])[H])(O)[H])[H])C(=N)O	YOAUCGKZQAKZQY-XKCKPAHDSA-O	920.106	[M+H]+	921.113	258.9	C00003
ExtDB000052	C27H36N7O23P2S	C1=CC(=C[N+](=C1)C2(C(C(C(COP(=O)(O)OP(O)(=O)OCC3(C(C(C(N4C=NC5=C(N)N=CN=C54)(O3)[H])(OS(O)(=O)=O)[H])(OC6(C(C(C(C(C(=O)O)(O6)[H])(O)[H])(O)[H])(O)[H])[H])[H])[H])(O2)[H])(O)[H])(O)[H])[H])C(=N)O	POFZZGZBQPHLGQ-HZIWJZMSSA-O	920.106	[M+H]+	921.113	258.9	C00003
ExtDB000053	C27H36N7O23P2S	C1=CC(=C[N+](=C1)C2(C(C(C(COP(=O)(O)OP(O)(=O)OCC3(C(C(C(N4C=NC5=C(N=CN=C54)NC6(C(C(C(C(C(=O)O)(O6)[H])(O)[H])(O)[H])(O)[H])[H])(O3)[H])(OS(O)(=O)=O)[H])(O)[H])[H])(O2)[H])(O)[H])(O)[H])[H])C(=N)O	LFRVCCYWMNDVPB-ACNXKANNSA-O	920.106	[M+H]+	921.113	256.93	C00003
ExtDB000054	C21H29N7O15P2	C=1CC(=CN(C1)C2(C(C(C(COP(O)(=O)OP(O)(=O)OCC3(C(C(C(N4C=NC5=C(N)N=C(N=C54)O)(O3)[H])(O)[H])(O)[H])[H])(O2)[H])(O)[H])(O)[H])[H])C(=N)O	MCHALJCQBYODDS-NAJQWHGHSA-N	681.12	[M+H]+	682.127	231.62	C00004
ExtDB000056	C27H37N7O20P2	C=1CC(=CN(C1)C2(C(C(C(COP(O)(=O)OP(O)(=O)OCC3(C(C(C(N4C=NC5=C(N)N=CN=C54)(O3)[H])(O)[H])(O)[H])[H])(O2)[H])(O)[H])(OC6(C(C(C(C(C(=O)O)(O6)[H])(O)[H])(O)[H])(O)[H])[H])[H])[H])C(=N)O	VCNXNZYXZJRJJQ-MORUEMBOSA-N	841.157	[M+H]+	842.164	252.92	C00004
ExtDB000057	C27H37N7O20P2	C=1CC(=CN(C1)C2(C(C(C(COP(O)(=O)OP(O)(=O)OCC3(C(C(C(N4C=NC5=C(N)N=CN=C54)(O3)[H])(O)[H])(O)[H])[H])(O2)[H])(OC6(C(C(C(C(C(=O)O)(O6)[H])(O)[H])(O)[H])(O)[H])[H])[H])(O)[H])[H])C(=N)O	HZTLLRHJUCZEDW-VHRREMCISA-N	841.157	[M+H]+	842.164	253.28	C00004
ExtDB000058	C27H37N7O20P2	C=1CC(=CN(C1)C2(C(C(C(COP(O)(=O)OP(O)(=O)OCC3(C(C(C(N4C=NC5=C(N)N=CN=C54)(O3)[H])(O)[H])(OC6(C(C(C(C(C(=O)O)(O6)[H])(O)[H])(O)[H])(O)[H])[H])[H])[H])(O2)[H])(O)[H])(O)[H])[H])C(=N)O	OGMIGEJWPDOMIK-VHRREMCISA-N	841.157	[M+H]+	842.164	253.28	C00004
ExtDB000059	C27H37N7O20P2	C=1CC(=CN(C1)C2(C(C(C(COP(O)(=O)OP(O)(=O)OCC3(C(C(C(N4C=NC5=C(N)N=CN=C54)(O3)[H])(OC6(C(C(C(C(C(=O)O)(O6)[H])(O)[H])(O)[H])(O)[H])[H])[H])(O)[H])[H])(O2)[H])(O)[H])(O)[H])[H])C(=N)O	ZHYDSVJBYYMOKH-MORUEMBOSA-N	841.157	[M+H]+	842.164	252.92	C00004
ExtDB000060	C27H37N7O20P2	C=1CC(=CN(C1)C2(C(C(C(COP(O)(=O)OP(O)(=O)OCC3(C(C(C(N4C=NC5=C(N=CN=C54)NC6(C(C(C(C(C(=O)O)(O6)[H])(O)[H])(O)[H])(O)[H])[H])(O3)[H])(O)[H])(O)[H])[H])(O2)[H])(O)[H])(O)[H])[H])C(=N)O	VPEQLNQUDOIKMY-ACNXKANNSA-N	841.157	[M+H]+	842.164	251.15	C00004
ExtDB000061	C21H29N7O17P2S	C=1CC(=CN(C1)C2(C(C(C(COP(O)(=O)OP(O)(=O)OCC3(C(C(C(N4C=NC5=C(N)N=CN=C54)(O3)[H])(O)[H])(O)[H])[H])(O2)[H])(O)[H])(OS(O)(=O)=O)[H])[H])C(=N)O	RPIGNNHLSIPPCX-NNYOXOHSSA-N	745.082	[M+H]+	746.089	237.26	C00004
ExtDB000062	C21H29N7O17P2S	C=1CC(=CN(C1)C2(C(C(C(COP(O)(=O)OP(O)(=O)OCC3(C(C(C(N4C=NC5=C(N)N=CN=C54)(O3)[H])(O)[H])(O)[H])[H])(O2)[H])(OS(O)(=O)=O)[H])(O)[H])[H])C(=N)O	VPCVHNMGRMQRQN-NNYOXOHSSA-N	745.082	[M+H]+	746.089	237.26	C00004
ExtDB000063	C21H29N7O17P2S	C=1CC(=CN(C1)C2(C(C(C(COP(O)(=O)OP(O)(=O)OCC3(C(C(C(N4C=NC5=C(N)N=CN=C54)(O3)[H])(O)[H])(OS(O)(=O)=O)[H])[H])(O2)[H])(O)[H])(O)[H])[H])C(=N)O	QWXLWBUIFQQDDH-NNYOXOHSSA-N	745.082	[M+H]+	746.089	237.26	C00004
ExtDB000064	C21H29N7O17P2S	C=1CC(=CN(C1)C2(C(C(C(COP(O)(=O)OP(O)(=O)OCC3(C(C(C(N4C=NC5=C(N)N=CN=C54)(O3)[H])(OS(O)(=O)=O)[H])(O)[H])[H])(O2)[H])(O)[H])(O)[H])[H])C(=N)O	MTZBMPCTMJBQLY-NNYOXOHSSA-N	745.082	[M+H]+	746.089	237.26	C00004
ExtDB000065	C27H37N7O21P2	C=1CC(=CN(C1)C2(C(C(C(COP(O)(=O)OP(O)(=O)OCC3(C(C(C(N4C=NC5=C(N)N=C(N=C54)O)(O3)[H])(O)[H])(O)[H])[H])(O2)[H])(O)[H])(OC6(C(C(C(C(C(=O)O)(O6)[H])(O)[H])(O)[H])(O)[H])[H])[H])[H])C(=N)O	AHEDXBZFQXWHDQ-NWBNWNCYSA-N	857.152	[M+H]+	858.159	253.7	C00004
ExtDB000066	C27H37N7O21P2	C=1CC(=CN(C1)C2(C(C(C(COP(O)(=O)OP(O)(=O)OCC3(C(C(C(N4C=NC5=C(N)N=C(N=C54)O)(O3)[H])(O)[H])(O)[H])[H])(O2)[H])(OC6(C(C(C(C(C(=O)O)(O6)[H])(O)[H])(O)[H])(O)[H])[H])[H])(O)[H])[H])C(=N)O	QMBNPOFDLMIBLT-VSXXQADVSA-N	857.152	[M+H]+	858.159	254.08	C00004
ExtDB000067	C27H37N7O21P2	C=1CC(=CN(C1)C2(C(C(C(COP(O)(=O)OP(O)(=O)OCC3(C(C(C(N4C=NC5=C(N)N=C(N=C54)O)(O3)[H])(O)[H])(OC6(C(C(C(C(C(=O)O)(O6)[H])(O)[H])(O)[H])(O)[H])[H])[H])[H])(O2)[H])(O)[H])(O)[H])[H])C(=N)O	JTGFOYQBGGNNNZ-VSXXQADVSA-N	857.152	[M+H]+	858.159	254.08	C00004
ExtDB000068	C27H37N7O21P2	C=1CC(=CN(C1)C2(C(C(C(COP(O)(=O)OP(O)(=O)OCC3(C(C(C(N4C=NC5=C(N)N=C(N=C54)O)(O3)[H])(OC6(C(C(C(C(C(=O)O)(O6)[H])(O)[H])(O)[H])(O)[H])[H])[H])(O)[H])[H])(O2)[H])(O)[H])(O)[H])[H])C(=N)O	QBURJMMHLPSQQV-NWBNWNCYSA-N	857.152	[M+H]+	858.159	253.7	C00004
ExtDB000069	C27H37N7O21P2	C=1CC(=CN(C1)C2(C(C(C(COP(O)(=O)OP(O)(=O)OCC3(C(C(C(N4C=NC5=C(NC6(C(C(C(C(C(=O)O)(O6)[H])(O)[H])(O)[H])(O)[H])[H])N=C(N=C54)O)(O3)[H])(O)[H])(O)[H])[H])(O2)[H])(O)[H])(O)[H])[H])C(=N)O	YQIQIZYXEKUDLJ-CDQWVHBOSA-N	857.152	[M+H]+	858.159	252.04	C00004
ExtDB000070	C21H29N7O18P2S	C=1CC(=CN(C1)C2(C(C(C(COP(O)(=O)OP(O)(=O)OCC3(C(C(C(N4C=NC5=C(N)N=C(N=C54)O)(O3)[H])(O)[H])(O)[H])[H])(O2)[H])(O)[H])(OS(O)(=O)=O)[H])[H])C(=N)O	WFQLDICKDRXKTD-NAJQWHGHSA-N	761.077	[M+H]+	762.084	238.29	C00004
ExtDB000071	C21H29N7O18P2S	C=1CC(=CN(C1)C2(C(C(C(COP(O)(=O)OP(O)(=O)OCC3(C(C(C(N4C=NC5=C(N)N=C(N=C54)O)(O3)[H])(O)[H])(O)[H])[H])(O2)[H])(OS(O)(=O)=O)[H])(O)[H])[H])C(=N)O	NIYRWTZFCAPDFO-NAJQWHGHSA-N	761.077	[M+H]+	762.084	238.29	C00004
ExtDB000072	C21H29N7O18P2S	C=1CC(=CN(C1)C2(C(C(C(COP(O)(=O)OP(O)(=O)OCC3(C(C(C(N4C=NC5=C(N)N=C(N=C54)O)(O3)[H])(O)[H])(OS(O)(=O)=O)[H])[H])(O2)[H])(O)[H])(O)[H])[H])C(=N)O	AFNCMCYPQFKIBB-NAJQWHGHSA-N	761.077	[M+H]+	762.084	238.29	C00004
ExtDB000073	C21H29N7O18P2S	C=1CC(=CN(C1)C2(C(C(C(COP(O)(=O)OP(O)(=O)OCC3(C(C(C(N4C=NC5=C(N)N=C(N=C54)O)(O3)[H])(OS(O)(=O)=O)[H])(O)[H])[H])(O2)[H])(O)[H])(O)[H])[H])C(=N)O	RWQUQGGAUMCHNI-NAJQWHGHSA-N	761.077	[M+H]+	762.084	238.29	C00004
ExtDB000076	C27H37N7O23P2S	C=1CC(=CN(C1)C2(C(C(C(COP(O)(=O)OP(O)(=O)OCC3(C(C(C(N4C=NC5=C(N)N=CN=C54)(O3)[H])(O)[H])(O)[H])[H])(O2)[H])(OC6(C(C(C(C(C(=O)O)(O6)[H])(O)[H])(O)[H])(O)[H])[H])[H])(OS(O)(=O)=O)[H])[H])C(=N)O	XKMSMTUKIQYZOG-HZIWJZMSSA-N	921.114	[M+H]+	922.121	258.54	C00004
ExtDB000077	C27H37N7O23P2S	C=1CC(=CN(C1)C2(C(C(C(COP(O)(=O)OP(O)(=O)OCC3(C(C(C(N4C=NC5=C(N)N=CN=C54)(O3)[H])(O)[H])(OC6(C(C(C(C(C(=O)O)(O6)[H])(O)[H])(O)[H])(O)[H])[H])[H])[H])(O2)[H])(O)[H])(OS(O)(=O)=O)[H])[H])C(=N)O	PEABHBNPMTUVCW-XKCKPAHDSA-N	921.114	[M+H]+	922.121	258.54	C00004
ExtDB000078	C27H37N7O23P2S	C=1CC(=CN(C1)C2(C(C(C(COP(O)(=O)OP(O)(=O)OCC3(C(C(C(N4C=NC5=C(N)N=CN=C54)(O3)[H])(OC6(C(C(C(C(C(=O)O)(O6)[H])(O)[H])(O)[H])(O)[H])[H])[H])(O)[H])[H])(O2)[H])(O)[H])(OS(O)(=O)=O)[H])[H])C(=N)O	OMYNAYDYIZGEMI-WQMZNLTKSA-N	921.114	[M+H]+	922.121	258.13	C00004
ExtDB000079	C27H37N7O23P2S	C=1CC(=CN(C1)C2(C(C(C(COP(O)(=O)OP(O)(=O)OCC3(C(C(C(N4C=NC5=C(N=CN=C54)NC6(C(C(C(C(C(=O)O)(O6)[H])(O)[H])(O)[H])(O)[H])[H])(O3)[H])(O)[H])(O)[H])[H])(O2)[H])(O)[H])(OS(O)(=O)=O)[H])[H])C(=N)O	OOQNQYQRRFFAMS-ACNXKANNSA-N	921.114	[M+H]+	922.121	256.15	C00004
ExtDB000080	C21H29N7O20P2S2	C=1CC(=CN(C1)C2(C(C(C(COP(O)(=O)OP(O)(=O)OCC3(C(C(C(N4C=NC5=C(N)N=CN=C54)(O3)[H])(O)[H])(O)[H])[H])(O2)[H])(OS(O)(=O)=O)[H])(OS(O)(=O)=O)[H])[H])C(=N)O	RAPOHCSUGBCWEG-NNYOXOHSSA-N	825.038	[M+H]+	826.046	243.41	C00004
ExtDB000081	C21H29N7O20P2S2	C=1CC(=CN(C1)C2(C(C(C(COP(O)(=O)OP(O)(=O)OCC3(C(C(C(N4C=NC5=C(N)N=CN=C54)(O3)[H])(O)[H])(OS(O)(=O)=O)[H])[H])(O2)[H])(O)[H])(OS(O)(=O)=O)[H])[H])C(=N)O	DIHIMRCPNSMCNN-NNYOXOHSSA-N	825.038	[M+H]+	826.046	243.41	C00004
ExtDB000082	C21H29N7O20P2S2	C=1CC(=CN(C1)C2(C(C(C(COP(O)(=O)OP(O)(=O)OCC3(C(C(C(N4C=NC5=C(N)N=CN=C54)(O3)[H])(OS(O)(=O)=O)[H])(O)[H])[H])(O2)[H])(O)[H])(OS(O)(=O)=O)[H])[H])C(=N)O	DNGNUCGZQQUUJJ-NNYOXOHSSA-N	825.038	[M+H]+	826.046	243.41	C00004
ExtDB000083	C27H37N7O23P2S	C=1CC(=CN(C1)C2(C(C(C(COP(O)(=O)OP(O)(=O)OCC3(C(C(C(N4C=NC5=C(N)N=CN=C54)(O3)[H])(O)[H])(O)[H])[H])(O2)[H])(OS(O)(=O)=O)[H])(OC6(C(C(C(C(C(=O)O)(O6)[H])(O)[H])(O)[H])(O)[H])[H])[H])[H])C(=N)O	JJECWMDZSDCFHY-HZIWJZMSSA-N	921.114	[M+H]+	922.121	258.13	C00004
ExtDB000084	C27H37N7O23P2S	C=1CC(=CN(C1)C2(C(C(C(COP(O)(=O)OP(O)(=O)OCC3(C(C(C(N4C=NC5=C(N)N=CN=C54)(O3)[H])(O)[H])(OC6(C(C(C(C(C(=O)O)(O6)[H])(O)[H])(O)[H])(O)[H])[H])[H])[H])(O2)[H])(OS(O)(=O)=O)[H])(O)[H])[H])C(=N)O	KCAHWLUEAIDSSN-YGISAGNHSA-N	921.114	[M+H]+	922.121	258.54	C00004
ExtDB000085	C27H37N7O23P2S	C=1CC(=CN(C1)C2(C(C(C(COP(O)(=O)OP(O)(=O)OCC3(C(C(C(N4C=NC5=C(N)N=CN=C54)(O3)[H])(OC6(C(C(C(C(C(=O)O)(O6)[H])(O)[H])(O)[H])(O)[H])[H])[H])(O)[H])[H])(O2)[H])(OS(O)(=O)=O)[H])(O)[H])[H])C(=N)O	DURMWGBPSYWJQO-XKCKPAHDSA-N	921.114	[M+H]+	922.121	258.13	C00004
ExtDB000086	C27H37N7O23P2S	C=1CC(=CN(C1)C2(C(C(C(COP(O)(=O)OP(O)(=O)OCC3(C(C(C(N4C=NC5=C(N=CN=C54)NC6(C(C(C(C(C(=O)O)(O6)[H])(O)[H])(O)[H])(O)[H])[H])(O3)[H])(O)[H])(O)[H])[H])(O2)[H])(OS(O)(=O)=O)[H])(O)[H])[H])C(=N)O	JDPPNDHTFPUEOK-KOZSYVJHSA-N	921.114	[M+H]+	922.121	256.15	C00004
ExtDB000087	C21H29N7O20P2S2	C=1CC(=CN(C1)C2(C(C(C(COP(O)(=O)OP(O)(=O)OCC3(C(C(C(N4C=NC5=C(N)N=CN=C54)(O3)[H])(O)[H])(OS(O)(=O)=O)[H])[H])(O2)[H])(OS(O)(=O)=O)[H])(O)[H])[H])C(=N)O	VYSQEZDHEAIRDL-NNYOXOHSSA-N	825.038	[M+H]+	826.046	243.41	C00004
ExtDB000088	C21H29N7O20P2S2	C=1CC(=CN(C1)C2(C(C(C(COP(O)(=O)OP(O)(=O)OCC3(C(C(C(N4C=NC5=C(N)N=CN=C54)(O3)[H])(OS(O)(=O)=O)[H])(O)[H])[H])(O2)[H])(OS(O)(=O)=O)[H])(O)[H])[H])C(=N)O	WHNJRGUCRSAYMD-NNYOXOHSSA-N	825.038	[M+H]+	826.046	243.41	C00004
ExtDB000089	C27H37N7O23P2S	C=1CC(=CN(C1)C2(C(C(C(COP(O)(=O)OP(O)(=O)OCC3(C(C(C(N4C=NC5=C(N)N=CN=C54)(O3)[H])(O)[H])(OS(O)(=O)=O)[H])[H])(O2)[H])(O)[H])(OC6(C(C(C(C(C(=O)O)(O6)[H])(O)[H])(O)[H])(O)[H])[H])[H])[H])C(=N)O	NHLBJFQJJKUULV-XKCKPAHDSA-N	921.114	[M+H]+	922.121	258.13	C00004
ExtDB000090	C27H37N7O23P2S	C=1CC(=CN(C1)C2(C(C(C(COP(O)(=O)OP(O)(=O)OCC3(C(C(C(N4C=NC5=C(N)N=CN=C54)(O3)[H])(O)[H])(OS(O)(=O)=O)[H])[H])(O2)[H])(OC6(C(C(C(C(C(=O)O)(O6)[H])(O)[H])(O)[H])(O)[H])[H])[H])(O)[H])[H])C(=N)O	IZAYDORDZFAOPT-YGISAGNHSA-N	921.114	[M+H]+	922.121	258.54	C00004
ExtDB000091	C27H37N7O23P2S	C=1CC(=CN(C1)C2(C(C(C(COP(O)(=O)OP(O)(=O)OCC3(C(C(C(N4C=NC5=C(N)N=CN=C54)(O3)[H])(OC6(C(C(C(C(C(=O)O)(O6)[H])(O)[H])(O)[H])(O)[H])[H])[H])(OS(O)(=O)=O)[H])[H])(O2)[H])(O)[H])(O)[H])[H])C(=N)O	GZZZAKCBRQESNF-HZIWJZMSSA-N	921.114	[M+H]+	922.121	258.13	C00004
ExtDB000092	C27H37N7O23P2S	C=1CC(=CN(C1)C2(C(C(C(COP(O)(=O)OP(O)(=O)OCC3(C(C(C(N4C=NC5=C(N=CN=C54)NC6(C(C(C(C(C(=O)O)(O6)[H])(O)[H])(O)[H])(O)[H])[H])(O3)[H])(O)[H])(OS(O)(=O)=O)[H])[H])(O2)[H])(O)[H])(O)[H])[H])C(=N)O	PFAHRRWSFVTQMM-KOZSYVJHSA-N	921.114	[M+H]+	922.121	256.15	C00004
ExtDB000093	C21H29N7O20P2S2	C=1CC(=CN(C1)C2(C(C(C(COP(O)(=O)OP(O)(=O)OCC3(C(C(C(N4C=NC5=C(N)N=CN=C54)(O3)[H])(OS(O)(=O)=O)[H])(OS(O)(=O)=O)[H])[H])(O2)[H])(O)[H])(O)[H])[H])C(=N)O	RBYBTTVWIRYOQG-NNYOXOHSSA-N	825.038	[M+H]+	826.046	243.41	C00004
ExtDB000094	C27H37N7O23P2S	C=1CC(=CN(C1)C2(C(C(C(COP(O)(=O)OP(O)(=O)OCC3(C(C(C(N4C=NC5=C(N)N=CN=C54)(O3)[H])(OS(O)(=O)=O)[H])(O)[H])[H])(O2)[H])(O)[H])(OC6(C(C(C(C(C(=O)O)(O6)[H])(O)[H])(O)[H])(O)[H])[H])[H])[H])C(=N)O	MBECOIRKMGJNSK-WQMZNLTKSA-N	921.114	[M+H]+	922.121	258.13	C00004
ExtDB000095	C27H37N7O23P2S	C=1CC(=CN(C1)C2(C(C(C(COP(O)(=O)OP(O)(=O)OCC3(C(C(C(N4C=NC5=C(N)N=CN=C54)(O3)[H])(OS(O)(=O)=O)[H])(O)[H])[H])(O2)[H])(OC6(C(C(C(C(C(=O)O)(O6)[H])(O)[H])(O)[H])(O)[H])[H])[H])(O)[H])[H])C(=N)O	NLSMSXVGBGCHGU-XKCKPAHDSA-N	921.114	[M+H]+	922.121	258.54	C00004
ExtDB000096	C27H37N7O23P2S	C=1CC(=CN(C1)C2(C(C(C(COP(O)(=O)OP(O)(=O)OCC3(C(C(C(N4C=NC5=C(N)N=CN=C54)(O3)[H])(OS(O)(=O)=O)[H])(OC6(C(C(C(C(C(=O)O)(O6)[H])(O)[H])(O)[H])(O)[H])[H])[H])[H])(O2)[H])(O)[H])(O)[H])[H])C(=N)O	MIEKRPUHXPGANO-HZIWJZMSSA-N	921.114	[M+H]+	922.121	258.54	C00004
ExtDB000097	C27H37N7O23P2S	C=1CC(=CN(C1)C2(C(C(C(COP(O)(=O)OP(O)(=O)OCC3(C(C(C(N4C=NC5=C(N=CN=C54)NC6(C(C(C(C(C(=O)O)(O6)[H])(O)[H])(O)[H])(O)[H])[H])(O3)[H])(OS(O)(=O)=O)[H])(O)[H])[H])(O2)[H])(O)[H])(O)[H])[H])C(=N)O	KUNOWSASQKQZEH-ACNXKANNSA-N	921.114	[M+H]+	922.121	256.15	C00004
ExtDB000098	C21H30N7O18P3	C=1CC(=CN(C1)C2(C(C(C(COP(O)(=O)OP(O)(=O)OCC3(C(C(C(N4C=NC5=C(N)N=C(N=C54)O)(O3)[H])(OP(O)(O)=O)[H])(O)[H])[H])(O2)[H])(O)[H])(O)[H])[H])C(=N)O	OXRIYPMWONQJEE-NAJQWHGHSA-N	761.086	[M+H]+	762.093	238.9	C00005
ExtDB000099	C21H29N7O14P2	C=1CC(=CN(C1)C2(C(C(C(COP(O)(=O)OP(O)(=O)OCC3(C(C(C(N4C=NC5=C(N)N=CN=C54)(O3)[H])(O)[H])(O)[H])[H])(O2)[H])(O)[H])(O)[H])[H])C(=N)O	BOPGDPNILDQYTO-FUXVTKQXSA-N	665.125	[M+H]+	666.132	230.42	C00005
ExtDB000100	C27H38N7O23P3	C=1CC(=CN(C1)C2(C(C(C(COP(O)(=O)OP(O)(=O)OCC3(C(C(C(N4C=NC5=C(N)N=CN=C54)(O3)[H])(OP(O)(O)=O)[H])(O)[H])[H])(O2)[H])(O)[H])(OC6(C(C(C(C(C(=O)O)(O6)[H])(O)[H])(O)[H])(O)[H])[H])[H])[H])C(=N)O	YLXNYFKDHNSBDB-WQMZNLTKSA-N	921.123	[M+H]+	922.13	258.78	C00005
ExtDB000101	C27H38N7O23P3	C=1CC(=CN(C1)C2(C(C(C(COP(O)(=O)OP(O)(=O)OCC3(C(C(C(N4C=NC5=C(N)N=CN=C54)(O3)[H])(OP(O)(O)=O)[H])(O)[H])[H])(O2)[H])(OC6(C(C(C(C(C(=O)O)(O6)[H])(O)[H])(O)[H])(O)[H])[H])[H])(O)[H])[H])C(=N)O	IPGHAGBEFBTYTP-XKCKPAHDSA-N	921.123	[M+H]+	922.13	259.19	C00005
ExtDB000102	C27H38N7O23P3	C=1CC(=CN(C1)C2(C(C(C(COP(O)(=O)OP(O)(=O)OCC3(C(C(C(N4C=NC5=C(N)N=CN=C54)(O3)[H])(OP(O)(O)=O)[H])(OC6(C(C(C(C(C(=O)O)(O6)[H])(O)[H])(O)[H])(O)[H])[H])[H])[H])(O2)[H])(O)[H])(O)[H])[H])C(=N)O	NSHTYPYJKWTWMZ-HZIWJZMSSA-N	921.123	[M+H]+	922.13	259.19	C00005
ExtDB000103	C27H38N7O23P3	C=1CC(=CN(C1)C2(C(C(C(COP(O)(=O)OP(O)(=O)OCC3(C(C(C(N4C=NC5=C(N=CN=C54)NC6(C(C(C(C(C(=O)O)(O6)[H])(O)[H])(O)[H])(O)[H])[H])(O3)[H])(OP(O)(O)=O)[H])(O)[H])[H])(O2)[H])(O)[H])(O)[H])[H])C(=N)O	QQSQVTAROXCLKP-ACNXKANNSA-N	921.123	[M+H]+	922.13	256.8	C00005
ExtDB000104	C21H30N7O20P3S	C=1CC(=CN(C1)C2(C(C(C(COP(O)(=O)OP(O)(=O)OCC3(C(C(C(N4C=NC5=C(N)N=CN=C54)(O3)[H])(OP(O)(O)=O)[H])(O)[H])[H])(O2)[H])(O)[H])(OS(O)(=O)=O)[H])[H])C(=N)O	YBKXRJJXGYKJPS-NNYOXOHSSA-N	825.048	[M+H]+	826.055	244.03	C00005
ExtDB000105	C21H30N7O20P3S	C=1CC(=CN(C1)C2(C(C(C(COP(O)(=O)OP(O)(=O)OCC3(C(C(C(N4C=NC5=C(N)N=CN=C54)(O3)[H])(OP(O)(O)=O)[H])(O)[H])[H])(O2)[H])(OS(O)(=O)=O)[H])(O)[H])[H])C(=N)O	OWONUZXRYSNOKZ-NNYOXOHSSA-N	825.048	[M+H]+	826.055	244.03	C00005
ExtDB000106	C21H30N7O20P3S	C=1CC(=CN(C1)C2(C(C(C(COP(O)(=O)OP(O)(=O)OCC3(C(C(C(N4C=NC5=C(N)N=CN=C54)(O3)[H])(OP(O)(O)=O)[H])(OS(O)(=O)=O)[H])[H])(O2)[H])(O)[H])(O)[H])[H])C(=N)O	LVPLUGFQBCEORQ-NNYOXOHSSA-N	825.048	[M+H]+	826.055	244.03	C00005
ExtDB000107	C21H29N7O15P2	C=1CC(=CN(C1)C2(C(C(C(COP(O)(=O)OP(O)(=O)OCC3(C(C(C(N4C=NC5=C(N)N=C(N=C54)O)(O3)[H])(O)[H])(O)[H])[H])(O2)[H])(O)[H])(O)[H])[H])C(=N)O	MCHALJCQBYODDS-XRXCOLOQSA-N	681.12	[M+H]+	682.127	231.62	C00005
ExtDB000108	C27H38N7O24P3	C=1CC(=CN(C1)C2(C(C(C(COP(O)(=O)OP(O)(=O)OCC3(C(C(C(N4C=NC5=C(N)N=C(N=C54)O)(O3)[H])(OP(O)(O)=O)[H])(O)[H])[H])(O2)[H])(O)[H])(OC6(C(C(C(C(C(=O)O)(O6)[H])(O)[H])(O)[H])(O)[H])[H])[H])[H])C(=N)O	OUVDCANOBYZWAN-BFNSKNISSA-N	937.118	[M+H]+	938.125	259.49	C00005
ExtDB000109	C27H38N7O24P3	C=1CC(=CN(C1)C2(C(C(C(COP(O)(=O)OP(O)(=O)OCC3(C(C(C(N4C=NC5=C(N)N=C(N=C54)O)(O3)[H])(OP(O)(O)=O)[H])(O)[H])[H])(O2)[H])(OC6(C(C(C(C(C(=O)O)(O6)[H])(O)[H])(O)[H])(O)[H])[H])[H])(O)[H])[H])C(=N)O	VESICBLTOFZSOU-RBCYBFFBSA-N	937.118	[M+H]+	938.125	259.93	C00005
ExtDB000110	C27H38N7O24P3	C=1CC(=CN(C1)C2(C(C(C(COP(O)(=O)OP(O)(=O)OCC3(C(C(C(N4C=NC5=C(N)N=C(N=C54)O)(O3)[H])(OP(O)(O)=O)[H])(OC6(C(C(C(C(C(=O)O)(O6)[H])(O)[H])(O)[H])(O)[H])[H])[H])[H])(O2)[H])(O)[H])(O)[H])[H])C(=N)O	NKJMUPWRSXTFPH-PQCQDJTFSA-N	937.118	[M+H]+	938.125	259.93	C00005
ExtDB000111	C27H38N7O24P3	C=1CC(=CN(C1)C2(C(C(C(COP(O)(=O)OP(O)(=O)OCC3(C(C(C(N4C=NC5=C(NC6(C(C(C(C(C(=O)O)(O6)[H])(O)[H])(O)[H])(O)[H])[H])N=C(N=C54)O)(O3)[H])(OP(O)(O)=O)[H])(O)[H])[H])(O2)[H])(O)[H])(O)[H])[H])C(=N)O	XUHZQZNLXXZLFT-CDQWVHBOSA-N	937.118	[M+H]+	938.125	257.61	C00005
ExtDB000112	C21H30N7O21P3S	C=1CC(=CN(C1)C2(C(C(C(COP(O)(=O)OP(O)(=O)OCC3(C(C(C(N4C=NC5=C(N)N=C(N=C54)O)(O3)[H])(OP(O)(O)=O)[H])(O)[H])[H])(O2)[H])(O)[H])(OS(O)(=O)=O)[H])[H])C(=N)O	YRDRVCYPOAPLLW-NAJQWHGHSA-N	841.043	[M+H]+	842.05	244.95	C00005
ExtDB000113	C21H30N7O21P3S	C=1CC(=CN(C1)C2(C(C(C(COP(O)(=O)OP(O)(=O)OCC3(C(C(C(N4C=NC5=C(N)N=C(N=C54)O)(O3)[H])(OP(O)(O)=O)[H])(O)[H])[H])(O2)[H])(OS(O)(=O)=O)[H])(O)[H])[H])C(=N)O	TWKXBJXYCBBUGZ-NAJQWHGHSA-N	841.043	[M+H]+	842.05	244.95	C00005
ExtDB000114	C21H30N7O21P3S	C=1CC(=CN(C1)C2(C(C(C(COP(O)(=O)OP(O)(=O)OCC3(C(C(C(N4C=NC5=C(N)N=C(N=C54)O)(O3)[H])(OP(O)(O)=O)[H])(OS(O)(=O)=O)[H])[H])(O2)[H])(O)[H])(O)[H])[H])C(=N)O	RUSRTZWFJFWIIX-NAJQWHGHSA-N	841.043	[M+H]+	842.05	244.95	C00005
ExtDB000115	C27H37N7O20P2	C=1CC(=CN(C1)C2(C(C(C(COP(O)(=O)OP(O)(=O)OCC3(C(C(C(N4C=NC5=C(N)N=CN=C54)(O3)[H])(O)[H])(O)[H])[H])(O2)[H])(O)[H])(OC6(C(C(C(C(C(=O)O)(O6)[H])(O)[H])(O)[H])(O)[H])[H])[H])[H])C(=N)O	VCNXNZYXZJRJJQ-SYSCPDLZSA-N	841.157	[M+H]+	842.164	252.92	C00005
ExtDB000116	C27H37N7O20P2	C=1CC(=CN(C1)C2(C(C(C(COP(O)(=O)OP(O)(=O)OCC3(C(C(C(N4C=NC5=C(N)N=CN=C54)(O3)[H])(O)[H])(O)[H])[H])(O2)[H])(OC6(C(C(C(C(C(=O)O)(O6)[H])(O)[H])(O)[H])(O)[H])[H])[H])(O)[H])[H])C(=N)O	HZTLLRHJUCZEDW-MSSDJCKNSA-N	841.157	[M+H]+	842.164	253.28	C00005
ExtDB000117	C27H37N7O20P2	C=1CC(=CN(C1)C2(C(C(C(COP(O)(=O)OP(O)(=O)OCC3(C(C(C(N4C=NC5=C(N)N=CN=C54)(O3)[H])(O)[H])(OC6(C(C(C(C(C(=O)O)(O6)[H])(O)[H])(O)[H])(O)[H])[H])[H])[H])(O2)[H])(O)[H])(O)[H])[H])C(=N)O	OGMIGEJWPDOMIK-QJFMNJALSA-N	841.157	[M+H]+	842.164	253.28	C00005
ExtDB000118	C27H37N7O20P2	C=1CC(=CN(C1)C2(C(C(C(COP(O)(=O)OP(O)(=O)OCC3(C(C(C(N4C=NC5=C(N)N=CN=C54)(O3)[H])(OC6(C(C(C(C(C(=O)O)(O6)[H])(O)[H])(O)[H])(O)[H])[H])[H])(O)[H])[H])(O2)[H])(O)[H])(O)[H])[H])C(=N)O	ZHYDSVJBYYMOKH-MBEAEMAGSA-N	841.157	[M+H]+	842.164	252.92	C00005
ExtDB000119	C27H37N7O20P2	C=1CC(=CN(C1)C2(C(C(C(COP(O)(=O)OP(O)(=O)OCC3(C(C(C(N4C=NC5=C(N=CN=C54)NC6(C(C(C(C(C(=O)O)(O6)[H])(O)[H])(O)[H])(O)[H])[H])(O3)[H])(O)[H])(O)[H])[H])(O2)[H])(O)[H])(O)[H])[H])C(=N)O	VPEQLNQUDOIKMY-DIHGTPSFSA-N	841.157	[M+H]+	842.164	251.15	C00005
ExtDB000120	C21H29N7O17P2S	C=1CC(=CN(C1)C2(C(C(C(COP(O)(=O)OP(O)(=O)OCC3(C(C(C(N4C=NC5=C(N)N=CN=C54)(O3)[H])(O)[H])(O)[H])[H])(O2)[H])(O)[H])(OS(O)(=O)=O)[H])[H])C(=N)O	RPIGNNHLSIPPCX-JNUHEDRPSA-N	745.082	[M+H]+	746.089	237.26	C00005
ExtDB000121	C21H29N7O17P2S	C=1CC(=CN(C1)C2(C(C(C(COP(O)(=O)OP(O)(=O)OCC3(C(C(C(N4C=NC5=C(N)N=CN=C54)(O3)[H])(O)[H])(O)[H])[H])(O2)[H])(OS(O)(=O)=O)[H])(O)[H])[H])C(=N)O	VPCVHNMGRMQRQN-ZSUVHDENSA-N	745.082	[M+H]+	746.089	237.26	C00005
ExtDB000122	C21H29N7O17P2S	C=1CC(=CN(C1)C2(C(C(C(COP(O)(=O)OP(O)(=O)OCC3(C(C(C(N4C=NC5=C(N)N=CN=C54)(O3)[H])(O)[H])(OS(O)(=O)=O)[H])[H])(O2)[H])(O)[H])(O)[H])[H])C(=N)O	QWXLWBUIFQQDDH-JNUHEDRPSA-N	745.082	[M+H]+	746.089	237.26	C00005
ExtDB000123	C21H29N7O17P2S	C=1CC(=CN(C1)C2(C(C(C(COP(O)(=O)OP(O)(=O)OCC3(C(C(C(N4C=NC5=C(N)N=CN=C54)(O3)[H])(OS(O)(=O)=O)[H])(O)[H])[H])(O2)[H])(O)[H])(O)[H])[H])C(=N)O	MTZBMPCTMJBQLY-FUXVTKQXSA-N	745.082	[M+H]+	746.089	237.26	C00005
ExtDB000125	C27H38N7O26P3S	C=1CC(=CN(C1)C2(C(C(C(COP(O)(=O)OP(O)(=O)OCC3(C(C(C(N4C=NC5=C(N)N=CN=C54)(O3)[H])(OP(O)(O)=O)[H])(O)[H])[H])(O2)[H])(OC6(C(C(C(C(C(=O)O)(O6)[H])(O)[H])(O)[H])(O)[H])[H])[H])(OS(O)(=O)=O)[H])[H])C(=N)O	OHXJJWMDHKIRDX-ZXDBTIKRSA-N	1001.08	[M+H]+	1002.09	264.13	C00005
ExtDB000126	C27H38N7O26P3S	C=1CC(=CN(C1)C2(C(C(C(COP(O)(=O)OP(O)(=O)OCC3(C(C(C(N4C=NC5=C(N)N=CN=C54)(O3)[H])(OP(O)(O)=O)[H])(OC6(C(C(C(C(C(=O)O)(O6)[H])(O)[H])(O)[H])(O)[H])[H])[H])[H])(O2)[H])(O)[H])(OS(O)(=O)=O)[H])[H])C(=N)O	IMZKYKXQWIDPGD-ZXDBTIKRSA-N	1001.08	[M+H]+	1002.09	264.13	C00005
ExtDB000127	C27H38N7O26P3S	C=1CC(=CN(C1)C2(C(C(C(COP(O)(=O)OP(O)(=O)OCC3(C(C(C(N4C=NC5=C(N=CN=C54)NC6(C(C(C(C(C(=O)O)(O6)[H])(O)[H])(O)[H])(O)[H])[H])(O3)[H])(OP(O)(O)=O)[H])(O)[H])[H])(O2)[H])(O)[H])(OS(O)(=O)=O)[H])[H])C(=N)O	AFMFEGXXXMBKDY-ACNXKANNSA-N	1001.08	[M+H]+	1002.09	261.53	C00005
ExtDB000128	C21H30N7O23P3S2	C=1CC(=CN(C1)C2(C(C(C(COP(O)(=O)OP(O)(=O)OCC3(C(C(C(N4C=NC5=C(N)N=CN=C54)(O3)[H])(OP(O)(O)=O)[H])(O)[H])[H])(O2)[H])(OS(O)(=O)=O)[H])(OS(O)(=O)=O)[H])[H])C(=N)O	IKUWFASZEZBPIC-NNYOXOHSSA-N	905.005	[M+H]+	906.012	249.68	C00005
ExtDB000129	C21H30N7O23P3S2	C=1CC(=CN(C1)C2(C(C(C(COP(O)(=O)OP(O)(=O)OCC3(C(C(C(N4C=NC5=C(N)N=CN=C54)(O3)[H])(OP(O)(O)=O)[H])(OS(O)(=O)=O)[H])[H])(O2)[H])(O)[H])(OS(O)(=O)=O)[H])[H])C(=N)O	OURRHVRZTMXLNA-NNYOXOHSSA-N	905.005	[M+H]+	906.012	249.68	C00005
ExtDB000130	C27H38N7O26P3S	C=1CC(=CN(C1)C2(C(C(C(COP(O)(=O)OP(O)(=O)OCC3(C(C(C(N4C=NC5=C(N)N=CN=C54)(O3)[H])(OP(O)(O)=O)[H])(O)[H])[H])(O2)[H])(OS(O)(=O)=O)[H])(OC6(C(C(C(C(C(=O)O)(O6)[H])(O)[H])(O)[H])(O)[H])[H])[H])[H])C(=N)O	KNKJXHLLLOGTNJ-ZXDBTIKRSA-N	1001.08	[M+H]+	1002.09	263.66	C00005
ExtDB000131	C27H38N7O26P3S	C=1CC(=CN(C1)C2(C(C(C(COP(O)(=O)OP(O)(=O)OCC3(C(C(C(N4C=NC5=C(N)N=CN=C54)(O3)[H])(OP(O)(O)=O)[H])(OC6(C(C(C(C(C(=O)O)(O6)[H])(O)[H])(O)[H])(O)[H])[H])[H])[H])(O2)[H])(OS(O)(=O)=O)[H])(O)[H])[H])C(=N)O	KNYSGLWCJDAPRT-JHHITGSXSA-N	1001.08	[M+H]+	1002.09	264.13	C00005
ExtDB000132	C27H38N7O26P3S	C=1CC(=CN(C1)C2(C(C(C(COP(O)(=O)OP(O)(=O)OCC3(C(C(C(N4C=NC5=C(N=CN=C54)NC6(C(C(C(C(C(=O)O)(O6)[H])(O)[H])(O)[H])(O)[H])[H])(O3)[H])(OP(O)(O)=O)[H])(O)[H])[H])(O2)[H])(OS(O)(=O)=O)[H])(O)[H])[H])C(=N)O	IMFMRIYPNUQBNG-KOZSYVJHSA-N	1001.08	[M+H]+	1002.09	261.53	C00005
ExtDB000133	C21H30N7O23P3S2	C=1CC(=CN(C1)C2(C(C(C(COP(O)(=O)OP(O)(=O)OCC3(C(C(C(N4C=NC5=C(N)N=CN=C54)(O3)[H])(OP(O)(O)=O)[H])(OS(O)(=O)=O)[H])[H])(O2)[H])(OS(O)(=O)=O)[H])(O)[H])[H])C(=N)O	DRQPHNATBUIOMY-NNYOXOHSSA-N	905.005	[M+H]+	906.012	249.68	C00005
ExtDB000134	C27H38N7O26P3S	C=1CC(=CN(C1)C2(C(C(C(COP(O)(=O)OP(O)(=O)OCC3(C(C(C(N4C=NC5=C(N)N=CN=C54)(O3)[H])(OP(O)(O)=O)[H])(OS(O)(=O)=O)[H])[H])(O2)[H])(O)[H])(OC6(C(C(C(C(C(=O)O)(O6)[H])(O)[H])(O)[H])(O)[H])[H])[H])[H])C(=N)O	GRBXMNHPXFTFKR-ZXDBTIKRSA-N	1001.08	[M+H]+	1002.09	263.66	C00005
ExtDB000135	C27H38N7O26P3S	C=1CC(=CN(C1)C2(C(C(C(COP(O)(=O)OP(O)(=O)OCC3(C(C(C(N4C=NC5=C(N)N=CN=C54)(O3)[H])(OP(O)(O)=O)[H])(OS(O)(=O)=O)[H])[H])(O2)[H])(OC6(C(C(C(C(C(=O)O)(O6)[H])(O)[H])(O)[H])(O)[H])[H])[H])(O)[H])[H])C(=N)O	CMXHRBBYDQIKRY-JHHITGSXSA-N	1001.08	[M+H]+	1002.09	264.13	C00005
ExtDB000136	C27H38N7O26P3S	C=1CC(=CN(C1)C2(C(C(C(COP(O)(=O)OP(O)(=O)OCC3(C(C(C(N4C=NC5=C(N=CN=C54)NC6(C(C(C(C(C(=O)O)(O6)[H])(O)[H])(O)[H])(O)[H])[H])(O3)[H])(OP(O)(O)=O)[H])(OS(O)(=O)=O)[H])[H])(O2)[H])(O)[H])(O)[H])[H])C(=N)O	GDHPLKZGQSJEIP-MOVFWMCPSA-N	1001.08	[M+H]+	1002.09	261.53	C00005
ExtDB000137	C21H29N7O18P3	C1=CC(=C[N+](=C1)C2(C(C(C(COP(O)(=O)OP(=O)(O)OCC3(C(C(C(N4C=NC5=C(N)N=C(N=C54)O)(O3)[H])(OP(=O)(O)O)[H])(O)[H])[H])(O2)[H])(O)[H])(O)[H])[H])C(=N)O	DSIJSGQVXKCCPH-NAJQWHGHSA-O	760.078	[M+H]+	761.085	238.88	C00006
ExtDB000138	C21H28N7O14P2	C1=CC(=C[N+](=C1)C2(C(C(C(COP(=O)(O)OP(=O)(O)OCC3(C(C(C(N4C=NC5=C(N)N=CN=C54)(O3)[H])(O)[H])(O)[H])[H])(O2)[H])(O)[H])(O)[H])[H])C(=N)O	BAWFJGJZGIEFAR-FUXVTKQXSA-O	664.117	[M+H]+	665.124	230.35	C00006
ExtDB000139	C27H37N7O23P3	C1=CC(=C[N+](=C1)C2(C(C(C(COP(O)(=O)OP(=O)(O)OCC3(C(C(C(N4C=NC5=C(N)N=CN=C54)(O3)[H])(OP(=O)(O)O)[H])(O)[H])[H])(O2)[H])(O)[H])(OC6(C(C(C(C(C(=O)O)(O6)[H])(O)[H])(O)[H])(O)[H])[H])[H])[H])C(=N)O	GBLPNOOYULUHTO-WQMZNLTKSA-O	920.115	[M+H]+	921.123	259.23	C00006
ExtDB000140	C27H37N7O23P3	C1=CC(=C[N+](=C1)C2(C(C(C(COP(=O)(O)OP(O)(=O)OCC3(C(C(C(N4C=NC5=C(N)N=CN=C54)(O3)[H])(OP(=O)(O)O)[H])(O)[H])[H])(O2)[H])(OC6(C(C(C(C(C(=O)O)(O6)[H])(O)[H])(O)[H])(O)[H])[H])[H])(O)[H])[H])C(=N)O	XDAMKMZKATXIJY-XKCKPAHDSA-O	920.115	[M+H]+	921.123	259.55	C00006
ExtDB000141	C27H37N7O23P3	C1=CC(=C[N+](=C1)C2(C(C(C(COP(O)(=O)OP(=O)(O)OCC3(C(C(C(N4C=NC5=C(N)N=CN=C54)(O3)[H])(OP(=O)(O)O)[H])(OC6(C(C(C(C(C(=O)O)(O6)[H])(O)[H])(O)[H])(O)[H])[H])[H])[H])(O2)[H])(O)[H])(O)[H])[H])C(=N)O	FYMHPFWHSPOBRN-HZIWJZMSSA-O	920.115	[M+H]+	921.123	259.55	C00006
ExtDB000142	C27H37N7O23P3	C1=CC(=C[N+](=C1)C2(C(C(C(COP(O)(=O)OP(=O)(O)OCC3(C(C(C(N4C=NC5=C(N=CN=C54)NC6(C(C(C(C(C(=O)O)(O6)[H])(O)[H])(O)[H])(O)[H])[H])(O3)[H])(OP(=O)(O)O)[H])(O)[H])[H])(O2)[H])(O)[H])(O)[H])[H])C(=N)O	LQQZKMAAWXCTKM-ACNXKANNSA-O	920.115	[M+H]+	921.123	257.57	C00006
ExtDB000143	C21H29N7O20P3S	C1=CC(=C[N+](=C1)C2(C(C(C(COP(=O)(O)OP(=O)(O)OCC3(C(C(C(N4C=NC5=C(N)N=CN=C54)(O3)[H])(OP(=O)(O)O)[H])(O)[H])[H])(O2)[H])(O)[H])(OS(O)(=O)=O)[H])[H])C(=N)O	GDCSHIPZZDHONH-NNYOXOHSSA-O	824.04	[M+H]+	825.047	244.09	C00006
ExtDB000144	C21H29N7O20P3S	C1=CC(=C[N+](=C1)C2(C(C(C(COP(=O)(O)OP(=O)(O)OCC3(C(C(C(N4C=NC5=C(N)N=CN=C54)(O3)[H])(OP(=O)(O)O)[H])(O)[H])[H])(O2)[H])(OS(O)(=O)=O)[H])(O)[H])[H])C(=N)O	GRDZRTKCNDILJU-NNYOXOHSSA-O	824.04	[M+H]+	825.047	244.09	C00006
ExtDB000145	C21H29N7O20P3S	C1=CC(=C[N+](=C1)C2(C(C(C(COP(=O)(O)OP(=O)(O)OCC3(C(C(C(N4C=NC5=C(N)N=CN=C54)(O3)[H])(OP(=O)(O)O)[H])(OS(O)(=O)=O)[H])[H])(O2)[H])(O)[H])(O)[H])[H])C(=N)O	PZYOVSTWTUADLU-NNYOXOHSSA-O	824.04	[M+H]+	825.047	244.09	C00006
ExtDB000146	C21H28N7O15P2	C1=CC(=C[N+](=C1)C2(C(C(C(COP(=O)(O)OP(=O)(O)OCC3(C(C(C(N4C=NC5=C(N)N=C(N=C54)O)(O3)[H])(O)[H])(O)[H])[H])(O2)[H])(O)[H])(O)[H])[H])C(=N)O	UWBYCQATZYXDTO-XRXCOLOQSA-O	680.112	[M+H]+	681.119	231.53	C00006
ExtDB000147	C27H37N7O24P3	C1=CC(=C[N+](=C1)C2(C(C(C(COP(O)(=O)OP(=O)(O)OCC3(C(C(C(N4C=NC5=C(N)N=C(N=C54)O)(O3)[H])(OP(=O)(O)O)[H])(O)[H])[H])(O2)[H])(O)[H])(OC6(C(C(C(C(C(=O)O)(O6)[H])(O)[H])(O)[H])(O)[H])[H])[H])[H])C(=N)O	PNTOGHGEESHBFN-BFNSKNISSA-O	936.11	[M+H]+	937.118	259.94	C00006
ExtDB000148	C27H37N7O24P3	C1=CC(=C[N+](=C1)C2(C(C(C(COP(=O)(O)OP(O)(=O)OCC3(C(C(C(N4C=NC5=C(N)N=C(N=C54)O)(O3)[H])(OP(=O)(O)O)[H])(O)[H])[H])(O2)[H])(OC6(C(C(C(C(C(=O)O)(O6)[H])(O)[H])(O)[H])(O)[H])[H])[H])(O)[H])[H])C(=N)O	LUTNBKOMPGBYPB-RBCYBFFBSA-O	936.11	[M+H]+	937.118	260.29	C00006
ExtDB000149	C27H37N7O24P3	C1=CC(=C[N+](=C1)C2(C(C(C(COP(O)(=O)OP(=O)(O)OCC3(C(C(C(N4C=NC5=C(N)N=C(N=C54)O)(O3)[H])(OP(=O)(O)O)[H])(OC6(C(C(C(C(C(=O)O)(O6)[H])(O)[H])(O)[H])(O)[H])[H])[H])[H])(O2)[H])(O)[H])(O)[H])[H])C(=N)O	AXFLAHGUGYHXMH-PQCQDJTFSA-O	936.11	[M+H]+	937.118	260.29	C00006
ExtDB000150	C27H37N7O24P3	C1=CC(=C[N+](=C1)C2(C(C(C(COP(O)(=O)OP(=O)(O)OCC3(C(C(C(N4C=NC5=C(NC6(C(C(C(C(C(=O)O)(O6)[H])(O)[H])(O)[H])(O)[H])[H])N=C(N=C54)O)(O3)[H])(OP(=O)(O)O)[H])(O)[H])[H])(O2)[H])(O)[H])(O)[H])[H])C(=N)O	PAJRSOXTGLGWHX-CDQWVHBOSA-O	936.11	[M+H]+	937.118	258.38	C00006
ExtDB000151	C21H29N7O21P3S	C1=CC(=C[N+](=C1)C2(C(C(C(COP(=O)(O)OP(=O)(O)OCC3(C(C(C(N4C=NC5=C(N)N=C(N=C54)O)(O3)[H])(OP(=O)(O)O)[H])(O)[H])[H])(O2)[H])(O)[H])(OS(O)(=O)=O)[H])[H])C(=N)O	ZDHMEUSATNWFDQ-NAJQWHGHSA-O	840.035	[M+H]+	841.042	244.98	C00006
ExtDB000152	C21H29N7O21P3S	C1=CC(=C[N+](=C1)C2(C(C(C(COP(=O)(O)OP(=O)(O)OCC3(C(C(C(N4C=NC5=C(N)N=C(N=C54)O)(O3)[H])(OP(=O)(O)O)[H])(O)[H])[H])(O2)[H])(OS(O)(=O)=O)[H])(O)[H])[H])C(=N)O	QUXBOVZYQHHWHG-NAJQWHGHSA-O	840.035	[M+H]+	841.042	244.98	C00006
ExtDB000153	C21H29N7O21P3S	C1=CC(=C[N+](=C1)C2(C(C(C(COP(=O)(O)OP(=O)(O)OCC3(C(C(C(N4C=NC5=C(N)N=C(N=C54)O)(O3)[H])(OP(=O)(O)O)[H])(OS(O)(=O)=O)[H])[H])(O2)[H])(O)[H])(O)[H])[H])C(=N)O	SAVLLGYIELKLSC-NAJQWHGHSA-O	840.035	[M+H]+	841.042	244.98	C00006
ExtDB000154	C27H36N7O20P2	C1=CC(=C[N+](=C1)C2(C(C(C(COP(=O)(O)OP(=O)(O)OCC3(C(C(C(N4C=NC5=C(N)N=CN=C54)(O3)[H])(O)[H])(O)[H])[H])(O2)[H])(O)[H])(OC6(C(C(C(C(C(=O)O)(O6)[H])(O)[H])(O)[H])(O)[H])[H])[H])[H])C(=N)O	UKRNONSLURBMER-SYSCPDLZSA-O	840.149	[M+H]+	841.156	253.43	C00006
ExtDB000155	C27H36N7O20P2	C1=CC(=C[N+](=C1)C2(C(C(C(COP(=O)(O)OP(=O)(O)OCC3(C(C(C(N4C=NC5=C(N)N=CN=C54)(O3)[H])(O)[H])(O)[H])[H])(O2)[H])(OC6(C(C(C(C(C(=O)O)(O6)[H])(O)[H])(O)[H])(O)[H])[H])[H])(O)[H])[H])C(=N)O	YOFLUMRPIQDVDZ-MSSDJCKNSA-O	840.149	[M+H]+	841.156	253.69	C00006
ExtDB000156	C27H36N7O20P2	C1=CC(=C[N+](=C1)C2(C(C(C(COP(=O)(O)OP(=O)(O)OCC3(C(C(C(N4C=NC5=C(N)N=CN=C54)(O3)[H])(O)[H])(OC6(C(C(C(C(C(=O)O)(O6)[H])(O)[H])(O)[H])(O)[H])[H])[H])[H])(O2)[H])(O)[H])(O)[H])[H])C(=N)O	PDNKTIUXTBCDKY-QJFMNJALSA-O	840.149	[M+H]+	841.156	253.69	C00006
ExtDB000157	C27H36N7O20P2	C1=CC(=C[N+](=C1)C2(C(C(C(COP(=O)(O)OP(=O)(O)OCC3(C(C(C(N4C=NC5=C(N)N=CN=C54)(O3)[H])(OC6(C(C(C(C(C(=O)O)(O6)[H])(O)[H])(O)[H])(O)[H])[H])[H])(O)[H])[H])(O2)[H])(O)[H])(O)[H])[H])C(=N)O	LYBTZUOCWRVCBA-MBEAEMAGSA-O	840.149	[M+H]+	841.156	253.43	C00006
ExtDB000158	C27H36N7O20P2	C1=CC(=C[N+](=C1)C2(C(C(C(COP(=O)(O)OP(=O)(O)OCC3(C(C(C(N4C=NC5=C(N=CN=C54)NC6(C(C(C(C(C(=O)O)(O6)[H])(O)[H])(O)[H])(O)[H])[H])(O3)[H])(O)[H])(O)[H])[H])(O2)[H])(O)[H])(O)[H])[H])C(=N)O	FMJVGSAYIXCTRD-DIHGTPSFSA-O	840.149	[M+H]+	841.156	251.99	C00006
ExtDB000159	C21H28N7O17P2S	C1=CC(=C[N+](=C1)C2(C(C(C(COP(O)(=O)OP(=O)(O)OCC3(C(C(C(N4C=NC5=C(N)N=CN=C54)(O3)[H])(O)[H])(O)[H])[H])(O2)[H])(O)[H])(OS(O)(=O)=O)[H])[H])C(=N)O	RMMISNXESVAFSS-JNUHEDRPSA-O	744.074	[M+H]+	745.081	237.27	C00006
ExtDB000160	C21H28N7O17P2S	C1=CC(=C[N+](=C1)C2(C(C(C(COP(O)(=O)OP(=O)(O)OCC3(C(C(C(N4C=NC5=C(N)N=CN=C54)(O3)[H])(O)[H])(O)[H])[H])(O2)[H])(OS(O)(=O)=O)[H])(O)[H])[H])C(=N)O	SNVLWDAIPBPCMN-ZSUVHDENSA-O	744.074	[M+H]+	745.081	237.27	C00006
ExtDB000161	C21H28N7O17P2S	C1=CC(=C[N+](=C1)C2(C(C(C(COP(=O)(O)OP(O)(=O)OCC3(C(C(C(N4C=NC5=C(N)N=CN=C54)(O3)[H])(O)[H])(OS(O)(=O)=O)[H])[H])(O2)[H])(O)[H])(O)[H])[H])C(=N)O	QLXUPBBVUDZMDH-JNUHEDRPSA-O	744.074	[M+H]+	745.081	237.27	C00006
ExtDB000162	C21H28N7O17P2S	C1=CC(=C[N+](=C1)C2(C(C(C(COP(=O)(O)OP(O)(=O)OCC3(C(C(C(N4C=NC5=C(N)N=CN=C54)(O3)[H])(OS(O)(=O)=O)[H])(O)[H])[H])(O2)[H])(O)[H])(O)[H])[H])C(=N)O	DEAUPUOYMZNWAK-FUXVTKQXSA-O	744.074	[M+H]+	745.081	237.27	C00006
ExtDB000164	C27H37N7O26P3S	C1=CC(=C[N+](=C1)C2(C(C(C(COP(=O)(O)OP(=O)(O)OCC3(C(C(C(N4C=NC5=C(N)N=CN=C54)(O3)[H])(OP(=O)(O)O)[H])(O)[H])[H])(O2)[H])(OC6(C(C(C(C(C(=O)O)(O6)[H])(O)[H])(O)[H])(O)[H])[H])[H])(OS(O)(=O)=O)[H])[H])C(=N)O	WNEPCWTXNSQGKA-ZXDBTIKRSA-O	1000.07	[M+H]+	1001.08	264.4	C00006
ExtDB000165	C27H37N7O26P3S	C1=CC(=C[N+](=C1)C2(C(C(C(COP(=O)(O)OP(=O)(O)OCC3(C(C(C(N4C=NC5=C(N)N=CN=C54)(O3)[H])(OP(=O)(O)O)[H])(OC6(C(C(C(C(C(=O)O)(O6)[H])(O)[H])(O)[H])(O)[H])[H])[H])[H])(O2)[H])(O)[H])(OS(O)(=O)=O)[H])[H])C(=N)O	VGQOBCDKBGFPME-ZXDBTIKRSA-O	1000.07	[M+H]+	1001.08	264.4	C00006
ExtDB000166	C27H37N7O26P3S	C1=CC(=C[N+](=C1)C2(C(C(C(COP(=O)(O)OP(=O)(O)OCC3(C(C(C(N4C=NC5=C(N=CN=C54)NC6(C(C(C(C(C(=O)O)(O6)[H])(O)[H])(O)[H])(O)[H])[H])(O3)[H])(OP(=O)(O)O)[H])(O)[H])[H])(O2)[H])(O)[H])(OS(O)(=O)=O)[H])[H])C(=N)O	CVYFCKVCMXTLSR-ACNXKANNSA-O	1000.07	[M+H]+	1001.08	262.21	C00006
ExtDB000167	C21H29N7O23P3S2	C1=CC(=C[N+](=C1)C2(C(C(C(COP(O)(=O)OP(=O)(O)OCC3(C(C(C(N4C=NC5=C(N)N=CN=C54)(O3)[H])(OP(=O)(O)O)[H])(O)[H])[H])(O2)[H])(OS(=O)(O)=O)[H])(OS(O)(=O)=O)[H])[H])C(=N)O	OORSLIZBQXTROL-NNYOXOHSSA-O	903.997	[M+H]+	905.004	249.76	C00006
ExtDB000168	C21H29N7O23P3S2	C1=CC(=C[N+](=C1)C2(C(C(C(COP(=O)(O)OP(O)(=O)OCC3(C(C(C(N4C=NC5=C(N)N=CN=C54)(O3)[H])(OP(=O)(O)O)[H])(OS(=O)(O)=O)[H])[H])(O2)[H])(O)[H])(OS(O)(=O)=O)[H])[H])C(=N)O	ZBDCXFGCBMGSBS-NNYOXOHSSA-O	903.997	[M+H]+	905.004	249.76	C00006
ExtDB000169	C27H37N7O26P3S	C1=CC(=C[N+](=C1)C2(C(C(C(COP(=O)(O)OP(=O)(O)OCC3(C(C(C(N4C=NC5=C(N)N=CN=C54)(O3)[H])(OP(=O)(O)O)[H])(O)[H])[H])(O2)[H])(OS(O)(=O)=O)[H])(OC6(C(C(C(C(C(=O)O)(O6)[H])(O)[H])(O)[H])(O)[H])[H])[H])[H])C(=N)O	GYBUTSGFPZHSPS-ZXDBTIKRSA-O	1000.07	[M+H]+	1001.08	264.03	C00006
ExtDB000170	C27H37N7O26P3S	C1=CC(=C[N+](=C1)C2(C(C(C(COP(=O)(O)OP(=O)(O)OCC3(C(C(C(N4C=NC5=C(N)N=CN=C54)(O3)[H])(OP(=O)(O)O)[H])(OC6(C(C(C(C(C(=O)O)(O6)[H])(O)[H])(O)[H])(O)[H])[H])[H])[H])(O2)[H])(OS(O)(=O)=O)[H])(O)[H])[H])C(=N)O	WOPJEKBFQMJUJB-JHHITGSXSA-O	1000.07	[M+H]+	1001.08	264.4	C00006
ExtDB000171	C27H37N7O26P3S	C1=CC(=C[N+](=C1)C2(C(C(C(COP(=O)(O)OP(=O)(O)OCC3(C(C(C(N4C=NC5=C(N=CN=C54)NC6(C(C(C(C(C(=O)O)(O6)[H])(O)[H])(O)[H])(O)[H])[H])(O3)[H])(OP(=O)(O)O)[H])(O)[H])[H])(O2)[H])(OS(O)(=O)=O)[H])(O)[H])[H])C(=N)O	WMVOEOOFOOVMKP-KOZSYVJHSA-O	1000.07	[M+H]+	1001.08	262.21	C00006
ExtDB000172	C21H29N7O23P3S2	C1=CC(=C[N+](=C1)C2(C(C(C(COP(=O)(O)OP(O)(=O)OCC3(C(C(C(N4C=NC5=C(N)N=CN=C54)(O3)[H])(OP(=O)(O)O)[H])(OS(O)(=O)=O)[H])[H])(O2)[H])(OS(=O)(O)=O)[H])(O)[H])[H])C(=N)O	KZCXNAYYCDCUCV-NNYOXOHSSA-O	903.997	[M+H]+	905.004	249.76	C00006
ExtDB000173	C27H37N7O26P3S	C1=CC(=C[N+](=C1)C2(C(C(C(COP(=O)(O)OP(=O)(O)OCC3(C(C(C(N4C=NC5=C(N)N=CN=C54)(O3)[H])(OP(=O)(O)O)[H])(OS(O)(=O)=O)[H])[H])(O2)[H])(O)[H])(OC6(C(C(C(C(C(=O)O)(O6)[H])(O)[H])(O)[H])(O)[H])[H])[H])[H])C(=N)O	OYLNMHJIASJBCL-ZXDBTIKRSA-O	1000.07	[M+H]+	1001.08	264.03	C00006
ExtDB000174	C27H37N7O26P3S	C1=CC(=C[N+](=C1)C2(C(C(C(COP(=O)(O)OP(=O)(O)OCC3(C(C(C(N4C=NC5=C(N)N=CN=C54)(O3)[H])(OP(=O)(O)O)[H])(OS(O)(=O)=O)[H])[H])(O2)[H])(OC6(C(C(C(C(C(=O)O)(O6)[H])(O)[H])(O)[H])(O)[H])[H])[H])(O)[H])[H])C(=N)O	FCYOHLQFTMWPHP-JHHITGSXSA-O	1000.07	[M+H]+	1001.08	264.4	C00006
ExtDB000175	C27H37N7O26P3S	C1=CC(=C[N+](=C1)C2(C(C(C(COP(=O)(O)OP(=O)(O)OCC3(C(C(C(N4C=NC5=C(N=CN=C54)NC6(C(C(C(C(C(=O)O)(O6)[H])(O)[H])(O)[H])(O)[H])[H])(O3)[H])(OP(=O)(O)O)[H])(OS(O)(=O)=O)[H])[H])(O2)[H])(O)[H])(O)[H])[H])C(=N)O	DHQRLSWLCHZWOI-MOVFWMCPSA-O	1000.07	[M+H]+	1001.08	262.21	C00006
ExtDB000176	C10H15N5O11P2	C(C1(C(C(C(N2C=NC3=C(N)N=C(N=C32)O)(O1)[H])(O)[H])(O)[H])[H])OP(O)(=O)OP(O)(O)=O	AATRNUWTQYXBNY-UUOKFMHZSA-N	443.024	[M+H]+	444.032	190.16	C00008
ExtDB000177	C16H23N5O16P2	C(C1(C(C(C(N2C=NC3=C(N)N=CN=C32)(O1)[H])(OC4(C(C(C(C(C(=O)O)(O4)[H])(O)[H])(O)[H])(O)[H])[H])[H])(O)[H])[H])OP(O)(=O)OP(O)(O)=O	OWNGMLHLSSMNCH-HACPNWLVSA-N	603.062	[M+H]+	604.069	218.07	C00008
ExtDB000178	C16H23N5O16P2	C(C1(C(C(C(N2C=NC3=C(N)N=CN=C32)(O1)[H])(O)[H])(OC4(C(C(C(C(C(=O)O)(O4)[H])(O)[H])(O)[H])(O)[H])[H])[H])[H])OP(O)(=O)OP(O)(O)=O	VHSSQHLKTYCOKQ-OBZILHKKSA-N	603.062	[M+H]+	604.069	218.23	C00008
ExtDB000179	C16H23N5O16P2	C(C1(C(C(C(N2C=NC3=C(N=CN=C32)NC4(C(C(C(C(C(=O)O)(O4)[H])(O)[H])(O)[H])(O)[H])[H])(O1)[H])(O)[H])(O)[H])[H])OP(O)(=O)OP(O)(O)=O	FPJCOGCQWSZRFO-PBIXJLFYSA-N	603.062	[M+H]+	604.069	217.26	C00008
ExtDB000180	C10H15N5O13P2S	C(C1(C(C(C(N2C=NC3=C(N)N=CN=C32)(O1)[H])(OS(O)(=O)=O)[H])(O)[H])[H])OP(O)(=O)OP(O)(O)=O	PULKMPVCZZJQCE-KQYNXXCUSA-N	506.986	[M+H]+	507.994	198.92	C00008
ExtDB000181	C10H15N5O13P2S	C(C1(C(C(C(N2C=NC3=C(N)N=CN=C32)(O1)[H])(O)[H])(OS(O)(=O)=O)[H])[H])OP(O)(=O)OP(O)(O)=O	LDHGLLGVSMGYOX-KQYNXXCUSA-N	506.986	[M+H]+	507.994	198.92	C00008
ExtDB000182	C16H23N5O17P2	C(C1(C(C(C(N2C=NC3=C(N)N=C(N=C32)O)(O1)[H])(OC4(C(C(C(C(C(=O)O)(O4)[H])(O)[H])(O)[H])(O)[H])[H])[H])(O)[H])[H])OP(O)(=O)OP(O)(O)=O	DZSPRUPRVQRIAE-CBKOQXAOSA-N	619.056	[M+H]+	620.064	219.72	C00008
ExtDB000183	C16H23N5O17P2	C(C1(C(C(C(N2C=NC3=C(N)N=C(N=C32)O)(O1)[H])(O)[H])(OC4(C(C(C(C(C(=O)O)(O4)[H])(O)[H])(O)[H])(O)[H])[H])[H])[H])OP(O)(=O)OP(O)(O)=O	RSVKKTGCBKUKSG-IACXHSGQSA-N	619.056	[M+H]+	620.064	219.91	C00008
ExtDB000184	C16H23N5O17P2	C(C1(C(C(C(N2C=NC3=C(NC4(C(C(C(C(C(=O)O)(O4)[H])(O)[H])(O)[H])(O)[H])[H])N=C(N=C32)O)(O1)[H])(O)[H])(O)[H])[H])OP(O)(=O)OP(O)(O)=O	BPXAPXJSALPLGZ-WKSPPBMSSA-N	619.056	[M+H]+	620.064	218.86	C00008
ExtDB000185	C10H15N5O14P2S	C(C1(C(C(C(N2C=NC3=C(N)N=C(N=C32)O)(O1)[H])(OS(O)(=O)=O)[H])(O)[H])[H])OP(O)(=O)OP(O)(O)=O	IXECQLVEHAEDDV-UUOKFMHZSA-N	522.981	[M+H]+	523.988	200.97	C00008
ExtDB000186	C10H15N5O14P2S	C(C1(C(C(C(N2C=NC3=C(N)N=C(N=C32)O)(O1)[H])(O)[H])(OS(O)(=O)=O)[H])[H])OP(O)(=O)OP(O)(O)=O	LTQSNWZBPRWVOJ-UUOKFMHZSA-N	522.981	[M+H]+	523.988	200.97	C00008
ExtDB000188	C16H23N5O19P2S	C(C1(C(C(C(N2C=NC3=C(N)N=CN=C32)(O1)[H])(OS(O)(=O)=O)[H])(OC4(C(C(C(C(C(=O)O)(O4)[H])(O)[H])(O)[H])(O)[H])[H])[H])[H])OP(O)(=O)OP(O)(O)=O	UWZUMJHDCWHHPU-IAGZDHQZSA-N	683.018	[M+H]+	684.026	226.76	C00008
ExtDB000189	C16H23N5O19P2S	C(C1(C(C(C(N2C=NC3=C(N=CN=C32)NC4(C(C(C(C(C(=O)O)(O4)[H])(O)[H])(O)[H])(O)[H])[H])(O1)[H])(OS(O)(=O)=O)[H])(O)[H])[H])OP(O)(=O)OP(O)(O)=O	YVTBPHVAZSSMJO-PBIXJLFYSA-N	683.018	[M+H]+	684.026	225.34	C00008
ExtDB000190	C10H15N5O16P2S2	C(C1(C(C(C(N2C=NC3=C(N)N=CN=C32)(O1)[H])(OS(O)(=O)=O)[H])(OS(O)(=O)=O)[H])[H])OP(O)(=O)OP(O)(O)=O	SZRZZLAPPDEOBO-KQYNXXCUSA-N	586.943	[M+H]+	587.95	208.9	C00008
ExtDB000191	C16H23N5O19P2S	C(C1(C(C(C(N2C=NC3=C(N)N=CN=C32)(O1)[H])(OC4(C(C(C(C(C(=O)O)(O4)[H])(O)[H])(O)[H])(O)[H])[H])[H])(OS(O)(=O)=O)[H])[H])OP(O)(=O)OP(O)(O)=O	UELUHHALBIRURS-IAGZDHQZSA-N	683.018	[M+H]+	684.026	226.52	C00008
ExtDB000192	C16H23N5O19P2S	C(C1(C(C(C(N2C=NC3=C(N=CN=C32)NC4(C(C(C(C(C(=O)O)(O4)[H])(O)[H])(O)[H])(O)[H])[H])(O1)[H])(O)[H])(OS(O)(=O)=O)[H])[H])OP(O)(=O)OP(O)(O)=O	BQWZOIGSCDRUMK-GGIKJSBMSA-N	683.018	[M+H]+	684.026	225.34	C00008
ExtDB000193	C21H36N7O17P3S	CC(C)(COP(O)(=O)OP(O)(=O)OCC1(C(C(C(N2C=NC3=C(N)N=C(N=C32)O)(O1)[H])(O)[H])(OP(O)(O)=O)[H])[H])C(C(=NCCC(=NCCS)O)O)(O)[H]	UFEJPOAVRDGCRS-BUQKYKDUSA-N	783.11	[M+H]+	784.117	243.63	C00010;C00024;C00083;C00091;C00100;C00136;C00154;C00332;C00356;C00412;C00510;C00527;C00531;C00566;C00582;C00630;C00683;C00827;C00888;C00904;C01011;C01033;C01063;C01144;C01213;C01794;C01832;C01894;C01942;C01944;C02041;C02050;C02060;C02232;C02249;C02331;C02335;C02557;C02577;C02593;C02801;C02939;C02944;C03035;C03058;C03160;C03237;C03344;C03357;C03466
ExtDB000194	C21H35N7O13P2S	CC(C)(COP(O)(=O)OP(O)(=O)OCC1(C(C(C(N2C=NC3=C(N)N=CN=C32)(O1)[H])(O)[H])(O)[H])[H])C(C(=NCCC(=NCCS)O)O)(O)[H]	KDTSHFARGAKYJN-CODGFORBSA-N	687.149	[M+H]+	688.156	233.65	C00010;C00024;C00083;C00091;C00100;C00136;C00154;C00332;C00356;C00412;C00510;C00527;C00531;C00566;C00582;C00630;C00683;C00827;C00888;C00904;C01011;C01033;C01063;C01144;C01213;C01794;C01832;C01894;C01942;C01944;C02041;C02050;C02060;C02232;C02249;C02331;C02335;C02557;C02577;C02593;C02801;C02939;C02944;C03035;C03058;C03160;C03237;C03344;C03357;C03466
ExtDB000195	C21H35N7O14P2S	CC(C)(COP(O)(=O)OP(O)(=O)OCC1(C(C(C(N2C=NC3=C(N)N=C(N=C32)O)(O1)[H])(O)[H])(O)[H])[H])C(C(=NCCC(=NCCS)O)O)(O)[H]	ZMFVFTRQSNDRCG-DXTUXYALSA-N	703.144	[M+H]+	704.151	235	C00010
ExtDB000196	C31H50N10O19P2S2	CC(C)(COP(O)(=O)OP(O)(=O)OCC1(C(C(C(N2C=NC3=C(N)N=CN=C32)(O1)[H])(O)[H])(O)[H])[H])C(C(=NCCC(=NCCSSCC(C(=NCC(=O)O)O)(N=C(CCC(C(=O)O)(N)[H])O)[H])O)O)(O)[H]	SIGOFWMLBZTMPI-RDPRLOSWSA-N	992.217	[M+H]+	993.224	278.15	C00010
ExtDB000199	C27H33N9O16P2	CC1=CC2=C(C=C1C)N(CC(C(C(COP(O)(=O)OP(O)(=O)OCC3(C(C(C(N4C=NC5=C(N)N=C(N=C54)O)(O3)[H])(O)[H])(O)[H])[H])(O)[H])(O)[H])(O)[H])C=6C(C(=NC(N6)=O)O)=N2	FZNPYPRLJVEBJH-FFEKMDIOSA-N	801.152	[M+H]+	802.159	250.94	C00016
ExtDB000200	C33H41N9O21P2	CC1=CC2=C(C=C1C)N(CC(C(C(COP(O)(=O)OP(O)(=O)OCC3(C(C(C(N4C=NC5=C(N)N=CN=C54)(O3)[H])(O)[H])(O)[H])[H])(O)[H])(O)[H])(OC6(C(C(C(C(C(=O)O)(O6)[H])(O)[H])(O)[H])(O)[H])[H])[H])C=7C(C(=NC(N7)=O)O)=N2	GZLLZPBTSUXMEJ-QRZHEEFBSA-N	961.189	[M+H]+	962.197	270.23	C00016
ExtDB000201	C33H41N9O21P2	CC1=CC2=C(C=C1C)N(CC(C(C(COP(O)(=O)OP(O)(=O)OCC3(C(C(C(N4C=NC5=C(N)N=CN=C54)(O3)[H])(O)[H])(O)[H])[H])(O)[H])(OC6(C(C(C(C(C(=O)O)(O6)[H])(O)[H])(O)[H])(O)[H])[H])[H])(O)[H])C=7C(C(=NC(N7)=O)O)=N2	BQKIDHPDQBYVHY-AYPHUSNYSA-N	961.189	[M+H]+	962.197	270.22	C00016
ExtDB000202	C33H41N9O21P2	CC1=CC2=C(C=C1C)N(CC(C(C(COP(O)(=O)OP(O)(=O)OCC3(C(C(C(N4C=NC5=C(N)N=CN=C54)(O3)[H])(O)[H])(O)[H])[H])(OC6(C(C(C(C(C(=O)O)(O6)[H])(O)[H])(O)[H])(O)[H])[H])[H])(O)[H])(O)[H])C=7C(C(=NC(N7)=O)O)=N2	SKYSPBZPTVJEST-STOVBEHOSA-N	961.189	[M+H]+	962.197	270.23	C00016
ExtDB000203	C33H41N9O21P2	CC1=CC2=C(C=C1C)N(CC(C(C(COP(O)(=O)OP(O)(=O)OCC3(C(C(C(N4C=NC5=C(N)N=CN=C54)(O3)[H])(O)[H])(OC6(C(C(C(C(C(=O)O)(O6)[H])(O)[H])(O)[H])(O)[H])[H])[H])[H])(O)[H])(O)[H])(O)[H])C=7C(C(=NC(N7)=O)O)=N2	KMXZQYJRQBTWGU-GLQWPCKRSA-N	961.189	[M+H]+	962.197	270.22	C00016
ExtDB000204	C33H41N9O21P2	CC1=CC2=C(C=C1C)N(CC(C(C(COP(O)(=O)OP(O)(=O)OCC3(C(C(C(N4C=NC5=C(N)N=CN=C54)(O3)[H])(OC6(C(C(C(C(C(=O)O)(O6)[H])(O)[H])(O)[H])(O)[H])[H])[H])(O)[H])[H])(O)[H])(O)[H])(O)[H])C=7C(C(=NC(N7)=O)O)=N2	FACFWWNBNTVXPR-VNJICLLLSA-N	961.189	[M+H]+	962.197	269.8	C00016
ExtDB000205	C33H41N9O21P2	CC1=CC2=C(C=C1C)N(CC(C(C(COP(O)(=O)OP(O)(=O)OCC3(C(C(C(N4C=NC5=C(N=CN=C54)NC6(C(C(C(C(C(=O)O)(O6)[H])(O)[H])(O)[H])(O)[H])[H])(O3)[H])(O)[H])(O)[H])[H])(O)[H])(O)[H])(O)[H])C=7C(C(=NC(N7)=O)O)=N2	XHPAVCTWJPJEDG-MCTXRWAASA-N	961.189	[M+H]+	962.197	267.95	C00016
ExtDB000206	C27H33N9O18P2S	CC1=CC2=C(C=C1C)N(CC(C(C(COP(O)(=O)OP(O)(=O)OCC3(C(C(C(N4C=NC5=C(N)N=CN=C54)(O3)[H])(O)[H])(O)[H])[H])(O)[H])(O)[H])(OS(O)(=O)=O)[H])C=6C(C(=NC(N6)=O)O)=N2	UUZLJALFGRXEKX-VQCMPLIFSA-N	865.114	[M+H]+	866.121	255.75	C00016
ExtDB000207	C27H33N9O18P2S	CC1=CC2=C(C=C1C)N(CC(C(C(COP(O)(=O)OP(O)(=O)OCC3(C(C(C(N4C=NC5=C(N)N=CN=C54)(O3)[H])(O)[H])(O)[H])[H])(O)[H])(OS(O)(=O)=O)[H])(O)[H])C=6C(C(=NC(N6)=O)O)=N2	WTPBLBLWPJPMMZ-HIFHZIPWSA-N	865.114	[M+H]+	866.121	255.74	C00016
ExtDB000208	C27H33N9O18P2S	CC1=CC2=C(C=C1C)N(CC(C(C(COP(O)(=O)OP(O)(=O)OCC3(C(C(C(N4C=NC5=C(N)N=CN=C54)(O3)[H])(O)[H])(O)[H])[H])(OS(O)(=O)=O)[H])(O)[H])(O)[H])C=6C(C(=NC(N6)=O)O)=N2	YZZMYQFGGWCCGD-UYBVJOGSSA-N	865.114	[M+H]+	866.121	255.75	C00016
ExtDB000209	C27H33N9O18P2S	CC1=CC2=C(C=C1C)N(CC(C(C(COP(O)(=O)OP(O)(=O)OCC3(C(C(C(N4C=NC5=C(N)N=CN=C54)(O3)[H])(O)[H])(OS(O)(=O)=O)[H])[H])(O)[H])(O)[H])(O)[H])C=6C(C(=NC(N6)=O)O)=N2	YNMMNWVTWGJWTM-UYBVJOGSSA-N	865.114	[M+H]+	866.121	255.74	C00016
ExtDB000210	C27H33N9O18P2S	CC1=CC2=C(C=C1C)N(CC(C(C(COP(O)(=O)OP(O)(=O)OCC3(C(C(C(N4C=NC5=C(N)N=CN=C54)(O3)[H])(OS(O)(=O)=O)[H])(O)[H])[H])(O)[H])(O)[H])(O)[H])C=6C(C(=NC(N6)=O)O)=N2	HLRPRYRJGREDJS-UYBVJOGSSA-N	865.114	[M+H]+	866.121	255.74	C00016
ExtDB000211	C33H41N9O22P2	CC1=CC2=C(C=C1C)N(CC(C(C(COP(O)(=O)OP(O)(=O)OCC3(C(C(C(N4C=NC5=C(N)N=C(N=C54)O)(O3)[H])(O)[H])(O)[H])[H])(O)[H])(O)[H])(OC6(C(C(C(C(C(=O)O)(O6)[H])(O)[H])(O)[H])(O)[H])[H])[H])C=7C(C(=NC(N7)=O)O)=N2	LJCRVXCWNXHOKI-SDXMPTPGSA-N	977.184	[M+H]+	978.191	271.07	C00016
ExtDB000212	C33H41N9O22P2	CC1=CC2=C(C=C1C)N(CC(C(C(COP(O)(=O)OP(O)(=O)OCC3(C(C(C(N4C=NC5=C(N)N=C(N=C54)O)(O3)[H])(O)[H])(O)[H])[H])(O)[H])(OC6(C(C(C(C(C(=O)O)(O6)[H])(O)[H])(O)[H])(O)[H])[H])[H])(O)[H])C=7C(C(=NC(N7)=O)O)=N2	ZHNCKRGYSCZBTD-OLORYSLESA-N	977.184	[M+H]+	978.191	271.06	C00016
ExtDB000213	C33H41N9O22P2	CC1=CC2=C(C=C1C)N(CC(C(C(COP(O)(=O)OP(O)(=O)OCC3(C(C(C(N4C=NC5=C(N)N=C(N=C54)O)(O3)[H])(O)[H])(O)[H])[H])(OC6(C(C(C(C(C(=O)O)(O6)[H])(O)[H])(O)[H])(O)[H])[H])[H])(O)[H])(O)[H])C=7C(C(=NC(N7)=O)O)=N2	KVAHDJWGRSNVSQ-LUQVWCCLSA-N	977.184	[M+H]+	978.191	271.07	C00016
ExtDB000214	C33H41N9O22P2	CC1=CC2=C(C=C1C)N(CC(C(C(COP(O)(=O)OP(O)(=O)OCC3(C(C(C(N4C=NC5=C(N)N=C(N=C54)O)(O3)[H])(O)[H])(OC6(C(C(C(C(C(=O)O)(O6)[H])(O)[H])(O)[H])(O)[H])[H])[H])[H])(O)[H])(O)[H])(O)[H])C=7C(C(=NC(N7)=O)O)=N2	IANBQAWXEOPZMG-OTMHVDSNSA-N	977.184	[M+H]+	978.191	271.06	C00016
ExtDB000215	C33H41N9O22P2	CC1=CC2=C(C=C1C)N(CC(C(C(COP(O)(=O)OP(O)(=O)OCC3(C(C(C(N4C=NC5=C(N)N=C(N=C54)O)(O3)[H])(OC6(C(C(C(C(C(=O)O)(O6)[H])(O)[H])(O)[H])(O)[H])[H])[H])(O)[H])[H])(O)[H])(O)[H])(O)[H])C=7C(C(=NC(N7)=O)O)=N2	RRGOZXLIBPKZLH-YFZQSQRRSA-N	977.184	[M+H]+	978.191	270.62	C00016
ExtDB000216	C33H41N9O22P2	CC1=CC2=C(C=C1C)N(CC(C(C(COP(O)(=O)OP(O)(=O)OCC3(C(C(C(N4C=NC5=C(NC6(C(C(C(C(C(=O)O)(O6)[H])(O)[H])(O)[H])(O)[H])[H])N=C(N=C54)O)(O3)[H])(O)[H])(O)[H])[H])(O)[H])(O)[H])(O)[H])C=7C(C(=NC(N7)=O)O)=N2	ALOKWGSZNCKOPW-FCWVTZFSSA-N	977.184	[M+H]+	978.191	268.82	C00016
ExtDB000217	C27H33N9O19P2S	CC1=CC2=C(C=C1C)N(CC(C(C(COP(O)(=O)OP(O)(=O)OCC3(C(C(C(N4C=NC5=C(N)N=C(N=C54)O)(O3)[H])(O)[H])(O)[H])[H])(O)[H])(O)[H])(OS(O)(=O)=O)[H])C=6C(C(=NC(N6)=O)O)=N2	DUCCAXXVCOFXFK-KACDETRTSA-N	881.109	[M+H]+	882.116	256.77	C00016
ExtDB000218	C27H33N9O19P2S	CC1=CC2=C(C=C1C)N(CC(C(C(COP(O)(=O)OP(O)(=O)OCC3(C(C(C(N4C=NC5=C(N)N=C(N=C54)O)(O3)[H])(O)[H])(O)[H])[H])(O)[H])(OS(O)(=O)=O)[H])(O)[H])C=6C(C(=NC(N6)=O)O)=N2	YHVNTCADANTKRH-QOSTXVKCSA-N	881.109	[M+H]+	882.116	256.77	C00016
ExtDB000219	C27H33N9O19P2S	CC1=CC2=C(C=C1C)N(CC(C(C(COP(O)(=O)OP(O)(=O)OCC3(C(C(C(N4C=NC5=C(N)N=C(N=C54)O)(O3)[H])(O)[H])(O)[H])[H])(OS(O)(=O)=O)[H])(O)[H])(O)[H])C=6C(C(=NC(N6)=O)O)=N2	UPLZGTOMOKOLPN-FFEKMDIOSA-N	881.109	[M+H]+	882.116	256.77	C00016
ExtDB000220	C27H33N9O19P2S	CC1=CC2=C(C=C1C)N(CC(C(C(COP(O)(=O)OP(O)(=O)OCC3(C(C(C(N4C=NC5=C(N)N=C(N=C54)O)(O3)[H])(O)[H])(OS(O)(=O)=O)[H])[H])(O)[H])(O)[H])(O)[H])C=6C(C(=NC(N6)=O)O)=N2	TWXIYPPKADRIGV-FFEKMDIOSA-N	881.109	[M+H]+	882.116	256.77	C00016
ExtDB000221	C27H33N9O19P2S	CC1=CC2=C(C=C1C)N(CC(C(C(COP(O)(=O)OP(O)(=O)OCC3(C(C(C(N4C=NC5=C(N)N=C(N=C54)O)(O3)[H])(OS(O)(=O)=O)[H])(O)[H])[H])(O)[H])(O)[H])(O)[H])C=6C(C(=NC(N6)=O)O)=N2	QMAVFULPJUBCJN-FFEKMDIOSA-N	881.109	[M+H]+	882.116	256.77	C00016
ExtDB000223	C33H41N9O24P2S	CC1=CC2=C(C=C1C)N(CC(C(C(COP(O)(=O)OP(O)(=O)OCC3(C(C(C(N4C=NC5=C(N)N=CN=C54)(O3)[H])(O)[H])(O)[H])[H])(O)[H])(OC6(C(C(C(C(C(=O)O)(O6)[H])(O)[H])(O)[H])(O)[H])[H])[H])(OS(O)(=O)=O)[H])C=7C(C(=NC(N7)=O)O)=N2	JKDJTRLQUISZMY-WBKUCGPWSA-N	1041.15	[M+H]+	1042.15	275.31	C00016
ExtDB000224	C33H41N9O24P2S	CC1=CC2=C(C=C1C)N(CC(C(C(COP(O)(=O)OP(O)(=O)OCC3(C(C(C(N4C=NC5=C(N)N=CN=C54)(O3)[H])(O)[H])(O)[H])[H])(OC6(C(C(C(C(C(=O)O)(O6)[H])(O)[H])(O)[H])(O)[H])[H])[H])(O)[H])(OS(O)(=O)=O)[H])C=7C(C(=NC(N7)=O)O)=N2	NRZHMMTYRCTULN-STOVBEHOSA-N	1041.15	[M+H]+	1042.15	275.31	C00016
ExtDB000225	C33H41N9O24P2S	CC1=CC2=C(C=C1C)N(CC(C(C(COP(O)(=O)OP(O)(=O)OCC3(C(C(C(N4C=NC5=C(N)N=CN=C54)(O3)[H])(O)[H])(OC6(C(C(C(C(C(=O)O)(O6)[H])(O)[H])(O)[H])(O)[H])[H])[H])[H])(O)[H])(O)[H])(OS(O)(=O)=O)[H])C=7C(C(=NC(N7)=O)O)=N2	WQXCSNAINARTJZ-YGRYFVKJSA-N	1041.15	[M+H]+	1042.15	275.31	C00016
ExtDB000226	C33H41N9O24P2S	CC1=CC2=C(C=C1C)N(CC(C(C(COP(O)(=O)OP(O)(=O)OCC3(C(C(C(N4C=NC5=C(N)N=CN=C54)(O3)[H])(OC6(C(C(C(C(C(=O)O)(O6)[H])(O)[H])(O)[H])(O)[H])[H])[H])(O)[H])[H])(O)[H])(O)[H])(OS(O)(=O)=O)[H])C=7C(C(=NC(N7)=O)O)=N2	IISWAJQGAKAKDH-DURFACLWSA-N	1041.15	[M+H]+	1042.15	274.83	C00016
ExtDB000227	C33H41N9O24P2S	CC1=CC2=C(C=C1C)N(CC(C(C(COP(O)(=O)OP(O)(=O)OCC3(C(C(C(N4C=NC5=C(N=CN=C54)NC6(C(C(C(C(C(=O)O)(O6)[H])(O)[H])(O)[H])(O)[H])[H])(O3)[H])(O)[H])(O)[H])[H])(O)[H])(O)[H])(OS(O)(=O)=O)[H])C=7C(C(=NC(N7)=O)O)=N2	PLEYFNMGHKIZIJ-MVOBVECQSA-N	1041.15	[M+H]+	1042.15	272.82	C00016
ExtDB000228	C27H33N9O21P2S2	CC1=CC2=C(C=C1C)N(CC(C(C(COP(O)(=O)OP(O)(=O)OCC3(C(C(C(N4C=NC5=C(N)N=CN=C54)(O3)[H])(O)[H])(O)[H])[H])(O)[H])(OS(O)(=O)=O)[H])(OS(O)(=O)=O)[H])C=6C(C(=NC(N6)=O)O)=N2	RAXPPCYCRIXRKH-VQCMPLIFSA-N	945.071	[M+H]+	946.078	261.26	C00016
ExtDB000229	C27H33N9O21P2S2	CC1=CC2=C(C=C1C)N(CC(C(C(COP(O)(=O)OP(O)(=O)OCC3(C(C(C(N4C=NC5=C(N)N=CN=C54)(O3)[H])(O)[H])(O)[H])[H])(OS(O)(=O)=O)[H])(O)[H])(OS(O)(=O)=O)[H])C=6C(C(=NC(N6)=O)O)=N2	FXJRJYRJJGQJQA-UYBVJOGSSA-N	945.071	[M+H]+	946.078	261.26	C00016
ExtDB000230	C27H33N9O21P2S2	CC1=CC2=C(C=C1C)N(CC(C(C(COP(O)(=O)OP(O)(=O)OCC3(C(C(C(N4C=NC5=C(N)N=CN=C54)(O3)[H])(O)[H])(OS(O)(=O)=O)[H])[H])(O)[H])(O)[H])(OS(O)(=O)=O)[H])C=6C(C(=NC(N6)=O)O)=N2	VKWYSAFHEZBVHC-VQCMPLIFSA-N	945.071	[M+H]+	946.078	261.26	C00016
ExtDB000231	C27H33N9O21P2S2	CC1=CC2=C(C=C1C)N(CC(C(C(COP(O)(=O)OP(O)(=O)OCC3(C(C(C(N4C=NC5=C(N)N=CN=C54)(O3)[H])(OS(O)(=O)=O)[H])(O)[H])[H])(O)[H])(O)[H])(OS(O)(=O)=O)[H])C=6C(C(=NC(N6)=O)O)=N2	KPIXNCZTEZUAAQ-VQCMPLIFSA-N	945.071	[M+H]+	946.078	261.26	C00016
ExtDB000232	C33H41N9O24P2S	CC1=CC2=C(C=C1C)N(CC(C(C(COP(O)(=O)OP(O)(=O)OCC3(C(C(C(N4C=NC5=C(N)N=CN=C54)(O3)[H])(O)[H])(O)[H])[H])(O)[H])(OS(O)(=O)=O)[H])(OC6(C(C(C(C(C(=O)O)(O6)[H])(O)[H])(O)[H])(O)[H])[H])[H])C=7C(C(=NC(N7)=O)O)=N2	RDBMLKCYGYUPPK-WBKUCGPWSA-N	1041.15	[M+H]+	1042.15	275.31	C00016
ExtDB000233	C33H41N9O24P2S	CC1=CC2=C(C=C1C)N(CC(C(C(COP(O)(=O)OP(O)(=O)OCC3(C(C(C(N4C=NC5=C(N)N=CN=C54)(O3)[H])(O)[H])(O)[H])[H])(OC6(C(C(C(C(C(=O)O)(O6)[H])(O)[H])(O)[H])(O)[H])[H])[H])(OS(O)(=O)=O)[H])(O)[H])C=7C(C(=NC(N7)=O)O)=N2	OXBONDPJVVYOHR-AYPHUSNYSA-N	1041.15	[M+H]+	1042.15	275.31	C00016
ExtDB000234	C33H41N9O24P2S	CC1=CC2=C(C=C1C)N(CC(C(C(COP(O)(=O)OP(O)(=O)OCC3(C(C(C(N4C=NC5=C(N)N=CN=C54)(O3)[H])(O)[H])(OC6(C(C(C(C(C(=O)O)(O6)[H])(O)[H])(O)[H])(O)[H])[H])[H])[H])(O)[H])(OS(O)(=O)=O)[H])(O)[H])C=7C(C(=NC(N7)=O)O)=N2	DJFFTHYEMYRMLM-LJDPWINOSA-N	1041.15	[M+H]+	1042.15	275.3	C00016
ExtDB000235	C33H41N9O24P2S	CC1=CC2=C(C=C1C)N(CC(C(C(COP(O)(=O)OP(O)(=O)OCC3(C(C(C(N4C=NC5=C(N)N=CN=C54)(O3)[H])(OC6(C(C(C(C(C(=O)O)(O6)[H])(O)[H])(O)[H])(O)[H])[H])[H])(O)[H])[H])(O)[H])(OS(O)(=O)=O)[H])(O)[H])C=7C(C(=NC(N7)=O)O)=N2	LAVUZEVZONAXEG-QISYFTEZSA-N	1041.15	[M+H]+	1042.15	274.83	C00016
ExtDB000236	C33H41N9O24P2S	CC1=CC2=C(C=C1C)N(CC(C(C(COP(O)(=O)OP(O)(=O)OCC3(C(C(C(N4C=NC5=C(N=CN=C54)NC6(C(C(C(C(C(=O)O)(O6)[H])(O)[H])(O)[H])(O)[H])[H])(O3)[H])(O)[H])(O)[H])[H])(O)[H])(OS(O)(=O)=O)[H])(O)[H])C=7C(C(=NC(N7)=O)O)=N2	WROMOENGGSUISB-WJKCWUBPSA-N	1041.15	[M+H]+	1042.15	272.82	C00016
ExtDB000237	C27H33N9O21P2S2	CC1=CC2=C(C=C1C)N(CC(C(C(COP(O)(=O)OP(O)(=O)OCC3(C(C(C(N4C=NC5=C(N)N=CN=C54)(O3)[H])(O)[H])(O)[H])[H])(OS(O)(=O)=O)[H])(OS(O)(=O)=O)[H])(O)[H])C=6C(C(=NC(N6)=O)O)=N2	WGWYJZKOFVJOME-HIFHZIPWSA-N	945.071	[M+H]+	946.078	261.26	C00016
ExtDB000238	C27H33N9O21P2S2	CC1=CC2=C(C=C1C)N(CC(C(C(COP(O)(=O)OP(O)(=O)OCC3(C(C(C(N4C=NC5=C(N)N=CN=C54)(O3)[H])(O)[H])(OS(O)(=O)=O)[H])[H])(O)[H])(OS(O)(=O)=O)[H])(O)[H])C=6C(C(=NC(N6)=O)O)=N2	VLFRUTUILGYHEU-GPDDTTTJSA-N	945.071	[M+H]+	946.078	261.25	C00016
ExtDB000239	C27H33N9O21P2S2	CC1=CC2=C(C=C1C)N(CC(C(C(COP(O)(=O)OP(O)(=O)OCC3(C(C(C(N4C=NC5=C(N)N=CN=C54)(O3)[H])(OS(O)(=O)=O)[H])(O)[H])[H])(O)[H])(OS(O)(=O)=O)[H])(O)[H])C=6C(C(=NC(N6)=O)O)=N2	NTNZLEPKHTYMOJ-GPDDTTTJSA-N	945.071	[M+H]+	946.078	261.25	C00016
ExtDB000240	C33H41N9O24P2S	CC1=CC2=C(C=C1C)N(CC(C(C(COP(O)(=O)OP(O)(=O)OCC3(C(C(C(N4C=NC5=C(N)N=CN=C54)(O3)[H])(O)[H])(O)[H])[H])(OS(O)(=O)=O)[H])(O)[H])(OC6(C(C(C(C(C(=O)O)(O6)[H])(O)[H])(O)[H])(O)[H])[H])[H])C=7C(C(=NC(N7)=O)O)=N2	KNNLPMYAKOXVGG-STOVBEHOSA-N	1041.15	[M+H]+	1042.15	275.31	C00016
ExtDB000241	C33H41N9O24P2S	CC1=CC2=C(C=C1C)N(CC(C(C(COP(O)(=O)OP(O)(=O)OCC3(C(C(C(N4C=NC5=C(N)N=CN=C54)(O3)[H])(O)[H])(O)[H])[H])(OS(O)(=O)=O)[H])(OC6(C(C(C(C(C(=O)O)(O6)[H])(O)[H])(O)[H])(O)[H])[H])[H])(O)[H])C=7C(C(=NC(N7)=O)O)=N2	UAUJFRPRTHMUQA-AYPHUSNYSA-N	1041.15	[M+H]+	1042.15	275.31	C00016
ExtDB000242	C33H41N9O24P2S	CC1=CC2=C(C=C1C)N(CC(C(C(COP(O)(=O)OP(O)(=O)OCC3(C(C(C(N4C=NC5=C(N)N=CN=C54)(O3)[H])(O)[H])(OC6(C(C(C(C(C(=O)O)(O6)[H])(O)[H])(O)[H])(O)[H])[H])[H])[H])(OS(O)(=O)=O)[H])(O)[H])(O)[H])C=7C(C(=NC(N7)=O)O)=N2	FSTMMZYRSUPKMC-GLQWPCKRSA-N	1041.15	[M+H]+	1042.15	275.31	C00016
ExtDB000243	C33H41N9O24P2S	CC1=CC2=C(C=C1C)N(CC(C(C(COP(O)(=O)OP(O)(=O)OCC3(C(C(C(N4C=NC5=C(N)N=CN=C54)(O3)[H])(OC6(C(C(C(C(C(=O)O)(O6)[H])(O)[H])(O)[H])(O)[H])[H])[H])(O)[H])[H])(OS(O)(=O)=O)[H])(O)[H])(O)[H])C=7C(C(=NC(N7)=O)O)=N2	MIRPLCBFFJOBPR-VNJICLLLSA-N	1041.15	[M+H]+	1042.15	274.83	C00016
ExtDB000244	C33H41N9O24P2S	CC1=CC2=C(C=C1C)N(CC(C(C(COP(O)(=O)OP(O)(=O)OCC3(C(C(C(N4C=NC5=C(N=CN=C54)NC6(C(C(C(C(C(=O)O)(O6)[H])(O)[H])(O)[H])(O)[H])[H])(O3)[H])(O)[H])(O)[H])[H])(OS(O)(=O)=O)[H])(O)[H])(O)[H])C=7C(C(=NC(N7)=O)O)=N2	OUFXPICDVNZWEG-MCTXRWAASA-N	1041.15	[M+H]+	1042.15	272.82	C00016
ExtDB000245	C27H33N9O21P2S2	CC1=CC2=C(C=C1C)N(CC(C(C(COP(O)(=O)OP(O)(=O)OCC3(C(C(C(N4C=NC5=C(N)N=CN=C54)(O3)[H])(O)[H])(OS(O)(=O)=O)[H])[H])(OS(O)(=O)=O)[H])(O)[H])(O)[H])C=6C(C(=NC(N6)=O)O)=N2	YKNODFQCQVHRMO-UYBVJOGSSA-N	945.071	[M+H]+	946.078	261.26	C00016
ExtDB000246	C27H33N9O21P2S2	CC1=CC2=C(C=C1C)N(CC(C(C(COP(O)(=O)OP(O)(=O)OCC3(C(C(C(N4C=NC5=C(N)N=CN=C54)(O3)[H])(OS(O)(=O)=O)[H])(O)[H])[H])(OS(O)(=O)=O)[H])(O)[H])(O)[H])C=6C(C(=NC(N6)=O)O)=N2	KZFNKBUJORUNCK-UYBVJOGSSA-N	945.071	[M+H]+	946.078	261.26	C00016
ExtDB000247	C33H41N9O24P2S	CC1=CC2=C(C=C1C)N(CC(C(C(COP(O)(=O)OP(O)(=O)OCC3(C(C(C(N4C=NC5=C(N)N=CN=C54)(O3)[H])(O)[H])(OS(O)(=O)=O)[H])[H])(O)[H])(O)[H])(OC6(C(C(C(C(C(=O)O)(O6)[H])(O)[H])(O)[H])(O)[H])[H])[H])C=7C(C(=NC(N7)=O)O)=N2	ORVKWBZOHCMWGL-YGRYFVKJSA-N	1041.15	[M+H]+	1042.15	275.31	C00016
ExtDB000248	C33H41N9O24P2S	CC1=CC2=C(C=C1C)N(CC(C(C(COP(O)(=O)OP(O)(=O)OCC3(C(C(C(N4C=NC5=C(N)N=CN=C54)(O3)[H])(O)[H])(OS(O)(=O)=O)[H])[H])(O)[H])(OC6(C(C(C(C(C(=O)O)(O6)[H])(O)[H])(O)[H])(O)[H])[H])[H])(O)[H])C=7C(C(=NC(N7)=O)O)=N2	YQHPVACXWIFGGU-LJDPWINOSA-N	1041.15	[M+H]+	1042.15	275.3	C00016
ExtDB000249	C33H41N9O24P2S	CC1=CC2=C(C=C1C)N(CC(C(C(COP(O)(=O)OP(O)(=O)OCC3(C(C(C(N4C=NC5=C(N)N=CN=C54)(O3)[H])(O)[H])(OS(O)(=O)=O)[H])[H])(OC6(C(C(C(C(C(=O)O)(O6)[H])(O)[H])(O)[H])(O)[H])[H])[H])(O)[H])(O)[H])C=7C(C(=NC(N7)=O)O)=N2	LZKUABXLNFQYLD-GLQWPCKRSA-N	1041.15	[M+H]+	1042.15	275.31	C00016
ExtDB000250	C33H41N9O24P2S	CC1=CC2=C(C=C1C)N(CC(C(C(COP(O)(=O)OP(O)(=O)OCC3(C(C(C(N4C=NC5=C(N)N=CN=C54)(O3)[H])(OC6(C(C(C(C(C(=O)O)(O6)[H])(O)[H])(O)[H])(O)[H])[H])[H])(OS(O)(=O)=O)[H])[H])(O)[H])(O)[H])(O)[H])C=7C(C(=NC(N7)=O)O)=N2	LFHSPOVIVDOMDZ-IPBSGECISA-N	1041.15	[M+H]+	1042.15	274.83	C00016
ExtDB000251	C33H41N9O24P2S	CC1=CC2=C(C=C1C)N(CC(C(C(COP(O)(=O)OP(O)(=O)OCC3(C(C(C(N4C=NC5=C(N=CN=C54)NC6(C(C(C(C(C(=O)O)(O6)[H])(O)[H])(O)[H])(O)[H])[H])(O3)[H])(O)[H])(OS(O)(=O)=O)[H])[H])(O)[H])(O)[H])(O)[H])C=7C(C(=NC(N7)=O)O)=N2	KXPFCIGUGVLCFD-OMQXRUHXSA-N	1041.15	[M+H]+	1042.15	272.82	C00016
ExtDB000252	C27H33N9O21P2S2	CC1=CC2=C(C=C1C)N(CC(C(C(COP(O)(=O)OP(O)(=O)OCC3(C(C(C(N4C=NC5=C(N)N=CN=C54)(O3)[H])(OS(O)(=O)=O)[H])(OS(O)(=O)=O)[H])[H])(O)[H])(O)[H])(O)[H])C=6C(C(=NC(N6)=O)O)=N2	QAFIUPVBVDFJQY-UYBVJOGSSA-N	945.071	[M+H]+	946.078	261.25	C00016
ExtDB000253	C33H41N9O24P2S	CC1=CC2=C(C=C1C)N(CC(C(C(COP(O)(=O)OP(O)(=O)OCC3(C(C(C(N4C=NC5=C(N)N=CN=C54)(O3)[H])(OS(O)(=O)=O)[H])(O)[H])[H])(O)[H])(O)[H])(OC6(C(C(C(C(C(=O)O)(O6)[H])(O)[H])(O)[H])(O)[H])[H])[H])C=7C(C(=NC(N7)=O)O)=N2	FOEDZJFVQLLHCT-DURFACLWSA-N	1041.15	[M+H]+	1042.15	275.31	C00016
ExtDB000254	C33H41N9O24P2S	CC1=CC2=C(C=C1C)N(CC(C(C(COP(O)(=O)OP(O)(=O)OCC3(C(C(C(N4C=NC5=C(N)N=CN=C54)(O3)[H])(OS(O)(=O)=O)[H])(O)[H])[H])(O)[H])(OC6(C(C(C(C(C(=O)O)(O6)[H])(O)[H])(O)[H])(O)[H])[H])[H])(O)[H])C=7C(C(=NC(N7)=O)O)=N2	RWOMIXQGIHUKKW-QISYFTEZSA-N	1041.15	[M+H]+	1042.15	275.3	C00016
ExtDB000255	C33H41N9O24P2S	CC1=CC2=C(C=C1C)N(CC(C(C(COP(O)(=O)OP(O)(=O)OCC3(C(C(C(N4C=NC5=C(N)N=CN=C54)(O3)[H])(OS(O)(=O)=O)[H])(O)[H])[H])(OC6(C(C(C(C(C(=O)O)(O6)[H])(O)[H])(O)[H])(O)[H])[H])[H])(O)[H])(O)[H])C=7C(C(=NC(N7)=O)O)=N2	UHWWYQJQMDIMEK-VNJICLLLSA-N	1041.15	[M+H]+	1042.15	275.31	C00016
ExtDB000256	C33H41N9O24P2S	CC1=CC2=C(C=C1C)N(CC(C(C(COP(O)(=O)OP(O)(=O)OCC3(C(C(C(N4C=NC5=C(N)N=CN=C54)(O3)[H])(OS(O)(=O)=O)[H])(OC6(C(C(C(C(C(=O)O)(O6)[H])(O)[H])(O)[H])(O)[H])[H])[H])[H])(O)[H])(O)[H])(O)[H])C=7C(C(=NC(N7)=O)O)=N2	JVNTZYUIEKKMJO-IPBSGECISA-N	1041.15	[M+H]+	1042.15	275.3	C00016
ExtDB000257	C33H41N9O24P2S	CC1=CC2=C(C=C1C)N(CC(C(C(COP(O)(=O)OP(O)(=O)OCC3(C(C(C(N4C=NC5=C(N=CN=C54)NC6(C(C(C(C(C(=O)O)(O6)[H])(O)[H])(O)[H])(O)[H])[H])(O3)[H])(OS(O)(=O)=O)[H])(O)[H])[H])(O)[H])(O)[H])(O)[H])C=7C(C(=NC(N7)=O)O)=N2	JRNIEALTAWUNQY-MCTXRWAASA-N	1041.15	[M+H]+	1042.15	272.82	C00016
ExtDB000259	C8H10NO7P	CC1=C(C(=C(C=N1)COP(O)(O)=O)C(O)=O)O	FTQNPJLEFOEFIU-UHFFFAOYSA-N	263.019	[M+H]+	264.027	155.9	C00018
ExtDB000261	C14H18NO12P	CC1=C(C(C=O)=C(C=N1)COP(O)(O)=O)OC2C(C(C(C(C(=O)O)O2)O)O)O	XTZGTQGQSMOWCU-UHFFFAOYSA-N	423.057	[M+H]+	424.064	191.43	C00018
ExtDB000262	C14H19NO12P	CC=1C(C(=CO)C(=C[N+]1C2C(C(C(C(C(=O)O)O2)O)O)O)COP(O)(=O)O)=O	MWQRAMZJRGSWOC-UHFFFAOYSA-O	424.064	[M+H]+	425.072	188.4	C00018
ExtDB000264	C14H20NO12P	CC1=C(C(CO)=C(C=N1)COP(O)(O)=O)OC2C(C(C(C(C(=O)O)O2)O)O)O	YDARMRKCINKJNU-UHFFFAOYSA-N	425.072	[M+H]+	426.08	192.09	C00018;C00627
ExtDB000265	C14H21NO12P	CC1=C(C(CO)=C(C=[N+]1C2C(C(C(C(C(=O)O)O2)O)O)O)COP(O)(O)=O)O	RKCVHBIQTGYERH-UHFFFAOYSA-O	426.08	[M+H]+	427.087	190.33	C00018;C00627
ExtDB000266	C8H12NO9PS	CC1=C(C(COS(O)(=O)=O)=C(C=N1)COP(O)(O)=O)O	SKFOOISEIURIIG-UHFFFAOYSA-N	328.997	[M+H]+	330.004	168.88	C00018;C00627
ExtDB000268	C14H18NO13P	CC1=C(C(=C(C=N1)COP(O)(O)=O)C(O)=O)OC2C(C(C(C(C(=O)O)O2)O)O)O	XSBWLNCKJYXULN-UHFFFAOYSA-N	439.052	[M+H]+	440.059	193.3	C00018
ExtDB000269	C14H18NO13P	CC1=C(C(=C(C=N1)COP(O)(O)=O)C(=O)OC2C(C(C(C(C(=O)O)O2)O)O)O)O	OJSWEVHNAJJNLR-UHFFFAOYSA-N	439.052	[M+H]+	440.059	193.63	C00018
ExtDB000270	C14H19NO13P	CC=1C(C(C(=C[N+]1C2C(C(C(C(C(=O)O)O2)O)O)O)COP(O)(=O)O)=C(O)O)=O	FNDOOFSKPKJNFH-UHFFFAOYSA-O	440.059	[M+H]+	441.067	190.75	C00018
ExtDB000271	C14H17NO9	CC1=C(C(C=O)=C(C=N1)CO)OC2C(C(C(C(C(=O)O)O2)O)O)O	ZVGFOCJNEQBDDH-UHFFFAOYSA-N	343.09	[M+H]+	344.098	177.76	C00018;C00250
ExtDB000272	C14H18NO9	CC=1C(C(=CO)C(=C[N+]1C2C(C(C(C(C(=O)O)O2)O)O)O)CO)=O	OIEYIEUMGPCCNB-UHFFFAOYSA-O	344.098	[M+H]+	345.105	173.88	C00018;C00250
ExtDB000273	C8H9NO6S	CC1=C(C(C=O)=C(C=N1)COS(O)(=O)=O)O	OJQQRWWUNXTWER-UHFFFAOYSA-N	247.015	[M+H]+	248.022	152.57	C00018;C00250
ExtDB000275	C20H27NO18P	CC1=C(C(C=O)=C(C=[N+]1C2C(C(C(C(C(=O)O)O2)O)O)O)COP(O)(O)=O)OC3C(C(C(C(C(=O)O)O3)O)O)O	IDFFFJWHZBPSKG-UHFFFAOYSA-O	600.097	[M+H]+	601.104	221.54	C00018
ExtDB000276	C15H22N6O6S	C[S+](CCC(C(=O)O)(N)[H])CC1(C(C(C(N2C=NC3=C(N)N=C(N=C32)[O-])(O1)[H])(O)[H])(O)[H])[H]	MRKNJAQROFCZIX-CZOGFEQNSA-N	414.132	[M+H]+	415.139	189.77	C00019
ExtDB000277	C21H30N6O11S	C[S+](CCC(C(=O)O)(N)[H])CC1(C(C(C(N2C=NC3=C(N)N=CN=C32)(O1)[H])(O)[H])(OC4(C(C(C(C(C(=O)[O-])(O4)[H])(O)[H])(O)[H])(O)[H])[H])[H])[H]	KHDLWQLVTHOLFN-HWRCGMCRSA-N	574.169	[M+H]+	575.177	221.31	C00019
ExtDB000278	C21H30N6O11S	C[S+](CCC(C(=O)O)(N)[H])CC1(C(C(C(N2C=NC3=C(N)N=CN=C32)(O1)[H])(OC4(C(C(C(C(C(=O)[O-])(O4)[H])(O)[H])(O)[H])(O)[H])[H])[H])(O)[H])[H]	RLQVGHACZHNABP-XWJMYRALSA-N	574.169	[M+H]+	575.177	221.43	C00019
ExtDB000279	C21H30N6O11S	C[S+](CCC(C(=O)O)(N)[H])CC1(C(C(C(N2C=NC3=C(N=CN=C32)NC4(C(C(C(C(C(=O)[O-])(O4)[H])(O)[H])(O)[H])(O)[H])[H])(O1)[H])(O)[H])(O)[H])[H]	BKEQAULYHPPXGX-LGNZHSCMSA-N	574.169	[M+H]+	575.177	221.53	C00019
ExtDB000280	C15H22N6O8S2	C[S+](CCC(C(=O)O)(N)[H])CC1(C(C(C(N2C=NC3=C(N)N=CN=C32)(O1)[H])(O)[H])(OS([O-])(=O)=O)[H])[H]	BABZQVYDPNAJTE-TTXZLWINSA-N	478.094	[M+H]+	479.101	199.31	C00019
ExtDB000281	C15H22N6O8S2	C[S+](CCC(C(=O)O)(N)[H])CC1(C(C(C(N2C=NC3=C(N)N=CN=C32)(O1)[H])(OS([O-])(=O)=O)[H])(O)[H])[H]	XDQVUWRJLKLVGS-TTXZLWINSA-N	478.094	[M+H]+	479.101	199.31	C00019
ExtDB000282	C21H30N6O12S	C[S+](CCC(C(=O)O)(N)[H])CC1(C(C(C(N2C=NC3=C(N)N=C(N=C32)[O-])(O1)[H])(O)[H])(OC4(C(C(C(C(C(=O)O)(O4)[H])(O)[H])(O)[H])(O)[H])[H])[H])[H]	KAOMHUHZGFZWSS-NRKAAIHOSA-N	590.164	[M+H]+	591.172	222.92	C00019
ExtDB000283	C21H30N6O12S	C[S+](CCC(C(=O)O)(N)[H])CC1(C(C(C(N2C=NC3=C(N)N=C(N=C32)[O-])(O1)[H])(OC4(C(C(C(C(C(=O)O)(O4)[H])(O)[H])(O)[H])(O)[H])[H])[H])(O)[H])[H]	YYPUQCGFAVOOPU-MQZCHALCSA-N	590.164	[M+H]+	591.172	223.01	C00019
ExtDB000284	C21H30N6O12S	C[S+](CCC(C(=O)O)(N)[H])CC1(C(C(C(N2C=NC3=C(NC4(C(C(C(C(C(=O)O)(O4)[H])(O)[H])(O)[H])(O)[H])[H])N=C(N=C32)[O-])(O1)[H])(O)[H])(O)[H])[H]	NBQRBXIWGLPLER-QOJVCYFESA-N	590.164	[M+H]+	591.172	223.17	C00019
ExtDB000285	C15H22N6O9S2	C[S+](CCC(C(=O)O)(N)[H])CC1(C(C(C(N2C=NC3=C(N)N=C(N=C32)O)(O1)[H])(O)[H])(OS([O-])(=O)=O)[H])[H]	KKPMOSMMEQAUAA-GPGSJEAFSA-N	494.089	[M+H]+	495.096	201.41	C00019
ExtDB000286	C15H22N6O9S2	C[S+](CCC(C(=O)O)(N)[H])CC1(C(C(C(N2C=NC3=C(N)N=C(N=C32)O)(O1)[H])(OS([O-])(=O)=O)[H])(O)[H])[H]	TZFRDEDBBICPEN-GPGSJEAFSA-N	494.089	[M+H]+	495.096	201.41	C00019
ExtDB000288	C21H30N6O14S2	C[S+](CCC(C(=O)O)(N)[H])CC1(C(C(C(N2C=NC3=C(N)N=CN=C32)(O1)[H])(OC4(C(C(C(C(C(=O)O)(O4)[H])(O)[H])(O)[H])(O)[H])[H])[H])(OS([O-])(=O)=O)[H])[H]	FTXYNCPKZCWSAU-HLIMBCFBSA-N	654.126	[M+H]+	655.133	230.39	C00019
ExtDB000289	C21H30N6O14S2	C[S+](CCC(C(=O)O)(N)[H])CC1(C(C(C(N2C=NC3=C(N=CN=C32)NC4(C(C(C(C(C(=O)O)(O4)[H])(O)[H])(O)[H])(O)[H])[H])(O1)[H])(O)[H])(OS([O-])(=O)=O)[H])[H]	IVKUQLPWXKKBCX-ZKOYGUICSA-N	654.126	[M+H]+	655.133	230.13	C00019
ExtDB000290	C15H22N6O11S3	C[S+](CCC(C(=O)O)(N)[H])CC1(C(C(C(N2C=NC3=C(N)N=CN=C32)(O1)[H])(OS([O-])(=O)=O)[H])(OS(=O)(O)=O)[H])[H]	RGIPCGSQZJEZCV-PYDROISVSA-N	558.051	[M+H]+	559.058	209.98	C00019
ExtDB000291	C21H30N6O14S2	C[S+](CCC(C(=O)O)(N)[H])CC1(C(C(C(N2C=NC3=C(N)N=CN=C32)(O1)[H])(OS([O-])(=O)=O)[H])(OC4(C(C(C(C(C(=O)O)(O4)[H])(O)[H])(O)[H])(O)[H])[H])[H])[H]	SBZSDZGYHNCXLK-HLIMBCFBSA-N	654.126	[M+H]+	655.133	230.36	C00019
ExtDB000292	C21H30N6O14S2	C[S+](CCC(C(=O)O)(N)[H])CC1(C(C(C(N2C=NC3=C(N=CN=C32)NC4(C(C(C(C(C(=O)O)(O4)[H])(O)[H])(O)[H])(O)[H])[H])(O1)[H])(OS([O-])(=O)=O)[H])(O)[H])[H]	IDCTYVMYXJKQOK-DYCIPIGISA-N	654.126	[M+H]+	655.133	230.13	C00019
ExtDB000294	C16H22N5O14P	C(C1(C(C(C(N2C=NC3=C(N)N=C(N=C32)O)(O1)[H])(OC4(C(C(C(C(C(=O)O)(O4)[H])(O)[H])(O)[H])(O)[H])[H])[H])(O)[H])[H])OP(O)(O)=O	BTUVNCUCZNPVPT-CBKOQXAOSA-N	539.09	[M+H]+	540.097	210.15	C00020
ExtDB000295	C16H22N5O14P	C(C1(C(C(C(N2C=NC3=C(N)N=C(N=C32)O)(O1)[H])(O)[H])(OC4(C(C(C(C(C(=O)O)(O4)[H])(O)[H])(O)[H])(O)[H])[H])[H])[H])OP(O)(O)=O	SUQIFRLMHVUGJM-IACXHSGQSA-N	539.09	[M+H]+	540.097	210.06	C00020
ExtDB000296	C16H22N5O14P	C(C1(C(C(C(N2C=NC3=C(NC4(C(C(C(C(C(=O)O)(O4)[H])(O)[H])(O)[H])(O)[H])[H])N=C(N=C32)O)(O1)[H])(O)[H])(O)[H])[H])OP(O)(O)=O	PVKSOFXKWOOJIK-WKSPPBMSSA-N	539.09	[M+H]+	540.097	209.77	C00020
ExtDB000297	C10H14N5O11PS	C(C1(C(C(C(N2C=NC3=C(N)N=C(N=C32)O)(O1)[H])(OS(O)(=O)=O)[H])(O)[H])[H])OP(O)(O)=O	UDUTZIIWRGZJJU-UUOKFMHZSA-N	443.015	[M+H]+	444.022	190	C00020
ExtDB000298	C10H14N5O11PS	C(C1(C(C(C(N2C=NC3=C(N)N=C(N=C32)O)(O1)[H])(O)[H])(OS(O)(=O)=O)[H])[H])OP(O)(O)=O	VUXOBLWSJKDPIX-UUOKFMHZSA-N	443.015	[M+H]+	444.022	190	C00020
ExtDB000299	C16H21N5O10	C(C1(C(C(C(N2C=NC3=C(N)N=CN=C32)(O1)[H])(OC4(C(C(C(C(C(=O)O)(O4)[H])(O)[H])(O)[H])(O)[H])[H])[H])(O)[H])[H])O	RVUMKKQSJDMDBM-HACPNWLVSA-N	443.129	[M+H]+	444.136	196.75	C00020;C00212;C01367;C11500
ExtDB000300	C16H21N5O10	C(C1(C(C(C(N2C=NC3=C(N)N=CN=C32)(O1)[H])(O)[H])(OC4(C(C(C(C(C(=O)O)(O4)[H])(O)[H])(O)[H])(O)[H])[H])[H])[H])O	HEWOPUGQFYHWOJ-OBZILHKKSA-N	443.129	[M+H]+	444.136	196.79	C00020;C00212;C01367;C11500
ExtDB000301	C16H21N5O10	C(C1(C(C(C(N2C=NC3=C(N)N=CN=C32)(O1)[H])(O)[H])(O)[H])[H])OC4(C(C(C(C(C(=O)O)(O4)[H])(O)[H])(O)[H])(O)[H])[H]	MJBQYOOLMKFRGL-SCWLXKASSA-N	443.129	[M+H]+	444.136	197.12	C00020;C00212;C01367;C11500
ExtDB000302	C16H21N5O10	C(C1(C(C(C(N2C=NC3=C(N=CN=C32)NC4(C(C(C(C(C(=O)O)(O4)[H])(O)[H])(O)[H])(O)[H])[H])(O1)[H])(O)[H])(O)[H])[H])O	DATTXFDILXDLRG-PBIXJLFYSA-N	443.129	[M+H]+	444.136	196.98	C00020;C00212;C01367;C11500
ExtDB000303	C10H13N5O7S	C(C1(C(C(C(N2C=NC3=C(N)N=CN=C32)(O1)[H])(O)[H])(O)[H])[H])OS(O)(=O)=O	WMPDNIYDPOEJTM-KQYNXXCUSA-N	347.054	[M+H]+	348.061	174.6	C00020;C00212;C01367;C11500
ExtDB000304	C10H13N5O7S	C(C1(C(C(C(N2C=NC3=C(N)N=CN=C32)(O1)[H])(OS(O)(=O)=O)[H])(O)[H])[H])O	OQILNDDXIVXBRJ-KQYNXXCUSA-N	347.054	[M+H]+	348.061	174.56	C00020;C00212;C01367;C11500
ExtDB000305	C10H13N5O7S	C(C1(C(C(C(N2C=NC3=C(N)N=CN=C32)(O1)[H])(O)[H])(OS(O)(=O)=O)[H])[H])O	IHIJZFTZWJYOSV-KQYNXXCUSA-N	347.054	[M+H]+	348.061	174.62	C00020;C00212;C01367;C11500
ExtDB000306	C16H22N5O16PS	C(C1(C(C(C(N2C=NC3=C(N)N=CN=C32)(O1)[H])(OS(O)(=O)=O)[H])(OC4(C(C(C(C(C(=O)O)(O4)[H])(O)[H])(O)[H])(O)[H])[H])[H])[H])OP(O)(O)=O	MEWBQWBAITYSNQ-IAGZDHQZSA-N	603.052	[M+H]+	604.059	217.72	C00020
ExtDB000307	C16H22N5O16PS	C(C1(C(C(C(N2C=NC3=C(N=CN=C32)NC4(C(C(C(C(C(=O)O)(O4)[H])(O)[H])(O)[H])(O)[H])[H])(O1)[H])(OS(O)(=O)=O)[H])(O)[H])[H])OP(O)(O)=O	ZTCNKCQQCJNXRJ-PBIXJLFYSA-N	603.052	[M+H]+	604.059	217.19	C00020
ExtDB000308	C10H14N5O13PS2	C(C1(C(C(C(N2C=NC3=C(N)N=CN=C32)(O1)[H])(OS(O)(=O)=O)[H])(OS(O)(=O)=O)[H])[H])OP(O)(O)=O	FXWAAUFGLFGSHA-KQYNXXCUSA-N	506.977	[M+H]+	507.984	198.94	C00020
ExtDB000309	C16H22N5O16PS	C(C1(C(C(C(N2C=NC3=C(N)N=CN=C32)(O1)[H])(OC4(C(C(C(C(C(=O)O)(O4)[H])(O)[H])(O)[H])(O)[H])[H])[H])(OS(O)(=O)=O)[H])[H])OP(O)(O)=O	XDNOGHZXCXYGFC-IAGZDHQZSA-N	603.052	[M+H]+	604.059	217.88	C00020
ExtDB000310	C16H22N5O16PS	C(C1(C(C(C(N2C=NC3=C(N=CN=C32)NC4(C(C(C(C(C(=O)O)(O4)[H])(O)[H])(O)[H])(O)[H])[H])(O1)[H])(O)[H])(OS(O)(=O)=O)[H])[H])OP(O)(O)=O	LELQSDYSFQAPNN-GGIKJSBMSA-N	603.052	[M+H]+	604.059	217.19	C00020
ExtDB000311	C14H20N6O6S	C(CSCC1(C(C(C(N2C=NC3=C(N)N=C(N=C32)O)(O1)[H])(O)[H])(O)[H])[H])C(C(=O)O)(N)[H]	KTOJHCJIKDTLLJ-MACXSXHHSA-N	400.117	[M+H]+	401.124	186.21	C00021
ExtDB000312	C15H23N6O5S	C[S+](CCC(C(=O)O)(N)[H])CC1(C(C(C(N2C=NC3=C(N)N=CN=C32)(O1)[H])(O)[H])(O)[H])[H]	MEFKEPWMEQBLKI-AIRLBKTGSA-O	399.145	[M+H]+	400.152	187.81	C00021
ExtDB000313	C20H28N6O11S	C(CSCC1(C(C(C(N2C=NC3=C(N)N=CN=C32)(O1)[H])(OC4(C(C(C(C(C(=O)O)(O4)[H])(O)[H])(O)[H])(O)[H])[H])[H])(O)[H])[H])C(C(=O)O)(N)[H]	IAKCWOPZLBLXIC-APDRJOATSA-N	560.154	[M+H]+	561.161	216.97	C00021
ExtDB000314	C20H28N6O11S	C(CSCC1(C(C(C(N2C=NC3=C(N)N=CN=C32)(O1)[H])(O)[H])(OC4(C(C(C(C(C(=O)O)(O4)[H])(O)[H])(O)[H])(O)[H])[H])[H])[H])C(C(=O)O)(N)[H]	GOPZJZKHMKDJFI-ZXZIXXPVSA-N	560.154	[M+H]+	561.161	217.07	C00021
ExtDB000315	C20H28N6O11S	C(CSCC1(C(C(C(N2C=NC3=C(N=CN=C32)NC4(C(C(C(C(C(=O)O)(O4)[H])(O)[H])(O)[H])(O)[H])[H])(O1)[H])(O)[H])(O)[H])[H])C(C(=O)O)(N)[H]	JRELDYKSALNFKF-GWIZDHGSSA-N	560.154	[M+H]+	561.161	216.4	C00021
ExtDB000316	C14H20N6O8S2	C(CSCC1(C(C(C(N2C=NC3=C(N)N=CN=C32)(O1)[H])(OS(O)(=O)=O)[H])(O)[H])[H])C(C(=O)O)(N)[H]	GQHLRNHKXUQTTD-WFMPWKQPSA-N	464.078	[M+H]+	465.086	195.67	C00021
ExtDB000317	C14H20N6O8S2	C(CSCC1(C(C(C(N2C=NC3=C(N)N=CN=C32)(O1)[H])(O)[H])(OS(O)(=O)=O)[H])[H])C(C(=O)O)(N)[H]	RMSWJDLBTUDGMA-WFMPWKQPSA-N	464.078	[M+H]+	465.086	195.67	C00021
ExtDB000318	C15H23N6O6S	C[S+](CCC(C(=O)O)(N)[H])CC1(C(C(C(N2C=NC3=C(N)N=C(N=C32)O)(O1)[H])(O)[H])(O)[H])[H]	MRKNJAQROFCZIX-CZOGFEQNSA-O	415.14	[M+H]+	416.147	190.19	C00021
ExtDB000319	C20H28N6O12S	C(CSCC1(C(C(C(N2C=NC3=C(N)N=C(N=C32)O)(O1)[H])(OC4(C(C(C(C(C(=O)O)(O4)[H])(O)[H])(O)[H])(O)[H])[H])[H])(O)[H])[H])C(C(=O)O)(N)[H]	IFECUHDCFJGNRX-VCDAWDCMSA-N	576.149	[M+H]+	577.156	218.73	C00021
ExtDB000320	C20H28N6O12S	C(CSCC1(C(C(C(N2C=NC3=C(N)N=C(N=C32)O)(O1)[H])(O)[H])(OC4(C(C(C(C(C(=O)O)(O4)[H])(O)[H])(O)[H])(O)[H])[H])[H])[H])C(C(=O)O)(N)[H]	GFBJQWCYOMFYEN-LTXGMOILSA-N	576.149	[M+H]+	577.156	218.86	C00021
ExtDB000321	C20H28N6O12S	C(CSCC1(C(C(C(N2C=NC3=C(NC4(C(C(C(C(C(=O)O)(O4)[H])(O)[H])(O)[H])(O)[H])[H])N=C(N=C32)O)(O1)[H])(O)[H])(O)[H])[H])C(C(=O)O)(N)[H]	NNOFDNLWMUPJOJ-YCRRGYIBSA-N	576.149	[M+H]+	577.156	218.14	C00021
ExtDB000322	C14H20N6O9S2	C(CSCC1(C(C(C(N2C=NC3=C(N)N=C(N=C32)O)(O1)[H])(OS(O)(=O)=O)[H])(O)[H])[H])C(C(=O)O)(N)[H]	QLQDACAPOMAVBX-MACXSXHHSA-N	480.073	[M+H]+	481.081	197.86	C00021
ExtDB000323	C14H20N6O9S2	C(CSCC1(C(C(C(N2C=NC3=C(N)N=C(N=C32)O)(O1)[H])(O)[H])(OS(O)(=O)=O)[H])[H])C(C(=O)O)(N)[H]	PCXCTNWYXRFWOZ-MACXSXHHSA-N	480.073	[M+H]+	481.081	197.86	C00021
ExtDB000324	C21H31N6O11S	C[S+](CCC(C(=O)O)(N)[H])CC1(C(C(C(N2C=NC3=C(N)N=CN=C32)(O1)[H])(OC4(C(C(C(C(C(=O)O)(O4)[H])(O)[H])(O)[H])(O)[H])[H])[H])(O)[H])[H]	RLQVGHACZHNABP-XWJMYRALSA-O	575.177	[M+H]+	576.184	221.64	C00021
ExtDB000325	C21H31N6O11S	C[S+](CCC(C(=O)O)(N)[H])CC1(C(C(C(N2C=NC3=C(N)N=CN=C32)(O1)[H])(O)[H])(OC4(C(C(C(C(C(=O)O)(O4)[H])(O)[H])(O)[H])(O)[H])[H])[H])[H]	KHDLWQLVTHOLFN-HWRCGMCRSA-O	575.177	[M+H]+	576.184	221.55	C00021
ExtDB000326	C21H31N6O11S	C[S+](CCC(C(=O)O)(N)[H])CC1(C(C(C(N2C=NC3=C(N=CN=C32)NC4(C(C(C(C(C(=O)O)(O4)[H])(O)[H])(O)[H])(O)[H])[H])(O1)[H])(O)[H])(O)[H])[H]	BKEQAULYHPPXGX-LGNZHSCMSA-O	575.177	[M+H]+	576.184	221.64	C00021
ExtDB000327	C15H23N6O8S2	C[S+](CCC(C(=O)O)(N)[H])CC1(C(C(C(N2C=NC3=C(N)N=CN=C32)(O1)[H])(OS(O)(=O)=O)[H])(O)[H])[H]	XDQVUWRJLKLVGS-TTXZLWINSA-O	479.102	[M+H]+	480.109	199.6	C00021
ExtDB000328	C15H23N6O8S2	C[S+](CCC(C(=O)O)(N)[H])CC1(C(C(C(N2C=NC3=C(N)N=CN=C32)(O1)[H])(O)[H])(OS(O)(=O)=O)[H])[H]	BABZQVYDPNAJTE-TTXZLWINSA-O	479.102	[M+H]+	480.109	199.6	C00021
ExtDB000330	C20H28N6O14S2	C(CSCC1(C(C(C(N2C=NC3=C(N)N=CN=C32)(O1)[H])(OS(O)(=O)=O)[H])(OC4(C(C(C(C(C(=O)O)(O4)[H])(O)[H])(O)[H])(O)[H])[H])[H])[H])C(C(=O)O)(N)[H]	COFSOSFLLIBSBT-XSFXIHDHSA-N	640.11	[M+H]+	641.118	226.33	C00021
ExtDB000331	C20H28N6O14S2	C(CSCC1(C(C(C(N2C=NC3=C(N=CN=C32)NC4(C(C(C(C(C(=O)O)(O4)[H])(O)[H])(O)[H])(O)[H])[H])(O1)[H])(OS(O)(=O)=O)[H])(O)[H])[H])C(C(=O)O)(N)[H]	MDTZSNKPACEBCQ-GWIZDHGSSA-N	640.11	[M+H]+	641.118	225.22	C00021
ExtDB000332	C14H20N6O11S3	C(CSCC1(C(C(C(N2C=NC3=C(N)N=CN=C32)(O1)[H])(OS(O)(=O)=O)[H])(OS(O)(=O)=O)[H])[H])C(C(=O)O)(N)[H]	YAMSCZBYLYWLKE-WFMPWKQPSA-N	544.035	[M+H]+	545.043	206.48	C00021
ExtDB000333	C20H28N6O14S2	C(CSCC1(C(C(C(N2C=NC3=C(N)N=CN=C32)(O1)[H])(OC4(C(C(C(C(C(=O)O)(O4)[H])(O)[H])(O)[H])(O)[H])[H])[H])(OS(O)(=O)=O)[H])[H])C(C(=O)O)(N)[H]	UKWHBWWMPAXCOG-XSFXIHDHSA-N	640.11	[M+H]+	641.118	226.15	C00021
ExtDB000334	C20H28N6O14S2	C(CSCC1(C(C(C(N2C=NC3=C(N=CN=C32)NC4(C(C(C(C(C(=O)O)(O4)[H])(O)[H])(O)[H])(O)[H])[H])(O1)[H])(O)[H])(OS(O)(=O)=O)[H])[H])C(C(=O)O)(N)[H]	LPPBGBXDEFYPKY-LFKONWNXSA-N	640.11	[M+H]+	641.118	225.22	C00021
ExtDB000335	C23H38N7O18P3S	CC(=O)SCCN=C(CCN=C(C(C(C)(C)COP(O)(=O)OP(O)(=O)OCC1(C(C(C(N2C=NC3=C(N)N=C(N=C32)O)(O1)[H])(O)[H])(OP(O)(O)=O)[H])[H])(O)[H])O)O	VDCMHZLGIAYIPC-GORZOVPNSA-N	825.121	[M+H]+	826.128	250.94	C00024;C02232;C05989;C06625;C06715;C07118;C17740;C17741;C19945;C19946;C21452
ExtDB000336	C29H48O2	CC(C)CCCC(C)C1CCC2C3CC=C4CC(CCC4(C)C3CCC12C)OC(C)=O	XUGISPSHIFXEHZ-UHFFFAOYSA-N	428.365	[M+H]+	429.373	213.49	C00024;C02232;C05989;C06625;C06715;C07118;C17740;C17741;C19945;C19946;C21452
ExtDB000338	C23H37N7O14P2S	CC(=O)SCCN=C(CCN=C(C(C(C)(C)COP(O)(=O)OP(O)(=O)OCC1(C(C(C(N2C=NC3=C(N)N=CN=C32)(O1)[H])(O)[H])(O)[H])[H])(O)[H])O)O	XEFUABMMGJVHSD-DYDIGUJTSA-N	729.159	[M+H]+	730.167	241.18	C00024;C02232;C05989;C06625;C06715;C07118;C17740;C17741;C19945;C19946;C21452
ExtDB000339	C23H37N7O15P2S	CC(=O)SCCN=C(CCN=C(C(C(C)(C)COP(O)(=O)OP(O)(=O)OCC1(C(C(C(N2C=NC3=C(N)N=C(N=C32)O)(O1)[H])(O)[H])(O)[H])[H])(O)[H])O)O	PZULPHHJVKGSIK-HQVRWBBASA-N	745.154	[M+H]+	746.162	242.46	C00024
ExtDB000341	C27H46O	CC(C)CCCC(C)C1CCC2C3CC=C4CC(CCC4(C)C3CCC12C)O	HVYWMOMLDIMFJA-UHFFFAOYSA-N	386.355	[M+H]+	387.362	204.23	C00024;C00083;C00091;C00100;C00136;C00154;C00332;C00356;C00412;C00510;C00527;C00531;C00566;C00582;C00630;C00683;C00827;C00888;C00904;C01011;C01033;C01063;C01144;C01213;C01794;C01832;C01894;C01942;C01944;C02041;C02050;C02060;C02232;C02249;C02331;C02335;C02557;C02577;C02593;C02801;C02939;C02944;C03035;C03058;C03160;C03237;C03344;C03357;C03466;C03561
ExtDB000342	C24H40N7O14P2S	CC(=O)[S+](C)CCN=C(CCN=C(C(C(C)(C)COP(=O)(O)OP(=O)(O)OCC1(C(C(C(N2C=NC3=C(N)N=CN=C32)(O1)[H])(O)[H])(O)[H])[H])(O)[H])O)O	PPTLYIJVWHVSLU-KANXPVTFSA-O	744.183	[M+H]+	745.19	245.76	C00024
ExtDB000343	C21H32N2O23P2	C1=CN(C2(C(C(C(COP(O)(=O)OP(O)(=O)OC3(C(C(C(C(CO)(O3)[H])(O)[H])(O)[H])(O)[H])[H])(O2)[H])(O)[H])(OC4(C(C(C(C(C(=O)O)(O4)[H])(O)[H])(O)[H])(O)[H])[H])[H])[H])C(N=C1O)=O	SVQMABFZIBSRIE-UFVYDDMWSA-N	742.087	[M+H]+	743.094	236.53	C00029
ExtDB000344	C21H32N2O23P2	C1=CN(C2(C(C(C(COP(O)(=O)OP(O)(=O)OC3(C(C(C(C(CO)(O3)[H])(O)[H])(O)[H])(O)[H])[H])(O2)[H])(OC4(C(C(C(C(C(=O)O)(O4)[H])(O)[H])(O)[H])(O)[H])[H])[H])(O)[H])[H])C(N=C1O)=O	OZLTZKVTEYIYGD-WBJBOHPZSA-N	742.087	[M+H]+	743.094	236.78	C00029
ExtDB000345	C21H32N2O23P2	C1=CN(C2(C(C(C(COP(O)(=O)OP(O)(=O)OC3(C(C(C(C(CO)(O3)[H])(O)[H])(O)[H])(OC4(C(C(C(C(C(=O)O)(O4)[H])(O)[H])(O)[H])(O)[H])[H])[H])[H])(O2)[H])(O)[H])(O)[H])[H])C(N=C1O)=O	MMWGNAOOJPXOFB-PZEKMLSNSA-N	742.087	[M+H]+	743.094	235.97	C00029
ExtDB000346	C21H32N2O23P2	C1=CN(C2(C(C(C(COP(O)(=O)OP(O)(=O)OC3(C(C(C(C(CO)(O3)[H])(O)[H])(OC4(C(C(C(C(C(=O)O)(O4)[H])(O)[H])(O)[H])(O)[H])[H])[H])(O)[H])[H])(O2)[H])(O)[H])(O)[H])[H])C(N=C1O)=O	ZWHLIYSMKIJROA-XPGBOFFRSA-N	742.087	[M+H]+	743.094	235.67	C00029
ExtDB000347	C21H32N2O23P2	C1=CN(C2(C(C(C(COP(O)(=O)OP(O)(=O)OC3(C(C(C(C(CO)(O3)[H])(OC4(C(C(C(C(C(=O)O)(O4)[H])(O)[H])(O)[H])(O)[H])[H])[H])(O)[H])(O)[H])[H])(O2)[H])(O)[H])(O)[H])[H])C(N=C1O)=O	QALCBMZAWIVRCX-GNHSXMBSSA-N	742.087	[M+H]+	743.094	235.34	C00029
ExtDB000348	C21H32N2O23P2	C1=CN(C2(C(C(C(COP(O)(=O)OP(O)(=O)OC3(C(C(C(C(COC4(C(C(C(C(C(=O)O)(O4)[H])(O)[H])(O)[H])(O)[H])[H])(O3)[H])(O)[H])(O)[H])(O)[H])[H])(O2)[H])(O)[H])(O)[H])[H])C(N=C1O)=O	QENSYUDRZZTHSA-HFTUFGNDSA-N	742.087	[M+H]+	743.094	235.62	C00029
ExtDB000349	C15H24N2O20P2S	C1=CN(C2(C(C(C(COP(O)(=O)OP(O)(=O)OC3(C(C(C(C(COS(O)(=O)=O)(O3)[H])(O)[H])(O)[H])(O)[H])[H])(O2)[H])(O)[H])(O)[H])[H])C(N=C1O)=O	HEYZHDUTUNSYJV-JZMIEXBBSA-N	646.012	[M+H]+	647.019	220.14	C00029
ExtDB000351	C10H17N5O12P2	C(C1(C(C(C(N2C=NC(=C2NC(=N)N)C(=O)O)(O1)[H])(O)[H])(O)[H])[H])OP(O)(=O)OP(O)(O)=O	WGEVKGKPKIHPJU-ZIYNGMLESA-N	461.035	[M+H]+	462.042	191.87	C00035
ExtDB000353	C16H23N5O17P2	C(C1(C(C(C(N2C=NC3=C2NC(=N)N=C3O)(O1)[H])(OC4(C(C(C(C(C(=O)O)(O4)[H])(O)[H])(O)[H])(O)[H])[H])[H])(O)[H])[H])OP(O)(=O)OP(O)(O)=O	WHQFPMCZBDDXDR-CBKOQXAOSA-N	619.056	[M+H]+	620.064	218.63	C00035
ExtDB000354	C16H23N5O17P2	C(C1(C(C(C(N2C=NC3=C2NC(=N)N=C3O)(O1)[H])(O)[H])(OC4(C(C(C(C(C(=O)O)(O4)[H])(O)[H])(O)[H])(O)[H])[H])[H])[H])OP(O)(=O)OP(O)(O)=O	PWNLMNMEUJIFCS-IACXHSGQSA-N	619.056	[M+H]+	620.064	218.82	C00035
ExtDB000355	C16H23N5O17P2	C(C1(C(C(C(N2C=NC3=C2N=C(N=C3O)NC4(C(C(C(C(C(=O)O)(O4)[H])(O)[H])(O)[H])(O)[H])[H])(O1)[H])(O)[H])(O)[H])[H])OP(O)(=O)OP(O)(O)=O	YRWCFYPKRZITOJ-WKSPPBMSSA-N	619.056	[M+H]+	620.064	218.86	C00035
ExtDB000356	C10H15N5O14P2S	C(C1(C(C(C(N2C=NC3=C2NC(=N)N=C3O)(O1)[H])(OS(O)(=O)=O)[H])(O)[H])[H])OP(O)(=O)OP(O)(O)=O	KPPDUHQDIPTESK-UUOKFMHZSA-N	522.981	[M+H]+	523.988	200.04	C00035
ExtDB000357	C10H15N5O14P2S	C(C1(C(C(C(N2C=NC3=C2NC(=N)N=C3O)(O1)[H])(O)[H])(OS(O)(=O)=O)[H])[H])OP(O)(=O)OP(O)(O)=O	VYDXXTCUKKWMRF-UUOKFMHZSA-N	522.981	[M+H]+	523.988	200.04	C00035
ExtDB000358	C10H16N5O9P	C(C1(C(C(C(N2C=NC(=C2NC(=N)N)C(=O)O)(O1)[H])(O)[H])(O)[H])[H])OP(O)(O)=O	BYJBGSNLMYEXEA-ZIYNGMLESA-N	381.069	[M+H]+	382.076	179.66	C00035;C00144
ExtDB000359	C16H25N5O18P2	C(C1(C(C(C(N2C=NC(=C2NC(=N)N)C(=O)O)(O1)[H])(OC3(C(C(C(C(C(=O)O)(O3)[H])(O)[H])(O)[H])(O)[H])[H])[H])(O)[H])[H])OP(O)(=O)OP(O)(O)=O	UBLLLNKWEXVDRH-GYLKUEJRSA-N	637.067	[M+H]+	638.074	221.63	C00035
ExtDB000360	C16H25N5O18P2	C(C1(C(C(C(N2C=NC(=C2NC(=N)N)C(=O)O)(O1)[H])(O)[H])(OC3(C(C(C(C(C(=O)O)(O3)[H])(O)[H])(O)[H])(O)[H])[H])[H])[H])OP(O)(=O)OP(O)(O)=O	WRNQLQRAFWXLNE-FXLZTKBHSA-N	637.067	[M+H]+	638.074	221.86	C00035
ExtDB000361	C16H25N5O18P2	C(C1(C(C(C(N2C=NC(=C2NC(=N)N)C(=O)OC3(C(C(C(C(C(=O)O)(O3)[H])(O)[H])(O)[H])(O)[H])[H])(O1)[H])(O)[H])(O)[H])[H])OP(O)(=O)OP(O)(O)=O	FLDHXRRTFTWLPI-RMDQDWKASA-N	637.067	[M+H]+	638.074	220.85	C00035
ExtDB000362	C10H17N5O15P2S	C(C1(C(C(C(N2C=NC(=C2NC(=N)N)C(=O)O)(O1)[H])(OS(O)(=O)=O)[H])(O)[H])[H])OP(O)(=O)OP(O)(O)=O	HROUYVLRRWNBBA-ZIYNGMLESA-N	540.992	[M+H]+	541.999	202.86	C00035
ExtDB000363	C10H17N5O15P2S	C(C1(C(C(C(N2C=NC(=C2NC(=N)N)C(=O)O)(O1)[H])(O)[H])(OS(O)(=O)=O)[H])[H])OP(O)(=O)OP(O)(O)=O	NUQWIZBICFXWAI-ZIYNGMLESA-N	540.992	[M+H]+	541.999	202.86	C00035
ExtDB000365	C16H22N5O14P	C(C1(C(C(C(N2C=NC3=C2NC(=N)N=C3O)(O1)[H])(OC4(C(C(C(C(C(=O)O)(O4)[H])(O)[H])(O)[H])(O)[H])[H])[H])(O)[H])[H])OP(O)(O)=O	XJOGWGZCXWCUIO-CBKOQXAOSA-N	539.09	[M+H]+	540.097	209.12	C00035;C00144
ExtDB000366	C16H22N5O14P	C(C1(C(C(C(N2C=NC3=C2NC(=N)N=C3O)(O1)[H])(O)[H])(OC4(C(C(C(C(C(=O)O)(O4)[H])(O)[H])(O)[H])(O)[H])[H])[H])[H])OP(O)(O)=O	LPAHXVFFZBSVDR-IACXHSGQSA-N	539.09	[M+H]+	540.097	209.03	C00035;C00144
ExtDB000367	C16H22N5O14P	C(C1(C(C(C(N2C=NC3=C2N=C(N=C3O)NC4(C(C(C(C(C(=O)O)(O4)[H])(O)[H])(O)[H])(O)[H])[H])(O1)[H])(O)[H])(O)[H])[H])OP(O)(O)=O	IKQIDCRQKLZJKB-WKSPPBMSSA-N	539.09	[M+H]+	540.097	209.78	C00035;C00144
ExtDB000368	C10H14N5O11PS	C(C1(C(C(C(N2C=NC3=C2NC(=N)N=C3O)(O1)[H])(OS(O)(=O)=O)[H])(O)[H])[H])OP(O)(O)=O	KMSIWWQRKUWTRS-UUOKFMHZSA-N	443.015	[M+H]+	444.022	189.14	C00035;C00144
ExtDB000369	C10H14N5O11PS	C(C1(C(C(C(N2C=NC3=C2NC(=N)N=C3O)(O1)[H])(O)[H])(OS(O)(=O)=O)[H])[H])OP(O)(O)=O	VDDQBNYODGITDA-UUOKFMHZSA-N	443.015	[M+H]+	444.022	189.14	C00035;C00144
ExtDB000371	C16H25N5O18P2	C(C1(C(C(C(N2C=NC(=C2NC(=N)NC3(C(C(C(C(C(=O)O)(O3)[H])(O)[H])(O)[H])(O)[H])[H])C(=O)O)(O1)[H])(O)[H])(O)[H])[H])OP(O)(=O)OP(O)(O)=O	AECHODMNSRUAGE-CLNQNFOYSA-N	637.067	[M+H]+	638.074	221.31	C00035
ExtDB000372	C16H23N5O20P2S	C(C1(C(C(C(N2C=NC3=C2NC(=N)N=C3O)(O1)[H])(OS(O)(=O)=O)[H])(OC4(C(C(C(C(C(=O)O)(O4)[H])(O)[H])(O)[H])(O)[H])[H])[H])[H])OP(O)(=O)OP(O)(O)=O	BWHYKIDKAGMVIY-OMVUBAQZSA-N	699.013	[M+H]+	700.021	227.07	C00035
ExtDB000373	C16H23N5O20P2S	C(C1(C(C(C(N2C=NC3=C2N=C(N=C3O)NC4(C(C(C(C(C(=O)O)(O4)[H])(O)[H])(O)[H])(O)[H])[H])(O1)[H])(OS(O)(=O)=O)[H])(O)[H])[H])OP(O)(=O)OP(O)(O)=O	HHFSFXITCMRBNU-WKSPPBMSSA-N	699.013	[M+H]+	700.021	226.74	C00035
ExtDB000374	C10H15N5O17P2S2	C(C1(C(C(C(N2C=NC3=C2NC(=N)N=C3O)(O1)[H])(OS(O)(=O)=O)[H])(OS(O)(=O)=O)[H])[H])OP(O)(=O)OP(O)(O)=O	YSRKMGHBBBZPIJ-UUOKFMHZSA-N	602.938	[M+H]+	603.945	209.7	C00035
ExtDB000375	C16H23N5O20P2S	C(C1(C(C(C(N2C=NC3=C2NC(=N)N=C3O)(O1)[H])(OC4(C(C(C(C(C(=O)O)(O4)[H])(O)[H])(O)[H])(O)[H])[H])[H])(OS(O)(=O)=O)[H])[H])OP(O)(=O)OP(O)(O)=O	KZACPDVYBIRNRT-OMVUBAQZSA-N	699.013	[M+H]+	700.021	226.79	C00035
ExtDB000376	C16H23N5O20P2S	C(C1(C(C(C(N2C=NC3=C2N=C(N=C3O)NC4(C(C(C(C(C(=O)O)(O4)[H])(O)[H])(O)[H])(O)[H])[H])(O1)[H])(O)[H])(OS(O)(=O)=O)[H])[H])OP(O)(=O)OP(O)(O)=O	PENFEAACMUIPIK-OCCJWUHZSA-N	699.013	[M+H]+	700.021	226.74	C00035
ExtDB000377	C23H35N3O23P2	CC(=NC1(C(C(C(CO)(OC1(OP(O)(=O)OP(O)(=O)OCC2(C(C(C(N3C=CC(=NC3=O)O)(O2)[H])(O)[H])(O)[H])[H])[H])[H])(O)[H])(OC4(C(C(C(C(C(=O)O)(O4)[H])(O)[H])(O)[H])(O)[H])[H])[H])[H])O	HJQCEOXMFZYPBW-ZCVHEORVSA-N	783.114	[M+H]+	784.121	242.74	C00043
ExtDB000378	C23H35N3O23P2	CC(=NC1(C(C(C(CO)(OC1(OP(O)(=O)OP(O)(=O)OCC2(C(C(C(N3C=CC(=NC3=O)O)(O2)[H])(O)[H])(O)[H])[H])[H])[H])(OC4(C(C(C(C(C(=O)O)(O4)[H])(O)[H])(O)[H])(O)[H])[H])[H])(O)[H])[H])O	WHSLHASEDGIFHG-ZCVHEORVSA-N	783.114	[M+H]+	784.121	242.38	C00043
ExtDB000379	C23H35N3O23P2	CC(=NC1(C(C(C(COC2(C(C(C(C(C(=O)O)(O2)[H])(O)[H])(O)[H])(O)[H])[H])(OC1(OP(O)(=O)OP(O)(=O)OCC3(C(C(C(N4C=CC(=NC4=O)O)(O3)[H])(O)[H])(O)[H])[H])[H])[H])(O)[H])(O)[H])[H])O	AJXCKFDQLNPGFE-UUWUPVGOSA-N	783.114	[M+H]+	784.121	242.62	C00043
ExtDB000380	C23H35N3O23P2	CC(=NC1(C(C(C(CO)(OC1(OP(O)(=O)OP(O)(=O)OCC2(C(C(C(N3C=CC(=NC3=O)O)(O2)[H])(O)[H])(OC4(C(C(C(C(C(=O)O)(O4)[H])(O)[H])(O)[H])(O)[H])[H])[H])[H])[H])[H])(O)[H])(O)[H])[H])O	SMMVEDUPPJAXAG-RCYLREPXSA-N	783.114	[M+H]+	784.121	243.97	C00043
ExtDB000381	C23H35N3O23P2	CC(=NC1(C(C(C(CO)(OC1(OP(O)(=O)OP(O)(=O)OCC2(C(C(C(N3C=CC(=NC3=O)O)(O2)[H])(OC4(C(C(C(C(C(=O)O)(O4)[H])(O)[H])(O)[H])(O)[H])[H])[H])(O)[H])[H])[H])[H])(O)[H])(O)[H])[H])O	IMSWBPGBKHHUDH-ZSALUCRPSA-N	783.114	[M+H]+	784.121	243.69	C00043
ExtDB000382	C17H27N3O20P2S	CC(=NC1(C(C(C(COS(O)(=O)=O)(OC1(OP(O)(=O)OP(O)(=O)OCC2(C(C(C(N3C=CC(=NC3=O)O)(O2)[H])(O)[H])(O)[H])[H])[H])[H])(O)[H])(O)[H])[H])O	NENQMVZLVMADKT-CFRASDGPSA-N	687.038	[M+H]+	688.046	227.65	C00043
ExtDB000384	C23H35N3O26P2S	CC(=NC1(C(C(C(COS(O)(=O)=O)(OC1(OP(O)(=O)OP(O)(=O)OCC2(C(C(C(N3C=CC(=NC3=O)O)(O2)[H])(O)[H])(O)[H])[H])[H])[H])(O)[H])(OC4(C(C(C(C(C(=O)O)(O4)[H])(O)[H])(O)[H])(O)[H])[H])[H])[H])O	NHNOZIYPFWSLIL-ZCVHEORVSA-N	863.07	[M+H]+	864.078	248.78	C00043
ExtDB000385	C23H35N3O26P2S	CC(=NC1(C(C(C(COS(O)(=O)=O)(OC1(OP(O)(=O)OP(O)(=O)OCC2(C(C(C(N3C=CC(=NC3=O)O)(O2)[H])(O)[H])(O)[H])[H])[H])[H])(OC4(C(C(C(C(C(=O)O)(O4)[H])(O)[H])(O)[H])(O)[H])[H])[H])(O)[H])[H])O	AXGBGAKDQXBHJG-ZCVHEORVSA-N	863.07	[M+H]+	864.078	248.36	C00043
ExtDB000386	C23H35N3O26P2S	CC(=NC1(C(C(C(COS(O)(=O)=O)(OC1(OP(O)(=O)OP(O)(=O)OCC2(C(C(C(N3C=CC(=NC3=O)O)(O2)[H])(O)[H])(OC4(C(C(C(C(C(=O)O)(O4)[H])(O)[H])(O)[H])(O)[H])[H])[H])[H])[H])[H])(O)[H])(O)[H])[H])O	NEYDCZNFIMLPBI-RCYLREPXSA-N	863.07	[M+H]+	864.078	249.58	C00043
ExtDB000387	C23H35N3O26P2S	CC(=NC1(C(C(C(COS(O)(=O)=O)(OC1(OP(O)(=O)OP(O)(=O)OCC2(C(C(C(N3C=CC(=NC3=O)O)(O2)[H])(OC4(C(C(C(C(C(=O)O)(O4)[H])(O)[H])(O)[H])(O)[H])[H])[H])(O)[H])[H])[H])[H])(O)[H])(O)[H])[H])O	HGPYSFPAAXYITH-ZSALUCRPSA-N	863.07	[M+H]+	864.078	249.19	C00043
ExtDB000388	C12H19N3O7S	CC(N(C(CS)(C(=NCC(=O)O)O)[H])C(CCC(C(=O)O)(N)[H])=O)=O	LDPCCBAOTMZGFB-YUMQZZPRSA-N	349.094	[M+H]+	350.102	174.87	C00051;C03451
ExtDB000389	C16H25N3O13S	C(CC(=NC(CSOC1(C(C(C(C(C(=O)O)(O1)[H])(O)[H])(O)[H])(O)[H])[H])(C(=NCC(=O)O)O)[H])O)C(C(=O)O)(N)[H]	BJORCHJLKGOBCI-PHIWMXLHSA-N	499.111	[M+H]+	500.118	203.01	C00051;C03451
ExtDB000390	C20H32N6O12S2	C(CC(=NC(CSSCC(C(=NCC(=O)O)O)(N=C(CCC(C(=O)O)(N)[H])O)[H])(C(=NCC(=O)O)O)[H])O)C(C(=O)O)(N)[H]	YPZRWBKMTBYPTK-VOBJUBJWSA-N	612.152	[M+H]+	613.159	227.76	C00051;C03451
ExtDB000391	C18H27N3O14S	CC(N(C(CSOC1(C(C(C(C(C(=O)O)(O1)[H])(O)[H])(O)[H])(O)[H])[H])(C(=NCC(=O)O)O)[H])C(CCC(C(=O)O)(N)[H])=O)=O	PTGQHCREFGJCGU-GIYALWBXSA-N	541.121	[M+H]+	542.129	212.05	C00051
ExtDB000392	C22H34N6O13S2	CC(N(C(CSSCC(C(=NCC(=O)O)O)(N=C(CCC(C(=O)O)(N)[H])O)[H])(C(=NCC(=O)O)O)[H])C(CCC(C(=O)O)(N)[H])=O)=O	GOUOWRWQQUHIGY-YIOUJQMASA-N	654.163	[M+H]+	655.17	236.82	C00051
ExtDB000393	C22H34N6O13S2	CC(N(C(CSSCC(C(=NCC(=O)O)O)(N=C(CCC(C(=O)O)(N)[H])O)[H])(C(=NCC(=O)O)O)[H])C(CCC(C(=O)O)(N)[H])=O)=O	GOUOWRWQQUHIGY-AHPWVWPOSA-N	654.163	[M+H]+	655.17	236.82	C00051
ExtDB000394	C21H32N2O23P2	C1=CN(C2(C(C(C(COP(O)(=O)OP(O)(=O)OC3(C(C(C(C(CO)(O3)[H])(O)[H])(O)[H])(O)[H])[H])(O2)[H])(O)[H])(OC4(C(C(C(C(C(=O)O)(O4)[H])(O)[H])(O)[H])(O)[H])[H])[H])[H])C(N=C1O)=O	SVQMABFZIBSRIE-VUAHLBDYSA-N	742.087	[M+H]+	743.094	236.53	C00052
ExtDB000395	C21H32N2O23P2	C1=CN(C2(C(C(C(COP(O)(=O)OP(O)(=O)OC3(C(C(C(C(CO)(O3)[H])(O)[H])(O)[H])(O)[H])[H])(O2)[H])(OC4(C(C(C(C(C(=O)O)(O4)[H])(O)[H])(O)[H])(O)[H])[H])[H])(O)[H])[H])C(N=C1O)=O	OZLTZKVTEYIYGD-FZQTVOJESA-N	742.087	[M+H]+	743.094	236.78	C00052
ExtDB000396	C21H32N2O23P2	C1=CN(C2(C(C(C(COP(O)(=O)OP(O)(=O)OC3(C(C(C(C(CO)(O3)[H])(O)[H])(O)[H])(OC4(C(C(C(C(C(=O)O)(O4)[H])(O)[H])(O)[H])(O)[H])[H])[H])[H])(O2)[H])(O)[H])(O)[H])[H])C(N=C1O)=O	MMWGNAOOJPXOFB-AULPIUROSA-N	742.087	[M+H]+	743.094	235.97	C00052
ExtDB000397	C21H32N2O23P2	C1=CN(C2(C(C(C(COP(O)(=O)OP(O)(=O)OC3(C(C(C(C(CO)(O3)[H])(O)[H])(OC4(C(C(C(C(C(=O)O)(O4)[H])(O)[H])(O)[H])(O)[H])[H])[H])(O)[H])[H])(O2)[H])(O)[H])(O)[H])[H])C(N=C1O)=O	ZWHLIYSMKIJROA-UCIMTELUSA-N	742.087	[M+H]+	743.094	235.67	C00052
ExtDB000398	C21H32N2O23P2	C1=CN(C2(C(C(C(COP(O)(=O)OP(O)(=O)OC3(C(C(C(C(CO)(O3)[H])(OC4(C(C(C(C(C(=O)O)(O4)[H])(O)[H])(O)[H])(O)[H])[H])[H])(O)[H])(O)[H])[H])(O2)[H])(O)[H])(O)[H])[H])C(N=C1O)=O	QALCBMZAWIVRCX-UOUMHPQBSA-N	742.087	[M+H]+	743.094	235.34	C00052
ExtDB000399	C21H32N2O23P2	C1=CN(C2(C(C(C(COP(O)(=O)OP(O)(=O)OC3(C(C(C(C(COC4(C(C(C(C(C(=O)O)(O4)[H])(O)[H])(O)[H])(O)[H])[H])(O3)[H])(O)[H])(O)[H])(O)[H])[H])(O2)[H])(O)[H])(O)[H])[H])C(N=C1O)=O	QENSYUDRZZTHSA-CXYMOOGZSA-N	742.087	[M+H]+	743.094	235.62	C00052
ExtDB000400	C15H24N2O20P2S	C1=CN(C2(C(C(C(COP(O)(=O)OP(O)(=O)OC3(C(C(C(C(COS(O)(=O)=O)(O3)[H])(O)[H])(O)[H])(O)[H])[H])(O2)[H])(O)[H])(O)[H])[H])C(N=C1O)=O	HEYZHDUTUNSYJV-WBRQRZOHSA-N	646.012	[M+H]+	647.019	220.14	C00052
ExtDB000402	C10H15N5O14P2S	C(C1(C(C(C(N2C=NC3=C(N)N=C(N=C32)O)(O1)[H])(O)[H])(OP(O)(O)=O)[H])[H])OP(O)(=O)OS(O)(=O)=O	ABTQHYRWVUKARZ-UUOKFMHZSA-N	522.981	[M+H]+	523.988	200.97	C00053
ExtDB000403	C10H14N5O10PS	C(C1(C(C(C(N2C=NC3=C(N)N=CN=C32)(O1)[H])(O)[H])(O)[H])[H])OP(O)(=O)OS(O)(=O)=O	IRLPACMLTUPBCL-NIIJMFPWSA-N	427.02	[M+H]+	428.027	187.33	C00053
ExtDB000404	C16H23N5O19P2S	C(C1(C(C(C(N2C=NC3=C(N)N=CN=C32)(O1)[H])(OC4(C(C(C(C(C(=O)O)(O4)[H])(O)[H])(O)[H])(O)[H])[H])[H])(OP(O)(O)=O)[H])[H])OP(O)(=O)OS(O)(=O)=O	CZHMZMFGQHIJJN-IAGZDHQZSA-N	683.018	[M+H]+	684.026	226.52	C00053
ExtDB000405	C16H23N5O19P2S	C(C1(C(C(C(N2C=NC3=C(N=CN=C32)NC4(C(C(C(C(C(=O)O)(O4)[H])(O)[H])(O)[H])(O)[H])[H])(O1)[H])(O)[H])(OP(O)(O)=O)[H])[H])OP(O)(=O)OS(O)(=O)=O	RYZHOCBANNOUGH-GGIKJSBMSA-N	683.018	[M+H]+	684.026	225.34	C00053
ExtDB000406	C10H15N5O16P2S2	C(C1(C(C(C(N2C=NC3=C(N)N=CN=C32)(O1)[H])(OS(O)(=O)=O)[H])(OP(O)(O)=O)[H])[H])OP(O)(=O)OS(O)(=O)=O	GKPKENSNZSYAHT-KQYNXXCUSA-N	586.943	[M+H]+	587.95	208.9	C00053
ExtDB000407	C10H14N5O11PS	C(C1(C(C(C(N2C=NC3=C(N)N=C(N=C32)O)(O1)[H])(O)[H])(O)[H])[H])OP(O)(=O)OS(O)(=O)=O	PZAVUUSDXOERTM-VCXQEIDJSA-N	443.015	[M+H]+	444.022	189.64	C00053
ExtDB000408	C16H23N5O20P2S	C(C1(C(C(C(N2C=NC3=C(N)N=C(N=C32)O)(O1)[H])(OC4(C(C(C(C(C(=O)O)(O4)[H])(O)[H])(O)[H])(O)[H])[H])[H])(OP(O)(O)=O)[H])[H])OP(O)(=O)OS(O)(=O)=O	PFSZGIMXPPIVBA-OMVUBAQZSA-N	699.013	[M+H]+	700.021	227.95	C00053
ExtDB000409	C16H23N5O20P2S	C(C1(C(C(C(N2C=NC3=C(NC4(C(C(C(C(C(=O)O)(O4)[H])(O)[H])(O)[H])(O)[H])[H])N=C(N=C32)O)(O1)[H])(O)[H])(OP(O)(O)=O)[H])[H])OP(O)(=O)OS(O)(=O)=O	XNMHGTUOIFWDNB-OCCJWUHZSA-N	699.013	[M+H]+	700.021	226.74	C00053
ExtDB000410	C10H15N5O17P2S2	C(C1(C(C(C(N2C=NC3=C(N)N=C(N=C32)O)(O1)[H])(OS(O)(=O)=O)[H])(OP(O)(O)=O)[H])[H])OP(O)(=O)OS(O)(=O)=O	KVHCDVFCKDVYCC-UUOKFMHZSA-N	602.938	[M+H]+	603.945	210.7	C00053
ExtDB000411	C16H22N5O16PS	C(C1(C(C(C(N2C=NC3=C(N)N=CN=C32)(O1)[H])(OC4(C(C(C(C(C(=O)O)(O4)[H])(O)[H])(O)[H])(O)[H])[H])[H])(O)[H])[H])OP(O)(=O)OS(O)(=O)=O	GCBHWUMUMBPBMB-FXQIKSGJSA-N	603.052	[M+H]+	604.059	217.52	C00053
ExtDB000412	C16H22N5O16PS	C(C1(C(C(C(N2C=NC3=C(N)N=CN=C32)(O1)[H])(O)[H])(OC4(C(C(C(C(C(=O)O)(O4)[H])(O)[H])(O)[H])(O)[H])[H])[H])[H])OP(O)(=O)OS(O)(=O)=O	XKPPBCJOCMOGQR-DGHQKXEDSA-N	603.052	[M+H]+	604.059	217.68	C00053
ExtDB000413	C16H22N5O16PS	C(C1(C(C(C(N2C=NC3=C(N=CN=C32)NC4(C(C(C(C(C(=O)O)(O4)[H])(O)[H])(O)[H])(O)[H])[H])(O1)[H])(O)[H])(O)[H])[H])OP(O)(=O)OS(O)(=O)=O	IYJVGQCAXAJZJQ-HJSRERHWSA-N	603.052	[M+H]+	604.059	216.71	C00053
ExtDB000414	C10H14N5O13PS2	C(C1(C(C(C(N2C=NC3=C(N)N=CN=C32)(O1)[H])(OS(O)(=O)=O)[H])(O)[H])[H])OP(O)(=O)OS(O)(=O)=O	HRWHEUWZOHQSIB-NIIJMFPWSA-N	506.977	[M+H]+	507.984	198.39	C00053
ExtDB000415	C10H14N5O13PS2	C(C1(C(C(C(N2C=NC3=C(N)N=CN=C32)(O1)[H])(O)[H])(OS(O)(=O)=O)[H])[H])OP(O)(=O)OS(O)(=O)=O	HVCKYLAMKMOSTG-CPTYKQRNSA-N	506.977	[M+H]+	507.984	198.39	C00053
ExtDB000417	C16H23N5O22P2S2	C(C1(C(C(C(N2C=NC3=C(N=CN=C32)NC4(C(C(C(C(C(=O)O)(O4)[H])(O)[H])(O)[H])(O)[H])[H])(O1)[H])(OS(O)(=O)=O)[H])(OP(O)(O)=O)[H])[H])OP(O)(=O)OS(O)(=O)=O	ZIYIAFAGVLNKDW-ZBNACKONSA-N	762.975	[M+H]+	763.982	232.56	C00053
ExtDB000418	C10H15N5O11P2	C(C1(C(C(C(N2C=NC3=C(N)N=C(N=C32)O)(O1)[H])(O)[H])(OP(O)(O)=O)[H])[H])OP(O)(O)=O	LHQGBTWISWYVBQ-UUOKFMHZSA-N	443.024	[M+H]+	444.032	190.52	C00054
ExtDB000420	C10H14N5O7P	C(C1(C(C(C(N2C=NC3=C(N)N=CN=C32)(O1)[H])(O)[H])(O)[H])[H])OP(O)(O)=O	UDMBCSSLTHHNCD-NIIJMFPWSA-N	347.063	[M+H]+	348.07	175.11	C00054;C13744
ExtDB000421	C16H23N5O16P2	C(C1(C(C(C(N2C=NC3=C(N)N=CN=C32)(O1)[H])(OC4(C(C(C(C(C(=O)O)(O4)[H])(O)[H])(O)[H])(O)[H])[H])[H])(OP(O)(O)=O)[H])[H])OP(O)(O)=O	FDSKCOVEESSAIM-IAGZDHQZSA-N	603.062	[M+H]+	604.069	218.44	C00054
ExtDB000422	C16H23N5O16P2	C(C1(C(C(C(N2C=NC3=C(N=CN=C32)NC4(C(C(C(C(C(=O)O)(O4)[H])(O)[H])(O)[H])(O)[H])[H])(O1)[H])(O)[H])(OP(O)(O)=O)[H])[H])OP(O)(O)=O	MGCRACYEFXHJHJ-GGIKJSBMSA-N	603.062	[M+H]+	604.069	217.75	C00054
ExtDB000423	C10H15N5O13P2S	C(C1(C(C(C(N2C=NC3=C(N)N=CN=C32)(O1)[H])(OS(O)(=O)=O)[H])(OP(O)(O)=O)[H])[H])OP(O)(O)=O	PVJOTZVAEZFIAN-KQYNXXCUSA-N	506.986	[M+H]+	507.994	199.47	C00054
ExtDB000424	C10H14N5O8P	C(C1(C(C(C(N2C=NC3=C(N)N=C(N=C32)O)(O1)[H])(O)[H])(OP(O)(O)=O)[H])[H])O	HHENTKSXXXGJJB-UUOKFMHZSA-N	363.058	[M+H]+	364.065	177.81	C00054;C01367
ExtDB000425	C10H14N5O8P	C(C1(C(C(C(N2C=NC3=C(N)N=C(N=C32)O)(O1)[H])(O)[H])(O)[H])[H])OP(O)(O)=O	CGCGQFDYTLYDPF-VCXQEIDJSA-N	363.058	[M+H]+	364.065	177.76	C00054
ExtDB000426	C16H23N5O17P2	C(C1(C(C(C(N2C=NC3=C(N)N=C(N=C32)O)(O1)[H])(OC4(C(C(C(C(C(=O)O)(O4)[H])(O)[H])(O)[H])(O)[H])[H])[H])(OP(O)(O)=O)[H])[H])OP(O)(O)=O	OIWPKKAIMOPTAG-OMVUBAQZSA-N	619.056	[M+H]+	620.064	220.15	C00054
ExtDB000427	C16H23N5O17P2	C(C1(C(C(C(N2C=NC3=C(NC4(C(C(C(C(C(=O)O)(O4)[H])(O)[H])(O)[H])(O)[H])[H])N=C(N=C32)O)(O1)[H])(O)[H])(OP(O)(O)=O)[H])[H])OP(O)(O)=O	JOVDHYIHDPJPLD-OCCJWUHZSA-N	619.056	[M+H]+	620.064	219.39	C00054
ExtDB000428	C10H15N5O14P2S	C(C1(C(C(C(N2C=NC3=C(N)N=C(N=C32)O)(O1)[H])(OS(O)(=O)=O)[H])(OP(O)(O)=O)[H])[H])OP(O)(O)=O	OJGBSBBCWCEYTK-UUOKFMHZSA-N	522.981	[M+H]+	523.988	201.56	C00054
ExtDB000429	C10H13N5O4	C(C1(C(C(C(N2C=NC3=C(N)N=CN=C32)(O1)[H])(O)[H])(O)[H])[H])O	OIRDTQYFTABQOQ-NIIJMFPWSA-N	267.097	[M+H]+	268.104	160.42	C00054;C01367
ExtDB000430	C16H22N5O13P	C(C1(C(C(C(N2C=NC3=C(N)N=CN=C32)(O1)[H])(OC4(C(C(C(C(C(=O)O)(O4)[H])(O)[H])(O)[H])(O)[H])[H])[H])(OP(O)(O)=O)[H])[H])O	LJDNSGJPOPDPJV-IAGZDHQZSA-N	523.095	[M+H]+	524.102	208.2	C00054;C01367
ExtDB000431	C16H22N5O13P	C(C1(C(C(C(N2C=NC3=C(N)N=CN=C32)(O1)[H])(O)[H])(OP(O)(O)=O)[H])[H])OC4(C(C(C(C(C(=O)O)(O4)[H])(O)[H])(O)[H])(O)[H])[H]	BOAXRBQYGMLAQP-OBZILHKKSA-N	523.095	[M+H]+	524.102	208.35	C00054;C01367
ExtDB000432	C16H22N5O13P	C(C1(C(C(C(N2C=NC3=C(N=CN=C32)NC4(C(C(C(C(C(=O)O)(O4)[H])(O)[H])(O)[H])(O)[H])[H])(O1)[H])(O)[H])(OP(O)(O)=O)[H])[H])O	DHWWVZJNZDGBRO-GGIKJSBMSA-N	523.095	[M+H]+	524.102	208.05	C00054;C01367
ExtDB000433	C10H14N5O10PS	C(C1(C(C(C(N2C=NC3=C(N)N=CN=C32)(O1)[H])(O)[H])(OP(O)(O)=O)[H])[H])OS(O)(=O)=O	OICPGPQNUOOKMO-KQYNXXCUSA-N	427.02	[M+H]+	428.027	187.64	C00054;C01367
ExtDB000434	C10H14N5O10PS	C(C1(C(C(C(N2C=NC3=C(N)N=CN=C32)(O1)[H])(OS(O)(=O)=O)[H])(OP(O)(O)=O)[H])[H])O	CEMKWPKDEIMIPX-KQYNXXCUSA-N	427.02	[M+H]+	428.027	187.75	C00054;C01367
ExtDB000435	C16H22N5O13P	C(C1(C(C(C(N2C=NC3=C(N)N=CN=C32)(O1)[H])(OC4(C(C(C(C(C(=O)O)(O4)[H])(O)[H])(O)[H])(O)[H])[H])[H])(O)[H])[H])OP(O)(O)=O	AOGUGLXOWYNILR-FXQIKSGJSA-N	523.095	[M+H]+	524.102	208.19	C00054
ExtDB000436	C16H22N5O13P	C(C1(C(C(C(N2C=NC3=C(N)N=CN=C32)(O1)[H])(O)[H])(OC4(C(C(C(C(C(=O)O)(O4)[H])(O)[H])(O)[H])(O)[H])[H])[H])[H])OP(O)(O)=O	CJNGYWVDPXMVBB-DGHQKXEDSA-N	523.095	[M+H]+	524.102	208.12	C00054
ExtDB000437	C16H22N5O13P	C(C1(C(C(C(N2C=NC3=C(N=CN=C32)NC4(C(C(C(C(C(=O)O)(O4)[H])(O)[H])(O)[H])(O)[H])[H])(O1)[H])(O)[H])(O)[H])[H])OP(O)(O)=O	HODXPXAPSKWATI-HJSRERHWSA-N	523.095	[M+H]+	524.102	207.9	C00054
ExtDB000438	C10H14N5O10PS	C(C1(C(C(C(N2C=NC3=C(N)N=CN=C32)(O1)[H])(OS(O)(=O)=O)[H])(O)[H])[H])OP(O)(O)=O	HXWYURQCAZSJCW-NIIJMFPWSA-N	427.02	[M+H]+	428.027	187.64	C00054
ExtDB000439	C10H14N5O10PS	C(C1(C(C(C(N2C=NC3=C(N)N=CN=C32)(O1)[H])(O)[H])(OS(O)(=O)=O)[H])[H])OP(O)(O)=O	WYMSLXWGGXFPLQ-CPTYKQRNSA-N	427.02	[M+H]+	428.027	187.64	C00054
ExtDB000441	C16H23N5O19P2S	C(C1(C(C(C(N2C=NC3=C(N=CN=C32)NC4(C(C(C(C(C(=O)O)(O4)[H])(O)[H])(O)[H])(O)[H])[H])(O1)[H])(OS(O)(=O)=O)[H])(OP(O)(O)=O)[H])[H])OP(O)(O)=O	QMXXMGCLGYEMCQ-ZBNACKONSA-N	683.018	[M+H]+	684.026	226.03	C00054
ExtDB000443	C15H22N3O14P	C1=CN(C2(C(C(C(COP(O)(O)=O)(O2)[H])(O)[H])(OC3(C(C(C(C(C(=O)O)(O3)[H])(O)[H])(O)[H])(O)[H])[H])[H])[H])C(=NC1=N)O	IXHLHMPGKSAAGA-ZAYZUTAZSA-N	499.084	[M+H]+	500.091	202.86	C00055;C00112;C13891;C13892
ExtDB000444	C15H22N3O14P	C1=CN(C2(C(C(C(COP(O)(O)=O)(O2)[H])(OC3(C(C(C(C(C(=O)O)(O3)[H])(O)[H])(O)[H])(O)[H])[H])[H])(O)[H])[H])C(=NC1=N)O	QCYQOPQZBOGDFC-PVHCGJJISA-N	499.084	[M+H]+	500.091	202.75	C00055;C00112;C13891;C13892
ExtDB000445	C15H22N3O14P	C1=CN(C2(C(C(C(COP(O)(O)=O)(O2)[H])(O)[H])(O)[H])[H])C(=NC1=NC3(C(C(C(C(C(=O)O)(O3)[H])(O)[H])(O)[H])(O)[H])[H])O	IEDRLVJQINYKHZ-QLZIKRHHSA-N	499.084	[M+H]+	500.091	202.6	C00055;C00112;C13891;C13892
ExtDB000446	C9H14N3O11PS	C1=CN(C2(C(C(C(COP(O)(O)=O)(O2)[H])(O)[H])(OS(O)(=O)=O)[H])[H])C(=NC1=N)O	HBYVUUQRDSSJLB-XVFCMESISA-N	403.009	[M+H]+	404.016	182.22	C00055;C00112;C13891;C13892
ExtDB000447	C9H14N3O11PS	C1=CN(C2(C(C(C(COP(O)(O)=O)(O2)[H])(OS(O)(=O)=O)[H])(O)[H])[H])C(=NC1=N)O	FBEQPGVDQOUOEV-XVFCMESISA-N	403.009	[M+H]+	404.016	182.22	C00055;C00112;C13891;C13892
ExtDB000450	C15H21N3O11	C1=CN(C2(C(C(C(CO)(O2)[H])(O)[H])(OC3(C(C(C(C(C(=O)O)(O3)[H])(O)[H])(O)[H])(O)[H])[H])[H])[H])C(=NC1=N)O	QAXBXVFLBIIZFV-ZAYZUTAZSA-N	419.118	[M+H]+	420.125	191.06	C00055;C00475;C05822
ExtDB000451	C15H21N3O11	C1=CN(C2(C(C(C(CO)(O2)[H])(OC3(C(C(C(C(C(=O)O)(O3)[H])(O)[H])(O)[H])(O)[H])[H])[H])(O)[H])[H])C(=NC1=N)O	JRDPFGVHXVCSSP-PVHCGJJISA-N	419.118	[M+H]+	420.125	191.05	C00055;C00475;C05822
ExtDB000452	C15H21N3O11	C1=CN(C2(C(C(C(COC3(C(C(C(C(C(=O)O)(O3)[H])(O)[H])(O)[H])(O)[H])[H])(O2)[H])(O)[H])(O)[H])[H])C(=NC1=N)O	GUMILTWPGDDUCX-XTESZCJMSA-N	419.118	[M+H]+	420.125	191.34	C00055;C00475;C05822
ExtDB000453	C15H21N3O11	C1=CN(C2(C(C(C(CO)(O2)[H])(O)[H])(O)[H])[H])C(=NC1=NC3(C(C(C(C(C(=O)O)(O3)[H])(O)[H])(O)[H])(O)[H])[H])O	FSJKTUZUQSXEEJ-QLZIKRHHSA-N	419.118	[M+H]+	420.125	191.15	C00055;C00475;C05822
ExtDB000454	C9H13N3O8S	C1=CN(C2(C(C(C(COS(O)(=O)=O)(O2)[H])(O)[H])(O)[H])[H])C(=NC1=N)O	GSRRMZKNGWBOAT-XVFCMESISA-N	323.042	[M+H]+	324.05	168.88	C00055;C00475;C05822
ExtDB000455	C9H13N3O8S	C1=CN(C2(C(C(C(CO)(O2)[H])(O)[H])(OS(O)(=O)=O)[H])[H])C(=NC1=N)O	HPULIWKPPSAYDN-XVFCMESISA-N	323.042	[M+H]+	324.05	168.95	C00055;C00475;C05822
ExtDB000456	C9H13N3O8S	C1=CN(C2(C(C(C(CO)(O2)[H])(OS(O)(=O)=O)[H])(O)[H])[H])C(=NC1=N)O	BMUHXBBTDWZMCG-XVFCMESISA-N	323.042	[M+H]+	324.05	168.95	C00055;C00475;C05822
ExtDB000458	C15H22N3O17PS	C1=CN(C2(C(C(C(COP(O)(O)=O)(O2)[H])(OC3(C(C(C(C(C(=O)O)(O3)[H])(O)[H])(O)[H])(O)[H])[H])[H])(OS(O)(=O)=O)[H])[H])C(=NC1=N)O	YIFSPHOKEMPUNT-TWSIZIGVSA-N	579.041	[M+H]+	580.048	212.77	C00055
ExtDB000459	C15H22N3O17PS	C1=CN(C2(C(C(C(COP(O)(O)=O)(O2)[H])(O)[H])(OS(O)(=O)=O)[H])[H])C(=NC1=NC3(C(C(C(C(C(=O)O)(O3)[H])(O)[H])(O)[H])(O)[H])[H])O	KXHVSCLCTOFXFH-QLZIKRHHSA-N	579.041	[M+H]+	580.048	212.41	C00055
ExtDB000460	C9H14N3O14PS2	C1=CN(C2(C(C(C(COP(O)(O)=O)(O2)[H])(OS(O)(=O)=O)[H])(OS(O)(=O)=O)[H])[H])C(=NC1=N)O	ZKSNCOZNDZNQNB-XVFCMESISA-N	482.965	[M+H]+	483.973	193.97	C00055
ExtDB000461	C15H22N3O17PS	C1=CN(C2(C(C(C(COP(O)(O)=O)(O2)[H])(OS(O)(=O)=O)[H])(OC3(C(C(C(C(C(=O)O)(O3)[H])(O)[H])(O)[H])(O)[H])[H])[H])[H])C(=NC1=N)O	XKLQJTIVGPIWSX-TWSIZIGVSA-N	579.041	[M+H]+	580.048	212.97	C00055
ExtDB000462	C15H22N3O17PS	C1=CN(C2(C(C(C(COP(O)(O)=O)(O2)[H])(OS(O)(=O)=O)[H])(O)[H])[H])C(=NC1=NC3(C(C(C(C(C(=O)O)(O3)[H])(O)[H])(O)[H])(O)[H])[H])O	KWHJZMOJDZSKTC-NKNMXJIJSA-N	579.041	[M+H]+	580.048	212.41	C00055
ExtDB000464	C23H28N4O12	CC1=CC2=C(C=C1C)N(CC(C(C(CO)(O)[H])(O)[H])(OC3(C(C(C(C(C(=O)O)(O3)[H])(O)[H])(O)[H])(O)[H])[H])[H])C=4C(C(=NC(N4)=O)O)=N2	DTKKTEWOYIJMAJ-NFFPOGQJSA-N	552.17	[M+H]+	553.178	220.13	C00061;C00255
ExtDB000465	C23H28N4O12	CC1=CC2=C(C=C1C)N(CC(C(C(CO)(O)[H])(OC3(C(C(C(C(C(=O)O)(O3)[H])(O)[H])(O)[H])(O)[H])[H])[H])(O)[H])C=4C(C(=NC(N4)=O)O)=N2	IVGKPCPYVOYREI-XSCGWENGSA-N	552.17	[M+H]+	553.178	220.26	C00061;C00255
ExtDB000466	C23H28N4O12	CC1=CC2=C(C=C1C)N(CC(C(C(CO)(OC3(C(C(C(C(C(=O)O)(O3)[H])(O)[H])(O)[H])(O)[H])[H])[H])(O)[H])(O)[H])C=4C(C(=NC(N4)=O)O)=N2	VIOYTWHWMPPBHK-ZUWMCKSXSA-N	552.17	[M+H]+	553.178	220.41	C00061;C00255
ExtDB000467	C23H28N4O12	CC1=CC2=C(C=C1C)N(CC(C(C(COC3(C(C(C(C(C(=O)O)(O3)[H])(O)[H])(O)[H])(O)[H])[H])(O)[H])(O)[H])(O)[H])C=4C(C(=NC(N4)=O)O)=N2	HGRAEBVHBBDYQJ-ZUWMCKSXSA-N	552.17	[M+H]+	553.178	220.57	C00061;C00255
ExtDB000468	C17H20N4O9S	CC1=CC2=C(C=C1C)N(CC(C(C(COS(O)(=O)=O)(O)[H])(O)[H])(O)[H])C=3C(C(=NC(N3)=O)O)=N2	RUUGCTAFWMEMDH-SCRDCRAPSA-N	456.095	[M+H]+	457.102	198.89	C00061;C00255
ExtDB000469	C17H20N4O9S	CC1=CC2=C(C=C1C)N(CC(C(C(CO)(O)[H])(O)[H])(OS(O)(=O)=O)[H])C=3C(C(=NC(N3)=O)O)=N2	RNPJQMNNIYFWLW-MBNYWOFBSA-N	456.095	[M+H]+	457.102	198.92	C00061;C00255
ExtDB000470	C17H20N4O9S	CC1=CC2=C(C=C1C)N(CC(C(C(CO)(O)[H])(OS(O)(=O)=O)[H])(O)[H])C=3C(C(=NC(N3)=O)O)=N2	NXSAUTNTYKEYKK-SCRDCRAPSA-N	456.095	[M+H]+	457.102	198.92	C00061;C00255
ExtDB000471	C17H20N4O9S	CC1=CC2=C(C=C1C)N(CC(C(C(CO)(OS(O)(=O)=O)[H])(O)[H])(O)[H])C=3C(C(=NC(N3)=O)O)=N2	RBBYRBZIDAMOLO-SCRDCRAPSA-N	456.095	[M+H]+	457.102	198.9	C00061;C00255
ExtDB000472	C12H19N4O8P2S	Cc1c(CCOP(=O)(O)OP(=O)(O)O)sc[n+]1CC1=C(N)N=C(C)N[C+]1[O-]	VTWZPPKPCSLDCL-UHFFFAOYSA-O	441.04	[M+H]+	442.047	190.07	C00068
ExtDB000473	C18H27N4O13P2S	CC1=C(CCOP(=O)(O)OP(=O)(O)O)SC=[N+]1CC2=CN=C(C)N=C2NC3C(C(C(C(C(=O)O)O3)O)O)O	KLOMLCMGEBCJMA-UHFFFAOYSA-O	601.077	[M+H]+	602.084	223.17	C00068
ExtDB000474	C18H27N4O14P2S	Cc1c(CCOP(=O)(O)OP(=O)(O)O)sc[n+]1Cc1c(nc(C)[nH]c1=O)NC1C(C(C(C(C(=O)O)O1)O)O)O	GUIVYIGLVZEGLB-UHFFFAOYSA-O	617.072	[M+H]+	618.079	223.14	C00068
ExtDB000475	C6H8O6	C(C(C1(C(C(C(=O)O1)(O)[H])=O)[H])(O)[H])O	PJBQWWHYTVYMLO-LZUUPNLKSA-N	176.032	[M+H]+	177.039	138.1	C00072;C18339;C20340
ExtDB000476	C6H8O6	C(C(C1(C(C(C(=O)O1)=O)(O)[H])[H])(O)[H])O	KRGQEOSDQHTZMX-IGCYCDGOSA-N	176.032	[M+H]+	177.039	138.2	C00072;C18339;C20340
ExtDB000477	C12H16O12	C(C(C1(C(=C(C(=O)O1)O)O)[H])(O)[H])OC2(C(C(C(C(C(=O)O)(O2)[H])(O)[H])(O)[H])(O)[H])[H]	SDBQOPDKGPTEFA-YLMFWJIYSA-N	352.064	[M+H]+	353.071	176.36	C00072;C18339;C20340
ExtDB000478	C12H16O12	C(C(C1(C(=C(C(=O)O1)O)O)[H])(OC2(C(C(C(C(C(=O)O)(O2)[H])(O)[H])(O)[H])(O)[H])[H])[H])O	YCLXUCFFOKFMCM-YLMFWJIYSA-N	352.064	[M+H]+	353.071	176.01	C00072;C18339;C20340
ExtDB000479	C6H8O9S	C(C(C1(C(=C(C(=O)O1)O)O)[H])(O)[H])OS(O)(=O)=O	GGEGCVHZXIZFBY-JLAZNSOCSA-N	255.989	[M+H]+	256.996	153.36	C00072;C18339;C20340
ExtDB000480	C6H8O9S	C(C(C1(C(=C(C(=O)O1)O)O)[H])(OS(O)(=O)=O)[H])O	GBUGPQLLYJOXMM-JLAZNSOCSA-N	255.989	[M+H]+	256.996	153.5	C00072;C18339;C20340
ExtDB000481	C12H16O12	C(C(C1(C(C(C(=O)O1)(O)[H])=O)[H])(O)[H])OC2(C(C(C(C(C(=O)O)(O2)[H])(O)[H])(O)[H])(O)[H])[H]	SCRZKHYGZLOCEU-RQEXZTQGSA-N	352.064	[M+H]+	353.071	175.96	C00072
ExtDB000482	C12H16O12	C(C(C1(C(C(C(=O)O1)(O)[H])=O)[H])(OC2(C(C(C(C(C(=O)O)(O2)[H])(O)[H])(O)[H])(O)[H])[H])[H])O	XGIJORQXAUAEFT-RQEXZTQGSA-N	352.064	[M+H]+	353.071	175.59	C00072
ExtDB000483	C12H16O12	C(C(C1(C(C(C(=O)O1)(OC2(C(C(C(C(C(=O)O)(O2)[H])(O)[H])(O)[H])(O)[H])[H])[H])=O)[H])(O)[H])O	UKNJXVHLWKCCKV-TZNKGNBASA-N	352.064	[M+H]+	353.071	175.3	C00072
ExtDB000484	C6H8O9S	C(C(C1(C(C(C(=O)O1)(O)[H])=O)[H])(O)[H])OS(O)(=O)=O	RYLWQZRUIXJWQA-LZUUPNLKSA-N	255.989	[M+H]+	256.996	153.1	C00072
ExtDB000485	C6H8O9S	C(C(C1(C(C(C(=O)O1)(O)[H])=O)[H])(OS(O)(=O)=O)[H])O	XIOITIYLIGXKPG-LZUUPNLKSA-N	255.989	[M+H]+	256.996	153.23	C00072
ExtDB000486	C6H8O9S	C(C(C1(C(C(C(=O)O1)(OS(O)(=O)=O)[H])=O)[H])(O)[H])O	GFAVWDDQIOMTKZ-VMDATRFYSA-N	255.989	[M+H]+	256.996	153.19	C00072
ExtDB000487	C12H16O12	C(C(C1(C(C(C(=O)O1)=O)(O)[H])[H])(O)[H])OC2(C(C(C(C(C(=O)O)(O2)[H])(O)[H])(O)[H])(O)[H])[H]	NFKMGKAWXUPZOL-ZXQOMOGLSA-N	352.064	[M+H]+	353.071	176.02	C00072
ExtDB000488	C12H16O12	C(C(C1(C(C(C(=O)O1)=O)(O)[H])[H])(OC2(C(C(C(C(C(=O)O)(O2)[H])(O)[H])(O)[H])(O)[H])[H])[H])O	WTZCSJNIWVCPDT-ZXQOMOGLSA-N	352.064	[M+H]+	353.071	175.65	C00072
ExtDB000489	C12H16O12	C(C(C1(C(C(C(=O)O1)=O)(OC2(C(C(C(C(C(=O)O)(O2)[H])(O)[H])(O)[H])(O)[H])[H])[H])[H])(O)[H])O	VKKLQIBWHZLUDG-TZNKGNBASA-N	352.064	[M+H]+	353.071	175.32	C00072
ExtDB000490	C6H8O9S	C(C(C1(C(C(C(=O)O1)=O)(O)[H])[H])(O)[H])OS(O)(=O)=O	QXCCRZYFQOFYFS-IGCYCDGOSA-N	255.989	[M+H]+	256.996	153.18	C00072
ExtDB000491	C6H8O9S	C(C(C1(C(C(C(=O)O1)=O)(O)[H])[H])(OS(O)(=O)=O)[H])O	UFPSMFYVSZYJNN-IGCYCDGOSA-N	255.989	[M+H]+	256.996	153.3	C00072
ExtDB000492	C6H8O9S	C(C(C1(C(C(C(=O)O1)=O)(OS(O)(=O)=O)[H])[H])(O)[H])O	WBUAOYMYESNZPR-VMDATRFYSA-N	255.989	[M+H]+	256.996	153.29	C00072
ExtDB000494	C12H16O15S	C(C(C1(C(=C(C(=O)O1)O)O)[H])(OS(O)(=O)=O)[H])OC2(C(C(C(C(C(=O)O)(O2)[H])(O)[H])(O)[H])(O)[H])[H]	SJMFAVQXNPZJED-YLMFWJIYSA-N	432.021	[M+H]+	433.028	188.9	C00072
ExtDB000495	C6H8O12S2	C(C(C1(C(=C(C(=O)O1)O)O)[H])(OS(O)(=O)=O)[H])OS(O)(=O)=O	FBZPDQOEFZCJIS-JLAZNSOCSA-N	335.946	[M+H]+	336.953	167.5	C00072
ExtDB000496	C3H7O6P	CC(C(=O)O)OP(O)(O)=O	CSZRNWHGZPKNKY-UHFFFAOYSA-N	169.998	[M+H]+	171.005	138.64	C00074
ExtDB000497	C3H4O3	C=C(C(=O)O)O	FEWFXBUNENSNBQ-UHFFFAOYSA-N	88.016	[M+H]+	89.0233	125.16	C00074;C04348;C20747
ExtDB000498	C9H13O12P	C=C(C(=O)OC1C(C(C(C(C(=O)O)O1)O)O)O)OP(O)(O)=O	SCCFDLQXXSKHBH-UHFFFAOYSA-N	344.014	[M+H]+	345.022	172.19	C00074
ExtDB000500	C9H15O12P	CC(C(=O)OC1C(C(C(C(C(=O)O)O1)O)O)O)OP(O)(O)=O	XWQLQMMJRYEZLK-UHFFFAOYSA-N	346.03	[M+H]+	347.037	173.04	C00074
ExtDB000502	C9H12O9	C=C(C(=O)OC1C(C(C(C(C(=O)O)O1)O)O)O)O	PDRVUZFQQZOSOZ-UHFFFAOYSA-N	264.048	[M+H]+	265.055	157.96	C00074
ExtDB000506	C15H19NO9	C=1C=C(C=CC1CC(C(=O)O)(N)[H])OC2(C(C(C(C(C(=O)O)(O2)[H])(O)[H])(O)[H])(O)[H])[H]	BIPVNAMHZSJSBW-FOALZGCHSA-N	357.106	[M+H]+	358.113	180.45	C00082;C01458;C03404;C06501;C11331
ExtDB000507	C9H11NO6S	C=1C=C(C=CC1CC(C(=O)O)(N)[H])OS(O)(=O)=O	CIQHWLTYGMYQQR-QMMMGPOBSA-N	261.031	[M+H]+	262.038	156.55	C00082;C01458;C03404;C04201;C06501;C11331
ExtDB000508	C10H13NO2	CC(=NCCC1=CC=C(C=C1)O)O	ATDWJOOPFDQZNK-UHFFFAOYSA-N	179.095	[M+H]+	180.102	139.32	C00082;C00483;C01536;C06420
ExtDB000509	C14H19NO7	C=1C=C(C=CC1CCN)OC2C(C(C(C(C(=O)O)O2)O)O)O	AQKVISOBVPVACA-UHFFFAOYSA-N	313.116	[M+H]+	314.123	173.09	C00082;C00483;C01536;C06420
ExtDB000510	C8H11NO4S	C=1C=C(C=CC1CCN)OS(O)(=O)=O	DYDUXGMDSXJQFT-UHFFFAOYSA-N	217.041	[M+H]+	218.048	147.11	C00082;C00483;C01536;C06420
ExtDB000512	C24H38N7O20P3S	CC(C)(COP(O)(=O)OP(O)(=O)OCC1(C(C(C(N2C=NC3=C(N)N=C(N=C32)O)(O1)[H])(O)[H])(OP(O)(O)=O)[H])[H])C(C(=NCCC(=NCCSC(CC(=O)O)=O)O)O)(O)[H]	MJPOHCNTXDCMTP-LUSGPMFFSA-N	869.111	[M+H]+	870.118	253.56	C00083;C05989;C20413
ExtDB000513	C30H48O4	CC(C)CCCC(C)C1CCC2C3CC=C4CC(CCC4(C)C3CCC12C)OC(CC(=O)O)=O	IUYIFDWXCJAHHN-UHFFFAOYSA-N	472.355	[M+H]+	473.363	220.99	C00083;C05989;C20413
ExtDB000514	C23H32O4	CC(=C(C(=C(C(C)=C(COC(CC(=O)O)=O)[H])[H])[H])[H])C(=C(C1=C(C)CCCC1(C)C)[H])[H]	NZDTYXVEENSFMJ-CAIIFJMNSA-N	372.23	[M+H]+	373.237	197.96	C00083;C05989;C20413
ExtDB000515	C24H37N7O16P2S	CC(C)(COP(O)(=O)OP(O)(=O)OCC1(C(C(C(N2C=NC3=C(N)N=CN=C32)(O1)[H])(O)[H])(O)[H])[H])C(C(=NCCC(=NCCSC(CC(=O)O)=O)O)O)(O)[H]	FQUYCBYIAJRGRD-WFZPLBMDSA-N	773.149	[M+H]+	774.157	244.26	C00083;C05989;C20413
ExtDB000516	C24H37N7O17P2S	CC(C)(COP(O)(=O)OP(O)(=O)OCC1(C(C(C(N2C=NC3=C(N)N=C(N=C32)O)(O1)[H])(O)[H])(O)[H])[H])C(C(=NCCC(=NCCSC(CC(=O)O)=O)O)O)(O)[H]	IFZHIDFMFLHHEK-PCBQIOONSA-N	789.144	[M+H]+	790.151	245.38	C00083
ExtDB000518	C20H30O	CC(=C(C(=C(C(C)=C(CO)[H])[H])[H])[H])C(=C(C1=C(C)CCCC1(C)C)[H])[H]	FPIPGXGPPPQFEQ-DPZDGVIMSA-N	286.23	[M+H]+	287.237	174.85	C00083;C00091;C00100;C00136;C00154;C00332;C00356;C00412;C00510;C00527;C00531;C00566;C00582;C00888;C00904;C01011;C01063;C01144;C01794;C01832;C01894;C01942;C01944;C02041;C02050;C02060;C02232;C02249;C02331;C02335;C02577;C02593;C02801;C02939;C02944;C03035;C03160;C03237;C03357;C03466;C03561;C03595;C03685;C04316;C04348;C04675;C05116;C05117;C05231;C05258
ExtDB000519	C25H40N7O16P2S	CC(C)(COP(=O)(O)OP(=O)(O)OCC1(C(C(C(N2C=NC3=C(N)N=CN=C32)(O1)[H])(O)[H])(O)[H])[H])C(C(=NCCC(=NCC[S+](C)C(CC(=O)O)=O)O)O)(O)[H]	CXGKPUYJAPMETO-YXJLYSLNSA-O	788.173	[M+H]+	789.18	249.71	C00083
ExtDB000521	C12H21O15P	C(C1(C(C(C(CO)(O)O1)(O)[H])(OC2(C(C(C(C(C(=O)O)(O2)[H])(O)[H])(O)[H])(O)[H])[H])[H])[H])OP(O)(O)=O	KJDVMMNUIHPDOE-FOAIORCJSA-N	436.062	[M+H]+	437.069	190.12	C00085;C00354;C00665
ExtDB000522	C12H21O15P	C(C1(C(C(C(CO)(O)O1)(OC2(C(C(C(C(C(=O)O)(O2)[H])(O)[H])(O)[H])(O)[H])[H])[H])(O)[H])[H])OP(O)(O)=O	YPYRYVYJTKZRMG-UYZYICCISA-N	436.062	[M+H]+	437.069	190.08	C00085;C00354;C00665
ExtDB000523	C12H21O15P	C(C1(C(C(C(COC2(C(C(C(C(C(=O)O)(O2)[H])(O)[H])(O)[H])(O)[H])[H])(O)O1)(O)[H])(O)[H])[H])OP(O)(O)=O	QNXIPMBSIJNCEL-UYZYICCISA-N	436.062	[M+H]+	437.069	190.4	C00085;C00354;C00665
ExtDB000524	C6H13O12PS	C(C1(C(C(C(COS(O)(=O)=O)(O)O1)(O)[H])(O)[H])[H])OP(O)(O)=O	SPSJZEOENIPKHT-VRPWFDPXSA-N	339.987	[M+H]+	340.994	169.09	C00085;C00354;C00665
ExtDB000525	C6H13O12PS	C(C1(C(C(C(CO)(O)O1)(O)[H])(OS(O)(=O)=O)[H])[H])OP(O)(O)=O	XPTUIWSGRPFXAN-VRPWFDPXSA-N	339.987	[M+H]+	340.994	169.38	C00085;C00354;C00665
ExtDB000526	C6H13O12PS	C(C1(C(C(C(CO)(O)O1)(OS(O)(=O)=O)[H])(O)[H])[H])OP(O)(O)=O	XINTYLVZTVCACP-VRPWFDPXSA-N	339.987	[M+H]+	340.994	169.26	C00085;C00354;C00665
ExtDB000527	C12H20O12	C(C1(C(C(C(CO)(O)O1)(O)[H])(O)[H])[H])OC2(C(C(C(C(C(=O)O)(O2)[H])(O)[H])(O)[H])(O)[H])[H]	ZERZMYZKWHUSHF-UYZYICCISA-N	356.095	[M+H]+	357.103	177.71	C00085;C00095;C01094;C01742;C03267
ExtDB000528	C12H20O12	C(C1(C(C(C(CO)(O)O1)(O)[H])(OC2(C(C(C(C(C(=O)O)(O2)[H])(O)[H])(O)[H])(O)[H])[H])[H])[H])O	GUAPWKCEVXMIQQ-FOAIORCJSA-N	356.095	[M+H]+	357.103	177.29	C00085;C00095;C01094;C01742;C03267
ExtDB000529	C12H20O12	C(C1(C(C(C(CO)(O)O1)(OC2(C(C(C(C(C(=O)O)(O2)[H])(O)[H])(O)[H])(O)[H])[H])[H])(O)[H])[H])O	PDHDPZFZNCPUIP-UYZYICCISA-N	356.095	[M+H]+	357.103	177.29	C00085;C00095;C01094;C01742;C03267
ExtDB000530	C12H20O12	C(C1(C(C(C(COC2(C(C(C(C(C(=O)O)(O2)[H])(O)[H])(O)[H])(O)[H])[H])(O)O1)(O)[H])(O)[H])[H])O	JDDPBLSRGDRQEW-UYZYICCISA-N	356.095	[M+H]+	357.103	177.71	C00085;C00095;C01094;C01742;C03267
ExtDB000531	C6H12O9S	C(C1(C(C(C(CO)(O)O1)(O)[H])(O)[H])[H])OS(O)(=O)=O	JQZRNAMDPROKPU-VRPWFDPXSA-N	260.02	[M+H]+	261.028	155.13	C00085;C00095;C01094;C01742;C03267
ExtDB000532	C6H12O9S	C(C1(C(C(C(COS(O)(=O)=O)(O)O1)(O)[H])(O)[H])[H])O	FYUZAMGTYATOSY-VRPWFDPXSA-N	260.02	[M+H]+	261.028	155.13	C00085;C00095;C01094;C01742;C03267
ExtDB000533	C6H12O9S	C(C1(C(C(C(CO)(O)O1)(O)[H])(OS(O)(=O)=O)[H])[H])O	WCABFXZNPAFAIY-VRPWFDPXSA-N	260.02	[M+H]+	261.028	155.21	C00085;C00095;C01094;C01742;C03267
ExtDB000534	C6H12O9S	C(C1(C(C(C(CO)(O)O1)(OS(O)(=O)=O)[H])(O)[H])[H])O	RUQNPPDZSLVOIW-VRPWFDPXSA-N	260.02	[M+H]+	261.028	155.21	C00085;C00095;C01094;C01742;C03267
ExtDB000536	C12H21O18PS	C(C1(C(C(C(CO)(O)O1)(OC2(C(C(C(C(C(=O)O)(O2)[H])(O)[H])(O)[H])(O)[H])[H])[H])(OS(O)(=O)=O)[H])[H])OP(O)(O)=O	TYQQHLPBZRTSOP-FOAIORCJSA-N	516.019	[M+H]+	517.026	200.99	C00085
ExtDB000537	C12H21O18PS	C(C1(C(C(C(COC2(C(C(C(C(C(=O)O)(O2)[H])(O)[H])(O)[H])(O)[H])[H])(O)O1)(O)[H])(OS(O)(=O)=O)[H])[H])OP(O)(O)=O	ZSZZYQJMZJVHDL-FOAIORCJSA-N	516.019	[M+H]+	517.026	201.23	C00085
ExtDB000538	C6H13O15PS2	C(C1(C(C(C(COS(O)(=O)=O)(O)O1)(O)[H])(OS(O)(=O)=O)[H])[H])OP(O)(O)=O	NLKHFEDNEMOBTJ-VRPWFDPXSA-N	419.943	[M+H]+	420.951	181.75	C00085
ExtDB000539	C6H13O15PS2	C(C1(C(C(C(CO)(O)O1)(OS(O)(=O)=O)[H])(OS(O)(=O)=O)[H])[H])OP(O)(O)=O	LRBPHKBZHFCRJE-VRPWFDPXSA-N	419.943	[M+H]+	420.951	181.95	C00085
ExtDB000540	C12H21O18PS	C(C1(C(C(C(CO)(O)O1)(OS(O)(=O)=O)[H])(OC2(C(C(C(C(C(=O)O)(O2)[H])(O)[H])(O)[H])(O)[H])[H])[H])[H])OP(O)(O)=O	WOSVTSSJMCYYBK-FOAIORCJSA-N	516.019	[M+H]+	517.026	201.12	C00085
ExtDB000541	C12H21O18PS	C(C1(C(C(C(COC2(C(C(C(C(C(=O)O)(O2)[H])(O)[H])(O)[H])(O)[H])[H])(O)O1)(OS(O)(=O)=O)[H])(O)[H])[H])OP(O)(O)=O	VURHFJPZNKPVPL-UYZYICCISA-N	516.019	[M+H]+	517.026	201.22	C00085
ExtDB000542	C6H13O15PS2	C(C1(C(C(C(COS(O)(=O)=O)(O)O1)(OS(O)(=O)=O)[H])(O)[H])[H])OP(O)(O)=O	UDLBPSHBFNJJAK-VRPWFDPXSA-N	419.943	[M+H]+	420.951	181.75	C00085
ExtDB000548	C12H20O12	C(C1(C(C(C(COC2(C(C(C(C(C(=O)O)(O2)[H])(O)[H])(O)[H])(O)[H])[H])(O)O1)(O)[H])(O)[H])[H])O	JDDPBLSRGDRQEW-DQROYXKBSA-N	356.095	[M+H]+	357.103	177.71	C00089;C00492;C01613;C02336;C04219;C05345;C07064;C08238;C08239;C08251;C08252;C16688;C18068
ExtDB000549	C12H20O12	C(C1(C(C(C(CO)(O)O1)(OC2(C(C(C(C(C(=O)O)(O2)[H])(O)[H])(O)[H])(O)[H])[H])[H])(O)[H])[H])O	PDHDPZFZNCPUIP-DQROYXKBSA-N	356.095	[M+H]+	357.103	177.29	C00089;C00492;C01613;C02336;C04219;C05345;C07064;C08238;C08239;C08251;C08252;C16688;C18068
ExtDB000550	C12H20O12	C(C1(C(C(C(CO)(O)O1)(O)[H])(OC2(C(C(C(C(C(=O)O)(O2)[H])(O)[H])(O)[H])(O)[H])[H])[H])[H])O	GUAPWKCEVXMIQQ-FPCKMCMRSA-N	356.095	[M+H]+	357.103	177.29	C00089;C00492;C01613;C02336;C04219;C05345;C07064;C08238;C08239;C08251;C08252;C16688;C18068
ExtDB000551	C12H20O12	C(C1(C(C(C(CO)(O)O1)(O)[H])(O)[H])[H])OC2(C(C(C(C(C(=O)O)(O2)[H])(O)[H])(O)[H])(O)[H])[H]	ZERZMYZKWHUSHF-DQROYXKBSA-N	356.095	[M+H]+	357.103	177.71	C00089;C00492;C01613;C02336;C04219;C05345;C07064;C08238;C08239;C08251;C08252;C16688;C18068
ExtDB000552	C6H12O9S	C(C1(C(C(C(COS(O)(=O)=O)(O)O1)(O)[H])(O)[H])[H])O	FYUZAMGTYATOSY-ARQDHWQXSA-N	260.02	[M+H]+	261.028	155.13	C00089;C00492;C01613;C02336;C04219;C05345;C07064;C08238;C08239;C08251;C08252;C18068
ExtDB000553	C6H12O9S	C(C1(C(C(C(CO)(O)O1)(O)[H])(O)[H])[H])OS(O)(=O)=O	JQZRNAMDPROKPU-ARQDHWQXSA-N	260.02	[M+H]+	261.028	155.13	C00089;C00492;C01613;C02336;C04219;C05345;C07064;C08238;C08239;C08251;C08252;C18068
ExtDB000554	C6H12O9S	C(C1(C(C(C(CO)(O)O1)(OS(O)(=O)=O)[H])(O)[H])[H])O	RUQNPPDZSLVOIW-ARQDHWQXSA-N	260.02	[M+H]+	261.028	155.21	C00089;C00492;C01613;C02336;C04219;C05345;C07064;C08238;C08239;C08251;C08252;C18068
ExtDB000555	C6H12O9S	C(C1(C(C(C(CO)(O)O1)(O)[H])(OS(O)(=O)=O)[H])[H])O	WCABFXZNPAFAIY-ARQDHWQXSA-N	260.02	[M+H]+	261.028	155.21	C00089;C00492;C01613;C02336;C04219;C05345;C07064;C08238;C08239;C08251;C08252;C18068
ExtDB000556	C10H18O10	C(C(C(COC1(C(C(C(C(C(=O)O)(O1)[H])(O)[H])(O)[H])(O)[H])[H])(O)[H])(O)[H])O	YMVPKJLGIQTZKY-UMWREMIOSA-N	298.09	[M+H]+	299.097	164.98	C00089;C00503;C03494;C03661;C18068;C19632;C21294
ExtDB000557	C10H18O10	C(C(C(CO)(OC1(C(C(C(C(C(=O)O)(O1)[H])(O)[H])(O)[H])(O)[H])[H])[H])(O)[H])O	ZBFLXVCUIVKOLT-UMWREMIOSA-N	298.09	[M+H]+	299.097	165.05	C00089;C00503;C03494;C03661;C18068;C19632;C21294
ExtDB000558	C10H18O10	C(C(C(COC1(C(C(C(C(C(=O)O)(O1)[H])(O)[H])(O)[H])(O)[H])[H])(O)[H])(O)[H])O	YMVPKJLGIQTZKY-XIZQKONCSA-N	298.09	[M+H]+	299.097	164.98	C00089;C00503;C03494;C03661;C18068;C19632;C21294
ExtDB000559	C10H18O10	C(C(C(CO)(OC1(C(C(C(C(C(=O)O)(O1)[H])(O)[H])(O)[H])(O)[H])[H])[H])(O)[H])O	ZBFLXVCUIVKOLT-XIZQKONCSA-N	298.09	[M+H]+	299.097	165.05	C00089;C00503;C03494;C03661;C18068;C19632;C21294
ExtDB000560	C4H10O7S	C(C(C(COS(O)(=O)=O)(O)[H])(O)[H])O	XLVYNRBMTCTMJY-DMTCNVIQSA-N	202.015	[M+H]+	203.022	143.74	C00089;C00503;C03494;C03661;C18068;C19632;C21294
ExtDB000561	C4H10O7S	C(C(C(COS(O)(=O)=O)(O)[H])(O)[H])O	XLVYNRBMTCTMJY-IUYQGCFVSA-N	202.015	[M+H]+	203.022	143.74	C00089;C00503;C03494;C03661;C18068;C19632;C21294
ExtDB000562	C4H10O7S	C(C(C(CO)(OS(O)(=O)=O)[H])(O)[H])O	WIILAHMTELSYCS-DMTCNVIQSA-N	202.015	[M+H]+	203.022	144.13	C00089;C00503;C03494;C03661;C18068;C19632;C21294
ExtDB000563	C4H10O7S	C(C(C(CO)(OS(O)(=O)=O)[H])(O)[H])O	WIILAHMTELSYCS-IUYQGCFVSA-N	202.015	[M+H]+	203.022	144.13	C00089;C00503;C03494;C03661;C18068;C19632;C21294
ExtDB000564	C12H20O12	C(C1C(C(C(C(O)O1)OC2C(C(C(C(C(=O)O)O2)O)O)O)O)O)O	BWAUGERKDLCYMO-UHFFFAOYSA-N	356.095	[M+H]+	357.103	179.91	C00089;C00182;C00208;C00252;C00317;C00492;C00689;C00713;C00738;C00883;C00897;C01002;C01083;C01171;C01235;C01518;C01613;C01728;C01742;C01835;C01936;C01971;C02052;C02160;C02591;C02965;C03367;C03661;C03848;C03989;C04147;C04218;C04265;C04428;C04724;C04847;C04861;C04923;C05399;C05400;C05402;C05404;C08238;C08242;C08243;C08248;C08251;C08252;C09093;C09257
ExtDB000565	C12H20O12	C(C1C(C(C(C(O)O1)O)OC2C(C(C(C(C(=O)O)O2)O)O)O)O)O	GGFHJVYVXSKMOX-UHFFFAOYSA-N	356.095	[M+H]+	357.103	179.73	C00089;C00182;C00208;C00252;C00317;C00492;C00689;C00713;C00738;C00883;C00897;C01002;C01083;C01171;C01235;C01518;C01613;C01728;C01742;C01835;C01936;C01971;C02052;C02160;C02591;C02965;C03367;C03661;C03848;C03989;C04147;C04218;C04265;C04428;C04724;C04847;C04861;C04923;C05399;C05400;C05402;C05404;C08238;C08242;C08243;C08248;C08251;C08252;C09093;C09257
ExtDB000566	C12H20O12	C(C1C(C(C(C(O)O1)O)O)OC2C(C(C(C(C(=O)O)O2)O)O)O)O	KJBWXIYXECDDOT-UHFFFAOYSA-N	356.095	[M+H]+	357.103	179.73	C00089;C00182;C00208;C00252;C00317;C00492;C00689;C00713;C00738;C00883;C00897;C01002;C01083;C01171;C01235;C01518;C01613;C01728;C01742;C01835;C01936;C01971;C02052;C02160;C02591;C02965;C03367;C03661;C03848;C03989;C04147;C04218;C04265;C04428;C04724;C04847;C04861;C04923;C05399;C05400;C05402;C05404;C08238;C08242;C08243;C08248;C08251;C08252;C09093;C09257
ExtDB000567	C12H20O12	C(C1C(C(C(C(O)O1)O)O)O)OC2C(C(C(C(C(=O)O)O2)O)O)O	YOOPHLDCWPOWDX-UHFFFAOYSA-N	356.095	[M+H]+	357.103	180.36	C00089;C00182;C00208;C00252;C00317;C00492;C00689;C00713;C00738;C00883;C00897;C01002;C01083;C01171;C01235;C01518;C01613;C01728;C01742;C01835;C01936;C01971;C02052;C02160;C02591;C02965;C03367;C03661;C03848;C03989;C04147;C04218;C04265;C04428;C04724;C04847;C04861;C04923;C05399;C05400;C05402;C05404;C08238;C08242;C08243;C08248;C08251;C08252;C09093;C09257
ExtDB000568	C6H12O9S	C(C1C(C(C(C(O)O1)O)O)O)OS(O)(=O)=O	OKUVUONOJCDUJY-UHFFFAOYSA-N	260.02	[M+H]+	261.028	156.32	C00089;C00182;C00208;C00252;C00317;C00492;C00689;C00713;C00738;C00883;C00897;C01002;C01083;C01171;C01235;C01518;C01613;C01728;C01742;C01835;C01936;C01971;C02052;C02160;C02591;C02965;C03367;C03661;C03848;C03989;C04147;C04218;C04265;C04428;C04724;C04847;C04861;C04923;C05399;C05400;C05402;C05404;C08238;C08242;C08243;C08248;C08251;C08252;C09093;C09257
ExtDB000570	C12H14O8	C1=CC=C(C(=C1)O)OC2C(C(C(C(C(=O)O)O2)O)O)O	ICPYZFZFSLTYID-UHFFFAOYSA-N	286.069	[M+H]+	287.076	165.85	C00090;C01782;C01785;C05060;C07734;C15571
ExtDB000571	C13H16O8	COC1=CC=CC=C1OC2C(C(C(C(C(=O)O)O2)O)O)O	BVGHUFFNGDIDBF-UHFFFAOYSA-N	300.085	[M+H]+	301.092	169.96	C00090;C01502;C01785;C15571;C15572
ExtDB000573	C25H40N7O20P3S	CC(C)(COP(O)(=O)OP(O)(=O)OCC1(C(C(C(N2C=NC3=C(N)N=C(N=C32)O)(O1)[H])(O)[H])(OP(O)(O)=O)[H])[H])C(C(=NCCC(=NCCSC(CCC(=O)O)=O)O)O)(O)[H]	GQPNBCYZOATSIU-DVVLENMVSA-N	883.126	[M+H]+	884.133	256.12	C00091;C09820;C14119
ExtDB000575	C25H38N7O19P3S	CC(C)(COP(O)(=O)OP(O)(=O)OCC1(C(C(C(N2C=NC3=C(N)N=CN=C32)(O1)[H])(O)[H])(OP(O)(O)=O)[H])[H])C(C(=NCCC(=NCCSC(C(=C(C(=O)O)[H])[H])=O)O)O)(O)[H]	NOXKSYIGMVMLHF-NUWYHXGCSA-N	865.116	[M+H]+	866.123	255.79	C00091;C09820;C14119
ExtDB000576	C7H13O9P	C(CC(=O)OCC(COP(O)(O)=O)O)C(=O)O	QBLRXWYDRREYTH-UHFFFAOYSA-N	272.03	[M+H]+	273.037	156.87	C00091;C09820;C14119
ExtDB000577	C31H50O4	CC(C)CCCC(C)C1CCC2C3CC=C4CC(CCC4(C)C3CCC12C)OC(CCC(=O)O)=O	WLNARFZDISHUGS-UHFFFAOYSA-N	486.371	[M+H]+	487.378	224.56	C00091;C09820;C14119
ExtDB000578	C24H34O4	CC(=C(C(=C(C(C)=C(COC(CCC(=O)O)=O)[H])[H])[H])[H])C(=C(C1=C(C)CCCC1(C)C)[H])[H]	KACRLIUJZICDCF-VDLDWBBSSA-N	386.246	[M+H]+	387.253	202.67	C00091;C09820;C14119
ExtDB000579	C25H39N7O16P2S	CC(C)(COP(O)(=O)OP(O)(=O)OCC1(C(C(C(N2C=NC3=C(N)N=CN=C32)(O1)[H])(O)[H])(O)[H])[H])C(C(=NCCC(=NCCSC(CCC(=O)O)=O)O)O)(O)[H]	HZUOWHYBSBDWTG-YYLPWOMMSA-N	787.165	[M+H]+	788.172	246.9	C00091;C09820;C14119
ExtDB000580	C25H42N7O18P3S	CCCC(=O)SCCN=C(CCN=C(C(C(C)(C)COP(O)(=O)OP(O)(=O)OCC1(C(C(C(N2C=NC3=C(N)N=C(N=C32)O)(O1)[H])(O)[H])(OP(O)(O)=O)[H])[H])(O)[H])O)O	NDZAGEJISCSYET-IEXPHMLFSA-N	853.152	[M+H]+	854.159	256.63	C00091;C00136;C00527;C00888;C02801;C03160;C03237;C03357;C11062;C20749;C21175;C21400
ExtDB000581	C25H38N7O20P3S	CC(C)(COP(O)(=O)OP(O)(=O)OCC1(C(C(C(N2C=NC3=C(N)N=C(N=C32)O)(O1)[H])(O)[H])(OP(O)(O)=O)[H])[H])C(C(=NCCC(=NCCSC(C(=C(C(=O)O)[H])[H])=O)O)O)(O)[H]	UOIFURWJWNMNLG-FNIDQGIUSA-N	881.111	[M+H]+	882.118	256.85	C00091
ExtDB000582	C25H39N7O17P2S	CC(C)(COP(O)(=O)OP(O)(=O)OCC1(C(C(C(N2C=NC3=C(N)N=C(N=C32)O)(O1)[H])(O)[H])(O)[H])[H])C(C(=NCCC(=NCCSC(CCC(=O)O)=O)O)O)(O)[H]	VZKUYSUSWWIXCE-WFZPLBMDSA-N	803.16	[M+H]+	804.167	247.99	C00091
ExtDB000583	C31H52O2	CCCC(=O)OC1CCC2(C)C(=CCC3C4CCC(C(C)CCCC(C)C)C4(C)CCC32)C1	CKDZWMVGDHGMFR-UHFFFAOYSA-N	456.397	[M+H]+	457.404	221.28	C00091;C00136;C00527;C00888;C02801;C03160;C03237;C03357;C11062;C20749;C21175;C21400
ExtDB000584	C24H36O2	CCCC(=O)OCC(=C(C)C(=C(C(=C(C)C(=C(C1=C(C)CCCC1(C)C)[H])[H])[H])[H])[H])[H]	MSHMSHDEYSUBDL-BXUJIHJZSA-N	356.272	[M+H]+	357.279	197.14	C00091;C00136;C00527;C00888;C02801;C03160;C03237;C03357;C11062;C20749;C21175;C21400
ExtDB000585	C25H41N7O14P2S	CCCC(=O)SCCN=C(CCN=C(C(C(C)(C)COP(O)(=O)OP(O)(=O)OCC1(C(C(C(N2C=NC3=C(N)N=CN=C32)(O1)[H])(O)[H])(O)[H])[H])(O)[H])O)O	GDVSQDPKMFDEOO-DOYVTECNSA-N	757.191	[M+H]+	758.198	247.24	C00091;C00136;C00527;C00888;C02801;C03160;C03237;C03357;C11062;C20749;C21175;C21400
ExtDB000587	C25H37N7O16P2S	CC(C)(COP(O)(=O)OP(O)(=O)OCC1(C(C(C(N2C=NC3=C(N)N=CN=C32)(O1)[H])(O)[H])(O)[H])[H])C(C(=NCCC(=NCCSC(C(=C(C(=O)O)[H])[H])=O)O)O)(O)[H]	RZLGRTSCAFIHQN-DLVHWKIHSA-N	785.149	[M+H]+	786.157	247.42	C00091
ExtDB000588	C25H40N7O20P3S	CC(C)(COP(O)(=O)OP(O)(=O)OCC1(C(C(C(N2C=NC3=C(N)N=CN=C32)(O1)[H])(O)[H])(OP(O)(O)=O)[H])[H])C(C(=NCCC(=NCCSC(CC(C(=O)O)(O)[H])=O)O)O)(O)[H]	HJQWLHMLMCDAEL-ZZOHBYBWSA-N	883.126	[M+H]+	884.133	256.46	C00091
ExtDB000589	C22H36N7O18P3S	CC(C)(COP(O)(=O)OP(O)(=O)OCC1(C(C(C(N2C=NC3=C(N)N=CN=C32)(O1)[H])(O)[H])(OP(O)(O)=O)[H])[H])C(C(=NCCC(=NCCSC(=O)O)O)O)(O)[H]	UMACMYZKLRUBQK-IBOSZNHHSA-N	811.105	[M+H]+	812.112	246.97	C00091;C00332;C03344;C03685;C04348;C05259;C05261;C05263;C05265;C05267;C05269;C05449;C05467;C06028;C07297;C09812;C09813;C09821;C09824;C09825;C11934;C11935;C11948;C16216;C16330;C16334;C16338;C16376;C16389;C16466;C16471;C18323;C20413;C20747
ExtDB000591	C7H11O9P	C(CC(=O)OCC(COP(O)(O)=O)=O)C(=O)O	TYCFZYYHWMOIGO-UHFFFAOYSA-N	270.014	[M+H]+	271.021	155.02	C00091
ExtDB000593	C26H42N7O16P2S	CC(C)(COP(=O)(O)OP(=O)(O)OCC1(C(C(C(N2C=NC3=C(N)N=CN=C32)(O1)[H])(O)[H])(O)[H])[H])C(C(=NCCC(=NCC[S+](C)C(CCC(=O)O)=O)O)O)(O)[H]	ZLWPNUMUDQCKAC-OXSVBFAQSA-O	802.188	[M+H]+	803.196	252.87	C00091
ExtDB000594	C12H20O15S	C(C1(C(C(C(CO)(O)O1)(O)[H])(OC2(C(C(C(C(C(=O)O)(O2)[H])(O)[H])(O)[H])(O)[H])[H])[H])[H])OS(O)(=O)=O	KBMVUJVPZVECIB-FOAIORCJSA-N	436.052	[M+H]+	437.06	189.57	C00095
ExtDB000595	C12H20O15S	C(C1(C(C(C(CO)(O)O1)(OC2(C(C(C(C(C(=O)O)(O2)[H])(O)[H])(O)[H])(O)[H])[H])[H])(O)[H])[H])OS(O)(=O)=O	FRPQRHGICPPQOT-UYZYICCISA-N	436.052	[M+H]+	437.06	189.53	C00095
ExtDB000596	C12H20O15S	C(C1(C(C(C(COC2(C(C(C(C(C(=O)O)(O2)[H])(O)[H])(O)[H])(O)[H])[H])(O)O1)(O)[H])(O)[H])[H])OS(O)(=O)=O	LKYZIUOTDJEUTQ-UYZYICCISA-N	436.052	[M+H]+	437.06	189.85	C00095
ExtDB000597	C6H12O12S2	C(C1(C(C(C(COS(O)(=O)=O)(O)O1)(O)[H])(O)[H])[H])OS(O)(=O)=O	KSSLMVRLMRHYQO-VRPWFDPXSA-N	339.977	[M+H]+	340.984	168.6	C00095
ExtDB000598	C6H12O12S2	C(C1(C(C(C(CO)(O)O1)(O)[H])(OS(O)(=O)=O)[H])[H])OS(O)(=O)=O	KXQCLVCQKZWIFF-VRPWFDPXSA-N	339.977	[M+H]+	340.984	168.89	C00095
ExtDB000599	C6H12O12S2	C(C1(C(C(C(CO)(O)O1)(OS(O)(=O)=O)[H])(O)[H])[H])OS(O)(=O)=O	QMMBTOZILWLXRA-VRPWFDPXSA-N	339.977	[M+H]+	340.984	168.77	C00095
ExtDB000600	C12H20O15S	C(C1(C(C(C(COS(O)(=O)=O)(O)O1)(O)[H])(O)[H])[H])OC2(C(C(C(C(C(=O)O)(O2)[H])(O)[H])(O)[H])(O)[H])[H]	KKOGXNONCSXEHA-UYZYICCISA-N	436.052	[M+H]+	437.06	189.85	C00095
ExtDB000601	C12H20O15S	C(C1(C(C(C(COS(O)(=O)=O)(O)O1)(O)[H])(OC2(C(C(C(C(C(=O)O)(O2)[H])(O)[H])(O)[H])(O)[H])[H])[H])[H])O	WZHPVWYZXNAOFA-FOAIORCJSA-N	436.052	[M+H]+	437.06	189.53	C00095
ExtDB000602	C12H20O15S	C(C1(C(C(C(COS(O)(=O)=O)(O)O1)(OC2(C(C(C(C(C(=O)O)(O2)[H])(O)[H])(O)[H])(O)[H])[H])[H])(O)[H])[H])O	FCXNPNDIZCKODW-UYZYICCISA-N	436.052	[M+H]+	437.06	189.56	C00095
ExtDB000603	C6H12O12S2	C(C1(C(C(C(COS(O)(=O)=O)(O)O1)(O)[H])(OS(O)(=O)=O)[H])[H])O	HVZFICRAEJACOA-VRPWFDPXSA-N	339.977	[M+H]+	340.984	168.77	C00095
ExtDB000604	C6H12O12S2	C(C1(C(C(C(COS(O)(=O)=O)(O)O1)(OS(O)(=O)=O)[H])(O)[H])[H])O	ITALCWKOUQALHA-VRPWFDPXSA-N	339.977	[M+H]+	340.984	168.89	C00095
ExtDB000605	C12H20O15S	C(C1(C(C(C(CO)(O)O1)(O)[H])(OS(O)(=O)=O)[H])[H])OC2(C(C(C(C(C(=O)O)(O2)[H])(O)[H])(O)[H])(O)[H])[H]	UCNAWXKVTGTJHM-FOAIORCJSA-N	436.052	[M+H]+	437.06	189.92	C00095
ExtDB000606	C12H20O15S	C(C1(C(C(C(CO)(O)O1)(OC2(C(C(C(C(C(=O)O)(O2)[H])(O)[H])(O)[H])(O)[H])[H])[H])(OS(O)(=O)=O)[H])[H])O	OJWFWTJXOWZOFP-FOAIORCJSA-N	436.052	[M+H]+	437.06	189.59	C00095
ExtDB000607	C12H20O15S	C(C1(C(C(C(COC2(C(C(C(C(C(=O)O)(O2)[H])(O)[H])(O)[H])(O)[H])[H])(O)O1)(O)[H])(OS(O)(=O)=O)[H])[H])O	RYEMPEMEUIRJTP-FOAIORCJSA-N	436.052	[M+H]+	437.06	189.9	C00095
ExtDB000608	C6H12O12S2	C(C1(C(C(C(CO)(O)O1)(OS(O)(=O)=O)[H])(OS(O)(=O)=O)[H])[H])O	ZUODJZPVVZJOGO-VRPWFDPXSA-N	339.977	[M+H]+	340.984	169.03	C00095
ExtDB000609	C12H20O15S	C(C1(C(C(C(CO)(O)O1)(OS(O)(=O)=O)[H])(O)[H])[H])OC2(C(C(C(C(C(=O)O)(O2)[H])(O)[H])(O)[H])(O)[H])[H]	ADTKIIVQRCSNNF-UYZYICCISA-N	436.052	[M+H]+	437.06	189.9	C00095
ExtDB000610	C12H20O15S	C(C1(C(C(C(CO)(O)O1)(OS(O)(=O)=O)[H])(OC2(C(C(C(C(C(=O)O)(O2)[H])(O)[H])(O)[H])(O)[H])[H])[H])[H])O	IIERBXNRAXYUTF-FOAIORCJSA-N	436.052	[M+H]+	437.06	189.59	C00095
ExtDB000611	C12H20O15S	C(C1(C(C(C(COC2(C(C(C(C(C(=O)O)(O2)[H])(O)[H])(O)[H])(O)[H])[H])(O)O1)(OS(O)(=O)=O)[H])(O)[H])[H])O	XVCYMHWYYSILHO-UYZYICCISA-N	436.052	[M+H]+	437.06	189.92	C00095
ExtDB000612	C16H27N5O17P2	C(C1(C(C(C(C(O1)(OP(O)(=O)OP(O)(=O)OCC2(C(C(C(N3C=NC(=C3NC(=N)N)C(=O)O)(O2)[H])(O)[H])(O)[H])[H])[H])(O)[H])(O)[H])(O)[H])[H])O	YPJJFQMYXQDYJN-NKXJXJDASA-N	623.088	[M+H]+	624.095	221.22	C00096
ExtDB000613	C22H33N5O22P2	C(C1(C(C(C(C(O1)(OP(O)(=O)OP(O)(=O)OCC2(C(C(C(N3C=NC4=C3NC(=N)N=C4O)(O2)[H])(OC5(C(C(C(C(C(=O)O)(O5)[H])(O)[H])(O)[H])(O)[H])[H])[H])(O)[H])[H])[H])(O)[H])(O)[H])(O)[H])[H])O	CKJSAEVAZXCWEV-MLVPFFKCSA-N	781.109	[M+H]+	782.117	241.6	C00096
ExtDB000614	C22H33N5O22P2	C(C1(C(C(C(C(O1)(OP(O)(=O)OP(O)(=O)OCC2(C(C(C(N3C=NC4=C3NC(=N)N=C4O)(O2)[H])(O)[H])(OC5(C(C(C(C(C(=O)O)(O5)[H])(O)[H])(O)[H])(O)[H])[H])[H])[H])[H])(O)[H])(O)[H])(O)[H])[H])O	WUGPPFVHGMJPDA-FEEHLPRDSA-N	781.109	[M+H]+	782.117	241.83	C00096
ExtDB000615	C22H33N5O22P2	C(C1(C(C(C(C(O1)(OP(O)(=O)OP(O)(=O)OCC2(C(C(C(N3C=NC4=C3NC(=N)N=C4O)(O2)[H])(O)[H])(O)[H])[H])[H])(OC5(C(C(C(C(C(=O)O)(O5)[H])(O)[H])(O)[H])(O)[H])[H])[H])(O)[H])(O)[H])[H])O	KKKHDUCFFOXEHV-FHIBYEDWSA-N	781.109	[M+H]+	782.117	241.09	C00096
ExtDB000616	C22H33N5O22P2	C(C1(C(C(C(C(O1)(OP(O)(=O)OP(O)(=O)OCC2(C(C(C(N3C=NC4=C3NC(=N)N=C4O)(O2)[H])(O)[H])(O)[H])[H])[H])(O)[H])(OC5(C(C(C(C(C(=O)O)(O5)[H])(O)[H])(O)[H])(O)[H])[H])[H])(O)[H])[H])O	BXFPENPNUKLNSW-ICFCTWSPSA-N	781.109	[M+H]+	782.117	240.8	C00096
ExtDB000617	C22H33N5O22P2	C(C1(C(C(C(C(O1)(OP(O)(=O)OP(O)(=O)OCC2(C(C(C(N3C=NC4=C3NC(=N)N=C4O)(O2)[H])(O)[H])(O)[H])[H])[H])(O)[H])(O)[H])(OC5(C(C(C(C(C(=O)O)(O5)[H])(O)[H])(O)[H])(O)[H])[H])[H])[H])O	OMLUTFCQSAAJMO-BMWPTTCKSA-N	781.109	[M+H]+	782.117	240.49	C00096
ExtDB000618	C22H33N5O22P2	C(C1(C(C(C(C(O1)(OP(O)(=O)OP(O)(=O)OCC2(C(C(C(N3C=NC4=C3NC(=N)N=C4O)(O2)[H])(O)[H])(O)[H])[H])[H])(O)[H])(O)[H])(O)[H])[H])OC5(C(C(C(C(C(=O)O)(O5)[H])(O)[H])(O)[H])(O)[H])[H]	WUESBUJKTWQTSA-IFEKQYAYSA-N	781.109	[M+H]+	782.117	240.73	C00096
ExtDB000619	C22H33N5O22P2	C(C1(C(C(C(C(O1)(OP(O)(=O)OP(O)(=O)OCC2(C(C(C(N3C=NC4=C3N=C(N=C4O)NC5(C(C(C(C(C(=O)O)(O5)[H])(O)[H])(O)[H])(O)[H])[H])(O2)[H])(O)[H])(O)[H])[H])[H])(O)[H])(O)[H])(O)[H])[H])O	MDYMTIVYQCXBCE-WIQIRXHTSA-N	781.109	[M+H]+	782.117	241.75	C00096
ExtDB000620	C16H25N5O19P2S	C(C1(C(C(C(N2C=NC3=C2NC(=N)N=C3O)(O1)[H])(O)[H])(O)[H])[H])OP(O)(=O)OP(O)(=O)OC4(C(C(C(C(COS(O)(=O)=O)(O4)[H])(O)[H])(O)[H])(O)[H])[H]	UFSQSNYQUMVIHL-GDJBGNAASA-N	685.034	[M+H]+	686.041	225.75	C00096
ExtDB000621	C22H35N5O23P2	C(C1(C(C(C(C(O1)(OP(O)(=O)OP(O)(=O)OCC2(C(C(C(N3C=NC(=C3NC(=N)N)C(=O)O)(O2)[H])(OC4(C(C(C(C(C(=O)O)(O4)[H])(O)[H])(O)[H])(O)[H])[H])[H])(O)[H])[H])[H])(O)[H])(O)[H])(O)[H])[H])O	FNBKTVYEZXUSOZ-PXRFEPFOSA-N	799.12	[M+H]+	800.127	244.59	C00096
ExtDB000622	C22H35N5O23P2	C(C1(C(C(C(C(O1)(OP(O)(=O)OP(O)(=O)OCC2(C(C(C(N3C=NC(=C3NC(=N)N)C(=O)O)(O2)[H])(O)[H])(OC4(C(C(C(C(C(=O)O)(O4)[H])(O)[H])(O)[H])(O)[H])[H])[H])[H])[H])(O)[H])(O)[H])(O)[H])[H])O	WLSRBOIUGDIBTA-ADSWCAECSA-N	799.12	[M+H]+	800.127	244.83	C00096
ExtDB000623	C22H35N5O23P2	C(C1(C(C(C(C(O1)(OP(O)(=O)OP(O)(=O)OCC2(C(C(C(N3C=NC(=C3NC(=N)N)C(=O)O)(O2)[H])(O)[H])(O)[H])[H])[H])(OC4(C(C(C(C(C(=O)O)(O4)[H])(O)[H])(O)[H])(O)[H])[H])[H])(O)[H])(O)[H])[H])O	ZMHNITRAFYGOIG-KYVJAARASA-N	799.12	[M+H]+	800.127	244.05	C00096
ExtDB000624	C22H35N5O23P2	C(C1(C(C(C(C(O1)(OP(O)(=O)OP(O)(=O)OCC2(C(C(C(N3C=NC(=C3NC(=N)N)C(=O)O)(O2)[H])(O)[H])(O)[H])[H])[H])(O)[H])(OC4(C(C(C(C(C(=O)O)(O4)[H])(O)[H])(O)[H])(O)[H])[H])[H])(O)[H])[H])O	HGTOVIRQJCVKSY-SIYGYTBQSA-N	799.12	[M+H]+	800.127	243.75	C00096
ExtDB000625	C22H35N5O23P2	C(C1(C(C(C(C(O1)(OP(O)(=O)OP(O)(=O)OCC2(C(C(C(N3C=NC(=C3NC(=N)N)C(=O)O)(O2)[H])(O)[H])(O)[H])[H])[H])(O)[H])(O)[H])(OC4(C(C(C(C(C(=O)O)(O4)[H])(O)[H])(O)[H])(O)[H])[H])[H])[H])O	CZAZLRPMRQFILD-GLIWZTNBSA-N	799.12	[M+H]+	800.127	243.44	C00096
ExtDB000626	C22H35N5O23P2	C(C1(C(C(C(C(O1)(OP(O)(=O)OP(O)(=O)OCC2(C(C(C(N3C=NC(=C3NC(=N)N)C(=O)O)(O2)[H])(O)[H])(O)[H])[H])[H])(O)[H])(O)[H])(O)[H])[H])OC4(C(C(C(C(C(=O)O)(O4)[H])(O)[H])(O)[H])(O)[H])[H]	YISPVZUZJWLMBZ-UYZUICIXSA-N	799.12	[M+H]+	800.127	243.68	C00096
ExtDB000627	C22H35N5O23P2	C(C1(C(C(C(C(O1)(OP(O)(=O)OP(O)(=O)OCC2(C(C(C(N3C=NC(=C3NC(=N)N)C(=O)OC4(C(C(C(C(C(=O)O)(O4)[H])(O)[H])(O)[H])(O)[H])[H])(O2)[H])(O)[H])(O)[H])[H])[H])(O)[H])(O)[H])(O)[H])[H])O	UXBYMOGPPBHYQU-UYZUICIXSA-N	799.12	[M+H]+	800.127	243.76	C00096
ExtDB000628	C16H27N5O20P2S	C(C1(C(C(C(N2C=NC(=C2NC(=N)N)C(=O)O)(O1)[H])(O)[H])(O)[H])[H])OP(O)(=O)OP(O)(=O)OC3(C(C(C(C(COS(O)(=O)=O)(O3)[H])(O)[H])(O)[H])(O)[H])[H]	PYGWJHHUPOQYGG-NKXJXJDASA-N	703.045	[M+H]+	704.052	228.6	C00096
ExtDB000630	C22H35N5O23P2	C(C1(C(C(C(C(O1)(OP(O)(=O)OP(O)(=O)OCC2(C(C(C(N3C=NC(=C3NC(=N)NC4(C(C(C(C(C(=O)O)(O4)[H])(O)[H])(O)[H])(O)[H])[H])C(=O)O)(O2)[H])(O)[H])(O)[H])[H])[H])(O)[H])(O)[H])(O)[H])[H])O	CVOLOWKCXLNFFG-QGQHLUFESA-N	799.12	[M+H]+	800.127	244.18	C00096
ExtDB000631	C22H33N5O25P2S	C(C1(C(C(C(N2C=NC3=C2N=C(N=C3O)NC4(C(C(C(C(C(=O)O)(O4)[H])(O)[H])(O)[H])(O)[H])[H])(O1)[H])(O)[H])(O)[H])[H])OP(O)(=O)OP(O)(=O)OC5(C(C(C(C(COS(O)(=O)=O)(O5)[H])(O)[H])(O)[H])(O)[H])[H]	GKYCVBQUPHYBPX-WIQIRXHTSA-N	861.066	[M+H]+	862.073	246.39	C00096
ExtDB000632	C22H33N5O25P2S	C(C1(C(C(C(N2C=NC3=C2NC(=N)N=C3O)(O1)[H])(OC4(C(C(C(C(C(=O)O)(O4)[H])(O)[H])(O)[H])(O)[H])[H])[H])(O)[H])[H])OP(O)(=O)OP(O)(=O)OC5(C(C(C(C(COS(O)(=O)=O)(O5)[H])(O)[H])(O)[H])(O)[H])[H]	HTQIXLRAHNSUJV-MLVPFFKCSA-N	861.066	[M+H]+	862.073	246.67	C00096
ExtDB000633	C22H33N5O25P2S	C(C1(C(C(C(N2C=NC3=C2NC(=N)N=C3O)(O1)[H])(O)[H])(OC4(C(C(C(C(C(=O)O)(O4)[H])(O)[H])(O)[H])(O)[H])[H])[H])[H])OP(O)(=O)OP(O)(=O)OC5(C(C(C(C(COS(O)(=O)=O)(O5)[H])(O)[H])(O)[H])(O)[H])[H]	JXFHZMDCBQPGDB-FEEHLPRDSA-N	861.066	[M+H]+	862.073	247.01	C00096
ExtDB000634	C22H33N5O25P2S	C(C1(C(C(C(N2C=NC3=C2NC(=N)N=C3O)(O1)[H])(O)[H])(O)[H])[H])OP(O)(=O)OP(O)(=O)OC4(C(C(C(C(COS(O)(=O)=O)(O4)[H])(O)[H])(O)[H])(OC5(C(C(C(C(C(=O)O)(O5)[H])(O)[H])(O)[H])(O)[H])[H])[H])[H]	VXVCOVCLELQTOP-FHIBYEDWSA-N	861.066	[M+H]+	862.073	246.67	C00096
ExtDB000635	C22H33N5O25P2S	C(C1(C(C(C(N2C=NC3=C2NC(=N)N=C3O)(O1)[H])(O)[H])(O)[H])[H])OP(O)(=O)OP(O)(=O)OC4(C(C(C(C(COS(O)(=O)=O)(O4)[H])(O)[H])(OC5(C(C(C(C(C(=O)O)(O5)[H])(O)[H])(O)[H])(O)[H])[H])[H])(O)[H])[H]	KIZIQPGHWNGLHG-ICFCTWSPSA-N	861.066	[M+H]+	862.073	246.32	C00096
ExtDB000636	C22H33N5O25P2S	C(C1(C(C(C(N2C=NC3=C2NC(=N)N=C3O)(O1)[H])(O)[H])(O)[H])[H])OP(O)(=O)OP(O)(=O)OC4(C(C(C(C(COS(O)(=O)=O)(O4)[H])(OC5(C(C(C(C(C(=O)O)(O5)[H])(O)[H])(O)[H])(O)[H])[H])[H])(O)[H])(O)[H])[H]	ITTDMECFVHNPNA-BMWPTTCKSA-N	861.066	[M+H]+	862.073	245.94	C00096
ExtDB000637	C9H15NO8	C(CN)C(=O)OC1C(C(C(C(C(=O)O)O1)O)O)O	REVKKEZNZBPLCO-UHFFFAOYSA-N	265.08	[M+H]+	266.087	158.52	C00099;C00386;C01262;C05665
ExtDB000639	C24H40N7O18P3S	CCC(=O)SCCN=C(CCN=C(C(C(C)(C)COP(O)(=O)OP(O)(=O)OCC1(C(C(C(N2C=NC3=C(N)N=C(N=C32)O)(O1)[H])(O)[H])(OP(O)(O)=O)[H])[H])(O)[H])O)O	NDNUXMGCDQQGEU-GRFIIANRSA-N	839.136	[M+H]+	840.144	254.15	C00100
ExtDB000640	C30H50O2	CCC(=O)OC1CCC2(C)C(=CCC3C4CCC(C(C)CCCC(C)C)C4(C)CCC32)C1	CCORPVHYPHHRKB-UHFFFAOYSA-N	442.381	[M+H]+	443.388	217.73	C00100
ExtDB000641	C23H34O2	CCC(=O)OCC(=C(C)C(=C(C(=C(C)C(=C(C1=C(C)CCCC1(C)C)[H])[H])[H])[H])[H])[H]	SFRPDSKECHTFQA-RJLGQBARSA-N	342.256	[M+H]+	343.263	192.14	C00100
ExtDB000642	C24H39N7O14P2S	CCC(=O)SCCN=C(CCN=C(C(C(C)(C)COP(O)(=O)OP(O)(=O)OCC1(C(C(C(N2C=NC3=C(N)N=CN=C32)(O1)[H])(O)[H])(O)[H])[H])(O)[H])O)O	GWWMOGRJJKEZIF-KWOWFKBISA-N	743.175	[M+H]+	744.182	244.58	C00100
ExtDB000643	C24H39N7O15P2S	CCC(=O)SCCN=C(CCN=C(C(C(C)(C)COP(O)(=O)OP(O)(=O)OCC1(C(C(C(N2C=NC3=C(N)N=C(N=C32)O)(O1)[H])(O)[H])(O)[H])[H])(O)[H])O)O	OHKOECLSMXHGDI-YBNOJSOMSA-N	759.17	[M+H]+	760.177	245.83	C00100
ExtDB000645	C25H42N7O14P2S	CCC(=O)[S+](C)CCN=C(CCN=C(C(C(C)(C)COP(=O)(O)OP(=O)(O)OCC1(C(C(C(N2C=NC3=C(N)N=CN=C32)(O1)[H])(O)[H])(O)[H])[H])(O)[H])O)O	LDNJEBMYSGMVPK-YYHSCGLPSA-O	758.199	[M+H]+	759.206	249.67	C00100
ExtDB000646	C19H25N7O7	C=1C=C(C=CC1C(NC(CCC(=O)O)(C(=O)O)[H])=O)NCC2(CNC(=C(C(=O)O)N2)NC(=N)N)[H]	JGWXRQUAQLGRNL-RYUDHWBXSA-N	463.182	[M+H]+	464.189	201.38	C00101
ExtDB000647	C25H31N7O12	C=1C=C(C=CC1C(NC(CCC(=O)O)(C(=O)O)[H])=O)NCC2(CNC3=C(C(=NC(=N3)NC4(C(C(C(C(C(=O)O)(O4)[H])(O)[H])(O)[H])(O)[H])[H])O)N2)[H]	ONBBZEUOUHGZSK-RHYFURMPSA-N	621.203	[M+H]+	622.21	229.47	C00101
ExtDB000648	C25H33N7O13	C=1C=C(C=CC1C(NC(CCC(=O)O)(C(=O)O)[H])=O)NCC2(CNC(=C(C(=O)O)N2)NC(=N)NC3(C(C(C(C(C(=O)O)(O3)[H])(O)[H])(O)[H])(O)[H])[H])[H]	DPCWDJLNZTZVKF-BYENWKEGSA-N	639.214	[M+H]+	640.221	231.88	C00101
ExtDB000649	C12H9Cl2NO2	C1=CC(CCC1=NC2=CC(=C(C(=C2)Cl)O)Cl)=O	BHLDVFGWJMJQOV-CHHVJCJISA-N	269.001	[M+H]+	270.008	156.55	C00102
ExtDB000650	C12H9Cl2NO2	C1=CC(CCC1=NC2=CC(=C(C(=C2)Cl)O)Cl)=O	BHLDVFGWJMJQOV-VIZOYTHASA-N	269.001	[M+H]+	270.008	156.55	C00102
ExtDB000651	C12H9Cl2NO2	C1=CC(C=CC1=NC2=CC(=C(C(=C2)Cl)O)Cl)O	TWHWIHXAYSUWPV-CHHVJCJISA-N	269.001	[M+H]+	270.008	157.53	C00102
ExtDB000652	C18H15Cl2NO8	C1=CC(C=CC1=NC2=CC(=C(C(=C2)Cl)OC3C(C(C(C(C(=O)O)O3)O)O)O)Cl)=O	AMIHJPKLZVLDSJ-UHFFFAOYSA-N	443.017	[M+H]+	444.025	194.66	C00102
ExtDB000653	C22H22Cl2N4O8S	C1=CC(C(=CC1=NC2=CC(=C(C(=C2)Cl)O)Cl)SCC(C(=NCC(=O)O)O)N=C(CCC(C(=O)O)N)O)=O	KSCHFRQNXIEKTO-YPXUMCKCSA-N	572.054	[M+H]+	573.061	215.11	C00102
ExtDB000654	C22H23ClN4O8S	C1=CC(C=CC1=NC2=CC(=C(C(=C2)SCC(C(=NCC(=O)O)O)N=C(CCC(C(=O)O)N)O)O)Cl)=O	OUXUIDNIMBBNAU-UHFFFAOYSA-N	538.093	[M+H]+	539.1	212.43	C00102
ExtDB000655	C12H11Cl2NO2	C1CC(CCC1=NC2=CC(=C(C(=C2)Cl)O)Cl)=O	WQXZVLZDQKOYJZ-UHFFFAOYSA-N	271.017	[M+H]+	272.024	157.53	C00102
ExtDB000656	C12H11Cl2NO2	C1=CC(CCC1=NC2=CC(=C(C(=C2)Cl)O)Cl)O	AXAVVTPDZUOLSE-CHHVJCJISA-N	271.017	[M+H]+	272.024	158.46	C00102
ExtDB000657	C18H17Cl2NO8	C1=CC(CCC1=NC2=CC(=C(C(=C2)Cl)OC3C(C(C(C(C(=O)O)O3)O)O)O)Cl)=O	AKAHQRSLAKSPAQ-QPSGOUHRSA-N	445.033	[M+H]+	446.04	194.73	C00102
ExtDB000658	C22H25ClN4O8S	C1=CC(CCC1=NC2=CC(=C(C(=C2)SCC(C(=NCC(=O)O)O)N=C(CCC(C(=O)O)N)O)O)Cl)=O	YZEPOVMFNRQCEA-RAWMCFOBSA-N	540.108	[M+H]+	541.115	212.24	C00102
ExtDB000659	C12H11Cl2NO2	C1=CC(CCC1=NC2=CC(=C(C(=C2)Cl)O)Cl)O	AXAVVTPDZUOLSE-VIZOYTHASA-N	271.017	[M+H]+	272.024	158.46	C00102
ExtDB000660	C18H17Cl2NO8	C1=CC(CCC1=NC2=CC(=C(C(=C2)Cl)OC3C(C(C(C(C(=O)O)O3)O)O)O)Cl)=O	AKAHQRSLAKSPAQ-YXSASFKJSA-N	445.033	[M+H]+	446.04	194.73	C00102
ExtDB000661	C22H25ClN4O8S	C1=CC(CCC1=NC2=CC(=C(C(=C2)SCC(C(=NCC(=O)O)O)N=C(CCC(C(=O)O)N)O)O)Cl)=O	YZEPOVMFNRQCEA-KBKYJPHKSA-N	540.108	[M+H]+	541.115	212.24	C00102
ExtDB000662	C18H17Cl2NO8	C1=CC(C=CC1=NC2=CC(=C(C(=C2)Cl)OC3C(C(C(C(C(=O)O)O3)O)O)O)Cl)O	WTKVRAVRDGOMAE-YXSASFKJSA-N	445.033	[M+H]+	446.04	196.05	C00102
ExtDB000663	C22H25ClN4O8S	C1=CC(C=CC1=NC2=CC(=C(C(=C2)SCC(C(=NCC(=O)O)O)N=C(CCC(C(=O)O)N)O)O)Cl)O	VOZCVZNCXKJUIS-RAWMCFOBSA-N	540.108	[M+H]+	541.115	213.68	C00102
ExtDB000664	C12H9Cl2NO5S	C1=CC(C=CC1=NC2=CC(=C(C(=C2)Cl)O)Cl)OS(O)(=O)=O	SHBGOIDYDZURPA-CHHVJCJISA-N	348.958	[M+H]+	349.965	171.91	C00102
ExtDB000666	C22H24Cl2N4O8S	C1CC(C(=CC1=NC2=CC(=C(C(=C2)Cl)O)Cl)SCC(C(=NCC(=O)O)O)N=C(CCC(C(=O)O)N)O)=O	MVJQQYSYHCFKPO-YPXUMCKCSA-N	574.069	[M+H]+	575.076	214.84	C00102
ExtDB000667	C22H24Cl2N4O8S	C1=CC(C(=CC1=NC2=CC(=C(C(=C2)Cl)O)Cl)SCC(C(=NCC(=O)O)O)N=C(CCC(C(=O)O)N)O)O	QIZVTJXWAHOODL-YPXUMCKCSA-N	574.069	[M+H]+	575.076	216.2	C00102
ExtDB000668	C24H24Cl2N4O9S	CC(N(C(CSC1=CC(C=CC1=O)=NC2=CC(=C(C(=C2)Cl)O)Cl)C(=NCC(=O)O)O)C(CCC(C(=O)O)N)=O)=O	IWJOCAGJKYFVGD-XKJRVUDJSA-N	614.064	[M+H]+	615.071	224.49	C00102
ExtDB000669	C32H38ClN7O14S2	C1=CC(C(=CC1=NC2=CC(=C(C(=C2)SCC(C(=NCC(=O)O)O)N=C(CCC(C(=O)O)N)O)O)Cl)SCC(C(=NCC(=O)O)O)N=C(CCC(C(=O)O)N)O)=O	RDOVTVGZFIRPMJ-PMCRKUBMSA-N	843.161	[M+H]+	844.168	264.22	C00102
ExtDB000670	C23H26ClN4O8S	C[S+](CC(C(=NCC(=O)O)O)N=C(CCC(C(=O)O)N)O)C1=CC(=CC(=C1O)Cl)N=C2C=CC(C=C2)=O	ZNBXEAFYRRDVNJ-UHFFFAOYSA-O	553.116	[M+H]+	554.123	218.13	C00102
ExtDB000671	C24H25ClN4O9S	CC(N(C(CSC1=CC(=CC(=C1O)Cl)N=C2C=CC(C=C2)=O)C(=NCC(=O)O)O)C(CCC(C(=O)O)N)=O)=O	BZIZUEJMJUGLBH-UHFFFAOYSA-N	580.103	[M+H]+	581.11	222.31	C00102
ExtDB000672	C28H31ClN4O14S	C1=CC(C=CC1=NC2=CC(=C(C(=C2)SCC(C(=NCC(=O)O)O)N=C(CCC(C(=O)O)N)O)OC3C(C(C(C(C(=O)O)O3)O)O)O)Cl)=O	KRWJOJISQFSUDA-UHFFFAOYSA-N	714.125	[M+H]+	715.132	242.47	C00102
ExtDB000673	C12H21O15P	C(C1(C(C(C(C(O1)(OP(O)(O)=O)[H])(O)[H])(O)[H])(O)[H])[H])OC2(C(C(C(C(C(=O)O)(O2)[H])(O)[H])(O)[H])(O)[H])[H]	VBIDFIWTZWMQND-SRSJLIKSSA-N	436.062	[M+H]+	437.069	191.21	C00103;C01231;C20237
ExtDB000674	C12H21O15P	C(C1(C(C(C(C(O1)(OP(O)(O)=O)[H])(O)[H])(O)[H])(OC2(C(C(C(C(C(=O)O)(O2)[H])(O)[H])(O)[H])(O)[H])[H])[H])[H])O	YVMHIFARPSKPMR-RMCSPFFNSA-N	436.062	[M+H]+	437.069	190.87	C00103;C01231;C20237
ExtDB000675	C12H21O15P	C(C1(C(C(C(C(O1)(OP(O)(O)=O)[H])(O)[H])(OC2(C(C(C(C(C(=O)O)(O2)[H])(O)[H])(O)[H])(O)[H])[H])[H])(O)[H])[H])O	BKJYIAGCZFQNFN-ILZRJSPJSA-N	436.062	[M+H]+	437.069	190.91	C00103;C01231;C20237
ExtDB000676	C12H21O15P	C(C1(C(C(C(C(O1)(OP(O)(O)=O)[H])(OC2(C(C(C(C(C(=O)O)(O2)[H])(O)[H])(O)[H])(O)[H])[H])[H])(O)[H])(O)[H])[H])O	QNFMSFYTYYZYHW-QHETYEQYSA-N	436.062	[M+H]+	437.069	190.91	C00103;C01231;C20237
ExtDB000677	C6H13O12PS	C(C1(C(C(C(C(O1)(OP(O)(O)=O)[H])(O)[H])(O)[H])(O)[H])[H])OS(O)(=O)=O	JRQXNDDROPWLRC-VFUOTHLCSA-N	339.987	[M+H]+	340.994	170.13	C00103;C01231;C20237
ExtDB000680	C10H16N4O12P2	C(C1(C(C(C(N2C=NC(=C2NC=N)C(=O)O)(O1)[H])(O)[H])(O)[H])[H])OP(O)(=O)OP(O)(O)=O	JVTZBYTUHFWRLC-FJGDRVTGSA-N	446.024	[M+H]+	447.031	189.33	C00104
ExtDB000682	C10H15N4O9P	C(C1(C(C(C(N2C=NC(=C2NC=N)C(=O)O)(O1)[H])(O)[H])(O)[H])[H])OP(O)(O)=O	CEVAZLJDKSQTJT-FJGDRVTGSA-N	366.058	[M+H]+	367.065	176.92	C00104;C00130;C04423
ExtDB000683	C16H24N4O18P2	C(C1(C(C(C(N2C=NC(=C2NC=N)C(=O)O)(O1)[H])(OC3(C(C(C(C(C(=O)O)(O3)[H])(O)[H])(O)[H])(O)[H])[H])[H])(O)[H])[H])OP(O)(=O)OP(O)(O)=O	FRPLCTAAMYVNQG-WOGWUYDKSA-N	622.056	[M+H]+	623.063	219.55	C00104
ExtDB000684	C16H24N4O18P2	C(C1(C(C(C(N2C=NC(=C2NC=N)C(=O)O)(O1)[H])(O)[H])(OC3(C(C(C(C(C(=O)O)(O3)[H])(O)[H])(O)[H])(O)[H])[H])[H])[H])OP(O)(=O)OP(O)(O)=O	OGESREGKPJBXIP-ZVSPVTGKSA-N	622.056	[M+H]+	623.063	219.77	C00104
ExtDB000685	C16H24N4O18P2	C(C1(C(C(C(N2C=NC(=C2NC=N)C(=O)OC3(C(C(C(C(C(=O)O)(O3)[H])(O)[H])(O)[H])(O)[H])[H])(O1)[H])(O)[H])(O)[H])[H])OP(O)(=O)OP(O)(O)=O	NIXCIXWLZZJYAA-COUNNHQRSA-N	622.056	[M+H]+	623.063	218.84	C00104
ExtDB000686	C10H16N4O15P2S	C(C1(C(C(C(N2C=NC(=C2NC=N)C(=O)O)(O1)[H])(OS(O)(=O)=O)[H])(O)[H])[H])OP(O)(=O)OP(O)(O)=O	WHBCXSYSJMZKKB-FJGDRVTGSA-N	525.981	[M+H]+	526.988	200.48	C00104
ExtDB000687	C10H16N4O15P2S	C(C1(C(C(C(N2C=NC(=C2NC=N)C(=O)O)(O1)[H])(O)[H])(OS(O)(=O)=O)[H])[H])OP(O)(=O)OP(O)(O)=O	QEZBVTODHXGPPS-FJGDRVTGSA-N	525.981	[M+H]+	526.988	200.48	C00104
ExtDB000690	C15H20N2O12	C1=CN(C2(C(C(C(CO)(O2)[H])(O)[H])(OC3(C(C(C(C(C(=O)O)(O3)[H])(O)[H])(O)[H])(O)[H])[H])[H])[H])C(N=C1O)=O	BUIKRKNWBHMTHG-ZAYZUTAZSA-N	420.102	[M+H]+	421.109	190.66	C00105;C00299;C01368;C21079
ExtDB000691	C15H20N2O12	C1=CN(C2(C(C(C(CO)(O2)[H])(OC3(C(C(C(C(C(=O)O)(O3)[H])(O)[H])(O)[H])(O)[H])[H])[H])(O)[H])[H])C(N=C1O)=O	CIIVFCKXPGENDL-PVHCGJJISA-N	420.102	[M+H]+	421.109	190.65	C00105;C00299;C01368;C21079
ExtDB000692	C15H20N2O12	C1=CN(C2(C(C(C(COC3(C(C(C(C(C(=O)O)(O3)[H])(O)[H])(O)[H])(O)[H])[H])(O2)[H])(O)[H])(O)[H])[H])C(N=C1O)=O	XIHBPXSWFMCKFM-XTESZCJMSA-N	420.102	[M+H]+	421.109	190.94	C00105;C00299;C01368;C21079
ExtDB000693	C9H12N2O9S	C1=CN(C2(C(C(C(COS(O)(=O)=O)(O2)[H])(O)[H])(O)[H])[H])C(N=C1O)=O	OURDJCBWCJFNTQ-XVFCMESISA-N	324.026	[M+H]+	325.034	168.57	C00105;C00299;C01368;C21079
ExtDB000694	C9H12N2O9S	C1=CN(C2(C(C(C(CO)(O2)[H])(O)[H])(OS(O)(=O)=O)[H])[H])C(N=C1O)=O	PNJZVAAGZNJHDA-XVFCMESISA-N	324.026	[M+H]+	325.034	168.65	C00105;C00299;C01368;C21079
ExtDB000695	C9H12N2O9S	C1=CN(C2(C(C(C(CO)(O2)[H])(OS(O)(=O)=O)[H])(O)[H])[H])C(N=C1O)=O	FGHPUSRMGRTVHL-XVFCMESISA-N	324.026	[M+H]+	325.034	168.64	C00105;C00299;C01368;C21079
ExtDB000697	C9H10N2O3	C1=CC=C(C(=C1)C(=NCC(=O)O)O)N	DEFPNMKDESPGBA-UHFFFAOYSA-N	194.069	[M+H]+	195.076	142.58	C00108;C06332;C08659;C16235;C19374;C20634;C21452;C21490
ExtDB000698	C13H15NO8	C1=CC=C(C(=C1)C(=O)OC2C(C(C(C(C(=O)O)O2)O)O)O)N	CDQXGNARPNZQNG-UHFFFAOYSA-N	313.08	[M+H]+	314.087	171.9	C00108;C06332;C08659;C16235;C19374;C20634;C21452;C21490
ExtDB000699	C13H15NO8	C1=CC=C(C(=C1)C(=O)O)NC2C(C(C(C(C(=O)O)O2)O)O)O	VQMLRJQNRLPFNS-UHFFFAOYSA-N	313.08	[M+H]+	314.087	171.62	C00108;C06332;C08659;C16235;C19374;C20634;C21452;C21490
ExtDB000701	C11H12N2O4	CC(=NC1=CC=CC=C1C(=NCC(=O)O)O)O	WFHGPLMQKOTNHI-UHFFFAOYSA-N	236.08	[M+H]+	237.087	151.98	C00108;C06332;C08684;C08694
ExtDB000702	C15H17NO9	CC(=NC1=CC=CC=C1C(=O)OC2C(C(C(C(C(=O)O)O2)O)O)O)O	XFUCZGIBOABFEI-UHFFFAOYSA-N	355.09	[M+H]+	356.098	180.91	C00108;C06332;C08684;C08694
ExtDB000703	C15H18N2O9	C1=CC=C(C(=C1)C(=NCC(=O)O)O)NC2C(C(C(C(C(=O)O)O2)O)O)O	WYYMOSTWIZJWSR-UHFFFAOYSA-N	370.101	[M+H]+	371.109	183.18	C00108
ExtDB000704	C19H23NO14	C1=CC=C(C(=C1)C(=O)OC2C(C(C(C(C(=O)O)O2)O)O)O)NC3C(C(C(C(C(=O)O)O3)O)O)O	XXDJWVSLVFTCGZ-UHFFFAOYSA-N	489.112	[M+H]+	490.119	206.83	C00108
ExtDB000705	C15H23N3O17P2	C1=CN(C2(C(C(C(COP(O)(=O)OP(O)(O)=O)(O2)[H])(O)[H])(OC3(C(C(C(C(C(=O)O)(O3)[H])(O)[H])(O)[H])(O)[H])[H])[H])[H])C(=NC1=N)O	AAMRIVATAHMFBQ-ZAYZUTAZSA-N	579.05	[M+H]+	580.058	213.02	C00112
ExtDB000706	C15H23N3O17P2	C1=CN(C2(C(C(C(COP(O)(=O)OP(O)(O)=O)(O2)[H])(OC3(C(C(C(C(C(=O)O)(O3)[H])(O)[H])(O)[H])(O)[H])[H])[H])(O)[H])[H])C(=NC1=N)O	MVEBLPMTXGRDMN-PVHCGJJISA-N	579.05	[M+H]+	580.058	213.23	C00112
ExtDB000707	C15H23N3O17P2	C1=CN(C2(C(C(C(COP(O)(=O)OP(O)(O)=O)(O2)[H])(O)[H])(O)[H])[H])C(=NC1=NC3(C(C(C(C(C(=O)O)(O3)[H])(O)[H])(O)[H])(O)[H])[H])O	FMOSKJZIVSRFID-QLZIKRHHSA-N	579.05	[M+H]+	580.058	212.43	C00112
ExtDB000708	C9H15N3O14P2S	C1=CN(C2(C(C(C(COP(O)(=O)OP(O)(O)=O)(O2)[H])(O)[H])(OS(O)(=O)=O)[H])[H])C(=NC1=N)O	RUYPRPSJUHAOPO-XVFCMESISA-N	482.975	[M+H]+	483.982	193.8	C00112
ExtDB000709	C9H15N3O14P2S	C1=CN(C2(C(C(C(COP(O)(=O)OP(O)(O)=O)(O2)[H])(OS(O)(=O)=O)[H])(O)[H])[H])C(=NC1=N)O	VMFZOVGXIWNFNX-XVFCMESISA-N	482.975	[M+H]+	483.982	193.8	C00112
ExtDB000711	C15H23N3O20P2S	C1=CN(C2(C(C(C(COP(O)(=O)OP(O)(O)=O)(O2)[H])(OC3(C(C(C(C(C(=O)O)(O3)[H])(O)[H])(O)[H])(O)[H])[H])[H])(OS(O)(=O)=O)[H])[H])C(=NC1=N)O	XSOJZKNDXWLLHK-TWSIZIGVSA-N	659.007	[M+H]+	660.014	222.19	C00112
ExtDB000712	C15H23N3O20P2S	C1=CN(C2(C(C(C(COP(O)(=O)OP(O)(O)=O)(O2)[H])(O)[H])(OS(O)(=O)=O)[H])[H])C(=NC1=NC3(C(C(C(C(C(=O)O)(O3)[H])(O)[H])(O)[H])(O)[H])[H])O	DJJZHLPRTMDQSS-QLZIKRHHSA-N	659.007	[M+H]+	660.014	221.02	C00112
ExtDB000713	C9H15N3O17P2S2	C1=CN(C2(C(C(C(COP(O)(=O)OP(O)(O)=O)(O2)[H])(OS(O)(=O)=O)[H])(OS(O)(=O)=O)[H])[H])C(=NC1=N)O	JXHRBZNQTMPBGT-XVFCMESISA-N	562.932	[M+H]+	563.939	204.28	C00112
ExtDB000714	C15H23N3O20P2S	C1=CN(C2(C(C(C(COP(O)(=O)OP(O)(O)=O)(O2)[H])(OS(O)(=O)=O)[H])(OC3(C(C(C(C(C(=O)O)(O3)[H])(O)[H])(O)[H])(O)[H])[H])[H])[H])C(=NC1=N)O	FKSQVYLIELEMAK-TWSIZIGVSA-N	659.007	[M+H]+	660.014	221.9	C00112
ExtDB000715	C15H23N3O20P2S	C1=CN(C2(C(C(C(COP(O)(=O)OP(O)(O)=O)(O2)[H])(OS(O)(=O)=O)[H])(O)[H])[H])C(=NC1=NC3(C(C(C(C(C(=O)O)(O3)[H])(O)[H])(O)[H])(O)[H])[H])O	CSOXTEIOIGPCQJ-NKNMXJIJSA-N	659.007	[M+H]+	660.014	221.02	C00112
ExtDB000716	C14H8N2O8	C=1C(=C2C3=C(C=C(C(O)=O)N3)C(C(C2=NC1C(O)=O)O)=O)C(=O)O	GIIGWQXTYAXTHK-UHFFFAOYSA-N	332.028	[M+H]+	333.035	172.72	C00113
ExtDB000717	C14H8N2O8	C1=C(C=2C3=C(C=C(C(O)=O)N3)C(C(C2N=C1C(O)=O)=O)O)C(=O)O	LMRKWVZOQIOAEB-UHFFFAOYSA-N	332.028	[M+H]+	333.035	172.71	C00113
ExtDB000718	C20H14N2O14	C1=C(C=2C3=C(C=C(C(O)=O)N3)C(C(C2N=C1C(O)=O)=O)=O)C(=O)OC4C(C(C(C(C(=O)O)O4)O)O)O	JKKYCIJIFOCMFG-UHFFFAOYSA-N	506.045	[M+H]+	507.052	207.71	C00113
ExtDB000719	C20H14N2O14	C1=C(C=2C3=C(C=C(C(O)=O)N3)C(C(C2N=C1C(=O)OC4C(C(C(C(C(=O)O)O4)O)O)O)=O)=O)C(=O)O	HUSFUXPRQBCGOM-UHFFFAOYSA-N	506.045	[M+H]+	507.052	207.58	C00113
ExtDB000720	C20H14N2O14	C1=C(C=2C3=C(C=C(C(=O)OC4C(C(C(C(C(=O)O)O4)O)O)O)N3)C(C(C2N=C1C(O)=O)=O)=O)C(=O)O	DYRPZNYPHYGMLQ-UHFFFAOYSA-N	506.045	[M+H]+	507.052	207.58	C00113
ExtDB000721	C14H10N2O8	C=1C(=C2C3=C(C=C(C(O)=O)N3)C(C(C2=NC1C(O)=O)O)O)C(=O)O	COOYLTWUMPVHLU-UHFFFAOYSA-N	334.044	[M+H]+	335.051	174.2	C00113
ExtDB000722	C20H16N2O14	C=1C(=C2C3=C(C=C(C(O)=O)N3)C(C(C2=NC1C(O)=O)OC4C(C(C(C(C(=O)O)O4)O)O)O)=O)C(=O)O	NZUWATGZVWSDRB-UHFFFAOYSA-N	508.06	[M+H]+	509.067	208.55	C00113
ExtDB000723	C20H16N2O14	C=1C(=C2C3=C(C=C(C(O)=O)N3)C(C(C2=NC1C(O)=O)O)=O)C(=O)OC4C(C(C(C(C(=O)O)O4)O)O)O	KJFPZKHMHVOBNQ-UHFFFAOYSA-N	508.06	[M+H]+	509.067	208.83	C00113
ExtDB000724	C20H16N2O14	C=1C(=C2C3=C(C=C(C(O)=O)N3)C(C(C2=NC1C(=O)OC4C(C(C(C(C(=O)O)O4)O)O)O)O)=O)C(=O)O	JIFOUTSOMHCZGS-UHFFFAOYSA-N	508.06	[M+H]+	509.067	208.73	C00113
ExtDB000725	C20H16N2O14	C=1C(=C2C3=C(C=C(C(=O)OC4C(C(C(C(C(=O)O)O4)O)O)O)N3)C(C(C2=NC1C(O)=O)O)=O)C(=O)O	CSVSYWXZSMQCQP-UHFFFAOYSA-N	508.06	[M+H]+	509.067	208.73	C00113
ExtDB000726	C14H8N2O11S	C=1C(=C2C3=C(C=C(C(O)=O)N3)C(C(C2=NC1C(O)=O)OS(O)(=O)=O)=O)C(=O)O	YDRLOWRIERSKOH-UHFFFAOYSA-N	411.985	[M+H]+	412.992	186.88	C00113
ExtDB000727	C20H16N2O14	C1=C(C=2C3=C(C=C(C(O)=O)N3)C(C(C2N=C1C(O)=O)=O)OC4C(C(C(C(C(=O)O)O4)O)O)O)C(=O)O	JPSUZMVCYUHNAR-UHFFFAOYSA-N	508.06	[M+H]+	509.067	208.54	C00113
ExtDB000728	C20H16N2O14	C1=C(C=2C3=C(C=C(C(O)=O)N3)C(C(C2N=C1C(O)=O)=O)O)C(=O)OC4C(C(C(C(C(=O)O)O4)O)O)O	UCQVIRCOUMSWFG-UHFFFAOYSA-N	508.06	[M+H]+	509.067	208.82	C00113
ExtDB000729	C20H16N2O14	C1=C(C=2C3=C(C=C(C(O)=O)N3)C(C(C2N=C1C(=O)OC4C(C(C(C(C(=O)O)O4)O)O)O)=O)O)C(=O)O	JHJDIUWXORVURC-UHFFFAOYSA-N	508.06	[M+H]+	509.067	208.72	C00113
ExtDB000730	C20H16N2O14	C1=C(C=2C3=C(C=C(C(=O)OC4C(C(C(C(C(=O)O)O4)O)O)O)N3)C(C(C2N=C1C(O)=O)=O)O)C(=O)O	GIIQRDJWQAPOJZ-UHFFFAOYSA-N	508.06	[M+H]+	509.067	208.72	C00113
ExtDB000731	C14H8N2O11S	C1=C(C=2C3=C(C=C(C(O)=O)N3)C(C(C2N=C1C(O)=O)=O)OS(O)(=O)=O)C(=O)O	GPPUUCFCHREVKT-UHFFFAOYSA-N	411.985	[M+H]+	412.992	186.87	C00113
ExtDB000734	C11H22NO7	C[N+](C)(C)CCOC1C(C(C(C(C(=O)O)O1)O)O)O	SRIQSLUVVHKBPR-UHFFFAOYSA-O	280.14	[M+H]+	281.147	162.78	C00114;C00576;C00588;C00933;C01996;C07546;C13875;C13898;C13900;C13901;C13902;C20131
ExtDB000735	C5H14NO4S	C[N+](C)(C)CCO[S-](=O)(=O)=O.[H+]	WXCQAWGXWVRCGP-UHFFFAOYSA-O	184.064	[M+H]+	185.072	128.94	C00114;C00576;C00588;C00933;C01996;C07546;C13875;C13898;C13900;C13901;C13902;C20131
ExtDB000737	C5H12NO2	C[N+](C)(C)CC(=O)O	KWIUHFFTVRNATP-UHFFFAOYSA-O	118.087	[M+H]+	119.094	123.58	C00114;C00576
ExtDB000738	C11H18O11	C(C1(C(C(C(O)(O1)[H])(O)[H])(O)[H])[H])OC2(C(C(C(C(C(=O)O)(O2)[H])(O)[H])(O)[H])(O)[H])[H]	WQKPCUXADMQWGU-HBORBNIXSA-N	326.085	[M+H]+	327.092	172	C00117;C00121;C00299;C00475;C00620;C03169;C16633
ExtDB000739	C11H18O11	C(C1(C(C(C(O)(O1)[H])(O)[H])(OC2(C(C(C(C(C(=O)O)(O2)[H])(O)[H])(O)[H])(O)[H])[H])[H])[H])O	CWFMVLQLLUZBPE-COWSMWRFSA-N	326.085	[M+H]+	327.092	171.62	C00117;C00121;C00299;C00475;C00620;C03169;C16633
ExtDB000740	C11H18O11	C(C1(C(C(C(O)(O1)[H])(OC2(C(C(C(C(C(=O)O)(O2)[H])(O)[H])(O)[H])(O)[H])[H])[H])(O)[H])[H])O	YAIJAFANHUHVLS-LCFCMIRDSA-N	326.085	[M+H]+	327.092	171.71	C00117;C00121;C00299;C00475;C00620;C03169;C16633
ExtDB000741	C5H10O8S	C(C1(C(C(C(O)(O1)[H])(O)[H])(O)[H])[H])OS(O)(=O)=O	CODWLLHMBXREHM-SOOFDHNKSA-N	230.01	[M+H]+	231.017	149.33	C00117;C00121;C00299;C00475;C00620;C03169;C16633
ExtDB000742	C5H10O8S	C(C1(C(C(C(O)(O1)[H])(O)[H])(OS(O)(=O)=O)[H])[H])O	KLUSQEZSUXHPHC-SOOFDHNKSA-N	230.01	[M+H]+	231.017	149.42	C00117;C00121;C00299;C00475;C00620;C03169;C16633
ExtDB000743	C5H10O8S	C(C1(C(C(C(O)(O1)[H])(OS(O)(=O)=O)[H])(O)[H])[H])O	HPCXWPDHJSAQIX-SOOFDHNKSA-N	230.01	[M+H]+	231.017	149.42	C00117;C00121;C00299;C00475;C00620;C03169;C16633
ExtDB000748	C9H15O13P	C(C(C(=O)O)(OC1(C(C(C(C(C(=O)O)(O1)[H])(O)[H])(O)[H])(O)[H])[H])[H])OP(O)(O)=O	JUKUVTIDNGNSJH-ORVCXZSTSA-N	362.025	[M+H]+	363.032	175	C00118;C00197;C00236;C19791;C19793
ExtDB000749	C9H15O13P	C(C(C(=O)OC1(C(C(C(C(C(=O)O)(O1)[H])(O)[H])(O)[H])(O)[H])[H])(O)[H])OP(O)(O)=O	BWKNSUBVYSTXQM-ORVCXZSTSA-N	362.025	[M+H]+	363.032	174.76	C00118;C00197;C00236;C19791;C19793
ExtDB000750	C3H7O10PS	C(C(C(=O)O)(OS(O)(=O)=O)[H])OP(O)(O)=O	HNXOHGYEFKTKEH-UWTATZPHSA-N	265.95	[M+H]+	266.957	154.31	C00118;C00197;C00236;C19791;C19793
ExtDB000752	C9H14O9	C(C(COC1(C(C(C(C(C(=O)O)(O1)[H])(O)[H])(O)[H])(O)[H])[H])(O)[H])=O	WFEMPUCUIQYJOZ-KMLLATNYSA-N	266.064	[M+H]+	267.071	157.96	C00118;C00577
ExtDB000753	C9H14O9	C(C(CO)(OC1(C(C(C(C(C(=O)O)(O1)[H])(O)[H])(O)[H])(O)[H])[H])[H])=O	FTNWWDWOFDHARP-KMLLATNYSA-N	266.064	[M+H]+	267.071	158.04	C00118;C00577
ExtDB000754	C3H6O6S	C(C(COS(O)(=O)=O)(O)[H])=O	LXDOFBDOXYQQHK-VKHMYHEASA-N	169.989	[M+H]+	170.996	137.46	C00118;C00577
ExtDB000755	C3H6O6S	C(C(CO)(OS(O)(=O)=O)[H])=O	FYMNBUMLGHYTHW-VKHMYHEASA-N	169.989	[M+H]+	170.996	138.03	C00118;C00577
ExtDB000756	C5H12O11P2	C(C1(C(C(C(O1)(OP(O)(=O)OP(O)(O)=O)[H])(O)[H])(O)[H])[H])O	IFCVBEAOTXDWNE-TXICZTDVSA-N	309.985	[M+H]+	310.993	163.83	C00119
ExtDB000757	C11H20O17P2	C(C1(C(C(C(O1)(OP(O)(=O)OP(O)(O)=O)[H])(O)[H])(O)[H])[H])OC2(C(C(C(C(C(=O)O)(O2)[H])(O)[H])(O)[H])(O)[H])[H]	RIWQPKAJYRATCS-HJMHBOAJSA-N	486.018	[M+H]+	487.025	196.93	C00119
ExtDB000758	C11H20O17P2	C(C1(C(C(C(O1)(OP(O)(=O)OP(O)(O)=O)[H])(O)[H])(OC2(C(C(C(C(C(=O)O)(O2)[H])(O)[H])(O)[H])(O)[H])[H])[H])[H])O	VYKQTHWWMQVEIJ-FFXSBQLSSA-N	486.018	[M+H]+	487.025	196.7	C00119
ExtDB000759	C11H20O17P2	C(C1(C(C(C(O1)(OP(O)(=O)OP(O)(O)=O)[H])(OC2(C(C(C(C(C(=O)O)(O2)[H])(O)[H])(O)[H])(O)[H])[H])[H])(O)[H])[H])O	YCKLYXHYMBPWGS-DFMCYLHHSA-N	486.018	[M+H]+	487.025	196.84	C00119
ExtDB000760	C5H12O14P2S	C(C1(C(C(C(O1)(OP(O)(=O)OP(O)(O)=O)[H])(O)[H])(O)[H])[H])OS(O)(=O)=O	GHXDKRHPFZUPFG-TXICZTDVSA-N	389.942	[M+H]+	390.95	176.32	C00119
ExtDB000761	C5H12O14P2S	C(C1(C(C(C(O1)(OP(O)(=O)OP(O)(O)=O)[H])(O)[H])(OS(O)(=O)=O)[H])[H])O	JGAVTWUNEJRVNO-TXICZTDVSA-N	389.942	[M+H]+	390.95	176.55	C00119
ExtDB000762	C5H12O14P2S	C(C1(C(C(C(O1)(OP(O)(=O)OP(O)(O)=O)[H])(OS(O)(=O)=O)[H])(O)[H])[H])O	CGSOJWQSIJCLRL-TXICZTDVSA-N	389.942	[M+H]+	390.95	176.77	C00119
ExtDB000763	C16H24N2O9S	C(CCC(=O)OC1(C(C(C(C(C(=O)O)(O1)[H])(O)[H])(O)[H])(O)[H])[H])CC2(C3(C(CS2)(N=C(N3)O)[H])[H])[H]	MPWBWPIYTCQUIH-VWCPEVIGSA-N	420.12	[M+H]+	421.128	193.83	C00120;C20386
ExtDB000765	C11H18O14S	C(C1(C(C(C(O)(O1)[H])(O)[H])(OS(O)(=O)=O)[H])[H])OC2(C(C(C(C(C(=O)O)(O2)[H])(O)[H])(O)[H])(O)[H])[H]	KTNVUFJWDUJODQ-COWSMWRFSA-N	406.042	[M+H]+	407.049	184.88	C00121
ExtDB000766	C11H18O14S	C(C1(C(C(C(O)(O1)[H])(OC2(C(C(C(C(C(=O)O)(O2)[H])(O)[H])(O)[H])(O)[H])[H])[H])(OS(O)(=O)=O)[H])[H])O	XDNKHUWLHGABFT-KVGWAVQWSA-N	406.042	[M+H]+	407.049	184.58	C00121
ExtDB000767	C5H10O11S2	C(C1(C(C(C(O)(O1)[H])(O)[H])(OS(O)(=O)=O)[H])[H])OS(O)(=O)=O	YPHAHFXANPMQIQ-SOOFDHNKSA-N	309.966	[M+H]+	310.974	163.26	C00121
ExtDB000768	C5H10O11S2	C(C1(C(C(C(O)(O1)[H])(OS(O)(=O)=O)[H])(OS(O)(=O)=O)[H])[H])O	ILDKCDIQJTZXMP-SOOFDHNKSA-N	309.966	[M+H]+	310.974	163.42	C00121
ExtDB000769	C11H18O14S	C(C1(C(C(C(O)(O1)[H])(OS(O)(=O)=O)[H])(O)[H])[H])OC2(C(C(C(C(C(=O)O)(O2)[H])(O)[H])(O)[H])(O)[H])[H]	NHXONCFIUMKWBQ-LCFCMIRDSA-N	406.042	[M+H]+	407.049	184.86	C00121
ExtDB000770	C11H18O14S	C(C1(C(C(C(O)(O1)[H])(OS(O)(=O)=O)[H])(OC2(C(C(C(C(C(=O)O)(O2)[H])(O)[H])(O)[H])(O)[H])[H])[H])[H])O	MKQZMRNQJJPGLZ-KVGWAVQWSA-N	406.042	[M+H]+	407.049	184.58	C00121
ExtDB000771	C5H10O11S2	C(C1(C(C(C(O)(O1)[H])(OS(O)(=O)=O)[H])(O)[H])[H])OS(O)(=O)=O	SNPIIHJELKCEBM-SOOFDHNKSA-N	309.966	[M+H]+	310.974	163.13	C00121
ExtDB000772	C12H20O12	C(C1(C(C(C(C(O)(O1)[H])(O)[H])(O)[H])(O)[H])[H])OC2(C(C(C(C(C(=O)O)(O2)[H])(O)[H])(O)[H])(O)[H])[H]	YOOPHLDCWPOWDX-UMXCAVHOSA-N	356.095	[M+H]+	357.103	178.36	C00124;C00243;C00446;C00492;C00611;C00883;C01113;C01235;C01613;C01747;C01970;C02578;C03269;C03384;C03502;C03619;C03848;C03989;C04428;C04452;C04695;C04847;C05399;C05400;C05402;C05404;C06371;C06372;C07064;C07278;C08238;C08242;C08248;C08251;C08252;C08647;C08885;C08900;C08923;C08933;C08934;C08958;C08967;C08977;C08978;C08986;C08990;C10073;C10473;C10488
ExtDB000773	C12H20O12	C(C1(C(C(C(C(O)(O1)[H])(O)[H])(O)[H])(OC2(C(C(C(C(C(=O)O)(O2)[H])(O)[H])(O)[H])(O)[H])[H])[H])[H])O	KJBWXIYXECDDOT-VUQNDXOESA-N	356.095	[M+H]+	357.103	177.97	C00124;C00243;C00446;C00492;C00611;C00883;C01113;C01235;C01613;C01747;C01970;C02578;C03269;C03384;C03502;C03619;C03848;C03989;C04428;C04452;C04695;C04847;C05399;C05400;C05402;C05404;C06371;C06372;C07064;C07278;C08238;C08242;C08248;C08251;C08252;C08647;C08885;C08900;C08923;C08933;C08934;C08958;C08967;C08977;C08978;C08986;C08990;C10073;C10473;C10488
ExtDB000774	C12H20O12	C(C1(C(C(C(C(O)(O1)[H])(O)[H])(OC2(C(C(C(C(C(=O)O)(O2)[H])(O)[H])(O)[H])(O)[H])[H])[H])(O)[H])[H])O	GGFHJVYVXSKMOX-VPDJECKHSA-N	356.095	[M+H]+	357.103	177.97	C00124;C00243;C00446;C00492;C00611;C00883;C01113;C01235;C01613;C01747;C01970;C02578;C03269;C03384;C03502;C03619;C03848;C03989;C04428;C04452;C04695;C04847;C05399;C05400;C05402;C05404;C06371;C06372;C07064;C07278;C08238;C08242;C08248;C08251;C08252;C08647;C08885;C08900;C08923;C08933;C08934;C08958;C08967;C08977;C08978;C08986;C08990;C10073;C10473;C10488
ExtDB000775	C12H20O12	C(C1(C(C(C(C(O)(O1)[H])(OC2(C(C(C(C(C(=O)O)(O2)[H])(O)[H])(O)[H])(O)[H])[H])[H])(O)[H])(O)[H])[H])O	BWAUGERKDLCYMO-ZFADMXOBSA-N	356.095	[M+H]+	357.103	178.05	C00124;C00243;C00446;C00492;C00611;C00883;C01113;C01235;C01613;C01747;C01970;C02578;C03269;C03384;C03502;C03619;C03848;C03989;C04428;C04452;C04695;C04847;C05399;C05400;C05402;C05404;C06371;C06372;C07064;C07278;C08238;C08242;C08248;C08251;C08252;C08647;C08885;C08900;C08923;C08933;C08934;C08958;C08967;C08977;C08978;C08986;C08990;C10073;C10473;C10488
ExtDB000776	C6H12O9S	C(C1(C(C(C(C(O)(O1)[H])(O)[H])(O)[H])(O)[H])[H])OS(O)(=O)=O	OKUVUONOJCDUJY-SVZMEOIVSA-N	260.02	[M+H]+	261.028	155.84	C00124;C00243;C00446;C00492;C00611;C00883;C01113;C01235;C01613;C01747;C01970;C02578;C03269;C03384;C03502;C03619;C03848;C03989;C04428;C04452;C04695;C04847;C05399;C05400;C05402;C05404;C06371;C06372;C07064;C07278;C08238;C08242;C08248;C08251;C08252;C08647;C08885;C08900;C08923;C08933;C08934;C08958;C08967;C08977;C08978;C08986;C08990;C10073;C10473;C10488
ExtDB000778	C22H34N6O13S2	CC(N(C(CSSCC(C(=NCC(=O)O)O)(N=C(CCC(C(=O)O)(N)[H])O)[H])(C(=NCC(=O)O)O)[H])C(CCC(C(=O)O)(N)[H])=O)=O	GOUOWRWQQUHIGY-XUXIUFHCSA-N	654.163	[M+H]+	655.17	236.82	C00127
ExtDB000779	C24H36N6O14S2	CC(N(C(CSSCC(C(=NCC(=O)O)O)(N(C(C)=O)C(CCC(C(=O)O)(N)[H])=O)[H])(C(=NCC(=O)O)O)[H])C(CCC(C(=O)O)(N)[H])=O)=O	KCMLTYFWMHUCLB-VGWMRTNUSA-N	696.173	[M+H]+	697.18	245.36	C00127
ExtDB000780	C20H29N4O16P	CC(=NC1(C(CC(C(=O)O)(OC1(C(C(CO)(O)[H])(O)[H])[H])OP(O)(=O)OCC2(C(C(C(N3C=CC(=N)N=C3O)(O2)[H])(O)[H])(O)[H])[H])=O)[H])O	RULVDMCFMKYJCC-MDTOXZSYSA-N	612.132	[M+H]+	613.139	224.6	C00128
ExtDB000781	C26H39N4O22P	CC(=NC1(C(CC(C(=O)O)(OC1(C(C(CO)(O)[H])(O)[H])[H])OP(O)(=O)OCC2(C(C(C(N3C=CC(=N)N=C3O)(O2)[H])(O)[H])(O)[H])[H])(OC4(C(C(C(C(C(=O)O)(O4)[H])(O)[H])(O)[H])(O)[H])[H])[H])[H])O	JWWBPRODMWHBCU-PTUNSBDLSA-N	790.179	[M+H]+	791.187	249.59	C00128
ExtDB000782	C26H39N4O22P	CC(=NC1(C(CC(C(=O)O)(OC1(C(C(CO)(O)[H])(O)[H])[H])OP(O)(=O)OCC2(C(C(C(N3C=CC(=N)N=C3O)(O2)[H])(O)[H])(OC4(C(C(C(C(C(=O)O)(O4)[H])(O)[H])(O)[H])(O)[H])[H])[H])[H])(O)[H])[H])O	VAQMFCXSTMGCAM-YJGMHASBSA-N	790.179	[M+H]+	791.187	249.96	C00128
ExtDB000783	C26H39N4O22P	CC(=NC1(C(CC(C(=O)O)(OC1(C(C(CO)(O)[H])(O)[H])[H])OP(O)(=O)OCC2(C(C(C(N3C=CC(=N)N=C3O)(O2)[H])(OC4(C(C(C(C(C(=O)O)(O4)[H])(O)[H])(O)[H])(O)[H])[H])[H])(O)[H])[H])(O)[H])[H])O	NDBJBWCGJIVKQM-YUUJVNASSA-N	790.179	[M+H]+	791.187	249.78	C00128
ExtDB000784	C26H39N4O22P	CC(=NC1(C(CC(C(=O)O)(OC1(C(C(CO)(O)[H])(OC2(C(C(C(C(C(=O)O)(O2)[H])(O)[H])(O)[H])(O)[H])[H])[H])[H])OP(O)(=O)OCC3(C(C(C(N4C=CC(=N)N=C4O)(O3)[H])(O)[H])(O)[H])[H])(O)[H])[H])O	KIQFFPCPMAXQAY-YGQVGKMVSA-N	790.179	[M+H]+	791.187	249.46	C00128
ExtDB000785	C26H39N4O22P	CC(=NC1(C(CC(C(=O)O)(OC1(C(C(CO)(OC2(C(C(C(C(C(=O)O)(O2)[H])(O)[H])(O)[H])(O)[H])[H])[H])(O)[H])[H])OP(O)(=O)OCC3(C(C(C(N4C=CC(=N)N=C4O)(O3)[H])(O)[H])(O)[H])[H])(O)[H])[H])O	YXPVQRCXGGJMKJ-QFSWJEIMSA-N	790.179	[M+H]+	791.187	249.33	C00128
ExtDB000786	C26H39N4O22P	CC(=NC1(C(CC(C(=O)O)(OC1(C(C(COC2(C(C(C(C(C(=O)O)(O2)[H])(O)[H])(O)[H])(O)[H])[H])(O)[H])(O)[H])[H])OP(O)(=O)OCC3(C(C(C(N4C=CC(=N)N=C4O)(O3)[H])(O)[H])(O)[H])[H])(O)[H])[H])O	VTOSKUHUELXUCE-QFSWJEIMSA-N	790.179	[M+H]+	791.187	249.27	C00128
ExtDB000787	C26H39N4O22P	CC(=NC1(C(CC(C(=O)OC2(C(C(C(C(C(=O)O)(O2)[H])(O)[H])(O)[H])(O)[H])[H])(OC1(C(C(CO)(O)[H])(O)[H])[H])OP(O)(=O)OCC3(C(C(C(N4C=CC(=N)N=C4O)(O3)[H])(O)[H])(O)[H])[H])(O)[H])[H])O	UXTUFZAIYLNLQV-QFSWJEIMSA-N	790.179	[M+H]+	791.187	250.02	C00128
ExtDB000788	C26H39N4O22P	CC(=NC1(C(CC(C(=O)O)(OC1(C(C(CO)(O)[H])(O)[H])[H])OP(O)(=O)OCC2(C(C(C(N3C=CC(=NC4(C(C(C(C(C(=O)O)(O4)[H])(O)[H])(O)[H])(O)[H])[H])N=C3O)(O2)[H])(O)[H])(O)[H])[H])(O)[H])[H])O	UPWUGGFZJKKERX-HUUVYAMJSA-N	790.179	[M+H]+	791.187	249.88	C00128
ExtDB000789	C20H31N4O19PS	CC(=NC1(C(CC(C(=O)O)(OC1(C(C(COS(O)(=O)=O)(O)[H])(O)[H])[H])OP(O)(=O)OCC2(C(C(C(N3C=CC(=N)N=C3O)(O2)[H])(O)[H])(O)[H])[H])(O)[H])[H])O	YSMFWIYZHWNYRF-BILDWYJOSA-N	694.104	[M+H]+	695.111	233.49	C00128
ExtDB000790	C20H31N4O19PS	CC(=NC1(C(CC(C(=O)O)(OC1(C(C(CO)(O)[H])(O)[H])[H])OP(O)(=O)OCC2(C(C(C(N3C=CC(=N)N=C3O)(O2)[H])(O)[H])(O)[H])[H])(OS(O)(=O)=O)[H])[H])O	BYTHHMOWCFFWDW-KYZBKAGFSA-N	694.104	[M+H]+	695.111	233.99	C00128
ExtDB000791	C20H31N4O19PS	CC(=NC1(C(CC(C(=O)O)(OC1(C(C(CO)(O)[H])(O)[H])[H])OP(O)(=O)OCC2(C(C(C(N3C=CC(=N)N=C3O)(O2)[H])(O)[H])(OS(O)(=O)=O)[H])[H])(O)[H])[H])O	IWGFRYQDGFUBLX-BILDWYJOSA-N	694.104	[M+H]+	695.111	233.98	C00128
ExtDB000792	C20H31N4O19PS	CC(=NC1(C(CC(C(=O)O)(OC1(C(C(CO)(O)[H])(O)[H])[H])OP(O)(=O)OCC2(C(C(C(N3C=CC(=N)N=C3O)(O2)[H])(OS(O)(=O)=O)[H])(O)[H])[H])(O)[H])[H])O	JNXYQDSHOZVACW-BILDWYJOSA-N	694.104	[M+H]+	695.111	233.98	C00128
ExtDB000793	C20H31N4O19PS	CC(=NC1(C(CC(C(=O)O)(OC1(C(C(CO)(O)[H])(OS(O)(=O)=O)[H])[H])OP(O)(=O)OCC2(C(C(C(N3C=CC(=N)N=C3O)(O2)[H])(O)[H])(O)[H])[H])(O)[H])[H])O	MGUVRFCXWOKVAA-BILDWYJOSA-N	694.104	[M+H]+	695.111	233.98	C00128
ExtDB000794	C20H31N4O19PS	CC(=NC1(C(CC(C(=O)O)(OC1(C(C(CO)(OS(O)(=O)=O)[H])(O)[H])[H])OP(O)(=O)OCC2(C(C(C(N3C=CC(=N)N=C3O)(O2)[H])(O)[H])(O)[H])[H])(O)[H])[H])O	PEUDOVIGDMYOGQ-BILDWYJOSA-N	694.104	[M+H]+	695.111	233.71	C00128
ExtDB000795	C26H37N4O22P	CC(=NC1(C(CC(C(=O)O)(OC1(C(C(CO)(O)[H])(O)[H])[H])OP(O)(=O)OCC2(C(C(C(N3C=CC(=N)N=C3O)(O2)[H])(O)[H])(OC4(C(C(C(C(C(=O)O)(O4)[H])(O)[H])(O)[H])(O)[H])[H])[H])[H])=O)[H])O	VXNRKYYCBPEMQF-KZUFFQOESA-N	788.164	[M+H]+	789.171	249.12	C00128
ExtDB000796	C26H37N4O22P	CC(=NC1(C(CC(C(=O)O)(OC1(C(C(CO)(O)[H])(O)[H])[H])OP(O)(=O)OCC2(C(C(C(N3C=CC(=N)N=C3O)(O2)[H])(OC4(C(C(C(C(C(=O)O)(O4)[H])(O)[H])(O)[H])(O)[H])[H])[H])(O)[H])[H])=O)[H])O	YXZQQUUGBIHYEC-QKEUKELTSA-N	788.164	[M+H]+	789.171	248.9	C00128
ExtDB000797	C26H37N4O22P	CC(=NC1(C(CC(C(=O)O)(OC1(C(C(CO)(O)[H])(OC2(C(C(C(C(C(=O)O)(O2)[H])(O)[H])(O)[H])(O)[H])[H])[H])[H])OP(O)(=O)OCC3(C(C(C(N4C=CC(=N)N=C4O)(O3)[H])(O)[H])(O)[H])[H])=O)[H])O	BWJACUABVSKFMB-HYFATVGJSA-N	788.164	[M+H]+	789.171	248.48	C00128
ExtDB000798	C26H37N4O22P	CC(=NC1(C(CC(C(=O)O)(OC1(C(C(CO)(OC2(C(C(C(C(C(=O)O)(O2)[H])(O)[H])(O)[H])(O)[H])[H])[H])(O)[H])[H])OP(O)(=O)OCC3(C(C(C(N4C=CC(=N)N=C4O)(O3)[H])(O)[H])(O)[H])[H])=O)[H])O	VHDIZNWSQPNZQD-CZMHTRERSA-N	788.164	[M+H]+	789.171	248.31	C00128
ExtDB000799	C26H37N4O22P	CC(=NC1(C(CC(C(=O)O)(OC1(C(C(COC2(C(C(C(C(C(=O)O)(O2)[H])(O)[H])(O)[H])(O)[H])[H])(O)[H])(O)[H])[H])OP(O)(=O)OCC3(C(C(C(N4C=CC(=N)N=C4O)(O3)[H])(O)[H])(O)[H])[H])=O)[H])O	MXHRZFMMNXHQOM-CZMHTRERSA-N	788.164	[M+H]+	789.171	248.2	C00128
ExtDB000800	C26H37N4O22P	CC(=NC1(C(CC(C(=O)OC2(C(C(C(C(C(=O)O)(O2)[H])(O)[H])(O)[H])(O)[H])[H])(OC1(C(C(CO)(O)[H])(O)[H])[H])OP(O)(=O)OCC3(C(C(C(N4C=CC(=N)N=C4O)(O3)[H])(O)[H])(O)[H])[H])=O)[H])O	JKWNDIFDJGDIIP-CZMHTRERSA-N	788.164	[M+H]+	789.171	249.13	C00128
ExtDB000801	C26H37N4O22P	CC(=NC1(C(CC(C(=O)O)(OC1(C(C(CO)(O)[H])(O)[H])[H])OP(O)(=O)OCC2(C(C(C(N3C=CC(=NC4(C(C(C(C(C(=O)O)(O4)[H])(O)[H])(O)[H])(O)[H])[H])N=C3O)(O2)[H])(O)[H])(O)[H])[H])=O)[H])O	MWTRSIWWZOKSRS-UEAVVVCSSA-N	788.164	[M+H]+	789.171	248.82	C00128
ExtDB000802	C20H29N4O19PS	CC(=NC1(C(CC(C(=O)O)(OC1(C(C(COS(O)(=O)=O)(O)[H])(O)[H])[H])OP(O)(=O)OCC2(C(C(C(N3C=CC(=N)N=C3O)(O2)[H])(O)[H])(O)[H])[H])=O)[H])O	BADHMQIBJMOLQG-MDTOXZSYSA-N	692.088	[M+H]+	693.096	232.56	C00128
ExtDB000803	C20H29N4O19PS	CC(=NC1(C(CC(C(=O)O)(OC1(C(C(CO)(O)[H])(O)[H])[H])OP(O)(=O)OCC2(C(C(C(N3C=CC(=N)N=C3O)(O2)[H])(O)[H])(OS(O)(=O)=O)[H])[H])=O)[H])O	XSUNQTJHUCOYTR-MDTOXZSYSA-N	692.088	[M+H]+	693.096	233.12	C00128
ExtDB000804	C20H29N4O19PS	CC(=NC1(C(CC(C(=O)O)(OC1(C(C(CO)(O)[H])(O)[H])[H])OP(O)(=O)OCC2(C(C(C(N3C=CC(=N)N=C3O)(O2)[H])(OS(O)(=O)=O)[H])(O)[H])[H])=O)[H])O	APZARHYLAZJTNJ-MDTOXZSYSA-N	692.088	[M+H]+	693.096	233.12	C00128
ExtDB000805	C20H29N4O19PS	CC(=NC1(C(CC(C(=O)O)(OC1(C(C(CO)(O)[H])(OS(O)(=O)=O)[H])[H])OP(O)(=O)OCC2(C(C(C(N3C=CC(=N)N=C3O)(O2)[H])(O)[H])(O)[H])[H])=O)[H])O	WXSFFCRWNLCJOZ-MDTOXZSYSA-N	692.088	[M+H]+	693.096	233.12	C00128
ExtDB000806	C20H29N4O19PS	CC(=NC1(C(CC(C(=O)O)(OC1(C(C(CO)(OS(O)(=O)=O)[H])(O)[H])[H])OP(O)(=O)OCC2(C(C(C(N3C=CC(=N)N=C3O)(O2)[H])(O)[H])(O)[H])[H])=O)[H])O	PAKACPNGOKQILN-MDTOXZSYSA-N	692.088	[M+H]+	693.096	232.82	C00128
ExtDB000808	C26H39N4O25PS	CC(=NC1(C(CC(C(=O)O)(OC1(C(C(COS(O)(=O)=O)(O)[H])(O)[H])[H])OP(O)(=O)OCC2(C(C(C(N3C=CC(=NC4(C(C(C(C(C(=O)O)(O4)[H])(O)[H])(O)[H])(O)[H])[H])N=C3O)(O2)[H])(O)[H])(O)[H])[H])(O)[H])[H])O	CIXYYTRYXBNPQH-HUUVYAMJSA-N	870.136	[M+H]+	871.143	255.18	C00128
ExtDB000809	C26H39N4O25PS	CC(=NC1(C(CC(C(=O)O)(OC1(C(C(COS(O)(=O)=O)(O)[H])(O)[H])[H])OP(O)(=O)OCC2(C(C(C(N3C=CC(=N)N=C3O)(O2)[H])(O)[H])(O)[H])[H])(OC4(C(C(C(C(C(=O)O)(O4)[H])(O)[H])(O)[H])(O)[H])[H])[H])[H])O	DUWYTPMQZGSDHA-PTUNSBDLSA-N	870.136	[M+H]+	871.143	255.78	C00128
ExtDB000810	C26H39N4O25PS	CC(=NC1(C(CC(C(=O)O)(OC1(C(C(COS(O)(=O)=O)(O)[H])(O)[H])[H])OP(O)(=O)OCC2(C(C(C(N3C=CC(=N)N=C3O)(O2)[H])(O)[H])(OC4(C(C(C(C(C(=O)O)(O4)[H])(O)[H])(O)[H])(O)[H])[H])[H])[H])(O)[H])[H])O	RRKLVGRMUJTLCK-YJGMHASBSA-N	870.136	[M+H]+	871.143	255.78	C00128
ExtDB000811	C26H39N4O25PS	CC(=NC1(C(CC(C(=O)O)(OC1(C(C(COS(O)(=O)=O)(O)[H])(O)[H])[H])OP(O)(=O)OCC2(C(C(C(N3C=CC(=N)N=C3O)(O2)[H])(OC4(C(C(C(C(C(=O)O)(O4)[H])(O)[H])(O)[H])(O)[H])[H])[H])(O)[H])[H])(O)[H])[H])O	HNVHBCPLCUNDCZ-YUUJVNASSA-N	870.136	[M+H]+	871.143	255.5	C00128
ExtDB000812	C26H39N4O25PS	CC(=NC1(C(CC(C(=O)O)(OC1(C(C(COS(O)(=O)=O)(O)[H])(OC2(C(C(C(C(C(=O)O)(O2)[H])(O)[H])(O)[H])(O)[H])[H])[H])[H])OP(O)(=O)OCC3(C(C(C(N4C=CC(=N)N=C4O)(O3)[H])(O)[H])(O)[H])[H])(O)[H])[H])O	WXQVZDUQWBNZHT-YGQVGKMVSA-N	870.136	[M+H]+	871.143	255.55	C00128
ExtDB000813	C26H39N4O25PS	CC(=NC1(C(CC(C(=O)O)(OC1(C(C(COS(O)(=O)=O)(OC2(C(C(C(C(C(=O)O)(O2)[H])(O)[H])(O)[H])(O)[H])[H])[H])(O)[H])[H])OP(O)(=O)OCC3(C(C(C(N4C=CC(=N)N=C4O)(O3)[H])(O)[H])(O)[H])[H])(O)[H])[H])O	XZQFNNIUBZNYJT-QFSWJEIMSA-N	870.136	[M+H]+	871.143	255.31	C00128
ExtDB000814	C26H39N4O25PS	CC(=NC1(C(CC(C(=O)OC2(C(C(C(C(C(=O)O)(O2)[H])(O)[H])(O)[H])(O)[H])[H])(OC1(C(C(COS(O)(=O)=O)(O)[H])(O)[H])[H])OP(O)(=O)OCC3(C(C(C(N4C=CC(=N)N=C4O)(O3)[H])(O)[H])(O)[H])[H])(O)[H])[H])O	MIYLZZOKGOFWNF-QFSWJEIMSA-N	870.136	[M+H]+	871.143	255.97	C00128
ExtDB000815	C20H31N4O22PS2	CC(=NC1(C(CC(C(=O)O)(OC1(C(C(COS(O)(=O)=O)(O)[H])(O)[H])[H])OP(O)(=O)OCC2(C(C(C(N3C=CC(=N)N=C3O)(O2)[H])(O)[H])(O)[H])[H])(OS(O)(=O)=O)[H])[H])O	DERUWZGDCDJDGO-KYZBKAGFSA-N	774.061	[M+H]+	775.068	240.91	C00128
ExtDB000816	C20H31N4O22PS2	CC(=NC1(C(CC(C(=O)O)(OC1(C(C(COS(O)(=O)=O)(O)[H])(O)[H])[H])OP(O)(=O)OCC2(C(C(C(N3C=CC(=N)N=C3O)(O2)[H])(O)[H])(OS(O)(=O)=O)[H])[H])(O)[H])[H])O	PAHAUKJBYHQYHM-BILDWYJOSA-N	774.061	[M+H]+	775.068	240.91	C00128
ExtDB000817	C20H31N4O22PS2	CC(=NC1(C(CC(C(=O)O)(OC1(C(C(COS(O)(=O)=O)(O)[H])(O)[H])[H])OP(O)(=O)OCC2(C(C(C(N3C=CC(=N)N=C3O)(O2)[H])(OS(O)(=O)=O)[H])(O)[H])[H])(O)[H])[H])O	YZZAQXDGVICBAD-BILDWYJOSA-N	774.061	[M+H]+	775.068	240.91	C00128
ExtDB000818	C20H31N4O22PS2	CC(=NC1(C(CC(C(=O)O)(OC1(C(C(COS(O)(=O)=O)(O)[H])(OS(O)(=O)=O)[H])[H])OP(O)(=O)OCC2(C(C(C(N3C=CC(=N)N=C3O)(O2)[H])(O)[H])(O)[H])[H])(O)[H])[H])O	QPCQUCCWQOABRC-BILDWYJOSA-N	774.061	[M+H]+	775.068	240.91	C00128
ExtDB000819	C20H31N4O22PS2	CC(=NC1(C(CC(C(=O)O)(OC1(C(C(COS(O)(=O)=O)(OS(O)(=O)=O)[H])(O)[H])[H])OP(O)(=O)OCC2(C(C(C(N3C=CC(=N)N=C3O)(O2)[H])(O)[H])(O)[H])[H])(O)[H])[H])O	WKDQEPNBHZZDQE-BILDWYJOSA-N	774.061	[M+H]+	775.068	240.91	C00128
ExtDB000820	C26H39N4O25PS	CC(=NC1(C(CC(C(=O)O)(OC1(C(C(CO)(O)[H])(O)[H])[H])OP(O)(=O)OCC2(C(C(C(N3C=CC(=N)N=C3O)(O2)[H])(O)[H])(OC4(C(C(C(C(C(=O)O)(O4)[H])(O)[H])(O)[H])(O)[H])[H])[H])[H])(OS(O)(=O)=O)[H])[H])O	LUPCOXUTAXKAMA-GXHPFEECSA-N	870.136	[M+H]+	871.143	256.17	C00128
ExtDB000821	C26H39N4O25PS	CC(=NC1(C(CC(C(=O)O)(OC1(C(C(CO)(O)[H])(O)[H])[H])OP(O)(=O)OCC2(C(C(C(N3C=CC(=N)N=C3O)(O2)[H])(OC4(C(C(C(C(C(=O)O)(O4)[H])(O)[H])(O)[H])(O)[H])[H])[H])(O)[H])[H])(OS(O)(=O)=O)[H])[H])O	MJLHACWPTHYQIV-UCCZEKQCSA-N	870.136	[M+H]+	871.143	255.93	C00128
ExtDB000822	C26H39N4O25PS	CC(=NC1(C(CC(C(=O)O)(OC1(C(C(CO)(O)[H])(OC2(C(C(C(C(C(=O)O)(O2)[H])(O)[H])(O)[H])(O)[H])[H])[H])[H])OP(O)(=O)OCC3(C(C(C(N4C=CC(=N)N=C4O)(O3)[H])(O)[H])(O)[H])[H])(OS(O)(=O)=O)[H])[H])O	XRSZYTULQKIFBG-RAOWVVPFSA-N	870.136	[M+H]+	871.143	255.44	C00128
ExtDB000823	C26H39N4O25PS	CC(=NC1(C(CC(C(=O)O)(OC1(C(C(CO)(OC2(C(C(C(C(C(=O)O)(O2)[H])(O)[H])(O)[H])(O)[H])[H])[H])(O)[H])[H])OP(O)(=O)OCC3(C(C(C(N4C=CC(=N)N=C4O)(O3)[H])(O)[H])(O)[H])[H])(OS(O)(=O)=O)[H])[H])O	SYUKXGZAOKEBGA-QFSWJEIMSA-N	870.136	[M+H]+	871.143	255.2	C00128
ExtDB000824	C26H39N4O25PS	CC(=NC1(C(CC(C(=O)O)(OC1(C(C(COC2(C(C(C(C(C(=O)O)(O2)[H])(O)[H])(O)[H])(O)[H])[H])(O)[H])(O)[H])[H])OP(O)(=O)OCC3(C(C(C(N4C=CC(=N)N=C4O)(O3)[H])(O)[H])(O)[H])[H])(OS(O)(=O)=O)[H])[H])O	NZRMVQUTPGGJBH-PTUNSBDLSA-N	870.136	[M+H]+	871.143	255.06	C00128
ExtDB000825	C26H39N4O25PS	CC(=NC1(C(CC(C(=O)OC2(C(C(C(C(C(=O)O)(O2)[H])(O)[H])(O)[H])(O)[H])[H])(OC1(C(C(CO)(O)[H])(O)[H])[H])OP(O)(=O)OCC3(C(C(C(N4C=CC(=N)N=C4O)(O3)[H])(O)[H])(O)[H])[H])(OS(O)(=O)=O)[H])[H])O	GUNVWGPXDXQICB-PTUNSBDLSA-N	870.136	[M+H]+	871.143	256.11	C00128
ExtDB000826	C26H39N4O25PS	CC(=NC1(C(CC(C(=O)O)(OC1(C(C(CO)(O)[H])(O)[H])[H])OP(O)(=O)OCC2(C(C(C(N3C=CC(=NC4(C(C(C(C(C(=O)O)(O4)[H])(O)[H])(O)[H])(O)[H])[H])N=C3O)(O2)[H])(O)[H])(O)[H])[H])(OS(O)(=O)=O)[H])[H])O	OOSURGQBQROMCI-MIAQDVGISA-N	870.136	[M+H]+	871.143	255.69	C00128
ExtDB000827	C20H31N4O22PS2	CC(=NC1(C(CC(C(=O)O)(OC1(C(C(CO)(O)[H])(O)[H])[H])OP(O)(=O)OCC2(C(C(C(N3C=CC(=N)N=C3O)(O2)[H])(O)[H])(OS(O)(=O)=O)[H])[H])(OS(O)(=O)=O)[H])[H])O	WDBSMLMBAKGNHZ-KYZBKAGFSA-N	774.061	[M+H]+	775.068	241.52	C00128
ExtDB000828	C20H31N4O22PS2	CC(=NC1(C(CC(C(=O)O)(OC1(C(C(CO)(O)[H])(O)[H])[H])OP(O)(=O)OCC2(C(C(C(N3C=CC(=N)N=C3O)(O2)[H])(OS(O)(=O)=O)[H])(O)[H])[H])(OS(O)(=O)=O)[H])[H])O	MFIJSCPHNCMYLY-KYZBKAGFSA-N	774.061	[M+H]+	775.068	241.52	C00128
ExtDB000829	C20H31N4O22PS2	CC(=NC1(C(CC(C(=O)O)(OC1(C(C(CO)(O)[H])(OS(O)(=O)=O)[H])[H])OP(O)(=O)OCC2(C(C(C(N3C=CC(=N)N=C3O)(O2)[H])(O)[H])(O)[H])[H])(OS(O)(=O)=O)[H])[H])O	PPELIEYXLHLFMH-KYZBKAGFSA-N	774.061	[M+H]+	775.068	241.52	C00128
ExtDB000830	C20H31N4O22PS2	CC(=NC1(C(CC(C(=O)O)(OC1(C(C(CO)(OS(O)(=O)=O)[H])(O)[H])[H])OP(O)(=O)OCC2(C(C(C(N3C=CC(=N)N=C3O)(O2)[H])(O)[H])(O)[H])[H])(OS(O)(=O)=O)[H])[H])O	QGXPPWRWZFITDJ-BILDWYJOSA-N	774.061	[M+H]+	775.068	241.17	C00128
ExtDB000831	C26H39N4O25PS	CC(=NC1(C(CC(C(=O)O)(OC1(C(C(CO)(O)[H])(O)[H])[H])OP(O)(=O)OCC2(C(C(C(N3C=CC(=N)N=C3O)(O2)[H])(O)[H])(OS(O)(=O)=O)[H])[H])(OC4(C(C(C(C(C(=O)O)(O4)[H])(O)[H])(O)[H])(O)[H])[H])[H])[H])O	RZLXRXZNJFQOJV-GXHPFEECSA-N	870.136	[M+H]+	871.143	255.67	C00128
ExtDB000832	C26H39N4O25PS	CC(=NC1(C(CC(C(=O)O)(OC1(C(C(CO)(O)[H])(O)[H])[H])OP(O)(=O)OCC2(C(C(C(N3C=CC(=N)N=C3O)(O2)[H])(OC4(C(C(C(C(C(=O)O)(O4)[H])(O)[H])(O)[H])(O)[H])[H])[H])(OS(O)(=O)=O)[H])[H])(O)[H])[H])O	SNRUJMJPXQRLCF-KQEDXGEUSA-N	870.136	[M+H]+	871.143	255.92	C00128
ExtDB000833	C26H39N4O25PS	CC(=NC1(C(CC(C(=O)O)(OC1(C(C(CO)(O)[H])(OC2(C(C(C(C(C(=O)O)(O2)[H])(O)[H])(O)[H])(O)[H])[H])[H])[H])OP(O)(=O)OCC3(C(C(C(N4C=CC(=N)N=C4O)(O3)[H])(O)[H])(OS(O)(=O)=O)[H])[H])(O)[H])[H])O	PVGZGLDSZMQGTF-XDDZMMLMSA-N	870.136	[M+H]+	871.143	255.43	C00128
ExtDB000834	C26H39N4O25PS	CC(=NC1(C(CC(C(=O)O)(OC1(C(C(CO)(OC2(C(C(C(C(C(=O)O)(O2)[H])(O)[H])(O)[H])(O)[H])[H])[H])(O)[H])[H])OP(O)(=O)OCC3(C(C(C(N4C=CC(=N)N=C4O)(O3)[H])(O)[H])(OS(O)(=O)=O)[H])[H])(O)[H])[H])O	WELXZIUODJJOEG-YJGMHASBSA-N	870.136	[M+H]+	871.143	255.2	C00128
ExtDB000835	C26H39N4O25PS	CC(=NC1(C(CC(C(=O)O)(OC1(C(C(COC2(C(C(C(C(C(=O)O)(O2)[H])(O)[H])(O)[H])(O)[H])[H])(O)[H])(O)[H])[H])OP(O)(=O)OCC3(C(C(C(N4C=CC(=N)N=C4O)(O3)[H])(O)[H])(OS(O)(=O)=O)[H])[H])(O)[H])[H])O	NQNCAMHXXRUYDA-YJGMHASBSA-N	870.136	[M+H]+	871.143	255.05	C00128
ExtDB000836	C26H39N4O25PS	CC(=NC1(C(CC(C(=O)OC2(C(C(C(C(C(=O)O)(O2)[H])(O)[H])(O)[H])(O)[H])[H])(OC1(C(C(CO)(O)[H])(O)[H])[H])OP(O)(=O)OCC3(C(C(C(N4C=CC(=N)N=C4O)(O3)[H])(O)[H])(OS(O)(=O)=O)[H])[H])(O)[H])[H])O	WNJGSHOBYZDWPJ-YJGMHASBSA-N	870.136	[M+H]+	871.143	256.11	C00128
ExtDB000837	C26H39N4O25PS	CC(=NC1(C(CC(C(=O)O)(OC1(C(C(CO)(O)[H])(O)[H])[H])OP(O)(=O)OCC2(C(C(C(N3C=CC(=NC4(C(C(C(C(C(=O)O)(O4)[H])(O)[H])(O)[H])(O)[H])[H])N=C3O)(O2)[H])(O)[H])(OS(O)(=O)=O)[H])[H])(O)[H])[H])O	XDRIEFSFNRNDQL-SEEUDHEKSA-N	870.136	[M+H]+	871.143	255.68	C00128
ExtDB000838	C20H31N4O22PS2	CC(=NC1(C(CC(C(=O)O)(OC1(C(C(CO)(O)[H])(O)[H])[H])OP(O)(=O)OCC2(C(C(C(N3C=CC(=N)N=C3O)(O2)[H])(OS(O)(=O)=O)[H])(OS(O)(=O)=O)[H])[H])(O)[H])[H])O	ALFDDNYZGIVNDD-BILDWYJOSA-N	774.061	[M+H]+	775.068	241.51	C00128
ExtDB000839	C20H31N4O22PS2	CC(=NC1(C(CC(C(=O)O)(OC1(C(C(CO)(O)[H])(OS(O)(=O)=O)[H])[H])OP(O)(=O)OCC2(C(C(C(N3C=CC(=N)N=C3O)(O2)[H])(O)[H])(OS(O)(=O)=O)[H])[H])(O)[H])[H])O	JBOQHHAUFDTRFB-BILDWYJOSA-N	774.061	[M+H]+	775.068	241.51	C00128
ExtDB000840	C20H31N4O22PS2	CC(=NC1(C(CC(C(=O)O)(OC1(C(C(CO)(OS(O)(=O)=O)[H])(O)[H])[H])OP(O)(=O)OCC2(C(C(C(N3C=CC(=N)N=C3O)(O2)[H])(O)[H])(OS(O)(=O)=O)[H])[H])(O)[H])[H])O	XWGFGNNTRRPCBV-BILDWYJOSA-N	774.061	[M+H]+	775.068	241.17	C00128
ExtDB000841	C26H39N4O25PS	CC(=NC1(C(CC(C(=O)O)(OC1(C(C(CO)(O)[H])(O)[H])[H])OP(O)(=O)OCC2(C(C(C(N3C=CC(=N)N=C3O)(O2)[H])(OS(O)(=O)=O)[H])(O)[H])[H])(OC4(C(C(C(C(C(=O)O)(O4)[H])(O)[H])(O)[H])(O)[H])[H])[H])[H])O	BDWNSBSRYLHPMC-UCCZEKQCSA-N	870.136	[M+H]+	871.143	255.67	C00128
ExtDB000842	C26H39N4O25PS	CC(=NC1(C(CC(C(=O)O)(OC1(C(C(CO)(O)[H])(O)[H])[H])OP(O)(=O)OCC2(C(C(C(N3C=CC(=N)N=C3O)(O2)[H])(OS(O)(=O)=O)[H])(OC4(C(C(C(C(C(=O)O)(O4)[H])(O)[H])(O)[H])(O)[H])[H])[H])[H])(O)[H])[H])O	SZGGYPGKEFVWQA-KQEDXGEUSA-N	870.136	[M+H]+	871.143	256.16	C00128
ExtDB000843	C26H39N4O25PS	CC(=NC1(C(CC(C(=O)O)(OC1(C(C(CO)(O)[H])(OC2(C(C(C(C(C(=O)O)(O2)[H])(O)[H])(O)[H])(O)[H])[H])[H])[H])OP(O)(=O)OCC3(C(C(C(N4C=CC(=N)N=C4O)(O3)[H])(OS(O)(=O)=O)[H])(O)[H])[H])(O)[H])[H])O	WVCJZZQSDWOGTA-YJGMHASBSA-N	870.136	[M+H]+	871.143	255.43	C00128
ExtDB000844	C26H39N4O25PS	CC(=NC1(C(CC(C(=O)O)(OC1(C(C(CO)(OC2(C(C(C(C(C(=O)O)(O2)[H])(O)[H])(O)[H])(O)[H])[H])[H])(O)[H])[H])OP(O)(=O)OCC3(C(C(C(N4C=CC(=N)N=C4O)(O3)[H])(OS(O)(=O)=O)[H])(O)[H])[H])(O)[H])[H])O	VWRGCWXIFYUXMI-YUUJVNASSA-N	870.136	[M+H]+	871.143	255.2	C00128
ExtDB000845	C26H39N4O25PS	CC(=NC1(C(CC(C(=O)O)(OC1(C(C(COC2(C(C(C(C(C(=O)O)(O2)[H])(O)[H])(O)[H])(O)[H])[H])(O)[H])(O)[H])[H])OP(O)(=O)OCC3(C(C(C(N4C=CC(=N)N=C4O)(O3)[H])(OS(O)(=O)=O)[H])(O)[H])[H])(O)[H])[H])O	PGGBSQNTPURFGD-YUUJVNASSA-N	870.136	[M+H]+	871.143	255.05	C00128
ExtDB000846	C26H39N4O25PS	CC(=NC1(C(CC(C(=O)OC2(C(C(C(C(C(=O)O)(O2)[H])(O)[H])(O)[H])(O)[H])[H])(OC1(C(C(CO)(O)[H])(O)[H])[H])OP(O)(=O)OCC3(C(C(C(N4C=CC(=N)N=C4O)(O3)[H])(OS(O)(=O)=O)[H])(O)[H])[H])(O)[H])[H])O	JXXFKBLDWMVUSD-YUUJVNASSA-N	870.136	[M+H]+	871.143	256.11	C00128
ExtDB000847	C26H39N4O25PS	CC(=NC1(C(CC(C(=O)O)(OC1(C(C(CO)(O)[H])(O)[H])[H])OP(O)(=O)OCC2(C(C(C(N3C=CC(=NC4(C(C(C(C(C(=O)O)(O4)[H])(O)[H])(O)[H])(O)[H])[H])N=C3O)(O2)[H])(OS(O)(=O)=O)[H])(O)[H])[H])(O)[H])[H])O	LCUWGBJARZRMST-HUUVYAMJSA-N	870.136	[M+H]+	871.143	255.68	C00128
ExtDB000848	C20H31N4O22PS2	CC(=NC1(C(CC(C(=O)O)(OC1(C(C(CO)(O)[H])(OS(O)(=O)=O)[H])[H])OP(O)(=O)OCC2(C(C(C(N3C=CC(=N)N=C3O)(O2)[H])(OS(O)(=O)=O)[H])(O)[H])[H])(O)[H])[H])O	UQGJXHHMOYYXEZ-BILDWYJOSA-N	774.061	[M+H]+	775.068	241.51	C00128
ExtDB000849	C20H31N4O22PS2	CC(=NC1(C(CC(C(=O)O)(OC1(C(C(CO)(OS(O)(=O)=O)[H])(O)[H])[H])OP(O)(=O)OCC2(C(C(C(N3C=CC(=N)N=C3O)(O2)[H])(OS(O)(=O)=O)[H])(O)[H])[H])(O)[H])[H])O	VWXZHTKSRUKLHP-BILDWYJOSA-N	774.061	[M+H]+	775.068	241.17	C00128
ExtDB000850	C26H39N4O25PS	CC(=NC1(C(CC(C(=O)O)(OC1(C(C(CO)(O)[H])(OS(O)(=O)=O)[H])[H])OP(O)(=O)OCC2(C(C(C(N3C=CC(=N)N=C3O)(O2)[H])(O)[H])(O)[H])[H])(OC4(C(C(C(C(C(=O)O)(O4)[H])(O)[H])(O)[H])(O)[H])[H])[H])[H])O	CVSWCPLGOHNDLW-RAOWVVPFSA-N	870.136	[M+H]+	871.143	255.67	C00128
ExtDB000851	C26H39N4O25PS	CC(=NC1(C(CC(C(=O)O)(OC1(C(C(CO)(O)[H])(OS(O)(=O)=O)[H])[H])OP(O)(=O)OCC2(C(C(C(N3C=CC(=N)N=C3O)(O2)[H])(O)[H])(OC4(C(C(C(C(C(=O)O)(O4)[H])(O)[H])(O)[H])(O)[H])[H])[H])[H])(O)[H])[H])O	OCCGMNNGJWWHAO-XDDZMMLMSA-N	870.136	[M+H]+	871.143	256.16	C00128
ExtDB000852	C26H39N4O25PS	CC(=NC1(C(CC(C(=O)O)(OC1(C(C(CO)(O)[H])(OS(O)(=O)=O)[H])[H])OP(O)(=O)OCC2(C(C(C(N3C=CC(=N)N=C3O)(O2)[H])(OC4(C(C(C(C(C(=O)O)(O4)[H])(O)[H])(O)[H])(O)[H])[H])[H])(O)[H])[H])(O)[H])[H])O	VPFGWUVJOSCJDJ-YJGMHASBSA-N	870.136	[M+H]+	871.143	255.92	C00128
ExtDB000853	C26H39N4O25PS	CC(=NC1(C(CC(C(=O)O)(OC1(C(C(CO)(OC2(C(C(C(C(C(=O)O)(O2)[H])(O)[H])(O)[H])(O)[H])[H])[H])(OS(O)(=O)=O)[H])[H])OP(O)(=O)OCC3(C(C(C(N4C=CC(=N)N=C4O)(O3)[H])(O)[H])(O)[H])[H])(O)[H])[H])O	XJGSJTPGJXLEPM-YGQVGKMVSA-N	870.136	[M+H]+	871.143	255.2	C00128
ExtDB000854	C26H39N4O25PS	CC(=NC1(C(CC(C(=O)O)(OC1(C(C(COC2(C(C(C(C(C(=O)O)(O2)[H])(O)[H])(O)[H])(O)[H])[H])(O)[H])(OS(O)(=O)=O)[H])[H])OP(O)(=O)OCC3(C(C(C(N4C=CC(=N)N=C4O)(O3)[H])(O)[H])(O)[H])[H])(O)[H])[H])O	SHPXTPTWPWVWPB-YGQVGKMVSA-N	870.136	[M+H]+	871.143	255.05	C00128
ExtDB000855	C26H39N4O25PS	CC(=NC1(C(CC(C(=O)OC2(C(C(C(C(C(=O)O)(O2)[H])(O)[H])(O)[H])(O)[H])[H])(OC1(C(C(CO)(O)[H])(OS(O)(=O)=O)[H])[H])OP(O)(=O)OCC3(C(C(C(N4C=CC(=N)N=C4O)(O3)[H])(O)[H])(O)[H])[H])(O)[H])[H])O	WOAGOOJCBXSFMU-YGQVGKMVSA-N	870.136	[M+H]+	871.143	256.11	C00128
ExtDB000856	C26H39N4O25PS	CC(=NC1(C(CC(C(=O)O)(OC1(C(C(CO)(O)[H])(OS(O)(=O)=O)[H])[H])OP(O)(=O)OCC2(C(C(C(N3C=CC(=NC4(C(C(C(C(C(=O)O)(O4)[H])(O)[H])(O)[H])(O)[H])[H])N=C3O)(O2)[H])(O)[H])(O)[H])[H])(O)[H])[H])O	OPWQBYONTYENPL-SEEUDHEKSA-N	870.136	[M+H]+	871.143	255.68	C00128
ExtDB000857	C20H31N4O22PS2	CC(=NC1(C(CC(C(=O)O)(OC1(C(C(CO)(OS(O)(=O)=O)[H])(OS(O)(=O)=O)[H])[H])OP(O)(=O)OCC2(C(C(C(N3C=CC(=N)N=C3O)(O2)[H])(O)[H])(O)[H])[H])(O)[H])[H])O	BJRLYIPNADCMDR-BILDWYJOSA-N	774.061	[M+H]+	775.068	241.17	C00128
ExtDB000858	C26H39N4O25PS	CC(=NC1(C(CC(C(=O)O)(OC1(C(C(CO)(OS(O)(=O)=O)[H])(O)[H])[H])OP(O)(=O)OCC2(C(C(C(N3C=CC(=N)N=C3O)(O2)[H])(O)[H])(O)[H])[H])(OC4(C(C(C(C(C(=O)O)(O4)[H])(O)[H])(O)[H])(O)[H])[H])[H])[H])O	GIIDBOWGDBXNPG-QFSWJEIMSA-N	870.136	[M+H]+	871.143	255.67	C00128
ExtDB000859	C26H39N4O25PS	CC(=NC1(C(CC(C(=O)O)(OC1(C(C(CO)(OS(O)(=O)=O)[H])(O)[H])[H])OP(O)(=O)OCC2(C(C(C(N3C=CC(=N)N=C3O)(O2)[H])(O)[H])(OC4(C(C(C(C(C(=O)O)(O4)[H])(O)[H])(O)[H])(O)[H])[H])[H])[H])(O)[H])[H])O	RSRJENLAWXRSKD-YJGMHASBSA-N	870.136	[M+H]+	871.143	255.93	C00128
ExtDB000860	C26H39N4O25PS	CC(=NC1(C(CC(C(=O)O)(OC1(C(C(CO)(OS(O)(=O)=O)[H])(O)[H])[H])OP(O)(=O)OCC2(C(C(C(N3C=CC(=N)N=C3O)(O2)[H])(OC4(C(C(C(C(C(=O)O)(O4)[H])(O)[H])(O)[H])(O)[H])[H])[H])(O)[H])[H])(O)[H])[H])O	GHDGXSHCNBRXBY-YUUJVNASSA-N	870.136	[M+H]+	871.143	255.67	C00128
ExtDB000861	C26H39N4O25PS	CC(=NC1(C(CC(C(=O)O)(OC1(C(C(CO)(OS(O)(=O)=O)[H])(OC2(C(C(C(C(C(=O)O)(O2)[H])(O)[H])(O)[H])(O)[H])[H])[H])[H])OP(O)(=O)OCC3(C(C(C(N4C=CC(=N)N=C4O)(O3)[H])(O)[H])(O)[H])[H])(O)[H])[H])O	HLGHOCLYAGMTTE-YGQVGKMVSA-N	870.136	[M+H]+	871.143	255.44	C00128
ExtDB000862	C26H39N4O25PS	CC(=NC1(C(CC(C(=O)O)(OC1(C(C(COC2(C(C(C(C(C(=O)O)(O2)[H])(O)[H])(O)[H])(O)[H])[H])(OS(O)(=O)=O)[H])(O)[H])[H])OP(O)(=O)OCC3(C(C(C(N4C=CC(=N)N=C4O)(O3)[H])(O)[H])(O)[H])[H])(O)[H])[H])O	WQXCELJZCJLTBJ-QFSWJEIMSA-N	870.136	[M+H]+	871.143	255.06	C00128
ExtDB000863	C26H39N4O25PS	CC(=NC1(C(CC(C(=O)OC2(C(C(C(C(C(=O)O)(O2)[H])(O)[H])(O)[H])(O)[H])[H])(OC1(C(C(CO)(OS(O)(=O)=O)[H])(O)[H])[H])OP(O)(=O)OCC3(C(C(C(N4C=CC(=N)N=C4O)(O3)[H])(O)[H])(O)[H])[H])(O)[H])[H])O	HHUZJKZCODGSLD-QFSWJEIMSA-N	870.136	[M+H]+	871.143	256.11	C00128
ExtDB000864	C26H39N4O25PS	CC(=NC1(C(CC(C(=O)O)(OC1(C(C(CO)(OS(O)(=O)=O)[H])(O)[H])[H])OP(O)(=O)OCC2(C(C(C(N3C=CC(=NC4(C(C(C(C(C(=O)O)(O4)[H])(O)[H])(O)[H])(O)[H])[H])N=C3O)(O2)[H])(O)[H])(O)[H])[H])(O)[H])[H])O	OYWRCDNIDYBQIN-HUUVYAMJSA-N	870.136	[M+H]+	871.143	255.4	C00128
ExtDB000865	C10H14N4O6	C(C1(C(C(C(N2C=NC(=C2NC=N)C(=O)O)(O1)[H])(O)[H])(O)[H])[H])O	HZHVBIAIXPEDPR-FJGDRVTGSA-N	286.091	[M+H]+	287.099	162.7	C00130;C00294;C01993
ExtDB000866	C16H20N4O11	C(C1(C(C(C(N2C=NC3=C2N=CN=C3O)(O1)[H])(OC4(C(C(C(C(C(=O)O)(O4)[H])(O)[H])(O)[H])(O)[H])[H])[H])(O)[H])[H])O	ZRPSHQPWHFYVSX-HACPNWLVSA-N	444.113	[M+H]+	445.12	196.02	C00130;C00294;C01993
ExtDB000867	C16H20N4O11	C(C1(C(C(C(N2C=NC3=C2N=CN=C3O)(O1)[H])(O)[H])(OC4(C(C(C(C(C(=O)O)(O4)[H])(O)[H])(O)[H])(O)[H])[H])[H])[H])O	YKCJYPMFWDFXGV-OBZILHKKSA-N	444.113	[M+H]+	445.12	196.04	C00130;C00294;C01993
ExtDB000868	C16H20N4O11	C(C1(C(C(C(N2C=NC3=C2N=CN=C3O)(O1)[H])(O)[H])(O)[H])[H])OC4(C(C(C(C(C(=O)O)(O4)[H])(O)[H])(O)[H])(O)[H])[H]	DFJFUHQIYJEFSE-SCWLXKASSA-N	444.113	[M+H]+	445.12	196.35	C00130;C00294;C01993
ExtDB000869	C10H12N4O8S	C(C1(C(C(C(N2C=NC3=C2N=CN=C3O)(O1)[H])(O)[H])(O)[H])[H])OS(O)(=O)=O	IGYLPKLXFDOQGM-KQYNXXCUSA-N	348.038	[M+H]+	349.045	174.1	C00130;C00294;C01993
ExtDB000870	C10H12N4O8S	C(C1(C(C(C(N2C=NC3=C2N=CN=C3O)(O1)[H])(OS(O)(=O)=O)[H])(O)[H])[H])O	SOYVFRUZWWQDBS-KQYNXXCUSA-N	348.038	[M+H]+	349.045	174.08	C00130;C00294;C01993
ExtDB000871	C10H12N4O8S	C(C1(C(C(C(N2C=NC3=C2N=CN=C3O)(O1)[H])(O)[H])(OS(O)(=O)=O)[H])[H])O	UGOSBEUMRIKBAN-KQYNXXCUSA-N	348.038	[M+H]+	349.045	174.12	C00130;C00294;C01993
ExtDB000872	C16H23N4O15P	C(C1(C(C(C(N2C=NC(=C2NC=N)C(=O)O)(O1)[H])(OC3(C(C(C(C(C(=O)O)(O3)[H])(O)[H])(O)[H])(O)[H])[H])[H])(O)[H])[H])OP(O)(O)=O	GKNMWTMCZVVTJX-WOGWUYDKSA-N	542.09	[M+H]+	543.097	209.79	C00130
ExtDB000873	C16H23N4O15P	C(C1(C(C(C(N2C=NC(=C2NC=N)C(=O)O)(O1)[H])(O)[H])(OC3(C(C(C(C(C(=O)O)(O3)[H])(O)[H])(O)[H])(O)[H])[H])[H])[H])OP(O)(O)=O	PODNZNSINOGGAZ-ZVSPVTGKSA-N	542.09	[M+H]+	543.097	209.66	C00130
ExtDB000874	C16H23N4O15P	C(C1(C(C(C(N2C=NC(=C2NC=N)C(=O)OC3(C(C(C(C(C(=O)O)(O3)[H])(O)[H])(O)[H])(O)[H])[H])(O1)[H])(O)[H])(O)[H])[H])OP(O)(O)=O	JXQJYAIMZMZKRW-COUNNHQRSA-N	542.09	[M+H]+	543.097	209.51	C00130
ExtDB000875	C10H15N4O12PS	C(C1(C(C(C(N2C=NC(=C2NC=N)C(=O)O)(O1)[H])(OS(O)(=O)=O)[H])(O)[H])[H])OP(O)(O)=O	CTNUKCIOHQLPAN-FJGDRVTGSA-N	446.014	[M+H]+	447.022	189.39	C00130
ExtDB000876	C10H15N4O12PS	C(C1(C(C(C(N2C=NC(=C2NC=N)C(=O)O)(O1)[H])(O)[H])(OS(O)(=O)=O)[H])[H])OP(O)(O)=O	NTQVUVCULMWYBW-FJGDRVTGSA-N	446.014	[M+H]+	447.022	189.39	C00130
ExtDB000878	C16H24N5O18P3	C1C(C(COP(O)(=O)OP(O)(=O)OP(O)(O)=O)(OC1(N2C=NC3=C(N)N=CN=C32)[H])[H])(OC4(C(C(C(C(C(=O)O)(O4)[H])(O)[H])(O)[H])(O)[H])[H])[H]	IPJCAHYPZSGJEY-NNZXSZLFSA-N	667.033	[M+H]+	668.04	224.96	C00131
ExtDB000879	C16H24N5O18P3	C1C(C(COP(O)(=O)OP(O)(=O)OP(O)(O)=O)(OC1(N2C=NC3=C(N=CN=C32)NC4(C(C(C(C(C(=O)O)(O4)[H])(O)[H])(O)[H])(O)[H])[H])[H])[H])(O)[H]	DUKKYIRLAGDEKK-LITCBGEWSA-N	667.033	[M+H]+	668.04	223.41	C00131
ExtDB000880	C10H16N5O15P3S	C1C(C(COP(O)(=O)OP(O)(=O)OP(O)(O)=O)(OC1(N2C=NC3=C(N)N=CN=C32)[H])[H])(OS(O)(=O)=O)[H]	FTFIZMGPKLXZDN-RRKCRQDMSA-N	570.958	[M+H]+	571.965	206.53	C00131
ExtDB000881	C16H24N5O19P3	C1C(C(COP(O)(=O)OP(O)(=O)OP(O)(O)=O)(OC1(N2C=NC3=C(N)N=C(N=C32)O)[H])[H])(OC4(C(C(C(C(C(=O)O)(O4)[H])(O)[H])(O)[H])(O)[H])[H])[H]	CHAMOMNELJTYDK-WNIDTLQTSA-N	683.028	[M+H]+	684.035	226.39	C00131;C19969
ExtDB000882	C16H24N5O19P3	C1C(C(COP(O)(=O)OP(O)(=O)OP(O)(O)=O)(OC1(N2C=NC3=C(NC4(C(C(C(C(C(=O)O)(O4)[H])(O)[H])(O)[H])(O)[H])[H])N=C(N=C32)O)[H])[H])(O)[H]	FEKMGBZXIAQXKV-LHTIIESMSA-N	683.028	[M+H]+	684.035	224.82	C00131;C19969
ExtDB000883	C10H16N5O16P3S	C1C(C(COP(O)(=O)OP(O)(=O)OP(O)(O)=O)(OC1(N2C=NC3=C(N)N=C(N=C32)O)[H])[H])(OS(O)(=O)=O)[H]	JZSCBZZBJAZQHU-KVQBGUIXSA-N	586.953	[M+H]+	587.96	208.32	C00131;C19969
ExtDB000885	C16H24N5O21P3S	C1C(C(COP(O)(=O)OP(O)(=O)OP(O)(O)=O)(OC1(N2C=NC3=C(N=CN=C32)NC4(C(C(C(C(C(=O)O)(O4)[H])(O)[H])(O)[H])(O)[H])[H])[H])[H])(OS(O)(=O)=O)[H]	LZEAATATXHFLIA-LITCBGEWSA-N	746.99	[M+H]+	747.997	230.7	C00131
ExtDB000887	C7H15O7P	CCCC(=O)OCC(COP(O)(O)=O)O	GLJWIZQGXSXWAV-UHFFFAOYSA-N	242.056	[M+H]+	243.063	154.24	C00136
ExtDB000888	C25H40N7O18P3S	CC(=C(C(=O)SCCN=C(CCN=C(C(C(C)(C)COP(O)(=O)OP(O)(=O)OCC1(C(C(C(N2C=NC3=C(N)N=C(N=C32)O)(O1)[H])(O)[H])(OP(O)(O)=O)[H])[H])(O)[H])O)O)[H])[H]	NHMZKWAKNWBTHK-ZZRHWMPHSA-N	851.136	[M+H]+	852.144	257.43	C00136;C00877
ExtDB000889	C25H41N7O15P2S	CCCC(=O)SCCN=C(CCN=C(C(C(C)(C)COP(O)(=O)OP(O)(=O)OCC1(C(C(C(N2C=NC3=C(N)N=C(N=C32)O)(O1)[H])(O)[H])(O)[H])[H])(O)[H])O)O	OCHGQRLQVZINBG-KWOWFKBISA-N	773.186	[M+H]+	774.193	248.43	C00136
ExtDB000890	C25H39N7O14P2S	CC(=C(C(=O)SCCN=C(CCN=C(C(C(C)(C)COP(O)(=O)OP(O)(=O)OCC1(C(C(C(N2C=NC3=C(N)N=CN=C32)(O1)[H])(O)[H])(O)[H])[H])(O)[H])O)O)[H])[H]	JWWMMULGYYFEEY-YZRJQSTJSA-N	755.175	[M+H]+	756.182	247.71	C00136;C00877
ExtDB000892	C7H13O7P	CCCC(=O)OCC(COP(O)(O)=O)=O	PGGGCZHEKLMGMT-UHFFFAOYSA-N	240.04	[M+H]+	241.047	152.23	C00136
ExtDB000894	C26H44N7O14P2S	CCCC(=O)[S+](C)CCN=C(CCN=C(C(C(C)(C)COP(=O)(O)OP(=O)(O)OCC1(C(C(C(N2C=NC3=C(N)N=CN=C32)(O1)[H])(O)[H])(O)[H])[H])(O)[H])O)O	RWHUFDPGIIIYRE-KCZVIKKVSA-O	772.214	[M+H]+	773.222	252.92	C00136
ExtDB000895	C14H23NO12	CC(=NC1(C(C(C(CO)(OC1(O)[H])[H])(O)[H])(OC2(C(C(C(C(C(=O)O)(O2)[H])(O)[H])(O)[H])(O)[H])[H])[H])[H])O	LJORHONFMDUUHP-GFCBIOALSA-N	397.122	[M+H]+	398.129	186.86	C00140;C00357;C04256;C04501;C06372;C20887
ExtDB000896	C14H23NO12	CC(=NC1(C(C(C(CO)(OC1(O)[H])[H])(OC2(C(C(C(C(C(=O)O)(O2)[H])(O)[H])(O)[H])(O)[H])[H])[H])(O)[H])[H])O	CTOILUIGUWLSNU-GFCBIOALSA-N	397.122	[M+H]+	398.129	186.89	C00140;C00357;C04256;C04501;C06372;C20887
ExtDB000897	C14H23NO12	CC(=NC1(C(C(C(COC2(C(C(C(C(C(=O)O)(O2)[H])(O)[H])(O)[H])(O)[H])[H])(OC1(O)[H])[H])(O)[H])(O)[H])[H])O	LKOYXFKUEQZDIY-RXTWQNDQSA-N	397.122	[M+H]+	398.129	187.19	C00140;C00357;C04256;C04501;C06372;C20887
ExtDB000898	C8H15NO9S	CC(=NC1(C(C(C(COS(O)(=O)=O)(OC1(O)[H])[H])(O)[H])(O)[H])[H])O	WJFVEEAIYIOATH-RTRLPJTCSA-N	301.047	[M+H]+	302.054	164.64	C00140;C00357;C04256;C04501;C06372;C20887
ExtDB000900	C14H23NO15S	CC(=NC1(C(C(C(COS(O)(=O)=O)(OC1(O)[H])[H])(O)[H])(OC2(C(C(C(C(C(=O)O)(O2)[H])(O)[H])(O)[H])(O)[H])[H])[H])[H])O	HMCUNCSRFXXUOR-GFCBIOALSA-N	477.079	[M+H]+	478.086	198.77	C00140
ExtDB000901	C14H23NO15S	CC(=NC1(C(C(C(COS(O)(=O)=O)(OC1(O)[H])[H])(OC2(C(C(C(C(C(=O)O)(O2)[H])(O)[H])(O)[H])(O)[H])[H])[H])(O)[H])[H])O	JHWMCQHJQBHDGE-GFCBIOALSA-N	477.079	[M+H]+	478.086	198.86	C00140
ExtDB000902	C11H16O9	CC(C)C(C(=O)OC1C(C(C(C(C(=O)O)O1)O)O)O)=O	ADSCEGZRYSWRKH-UHFFFAOYSA-N	292.079	[M+H]+	293.087	163.94	C00141
ExtDB000904	C20H25N7O7	C=1C=C(C=CC1C(NC(CCC(=O)O)(C(=O)O)[H])=O)N2CC3(CNC(=C(C(=O)O)N3C2)NC(=N)N)[H]	QSXFEEAYRFLKFF-PZORYLMUSA-N	475.182	[M+H]+	476.189	202.27	C00143
ExtDB000905	C26H31N7O12	C=1C=C(C=CC1C(NC(CCC(=O)O)(C(=O)O)[H])=O)N2CC3(CNC4=C(C(=NC(=N4)NC5(C(C(C(C(C(=O)O)(O5)[H])(O)[H])(O)[H])(O)[H])[H])O)N3C2)[H]	ZINKRLIHWJWXLC-NFFQVGTPSA-N	633.203	[M+H]+	634.21	229.85	C00143
ExtDB000906	C26H33N7O13	C=1C=C(C=CC1C(NC(CCC(=O)O)(C(=O)O)[H])=O)N2CC3(CNC(=C(C(=O)O)N3C2)NC(=N)NC4(C(C(C(C(C(=O)O)(O4)[H])(O)[H])(O)[H])(O)[H])[H])[H]	BZUACIKJOQBZNQ-BQOKCGGSSA-N	651.214	[M+H]+	652.221	232.08	C00143
ExtDB000907	C10H15N5O6	C(C1(C(C(C(N2C=NC(=C2NC(=N)N)C(=O)O)(O1)[H])(O)[H])(O)[H])[H])O	DJEZJSCOHHIGFP-ZIYNGMLESA-N	301.102	[M+H]+	302.11	165.69	C00144;C00387;C06193
ExtDB000908	C16H21N5O11	C(C1(C(C(C(N2C=NC3=C2NC(=N)N=C3O)(O1)[H])(OC4(C(C(C(C(C(=O)O)(O4)[H])(O)[H])(O)[H])(O)[H])[H])[H])(O)[H])[H])O	VPMBLZIODMPLPU-CBKOQXAOSA-N	459.124	[M+H]+	460.131	198.07	C00144;C00387;C06193
ExtDB000909	C16H21N5O11	C(C1(C(C(C(N2C=NC3=C2NC(=N)N=C3O)(O1)[H])(O)[H])(OC4(C(C(C(C(C(=O)O)(O4)[H])(O)[H])(O)[H])(O)[H])[H])[H])[H])O	GTYXOZSRZCUQJF-IACXHSGQSA-N	459.124	[M+H]+	460.131	198.08	C00144;C00387;C06193
ExtDB000910	C16H21N5O11	C(C1(C(C(C(N2C=NC3=C2NC(=N)N=C3O)(O1)[H])(O)[H])(O)[H])[H])OC4(C(C(C(C(C(=O)O)(O4)[H])(O)[H])(O)[H])(O)[H])[H]	RKBWUBNPKFQIMJ-JMQLGWLJSA-N	459.124	[M+H]+	460.131	198.37	C00144;C00387;C06193
ExtDB000911	C16H21N5O11	C(C1(C(C(C(N2C=NC3=C2N=C(N=C3O)NC4(C(C(C(C(C(=O)O)(O4)[H])(O)[H])(O)[H])(O)[H])[H])(O1)[H])(O)[H])(O)[H])[H])O	WAXNATLSUADJNA-WKSPPBMSSA-N	459.124	[M+H]+	460.131	199.15	C00144;C00387;C06193
ExtDB000912	C10H13N5O8S	C(C1(C(C(C(N2C=NC3=C2NC(=N)N=C3O)(O1)[H])(O)[H])(O)[H])[H])OS(O)(=O)=O	NAAAVEJZEVEAMU-UUOKFMHZSA-N	363.048	[M+H]+	364.056	176.49	C00144;C00387;C06193
ExtDB000913	C10H13N5O8S	C(C1(C(C(C(N2C=NC3=C2NC(=N)N=C3O)(O1)[H])(OS(O)(=O)=O)[H])(O)[H])[H])O	JLQSZRRBMAHFLY-UUOKFMHZSA-N	363.048	[M+H]+	364.056	176.5	C00144;C00387;C06193
ExtDB000914	C10H13N5O8S	C(C1(C(C(C(N2C=NC3=C2NC(=N)N=C3O)(O1)[H])(O)[H])(OS(O)(=O)=O)[H])[H])O	SGKOFYWTTPGJLS-UUOKFMHZSA-N	363.048	[M+H]+	364.056	176.53	C00144;C00387;C06193
ExtDB000915	C16H24N5O15P	C(C1(C(C(C(N2C=NC(=C2NC(=N)N)C(=O)O)(O1)[H])(OC3(C(C(C(C(C(=O)O)(O3)[H])(O)[H])(O)[H])(O)[H])[H])[H])(O)[H])[H])OP(O)(O)=O	YTEBMYVNTBVZFO-GYLKUEJRSA-N	557.101	[M+H]+	558.108	212.07	C00144
ExtDB000916	C16H24N5O15P	C(C1(C(C(C(N2C=NC(=C2NC(=N)N)C(=O)O)(O1)[H])(O)[H])(OC3(C(C(C(C(C(=O)O)(O3)[H])(O)[H])(O)[H])(O)[H])[H])[H])[H])OP(O)(O)=O	BXFPLBRNLOODTH-FXLZTKBHSA-N	557.101	[M+H]+	558.108	211.92	C00144
ExtDB000917	C16H24N5O15P	C(C1(C(C(C(N2C=NC(=C2NC(=N)N)C(=O)OC3(C(C(C(C(C(=O)O)(O3)[H])(O)[H])(O)[H])(O)[H])[H])(O1)[H])(O)[H])(O)[H])[H])OP(O)(O)=O	SAHPCTCBHPWNBW-RMDQDWKASA-N	557.101	[M+H]+	558.108	211.71	C00144
ExtDB000918	C10H16N5O12PS	C(C1(C(C(C(N2C=NC(=C2NC(=N)N)C(=O)O)(O1)[H])(OS(O)(=O)=O)[H])(O)[H])[H])OP(O)(O)=O	UYEQTGKZHNHHOJ-ZIYNGMLESA-N	461.025	[M+H]+	462.033	191.96	C00144
ExtDB000919	C10H16N5O12PS	C(C1(C(C(C(N2C=NC(=C2NC(=N)N)C(=O)O)(O1)[H])(O)[H])(OS(O)(=O)=O)[H])[H])OP(O)(O)=O	HHTIDDGMVOOWCX-ZIYNGMLESA-N	461.025	[M+H]+	462.033	191.96	C00144
ExtDB000920	C16H24N5O15P	C(C1(C(C(C(N2C=NC(=C2NC(=N)NC3(C(C(C(C(C(=O)O)(O3)[H])(O)[H])(O)[H])(O)[H])[H])C(=O)O)(O1)[H])(O)[H])(O)[H])[H])OP(O)(O)=O	UEDCYXCJJOTFEE-CLNQNFOYSA-N	557.101	[M+H]+	558.108	212.18	C00144
ExtDB000921	C16H22N5O17PS	C(C1(C(C(C(N2C=NC3=C2NC(=N)N=C3O)(O1)[H])(OS(O)(=O)=O)[H])(OC4(C(C(C(C(C(=O)O)(O4)[H])(O)[H])(O)[H])(O)[H])[H])[H])[H])OP(O)(O)=O	OFCZTLZVTSISGW-OMVUBAQZSA-N	619.047	[M+H]+	620.054	218.31	C00144
ExtDB000922	C16H22N5O17PS	C(C1(C(C(C(N2C=NC3=C2N=C(N=C3O)NC4(C(C(C(C(C(=O)O)(O4)[H])(O)[H])(O)[H])(O)[H])[H])(O1)[H])(OS(O)(=O)=O)[H])(O)[H])[H])OP(O)(O)=O	MEBKQLDYGORESD-WKSPPBMSSA-N	619.047	[M+H]+	620.054	218.83	C00144
ExtDB000923	C10H14N5O14PS2	C(C1(C(C(C(N2C=NC3=C2NC(=N)N=C3O)(O1)[H])(OS(O)(=O)=O)[H])(OS(O)(=O)=O)[H])[H])OP(O)(O)=O	WBTOXDYSPMBMCY-UUOKFMHZSA-N	522.972	[M+H]+	523.979	200.1	C00144
ExtDB000924	C16H22N5O17PS	C(C1(C(C(C(N2C=NC3=C2NC(=N)N=C3O)(O1)[H])(OC4(C(C(C(C(C(=O)O)(O4)[H])(O)[H])(O)[H])(O)[H])[H])[H])(OS(O)(=O)=O)[H])[H])OP(O)(O)=O	DCHBYFDIMNZGTA-OMVUBAQZSA-N	619.047	[M+H]+	620.054	218.49	C00144
ExtDB000925	C16H22N5O17PS	C(C1(C(C(C(N2C=NC3=C2N=C(N=C3O)NC4(C(C(C(C(C(=O)O)(O4)[H])(O)[H])(O)[H])(O)[H])[H])(O1)[H])(O)[H])(OS(O)(=O)=O)[H])[H])OP(O)(O)=O	SDAKLNJDSQINPV-OCCJWUHZSA-N	619.047	[M+H]+	620.054	218.83	C00144
ExtDB000926	C12H14O7	C1=CC=C(C=C1)OC2C(C(C(C(C(=O)O)O2)O)O)O	WVHAUDNUGBNUDZ-UHFFFAOYSA-N	270.074	[M+H]+	271.081	162.92	C00146;C00548;C00850;C02180;C02578;C02734;C03097;C09321;C11611;C11732;C11752;C14163;C14283;C14284;C15583;C15584
ExtDB000928	C10H14O11	C(C(C(=O)O)(OC1(C(C(C(C(C(=O)O)(O1)[H])(O)[H])(O)[H])(O)[H])[H])[H])C(=O)O	YGFDCLLSKHGZKK-OJCAYPCESA-N	310.054	[M+H]+	311.061	166.31	C00149
ExtDB000929	C10H14O11	C(C(C(=O)O)(O)[H])C(=O)OC1(C(C(C(C(C(=O)O)(O1)[H])(O)[H])(O)[H])(O)[H])[H]	LWFAIXXKVPJFCJ-OJCAYPCESA-N	310.054	[M+H]+	311.061	166.13	C00149
ExtDB000930	C10H14O11	C(C(C(=O)OC1(C(C(C(C(C(=O)O)(O1)[H])(O)[H])(O)[H])(O)[H])[H])(O)[H])C(=O)O	FHWYGDAVPRSGTP-OJCAYPCESA-N	310.054	[M+H]+	311.061	166.13	C00149
ExtDB000931	C4H6O8S	C(C(C(=O)O)(OS(O)(=O)=O)[H])C(=O)O	NEDXTJCJRKUSGT-REOHCLBHSA-N	213.978	[M+H]+	214.986	145.54	C00149
ExtDB000933	C10H14O14S	C(C(C(=O)O)(OS(O)(=O)=O)[H])C(=O)OC1(C(C(C(C(C(=O)O)(O1)[H])(O)[H])(O)[H])(O)[H])[H]	BJWPWRMDCUTZAV-OJCAYPCESA-N	390.01	[M+H]+	391.018	179.28	C00149
ExtDB000934	C10H14O14S	C(C(C(=O)OC1(C(C(C(C(C(=O)O)(O1)[H])(O)[H])(O)[H])(O)[H])[H])(OS(O)(=O)=O)[H])C(=O)O	QMWKBMSUPHGNTG-OJCAYPCESA-N	390.01	[M+H]+	391.018	179.46	C00149
ExtDB000935	C12H15N2O7	C1=CC(=C[N+](=C1)C2C(C(C(C(C(=O)O)O2)O)O)O)C(=N)O	GOBHZBUFWCVBHO-UHFFFAOYSA-O	299.088	[M+H]+	300.095	165.85	C00153
ExtDB000936	C37H66N7O18P3S	CCCCCCCCCCCCCCCC(=O)SCCN=C(CCN=C(C(C(C)(C)COP(O)(=O)OP(O)(=O)OCC1(C(C(C(N2C=NC3=C(N)N=C(N=C32)O)(O1)[H])(O)[H])(OP(O)(O)=O)[H])[H])(O)[H])O)O	OACFQTNQZWPRCZ-VTINEICCSA-N	1021.34	[M+H]+	1022.35	292.97	C00154
ExtDB000939	C43H76O2	CCCCCCCCCCCCCCCC(=O)OC1CCC2(C)C(=CCC3C4CCC(C(C)CCCC(C)C)C4(C)CCC32)C1	BBJQPKLGPMQWBU-UHFFFAOYSA-N	624.585	[M+H]+	625.592	257.46	C00154;C00249
ExtDB000940	C36H60O2	CCCCCCCCCCCCCCCC(=O)OCC(=C(C)C(=C(C(=C(C)C(=C(C1=C(C)CCCC1(C)C)[H])[H])[H])[H])[H])[H]	VYGQUTWHTHXGQB-SORVCCCNSA-N	524.459	[M+H]+	525.467	241.02	C00154;C00249
ExtDB000941	C37H65N7O14P2S	CCCCCCCCCCCCCCCC(=O)SCCN=C(CCN=C(C(C(C)(C)COP(O)(=O)OP(O)(=O)OCC1(C(C(C(N2C=NC3=C(N)N=CN=C32)(O1)[H])(O)[H])(O)[H])[H])(O)[H])O)O	MPDMTIOIXDAZES-VFZLIQDMSA-N	925.379	[M+H]+	926.386	284.41	C00154
ExtDB000942	C37H64N7O18P3S	CCCCCCCCCCCCCC(=C(C(=O)SCCN=C(CCN=C(C(C(C)(C)COP(O)(=O)OP(O)(=O)OCC1(C(C(C(N2C=NC3=C(N)N=C(N=C32)O)(O1)[H])(O)[H])(OP(O)(O)=O)[H])[H])(O)[H])O)O)[H])[H]	NPOXBOXFNFIQHE-IXJUHNLHSA-N	1019.32	[M+H]+	1020.33	292.29	C00154;C05272
ExtDB000943	C37H65N7O15P2S	CCCCCCCCCCCCCCCC(=O)SCCN=C(CCN=C(C(C(C)(C)COP(O)(=O)OP(O)(=O)OCC1(C(C(C(N2C=NC3=C(N)N=C(N=C32)O)(O1)[H])(O)[H])(O)[H])[H])(O)[H])O)O	GKNPCUUWEPAGFU-UALCIZJCSA-N	941.373	[M+H]+	942.381	285.26	C00154
ExtDB000944	C37H63N7O14P2S	CCCCCCCCCCCCCC(=C(C(=O)SCCN=C(CCN=C(C(C(C)(C)COP(O)(=O)OP(O)(=O)OCC1(C(C(C(N2C=NC3=C(N)N=CN=C32)(O1)[H])(O)[H])(O)[H])[H])(O)[H])O)O)[H])[H]	BGUHCPZMKCVWEW-ZPAIDEDTSA-N	923.363	[M+H]+	924.37	283.23	C00154;C05272
ExtDB000945	C37H66N7O18P3S	CCCCCCCCCCCCCC(CC(=O)SCCN=C(CCN=C(C(C(C)(C)COP(O)(=O)OP(O)(=O)OCC1(C(C(C(N2C=NC3=C(N)N=CN=C32)(O1)[H])(O)[H])(OP(O)(O)=O)[H])[H])(O)[H])O)O)(O)[H]	DEHLMTDDPWDRDR-QTFKDKGUSA-N	1021.34	[M+H]+	1022.35	293.96	C00154;C05272
ExtDB000948	C38H68N7O14P2S	CCCCCCCCCCCCCCCC(=O)[S+](C)CCN=C(CCN=C(C(C(C)(C)COP(=O)(O)OP(=O)(O)OCC1(C(C(C(N2C=NC3=C(N)N=CN=C32)(O1)[H])(O)[H])(O)[H])[H])(O)[H])O)O	LEEYRRJLVVDKSV-PWCPHNIFSA-O	940.402	[M+H]+	941.409	291.39	C00154
ExtDB000949	C10H17NO9S	C(CSOC1(C(C(C(C(C(=O)O)(O1)[H])(O)[H])(O)[H])(O)[H])[H])C(C(=O)O)(N)[H]	XVIKPGFEDRDJEL-JWZGEMOWSA-N	327.062	[M+H]+	328.07	169.23	C00155
ExtDB000950	C14H24N4O8S2	C(CC(=NC(CSSCCC(C(=O)O)(N)[H])(C(=NCC(=O)O)O)[H])O)C(C(=O)O)(N)[H]	DZTIBCUOQYEROY-MGURRDGZSA-N	440.104	[M+H]+	441.111	192.61	C00155
ExtDB000951	C16H26N4O9S2	CC(N(C(CSSCCC(C(=O)O)(N)[H])(C(=NCC(=O)O)O)[H])C(CCC(C(=O)O)(N)[H])=O)=O	JVZQBUDWUFYNQF-YVNMAJEFSA-N	482.114	[M+H]+	483.121	202.37	C00155
ExtDB000952	C9H9NO4	C=1C=C(C=CC1C(NCC(=O)O)=O)O	ZMHLUFWWWPBTIU-UHFFFAOYSA-N	195.053	[M+H]+	196.06	141.86	C00156;C00633;C02922;C03993;C09765;C09775;C09799;C14393;C14716;C14718;C18216;C20342;C20343
ExtDB000953	C13H14O9	C=1C=C(C=CC1C(O)=O)OC2C(C(C(C(C(=O)O)O2)O)O)O	DKNOHNCMCYDVLT-UHFFFAOYSA-N	314.064	[M+H]+	315.071	171.1	C00156;C00633;C02922;C03993;C09765;C09775;C09799;C14393;C14716;C14718;C18216;C20342;C20343
ExtDB000954	C13H14O9	C=1C=C(C=CC1C(=O)OC2C(C(C(C(C(=O)O)O2)O)O)O)O	UDDPEWPRKBWBMA-UHFFFAOYSA-N	314.064	[M+H]+	315.071	171.47	C00156;C00633;C02922;C03993;C09765;C09775;C09799;C14393;C14716;C14718;C18216;C20342;C20343
ExtDB000955	C7H6O6S	C=1C=C(C=CC1C(O)=O)OS(O)(=O)=O	RJTYSXVYCZAUHE-UHFFFAOYSA-N	217.989	[M+H]+	218.996	145.79	C00156;C00633;C02922;C03993;C09765;C09775;C09799;C14393;C14716;C14718;C18216;C20342;C20343
ExtDB000956	C15H17NO10	C=1C=C(C=CC1C(NCC(=O)O)=O)OC2C(C(C(C(C(=O)O)O2)O)O)O	LMLVLKAHMMYVIO-UHFFFAOYSA-N	371.085	[M+H]+	372.093	182.02	C00156
ExtDB000957	C9H9NO7S	C=1C=C(C=CC1C(NCC(=O)O)=O)OS(O)(=O)=O	LNRQNKYUPKHWHZ-UHFFFAOYSA-N	275.01	[M+H]+	276.017	157.44	C00156
ExtDB000959	C12H16O13	C(C(=O)O)C(CC(=O)O)(C(=O)O)OC1C(C(C(C(C(=O)O)O1)O)O)O	JKLUTIFPZDBLGE-UHFFFAOYSA-N	368.059	[M+H]+	369.066	176.67	C00158
ExtDB000960	C12H16O13	C(C(=O)O)C(CC(=O)O)(C(=O)OC1C(C(C(C(C(=O)O)O1)O)O)O)O	AVYZYWRYBHFSPC-UHFFFAOYSA-N	368.059	[M+H]+	369.066	176.52	C00158
ExtDB000961	C12H16O13	C(C(=O)O)C(CC(=O)OC1C(C(C(C(C(=O)O)O1)O)O)O)(C(=O)O)O	AZZDKPQYUUNKPH-UHFFFAOYSA-N	368.059	[M+H]+	369.066	176.42	C00158
ExtDB000963	C12H20O12	C(C1(C(C(C(C(O)(O1)[H])(O)[H])(O)[H])(O)[H])[H])OC2(C(C(C(C(C(=O)O)(O2)[H])(O)[H])(O)[H])(O)[H])[H]	YOOPHLDCWPOWDX-ALTPNSFASA-N	356.095	[M+H]+	357.103	178.36	C00159;C00275;C00636;C00883;C01728;C04724;C04861;C04923;C05400;C11516;C11544;C12008;C13937;C17707;C18050;C18068;C19773;C19793;C19855;C19857;C20236;C20861;C20887;C21336;C21454;C21780;C21781
ExtDB000964	C12H20O12	C(C1(C(C(C(C(O)(O1)[H])(O)[H])(O)[H])(OC2(C(C(C(C(C(=O)O)(O2)[H])(O)[H])(O)[H])(O)[H])[H])[H])[H])O	KJBWXIYXECDDOT-CQDMQYFZSA-N	356.095	[M+H]+	357.103	177.97	C00159;C00275;C00636;C00883;C01728;C04724;C04861;C04923;C05400;C11516;C11544;C12008;C13937;C17707;C18050;C18068;C19773;C19793;C19855;C19857;C20236;C20861;C20887;C21336;C21454;C21780;C21781
ExtDB000965	C12H20O12	C(C1(C(C(C(C(O)(O1)[H])(O)[H])(OC2(C(C(C(C(C(=O)O)(O2)[H])(O)[H])(O)[H])(O)[H])[H])[H])(O)[H])[H])O	GGFHJVYVXSKMOX-VLSSIKATSA-N	356.095	[M+H]+	357.103	177.97	C00159;C00275;C00636;C00883;C01728;C04724;C04861;C04923;C05400;C11516;C11544;C12008;C13937;C17707;C18050;C18068;C19773;C19793;C19855;C19857;C20236;C20861;C20887;C21336;C21454;C21780;C21781
ExtDB000966	C12H20O12	C(C1(C(C(C(C(O)(O1)[H])(OC2(C(C(C(C(C(=O)O)(O2)[H])(O)[H])(O)[H])(O)[H])[H])[H])(O)[H])(O)[H])[H])O	BWAUGERKDLCYMO-LQGQCYQYSA-N	356.095	[M+H]+	357.103	178.05	C00159;C00275;C00636;C00883;C01728;C04724;C04861;C04923;C05400;C11516;C11544;C12008;C13937;C17707;C18050;C18068;C19773;C19793;C19855;C19857;C20236;C20861;C20887;C21336;C21454;C21780;C21781
ExtDB000967	C6H12O9S	C(C1(C(C(C(C(O)(O1)[H])(O)[H])(O)[H])(O)[H])[H])OS(O)(=O)=O	OKUVUONOJCDUJY-QTVWNMPRSA-N	260.02	[M+H]+	261.028	155.84	C00159;C00275;C00636;C00883;C01728;C04724;C04861;C04923;C05400;C11516;C11544;C12008;C13937;C17707;C18050;C18068;C19773;C19793;C19855;C19857;C20236;C20861;C20887;C21336;C21454;C21780;C21781
ExtDB000969	C15H16O9	C1=CC=C(C=C1)CC(C(=O)OC2C(C(C(C(C(=O)O)O2)O)O)O)=O	YENGPLJNNJQGMR-UHFFFAOYSA-N	340.079	[M+H]+	341.087	177.87	C00166;C02763
ExtDB000972	C11H15N5O4S	CSCC1(C(C(C(N2C=NC3=C(N)N=C(N=C32)O)(O1)[H])(O)[H])(O)[H])[H]	NDWCPLIKJJCWOE-KQYNXXCUSA-N	313.084	[M+H]+	314.092	170.16	C00170
ExtDB000973	C12H18N5O3S	C[S+](C)CC1(C(C(C(N2C=NC3=C(N)N=CN=C32)(O1)[H])(O)[H])(O)[H])[H]	DVNIRPKXKMIDQU-WOUKDFQISA-N	312.113	[M+H]+	313.12	168.96	C00170
ExtDB000974	C17H23N5O9S	CSCC1(C(C(C(N2C=NC3=C(N)N=CN=C32)(O1)[H])(O)[H])(OC4(C(C(C(C(C(=O)O)(O4)[H])(O)[H])(O)[H])(O)[H])[H])[H])[H]	GDHOMGFQCXPHMJ-GRDHLVPPSA-N	473.122	[M+H]+	474.129	203.56	C00170
ExtDB000975	C17H23N5O9S	CSCC1(C(C(C(N2C=NC3=C(N)N=CN=C32)(O1)[H])(OC4(C(C(C(C(C(=O)O)(O4)[H])(O)[H])(O)[H])(O)[H])[H])[H])(O)[H])[H]	MWKMZKVUKHWBPL-FFGVVRLQSA-N	473.122	[M+H]+	474.129	203.52	C00170
ExtDB000976	C17H23N5O9S	CSCC1(C(C(C(N2C=NC3=C(N=CN=C32)NC4(C(C(C(C(C(=O)O)(O4)[H])(O)[H])(O)[H])(O)[H])[H])(O1)[H])(O)[H])(O)[H])[H]	NWTUYHQHEIPZHN-BYLLGJRISA-N	473.122	[M+H]+	474.129	203.69	C00170
ExtDB000977	C11H15N5O6S2	CSCC1(C(C(C(N2C=NC3=C(N)N=CN=C32)(O1)[H])(O)[H])(OS(O)(=O)=O)[H])[H]	HCZMBGGDCLVDGU-IOSLPCCCSA-N	377.046	[M+H]+	378.054	181.13	C00170
ExtDB000978	C11H15N5O6S2	CSCC1(C(C(C(N2C=NC3=C(N)N=CN=C32)(O1)[H])(OS(O)(=O)=O)[H])(O)[H])[H]	ZGAUNHKUAJRHFG-IOSLPCCCSA-N	377.046	[M+H]+	378.054	181.13	C00170
ExtDB000979	C12H18N5O4S	C[S+](C)CC1(C(C(C(N2C=NC3=C(N)N=C(N=C32)O)(O1)[H])(O)[H])(O)[H])[H]	PGJRHPOGOLKYLA-IOSLPCCCSA-O	328.108	[M+H]+	329.115	171.63	C00170
ExtDB000980	C17H23N5O10S	CSCC1(C(C(C(N2C=NC3=C(N)N=C(N=C32)O)(O1)[H])(O)[H])(OC4(C(C(C(C(C(=O)O)(O4)[H])(O)[H])(O)[H])(O)[H])[H])[H])[H]	QTNMQIBKFYCAIF-OBZILHKKSA-N	489.117	[M+H]+	490.124	205.57	C00170
ExtDB000981	C17H23N5O10S	CSCC1(C(C(C(N2C=NC3=C(N)N=C(N=C32)O)(O1)[H])(OC4(C(C(C(C(C(=O)O)(O4)[H])(O)[H])(O)[H])(O)[H])[H])[H])(O)[H])[H]	MJVNBRJATGBFEI-HACPNWLVSA-N	489.117	[M+H]+	490.124	205.56	C00170
ExtDB000982	C17H23N5O10S	CSCC1(C(C(C(N2C=NC3=C(NC4(C(C(C(C(C(=O)O)(O4)[H])(O)[H])(O)[H])(O)[H])[H])N=C(N=C32)O)(O1)[H])(O)[H])(O)[H])[H]	OXIDFTHSARTAKA-PBIXJLFYSA-N	489.117	[M+H]+	490.124	205.65	C00170
ExtDB000983	C11H15N5O7S2	CSCC1(C(C(C(N2C=NC3=C(N)N=C(N=C32)O)(O1)[H])(O)[H])(OS(O)(=O)=O)[H])[H]	SAXLIHVNBAJJSE-KQYNXXCUSA-N	393.041	[M+H]+	394.049	183.64	C00170
ExtDB000984	C11H15N5O7S2	CSCC1(C(C(C(N2C=NC3=C(N)N=C(N=C32)O)(O1)[H])(OS(O)(=O)=O)[H])(O)[H])[H]	MVMBLBFTDCESHH-KQYNXXCUSA-N	393.041	[M+H]+	394.049	183.64	C00170
ExtDB000985	C18H26N5O9S	C[S+](C)CC1(C(C(C(N2C=NC3=C(N)N=CN=C32)(O1)[H])(O)[H])(OC4(C(C(C(C(C(=O)O)(O4)[H])(O)[H])(O)[H])(O)[H])[H])[H])[H]	LRIFTMKMQCVOHS-WHCUJYTRSA-O	488.145	[M+H]+	489.152	205.74	C00170
ExtDB000986	C18H26N5O9S	C[S+](C)CC1(C(C(C(N2C=NC3=C(N)N=CN=C32)(O1)[H])(OC4(C(C(C(C(C(=O)O)(O4)[H])(O)[H])(O)[H])(O)[H])[H])[H])(O)[H])[H]	MHJLBVRJVMNISK-YXNJLGDFSA-O	488.145	[M+H]+	489.152	205.58	C00170
ExtDB000987	C18H26N5O9S	C[S+](C)CC1(C(C(C(N2C=NC3=C(N=CN=C32)NC4(C(C(C(C(C(=O)O)(O4)[H])(O)[H])(O)[H])(O)[H])[H])(O1)[H])(O)[H])(O)[H])[H]	FMDLFWJLNJDQLN-ZFFLJXSDSA-O	488.145	[M+H]+	489.152	206.03	C00170
ExtDB000988	C12H18N5O6S2	C[S+](C)CC1(C(C(C(N2C=NC3=C(N)N=CN=C32)(O1)[H])(O)[H])(OS(O)(=O)=O)[H])[H]	DTQOJBUFKPNXGG-WOUKDFQISA-O	392.07	[M+H]+	393.077	182.42	C00170
ExtDB000989	C12H18N5O6S2	C[S+](C)CC1(C(C(C(N2C=NC3=C(N)N=CN=C32)(O1)[H])(OS(O)(=O)=O)[H])(O)[H])[H]	RXQRLAFXAOLLNV-WOUKDFQISA-O	392.07	[M+H]+	393.077	182.42	C00170
ExtDB000991	C17H23N5O12S2	CSCC1(C(C(C(N2C=NC3=C(N)N=CN=C32)(O1)[H])(OC4(C(C(C(C(C(=O)O)(O4)[H])(O)[H])(O)[H])(O)[H])[H])[H])(OS(O)(=O)=O)[H])[H]	WWSLDGCMLCHTTA-JFKPXDPLSA-N	553.078	[M+H]+	554.086	214.1	C00170
ExtDB000992	C17H23N5O12S2	CSCC1(C(C(C(N2C=NC3=C(N=CN=C32)NC4(C(C(C(C(C(=O)O)(O4)[H])(O)[H])(O)[H])(O)[H])[H])(O1)[H])(O)[H])(OS(O)(=O)=O)[H])[H]	BVLRLFNMZLSWLI-ZAYMNDDUSA-N	553.078	[M+H]+	554.086	213.94	C00170
ExtDB000993	C11H15N5O9S3	CSCC1(C(C(C(N2C=NC3=C(N)N=CN=C32)(O1)[H])(OS(O)(=O)=O)[H])(OS(O)(=O)=O)[H])[H]	BXPYFPZSPBKEPI-IOSLPCCCSA-N	457.003	[M+H]+	458.01	193.57	C00170
ExtDB000994	C17H23N5O12S2	CSCC1(C(C(C(N2C=NC3=C(N)N=CN=C32)(O1)[H])(OS(O)(=O)=O)[H])(OC4(C(C(C(C(C(=O)O)(O4)[H])(O)[H])(O)[H])(O)[H])[H])[H])[H]	DTYQDPLUNKPJJA-JFKPXDPLSA-N	553.078	[M+H]+	554.086	214.03	C00170
ExtDB000995	C17H23N5O12S2	CSCC1(C(C(C(N2C=NC3=C(N=CN=C32)NC4(C(C(C(C(C(=O)O)(O4)[H])(O)[H])(O)[H])(O)[H])[H])(O1)[H])(OS(O)(=O)=O)[H])(O)[H])[H]	IVYXRJHNZPXYIA-BYLLGJRISA-N	553.078	[M+H]+	554.086	213.94	C00170
ExtDB000997	C13H14O8	C1=CC=C(C=C1)C(=O)OC2C(C(C(C(C(=O)O)O2)O)O)O	NLOPFVNXNMEEDI-UHFFFAOYSA-N	298.069	[M+H]+	299.076	168.59	C00180;C00193;C00261;C00539;C01416;C03160;C06091;C06206;C06356;C07118;C07394;C08655;C08663;C08677;C08688;C08691;C08698;C08927;C09101;C09113;C09122;C09161;C09820;C09934;C09935;C09959;C09969;C09973;C09992;C09999;C10579;C10823;C10847;C10848;C10881;C11231;C11381;C11700;C11900;C12537;C13444;C14166;C14167;C14168;C14169;C14172;C14173;C14174;C14215;C14259
ExtDB000999	C18H32O16	C(C1(C(C(C(C(OCC2(C(C(C(C(O)(O2)[H])(O)[H])(O)[H])(OC3(C(C(C(C(CO)(O3)[H])(O)[H])(O)[H])(O)[H])[H])[H])[H])(O1)[H])(O)[H])(O)[H])(O)[H])[H])O	OMDQUFIYNPYJFM-UCFFOQEWSA-N	504.169	[M+H]+	505.176	208.92	C00182;C00317
ExtDB001001	C18H32O16	C(C1(C(C(C(C(OCC2(C(C(C(C(O2)(OC3(C(CO)(OC(C(C3(O)[H])(O)[H])(O)[H])[H])[H])[H])(O)[H])(O)[H])(O)[H])[H])(O1)[H])(O)[H])(O)[H])(O)[H])[H])O	OWEGMIWEEQEYGQ-QNHQVNOCSA-N	504.169	[M+H]+	505.176	209	C00182;C00317
ExtDB001002	C18H32O16	C(C1(C(C(C(C(O1)(OC2(C(CO)(OC(C(C2(O)[H])(O)[H])(OC3(C(CO)(OC(C(C3(O)[H])(O)[H])(O)[H])[H])[H])[H])[H])[H])[H])(O)[H])(O)[H])(O)[H])[H])O	FYGDTMLNYKFZSV-PXXRMHSHSA-N	504.169	[M+H]+	505.176	208.67	C00182;C00317
ExtDB001003	C17H32O15	C(COC1(C(C(C(C(CO)(O1)[H])(O)[H])(O)[H])(O)[H])[H])OC(C(CO)(O)[H])(OC2(C(CO)(OC(C(C2(O)[H])(O)[H])(O)[H])[H])[H])[H]	KVKKKGLXGFTQDK-SMZLDFBASA-N	476.174	[M+H]+	477.181	204.36	C00182;C00317
ExtDB001004	C17H30O15	C(C1(C(C(C(C(O1)(OC2(COC(C(C2(O)[H])(O)[H])(OC3(C(CO)(OC(C(C3(O)[H])(O)[H])(O)[H])[H])[H])[H])[H])[H])(O)[H])(O)[H])(O)[H])[H])O	VAXXDJUTOGDELU-KOJQIRNASA-N	474.158	[M+H]+	475.166	203.44	C00182;C00317
ExtDB001007	C11H22O10	C(COC1(C(C(C(C(CO)(O1)[H])(O)[H])(O)[H])(O)[H])[H])OC(C(CO)(O)[H])(O)[H]	YASFZFNCXOBYPP-JTFPENLCSA-N	314.121	[M+H]+	315.129	169.05	C00182
ExtDB001008	C11H20O10	C(C1(C(C(C(C(O1)(OC2(COC(C(C2(O)[H])(O)[H])(O)[H])[H])[H])(O)[H])(O)[H])(O)[H])[H])O	VCTBNHVCBSUQPG-LYEDQDQISA-N	312.106	[M+H]+	313.113	170.21	C00182
ExtDB001010	C11H20O10	C(C1(C(C(C(C(O)(O1)[H])(O)[H])(O)[H])(OC2(C(C(C(CO2)(O)[H])(O)[H])(O)[H])[H])[H])[H])O	GMIAWATVTRICKZ-KNMKYOMKSA-N	312.106	[M+H]+	313.113	170.21	C00182
ExtDB001011	C11H22O10	C(COC(C(CO)(O)[H])(OC1(C(CO)(OC(C(C1(O)[H])(O)[H])(O)[H])[H])[H])[H])O	YNHFXHOFIDFLLX-SSPWVROTSA-N	314.121	[M+H]+	315.129	169.24	C00182;C00317
ExtDB001012	C10H20O9	COC(C(CO)(O)[H])(OC1(C(CO)(OC(C(C1(O)[H])(O)[H])(O)[H])[H])[H])[H]	WRAHQMGMXBZDTP-RKSCPOPVSA-N	284.111	[M+H]+	285.118	163.94	C00182
ExtDB001014	C6H12O6	C(C1(C(C(C(C(O)(O1)[H])(O)[H])(O)[H])(O)[H])[H])O	WQZGKKKJIJFFOK-ZDIXECSYSA-N	180.063	[M+H]+	181.071	140.81	C00185;C00243;C02013;C05396;C06216;C06217;C06218;C06219;C08881;C08932;C08990;C09932;C15428;C15555;C17470;C17805;C17806;C17807;C20236
ExtDB001015	C12H20O12	C(C1(C(C(C(C(O)(O1)[H])(O)[H])(O)[H])(O)[H])[H])OC2(C(C(C(C(C(=O)O)(O2)[H])(O)[H])(O)[H])(O)[H])[H]	YOOPHLDCWPOWDX-XONKZPFASA-N	356.095	[M+H]+	357.103	178.36	C00185;C00221;C00761;C00765;C00844;C01093;C01158;C01172;C01175;C01418;C01421;C01433;C01451;C01512;C01527;C01533;C01594;C01604;C01852;C01855;C01957;C01970;C01971;C02013;C02048;C02074;C02655;C02919;C02964;C03097;C03108;C03423;C03470;C03503;C03641;C03855;C03946;C03951;C03962;C03993;C03996;C04007;C04024;C04070;C04074;C04103;C04164;C04165;C04197;C04199
ExtDB001016	C12H20O12	C(C1(C(C(C(C(O)(O1)[H])(O)[H])(O)[H])(OC2(C(C(C(C(C(=O)O)(O2)[H])(O)[H])(O)[H])(O)[H])[H])[H])[H])O	KJBWXIYXECDDOT-SFIQETLPSA-N	356.095	[M+H]+	357.103	177.97	C00185;C00221;C00761;C00765;C00844;C01093;C01158;C01172;C01175;C01418;C01421;C01433;C01451;C01512;C01527;C01533;C01594;C01604;C01852;C01855;C01957;C01970;C01971;C02013;C02048;C02074;C02655;C02919;C02964;C03097;C03108;C03423;C03470;C03503;C03641;C03855;C03946;C03951;C03962;C03993;C03996;C04007;C04024;C04070;C04074;C04103;C04164;C04165;C04197;C04199
ExtDB001017	C12H20O12	C(C1(C(C(C(C(O)(O1)[H])(O)[H])(OC2(C(C(C(C(C(=O)O)(O2)[H])(O)[H])(O)[H])(O)[H])[H])[H])(O)[H])[H])O	GGFHJVYVXSKMOX-NRMFPLIESA-N	356.095	[M+H]+	357.103	177.97	C00185;C00221;C00761;C00765;C00844;C01093;C01158;C01172;C01175;C01418;C01421;C01433;C01451;C01512;C01527;C01533;C01594;C01604;C01852;C01855;C01957;C01970;C01971;C02013;C02048;C02074;C02655;C02919;C02964;C03097;C03108;C03423;C03470;C03503;C03641;C03855;C03946;C03951;C03962;C03993;C03996;C04007;C04024;C04070;C04074;C04103;C04164;C04165;C04197;C04199
ExtDB001018	C12H20O12	C(C1(C(C(C(C(O)(O1)[H])(OC2(C(C(C(C(C(=O)O)(O2)[H])(O)[H])(O)[H])(O)[H])[H])[H])(O)[H])(O)[H])[H])O	BWAUGERKDLCYMO-UBSBHMOKSA-N	356.095	[M+H]+	357.103	178.05	C00185;C00221;C00761;C00765;C00844;C01093;C01158;C01172;C01175;C01418;C01421;C01433;C01451;C01512;C01527;C01533;C01594;C01604;C01852;C01855;C01957;C01970;C01971;C02013;C02048;C02074;C02655;C02919;C02964;C03097;C03108;C03423;C03470;C03503;C03641;C03855;C03946;C03951;C03962;C03993;C03996;C04007;C04024;C04070;C04074;C04103;C04164;C04165;C04197;C04199
ExtDB001019	C6H12O9S	C(C1(C(C(C(C(O)(O1)[H])(O)[H])(O)[H])(O)[H])[H])OS(O)(=O)=O	OKUVUONOJCDUJY-VFUOTHLCSA-N	260.02	[M+H]+	261.028	155.84	C00185;C00221;C00761;C00765;C00844;C01093;C01158;C01172;C01175;C01418;C01421;C01433;C01451;C01512;C01527;C01533;C01594;C01604;C01852;C01855;C01957;C01970;C01971;C02013;C02048;C02074;C02655;C02919;C02964;C03097;C03108;C03423;C03470;C03503;C03641;C03855;C03946;C03951;C03962;C03993;C03996;C04007;C04024;C04070;C04074;C04103;C04164;C04165;C04197;C04199
ExtDB001020	C12H20O12	C(C1(C(C(C(C(O)(O1)[H])(O)[H])(O)[H])(OC2(C(C(C(C(C(=O)O)(O2)[H])(O)[H])(O)[H])(O)[H])[H])[H])[H])O	KJBWXIYXECDDOT-OOWMHHHLSA-N	356.095	[M+H]+	357.103	177.97	C00185;C00243;C15555;C20236
ExtDB001021	C12H20O12	C(C1(C(C(C(C(O)(O1)[H])(O)[H])(O)[H])(O)[H])[H])OC2(C(C(C(C(C(=O)O)(O2)[H])(O)[H])(O)[H])(O)[H])[H]	YOOPHLDCWPOWDX-KWQRRSJMSA-N	356.095	[M+H]+	357.103	178.36	C00185;C00243;C15555;C20236
ExtDB001022	C12H20O12	C(C1(C(C(C(C(O)(O1)[H])(OC2(C(C(C(C(C(=O)O)(O2)[H])(O)[H])(O)[H])(O)[H])[H])[H])(O)[H])(O)[H])[H])O	BWAUGERKDLCYMO-DMUVJMLZSA-N	356.095	[M+H]+	357.103	178.05	C00185;C00243;C15555;C20236
ExtDB001023	C12H20O12	C(C1(C(C(C(C(O)(O1)[H])(O)[H])(OC2(C(C(C(C(C(=O)O)(O2)[H])(O)[H])(O)[H])(O)[H])[H])[H])(O)[H])[H])O	GGFHJVYVXSKMOX-HSBCUZKLSA-N	356.095	[M+H]+	357.103	177.97	C00185;C00243;C15555;C20236
ExtDB001024	C6H12O9S	C(C1(C(C(C(C(O)(O1)[H])(O)[H])(O)[H])(O)[H])[H])OS(O)(=O)=O	OKUVUONOJCDUJY-ZDIXECSYSA-N	260.02	[M+H]+	261.028	155.84	C00185;C00243;C15555;C20236
ExtDB001025	C9H14O9	CC(C(=O)O)(OC1(C(C(C(C(C(=O)O)(O1)[H])(O)[H])(O)[H])(O)[H])[H])[H]	HLVWTMXBNIBOMG-YMLGARBMSA-N	266.064	[M+H]+	267.071	158.34	C00186;C00424
ExtDB001026	C9H14O9	CC(C(=O)OC1(C(C(C(C(C(=O)O)(O1)[H])(O)[H])(O)[H])(O)[H])[H])(O)[H]	HSWNISXLFJLNKJ-YMLGARBMSA-N	266.064	[M+H]+	267.071	158.21	C00186;C00424
ExtDB001029	C9H14O12S	CC(C(=O)OC1(C(C(C(C(C(=O)O)(O1)[H])(O)[H])(O)[H])(O)[H])[H])(OS(O)(=O)=O)[H]	QZELPUFILVYTGH-YMLGARBMSA-N	346.021	[M+H]+	347.028	172.05	C00186;C02914
ExtDB001030	C27H44O	CC(C)CCCC(C)(C1(CCC2(C3(CC=C4CC(CCC4(C)C3(CCC12C)[H])=O)[H])[H])[H])[H]	GGCLNOIGPMGLDB-GYKMGIIDSA-N	384.339	[M+H]+	385.347	202.6	C00187;C03855;C11251;C14641;C15441;C18043
ExtDB001031	C27H45O	CC(C)CCC[C@@H](C)[C@H]1CC[C@H]2[C@@H]3CC=C4CC(CC[C@]4(C)[C@H]3CC[C@]12C)[O]	CUZSKXCYHUXEEH-GYKMGIIDSA-N	385.347	[M+H]+	386.354	203.93	C00187;C03855;C18043
ExtDB001032	C27H46O2	CC(C)CCCC(CO)(C1(CCC2(C3(CC=C4CC(CCC4(C)C3(CCC12C)[H])(O)[H])[H])[H])[H])[H]	OJUSVVMRDIXPCC-PAMFVNDTSA-N	402.35	[M+H]+	403.357	205.02	C00187;C03855;C18043
ExtDB001033	C27H46O2	CC(C)CCCC(C)(C1(CCC2(C3(C(CCC12C)(C4(C)CCC(CC4=CC3(O)[H])(O)[H])[H])[H])[H])[H])[H]	OYXZMSRRJOYLLO-UOQFGJKXSA-N	402.35	[M+H]+	403.357	206.38	C00187;C03594;C03855;C18043
ExtDB001034	C27H46O2	CC(C)CCCC(C)(C1(CCC2(C3(CC=C4CC(CCC4(C)C3(C(CC12C)(O)[H])[H])(O)[H])[H])[H])[H])[H]	QYFHWTGZNLUESN-BXWKKXBQSA-N	402.35	[M+H]+	403.357	206.27	C00187;C03855;C18043
ExtDB001035	C33H54O7	CC(C)CCCC(C)(C1(CCC2(C3(CC=C4CC(CCC4(C)C3(CCC12C)[H])(OC5(C(C(C(C(C(=O)O)(O5)[H])(O)[H])(O)[H])(O)[H])[H])[H])[H])[H])[H])[H]	IJLBJBCDNYOWPJ-XWZCAADDSA-N	562.387	[M+H]+	563.394	236.55	C00187;C03855;C18043
ExtDB001036	C33H57O6	CC(C)CCC[C@@H](C)[C@H]1CC[C@H]2[C@@H]3C[CH-][C]4C[C@H](CC[C@]4(C)[C@H]3CC[C@]12C)[OH+]C1C(C(C(C(CO)O1)O)O)O	HKPHGYPYXXNMMP-XKTNCEJCSA-N	549.416	[M+H]+	550.423	235.3	C00187;C03855;C18043
ExtDB001038	C27H44O2	CC(C)CCCC(CO)(C1(CCC2(C3(CC=C4CC(CCC4(C)C3(CCC12C)[H])=O)[H])[H])[H])[H]	UCTSWRGRLLVLAH-QAKPMDPSSA-N	400.334	[M+H]+	401.341	203.64	C00187
ExtDB001039	C27H44O2	CC(C)CCCC(C)(C1(CCC2(C3(C(CCC12C)(C4(C)CCC(CC4=CC3(O)[H])=O)[H])[H])[H])[H])[H]	RHAPOGOMBGUDQA-TUIOXVNUSA-N	400.334	[M+H]+	401.341	205	C00187
ExtDB001040	C27H44O2	CC(C)CCCC(C)(C1(CCC2(C3(CC=C4CC(CCC4(C)C3(C(CC12C)(O)[H])[H])=O)[H])[H])[H])[H]	COAAYPJTKMTQOZ-GYOSAAJISA-N	400.334	[M+H]+	401.341	204.86	C00187
ExtDB001041	C27H45O	CC(C)CCCC(C)(C1(CCC2(C3(CC[C]4CC(CCC4(C)C3(CCC12C)[H])=O)[H])[H])[H])[H]	UHHNMYKSSKOLEW-GYKMGIIDSA-N	385.347	[M+H]+	386.354	203.13	C00187
ExtDB001042	C27H45O2	CC(C)CCC[C@@H](CO)[C@H]1CC[C@H]2[C@@H]3CC=C4CC(CC[C@]4(C)[C@H]3CC[C@]12C)[O]	VVPCRGRSYKTJQL-QAKPMDPSSA-N	401.342	[M+H]+	402.349	204.96	C00187
ExtDB001043	C27H45O2	CC(C)CCC[C@@H](C)[C@H]1CC[C@H]2[C@@H]3CC=C4CC(CC[C@]4(C)[C@H]3C(C[C@]12C)O)[O]	ZGIFGMFMGNPFIB-GYOSAAJISA-N	401.342	[M+H]+	402.349	206.24	C00187
ExtDB001044	C27H46O	CC(C)CCC[C@@H](C)[C@H]1CC[C@H]2[C@@H]3CC[C+]4CC(CC[C@]4(C)[C@H]3CC[C@]12C)[O-]	TWIXBGBREYYENO-GYKMGIIDSA-N	386.355	[M+H]+	387.362	204.66	C00187
ExtDB001045	C27H46O3	CC(C)CCCC(CO)(C1(CCC2(C3(CC=C4CC(CCC4(C)C3(C(CC12C)(O)[H])[H])(O)[H])[H])[H])[H])[H]	IJKVRFLWBTYKKA-SXFUPASHSA-N	418.345	[M+H]+	419.352	207.61	C00187
ExtDB001046	C33H54O8	CC(C)CCCC(CO)(C1(CCC2(C3(CC=C4CC(CCC4(C)C3(CCC12C)[H])(OC5(C(C(C(C(C(=O)O)(O5)[H])(O)[H])(O)[H])(O)[H])[H])[H])[H])[H])[H])[H]	OGFBYCOXTKNNNF-PVKTUMMFSA-N	578.382	[M+H]+	579.389	236.84	C00187
ExtDB001047	C33H57O7	CC(C)CCC[C@@H](CO)[C@H]1CC[C@H]2[C@@H]3C[CH-][C]4C[C@H](CC[C@]4(C)[C@H]3CC[C@]12C)[OH+]C1C(C(C(C(CO)O1)O)O)O	JBBLNDBIIQCCCR-YICJXWBLSA-N	565.41	[M+H]+	566.418	235.57	C00187
ExtDB001048	C27H46O5S	CC(C)CCCC(CO)(C1(CCC2(C3(CC=C4CC(CCC4(C)C3(CCC12C)[H])(OS(O)(=O)=O)[H])[H])[H])[H])[H]	BDLCZJBPFZCMKS-PAMFVNDTSA-N	482.307	[M+H]+	483.314	217.13	C00187;C18043
ExtDB001049	C27H44O2	CC(C)CCCC(C)(C1(CCC2(C3(C(CCC12C)(C4(C)CCC(CC4=CC3=O)(O)[H])[H])[H])[H])[H])[H]	YIKKMWSQVKJCOP-ABXCMAEBSA-N	400.334	[M+H]+	401.341	204.85	C00187;C03594
ExtDB001050	C27H45O2	CC(C)CCC[C@@H](C)[C@H]1CC[C@H]2[C@H]3[C@H](CC[C@]12C)[C@@]1(C)CCC(CC1=CC3O)[O]	FSMBZHYJWMNYDL-TUIOXVNUSA-N	401.342	[M+H]+	402.349	206.35	C00187
ExtDB001051	C27H46O3	CC(C)CCCC(CO)(C1(CCC2(C3(C(CCC12C)(C4(C)CCC(CC4=CC3(O)[H])(O)[H])[H])[H])[H])[H])[H]	AZOJEHPOXBYYND-WLPQTISXSA-N	418.345	[M+H]+	419.352	207.63	C00187
ExtDB001052	C27H46O3	CC(C)CCCC(C)(C1(CCC2(C3(C(C=C4CC(CCC4(C)C3(C(CC12C)(O)[H])[H])(O)[H])(O)[H])[H])[H])[H])[H]	ZOFJVPGBSVOSFR-IOVBMYQFSA-N	418.345	[M+H]+	419.352	208.71	C00187
ExtDB001053	C33H54O8	CC(C)CCCC(C)(C1(CCC2(C3(C(CCC12C)(C4(C)CCC(CC4=CC3(O)[H])(OC5(C(C(C(C(C(=O)O)(O5)[H])(O)[H])(O)[H])(O)[H])[H])[H])[H])[H])[H])[H])[H]	SWPUVMSXEIASDG-LRALHKFYSA-N	578.382	[M+H]+	579.389	238.29	C00187
ExtDB001054	C33H54O8	CC(C)CCCC(C)(C1(CCC2(C3(C(CCC12C)(C4(C)CCC(CC4=CC3(OC5(C(C(C(C(C(=O)O)(O5)[H])(O)[H])(O)[H])(O)[H])[H])[H])(O)[H])[H])[H])[H])[H])[H]	WAJDAZWVBKHXMX-LRALHKFYSA-N	578.382	[M+H]+	579.389	235.68	C00187
ExtDB001055	C33H57O7	CC(C)CCC[C@@H](C)[C@H]1CC[C@H]2[C@H]3[C@H](CC[C@]12C)[C@@]1(C)CC[C@@H](C[C]1[CH-]C3O)[OH+]C1C(C(C(C(CO)O1)O)O)O	QPCVTVVHKOTMFN-BZENGACLSA-N	565.41	[M+H]+	566.418	237.25	C00187
ExtDB001056	C27H46O5S	CC(C)CCCC(C)(C1(CCC2(C3(C(CCC12C)(C4(C)CCC(CC4=CC3(O)[H])(OS(O)(=O)=O)[H])[H])[H])[H])[H])[H]	JVNBUSZXHIXDBU-UOQFGJKXSA-N	482.307	[M+H]+	483.314	218.58	C00187
ExtDB001057	C27H46O5S	CC(C)CCCC(C)(C1(CCC2(C3(C(CCC12C)(C4(C)CCC(CC4=CC3(OS(O)(=O)=O)[H])(O)[H])[H])[H])[H])[H])[H]	XYMCIDPAMVMUBH-UOQFGJKXSA-N	482.307	[M+H]+	483.314	217.14	C00187
ExtDB001058	C27H44O2	CC(C)CCCC(C)(C1(CCC2(C3(CC=C4CC(CCC4(C)C3(C(CC12C)=O)[H])(O)[H])[H])[H])[H])[H]	NVCLAEIUAOSRBE-YTCSNFEHSA-N	400.334	[M+H]+	401.341	204.53	C00187
ExtDB001059	C33H54O8	CC(C)CCCC(C)(C1(CCC2(C3(CC=C4CC(CCC4(C)C3(C(CC12C)(O)[H])[H])(OC5(C(C(C(C(C(=O)O)(O5)[H])(O)[H])(O)[H])(O)[H])[H])[H])[H])[H])[H])[H]	AYLAXXGNZAJLKI-SFAZUZBVSA-N	578.382	[M+H]+	579.389	238.26	C00187
ExtDB001060	C33H57O7	CC(C)CCC[C@@H](C)[C@H]1CC[C@H]2[C@@H]3C[CH-][C]4C[C@H](CC[C@]4(C)[C@H]3C(C[C@]12C)O)[OH+]C1C(C(C(C(CO)O1)O)O)O	USHDMWGVKRGFMR-DDVJFYGJSA-N	565.41	[M+H]+	566.418	237.05	C00187
ExtDB001061	C27H46O5S	CC(C)CCCC(C)(C1(CCC2(C3(CC=C4CC(CCC4(C)C3(C(CC12C)(O)[H])[H])(OS(O)(=O)=O)[H])[H])[H])[H])[H]	JIEOOGYDQNCJBP-BXWKKXBQSA-N	482.307	[M+H]+	483.314	218.45	C00187;C18043
ExtDB001065	C13H16O7	C1=CC=C(C=C1)COC2C(C(C(C(C(=O)O)O2)O)O)O	UDTQUOJQGJBORK-UHFFFAOYSA-N	284.09	[M+H]+	285.097	166.48	C00193;C00261;C00556;C01315;C01316;C03256;C03485;C04000;C04561;C04562;C07332;C10835;C12537;C12865;C14211;C14393;C15513;C17564;C17565
ExtDB001066	C7H8O4S	C1=CC=C(C=C1)COS(O)(=O)=O	CZNJCCVKDVCRKF-UHFFFAOYSA-N	188.014	[M+H]+	189.022	139.47	C00193;C00261;C00556;C01315;C01316;C03256;C03485;C04000;C04561;C04562;C07332;C10835;C12537;C12865;C14211;C14393;C15513;C17564;C17565
ExtDB001067	C8H8O4	COC1=C(C=CC=C1O)C(=O)O	DSMHCSBCMFQGAZ-UHFFFAOYSA-N	168.042	[M+H]+	169.05	135.6	C00196
ExtDB001068	C9H9NO5	C1=CC(=C(C(=C1)O)O)C(=NCC(=O)O)O	QEQVYIIYYNYLHC-UHFFFAOYSA-N	211.048	[M+H]+	212.055	145.47	C00196
ExtDB001069	C13H14O10	C1=CC(=C(C(=C1)O)OC2C(C(C(C(C(=O)O)O2)O)O)O)C(=O)O	ZZTMNRLDFVIBTG-UHFFFAOYSA-N	330.059	[M+H]+	331.066	173.66	C00196
ExtDB001070	C13H14O10	C1=CC(=C(C(=C1)OC2C(C(C(C(C(=O)O)O2)O)O)O)O)C(=O)O	WEIFSGICBUHQQV-UHFFFAOYSA-N	330.059	[M+H]+	331.066	173.75	C00196
ExtDB001071	C13H14O10	C1=CC(=C(C(=C1)O)O)C(=O)OC2C(C(C(C(C(=O)O)O2)O)O)O	COBYUJCHFXFXBX-UHFFFAOYSA-N	330.059	[M+H]+	331.066	174.11	C00196
ExtDB001072	C7H6O7S	C1=CC(=C(C(=C1)O)OS(O)(=O)=O)C(=O)O	XDKFJEPUNMUENX-UHFFFAOYSA-N	233.983	[M+H]+	234.991	149.17	C00196
ExtDB001073	C7H6O7S	C1=CC(=C(C(=C1)OS(O)(=O)=O)O)C(=O)O	QDPNFTHYUAKYKM-UHFFFAOYSA-N	233.983	[M+H]+	234.991	149.2	C00196
ExtDB001074	C10H11NO5	COC1=C(C=CC=C1O)C(=NCC(=O)O)O	GHOZWWFLADEOPF-UHFFFAOYSA-N	225.064	[M+H]+	226.071	149.22	C00196
ExtDB001075	C14H16O10	COC1=C(C=CC=C1OC2C(C(C(C(C(=O)O)O2)O)O)O)C(=O)O	QLQZVUPOTKGWPE-UHFFFAOYSA-N	344.074	[M+H]+	345.082	177.81	C00196
ExtDB001076	C14H16O10	COC1=C(C=CC=C1O)C(=O)OC2C(C(C(C(C(=O)O)O2)O)O)O	FRZLWFYJCNAXBK-UHFFFAOYSA-N	344.074	[M+H]+	345.082	178.1	C00196
ExtDB001077	C8H8O7S	COC1=C(C=CC=C1OS(O)(=O)=O)C(=O)O	JLLDJIGXQQKVQR-UHFFFAOYSA-N	247.999	[M+H]+	249.006	152.73	C00196
ExtDB001078	C15H17NO11	C1=CC(=C(C(=C1)O)OC2C(C(C(C(C(=O)O)O2)O)O)O)C(=NCC(=O)O)O	XZRXPQUSWNDPMR-UHFFFAOYSA-N	387.08	[M+H]+	388.087	184.89	C00196
ExtDB001079	C15H17NO11	C1=CC(=C(C(=C1)OC2C(C(C(C(C(=O)O)O2)O)O)O)O)C(=NCC(=O)O)O	UKGIZWRUUQDTHQ-UHFFFAOYSA-N	387.08	[M+H]+	388.087	184.82	C00196
ExtDB001080	C9H9NO8S	C1=CC(=C(C(=C1)O)OS(O)(=O)=O)C(=NCC(=O)O)O	XTIKIQWTFQGMPB-UHFFFAOYSA-N	291.005	[M+H]+	292.012	160.96	C00196
ExtDB001081	C9H9NO8S	C1=CC(=C(C(=C1)OS(O)(=O)=O)O)C(=NCC(=O)O)O	MNAGAEZCJMZOHI-UHFFFAOYSA-N	291.005	[M+H]+	292.012	160.83	C00196
ExtDB001083	C9H14O10	C(C(C(=O)O)(O)[H])OC1(C(C(C(C(C(=O)O)(O1)[H])(O)[H])(O)[H])(O)[H])[H]	YSDLBURFTRKSGX-ORVCXZSTSA-N	282.059	[M+H]+	283.066	160.76	C00197;C00258;C00577;C11544;C16699;C19792
ExtDB001084	C9H14O10	C(C(C(=O)O)(OC1(C(C(C(C(C(=O)O)(O1)[H])(O)[H])(O)[H])(O)[H])[H])[H])O	OXTRFMYDYFCOHF-ORVCXZSTSA-N	282.059	[M+H]+	283.066	160.84	C00197;C00258;C00577;C11544;C19792
ExtDB001085	C9H14O10	C(C(C(=O)OC1(C(C(C(C(C(=O)O)(O1)[H])(O)[H])(O)[H])(O)[H])[H])(O)[H])O	ZRWGMBZFFFXCQG-ORVCXZSTSA-N	282.059	[M+H]+	283.066	160.68	C00197;C00258;C00577;C11544;C16699;C19792
ExtDB001086	C3H6O7S	C(C(C(=O)O)(O)[H])OS(O)(=O)=O	WBBSXOGBMVRPSH-UWTATZPHSA-N	185.983	[M+H]+	186.991	140.32	C00197;C00258;C00577;C11544;C19792
ExtDB001087	C3H6O7S	C(C(C(=O)O)(OS(O)(=O)=O)[H])O	KBBXOZBSSPTXKI-UWTATZPHSA-N	185.983	[M+H]+	186.991	140.77	C00197;C00258;C00577;C11544;C19792
ExtDB001088	C9H15O16PS	C(C(C(=O)OC1(C(C(C(C(C(=O)O)(O1)[H])(O)[H])(O)[H])(O)[H])[H])(OS(O)(=O)=O)[H])OP(O)(O)=O	PTCXRXFNDTVVRA-ORVCXZSTSA-N	441.982	[M+H]+	442.989	187.41	C00197
ExtDB001089	C12H18O12	C(C1(C(C(C(C(=O)O1)(O)[H])(O)[H])(O)[H])[H])OC2(C(C(C(C(C(=O)O)(O2)[H])(O)[H])(O)[H])(O)[H])[H]	XRVWQTUADDXLOA-BAGILGQRSA-N	354.08	[M+H]+	355.087	177.32	C00198;C01093;C01236
ExtDB001090	C12H18O12	C(C1(C(C(C(C(=O)O1)(O)[H])(O)[H])(OC2(C(C(C(C(C(=O)O)(O2)[H])(O)[H])(O)[H])(O)[H])[H])[H])[H])O	YRDJKGIXGHFHEI-OAZLTZJGSA-N	354.08	[M+H]+	355.087	176.94	C00198;C01093;C01236
ExtDB001091	C12H18O12	C(C1(C(C(C(C(=O)O1)(O)[H])(OC2(C(C(C(C(C(=O)O)(O2)[H])(O)[H])(O)[H])(O)[H])[H])[H])(O)[H])[H])O	HRCLWZGSJOSKCK-LQEVKSFPSA-N	354.08	[M+H]+	355.087	176.94	C00198;C01093;C01236
ExtDB001092	C12H18O12	C(C1(C(C(C(C(=O)O1)(OC2(C(C(C(C(C(=O)O)(O2)[H])(O)[H])(O)[H])(O)[H])[H])[H])(O)[H])(O)[H])[H])O	NYROVEZEQHHIFR-OSENQASKSA-N	354.08	[M+H]+	355.087	177.01	C00198;C01093;C01236
ExtDB001093	C6H10O9S	C(C1(C(C(C(C(=O)O1)(O)[H])(O)[H])(O)[H])[H])OS(O)(=O)=O	XPXSOFVVPLBTRO-SQOUGZDYSA-N	258.005	[M+H]+	259.012	154.86	C00198;C01093;C01236
ExtDB001094	C6H10O9S	C(C1(C(C(C(C(=O)O1)(O)[H])(O)[H])(OS(O)(=O)=O)[H])[H])O	UGBURFFENMJGHD-TXICZTDVSA-N	258.005	[M+H]+	259.012	154.94	C00198;C01093;C01236
ExtDB001095	C6H10O9S	C(C1(C(C(C(C(=O)O1)(O)[H])(OS(O)(=O)=O)[H])(O)[H])[H])O	YPKGXHCNZKNGEA-AIHAYLRMSA-N	258.005	[M+H]+	259.012	154.94	C00198;C01093;C01236
ExtDB001096	C6H10O9S	C(C1(C(C(C(C(=O)O1)(OS(O)(=O)=O)[H])(O)[H])(O)[H])[H])O	SPTXBNXGTCCSDB-SQOUGZDYSA-N	258.005	[M+H]+	259.012	154.94	C00198;C01093;C01236
ExtDB001098	C12H18O15S	C(C1(C(C(C(C(=O)O1)(O)[H])(O)[H])(OS(O)(=O)=O)[H])[H])OC2(C(C(C(C(C(=O)O)(O2)[H])(O)[H])(O)[H])(O)[H])[H]	OTQHCHJNCFWQMH-OAZLTZJGSA-N	434.037	[M+H]+	435.044	189.61	C00198
ExtDB001099	C12H18O15S	C(C1(C(C(C(C(=O)O1)(O)[H])(OC2(C(C(C(C(C(=O)O)(O2)[H])(O)[H])(O)[H])(O)[H])[H])[H])(OS(O)(=O)=O)[H])[H])O	IJLWIXIYVYZOGU-RSMRBDSHSA-N	434.037	[M+H]+	435.044	189.31	C00198
ExtDB001100	C12H18O15S	C(C1(C(C(C(C(=O)O1)(OC2(C(C(C(C(C(=O)O)(O2)[H])(O)[H])(O)[H])(O)[H])[H])[H])(O)[H])(OS(O)(=O)=O)[H])[H])O	POJFXCALUQZSEV-FHNJDCSWSA-N	434.037	[M+H]+	435.044	189.28	C00198
ExtDB001101	C6H10O12S2	C(C1(C(C(C(C(=O)O1)(O)[H])(O)[H])(OS(O)(=O)=O)[H])[H])OS(O)(=O)=O	VHVIUNLYIIMXGR-TXICZTDVSA-N	337.961	[M+H]+	338.969	168.74	C00198
ExtDB001102	C6H10O12S2	C(C1(C(C(C(C(=O)O1)(O)[H])(OS(O)(=O)=O)[H])(OS(O)(=O)=O)[H])[H])O	YEXHPLNQWPRHKC-TXICZTDVSA-N	337.961	[M+H]+	338.969	168.87	C00198
ExtDB001103	C6H10O12S2	C(C1(C(C(C(C(=O)O1)(OS(O)(=O)=O)[H])(O)[H])(OS(O)(=O)=O)[H])[H])O	HIWXFIGXYJEXTD-KKQCNMDGSA-N	337.961	[M+H]+	338.969	168.77	C00198
ExtDB001104	C12H18O15S	C(C1(C(C(C(C(=O)O1)(O)[H])(OS(O)(=O)=O)[H])(O)[H])[H])OC2(C(C(C(C(C(=O)O)(O2)[H])(O)[H])(O)[H])(O)[H])[H]	SETIEPZUPPYKJQ-LQEVKSFPSA-N	434.037	[M+H]+	435.044	189.58	C00198
ExtDB001105	C12H18O15S	C(C1(C(C(C(C(=O)O1)(O)[H])(OS(O)(=O)=O)[H])(OC2(C(C(C(C(C(=O)O)(O2)[H])(O)[H])(O)[H])(O)[H])[H])[H])[H])O	VWWMWWCYZCLYJF-RSMRBDSHSA-N	434.037	[M+H]+	435.044	189.31	C00198
ExtDB001106	C12H18O15S	C(C1(C(C(C(C(=O)O1)(OC2(C(C(C(C(C(=O)O)(O2)[H])(O)[H])(O)[H])(O)[H])[H])[H])(OS(O)(=O)=O)[H])(O)[H])[H])O	CXNFTKDJJNBUBU-GALCWUJJSA-N	434.037	[M+H]+	435.044	189.28	C00198
ExtDB001107	C6H10O12S2	C(C1(C(C(C(C(=O)O1)(O)[H])(OS(O)(=O)=O)[H])(O)[H])[H])OS(O)(=O)=O	ISQXQOGTADPIJB-AIHAYLRMSA-N	337.961	[M+H]+	338.969	168.62	C00198
ExtDB001108	C6H10O12S2	C(C1(C(C(C(C(=O)O1)(OS(O)(=O)=O)[H])(OS(O)(=O)=O)[H])(O)[H])[H])O	MBUWZUCLECBBPR-SQOUGZDYSA-N	337.961	[M+H]+	338.969	168.77	C00198
ExtDB001109	C12H18O15S	C(C1(C(C(C(C(=O)O1)(OS(O)(=O)=O)[H])(O)[H])(O)[H])[H])OC2(C(C(C(C(C(=O)O)(O2)[H])(O)[H])(O)[H])(O)[H])[H]	BOHCPYYOXIYORI-OSENQASKSA-N	434.037	[M+H]+	435.044	189.53	C00198
ExtDB001110	C12H18O15S	C(C1(C(C(C(C(=O)O1)(OS(O)(=O)=O)[H])(O)[H])(OC2(C(C(C(C(C(=O)O)(O2)[H])(O)[H])(O)[H])(O)[H])[H])[H])[H])O	KSKAGPYFACCPSL-FHNJDCSWSA-N	434.037	[M+H]+	435.044	189.28	C00198
ExtDB001111	C12H18O15S	C(C1(C(C(C(C(=O)O1)(OS(O)(=O)=O)[H])(OC2(C(C(C(C(C(=O)O)(O2)[H])(O)[H])(O)[H])(O)[H])[H])[H])(O)[H])[H])O	PLJQZOJBPAACCX-GALCWUJJSA-N	434.037	[M+H]+	435.044	189.3	C00198
ExtDB001112	C6H10O12S2	C(C1(C(C(C(C(=O)O1)(OS(O)(=O)=O)[H])(O)[H])(O)[H])[H])OS(O)(=O)=O	YKEQUWOKESWFMU-SQOUGZDYSA-N	337.961	[M+H]+	338.969	168.48	C00198
ExtDB001113	C5H10O5	C(C(C(C(CO)=O)(O)[H])(O)[H])O	ZAQJHHRNXZUBTE-NQXXGFSBSA-N	150.053	[M+H]+	151.06	133.88	C00199;C01182
ExtDB001114	C11H19O14P	C(C(C(C(COP(O)(O)=O)(OC1(C(C(C(C(C(=O)O)(O1)[H])(O)[H])(O)[H])(O)[H])[H])[H])(O)[H])=O)O	CSSGVFCRXOUXBQ-KRTXXHLRSA-N	406.051	[M+H]+	407.059	183.52	C00199;C01182
ExtDB001115	C11H19O14P	C(C(C(C(COP(O)(O)=O)(O)[H])(OC1(C(C(C(C(C(=O)O)(O1)[H])(O)[H])(O)[H])(O)[H])[H])[H])=O)O	SYEIVFBWQQBPOE-CKVZJIEKSA-N	406.051	[M+H]+	407.059	183.37	C00199;C01182
ExtDB001116	C11H19O14P	C(C(C(C(COP(O)(O)=O)(O)[H])(O)[H])=O)OC1(C(C(C(C(C(=O)O)(O1)[H])(O)[H])(O)[H])(O)[H])[H]	SLKHFXKCBVGHAS-KRTXXHLRSA-N	406.051	[M+H]+	407.059	183.05	C00199;C01182
ExtDB001117	C5H11O11PS	C(C(C(C(COS(O)(=O)=O)=O)(O)[H])(O)[H])OP(O)(O)=O	IZWCARULORFADQ-NQXXGFSBSA-N	309.976	[M+H]+	310.983	162.03	C00199;C01182
ExtDB001118	C5H11O11PS	C(C(C(C(COP(O)(O)=O)(OS(O)(=O)=O)[H])(O)[H])=O)O	HAICQCVGPWXQNT-UHNVWZDZSA-N	309.976	[M+H]+	310.983	162.68	C00199;C01182
ExtDB001119	C5H11O11PS	C(C(C(C(COP(O)(O)=O)(O)[H])(OS(O)(=O)=O)[H])=O)O	CZMKMLXULGOOLE-UHNVWZDZSA-N	309.976	[M+H]+	310.983	162.67	C00199;C01182
ExtDB001120	C11H18O11	C(C(C(C(COC1(C(C(C(C(C(=O)O)(O1)[H])(O)[H])(O)[H])(O)[H])[H])(O)[H])(O)[H])=O)O	NECXHUUAUJKNCF-KRTXXHLRSA-N	326.085	[M+H]+	327.092	169.43	C00199
ExtDB001121	C11H18O11	C(C(C(C(CO)(OC1(C(C(C(C(C(=O)O)(O1)[H])(O)[H])(O)[H])(O)[H])[H])[H])(O)[H])=O)O	CEJKSSJZHGVCOO-KRTXXHLRSA-N	326.085	[M+H]+	327.092	169.5	C00199
ExtDB001122	C11H18O11	C(C(C(C(CO)=O)(OC1(C(C(C(C(C(=O)O)(O1)[H])(O)[H])(O)[H])(O)[H])[H])[H])(O)[H])O	OILVYPCUEXXPPZ-USEKTGJSSA-N	326.085	[M+H]+	327.092	169.53	C00199
ExtDB001123	C11H18O11	C(C(C(C(COC1(C(C(C(C(C(=O)O)(O1)[H])(O)[H])(O)[H])(O)[H])[H])=O)(O)[H])(O)[H])O	KMIKNEMDTAAOAM-GVKAFLPVSA-N	326.085	[M+H]+	327.092	169.42	C00199
ExtDB001124	C5H10O8S	C(C(C(C(COS(O)(=O)=O)(O)[H])(O)[H])=O)O	TVEVWUSYMQDDES-UHNVWZDZSA-N	230.01	[M+H]+	231.017	147.81	C00199
ExtDB001125	C5H10O8S	C(C(C(C(COS(O)(=O)=O)=O)(O)[H])(O)[H])O	QIBDWAFOXBFTCZ-NQXXGFSBSA-N	230.01	[M+H]+	231.017	147.8	C00199
ExtDB001126	C5H10O8S	C(C(C(C(CO)(OS(O)(=O)=O)[H])(O)[H])=O)O	QEBSGKWTOZPIFR-UHNVWZDZSA-N	230.01	[M+H]+	231.017	148.14	C00199
ExtDB001127	C5H10O8S	C(C(C(C(CO)=O)(OS(O)(=O)=O)[H])(O)[H])O	LLKJVRMWZRBTHL-NQXXGFSBSA-N	230.01	[M+H]+	231.017	148.35	C00199
ExtDB001129	C11H19O17PS	C(C(C(C(COP(O)(O)=O)(OS(O)(=O)=O)[H])(OC1(C(C(C(C(C(=O)O)(O1)[H])(O)[H])(O)[H])(O)[H])[H])[H])=O)O	SJFSMZRZSGHDTK-CKVZJIEKSA-N	486.008	[M+H]+	487.015	195.62	C00199
ExtDB001130	C11H19O17PS	C(C(C(C(COP(O)(O)=O)(OS(O)(=O)=O)[H])(O)[H])=O)OC1(C(C(C(C(C(=O)O)(O1)[H])(O)[H])(O)[H])(O)[H])[H]	PRPOSKWWHXVBHX-KRTXXHLRSA-N	486.008	[M+H]+	487.015	195.19	C00199
ExtDB001131	C5H11O14PS2	C(C(C(C(COP(O)(O)=O)(OS(O)(=O)=O)[H])(O)[H])=O)OS(O)(=O)=O	NVZNAGMVFWVJHU-UHNVWZDZSA-N	389.933	[M+H]+	390.94	175.82	C00199
ExtDB001132	C5H11O14PS2	C(C(C(C(COP(O)(O)=O)(OS(O)(=O)=O)[H])(OS(O)(=O)=O)[H])=O)O	HJOYHUXVLXKEHI-UHNVWZDZSA-N	389.933	[M+H]+	390.94	176.48	C00199
ExtDB001133	C11H19O17PS	C(C(C(C(COP(O)(O)=O)(OC1(C(C(C(C(C(=O)O)(O1)[H])(O)[H])(O)[H])(O)[H])[H])[H])(OS(O)(=O)=O)[H])=O)O	XPSVOBDZJLQZEZ-CKVZJIEKSA-N	486.008	[M+H]+	487.015	195.85	C00199
ExtDB001134	C11H19O17PS	C(C(C(C(COP(O)(O)=O)(O)[H])(OS(O)(=O)=O)[H])=O)OC1(C(C(C(C(C(=O)O)(O1)[H])(O)[H])(O)[H])(O)[H])[H]	CRHUGNFKYCJMJL-CKVZJIEKSA-N	486.008	[M+H]+	487.015	195.18	C00199
ExtDB001135	C5H11O14PS2	C(C(C(C(COS(O)(=O)=O)=O)(OS(O)(=O)=O)[H])(O)[H])OP(O)(O)=O	ZAXBACIZZOABQT-NQXXGFSBSA-N	389.933	[M+H]+	390.94	175.81	C00199
ExtDB001136	C23H35N3O23P2	CC(=NC1(C(C(C(CO)(OC1(OP(O)(=O)OP(O)(=O)OCC2(C(C(C(N3C=CC(=NC3=O)O)(O2)[H])(O)[H])(O)[H])[H])[H])[H])(O)[H])(OC4(C(C(C(C(C(=O)O)(O4)[H])(O)[H])(O)[H])(O)[H])[H])[H])[H])O	HJQCEOXMFZYPBW-UEYPGMEUSA-N	783.114	[M+H]+	784.121	242.74	C00203
ExtDB001137	C23H35N3O23P2	CC(=NC1(C(C(C(CO)(OC1(OP(O)(=O)OP(O)(=O)OCC2(C(C(C(N3C=CC(=NC3=O)O)(O2)[H])(O)[H])(O)[H])[H])[H])[H])(OC4(C(C(C(C(C(=O)O)(O4)[H])(O)[H])(O)[H])(O)[H])[H])[H])(O)[H])[H])O	WHSLHASEDGIFHG-CLRVXDMUSA-N	783.114	[M+H]+	784.121	242.38	C00203
ExtDB001138	C23H35N3O23P2	CC(=NC1(C(C(C(COC2(C(C(C(C(C(=O)O)(O2)[H])(O)[H])(O)[H])(O)[H])[H])(OC1(OP(O)(=O)OP(O)(=O)OCC3(C(C(C(N4C=CC(=NC4=O)O)(O3)[H])(O)[H])(O)[H])[H])[H])[H])(O)[H])(O)[H])[H])O	AJXCKFDQLNPGFE-KQORQGAGSA-N	783.114	[M+H]+	784.121	242.62	C00203
ExtDB001139	C23H35N3O23P2	CC(=NC1(C(C(C(CO)(OC1(OP(O)(=O)OP(O)(=O)OCC2(C(C(C(N3C=CC(=NC3=O)O)(O2)[H])(O)[H])(OC4(C(C(C(C(C(=O)O)(O4)[H])(O)[H])(O)[H])(O)[H])[H])[H])[H])[H])[H])(O)[H])(O)[H])[H])O	SMMVEDUPPJAXAG-WTBYVRINSA-N	783.114	[M+H]+	784.121	243.97	C00203
ExtDB001140	C23H35N3O23P2	CC(=NC1(C(C(C(CO)(OC1(OP(O)(=O)OP(O)(=O)OCC2(C(C(C(N3C=CC(=NC3=O)O)(O2)[H])(OC4(C(C(C(C(C(=O)O)(O4)[H])(O)[H])(O)[H])(O)[H])[H])[H])(O)[H])[H])[H])[H])(O)[H])(O)[H])[H])O	IMSWBPGBKHHUDH-MMJRIWSTSA-N	783.114	[M+H]+	784.121	243.69	C00203
ExtDB001141	C17H27N3O20P2S	CC(=NC1(C(C(C(COS(O)(=O)=O)(OC1(OP(O)(=O)OP(O)(=O)OCC2(C(C(C(N3C=CC(=NC3=O)O)(O2)[H])(O)[H])(O)[H])[H])[H])[H])(O)[H])(O)[H])[H])O	NENQMVZLVMADKT-FTFHWYEPSA-N	687.038	[M+H]+	688.046	227.65	C00203
ExtDB001143	C23H35N3O26P2S	CC(=NC1(C(C(C(COS(O)(=O)=O)(OC1(OP(O)(=O)OP(O)(=O)OCC2(C(C(C(N3C=CC(=NC3=O)O)(O2)[H])(O)[H])(O)[H])[H])[H])[H])(O)[H])(OC4(C(C(C(C(C(=O)O)(O4)[H])(O)[H])(O)[H])(O)[H])[H])[H])[H])O	NHNOZIYPFWSLIL-UEYPGMEUSA-N	863.07	[M+H]+	864.078	248.78	C00203
ExtDB001144	C23H35N3O26P2S	CC(=NC1(C(C(C(COS(O)(=O)=O)(OC1(OP(O)(=O)OP(O)(=O)OCC2(C(C(C(N3C=CC(=NC3=O)O)(O2)[H])(O)[H])(O)[H])[H])[H])[H])(OC4(C(C(C(C(C(=O)O)(O4)[H])(O)[H])(O)[H])(O)[H])[H])[H])(O)[H])[H])O	AXGBGAKDQXBHJG-CLRVXDMUSA-N	863.07	[M+H]+	864.078	248.36	C00203
ExtDB001145	C23H35N3O26P2S	CC(=NC1(C(C(C(COS(O)(=O)=O)(OC1(OP(O)(=O)OP(O)(=O)OCC2(C(C(C(N3C=CC(=NC3=O)O)(O2)[H])(O)[H])(OC4(C(C(C(C(C(=O)O)(O4)[H])(O)[H])(O)[H])(O)[H])[H])[H])[H])[H])[H])(O)[H])(O)[H])[H])O	NEYDCZNFIMLPBI-WTBYVRINSA-N	863.07	[M+H]+	864.078	249.58	C00203
ExtDB001146	C23H35N3O26P2S	CC(=NC1(C(C(C(COS(O)(=O)=O)(OC1(OP(O)(=O)OP(O)(=O)OCC2(C(C(C(N3C=CC(=NC3=O)O)(O2)[H])(OC4(C(C(C(C(C(=O)O)(O4)[H])(O)[H])(O)[H])(O)[H])[H])[H])(O)[H])[H])[H])[H])(O)[H])(O)[H])[H])O	HGPYSFPAAXYITH-MMJRIWSTSA-N	863.07	[M+H]+	864.078	249.19	C00203
ExtDB001147	C12H18O12	C(C(C(O)=O)=O)C(C(CO)(O)[H])(OC1(C(C(C(C(C(=O)O)(O1)[H])(O)[H])(O)[H])(O)[H])[H])[H]	HSXIMOYOLPMSSA-ZFRCKLMKSA-N	354.08	[M+H]+	355.087	175.31	C00204;C04442;C04471
ExtDB001148	C12H18O12	C(C(C(CO)(OC1(C(C(C(C(C(=O)O)(O1)[H])(O)[H])(O)[H])(O)[H])[H])[H])(O)[H])C(C(O)=O)=O	FFAHLTAEOIICDB-IMZCVGEQSA-N	354.08	[M+H]+	355.087	175.19	C00204;C04442;C04471
ExtDB001149	C12H18O12	C(C(C(COC1(C(C(C(C(C(=O)O)(O1)[H])(O)[H])(O)[H])(O)[H])[H])(O)[H])(O)[H])C(C(O)=O)=O	UNMCHROSOSKIEO-IMZCVGEQSA-N	354.08	[M+H]+	355.087	175.07	C00204;C04442;C04471
ExtDB001150	C12H18O12	C(C(C(CO)(O)[H])(O)[H])C(C(=O)OC1(C(C(C(C(C(=O)O)(O1)[H])(O)[H])(O)[H])(O)[H])[H])=O	WQCDTZANBCHTLC-IMZCVGEQSA-N	354.08	[M+H]+	355.087	174.97	C00204;C04442;C04471
ExtDB001151	C6H10O9S	C(C(C(COS(O)(=O)=O)(O)[H])(O)[H])C(C(O)=O)=O	CKFSXGAACWRKLO-WVZVXSGGSA-N	258.005	[M+H]+	259.012	153.78	C00204;C04442;C04471
ExtDB001152	C6H10O9S	C(C(C(O)=O)=O)C(C(CO)(O)[H])(OS(O)(=O)=O)[H]	SFZHJKPUIMKKHV-UHNVWZDZSA-N	258.005	[M+H]+	259.012	154.39	C00204;C04442;C04471
ExtDB001153	C6H10O9S	C(C(C(CO)(OS(O)(=O)=O)[H])(O)[H])C(C(O)=O)=O	ZKYKEUHSYKVNEP-WVZVXSGGSA-N	258.005	[M+H]+	259.012	154.12	C00204;C04442;C04471
ExtDB001155	C12H18O15S	C(C(C(O)=O)=O)C(C(COS(O)(=O)=O)(O)[H])(OC1(C(C(C(C(C(=O)O)(O1)[H])(O)[H])(O)[H])(O)[H])[H])[H]	HQMPVBGCNNCBFO-ZFRCKLMKSA-N	434.037	[M+H]+	435.044	188.06	C00204
ExtDB001156	C12H18O15S	C(C(C(COS(O)(=O)=O)(OC1(C(C(C(C(C(=O)O)(O1)[H])(O)[H])(O)[H])(O)[H])[H])[H])(O)[H])C(C(O)=O)=O	RFXVZMHFNIIDMZ-IMZCVGEQSA-N	434.037	[M+H]+	435.044	188.06	C00204
ExtDB001157	C12H18O15S	C(C(C(COS(O)(=O)=O)(O)[H])(O)[H])C(C(=O)OC1(C(C(C(C(C(=O)O)(O1)[H])(O)[H])(O)[H])(O)[H])[H])=O	PCWJNQNTCBSUNZ-IMZCVGEQSA-N	434.037	[M+H]+	435.044	187.3	C00204
ExtDB001158	C6H10O12S2	C(C(C(O)=O)=O)C(C(COS(O)(=O)=O)(O)[H])(OS(O)(=O)=O)[H]	DGMGLGAVBFMUHM-UHNVWZDZSA-N	337.961	[M+H]+	338.969	168.09	C00204
ExtDB001159	C6H10O12S2	C(C(C(COS(O)(=O)=O)(OS(O)(=O)=O)[H])(O)[H])C(C(O)=O)=O	FQAGXZMNCIWQBE-WVZVXSGGSA-N	337.961	[M+H]+	338.969	168.09	C00204
ExtDB001160	C12H18O15S	C(C(C(O)=O)=O)C(C(CO)(OC1(C(C(C(C(C(=O)O)(O1)[H])(O)[H])(O)[H])(O)[H])[H])[H])(OS(O)(=O)=O)[H]	ZMPLCVAAEPOXJZ-XDJXASNVSA-N	434.037	[M+H]+	435.044	188	C00204
ExtDB001161	C12H18O15S	C(C(C(O)=O)=O)C(C(COC1(C(C(C(C(C(=O)O)(O1)[H])(O)[H])(O)[H])(O)[H])[H])(O)[H])(OS(O)(=O)=O)[H]	DCXBANDDGXSSDO-ZFRCKLMKSA-N	434.037	[M+H]+	435.044	187.84	C00204
ExtDB001162	C12H18O15S	C(C(C(=O)OC1(C(C(C(C(C(=O)O)(O1)[H])(O)[H])(O)[H])(O)[H])[H])=O)C(C(CO)(O)[H])(OS(O)(=O)=O)[H]	ZPSSXFIABMUZQB-ZFRCKLMKSA-N	434.037	[M+H]+	435.044	187.72	C00204
ExtDB001163	C6H10O12S2	C(C(C(O)=O)=O)C(C(CO)(OS(O)(=O)=O)[H])(OS(O)(=O)=O)[H]	CYQSVWBCERVCOT-CRCLSJGQSA-N	337.961	[M+H]+	338.969	168.37	C00204
ExtDB001164	C12H18O15S	C(C(C(O)=O)=O)C(C(CO)(OS(O)(=O)=O)[H])(OC1(C(C(C(C(C(=O)O)(O1)[H])(O)[H])(O)[H])(O)[H])[H])[H]	PCRXYFJPMWTTDI-XDJXASNVSA-N	434.037	[M+H]+	435.044	188.2	C00204
ExtDB001165	C12H18O15S	C(C(C(COC1(C(C(C(C(C(=O)O)(O1)[H])(O)[H])(O)[H])(O)[H])[H])(OS(O)(=O)=O)[H])(O)[H])C(C(O)=O)=O	KMJVRRIYASSMQA-IMZCVGEQSA-N	434.037	[M+H]+	435.044	187.84	C00204
ExtDB001166	C12H18O15S	C(C(C(CO)(OS(O)(=O)=O)[H])(O)[H])C(C(=O)OC1(C(C(C(C(C(=O)O)(O1)[H])(O)[H])(O)[H])(O)[H])[H])=O	SKVSUFZTSMIIJY-IMZCVGEQSA-N	434.037	[M+H]+	435.044	187.5	C00204
ExtDB001167	C10H15N5O10P2	C1C(C(COP(O)(=O)OP(O)(O)=O)(OC1(N2C=NC3=C(N)N=C(N=C32)O)[H])[H])(O)[H]	JYHPIPMSJVTYAP-KVQBGUIXSA-N	427.029	[M+H]+	428.037	187.47	C00206
ExtDB001168	C16H23N5O15P2	C1C(C(COP(O)(=O)OP(O)(O)=O)(OC1(N2C=NC3=C(N)N=CN=C32)[H])[H])(OC4(C(C(C(C(C(=O)O)(O4)[H])(O)[H])(O)[H])(O)[H])[H])[H]	XXBHANGIAUTNSQ-NNZXSZLFSA-N	587.067	[M+H]+	588.074	216.12	C00206
ExtDB001169	C16H23N5O15P2	C1C(C(COP(O)(=O)OP(O)(O)=O)(OC1(N2C=NC3=C(N=CN=C32)NC4(C(C(C(C(C(=O)O)(O4)[H])(O)[H])(O)[H])(O)[H])[H])[H])[H])(O)[H]	OXGVKWWAROTSSL-LITCBGEWSA-N	587.067	[M+H]+	588.074	215.19	C00206
ExtDB001170	C10H15N5O12P2S	C1C(C(COP(O)(=O)OP(O)(O)=O)(OC1(N2C=NC3=C(N)N=CN=C32)[H])[H])(OS(O)(=O)=O)[H]	UYJAMOUFJXYKHB-RRKCRQDMSA-N	490.991	[M+H]+	491.999	196.48	C00206
ExtDB001171	C16H23N5O16P2	C1C(C(COP(O)(=O)OP(O)(O)=O)(OC1(N2C=NC3=C(N)N=C(N=C32)O)[H])[H])(OC4(C(C(C(C(C(=O)O)(O4)[H])(O)[H])(O)[H])(O)[H])[H])[H]	AYOAYOHPGSBGHT-WNIDTLQTSA-N	603.062	[M+H]+	604.069	217.84	C00206
ExtDB001172	C16H23N5O16P2	C1C(C(COP(O)(=O)OP(O)(O)=O)(OC1(N2C=NC3=C(NC4(C(C(C(C(C(=O)O)(O4)[H])(O)[H])(O)[H])(O)[H])[H])N=C(N=C32)O)[H])[H])(O)[H]	YGVGGMRRXLUORY-LHTIIESMSA-N	603.062	[M+H]+	604.069	216.84	C00206
ExtDB001173	C10H15N5O13P2S	C1C(C(COP(O)(=O)OP(O)(O)=O)(OC1(N2C=NC3=C(N)N=C(N=C32)O)[H])[H])(OS(O)(=O)=O)[H]	BBMJCGJWRGAPFV-KVQBGUIXSA-N	506.986	[M+H]+	507.994	198.57	C00206
ExtDB001175	C16H23N5O18P2S	C1C(C(COP(O)(=O)OP(O)(O)=O)(OC1(N2C=NC3=C(N=CN=C32)NC4(C(C(C(C(C(=O)O)(O4)[H])(O)[H])(O)[H])(O)[H])[H])[H])[H])(OS(O)(=O)=O)[H]	KSYZRSPELKZZCN-LITCBGEWSA-N	667.023	[M+H]+	668.031	223.53	C00206
ExtDB001176	C5H12O5	C(COC(C(CO)(O)[H])(O)[H])O	AMAUOPWIZYTIFS-CNZKWPKMSA-N	152.068	[M+H]+	153.076	135.1	C00208;C00317;C00713;C01835;C01936;C02052;C02130;C03367;C09257;C20237
ExtDB001177	C11H20O11	C(COC1(C(C(C(C(C(=O)O)(O1)[H])(O)[H])(O)[H])(O)[H])[H])OC(C(CO)(O)[H])(O)[H]	QRGJSFTXSIGFHR-GTSHCCSNSA-N	328.101	[M+H]+	329.108	170.93	C00208
ExtDB001178	C11H20O11	C(COC(C(CO)(OC1(C(C(C(C(C(=O)O)(O1)[H])(O)[H])(O)[H])(O)[H])[H])[H])(O)[H])O	CLOBPTLESGVLGH-GTSHCCSNSA-N	328.101	[M+H]+	329.108	171.06	C00208
ExtDB001179	C11H20O11	C(COC(C(COC1(C(C(C(C(C(=O)O)(O1)[H])(O)[H])(O)[H])(O)[H])[H])(O)[H])(O)[H])O	ILGKISVZLMGVJT-GTSHCCSNSA-N	328.101	[M+H]+	329.108	170.92	C00208
ExtDB001180	C5H12O8S	C(COS(O)(=O)=O)OC(C(CO)(O)[H])(O)[H]	KYQQMYKWQCTRPK-CNZKWPKMSA-N	232.025	[M+H]+	233.033	148.82	C00208
ExtDB001181	C5H12O8S	C(COC(C(COS(O)(=O)=O)(O)[H])(O)[H])O	KMXJITTYKAMJNQ-CNZKWPKMSA-N	232.025	[M+H]+	233.033	148.82	C00208
ExtDB001182	C5H12O8S	C(COC(C(CO)(OS(O)(=O)=O)[H])(O)[H])O	WELLULSMDFOCEL-CNZKWPKMSA-N	232.025	[M+H]+	233.033	149.19	C00208
ExtDB001183	C16H21N5O11	C(C1(C(C(C(N2C=NC3=C(N)N=C(N=C32)O)(O1)[H])(OC4(C(C(C(C(C(=O)O)(O4)[H])(O)[H])(O)[H])(O)[H])[H])[H])(O)[H])[H])O	RCQJDOJPJBNJLO-CBKOQXAOSA-N	459.124	[M+H]+	460.131	199.01	C00212;C08432
ExtDB001184	C16H21N5O11	C(C1(C(C(C(N2C=NC3=C(N)N=C(N=C32)O)(O1)[H])(O)[H])(OC4(C(C(C(C(C(=O)O)(O4)[H])(O)[H])(O)[H])(O)[H])[H])[H])[H])O	UPMZABKSZSMPHE-IACXHSGQSA-N	459.124	[M+H]+	460.131	199.02	C00212;C08432
ExtDB001185	C16H21N5O11	C(C1(C(C(C(N2C=NC3=C(N)N=C(N=C32)O)(O1)[H])(O)[H])(O)[H])[H])OC4(C(C(C(C(C(=O)O)(O4)[H])(O)[H])(O)[H])(O)[H])[H]	WUPRUAVBHLRGOQ-JMQLGWLJSA-N	459.124	[M+H]+	460.131	199.31	C00212;C08432
ExtDB001186	C16H21N5O11	C(C1(C(C(C(N2C=NC3=C(NC4(C(C(C(C(C(=O)O)(O4)[H])(O)[H])(O)[H])(O)[H])[H])N=C(N=C32)O)(O1)[H])(O)[H])(O)[H])[H])O	LLEBZKPFJNBGOL-WKSPPBMSSA-N	459.124	[M+H]+	460.131	199.15	C00212;C08432
ExtDB001187	C10H13N5O8S	C(C1(C(C(C(N2C=NC3=C(N)N=C(N=C32)O)(O1)[H])(O)[H])(O)[H])[H])OS(O)(=O)=O	YLQCWEJYIGFSHJ-UUOKFMHZSA-N	363.048	[M+H]+	364.056	177.26	C00212;C08432
ExtDB001188	C10H13N5O8S	C(C1(C(C(C(N2C=NC3=C(N)N=C(N=C32)O)(O1)[H])(OS(O)(=O)=O)[H])(O)[H])[H])O	BKCWTAFXPPWGMG-UUOKFMHZSA-N	363.048	[M+H]+	364.056	177.28	C00212;C08432
ExtDB001189	C10H13N5O8S	C(C1(C(C(C(N2C=NC3=C(N)N=C(N=C32)O)(O1)[H])(O)[H])(OS(O)(=O)=O)[H])[H])O	UFAKSCZONKSSMC-UUOKFMHZSA-N	363.048	[M+H]+	364.056	177.3	C00212;C08432
ExtDB001190	C16H21N5O13S	C(C1(C(C(C(N2C=NC3=C(N=CN=C32)NC4(C(C(C(C(C(=O)O)(O4)[H])(O)[H])(O)[H])(O)[H])[H])(O1)[H])(O)[H])(O)[H])[H])OS(O)(=O)=O	CWXSIECJYPYEMI-PBIXJLFYSA-N	523.086	[M+H]+	524.093	207.36	C00212
ExtDB001191	C16H21N5O13S	C(C1(C(C(C(N2C=NC3=C(N)N=CN=C32)(O1)[H])(OC4(C(C(C(C(C(=O)O)(O4)[H])(O)[H])(O)[H])(O)[H])[H])[H])(O)[H])[H])OS(O)(=O)=O	RVHCRBYXRRGTFK-HACPNWLVSA-N	523.086	[M+H]+	524.093	207.64	C00212
ExtDB001192	C16H21N5O13S	C(C1(C(C(C(N2C=NC3=C(N)N=CN=C32)(O1)[H])(O)[H])(OC4(C(C(C(C(C(=O)O)(O4)[H])(O)[H])(O)[H])(O)[H])[H])[H])[H])OS(O)(=O)=O	XRMXFOXYYRKTGW-OBZILHKKSA-N	523.086	[M+H]+	524.093	207.57	C00212
ExtDB001193	C10H13N5O10S2	C(C1(C(C(C(N2C=NC3=C(N)N=CN=C32)(O1)[H])(OS(O)(=O)=O)[H])(O)[H])[H])OS(O)(=O)=O	QYARBQMDVSRNKD-KQYNXXCUSA-N	427.01	[M+H]+	428.018	187.12	C00212
ExtDB001194	C10H13N5O10S2	C(C1(C(C(C(N2C=NC3=C(N)N=CN=C32)(O1)[H])(O)[H])(OS(O)(=O)=O)[H])[H])OS(O)(=O)=O	HIWYSOFKORYWJD-KQYNXXCUSA-N	427.01	[M+H]+	428.018	187.12	C00212
ExtDB001195	C16H21N5O13S	C(C1(C(C(C(N2C=NC3=C(N)N=CN=C32)(O1)[H])(OS(O)(=O)=O)[H])(OC4(C(C(C(C(C(=O)O)(O4)[H])(O)[H])(O)[H])(O)[H])[H])[H])[H])O	QGHCYNBZJQETNM-IAGZDHQZSA-N	523.086	[M+H]+	524.093	207.58	C00212
ExtDB001196	C16H21N5O13S	C(C1(C(C(C(N2C=NC3=C(N)N=CN=C32)(O1)[H])(OS(O)(=O)=O)[H])(O)[H])[H])OC4(C(C(C(C(C(=O)O)(O4)[H])(O)[H])(O)[H])(O)[H])[H]	BOUPEAHWMKKQBN-HACPNWLVSA-N	523.086	[M+H]+	524.093	207.8	C00212
ExtDB001197	C16H21N5O13S	C(C1(C(C(C(N2C=NC3=C(N=CN=C32)NC4(C(C(C(C(C(=O)O)(O4)[H])(O)[H])(O)[H])(O)[H])[H])(O1)[H])(OS(O)(=O)=O)[H])(O)[H])[H])O	KWWOOMIGILEXKP-PBIXJLFYSA-N	523.086	[M+H]+	524.093	207.62	C00212
ExtDB001198	C10H13N5O10S2	C(C1(C(C(C(N2C=NC3=C(N)N=CN=C32)(O1)[H])(OS(O)(=O)=O)[H])(OS(O)(=O)=O)[H])[H])O	ZUPBJYWVAALVFW-KQYNXXCUSA-N	427.01	[M+H]+	428.018	187.23	C00212
ExtDB001199	C16H21N5O13S	C(C1(C(C(C(N2C=NC3=C(N)N=CN=C32)(O1)[H])(OC4(C(C(C(C(C(=O)O)(O4)[H])(O)[H])(O)[H])(O)[H])[H])[H])(OS(O)(=O)=O)[H])[H])O	OBTULFNZJAYPLF-IAGZDHQZSA-N	523.086	[M+H]+	524.093	207.64	C00212
ExtDB001200	C16H21N5O13S	C(C1(C(C(C(N2C=NC3=C(N)N=CN=C32)(O1)[H])(O)[H])(OS(O)(=O)=O)[H])[H])OC4(C(C(C(C(C(=O)O)(O4)[H])(O)[H])(O)[H])(O)[H])[H]	AZSVPSGFHIPWKQ-OBZILHKKSA-N	523.086	[M+H]+	524.093	207.8	C00212
ExtDB001201	C16H21N5O13S	C(C1(C(C(C(N2C=NC3=C(N=CN=C32)NC4(C(C(C(C(C(=O)O)(O4)[H])(O)[H])(O)[H])(O)[H])[H])(O1)[H])(O)[H])(OS(O)(=O)=O)[H])[H])O	UVNYRGXMURZBTA-GGIKJSBMSA-N	523.086	[M+H]+	524.093	207.51	C00212
ExtDB001202	C16H22N2O11	CC1=CN(C2(CC(C(CO)(O2)[H])(OC3(C(C(C(C(C(=O)O)(O3)[H])(O)[H])(O)[H])(O)[H])[H])[H])[H])C(N=C1O)=O	ZELHSGIFDKWMGL-UKIQEGICSA-N	418.122	[M+H]+	419.13	191.97	C00214;C00364
ExtDB001203	C16H22N2O11	CC1=CN(C2(CC(C(COC3(C(C(C(C(C(=O)O)(O3)[H])(O)[H])(O)[H])(O)[H])[H])(O2)[H])(O)[H])[H])C(N=C1O)=O	FLISVGDMHAUJRC-UKIQEGICSA-N	418.122	[M+H]+	419.13	192.28	C00214;C00364
ExtDB001204	C10H14N2O8S	CC1=CN(C2(CC(C(COS(O)(=O)=O)(O2)[H])(O)[H])[H])C(N=C1O)=O	RCJUEGCCNRGRSZ-XLPZGREQSA-N	322.047	[M+H]+	323.054	169.22	C00214;C00364
ExtDB001205	C10H14N2O8S	CC1=CN(C2(CC(C(CO)(O2)[H])(OS(O)(=O)=O)[H])[H])C(N=C1O)=O	ZOMJZEFDGBIYSJ-XLPZGREQSA-N	322.047	[M+H]+	323.054	169.21	C00214;C00364
ExtDB001207	C16H22N2O14S	CC1=CN(C2(CC(C(COC3(C(C(C(C(C(=O)O)(O3)[H])(O)[H])(O)[H])(O)[H])[H])(O2)[H])(OS(O)(=O)=O)[H])[H])C(N=C1O)=O	ABBGYCPYQYHOLG-UKIQEGICSA-N	498.079	[M+H]+	499.086	203.46	C00214
ExtDB001208	C10H14N2O11S2	CC1=CN(C2(CC(C(COS(O)(=O)=O)(O2)[H])(OS(O)(=O)=O)[H])[H])C(N=C1O)=O	OPKBWLZQMCXSSO-XLPZGREQSA-N	402.004	[M+H]+	403.011	182.4	C00214
ExtDB001209	C23H35O7P	CCCCCC(=C(CC(=C(CC(=C(CC(=C(CCCC(=O)OCC(COP([O-])([O-])=O)=O)[H])[H])[H])[H])[H])[H])[H])[H]	CVBWKWVHFOVIMT-DOFZRALJSA-L	454.212	[M+H]+	455.219	211.61	C00219;C13856;C13857;C21480
ExtDB001210	C41H66N7O17P3S	CCCCCC(=C(CC(=C(CC(=C(CC(=C(CCCC(=O)SCCN=C(CCN=C(C(C(C)(C)COP(O)(=O)OP(O)(=O)OCC1C(C(C(N2C=NC3=C(N)N=CN=C32)O1)O)OP(O)(O)=O)O)O)O)[H])[H])[H])[H])[H])[H])[H])[H]	JDEPVTUUCBFJIW-GKFVBPDJSA-N	1053.34	[M+H]+	1054.35	303.92	C00219;C13856;C13857;C21480
ExtDB001211	C26H40O8	CCCCCC(=C(CC(=C(CC(=C(CC(=C(CCCC(=O)OC1C(C(C(C(C(=O)O)O1)O)O)O)[H])[H])[H])[H])[H])[H])[H])[H]	VWVMDERVVBLEDD-DOFZRALJSA-N	480.272	[M+H]+	481.28	223.23	C00219;C13856;C13857;C21480
ExtDB001212	C23H37O7P	CCCCCC(=C(CC(=C(CC(=C(CC(=C(CCCC(=O)OCC(COP([O-])([O-])=O)O)[H])[H])[H])[H])[H])[H])[H])[H]	XBFQFMCUPHZKTI-DOFZRALJSA-L	456.228	[M+H]+	457.235	213.26	C00219
ExtDB001213	C41H66N7O18P3S	CCCCCC(=C(CC(=C(CC(=C(CC(=C(CCCC(=O)SCCN=C(CCN=C(C(C(C)(C)COP(O)(=O)OP(O)(=O)OCC1C(C(C(N2C=NC3=C(N)N=C(N=C32)O)O1)O)OP(O)(O)=O)O)O)O)[H])[H])[H])[H])[H])[H])[H])[H]	JJUFNXWVWMESGC-GKFVBPDJSA-N	1069.34	[M+H]+	1070.35	305.35	C00219
ExtDB001214	C41H64N7O17P3S	CCCCCC(=C(CC(=C(CC(=C(CC(=C(CC(=C(C(=O)SCCN=C(CCN=C(C(C(C)(C)COP(O)(=O)OP(O)(=O)OCC1C(C(C(N2C=NC3=C(N)N=CN=C32)O1)O)OP(O)(O)=O)O)O)O)[H])[H])[H])[H])[H])[H])[H])[H])[H])[H]	TUHCSUUQBQJDTC-MAVWRWSCSA-N	1051.33	[M+H]+	1052.34	304.95	C00219
ExtDB001215	C23H39O7P	CCCCCC(=C(CC(=C(CC(=C(CC(=C(CCCC(=O)OCC(COP(O)(O)=O)O)[H])[H])[H])[H])[H])[H])[H])[H]	XBFQFMCUPHZKTI-DOFZRALJSA-N	458.243	[M+H]+	459.251	215.42	C00219;C02249
ExtDB001216	C21H36N7O16P3S	CC(C)(COP(O)(=O)OP(O)(=O)OCC1C(C(C(N2C=NC3=C(N)N=CN=C32)O1)O)OP(O)(O)=O)C(C(=NCCC(=NCCS)O)O)O	RGJOEKWQDUBAIZ-UHFFFAOYSA-N	767.115	[M+H]+	768.123	242.58	C00219;C00249;C00427;C00584;C00639;C00695;C00696;C00712;C00959;C01530;C01558;C01595;C01607;C01712;C02064;C02165;C02166;C02198;C02314;C02528;C02982;C03042;C03045;C03195;C03242;C03577;C03990;C04056;C04483;C04529;C04577;C04594;C04654;C04655;C04661;C04671;C04672;C04685;C04686;C04707;C04717;C04741;C04742;C04758;C04785;C04805;C04822;C04843;C04853;C05356
ExtDB001217	C47H76O2	CCCCCC(=C(CC(=C(CC(=C(CC(=C(CCCC(=O)OC1CCC2(C)C(=CCC3C4CCC(C(C)CCCC(C)C)C4(C)CCC32)C1)[H])[H])[H])[H])[H])[H])[H])[H]	IMXSFYNMSOULQS-FORXSXPXSA-N	672.585	[M+H]+	673.592	269.81	C00219;C02249
ExtDB001218	C40H60O2	CCCCCC(=C(CC(=C(CC(=C(CC(=C(CCCC(=O)OCC(=C(C)C(=C(C(=C(C)C(=C(C1=C(C)CCCC1(C)C)[H])[H])[H])[H])[H])[H])[H])[H])[H])[H])[H])[H])[H])[H]	ZGRGQWOVKPIOJH-DNKNQNQZSA-N	572.459	[M+H]+	573.467	254.26	C00219;C02249
ExtDB001219	C41H65N7O14P2S	CCCCCC(=C(CC(=C(CC(=C(CC(=C(CCCC(=O)SCCN=C(CCN=C(C(C(C)(C)COP(O)(=O)OP(O)(=O)OCC1C(C(C(N2C=NC3=C(N)N=CN=C32)O1)O)O)O)O)O)[H])[H])[H])[H])[H])[H])[H])[H]	NCOBGPHIWQUBOT-GKFVBPDJSA-N	973.379	[M+H]+	974.386	294.84	C00219
ExtDB001222	C9H12O9	C(C=O)C(=O)OC1C(C(C(C(C(=O)O)O1)O)O)O	ANNMEEIUWNLQCO-UHFFFAOYSA-N	264.048	[M+H]+	265.055	157.72	C00222;C12069;C19440
ExtDB001223	C9H12O9	C(C(C1C(C(C(C(C(=O)O)O1)O)O)O)C(=O)O)=O	IXTGTIWSJAYPJH-UHFFFAOYSA-N	264.048	[M+H]+	265.055	157.97	C00222;C12069;C19440
ExtDB001225	C9H14O9	C(C(C1C(C(C(C(C(=O)O)O1)O)O)O)C(=O)O)O	PCHFRXFDJOWAOZ-UHFFFAOYSA-N	266.064	[M+H]+	267.071	158.62	C00222
ExtDB001226	C9H12O10	C(C1C(C(C(C(C(=O)O)O1)O)O)O)(C(=O)O)C(=O)O	XLTABVBFTXNXGH-UHFFFAOYSA-N	280.043	[M+H]+	281.05	160.86	C00222;C01757;C02222;C06329;C16249;C18310
ExtDB001227	C30H42N7O19P3S	CC(C)(COP(O)(=O)OP(O)(=O)OCC1(C(C(C(N2C=NC3=C(N)N=C(N=C32)O)(O1)[H])(O)[H])(OP(O)(O)=O)[H])[H])C(C(=NCCC(=NCCSC(C(=C(C4=CC=C(C=C4)O)[H])[H])=O)O)O)(O)[H]	DQBIEVKIFUXJIO-IIWBCNIVSA-N	929.147	[M+H]+	930.154	267.2	C00223
ExtDB001228	C30H41N7O15P2S	CC(C)(COP(O)(=O)OP(O)(=O)OCC1(C(C(C(N2C=NC3=C(N)N=CN=C32)(O1)[H])(O)[H])(O)[H])[H])C(C(=NCCC(=NCCSC(C(=C(C4=CC=C(C=C4)O)[H])[H])=O)O)O)(O)[H]	GCWBIIUGELIDCE-XHMYKQTMSA-N	833.186	[M+H]+	834.193	259.25	C00223
ExtDB001229	C30H41N7O16P2S	CC(C)(COP(O)(=O)OP(O)(=O)OCC1(C(C(C(N2C=NC3=C(N)N=C(N=C32)O)(O1)[H])(O)[H])(O)[H])[H])C(C(=NCCC(=NCCSC(C(=C(C4=CC=C(C=C4)O)[H])[H])=O)O)O)(O)[H]	BWWBGZNZVDIWHT-ATPISVNBSA-N	849.181	[M+H]+	850.188	260.25	C00223
ExtDB001230	C31H44N7O15P2S	CC(C)(COP(O)(=O)OP(=O)(O)OCC1(C(C(C(N2C=NC3=C(N)N=CN=C32)(O1)[H])(O)[H])(O)[H])[H])C(C(=NCCC(=NCC[S+](C)C(C=CC4=CC=C(C=C4)O)=O)O)O)(O)[H]	SRJYWWHEDMWPSL-HUYNPNIGSA-O	848.209	[M+H]+	849.216	265.04	C00223
ExtDB001231	C10H14N5O11PS	C(C1(C(C(C(N2C=NC3=C(N)N=C(N=C32)O)(O1)[H])(O)[H])(O)[H])[H])OP(O)(=O)OS(O)(=O)=O	PZAVUUSDXOERTM-UUOKFMHZSA-N	443.015	[M+H]+	444.022	189.64	C00224
ExtDB001232	C16H22N5O16PS	C(C1(C(C(C(N2C=NC3=C(N)N=CN=C32)(O1)[H])(OC4(C(C(C(C(C(=O)O)(O4)[H])(O)[H])(O)[H])(O)[H])[H])[H])(O)[H])[H])OP(O)(=O)OS(O)(=O)=O	GCBHWUMUMBPBMB-HACPNWLVSA-N	603.052	[M+H]+	604.059	217.52	C00224
ExtDB001233	C16H22N5O16PS	C(C1(C(C(C(N2C=NC3=C(N)N=CN=C32)(O1)[H])(O)[H])(OC4(C(C(C(C(C(=O)O)(O4)[H])(O)[H])(O)[H])(O)[H])[H])[H])[H])OP(O)(=O)OS(O)(=O)=O	XKPPBCJOCMOGQR-OBZILHKKSA-N	603.052	[M+H]+	604.059	217.68	C00224
ExtDB001234	C16H22N5O16PS	C(C1(C(C(C(N2C=NC3=C(N=CN=C32)NC4(C(C(C(C(C(=O)O)(O4)[H])(O)[H])(O)[H])(O)[H])[H])(O1)[H])(O)[H])(O)[H])[H])OP(O)(=O)OS(O)(=O)=O	IYJVGQCAXAJZJQ-PBIXJLFYSA-N	603.052	[M+H]+	604.059	216.71	C00224
ExtDB001235	C10H14N5O13PS2	C(C1(C(C(C(N2C=NC3=C(N)N=CN=C32)(O1)[H])(OS(O)(=O)=O)[H])(O)[H])[H])OP(O)(=O)OS(O)(=O)=O	HRWHEUWZOHQSIB-KQYNXXCUSA-N	506.977	[M+H]+	507.984	198.39	C00224
ExtDB001236	C10H14N5O13PS2	C(C1(C(C(C(N2C=NC3=C(N)N=CN=C32)(O1)[H])(O)[H])(OS(O)(=O)=O)[H])[H])OP(O)(=O)OS(O)(=O)=O	HVCKYLAMKMOSTG-KQYNXXCUSA-N	506.977	[M+H]+	507.984	198.39	C00224
ExtDB001237	C16H22N5O17PS	C(C1(C(C(C(N2C=NC3=C(N)N=C(N=C32)O)(O1)[H])(OC4(C(C(C(C(C(=O)O)(O4)[H])(O)[H])(O)[H])(O)[H])[H])[H])(O)[H])[H])OP(O)(=O)OS(O)(=O)=O	DFBQMPAMWJCWEI-CBKOQXAOSA-N	619.047	[M+H]+	620.054	219.17	C00224
ExtDB001238	C16H22N5O17PS	C(C1(C(C(C(N2C=NC3=C(N)N=C(N=C32)O)(O1)[H])(O)[H])(OC4(C(C(C(C(C(=O)O)(O4)[H])(O)[H])(O)[H])(O)[H])[H])[H])[H])OP(O)(=O)OS(O)(=O)=O	UTJBRKKXQGQDKY-IACXHSGQSA-N	619.047	[M+H]+	620.054	219.36	C00224
ExtDB001239	C16H22N5O17PS	C(C1(C(C(C(N2C=NC3=C(NC4(C(C(C(C(C(=O)O)(O4)[H])(O)[H])(O)[H])(O)[H])[H])N=C(N=C32)O)(O1)[H])(O)[H])(O)[H])[H])OP(O)(=O)OS(O)(=O)=O	QMVFPWGXZHEPJG-WKSPPBMSSA-N	619.047	[M+H]+	620.054	218.3	C00224
ExtDB001240	C10H14N5O14PS2	C(C1(C(C(C(N2C=NC3=C(N)N=C(N=C32)O)(O1)[H])(OS(O)(=O)=O)[H])(O)[H])[H])OP(O)(=O)OS(O)(=O)=O	KAVXXJCMRNTLHU-UUOKFMHZSA-N	522.972	[M+H]+	523.979	200.43	C00224
ExtDB001241	C10H14N5O14PS2	C(C1(C(C(C(N2C=NC3=C(N)N=C(N=C32)O)(O1)[H])(O)[H])(OS(O)(=O)=O)[H])[H])OP(O)(=O)OS(O)(=O)=O	SBHIFSFZXKRNJT-UUOKFMHZSA-N	522.972	[M+H]+	523.979	200.43	C00224
ExtDB001243	C16H22N5O19PS2	C(C1(C(C(C(N2C=NC3=C(N)N=CN=C32)(O1)[H])(OS(O)(=O)=O)[H])(OC4(C(C(C(C(C(=O)O)(O4)[H])(O)[H])(O)[H])(O)[H])[H])[H])[H])OP(O)(=O)OS(O)(=O)=O	ZEOYCWDVAFQNST-IAGZDHQZSA-N	683.009	[M+H]+	684.016	226.19	C00224
ExtDB001244	C16H22N5O19PS2	C(C1(C(C(C(N2C=NC3=C(N=CN=C32)NC4(C(C(C(C(C(=O)O)(O4)[H])(O)[H])(O)[H])(O)[H])[H])(O1)[H])(OS(O)(=O)=O)[H])(O)[H])[H])OP(O)(=O)OS(O)(=O)=O	BBASDUNFVCTSGW-PBIXJLFYSA-N	683.009	[M+H]+	684.016	224.77	C00224
ExtDB001245	C10H14N5O16PS3	C(C1(C(C(C(N2C=NC3=C(N)N=CN=C32)(O1)[H])(OS(O)(=O)=O)[H])(OS(O)(=O)=O)[H])[H])OP(O)(=O)OS(O)(=O)=O	YVTBFZBAGLTLAY-KQYNXXCUSA-N	586.934	[M+H]+	587.941	208.35	C00224
ExtDB001246	C16H22N5O19PS2	C(C1(C(C(C(N2C=NC3=C(N)N=CN=C32)(O1)[H])(OC4(C(C(C(C(C(=O)O)(O4)[H])(O)[H])(O)[H])(O)[H])[H])[H])(OS(O)(=O)=O)[H])[H])OP(O)(=O)OS(O)(=O)=O	RFMPVGIEFKFQLQ-IAGZDHQZSA-N	683.009	[M+H]+	684.016	225.94	C00224
ExtDB001247	C16H22N5O19PS2	C(C1(C(C(C(N2C=NC3=C(N=CN=C32)NC4(C(C(C(C(C(=O)O)(O4)[H])(O)[H])(O)[H])(O)[H])[H])(O1)[H])(O)[H])(OS(O)(=O)=O)[H])[H])OP(O)(=O)OS(O)(=O)=O	NFXFRJVQSLYNLX-GGIKJSBMSA-N	683.009	[M+H]+	684.016	224.77	C00224
ExtDB001248	C2H3O2	CC(=O)[O-]	QTBSBXVTEAMEQO-UHFFFAOYSA-M	59.0133	[M+H]+	60.0206	NA	C00227;C00437;C00624;C01042;C01250;C01657;C02710;C02712;C02997;C03519;C04133;C04390;C04418;C05539;C06809;C11490;C11605;C12270;C12986;C12987;C12988;C12989;C14796;C14797;C14798;C14876;C14877;C15532;C17949;C17952;C19929;C20799;C20911;C20912;C20921
ExtDB001250	C8H8O4	COC=1C=CC(=CC1O)C(=O)O	LBKFGYZQBSGRHY-UHFFFAOYSA-N	168.042	[M+H]+	169.05	135.93	C00230;C04524;C09951;C16700
ExtDB001251	C9H9NO5	C1=CC(=C(C=C1C(=NCC(=O)O)O)O)O	QVGDKHUNWDVPOR-UHFFFAOYSA-N	211.048	[M+H]+	212.055	145.38	C00230;C04524;C09951;C16700
ExtDB001252	C13H14O10	C1=CC(=C(C=C1C(=O)O)O)OC2C(C(C(C(C(=O)O)O2)O)O)O	NLCBCVGRBFNEJE-UHFFFAOYSA-N	330.059	[M+H]+	331.066	173.78	C00230;C04524;C09951;C16700
ExtDB001253	C13H14O10	C1=CC(=C(C=C1C(=O)O)OC2C(C(C(C(C(=O)O)O2)O)O)O)O	CXNFDJSOAJNKSU-UHFFFAOYSA-N	330.059	[M+H]+	331.066	173.71	C00230;C04524;C09951;C16700
ExtDB001254	C13H14O10	C1=CC(=C(C=C1C(=O)OC2C(C(C(C(C(=O)O)O2)O)O)O)O)O	OGWPOAHLQWZFJN-UHFFFAOYSA-N	330.059	[M+H]+	331.066	174.17	C00230;C04524;C09951;C16700
ExtDB001255	C7H6O7S	C1=CC(=C(C=C1C(=O)O)OS(O)(=O)=O)O	GSFKEOSQCKWCLH-UHFFFAOYSA-N	233.983	[M+H]+	234.991	149.09	C00230;C04524;C09951;C16700
ExtDB001256	C10H11NO5	COC=1C=C(C=CC1O)C(=NCC(=O)O)O	LOODYTDRRBLQNH-UHFFFAOYSA-N	225.064	[M+H]+	226.071	149.22	C00230;C00755;C06672;C10863;C20470
ExtDB001257	C14H16O10	COC=1C=C(C=CC1OC2C(C(C(C(C(=O)O)O2)O)O)O)C(=O)O	GRERMCGRRAMWSD-UHFFFAOYSA-N	344.074	[M+H]+	345.082	177.97	C00230;C00755;C06672;C10863;C20470
ExtDB001258	C14H16O10	COC=1C=C(C=CC1O)C(=O)OC2C(C(C(C(C(=O)O)O2)O)O)O	BSTDQIXKAVCPLC-UHFFFAOYSA-N	344.074	[M+H]+	345.082	178.28	C00230;C00755;C06672;C10863;C20470
ExtDB001259	C8H8O7S	COC=1C=C(C=CC1OS(O)(=O)=O)C(=O)O	TXRKUXPAEPOCIX-UHFFFAOYSA-N	247.999	[M+H]+	249.006	152.74	C00230;C00755;C06672;C10863;C20470
ExtDB001260	C10H11NO5	COC=1C=CC(=CC1O)C(=NCC(=O)O)O	HOZJFFMWTLPBCS-UHFFFAOYSA-N	225.064	[M+H]+	226.071	149.28	C00230
ExtDB001261	C14H16O10	COC=1C=CC(=CC1OC2C(C(C(C(C(=O)O)O2)O)O)O)C(=O)O	WREVRVHLTSYMIJ-UHFFFAOYSA-N	344.074	[M+H]+	345.082	177.93	C00230
ExtDB001262	C14H16O10	COC=1C=CC(=CC1O)C(=O)OC2C(C(C(C(C(=O)O)O2)O)O)O	HATMKBLUSXVYDS-UHFFFAOYSA-N	344.074	[M+H]+	345.082	178.46	C00230
ExtDB001263	C8H8O7S	COC=1C=CC(=CC1OS(O)(=O)=O)C(=O)O	VSFFJSSUGMYRMP-UHFFFAOYSA-N	247.999	[M+H]+	249.006	152.72	C00230
ExtDB001264	C15H17NO11	C1=CC(=C(C=C1C(=NCC(=O)O)O)O)OC2C(C(C(C(C(=O)O)O2)O)O)O	NYJXSPWPMSZTLI-UHFFFAOYSA-N	387.08	[M+H]+	388.087	184.71	C00230
ExtDB001265	C15H17NO11	C1=CC(=C(C=C1C(=NCC(=O)O)O)OC2C(C(C(C(C(=O)O)O2)O)O)O)O	ZZAHYBPSWLFQAU-UHFFFAOYSA-N	387.08	[M+H]+	388.087	184.81	C00230
ExtDB001266	C9H9NO8S	C1=CC(=C(C=C1C(=NCC(=O)O)O)OS(O)(=O)=O)O	VLSZTSVUGHXDQD-UHFFFAOYSA-N	291.005	[M+H]+	292.012	160.77	C00230
ExtDB001268	C5H10O5	C(C(C(C(CO)=O)(O)[H])(O)[H])O	ZAQJHHRNXZUBTE-WUJLRWPWSA-N	150.053	[M+H]+	151.06	133.88	C00231;C19634
ExtDB001269	C11H19O14P	C(C(C(C(COP(O)(O)=O)(OC1(C(C(C(C(C(=O)O)(O1)[H])(O)[H])(O)[H])(O)[H])[H])[H])(O)[H])=O)O	CSSGVFCRXOUXBQ-HTBXGXEYSA-N	406.051	[M+H]+	407.059	183.52	C00231
ExtDB001270	C11H19O14P	C(C(C(C(COP(O)(O)=O)(O)[H])(OC1(C(C(C(C(C(=O)O)(O1)[H])(O)[H])(O)[H])(O)[H])[H])[H])=O)O	SYEIVFBWQQBPOE-AATFDNCZSA-N	406.051	[M+H]+	407.059	183.37	C00231
ExtDB001271	C11H19O14P	C(C(C(C(COP(O)(O)=O)(O)[H])(O)[H])=O)OC1(C(C(C(C(C(=O)O)(O1)[H])(O)[H])(O)[H])(O)[H])[H]	SLKHFXKCBVGHAS-HTBXGXEYSA-N	406.051	[M+H]+	407.059	183.05	C00231
ExtDB001272	C5H11O11PS	C(C(C(C(COS(O)(=O)=O)=O)(O)[H])(O)[H])OP(O)(O)=O	IZWCARULORFADQ-WUJLRWPWSA-N	309.976	[M+H]+	310.983	162.03	C00231
ExtDB001273	C5H11O11PS	C(C(C(C(COP(O)(O)=O)(OS(O)(=O)=O)[H])(O)[H])=O)O	HAICQCVGPWXQNT-RFZPGFLSSA-N	309.976	[M+H]+	310.983	162.68	C00231
ExtDB001274	C5H11O11PS	C(C(C(C(COP(O)(O)=O)(O)[H])(OS(O)(=O)=O)[H])=O)O	CZMKMLXULGOOLE-RFZPGFLSSA-N	309.976	[M+H]+	310.983	162.67	C00231
ExtDB001275	C11H18O11	C(C(C(C(COC1(C(C(C(C(C(=O)O)(O1)[H])(O)[H])(O)[H])(O)[H])[H])(O)[H])(O)[H])=O)O	NECXHUUAUJKNCF-HTBXGXEYSA-N	326.085	[M+H]+	327.092	169.43	C00231;C19634
ExtDB001276	C11H18O11	C(C(C(C(CO)(OC1(C(C(C(C(C(=O)O)(O1)[H])(O)[H])(O)[H])(O)[H])[H])[H])(O)[H])=O)O	CEJKSSJZHGVCOO-HTBXGXEYSA-N	326.085	[M+H]+	327.092	169.5	C00231;C19634
ExtDB001277	C11H18O11	C(C(C(C(CO)=O)(OC1(C(C(C(C(C(=O)O)(O1)[H])(O)[H])(O)[H])(O)[H])[H])[H])(O)[H])O	OILVYPCUEXXPPZ-VYXJXWQVSA-N	326.085	[M+H]+	327.092	169.53	C00231;C19634
ExtDB001278	C11H18O11	C(C(C(C(COC1(C(C(C(C(C(=O)O)(O1)[H])(O)[H])(O)[H])(O)[H])[H])=O)(O)[H])(O)[H])O	KMIKNEMDTAAOAM-FEIVLSCASA-N	326.085	[M+H]+	327.092	169.42	C00231;C19634
ExtDB001279	C5H10O8S	C(C(C(C(COS(O)(=O)=O)(O)[H])(O)[H])=O)O	TVEVWUSYMQDDES-RFZPGFLSSA-N	230.01	[M+H]+	231.017	147.81	C00231;C19634
ExtDB001280	C5H10O8S	C(C(C(C(COS(O)(=O)=O)=O)(O)[H])(O)[H])O	QIBDWAFOXBFTCZ-WUJLRWPWSA-N	230.01	[M+H]+	231.017	147.8	C00231;C19634
ExtDB001281	C5H10O8S	C(C(C(C(CO)(OS(O)(=O)=O)[H])(O)[H])=O)O	QEBSGKWTOZPIFR-RFZPGFLSSA-N	230.01	[M+H]+	231.017	148.14	C00231;C19634
ExtDB001282	C5H10O8S	C(C(C(C(CO)=O)(OS(O)(=O)=O)[H])(O)[H])O	LLKJVRMWZRBTHL-WUJLRWPWSA-N	230.01	[M+H]+	231.017	148.35	C00231;C19634
ExtDB001284	C11H19O17PS	C(C(C(C(COP(O)(O)=O)(OS(O)(=O)=O)[H])(OC1(C(C(C(C(C(=O)O)(O1)[H])(O)[H])(O)[H])(O)[H])[H])[H])=O)O	SJFSMZRZSGHDTK-AATFDNCZSA-N	486.008	[M+H]+	487.015	195.62	C00231
ExtDB001285	C11H19O17PS	C(C(C(C(COP(O)(O)=O)(OS(O)(=O)=O)[H])(O)[H])=O)OC1(C(C(C(C(C(=O)O)(O1)[H])(O)[H])(O)[H])(O)[H])[H]	PRPOSKWWHXVBHX-HTBXGXEYSA-N	486.008	[M+H]+	487.015	195.19	C00231
ExtDB001286	C5H11O14PS2	C(C(C(C(COP(O)(O)=O)(OS(O)(=O)=O)[H])(O)[H])=O)OS(O)(=O)=O	NVZNAGMVFWVJHU-RFZPGFLSSA-N	389.933	[M+H]+	390.94	175.82	C00231
ExtDB001287	C5H11O14PS2	C(C(C(C(COP(O)(O)=O)(OS(O)(=O)=O)[H])(OS(O)(=O)=O)[H])=O)O	HJOYHUXVLXKEHI-RFZPGFLSSA-N	389.933	[M+H]+	390.94	176.48	C00231
ExtDB001288	C11H19O17PS	C(C(C(C(COP(O)(O)=O)(OC1(C(C(C(C(C(=O)O)(O1)[H])(O)[H])(O)[H])(O)[H])[H])[H])(OS(O)(=O)=O)[H])=O)O	XPSVOBDZJLQZEZ-AATFDNCZSA-N	486.008	[M+H]+	487.015	195.85	C00231
ExtDB001289	C11H19O17PS	C(C(C(C(COP(O)(O)=O)(O)[H])(OS(O)(=O)=O)[H])=O)OC1(C(C(C(C(C(=O)O)(O1)[H])(O)[H])(O)[H])(O)[H])[H]	CRHUGNFKYCJMJL-AATFDNCZSA-N	486.008	[M+H]+	487.015	195.18	C00231
ExtDB001290	C5H11O14PS2	C(C(C(C(COS(O)(=O)=O)=O)(OS(O)(=O)=O)[H])(O)[H])OP(O)(O)=O	ZAXBACIZZOABQT-WUJLRWPWSA-N	389.933	[M+H]+	390.94	175.81	C00231
ExtDB001292	C10H14O9	C(CC(=O)OC1C(C(C(C(C(=O)O)O1)O)O)O)C=O	KTQBJCKVJOIBQQ-UHFFFAOYSA-N	278.064	[M+H]+	279.071	161.21	C00232;C16835
ExtDB001294	C12H18O9	CC(C)CC(C(=O)OC1C(C(C(C(C(=O)O)O1)O)O)O)=O	GNPPCYPWWYKLGH-UHFFFAOYSA-N	306.095	[M+H]+	307.102	168.51	C00233
ExtDB001296	C20H25N7O8	C=1C=C(C=CC1C(NC(CCC(=O)O)(C(=O)O)[H])=O)N(CC2(CNC(=C(C(=O)O)N2)NC(=N)N)[H])C=O	QAXXPJVDSVLGJZ-YPMHNXCESA-N	491.176	[M+H]+	492.184	205.58	C00234
ExtDB001297	C26H31N7O13	C=1C=C(C=CC1C(NC(CCC(=O)O)(C(=O)O)[H])=O)N(CC2(CNC3=C(C(=NC(=N3)NC4(C(C(C(C(C(=O)O)(O4)[H])(O)[H])(O)[H])(O)[H])[H])O)N2)[H])C=O	DHBREABYLZBFGJ-ZZVZSLMHSA-N	649.198	[M+H]+	650.205	232.85	C00234
ExtDB001298	C26H33N7O14	C=1C=C(C=CC1C(NC(CCC(=O)O)(C(=O)O)[H])=O)N(CC2(CNC(=C(C(=O)O)N2)NC(=N)NC3(C(C(C(C(C(=O)O)(O3)[H])(O)[H])(O)[H])(O)[H])[H])[H])C=O	QGVFORAHMBJHAR-BGBWREMMSA-N	667.209	[M+H]+	668.216	235.38	C00234
ExtDB001299	C3H7O7P	C(C(C(=O)OP(O)(O)=O)(O)[H])O	KCRZDTROFIOPBP-UWTATZPHSA-N	185.993	[M+H]+	187	140.61	C00236
ExtDB001300	C3H6O7P	C(C(C(=O)[O-])(O)[H])OP(O)(O)=O	OSJPPGNTCRNQQC-UWTATZPHSA-M	184.985	[M+H]+	185.992	140.04	C00236
ExtDB001301	C3H5O4	C(C(C(=O)[O-])(O)[H])O	RBNPOMFGQQGHHO-UWTATZPHSA-M	105.019	[M+H]+	106.026	127.35	C00236
ExtDB001302	C9H15O13P	C(C(C(=O)OP(O)(O)=O)(O)[H])OC1(C(C(C(C(C(=O)O)(O1)[H])(O)[H])(O)[H])(O)[H])[H]	LGQBQQMCVDEVRX-ORVCXZSTSA-N	362.025	[M+H]+	363.032	174.67	C00236
ExtDB001303	C9H15O13P	C(C(C(=O)OP(O)(O)=O)(OC1(C(C(C(C(C(=O)O)(O1)[H])(O)[H])(O)[H])(O)[H])[H])[H])O	OTHZCLSZPYCDGR-ORVCXZSTSA-N	362.025	[M+H]+	363.032	174.82	C00236
ExtDB001304	C3H7O10PS	C(C(C(=O)OP(O)(O)=O)(O)[H])OS(O)(=O)=O	YCZNZDBVPKHAPF-UWTATZPHSA-N	265.95	[M+H]+	266.957	153.74	C00236
ExtDB001305	C3H7O10PS	C(C(C(=O)OP(O)(O)=O)(OS(O)(=O)=O)[H])O	MHFCSWLZFPUENG-UWTATZPHSA-N	265.95	[M+H]+	266.957	154.09	C00236
ExtDB001307	C15H22N3O13P	C1=CN(C2(CC(C(COP(O)(O)=O)(O2)[H])(OC3(C(C(C(C(C(=O)O)(O3)[H])(O)[H])(O)[H])(O)[H])[H])[H])[H])C(=NC1=N)O	WJOJRIKVROZWMD-SNIIDCLLSA-N	483.089	[M+H]+	484.096	200.3	C00239
ExtDB001308	C15H22N3O13P	C1=CN(C2(CC(C(COP(O)(O)=O)(O2)[H])(O)[H])[H])C(=NC1=NC3(C(C(C(C(C(=O)O)(O3)[H])(O)[H])(O)[H])(O)[H])[H])O	LGGUGTDITRIHTA-JLSFJPLXSA-N	483.089	[M+H]+	484.096	200.19	C00239
ExtDB001309	C9H14N3O10PS	C1=CN(C2(CC(C(COP(O)(O)=O)(O2)[H])(OS(O)(=O)=O)[H])[H])C(=NC1=N)O	FXDRWMYSSYQPME-SHYZEUOFSA-N	387.014	[M+H]+	388.021	179.34	C00239
ExtDB001310	C15H21N3O10	C1=CN(C2(CC(C(CO)(O2)[H])(OC3(C(C(C(C(C(=O)O)(O3)[H])(O)[H])(O)[H])(O)[H])[H])[H])[H])C(=NC1=N)O	UJJHJBXKWGQNHS-SNIIDCLLSA-N	403.123	[M+H]+	404.13	188.29	C00239;C00881
ExtDB001311	C15H21N3O10	C1=CN(C2(CC(C(COC3(C(C(C(C(C(=O)O)(O3)[H])(O)[H])(O)[H])(O)[H])[H])(O2)[H])(O)[H])[H])C(=NC1=N)O	MZHYYCNYULAABM-SNIIDCLLSA-N	403.123	[M+H]+	404.13	188.6	C00239;C00881
ExtDB001312	C15H21N3O10	C1=CN(C2(CC(C(CO)(O2)[H])(O)[H])[H])C(=NC1=NC3(C(C(C(C(C(=O)O)(O3)[H])(O)[H])(O)[H])(O)[H])[H])O	RSJZLRNZFCVCJO-JLSFJPLXSA-N	403.123	[M+H]+	404.13	188.42	C00239;C00881
ExtDB001313	C9H13N3O7S	C1=CN(C2(CC(C(COS(O)(=O)=O)(O2)[H])(O)[H])[H])C(=NC1=N)O	GXPYSXLWJZQEEF-SHYZEUOFSA-N	307.047	[M+H]+	308.055	165.67	C00239;C00881
ExtDB001314	C9H13N3O7S	C1=CN(C2(CC(C(CO)(O2)[H])(OS(O)(=O)=O)[H])[H])C(=NC1=N)O	BGDJWUICKOCCBR-SHYZEUOFSA-N	307.047	[M+H]+	308.055	165.72	C00239;C00881
ExtDB001316	C15H22N3O16PS	C1=CN(C2(CC(C(COP(O)(O)=O)(O2)[H])(OS(O)(=O)=O)[H])[H])C(=NC1=NC3(C(C(C(C(C(=O)O)(O3)[H])(O)[H])(O)[H])(O)[H])[H])O	UTEKZFPGXCDDRQ-JLSFJPLXSA-N	563.046	[M+H]+	564.053	210.3	C00239
ExtDB001318	C12H20O12	C(C1(C(C(C(C(O)(O1)[H])(O)[H])(O)[H])(O)[H])[H])OC2(C(C(C(C(C(=O)O)(O2)[H])(O)[H])(O)[H])(O)[H])[H]	YOOPHLDCWPOWDX-GMTPJPIASA-N	356.095	[M+H]+	357.103	178.36	C00243;C00611;C00962;C01747;C01970;C02578;C03502;C03619;C04452;C04695;C06371;C06372;C07064;C07278;C08246;C08647;C08885;C08900;C08923;C08933;C08934;C08958;C08967;C08977;C08978;C08986;C08990;C10073;C10473;C10488;C12626;C17024;C17074;C17760;C17761;C19758;C19865;C20617;C20618
ExtDB001319	C12H20O12	C(C1(C(C(C(C(O)(O1)[H])(O)[H])(O)[H])(OC2(C(C(C(C(C(=O)O)(O2)[H])(O)[H])(O)[H])(O)[H])[H])[H])[H])O	KJBWXIYXECDDOT-LPSPIFOXSA-N	356.095	[M+H]+	357.103	177.97	C00243;C00611;C00962;C01747;C01970;C02578;C03502;C03619;C04452;C04695;C06371;C06372;C07064;C07278;C08246;C08647;C08885;C08900;C08923;C08933;C08934;C08958;C08967;C08977;C08978;C08986;C08990;C10073;C10473;C10488;C12626;C17024;C17074;C17760;C17761;C19758;C19865;C20617;C20618
ExtDB001320	C12H20O12	C(C1(C(C(C(C(O)(O1)[H])(O)[H])(OC2(C(C(C(C(C(=O)O)(O2)[H])(O)[H])(O)[H])(O)[H])[H])[H])(O)[H])[H])O	GGFHJVYVXSKMOX-HQJVUXKASA-N	356.095	[M+H]+	357.103	177.97	C00243;C00611;C00962;C01747;C01970;C02578;C03502;C03619;C04452;C04695;C06371;C06372;C07064;C07278;C08246;C08647;C08885;C08900;C08923;C08933;C08934;C08958;C08967;C08977;C08978;C08986;C08990;C10073;C10473;C10488;C12626;C17024;C17074;C17760;C17761;C19758;C19865;C20617;C20618
ExtDB001321	C12H20O12	C(C1(C(C(C(C(O)(O1)[H])(OC2(C(C(C(C(C(=O)O)(O2)[H])(O)[H])(O)[H])(O)[H])[H])[H])(O)[H])(O)[H])[H])O	BWAUGERKDLCYMO-UUNPRNTNSA-N	356.095	[M+H]+	357.103	178.05	C00243;C00611;C00962;C01747;C01970;C02578;C03502;C03619;C04452;C04695;C06371;C06372;C07064;C07278;C08246;C08647;C08885;C08900;C08923;C08933;C08934;C08958;C08967;C08977;C08978;C08986;C08990;C10073;C10473;C10488;C12626;C17024;C17074;C17760;C17761;C19758;C19865;C20617;C20618
ExtDB001322	C6H12O9S	C(C1(C(C(C(C(O)(O1)[H])(O)[H])(O)[H])(O)[H])[H])OS(O)(=O)=O	OKUVUONOJCDUJY-FPRJBGLDSA-N	260.02	[M+H]+	261.028	155.84	C00243;C00611;C00962;C01747;C01970;C02578;C03502;C03619;C04452;C04695;C06371;C06372;C07064;C07278;C08246;C08647;C08885;C08900;C08923;C08933;C08934;C08958;C08967;C08977;C08978;C08986;C08990;C10073;C10473;C10488;C12626;C17024;C17074;C17760;C17761;C19758;C19865;C20617;C20618
ExtDB001323	C12H20O12	C1C(C(C(C(CO)(O)O1)(O)[H])(O)[H])(OC2(C(C(C(C(C(=O)O)(O2)[H])(O)[H])(O)[H])(O)[H])[H])[H]	ULZPUYXROODSNE-GFSSQEDUSA-N	356.095	[M+H]+	357.103	177.71	C00247
ExtDB001324	C12H20O12	C1C(C(C(C(CO)(O)O1)(O)[H])(OC2(C(C(C(C(C(=O)O)(O2)[H])(O)[H])(O)[H])(O)[H])[H])[H])(O)[H]	YRLGOLFKWYOHQU-PNDNIDKFSA-N	356.095	[M+H]+	357.103	177.61	C00247
ExtDB001325	C12H20O12	C1C(C(C(C(CO)(O)O1)(OC2(C(C(C(C(C(=O)O)(O2)[H])(O)[H])(O)[H])(O)[H])[H])[H])(O)[H])(O)[H]	XPJLYULZQJCPOL-GFSSQEDUSA-N	356.095	[M+H]+	357.103	177.5	C00247
ExtDB001326	C12H20O12	C1C(C(C(C(COC2(C(C(C(C(C(=O)O)(O2)[H])(O)[H])(O)[H])(O)[H])[H])(O)O1)(O)[H])(O)[H])(O)[H]	WZZHRQHWOJYREN-GFSSQEDUSA-N	356.095	[M+H]+	357.103	178.04	C00247
ExtDB001327	C6H12O9S	C1C(C(C(C(COS(O)(=O)=O)(O)O1)(O)[H])(O)[H])(O)[H]	QZHPICOFOAYINV-AMVSKUEXSA-N	260.02	[M+H]+	261.028	155.34	C00247
ExtDB001328	C6H12O9S	C1C(C(C(C(CO)(O)O1)(O)[H])(O)[H])(OS(O)(=O)=O)[H]	YHUVAAFVFQXOHS-AMVSKUEXSA-N	260.02	[M+H]+	261.028	155.43	C00247
ExtDB001329	C6H12O9S	C1C(C(C(C(CO)(O)O1)(O)[H])(OS(O)(=O)=O)[H])(O)[H]	ZZXRJYQBRYXTKK-AMVSKUEXSA-N	260.02	[M+H]+	261.028	155.4	C00247
ExtDB001330	C6H12O9S	C1C(C(C(C(CO)(O)O1)(OS(O)(=O)=O)[H])(O)[H])(O)[H]	NQJINHYHOHHBKZ-AMVSKUEXSA-N	260.02	[M+H]+	261.028	155.35	C00247
ExtDB001332	C12H20O15S	C1C(C(C(C(CO)(O)O1)(O)[H])(OC2(C(C(C(C(C(=O)O)(O2)[H])(O)[H])(O)[H])(O)[H])[H])[H])(OS(O)(=O)=O)[H]	QURJPCPFSMSRLL-PNDNIDKFSA-N	436.052	[M+H]+	437.06	189.93	C00247
ExtDB001333	C12H20O15S	C1C(C(C(C(CO)(O)O1)(OC2(C(C(C(C(C(=O)O)(O2)[H])(O)[H])(O)[H])(O)[H])[H])[H])(O)[H])(OS(O)(=O)=O)[H]	SEIRQJQURJLXEQ-GFSSQEDUSA-N	436.052	[M+H]+	437.06	189.93	C00247
ExtDB001334	C12H20O15S	C1C(C(C(C(COC2(C(C(C(C(C(=O)O)(O2)[H])(O)[H])(O)[H])(O)[H])[H])(O)O1)(O)[H])(O)[H])(OS(O)(=O)=O)[H]	TVPNXKUOGFSINU-GFSSQEDUSA-N	436.052	[M+H]+	437.06	190.25	C00247
ExtDB001335	C6H12O12S2	C1C(C(C(C(COS(O)(=O)=O)(O)O1)(O)[H])(O)[H])(OS(O)(=O)=O)[H]	AFXDSPSCGRJSNC-AMVSKUEXSA-N	339.977	[M+H]+	340.984	168.98	C00247
ExtDB001336	C6H12O12S2	C1C(C(C(C(CO)(O)O1)(O)[H])(OS(O)(=O)=O)[H])(OS(O)(=O)=O)[H]	OREZPYCGWQYABW-AMVSKUEXSA-N	339.977	[M+H]+	340.984	169.23	C00247
ExtDB001337	C6H12O12S2	C1C(C(C(C(CO)(O)O1)(OS(O)(=O)=O)[H])(O)[H])(OS(O)(=O)=O)[H]	OGSIUKONYDQQGK-AMVSKUEXSA-N	339.977	[M+H]+	340.984	169.22	C00247
ExtDB001338	C12H20O15S	C1C(C(C(C(CO)(O)O1)(O)[H])(OS(O)(=O)=O)[H])(OC2(C(C(C(C(C(=O)O)(O2)[H])(O)[H])(O)[H])(O)[H])[H])[H]	PKJMKNQSYRZONR-PNDNIDKFSA-N	436.052	[M+H]+	437.06	189.93	C00247
ExtDB001339	C12H20O15S	C1C(C(C(C(CO)(O)O1)(OC2(C(C(C(C(C(=O)O)(O2)[H])(O)[H])(O)[H])(O)[H])[H])[H])(OS(O)(=O)=O)[H])(O)[H]	XOURJQPGYANNRK-PNDNIDKFSA-N	436.052	[M+H]+	437.06	189.92	C00247
ExtDB001340	C12H20O15S	C1C(C(C(C(COC2(C(C(C(C(C(=O)O)(O2)[H])(O)[H])(O)[H])(O)[H])[H])(O)O1)(O)[H])(OS(O)(=O)=O)[H])(O)[H]	WPQZTPZRHYINNO-PNDNIDKFSA-N	436.052	[M+H]+	437.06	190.26	C00247
ExtDB001341	C6H12O12S2	C1C(C(C(C(COS(O)(=O)=O)(O)O1)(O)[H])(OS(O)(=O)=O)[H])(O)[H]	VZCONJPARKWSDX-AMVSKUEXSA-N	339.977	[M+H]+	340.984	169.08	C00247
ExtDB001342	C6H12O12S2	C1C(C(C(C(CO)(O)O1)(OS(O)(=O)=O)[H])(OS(O)(=O)=O)[H])(O)[H]	CCMCABCOOYZBSJ-AMVSKUEXSA-N	339.977	[M+H]+	340.984	169.3	C00247
ExtDB001343	C12H20O15S	C1C(C(C(C(CO)(O)O1)(OS(O)(=O)=O)[H])(O)[H])(OC2(C(C(C(C(C(=O)O)(O2)[H])(O)[H])(O)[H])(O)[H])[H])[H]	SHWKJBXITGIKBY-GFSSQEDUSA-N	436.052	[M+H]+	437.06	189.93	C00247
ExtDB001344	C12H20O15S	C1C(C(C(C(CO)(O)O1)(OS(O)(=O)=O)[H])(OC2(C(C(C(C(C(=O)O)(O2)[H])(O)[H])(O)[H])(O)[H])[H])[H])(O)[H]	ZYABAKSCIKNTND-PNDNIDKFSA-N	436.052	[M+H]+	437.06	189.92	C00247
ExtDB001345	C12H20O15S	C1C(C(C(C(COC2(C(C(C(C(C(=O)O)(O2)[H])(O)[H])(O)[H])(O)[H])[H])(O)O1)(OS(O)(=O)=O)[H])(O)[H])(O)[H]	SGLNWDYNUPPGQH-GFSSQEDUSA-N	436.052	[M+H]+	437.06	190.27	C00247
ExtDB001346	C6H12O12S2	C1C(C(C(C(COS(O)(=O)=O)(O)O1)(OS(O)(=O)=O)[H])(O)[H])(O)[H]	YQSLTKINBCBCKW-AMVSKUEXSA-N	339.977	[M+H]+	340.984	169.18	C00247
ExtDB001347	C14H23NO7S2	C(CCC(=NC1C(C(C(C(C(=O)O)O1)O)O)O)O)CC2CCSS2	AOQZQVMQFCSDEH-UHFFFAOYSA-N	381.092	[M+H]+	382.099	186.45	C00248
ExtDB001348	C19H35O7P	CCCCCCCCCCCCCCCC(=O)OCC(COP([O-])([O-])=O)=O	MLWXSIMRTQAWHY-UHFFFAOYSA-L	406.212	[M+H]+	407.219	202.48	C00249;C00517;C02588;C02681;C02990;C03455;C04265;C08394;C08597;C08609;C09153;C11251;C11726;C13821;C13861;C13875;C13898;C13900;C13901;C13902;C13909;C16995;C21594
ExtDB001349	C37H66N7O17P3S	CCCCCCCCCCCCCCCC(=O)SCCN=C(CCN=C(C(C(C)(C)COP(O)(=O)OP(O)(=O)OCC1C(C(C(N2C=NC3=C(N)N=CN=C32)O1)O)OP(O)(O)=O)O)O)O	MNBKLUUYKPBKDU-UHFFFAOYSA-N	1005.34	[M+H]+	1006.35	291.87	C00249;C00517;C02588;C02681;C02990;C03455;C04265;C08394;C08597;C08609;C09153;C11251;C11726;C13821;C13861;C13875;C13898;C13900;C13901;C13902;C13909;C16995;C21594
ExtDB001350	C22H40O8	CCCCCCCCCCCCCCCC(=O)OC1C(C(C(C(C(=O)O)O1)O)O)O	VQJIPERBRVAXHC-UHFFFAOYSA-N	432.272	[M+H]+	433.28	214.02	C00249;C00517;C02588;C02681;C02990;C03455;C04265;C08394;C08597;C08609;C09153;C11251;C11726;C13821;C13861;C13875;C13898;C13900;C13901;C13902;C13909;C16995;C21594
ExtDB001351	C19H37O7P	CCCCCCCCCCCCCCCC(=O)OCC(COP([O-])([O-])=O)O	YNDYKPRNFWPPFU-UHFFFAOYSA-L	408.228	[M+H]+	409.235	204.43	C00249
ExtDB001352	C37H66N7O18P3S	CCCCCCCCCCCCCCCC(=O)SCCN=C(CCN=C(C(C(C)(C)COP(O)(=O)OP(O)(=O)OCC1C(C(C(N2C=NC3=C(N)N=C(N=C32)O)O1)O)OP(O)(O)=O)O)O)O	OACFQTNQZWPRCZ-UHFFFAOYSA-N	1021.34	[M+H]+	1022.35	292.78	C00249
ExtDB001353	C37H64N7O17P3S	CCCCCCCCCCCCCC(=C(C(=O)SCCN=C(CCN=C(C(C(C)(C)COP(O)(=O)OP(O)(=O)OCC1C(C(C(N2C=NC3=C(N)N=CN=C32)O1)O)OP(O)(O)=O)O)O)O)[H])[H]	JUPAQFRKPHPXLD-WUKNDPDISA-N	1003.33	[M+H]+	1004.34	291.09	C00249;C06123
ExtDB001354	C37H65N7O14P2S	CCCCCCCCCCCCCCCC(=O)SCCN=C(CCN=C(C(C(C)(C)COP(O)(=O)OP(O)(=O)OCC1C(C(C(N2C=NC3=C(N)N=CN=C32)O1)O)O)O)O)O	MPDMTIOIXDAZES-UHFFFAOYSA-N	925.379	[M+H]+	926.386	284.26	C00249
ExtDB001355	C14H19NO9	CC1=C(C(CO)=C(C=N1)CO)OC2C(C(C(C(C(=O)O)O2)O)O)O	VVUBALMRGWJXNK-UHFFFAOYSA-N	345.106	[M+H]+	346.113	178.39	C00250;C00314;C00627;C03996;C06051
ExtDB001356	C14H20NO9	CC1=C(C(CO)=C(C=[N+]1C2C(C(C(C(C(=O)O)O2)O)O)O)CO)O	VNTOUPXZKVVHIO-UHFFFAOYSA-O	346.114	[M+H]+	347.121	176.48	C00250;C00314;C00627;C03996;C06051
ExtDB001357	C8H11NO6S	CC1=C(C(CO)=C(C=N1)COS(O)(=O)=O)O	FAGNMADMTLEISY-UHFFFAOYSA-N	249.031	[M+H]+	250.038	153.28	C00250;C00314;C00627;C03996;C06051
ExtDB001358	C8H11NO6S	CC1=C(C(COS(O)(=O)=O)=C(C=N1)CO)O	BYIBXEFBGPNBNC-UHFFFAOYSA-N	249.031	[M+H]+	250.038	153.22	C00250;C00314;C00627;C03996;C06051
ExtDB001359	C14H17NO10	CC1=C(C(=C(C=N1)CO)C(O)=O)OC2C(C(C(C(C(=O)O)O2)O)O)O	RBCCYCLVLJJCIW-UHFFFAOYSA-N	359.085	[M+H]+	360.093	180.04	C00250;C00847;C06050
ExtDB001360	C14H17NO10	CC1=C(C(=C(C=N1)CO)C(=O)OC2C(C(C(C(C(=O)O)O2)O)O)O)O	YJOIACUDKOQDSK-UHFFFAOYSA-N	359.085	[M+H]+	360.093	180.35	C00250;C00847;C06050
ExtDB001361	C14H18NO10	CC=1C(C(C(=C[N+]1C2C(C(C(C(C(=O)O)O2)O)O)O)CO)=C(O)O)=O	FFHYFEZUXTWYRD-UHFFFAOYSA-O	360.093	[M+H]+	361.1	176.77	C00250;C00847;C06050
ExtDB001362	C8H9NO7S	CC1=C(C(=C(C=N1)COS(O)(=O)=O)C(O)=O)O	LMYHTSQKOWNEDG-UHFFFAOYSA-N	263.01	[M+H]+	264.017	155.51	C00250;C00847;C06050
ExtDB001363	C20H26NO15	CC1=C(C(C=O)=C(C=[N+]1C2C(C(C(C(C(=O)O)O2)O)O)O)CO)OC3C(C(C(C(C(=O)O)O3)O)O)O	YGTHZCKXVOUPDU-UHFFFAOYSA-O	520.13	[M+H]+	521.138	211.33	C00250
ExtDB001364	C14H18NO12S	CC=1C(C(=CO)C(=C[N+]1C2C(C(C(C(C(=O)O)O2)O)O)O)COS(=O)(O)=O)=O	WTFBLRNLNBXZNT-UHFFFAOYSA-O	424.055	[M+H]+	425.062	187.76	C00250
ExtDB001365	C14H17NO12S	CC1=C(C(C=O)=C(C=N1)COS(O)(=O)=O)OC2C(C(C(C(C(=O)O)O2)O)O)O	RLQRUUFUGYTIRL-UHFFFAOYSA-N	423.047	[M+H]+	424.054	190.92	C00250
ExtDB001366	C10H12O6	CC(C(=O)O)(OC1(C=C(C=CC1(O)[H])C(=O)O)[H])[H]	VNTITXMXTPBZHO-UTGCGDCFSA-N	228.063	[M+H]+	229.071	151.82	C00251
ExtDB001367	C10H12O6	C=C(C(=O)O)OC1(CC(C=CC1(O)[H])(C(=O)O)[H])[H]	POWOSUBLXATBCS-SPDVFEMOSA-N	228.063	[M+H]+	229.071	151.4	C00251
ExtDB001368	C16H18O12	C=C(C(=O)O)OC1(C=C(C=CC1(OC2(C(C(C(C(C(=O)O)(O2)[H])(O)[H])(O)[H])(O)[H])[H])[H])C(=O)O)[H]	UKHWRBISYXLGAQ-HPYCWSBZSA-N	402.08	[M+H]+	403.087	188.73	C00251
ExtDB001369	C16H18O12	C=C(C(=O)O)OC1(C=C(C=CC1(O)[H])C(=O)OC2(C(C(C(C(C(=O)O)(O2)[H])(O)[H])(O)[H])(O)[H])[H])[H]	DNGKYDHAPQCCEM-HPYCWSBZSA-N	402.08	[M+H]+	403.087	188.86	C00251
ExtDB001370	C16H18O12	C=C(C(=O)OC1(C(C(C(C(C(=O)O)(O1)[H])(O)[H])(O)[H])(O)[H])[H])OC2(C=C(C=CC2(O)[H])C(=O)O)[H]	UTFLSILLBCCMQK-HPYCWSBZSA-N	402.08	[M+H]+	403.087	189.43	C00251
ExtDB001371	C10H10O9S	C=C(C(=O)O)OC1(C=C(C=CC1(OS(O)(=O)=O)[H])C(=O)O)[H]	UWAOERLBXKXRTO-HTQZYQBOSA-N	306.005	[M+H]+	307.012	165.89	C00251
ExtDB001372	C10H14O6	CC(C(=O)O)(OC1(CC(C=CC1(O)[H])(C(=O)O)[H])[H])[H]	QNZOAWQGWTUEMN-DWYQZRHDSA-N	230.079	[M+H]+	231.086	152.55	C00251
ExtDB001373	C16H20O12	CC(C(=O)O)(OC1(C=C(C=CC1(OC2(C(C(C(C(C(=O)O)(O2)[H])(O)[H])(O)[H])(O)[H])[H])[H])C(=O)O)[H])[H]	GKPTZBGAMJAZCA-RFZMJPFGSA-N	404.095	[M+H]+	405.103	189.59	C00251
ExtDB001374	C16H20O12	CC(C(=O)O)(OC1(C=C(C=CC1(O)[H])C(=O)OC2(C(C(C(C(C(=O)O)(O2)[H])(O)[H])(O)[H])(O)[H])[H])[H])[H]	HVIXUXBYWUDPNA-RFZMJPFGSA-N	404.095	[M+H]+	405.103	189.74	C00251
ExtDB001375	C16H20O12	CC(C(=O)OC1(C(C(C(C(C(=O)O)(O1)[H])(O)[H])(O)[H])(O)[H])[H])(OC2(C=C(C=CC2(O)[H])C(=O)O)[H])[H]	KWOGCCDYLKHIQH-RFZMJPFGSA-N	404.095	[M+H]+	405.103	190.3	C00251
ExtDB001376	C10H12O9S	CC(C(=O)O)(OC1(C=C(C=CC1(OS(O)(=O)=O)[H])C(=O)O)[H])[H]	IMGUPWJSKNQFLI-UTGCGDCFSA-N	308.02	[M+H]+	309.028	166.89	C00251
ExtDB001377	C10H10O6	C=C(C(=O)O)OC1(CC(C=CC1=O)(C(=O)O)[H])[H]	PEDOTHHXEHDOCF-QFSRMBNQSA-N	226.048	[M+H]+	227.055	149.62	C00251
ExtDB001378	C16H20O12	C=C(C(=O)O)OC1(CC(C=CC1(OC2(C(C(C(C(C(=O)O)(O2)[H])(O)[H])(O)[H])(O)[H])[H])[H])(C(=O)O)[H])[H]	MYGAPWOAIJAVBA-KLMFOFPISA-N	404.095	[M+H]+	405.103	189.12	C00251
ExtDB001379	C16H20O12	C=C(C(=O)O)OC1(CC(C=CC1(O)[H])(C(=O)OC2(C(C(C(C(C(=O)O)(O2)[H])(O)[H])(O)[H])(O)[H])[H])[H])[H]	PHAAXCBLGZPBKW-KLMFOFPISA-N	404.095	[M+H]+	405.103	189.27	C00251
ExtDB001380	C16H20O12	C=C(C(=O)OC1(C(C(C(C(C(=O)O)(O1)[H])(O)[H])(O)[H])(O)[H])[H])OC2(CC(C=CC2(O)[H])(C(=O)O)[H])[H]	HRBVCOOCWCWIJI-KLMFOFPISA-N	404.095	[M+H]+	405.103	189.83	C00251
ExtDB001381	C10H12O9S	C=C(C(=O)O)OC1(CC(C=CC1(OS(O)(=O)=O)[H])(C(=O)O)[H])[H]	XLGVZFJOHGBZHN-SPDVFEMOSA-N	308.02	[M+H]+	309.028	166.41	C00251
ExtDB001383	C16H18O15S	C=C(C(=O)O)OC1(C=C(C=CC1(OS(O)(=O)=O)[H])C(=O)OC2(C(C(C(C(C(=O)O)(O2)[H])(O)[H])(O)[H])(O)[H])[H])[H]	AGHRLJDMYGLLGS-HPYCWSBZSA-N	482.037	[M+H]+	483.044	200.86	C00251
ExtDB001384	C16H18O15S	C=C(C(=O)OC1(C(C(C(C(C(=O)O)(O1)[H])(O)[H])(O)[H])(O)[H])[H])OC2(C=C(C=CC2(OS(O)(=O)=O)[H])C(=O)O)[H]	YHOHIVMNWUOEAC-HPYCWSBZSA-N	482.037	[M+H]+	483.044	201.39	C00251
ExtDB001386	C16H18O12	C1=CC(C=CC1OC2C(C(C(C(C(=O)O)O2)O)O)O)(CC(C(O)=O)=O)C(=O)O	CVRKCIHNRUNRJX-UHFFFAOYSA-N	402.08	[M+H]+	403.087	187.8	C00254;C00994
ExtDB001387	C16H18O12	C1=CC(C=CC1O)(CC(C(O)=O)=O)C(=O)OC2C(C(C(C(C(=O)O)O2)O)O)O	IWEXIMQYUFTDQI-UHFFFAOYSA-N	402.08	[M+H]+	403.087	188.19	C00254;C00994
ExtDB001388	C16H18O12	C1=CC(C=CC1O)(CC(C(=O)OC2C(C(C(C(C(=O)O)O2)O)O)O)=O)C(=O)O	NOTFKRSEUKCSHW-UHFFFAOYSA-N	402.08	[M+H]+	403.087	188.95	C00254;C00994
ExtDB001389	C10H10O9S	C1=CC(C=CC1OS(O)(=O)=O)(CC(C(O)=O)=O)C(=O)O	VYTYUGAQTDGGMJ-UHFFFAOYSA-N	306.005	[M+H]+	307.012	164.35	C00254;C00994
ExtDB001391	C16H18O15S	C1=CC(C=CC1OS(O)(=O)=O)(CC(C(O)=O)=O)C(=O)OC2C(C(C(C(C(=O)O)O2)O)O)O	RNNPULKLFOGAHF-UHFFFAOYSA-N	482.037	[M+H]+	483.044	199.93	C00254
ExtDB001392	C16H18O15S	C1=CC(C=CC1OS(O)(=O)=O)(CC(C(=O)OC2C(C(C(C(C(=O)O)O2)O)O)O)=O)C(=O)O	LQTQWHARBNKMBQ-UHFFFAOYSA-N	482.037	[M+H]+	483.044	200.39	C00254
ExtDB001393	C23H28N4O15S	CC1=CC2=C(C=C1C)N(CC(C(C(CO)(O)[H])(OC3(C(C(C(C(C(=O)O)(O3)[H])(O)[H])(O)[H])(O)[H])[H])[H])(OS(O)(=O)=O)[H])C=4C(C(=NC(N4)=O)O)=N2	YABISMSRDOHOJP-AXFWUIJDSA-N	632.127	[M+H]+	633.134	229.74	C00255
ExtDB001394	C23H28N4O15S	CC1=CC2=C(C=C1C)N(CC(C(C(CO)(OC3(C(C(C(C(C(=O)O)(O3)[H])(O)[H])(O)[H])(O)[H])[H])[H])(O)[H])(OS(O)(=O)=O)[H])C=4C(C(=NC(N4)=O)O)=N2	QYELTUANCQJMGQ-ZUWMCKSXSA-N	632.127	[M+H]+	633.134	229.76	C00255
ExtDB001395	C23H28N4O15S	CC1=CC2=C(C=C1C)N(CC(C(C(COC3(C(C(C(C(C(=O)O)(O3)[H])(O)[H])(O)[H])(O)[H])[H])(O)[H])(O)[H])(OS(O)(=O)=O)[H])C=4C(C(=NC(N4)=O)O)=N2	DQVNNPMVMYJWLL-NFFPOGQJSA-N	632.127	[M+H]+	633.134	229.83	C00255
ExtDB001396	C17H20N4O12S2	CC1=CC2=C(C=C1C)N(CC(C(C(COS(O)(=O)=O)(O)[H])(O)[H])(OS(O)(=O)=O)[H])C=3C(C(=NC(N3)=O)O)=N2	MYODHHGOILQBKT-MBNYWOFBSA-N	536.052	[M+H]+	537.059	210.34	C00255
ExtDB001397	C17H20N4O12S2	CC1=CC2=C(C=C1C)N(CC(C(C(CO)(O)[H])(OS(O)(=O)=O)[H])(OS(O)(=O)=O)[H])C=3C(C(=NC(N3)=O)O)=N2	CSWZNKMNMGTBAB-MBNYWOFBSA-N	536.052	[M+H]+	537.059	210.54	C00255
ExtDB001398	C17H20N4O12S2	CC1=CC2=C(C=C1C)N(CC(C(C(CO)(OS(O)(=O)=O)[H])(O)[H])(OS(O)(=O)=O)[H])C=3C(C(=NC(N3)=O)O)=N2	GAWZGFJGVVNSIC-SCRDCRAPSA-N	536.052	[M+H]+	537.059	210.43	C00255
ExtDB001399	C23H28N4O15S	CC1=CC2=C(C=C1C)N(CC(C(C(CO)(O)[H])(OS(O)(=O)=O)[H])(OC3(C(C(C(C(C(=O)O)(O3)[H])(O)[H])(O)[H])(O)[H])[H])[H])C=4C(C(=NC(N4)=O)O)=N2	JUJYQTUZNSSCJY-AXFWUIJDSA-N	632.127	[M+H]+	633.134	229.73	C00255
ExtDB001400	C23H28N4O15S	CC1=CC2=C(C=C1C)N(CC(C(C(CO)(OC3(C(C(C(C(C(=O)O)(O3)[H])(O)[H])(O)[H])(O)[H])[H])[H])(OS(O)(=O)=O)[H])(O)[H])C=4C(C(=NC(N4)=O)O)=N2	FSGQKCISIHGNGO-XSCGWENGSA-N	632.127	[M+H]+	633.134	229.76	C00255
ExtDB001401	C23H28N4O15S	CC1=CC2=C(C=C1C)N(CC(C(C(COC3(C(C(C(C(C(=O)O)(O3)[H])(O)[H])(O)[H])(O)[H])[H])(O)[H])(OS(O)(=O)=O)[H])(O)[H])C=4C(C(=NC(N4)=O)O)=N2	MFMWREONKSHLGQ-XSCGWENGSA-N	632.127	[M+H]+	633.134	229.82	C00255
ExtDB001402	C17H20N4O12S2	CC1=CC2=C(C=C1C)N(CC(C(C(COS(O)(=O)=O)(O)[H])(OS(O)(=O)=O)[H])(O)[H])C=3C(C(=NC(N3)=O)O)=N2	XYNIGWFKDQRBIC-SCRDCRAPSA-N	536.052	[M+H]+	537.059	210.34	C00255
ExtDB001403	C17H20N4O12S2	CC1=CC2=C(C=C1C)N(CC(C(C(CO)(OS(O)(=O)=O)[H])(OS(O)(=O)=O)[H])(O)[H])C=3C(C(=NC(N3)=O)O)=N2	SFAYWIPYSWLBIF-SCRDCRAPSA-N	536.052	[M+H]+	537.059	210.42	C00255
ExtDB001404	C23H28N4O15S	CC1=CC2=C(C=C1C)N(CC(C(C(CO)(OS(O)(=O)=O)[H])(O)[H])(OC3(C(C(C(C(C(=O)O)(O3)[H])(O)[H])(O)[H])(O)[H])[H])[H])C=4C(C(=NC(N4)=O)O)=N2	HYQGAFHXGNAZRI-ZUWMCKSXSA-N	632.127	[M+H]+	633.134	229.73	C00255
ExtDB001405	C23H28N4O15S	CC1=CC2=C(C=C1C)N(CC(C(C(CO)(OS(O)(=O)=O)[H])(OC3(C(C(C(C(C(=O)O)(O3)[H])(O)[H])(O)[H])(O)[H])[H])[H])(O)[H])C=4C(C(=NC(N4)=O)O)=N2	HEZOVUGWJCUILF-XSCGWENGSA-N	632.127	[M+H]+	633.134	229.74	C00255
ExtDB001406	C23H28N4O15S	CC1=CC2=C(C=C1C)N(CC(C(C(COC3(C(C(C(C(C(=O)O)(O3)[H])(O)[H])(O)[H])(O)[H])[H])(OS(O)(=O)=O)[H])(O)[H])(O)[H])C=4C(C(=NC(N4)=O)O)=N2	NHAFVRCFWDFIKT-ZUWMCKSXSA-N	632.127	[M+H]+	633.134	229.83	C00255
ExtDB001407	C17H20N4O12S2	CC1=CC2=C(C=C1C)N(CC(C(C(COS(O)(=O)=O)(OS(O)(=O)=O)[H])(O)[H])(O)[H])C=3C(C(=NC(N3)=O)O)=N2	CSPQYUFNGXOJRB-SCRDCRAPSA-N	536.052	[M+H]+	537.059	210.34	C00255
ExtDB001408	C9H14O9	CC(C(=O)O)(OC1(C(C(C(C(C(=O)O)(O1)[H])(O)[H])(O)[H])(O)[H])[H])[H]	HLVWTMXBNIBOMG-ORVCXZSTSA-N	266.064	[M+H]+	267.071	158.34	C00256;C00937;C00994
ExtDB001409	C9H14O9	CC(C(=O)OC1(C(C(C(C(C(=O)O)(O1)[H])(O)[H])(O)[H])(O)[H])[H])(O)[H]	HSWNISXLFJLNKJ-ORVCXZSTSA-N	266.064	[M+H]+	267.071	158.21	C00256;C00937;C00994
ExtDB001412	C9H14O12S	CC(C(=O)OC1(C(C(C(C(C(=O)O)(O1)[H])(O)[H])(O)[H])(O)[H])[H])(OS(O)(=O)=O)[H]	QZELPUFILVYTGH-ORVCXZSTSA-N	346.021	[M+H]+	347.028	172.05	C00256;C17205
ExtDB001413	C12H20O13	C(C(C(C(C(C(=O)O)(O)[H])(O)[H])(O)[H])(O)[H])OC1(C(C(C(C(C(=O)O)(O1)[H])(O)[H])(O)[H])(O)[H])[H]	UHOMZMIFAORNPG-BAGILGQRSA-N	372.09	[M+H]+	373.098	178.66	C00257;C00345;C20888
ExtDB001414	C12H20O13	C(C(C(C(C(C(=O)O)(O)[H])(O)[H])(O)[H])(OC1(C(C(C(C(C(=O)O)(O1)[H])(O)[H])(O)[H])(O)[H])[H])[H])O	KMLUOPIVEWBBLN-BAGILGQRSA-N	372.09	[M+H]+	373.098	178.75	C00257;C00345;C20888
ExtDB001415	C12H20O13	C(C(C(C(C(C(=O)O)(O)[H])(O)[H])(OC1(C(C(C(C(C(=O)O)(O1)[H])(O)[H])(O)[H])(O)[H])[H])[H])(O)[H])O	MOTZIYXMIUSNAO-OAZLTZJGSA-N	372.09	[M+H]+	373.098	178.82	C00257;C00345;C20888
ExtDB001416	C12H20O13	C(C(C(C(C(C(=O)O)(O)[H])(OC1(C(C(C(C(C(=O)O)(O1)[H])(O)[H])(O)[H])(O)[H])[H])[H])(O)[H])(O)[H])O	GEEPDZSFRMJOJC-LQEVKSFPSA-N	372.09	[M+H]+	373.098	178.82	C00257;C00345;C20888
ExtDB001417	C12H20O13	C(C(C(C(C(C(=O)O)(OC1(C(C(C(C(C(=O)O)(O1)[H])(O)[H])(O)[H])(O)[H])[H])[H])(O)[H])(O)[H])(O)[H])O	DQJAQVBHQOZXTO-UCCXATIKSA-N	372.09	[M+H]+	373.098	178.74	C00257;C00345;C20888
ExtDB001418	C12H20O13	C(C(C(C(C(C(=O)OC1(C(C(C(C(C(=O)O)(O1)[H])(O)[H])(O)[H])(O)[H])[H])(O)[H])(O)[H])(O)[H])(O)[H])O	MVFOBUKKPYJEFV-BAGILGQRSA-N	372.09	[M+H]+	373.098	178.54	C00257;C00345;C20888
ExtDB001419	C6H12O10S	C(C(C(C(C(C(=O)O)(O)[H])(O)[H])(O)[H])(O)[H])OS(O)(=O)=O	ACNVLPBLRLGASF-SQOUGZDYSA-N	276.015	[M+H]+	277.022	157.77	C00257;C00345;C20888
ExtDB001420	C6H12O10S	C(C(C(C(C(C(=O)O)(O)[H])(O)[H])(O)[H])(OS(O)(=O)=O)[H])O	UUFNQNPAWUGFKF-SQOUGZDYSA-N	276.015	[M+H]+	277.022	158.04	C00257;C00345;C20888
ExtDB001421	C6H12O10S	C(C(C(C(C(C(=O)O)(O)[H])(O)[H])(OS(O)(=O)=O)[H])(O)[H])O	KGWFKKKRPZFIES-TXICZTDVSA-N	276.015	[M+H]+	277.022	158.26	C00257;C00345;C20888
ExtDB001422	C6H12O10S	C(C(C(C(C(C(=O)O)(O)[H])(OS(O)(=O)=O)[H])(O)[H])(O)[H])O	UCDFJRVORPLRNS-AIHAYLRMSA-N	276.015	[M+H]+	277.022	158.26	C00257;C00345;C20888
ExtDB001423	C6H12O10S	C(C(C(C(C(C(=O)O)(OS(O)(=O)=O)[H])(O)[H])(O)[H])(O)[H])O	VXNLRUHESUFKEP-SQOUGZDYSA-N	276.015	[M+H]+	277.022	158.03	C00257;C00345;C20888
ExtDB001425	C12H20O16S	C(C(C(C(C(C(=O)O)(O)[H])(O)[H])(O)[H])(OC1(C(C(C(C(C(=O)O)(O1)[H])(O)[H])(O)[H])(O)[H])[H])[H])OS(O)(=O)=O	AMQVEPRFLGQPLR-BAGILGQRSA-N	452.047	[M+H]+	453.055	191.23	C00257
ExtDB001426	C12H20O16S	C(C(C(C(C(C(=O)O)(O)[H])(O)[H])(OC1(C(C(C(C(C(=O)O)(O1)[H])(O)[H])(O)[H])(O)[H])[H])[H])(O)[H])OS(O)(=O)=O	NIERXWCLVWIZCT-OAZLTZJGSA-N	452.047	[M+H]+	453.055	191.23	C00257
ExtDB001427	C12H20O16S	C(C(C(C(C(C(=O)O)(O)[H])(OC1(C(C(C(C(C(=O)O)(O1)[H])(O)[H])(O)[H])(O)[H])[H])[H])(O)[H])(O)[H])OS(O)(=O)=O	MXNIYAQMDZSXAP-LQEVKSFPSA-N	452.047	[M+H]+	453.055	191.05	C00257
ExtDB001428	C12H20O16S	C(C(C(C(C(C(=O)O)(OC1(C(C(C(C(C(=O)O)(O1)[H])(O)[H])(O)[H])(O)[H])[H])[H])(O)[H])(O)[H])(O)[H])OS(O)(=O)=O	JOXHGJRMAUZILH-UCCXATIKSA-N	452.047	[M+H]+	453.055	190.86	C00257
ExtDB001429	C12H20O16S	C(C(C(C(C(C(=O)OC1(C(C(C(C(C(=O)O)(O1)[H])(O)[H])(O)[H])(O)[H])[H])(O)[H])(O)[H])(O)[H])(O)[H])OS(O)(=O)=O	RNLGPZIKHHSHTL-BAGILGQRSA-N	452.047	[M+H]+	453.055	190.58	C00257
ExtDB001430	C6H12O13S2	C(C(C(C(C(C(=O)O)(O)[H])(O)[H])(O)[H])(OS(O)(=O)=O)[H])OS(O)(=O)=O	AXDKLQAWFBDRNF-SQOUGZDYSA-N	355.972	[M+H]+	356.979	171.62	C00257
ExtDB001431	C6H12O13S2	C(C(C(C(C(C(=O)O)(O)[H])(O)[H])(OS(O)(=O)=O)[H])(O)[H])OS(O)(=O)=O	VRWHFKZPFOSGPA-TXICZTDVSA-N	355.972	[M+H]+	356.979	171.62	C00257
ExtDB001432	C6H12O13S2	C(C(C(C(C(C(=O)O)(O)[H])(OS(O)(=O)=O)[H])(O)[H])(O)[H])OS(O)(=O)=O	OMGKDBBEIBBEOV-AIHAYLRMSA-N	355.972	[M+H]+	356.979	171.62	C00257
ExtDB001433	C6H12O13S2	C(C(C(C(C(C(=O)O)(OS(O)(=O)=O)[H])(O)[H])(O)[H])(O)[H])OS(O)(=O)=O	WWGMWYVOFFEJIQ-SQOUGZDYSA-N	355.972	[M+H]+	356.979	171.28	C00257
ExtDB001434	C12H20O16S	C(C(C(C(C(C(=O)O)(O)[H])(O)[H])(O)[H])(OS(O)(=O)=O)[H])OC1(C(C(C(C(C(=O)O)(O1)[H])(O)[H])(O)[H])(O)[H])[H]	SRAPXJSDPJBQCH-BAGILGQRSA-N	452.047	[M+H]+	453.055	191.06	C00257
ExtDB001435	C12H20O16S	C(C(C(C(C(C(=O)O)(O)[H])(O)[H])(OC1(C(C(C(C(C(=O)O)(O1)[H])(O)[H])(O)[H])(O)[H])[H])[H])(OS(O)(=O)=O)[H])O	PDKOTSVSHFWKAP-OAZLTZJGSA-N	452.047	[M+H]+	453.055	191.33	C00257
ExtDB001436	C12H20O16S	C(C(C(C(C(C(=O)O)(O)[H])(OC1(C(C(C(C(C(=O)O)(O1)[H])(O)[H])(O)[H])(O)[H])[H])[H])(O)[H])(OS(O)(=O)=O)[H])O	COJOCOTUHCHXIL-LQEVKSFPSA-N	452.047	[M+H]+	453.055	191.18	C00257
ExtDB001437	C12H20O16S	C(C(C(C(C(C(=O)O)(OC1(C(C(C(C(C(=O)O)(O1)[H])(O)[H])(O)[H])(O)[H])[H])[H])(O)[H])(O)[H])(OS(O)(=O)=O)[H])O	BEFIKTMVOVYUIG-UCCXATIKSA-N	452.047	[M+H]+	453.055	191	C00257
ExtDB001438	C12H20O16S	C(C(C(C(C(C(=O)OC1(C(C(C(C(C(=O)O)(O1)[H])(O)[H])(O)[H])(O)[H])[H])(O)[H])(O)[H])(O)[H])(OS(O)(=O)=O)[H])O	WEZGULBHZYCTLB-BAGILGQRSA-N	452.047	[M+H]+	453.055	190.74	C00257
ExtDB001439	C6H12O13S2	C(C(C(C(C(C(=O)O)(O)[H])(O)[H])(OS(O)(=O)=O)[H])(OS(O)(=O)=O)[H])O	PPIQDDAYDSALDF-TXICZTDVSA-N	355.972	[M+H]+	356.979	171.87	C00257
ExtDB001440	C6H12O13S2	C(C(C(C(C(C(=O)O)(O)[H])(OS(O)(=O)=O)[H])(O)[H])(OS(O)(=O)=O)[H])O	PCHSQDHFFUCSKI-AIHAYLRMSA-N	355.972	[M+H]+	356.979	171.87	C00257
ExtDB001441	C6H12O13S2	C(C(C(C(C(C(=O)O)(OS(O)(=O)=O)[H])(O)[H])(O)[H])(OS(O)(=O)=O)[H])O	XWHHLDGWVLWJCG-SQOUGZDYSA-N	355.972	[M+H]+	356.979	171.55	C00257
ExtDB001442	C12H20O16S	C(C(C(C(C(C(=O)O)(O)[H])(O)[H])(OS(O)(=O)=O)[H])(O)[H])OC1(C(C(C(C(C(=O)O)(O1)[H])(O)[H])(O)[H])(O)[H])[H]	MYRMKMWOTQPPNJ-OAZLTZJGSA-N	452.047	[M+H]+	453.055	191.05	C00257
ExtDB001443	C12H20O16S	C(C(C(C(C(C(=O)O)(O)[H])(O)[H])(OS(O)(=O)=O)[H])(OC1(C(C(C(C(C(=O)O)(O1)[H])(O)[H])(O)[H])(O)[H])[H])[H])O	QKPPIQCWKYTFKM-OAZLTZJGSA-N	452.047	[M+H]+	453.055	191.18	C00257
ExtDB001444	C12H20O16S	C(C(C(C(C(C(=O)O)(O)[H])(OC1(C(C(C(C(C(=O)O)(O1)[H])(O)[H])(O)[H])(O)[H])[H])[H])(OS(O)(=O)=O)[H])(O)[H])O	ARJPQKMPLWQYDT-RSMRBDSHSA-N	452.047	[M+H]+	453.055	191.33	C00257
ExtDB001445	C12H20O16S	C(C(C(C(C(C(=O)O)(OC1(C(C(C(C(C(=O)O)(O1)[H])(O)[H])(O)[H])(O)[H])[H])[H])(O)[H])(OS(O)(=O)=O)[H])(O)[H])O	PVYJDNFQHSLGDF-FHNJDCSWSA-N	452.047	[M+H]+	453.055	191.17	C00257
ExtDB001446	C12H20O16S	C(C(C(C(C(C(=O)OC1(C(C(C(C(C(=O)O)(O1)[H])(O)[H])(O)[H])(O)[H])[H])(O)[H])(O)[H])(OS(O)(=O)=O)[H])(O)[H])O	XSRNEKATHXAROW-OAZLTZJGSA-N	452.047	[M+H]+	453.055	190.92	C00257
ExtDB001447	C6H12O13S2	C(C(C(C(C(C(=O)O)(O)[H])(OS(O)(=O)=O)[H])(OS(O)(=O)=O)[H])(O)[H])O	KZOIGWKQPQVUJC-TXICZTDVSA-N	355.972	[M+H]+	356.979	172.16	C00257
ExtDB001448	C6H12O13S2	C(C(C(C(C(C(=O)O)(OS(O)(=O)=O)[H])(O)[H])(OS(O)(=O)=O)[H])(O)[H])O	AJMYYMPGYWLGRM-KKQCNMDGSA-N	355.972	[M+H]+	356.979	171.86	C00257
ExtDB001449	C12H20O16S	C(C(C(C(C(C(=O)O)(O)[H])(OS(O)(=O)=O)[H])(O)[H])(O)[H])OC1(C(C(C(C(C(=O)O)(O1)[H])(O)[H])(O)[H])(O)[H])[H]	GUFNRDBBFXLFGO-LQEVKSFPSA-N	452.047	[M+H]+	453.055	191.05	C00257
ExtDB001450	C12H20O16S	C(C(C(C(C(C(=O)O)(O)[H])(OS(O)(=O)=O)[H])(O)[H])(OC1(C(C(C(C(C(=O)O)(O1)[H])(O)[H])(O)[H])(O)[H])[H])[H])O	OGUUPCJNVXYSEX-LQEVKSFPSA-N	452.047	[M+H]+	453.055	191.18	C00257
ExtDB001451	C12H20O16S	C(C(C(C(C(C(=O)O)(O)[H])(OS(O)(=O)=O)[H])(OC1(C(C(C(C(C(=O)O)(O1)[H])(O)[H])(O)[H])(O)[H])[H])[H])(O)[H])O	DHBDRIFLDQLEIZ-RSMRBDSHSA-N	452.047	[M+H]+	453.055	191.33	C00257
ExtDB001452	C12H20O16S	C(C(C(C(C(C(=O)O)(OC1(C(C(C(C(C(=O)O)(O1)[H])(O)[H])(O)[H])(O)[H])[H])[H])(OS(O)(=O)=O)[H])(O)[H])(O)[H])O	DJWOYYKJKSTECJ-GALCWUJJSA-N	452.047	[M+H]+	453.055	191.17	C00257
ExtDB001453	C12H20O16S	C(C(C(C(C(C(=O)OC1(C(C(C(C(C(=O)O)(O1)[H])(O)[H])(O)[H])(O)[H])[H])(O)[H])(OS(O)(=O)=O)[H])(O)[H])(O)[H])O	SZDMKGYVVWSZPA-LQEVKSFPSA-N	452.047	[M+H]+	453.055	190.92	C00257
ExtDB001454	C6H12O13S2	C(C(C(C(C(C(=O)O)(OS(O)(=O)=O)[H])(OS(O)(=O)=O)[H])(O)[H])(O)[H])O	YCZQVFGDUWXVOI-SQOUGZDYSA-N	355.972	[M+H]+	356.979	171.86	C00257
ExtDB001455	C12H20O16S	C(C(C(C(C(C(=O)O)(OS(O)(=O)=O)[H])(O)[H])(O)[H])(O)[H])OC1(C(C(C(C(C(=O)O)(O1)[H])(O)[H])(O)[H])(O)[H])[H]	AYXMETYUEHQSLN-OSENQASKSA-N	452.047	[M+H]+	453.055	190.86	C00257
ExtDB001456	C12H20O16S	C(C(C(C(C(C(=O)O)(OS(O)(=O)=O)[H])(O)[H])(O)[H])(OC1(C(C(C(C(C(=O)O)(O1)[H])(O)[H])(O)[H])(O)[H])[H])[H])O	PTCGOXKMCBYDBD-OSENQASKSA-N	452.047	[M+H]+	453.055	191	C00257
ExtDB001457	C12H20O16S	C(C(C(C(C(C(=O)O)(OS(O)(=O)=O)[H])(O)[H])(OC1(C(C(C(C(C(=O)O)(O1)[H])(O)[H])(O)[H])(O)[H])[H])[H])(O)[H])O	KRUIYVORDCRVMO-FHNJDCSWSA-N	452.047	[M+H]+	453.055	191.17	C00257
ExtDB001458	C12H20O16S	C(C(C(C(C(C(=O)O)(OS(O)(=O)=O)[H])(OC1(C(C(C(C(C(=O)O)(O1)[H])(O)[H])(O)[H])(O)[H])[H])[H])(O)[H])(O)[H])O	XXIMHONVLNNPCB-GALCWUJJSA-N	452.047	[M+H]+	453.055	191.33	C00257
ExtDB001459	C12H20O16S	C(C(C(C(C(C(=O)OC1(C(C(C(C(C(=O)O)(O1)[H])(O)[H])(O)[H])(O)[H])[H])(OS(O)(=O)=O)[H])(O)[H])(O)[H])(O)[H])O	LGDHVJYEYXASAG-OSENQASKSA-N	452.047	[M+H]+	453.055	190.92	C00257
ExtDB001460	C9H14O13S	C(C(C(=O)O)(OC1(C(C(C(C(C(=O)O)(O1)[H])(O)[H])(O)[H])(O)[H])[H])[H])OS(O)(=O)=O	DEJZYCYVYPRROY-ORVCXZSTSA-N	362.016	[M+H]+	363.023	174.46	C00258
ExtDB001461	C9H14O13S	C(C(C(=O)OC1(C(C(C(C(C(=O)O)(O1)[H])(O)[H])(O)[H])(O)[H])[H])(O)[H])OS(O)(=O)=O	XUMMLZYQJGEFHD-ORVCXZSTSA-N	362.016	[M+H]+	363.023	174.22	C00258
ExtDB001462	C3H6O10S2	C(C(C(=O)O)(OS(O)(=O)=O)[H])OS(O)(=O)=O	MOVJVTUBSPYDNO-UWTATZPHSA-N	265.94	[M+H]+	266.948	153.87	C00258
ExtDB001463	C9H14O13S	C(C(C(=O)O)(OS(O)(=O)=O)[H])OC1(C(C(C(C(C(=O)O)(O1)[H])(O)[H])(O)[H])(O)[H])[H]	NELILNPYOWIKSU-ORVCXZSTSA-N	362.016	[M+H]+	363.023	174.46	C00258
ExtDB001464	C9H14O13S	C(C(C(=O)OC1(C(C(C(C(C(=O)O)(O1)[H])(O)[H])(O)[H])(O)[H])[H])(OS(O)(=O)=O)[H])O	YJAPOROVXRBGOT-ORVCXZSTSA-N	362.016	[M+H]+	363.023	174.38	C00258
ExtDB001465	C5H6N4O2	C(=N)NC1=C(C(=O)O)N=CN1	WEVPUNPKOQHTCX-UHFFFAOYSA-N	154.049	[M+H]+	155.056	134.04	C00262
ExtDB001466	C11H14N4O8	C(=N)NC1=C(C(=O)OC2C(C(C(C(C(=O)O)O2)O)O)O)N=CN1	MRQFZHMEXLOFHK-UHFFFAOYSA-N	330.081	[M+H]+	331.088	173.44	C00262
ExtDB001468	C10H17NO9	C(COC1(C(C(C(C(C(=O)O)(O1)[H])(O)[H])(O)[H])(O)[H])[H])C(C(=O)O)(N)[H]	TUZWFBXEUULAPT-JWZGEMOWSA-N	295.09	[M+H]+	296.098	163.92	C00263;C00441;C01077;C01102;C01118;C08294
ExtDB001469	C4H9NO6S	C(COS(O)(=O)=O)C(C(=O)O)(N)[H]	CZQSJORJLPQDNL-VKHMYHEASA-N	199.015	[M+H]+	200.022	142.47	C00263;C00441;C01077;C01102;C01118;C08294
ExtDB001472	C10H18O8S2	C(C(C(CS)(OC1(C(C(C(C(C(=O)O)(O1)[H])(O)[H])(O)[H])(O)[H])[H])[H])(O)[H])S	NBLHVUTZDQRNOU-FNHAOFCOSA-N	330.044	[M+H]+	331.052	170.82	C00265
ExtDB001473	C10H18O9S2	C(C(C(CSOC1(C(C(C(C(C(=O)O)(O1)[H])(O)[H])(O)[H])(O)[H])[H])(O)[H])(O)[H])S	OORXDOBBFQASJM-FNHAOFCOSA-N	346.039	[M+H]+	347.047	173.03	C00265
ExtDB001474	C14H25N3O8S3	C(CC(=NC(CSSCC(C(CS)(O)[H])(O)[H])(C(=NCC(=O)O)O)[H])O)C(C(=O)O)(N)[H]	AOYBZGMKZNBLAS-QLEHZGMVSA-N	459.08	[M+H]+	460.088	195.98	C00265
ExtDB001475	C4H10O5S3	C(C(C(CS)(OS(O)(=O)=O)[H])(O)[H])S	JVYFHYNVBNCVHP-IMJSIDKUSA-N	233.969	[M+H]+	234.976	149.06	C00265
ExtDB001477	C16H26O16S2	C(C(C(CSOC1(C(C(C(C(C(=O)O)(O1)[H])(O)[H])(O)[H])(O)[H])[H])(O)[H])(O)[H])SOC2(C(C(C(C(C(=O)O)(O2)[H])(O)[H])(O)[H])(O)[H])[H]	AFEDAGLLRHEJPA-CQVZXXJZSA-N	538.066	[M+H]+	539.074	209.72	C00265
ExtDB001478	C20H33N3O15S3	C(CC(=NC(CSSCC(C(CSOC1(C(C(C(C(C(=O)O)(O1)[H])(O)[H])(O)[H])(O)[H])[H])(O)[H])(O)[H])(C(=NCC(=O)O)O)[H])O)C(C(=O)O)(N)[H]	XKRQLITYFUOXCA-UYAUQULVSA-N	651.107	[M+H]+	652.115	228.51	C00265
ExtDB001479	C16H27N3O9S3	CC(N(C(CSSCC(C(CS)(O)[H])(O)[H])(C(=NCC(=O)O)O)[H])C(CCC(C(=O)O)(N)[H])=O)=O	SNMBPNBJWFCPNG-QQFIATSDSA-N	501.091	[M+H]+	502.098	205.53	C00265
ExtDB001480	C10H18O11S3	C(C(C(CS)(OS(O)(=O)=O)[H])(OC1(C(C(C(C(C(=O)O)(O1)[H])(O)[H])(O)[H])(O)[H])[H])[H])S	PNBSXESDIMCYES-FNHAOFCOSA-N	410.001	[M+H]+	411.008	183.7	C00265
ExtDB001481	C10H18O12S3	C(C(C(CSOC1(C(C(C(C(C(=O)O)(O1)[H])(O)[H])(O)[H])(O)[H])[H])(OS(O)(=O)=O)[H])(O)[H])S	JLYWSKBPVBRSTD-FNHAOFCOSA-N	425.996	[M+H]+	427.003	185.86	C00265
ExtDB001482	C10H18O12S3	C(C(C(CSOC1(C(C(C(C(C(=O)O)(O1)[H])(O)[H])(O)[H])(O)[H])[H])(O)[H])(OS(O)(=O)=O)[H])S	KVEZXLWSCMWGFJ-FNHAOFCOSA-N	425.996	[M+H]+	427.003	185.62	C00265
ExtDB001483	C14H25N3O11S4	C(CC(=NC(CSSCC(C(CS)(O)[H])(OS(O)(=O)=O)[H])(C(=NCC(=O)O)O)[H])O)C(C(=O)O)(N)[H]	DUBYCSCNHVCSFN-QLEHZGMVSA-N	539.037	[M+H]+	540.044	208.78	C00265
ExtDB001484	C14H25N3O11S4	C(CC(=NC(CSSCC(C(CS)(OS(O)(=O)=O)[H])(O)[H])(C(=NCC(=O)O)O)[H])O)C(C(=O)O)(N)[H]	LUIACJRNBZRZTG-QLEHZGMVSA-N	539.037	[M+H]+	540.044	208.19	C00265
ExtDB001485	C4H10O8S4	C(C(C(CS)(OS(O)(=O)=O)[H])(OS(O)(=O)=O)[H])S	CXZHBJKUVSUXKQ-IMJSIDKUSA-N	313.926	[M+H]+	314.933	162.68	C00265
ExtDB001486	C9H15N5O4	CC(C(C1(CNC(C(C(=O)O)=N1)=NC(=N)N)[H])(O)[H])(O)[H]	IMBYSZIFVGRAHB-RPDRRWSUSA-N	257.112	[M+H]+	258.12	156.5	C00268
ExtDB001487	C15H21N5O9	CC(C(C1(CN=C2C(C(=NC(=N)N2)O)=N1)[H])(O)[H])(OC3(C(C(C(C(C(=O)O)(O3)[H])(O)[H])(O)[H])(O)[H])[H])[H]	GRVMQBAFJBDVAD-UEPKDIBWSA-N	415.134	[M+H]+	416.141	190.62	C00268
ExtDB001488	C15H21N5O9	CC(C(C1(CN=C2C(C(=NC(=N)N2)O)=N1)[H])(OC3(C(C(C(C(C(=O)O)(O3)[H])(O)[H])(O)[H])(O)[H])[H])[H])(O)[H]	ISUVTSZEBHSBJJ-GVJLLKMTSA-N	415.134	[M+H]+	416.141	190.28	C00268
ExtDB001489	C15H21N5O9	CC(C(C1(CN=C2C(C(=NC(=N2)NC3(C(C(C(C(C(=O)O)(O3)[H])(O)[H])(O)[H])(O)[H])[H])O)=N1)[H])(O)[H])(O)[H]	XDUKGTOSHRVWBI-WMWANCIBSA-N	415.134	[M+H]+	416.141	190.91	C00268
ExtDB001490	C9H13N5O6S	CC(C(C1(CN=C2C(C(=NC(=N)N2)O)=N1)[H])(O)[H])(OS(O)(=O)=O)[H]	NYHVZYZQBWZTBR-RPDRRWSUSA-N	319.059	[M+H]+	320.066	167.42	C00268
ExtDB001491	C9H13N5O6S	CC(C(C1(CN=C2C(C(=NC(=N)N2)O)=N1)[H])(OS(O)(=O)=O)[H])(O)[H]	VFIHHXNSGVTWBP-RPDRRWSUSA-N	319.059	[M+H]+	320.066	167.41	C00268
ExtDB001492	C15H23N5O10	CC(C(C1(CNC(C(C(=O)O)=N1)=NC(=N)N)[H])(O)[H])(OC2(C(C(C(C(C(=O)O)(O2)[H])(O)[H])(O)[H])(O)[H])[H])[H]	NJCLUAVJQURPEK-UEPKDIBWSA-N	433.144	[M+H]+	434.152	194.25	C00268
ExtDB001493	C15H23N5O10	CC(C(C1(CNC(C(C(=O)O)=N1)=NC(=N)N)[H])(OC2(C(C(C(C(C(=O)O)(O2)[H])(O)[H])(O)[H])(O)[H])[H])[H])(O)[H]	BCUVZPGRKSJGJJ-GVJLLKMTSA-N	433.144	[M+H]+	434.152	193.99	C00268
ExtDB001494	C15H23N5O10	CC(C(C1(CNC(C(C(=O)OC2(C(C(C(C(C(=O)O)(O2)[H])(O)[H])(O)[H])(O)[H])[H])=N1)=NC(=N)N)[H])(O)[H])(O)[H]	OGYZTJLSAKBOFR-UEPKDIBWSA-N	433.144	[M+H]+	434.152	193.97	C00268
ExtDB001495	C9H15N5O7S	CC(C(C1(CNC(C(C(=O)O)=N1)=NC(=N)N)[H])(O)[H])(OS(O)(=O)=O)[H]	HGIYSUGPHOFCMQ-RPDRRWSUSA-N	337.069	[M+H]+	338.077	170.98	C00268
ExtDB001496	C9H15N5O7S	CC(C(C1(CNC(C(C(=O)O)=N1)=NC(=N)N)[H])(OS(O)(=O)=O)[H])(O)[H]	JDIXCEYFPPBPOW-RPDRRWSUSA-N	337.069	[M+H]+	338.077	171.11	C00268
ExtDB001498	C15H23N5O10	CC(C(C1(CN=C(C(C(=O)O)=N1)NC(=N)NC2(C(C(C(C(C(=O)O)(O2)[H])(O)[H])(O)[H])(O)[H])[H])[H])(O)[H])(O)[H]	ZSLARLVXOCPJCG-YMCFADSNSA-N	433.144	[M+H]+	434.152	194.41	C00268
ExtDB001499	C15H21N5O12S	CC(C(C1(CN=C2C(C(=NC(=N)N2)O)=N1)[H])(OC3(C(C(C(C(C(=O)O)(O3)[H])(O)[H])(O)[H])(O)[H])[H])[H])(OS(O)(=O)=O)[H]	GPPPZIRRERXHQZ-GVJLLKMTSA-N	495.091	[M+H]+	496.098	201.66	C00268
ExtDB001500	C15H21N5O12S	CC(C(C1(CN=C2C(C(=NC(=N2)NC3(C(C(C(C(C(=O)O)(O3)[H])(O)[H])(O)[H])(O)[H])[H])O)=N1)[H])(O)[H])(OS(O)(=O)=O)[H]	QCWHQDOIRRXLGS-WMWANCIBSA-N	495.091	[M+H]+	496.098	201.99	C00268
ExtDB001501	C9H13N5O9S2	CC(C(C1(CN=C2C(C(=NC(=N)N2)O)=N1)[H])(OS(O)(=O)=O)[H])(OS(O)(=O)=O)[H]	OGXOEXSGIQKLSB-RPDRRWSUSA-N	399.015	[M+H]+	400.023	180.54	C00268
ExtDB001502	C15H21N5O12S	CC(C(C1(CN=C2C(C(=NC(=N)N2)O)=N1)[H])(OS(O)(=O)=O)[H])(OC3(C(C(C(C(C(=O)O)(O3)[H])(O)[H])(O)[H])(O)[H])[H])[H]	DTWVRXZEMHPWBW-GVJLLKMTSA-N	495.091	[M+H]+	496.098	201.85	C00268
ExtDB001503	C15H21N5O12S	CC(C(C1(CN=C2C(C(=NC(=N2)NC3(C(C(C(C(C(=O)O)(O3)[H])(O)[H])(O)[H])(O)[H])[H])O)=N1)[H])(OS(O)(=O)=O)[H])(O)[H]	MBZJISMGFQMCID-XGZSNIDJSA-N	495.091	[M+H]+	496.098	202.12	C00268
ExtDB001504	C11H17NO9	CC(=NC1(C(CC(C(=O)O)(O)OC1(C(C(CO)(O)[H])(O)[H])[H])=O)[H])O	PJXPCJRMEMWUFY-BOGUDOAGSA-N	307.09	[M+H]+	308.098	168.36	C00270;C04015;C04017;C06241
ExtDB001505	C17H27NO15	CC(=NC1(C(CC(C(=O)O)(O)OC1(C(C(CO)(O)[H])(O)[H])[H])(OC2(C(C(C(C(C(=O)O)(O2)[H])(O)[H])(O)[H])(O)[H])[H])[H])[H])O	DZZWNARAFXNUMV-MXTMHARKSA-N	485.138	[M+H]+	486.145	204.73	C00270;C04017;C06241
ExtDB001506	C17H27NO15	CC(=NC1(C(CC(C(=O)O)(O)OC1(C(C(CO)(O)[H])(OC2(C(C(C(C(C(=O)O)(O2)[H])(O)[H])(O)[H])(O)[H])[H])[H])[H])(O)[H])[H])O	YOVASKWJZMJAEN-TWVYPIKJSA-N	485.138	[M+H]+	486.145	204.92	C00270;C04017;C06241
ExtDB001507	C17H27NO15	CC(=NC1(C(CC(C(=O)O)(O)OC1(C(C(CO)(OC2(C(C(C(C(C(=O)O)(O2)[H])(O)[H])(O)[H])(O)[H])[H])[H])(O)[H])[H])(O)[H])[H])O	ZUPYMULJMBTEQK-FKVNTYRHSA-N	485.138	[M+H]+	486.145	205.2	C00270;C04017;C06241
ExtDB001508	C17H27NO15	CC(=NC1(C(CC(C(=O)O)(O)OC1(C(C(COC2(C(C(C(C(C(=O)O)(O2)[H])(O)[H])(O)[H])(O)[H])[H])(O)[H])(O)[H])[H])(O)[H])[H])O	SHTKEGKVBMMBKG-FKVNTYRHSA-N	485.138	[M+H]+	486.145	205.51	C00270;C04017;C06241
ExtDB001509	C17H27NO15	CC(=NC1(C(CC(C(=O)OC2(C(C(C(C(C(=O)O)(O2)[H])(O)[H])(O)[H])(O)[H])[H])(O)OC1(C(C(CO)(O)[H])(O)[H])[H])(O)[H])[H])O	DJYARIHFNKTWAO-FKVNTYRHSA-N	485.138	[M+H]+	486.145	205	C00270;C04017;C06241
ExtDB001510	C11H19NO12S	CC(=NC1(C(CC(C(=O)O)(O)OC1(C(C(COS(O)(=O)=O)(O)[H])(O)[H])[H])(O)[H])[H])O	SRLRQWHAJMVUDK-LUWBGTNYSA-N	389.063	[M+H]+	390.07	183.34	C00270;C04017;C06241
ExtDB001511	C11H19NO12S	CC(=NC1(C(CC(C(=O)O)(O)OC1(C(C(CO)(O)[H])(O)[H])[H])(OS(O)(=O)=O)[H])[H])O	VUNDHWCNHCZFQL-XLJXOEJFSA-N	389.063	[M+H]+	390.07	183.41	C00270;C04017;C06241
ExtDB001512	C11H19NO12S	CC(=NC1(C(CC(C(=O)O)(O)OC1(C(C(CO)(O)[H])(OS(O)(=O)=O)[H])[H])(O)[H])[H])O	CBJHRESIWHDXJA-LUWBGTNYSA-N	389.063	[M+H]+	390.07	183.46	C00270;C04017;C06241
ExtDB001513	C11H19NO12S	CC(=NC1(C(CC(C(=O)O)(O)OC1(C(C(CO)(OS(O)(=O)=O)[H])(O)[H])[H])(O)[H])[H])O	SNPUTPFDCJSSGZ-LUWBGTNYSA-N	389.063	[M+H]+	390.07	183.41	C00270;C04017;C06241
ExtDB001514	C17H25NO15	CC(=NC1(C(CC(C(=O)O)(O)OC1(C(C(CO)(O)[H])(OC2(C(C(C(C(C(=O)O)(O2)[H])(O)[H])(O)[H])(O)[H])[H])[H])[H])=O)[H])O	AQFUHACEONOLPO-NGGYKVDHSA-N	483.122	[M+H]+	484.13	203.99	C00270
ExtDB001515	C17H25NO15	CC(=NC1(C(CC(C(=O)O)(O)OC1(C(C(CO)(OC2(C(C(C(C(C(=O)O)(O2)[H])(O)[H])(O)[H])(O)[H])[H])[H])(O)[H])[H])=O)[H])O	GWARKTGFRUMZKY-RHAAKDNYSA-N	483.122	[M+H]+	484.13	204.23	C00270
ExtDB001516	C17H25NO15	CC(=NC1(C(CC(C(=O)O)(O)OC1(C(C(COC2(C(C(C(C(C(=O)O)(O2)[H])(O)[H])(O)[H])(O)[H])[H])(O)[H])(O)[H])[H])=O)[H])O	SLWARPBKFKKIHT-RHAAKDNYSA-N	483.122	[M+H]+	484.13	204.49	C00270
ExtDB001517	C17H25NO15	CC(=NC1(C(CC(C(=O)OC2(C(C(C(C(C(=O)O)(O2)[H])(O)[H])(O)[H])(O)[H])[H])(O)OC1(C(C(CO)(O)[H])(O)[H])[H])=O)[H])O	VIPXIERVEMDUJU-RHAAKDNYSA-N	483.122	[M+H]+	484.13	204.01	C00270
ExtDB001518	C11H17NO12S	CC(=NC1(C(CC(C(=O)O)(O)OC1(C(C(COS(O)(=O)=O)(O)[H])(O)[H])[H])=O)[H])O	WMPJOJMPPFTBOF-BOGUDOAGSA-N	387.047	[M+H]+	388.054	182.39	C00270
ExtDB001519	C11H17NO12S	CC(=NC1(C(CC(C(=O)O)(O)OC1(C(C(CO)(O)[H])(OS(O)(=O)=O)[H])[H])=O)[H])O	GDQVWOQHUVVKAM-BOGUDOAGSA-N	387.047	[M+H]+	388.054	182.57	C00270
ExtDB001520	C11H17NO12S	CC(=NC1(C(CC(C(=O)O)(O)OC1(C(C(CO)(OS(O)(=O)=O)[H])(O)[H])[H])=O)[H])O	VSJZVFUDNFFBHF-BOGUDOAGSA-N	387.047	[M+H]+	388.054	182.49	C00270
ExtDB001522	C17H27NO18S	CC(=NC1(C(CC(C(=O)O)(O)OC1(C(C(COS(O)(=O)=O)(O)[H])(O)[H])[H])(OC2(C(C(C(C(C(=O)O)(O2)[H])(O)[H])(O)[H])(O)[H])[H])[H])[H])O	GJKQGADRLMKHLM-MXTMHARKSA-N	565.095	[M+H]+	566.102	215.37	C00270
ExtDB001523	C17H27NO18S	CC(=NC1(C(CC(C(=O)O)(O)OC1(C(C(COS(O)(=O)=O)(O)[H])(OC2(C(C(C(C(C(=O)O)(O2)[H])(O)[H])(O)[H])(O)[H])[H])[H])[H])(O)[H])[H])O	SJKDLLHMPCXOND-TWVYPIKJSA-N	565.095	[M+H]+	566.102	215.78	C00270
ExtDB001524	C17H27NO18S	CC(=NC1(C(CC(C(=O)O)(O)OC1(C(C(COS(O)(=O)=O)(OC2(C(C(C(C(C(=O)O)(O2)[H])(O)[H])(O)[H])(O)[H])[H])[H])(O)[H])[H])(O)[H])[H])O	CONBGZYGLLAFKD-FKVNTYRHSA-N	565.095	[M+H]+	566.102	215.95	C00270
ExtDB001525	C17H27NO18S	CC(=NC1(C(CC(C(=O)OC2(C(C(C(C(C(=O)O)(O2)[H])(O)[H])(O)[H])(O)[H])[H])(O)OC1(C(C(COS(O)(=O)=O)(O)[H])(O)[H])[H])(O)[H])[H])O	JNZVTQWNQGLRGG-FKVNTYRHSA-N	565.095	[M+H]+	566.102	215.55	C00270
ExtDB001526	C11H19NO15S2	CC(=NC1(C(CC(C(=O)O)(O)OC1(C(C(COS(O)(=O)=O)(O)[H])(O)[H])[H])(OS(O)(=O)=O)[H])[H])O	OGPXVOBOQZVUSV-XLJXOEJFSA-N	469.02	[M+H]+	470.027	195.97	C00270
ExtDB001527	C11H19NO15S2	CC(=NC1(C(CC(C(=O)O)(O)OC1(C(C(COS(O)(=O)=O)(O)[H])(OS(O)(=O)=O)[H])[H])(O)[H])[H])O	MWDZDOTVRYPALL-LUWBGTNYSA-N	469.02	[M+H]+	470.027	196.14	C00270
ExtDB001528	C11H19NO15S2	CC(=NC1(C(CC(C(=O)O)(O)OC1(C(C(COS(O)(=O)=O)(OS(O)(=O)=O)[H])(O)[H])[H])(O)[H])[H])O	ICFSDCKKCHQINT-LUWBGTNYSA-N	469.02	[M+H]+	470.027	196.15	C00270
ExtDB001529	C17H27NO18S	CC(=NC1(C(CC(C(=O)O)(O)OC1(C(C(CO)(O)[H])(OC2(C(C(C(C(C(=O)O)(O2)[H])(O)[H])(O)[H])(O)[H])[H])[H])[H])(OS(O)(=O)=O)[H])[H])O	VFCWTTKVCARALY-GSGXJGQSSA-N	565.095	[M+H]+	566.102	215.68	C00270
ExtDB001530	C17H27NO18S	CC(=NC1(C(CC(C(=O)O)(O)OC1(C(C(CO)(OC2(C(C(C(C(C(=O)O)(O2)[H])(O)[H])(O)[H])(O)[H])[H])[H])(O)[H])[H])(OS(O)(=O)=O)[H])[H])O	MMMKKPHEWKEWQP-FKVNTYRHSA-N	565.095	[M+H]+	566.102	215.85	C00270
ExtDB001531	C17H27NO18S	CC(=NC1(C(CC(C(=O)O)(O)OC1(C(C(COC2(C(C(C(C(C(=O)O)(O2)[H])(O)[H])(O)[H])(O)[H])[H])(O)[H])(O)[H])[H])(OS(O)(=O)=O)[H])[H])O	AQRTZQUHGVKOFE-MXTMHARKSA-N	565.095	[M+H]+	566.102	216.07	C00270
ExtDB001532	C17H27NO18S	CC(=NC1(C(CC(C(=O)OC2(C(C(C(C(C(=O)O)(O2)[H])(O)[H])(O)[H])(O)[H])[H])(O)OC1(C(C(CO)(O)[H])(O)[H])[H])(OS(O)(=O)=O)[H])[H])O	JDVMEWDKJUWVET-MXTMHARKSA-N	565.095	[M+H]+	566.102	215.66	C00270
ExtDB001533	C11H19NO15S2	CC(=NC1(C(CC(C(=O)O)(O)OC1(C(C(CO)(O)[H])(OS(O)(=O)=O)[H])[H])(OS(O)(=O)=O)[H])[H])O	CFOOJLGTUILZPQ-XLJXOEJFSA-N	469.02	[M+H]+	470.027	196.24	C00270
ExtDB001534	C11H19NO15S2	CC(=NC1(C(CC(C(=O)O)(O)OC1(C(C(CO)(OS(O)(=O)=O)[H])(O)[H])[H])(OS(O)(=O)=O)[H])[H])O	QQBHPEBVMMAGSJ-LUWBGTNYSA-N	469.02	[M+H]+	470.027	196.09	C00270
ExtDB001535	C17H27NO18S	CC(=NC1(C(CC(C(=O)O)(O)OC1(C(C(CO)(O)[H])(OS(O)(=O)=O)[H])[H])(OC2(C(C(C(C(C(=O)O)(O2)[H])(O)[H])(O)[H])(O)[H])[H])[H])[H])O	DCYBMLTVNGTSLN-GSGXJGQSSA-N	565.095	[M+H]+	566.102	215.47	C00270
ExtDB001536	C17H27NO18S	CC(=NC1(C(CC(C(=O)O)(O)OC1(C(C(CO)(OC2(C(C(C(C(C(=O)O)(O2)[H])(O)[H])(O)[H])(O)[H])[H])[H])(OS(O)(=O)=O)[H])[H])(O)[H])[H])O	OASYSNUDBPLTFU-TWVYPIKJSA-N	565.095	[M+H]+	566.102	215.9	C00270
ExtDB001537	C17H27NO18S	CC(=NC1(C(CC(C(=O)O)(O)OC1(C(C(COC2(C(C(C(C(C(=O)O)(O2)[H])(O)[H])(O)[H])(O)[H])[H])(O)[H])(OS(O)(=O)=O)[H])[H])(O)[H])[H])O	HXXJZMVKBVSCIO-TWVYPIKJSA-N	565.095	[M+H]+	566.102	216.12	C00270
ExtDB001538	C17H27NO18S	CC(=NC1(C(CC(C(=O)OC2(C(C(C(C(C(=O)O)(O2)[H])(O)[H])(O)[H])(O)[H])[H])(O)OC1(C(C(CO)(O)[H])(OS(O)(=O)=O)[H])[H])(O)[H])[H])O	WQGFRHCQVLWZNM-TWVYPIKJSA-N	565.095	[M+H]+	566.102	215.65	C00270
ExtDB001539	C11H19NO15S2	CC(=NC1(C(CC(C(=O)O)(O)OC1(C(C(CO)(OS(O)(=O)=O)[H])(OS(O)(=O)=O)[H])[H])(O)[H])[H])O	MATDSAMCDKKPOK-LUWBGTNYSA-N	469.02	[M+H]+	470.027	196.24	C00270
ExtDB001540	C17H27NO18S	CC(=NC1(C(CC(C(=O)O)(O)OC1(C(C(CO)(OS(O)(=O)=O)[H])(O)[H])[H])(OC2(C(C(C(C(C(=O)O)(O2)[H])(O)[H])(O)[H])(O)[H])[H])[H])[H])O	CLJIHMRYNOERTG-FKVNTYRHSA-N	565.095	[M+H]+	566.102	215.41	C00270
ExtDB001541	C17H27NO18S	CC(=NC1(C(CC(C(=O)O)(O)OC1(C(C(CO)(OS(O)(=O)=O)[H])(OC2(C(C(C(C(C(=O)O)(O2)[H])(O)[H])(O)[H])(O)[H])[H])[H])[H])(O)[H])[H])O	WMHRGRYZHRQUEK-TWVYPIKJSA-N	565.095	[M+H]+	566.102	215.72	C00270
ExtDB001542	C17H27NO18S	CC(=NC1(C(CC(C(=O)O)(O)OC1(C(C(COC2(C(C(C(C(C(=O)O)(O2)[H])(O)[H])(O)[H])(O)[H])[H])(OS(O)(=O)=O)[H])(O)[H])[H])(O)[H])[H])O	WQNLLMPNRIIHGR-FKVNTYRHSA-N	565.095	[M+H]+	566.102	216.12	C00270
ExtDB001543	C17H27NO18S	CC(=NC1(C(CC(C(=O)OC2(C(C(C(C(C(=O)O)(O2)[H])(O)[H])(O)[H])(O)[H])[H])(O)OC1(C(C(CO)(OS(O)(=O)=O)[H])(O)[H])[H])(O)[H])[H])O	VBZMEFCUPKQUSV-FKVNTYRHSA-N	565.095	[M+H]+	566.102	215.59	C00270
ExtDB001544	C9H17N5O4	CC(C(C1(CNC(=C(C(=O)O)N1)NC(=N)N)[H])(O)[H])(O)[H]	BCMZWBVVIMQROQ-RPDRRWSUSA-N	259.128	[M+H]+	260.135	157.96	C00272
ExtDB001545	C15H23N5O9	CC(C(C1(CNC2=C(C(=NC(=N)N2)O)N1)[H])(O)[H])(OC3(C(C(C(C(C(=O)O)(O3)[H])(O)[H])(O)[H])(O)[H])[H])[H]	IURURSDNACKOPZ-UEPKDIBWSA-N	417.15	[M+H]+	418.157	193.47	C00272
ExtDB001546	C15H23N5O9	CC(C(C1(CNC2=C(C(=NC(=N)N2)O)N1)[H])(OC3(C(C(C(C(C(=O)O)(O3)[H])(O)[H])(O)[H])(O)[H])[H])[H])(O)[H]	PLHOWYPRIKLETA-GVJLLKMTSA-N	417.15	[M+H]+	418.157	193.16	C00272
ExtDB001547	C15H23N5O9	CC(C(C1(CNC2=C(C(=NC(=N2)NC3(C(C(C(C(C(=O)O)(O3)[H])(O)[H])(O)[H])(O)[H])[H])O)N1)[H])(O)[H])(O)[H]	GJNYKHOHLQRUBJ-WMWANCIBSA-N	417.15	[M+H]+	418.157	193.89	C00272
ExtDB001548	C9H15N5O6S	CC(C(C1(CNC2=C(C(=NC(=N)N2)O)N1)[H])(O)[H])(OS(O)(=O)=O)[H]	MKFMQSAFQQWBKG-RPDRRWSUSA-N	321.074	[M+H]+	322.082	170.15	C00272
ExtDB001549	C9H15N5O6S	CC(C(C1(CNC2=C(C(=NC(=N)N2)O)N1)[H])(OS(O)(=O)=O)[H])(O)[H]	YNQSKDVMKAJSRK-RPDRRWSUSA-N	321.074	[M+H]+	322.082	170.16	C00272
ExtDB001550	C15H25N5O10	CC(C(C1(CNC(=C(C(=O)O)N1)NC(=N)N)[H])(O)[H])(OC2(C(C(C(C(C(=O)O)(O2)[H])(O)[H])(O)[H])(O)[H])[H])[H]	MPQALIOOZWGYLQ-UEPKDIBWSA-N	435.16	[M+H]+	436.167	195.67	C00272
ExtDB001551	C15H25N5O10	CC(C(C1(CNC(=C(C(=O)O)N1)NC(=N)N)[H])(OC2(C(C(C(C(C(=O)O)(O2)[H])(O)[H])(O)[H])(O)[H])[H])[H])(O)[H]	WDQHQHZKKRWSJO-GVJLLKMTSA-N	435.16	[M+H]+	436.167	195.4	C00272
ExtDB001552	C9H17N5O7S	CC(C(C1(CNC(=C(C(=O)O)N1)NC(=N)N)[H])(O)[H])(OS(O)(=O)=O)[H]	NDADKQPDQMXGLF-RPDRRWSUSA-N	339.085	[M+H]+	340.092	172.42	C00272
ExtDB001553	C9H17N5O7S	CC(C(C1(CNC(=C(C(=O)O)N1)NC(=N)N)[H])(OS(O)(=O)=O)[H])(O)[H]	ZYNLVPITGSSVLV-RPDRRWSUSA-N	339.085	[M+H]+	340.092	172.54	C00272
ExtDB001555	C15H25N5O10	CC(C(C1(CNC(=C(C(=O)O)N1)NC(=N)NC2(C(C(C(C(C(=O)O)(O2)[H])(O)[H])(O)[H])(O)[H])[H])[H])(O)[H])(O)[H]	IJYQBRPHPUHNJS-YMCFADSNSA-N	435.16	[M+H]+	436.167	195.74	C00272
ExtDB001556	C15H23N5O12S	CC(C(C1(CNC2=C(C(=NC(=N)N2)O)N1)[H])(OC3(C(C(C(C(C(=O)O)(O3)[H])(O)[H])(O)[H])(O)[H])[H])[H])(OS(O)(=O)=O)[H]	OAOOHFBOWQZYNQ-GVJLLKMTSA-N	497.106	[M+H]+	498.114	204.55	C00272
ExtDB001557	C15H23N5O12S	CC(C(C1(CNC2=C(C(=NC(=N2)NC3(C(C(C(C(C(=O)O)(O3)[H])(O)[H])(O)[H])(O)[H])[H])O)N1)[H])(O)[H])(OS(O)(=O)=O)[H]	QNYYEDRSNVNABP-WMWANCIBSA-N	497.106	[M+H]+	498.114	204.93	C00272
ExtDB001558	C9H15N5O9S2	CC(C(C1(CNC2=C(C(=NC(=N)N2)O)N1)[H])(OS(O)(=O)=O)[H])(OS(O)(=O)=O)[H]	ZQTSMSKIVOUCOL-RPDRRWSUSA-N	401.031	[M+H]+	402.038	183.31	C00272
ExtDB001559	C15H23N5O12S	CC(C(C1(CNC2=C(C(=NC(=N)N2)O)N1)[H])(OS(O)(=O)=O)[H])(OC3(C(C(C(C(C(=O)O)(O3)[H])(O)[H])(O)[H])(O)[H])[H])[H]	NCMYQPJXCWTXOZ-GVJLLKMTSA-N	497.106	[M+H]+	498.114	204.72	C00272
ExtDB001560	C15H23N5O12S	CC(C(C1(CNC2=C(C(=NC(=N2)NC3(C(C(C(C(C(=O)O)(O3)[H])(O)[H])(O)[H])(O)[H])[H])O)N1)[H])(OS(O)(=O)=O)[H])(O)[H]	VBUVPYVCTIQKOQ-XGZSNIDJSA-N	497.106	[M+H]+	498.114	205.09	C00272
ExtDB001561	C12H18O12	C(C(C(C(C(COC1(C(C(C(C(C(=O)O)(O1)[H])(O)[H])(O)[H])(O)[H])[H])=O)(O)[H])(O)[H])=O)O	PNNITXMFWJRXPP-HBWWBDPESA-N	354.08	[M+H]+	355.087	173.81	C00273
ExtDB001562	C12H18O12	C(C(C(C(C(CO)=O)(OC1(C(C(C(C(C(=O)O)(O1)[H])(O)[H])(O)[H])(O)[H])[H])[H])(O)[H])=O)O	XTEQNJQIDQBEMF-XFMZJRRESA-N	354.08	[M+H]+	355.087	173.94	C00273
ExtDB001563	C6H10O9S	C(C(C(C(C(COS(O)(=O)=O)=O)(O)[H])(O)[H])=O)O	JTFSFBDWTCAXPK-PHDIDXHHSA-N	258.005	[M+H]+	259.012	152.12	C00273
ExtDB001564	C6H10O9S	C(C(C(C(C(CO)=O)(OS(O)(=O)=O)[H])(O)[H])=O)O	REVCKGKTPPNLPD-PHDIDXHHSA-N	258.005	[M+H]+	259.012	152.64	C00273
ExtDB001566	C12H18O15S	C(C(C(C(C(COS(O)(=O)=O)=O)(OC1(C(C(C(C(C(=O)O)(O1)[H])(O)[H])(O)[H])(O)[H])[H])[H])(O)[H])=O)O	OUEWLABAKQUGDH-XFMZJRRESA-N	434.037	[M+H]+	435.044	187	C00273
ExtDB001567	C12H18O15S	C(C(C(C(C(COS(O)(=O)=O)=O)(O)[H])(OC1(C(C(C(C(C(=O)O)(O1)[H])(O)[H])(O)[H])(O)[H])[H])[H])=O)O	SOTJYEFJDMMHIB-XFMZJRRESA-N	434.037	[M+H]+	435.044	186.84	C00273
ExtDB001568	C12H18O15S	C(C(C(C(C(COS(O)(=O)=O)=O)(O)[H])(O)[H])=O)OC1(C(C(C(C(C(=O)O)(O1)[H])(O)[H])(O)[H])(O)[H])[H]	HQRVLSFZBYXXRV-HBWWBDPESA-N	434.037	[M+H]+	435.044	186.51	C00273
ExtDB001569	C6H10O12S2	C(C(C(C(C(COS(O)(=O)=O)=O)(O)[H])(O)[H])=O)OS(O)(=O)=O	USNUNUKVVNRLAW-PHDIDXHHSA-N	337.961	[M+H]+	338.969	165.9	C00273
ExtDB001570	C6H10O12S2	C(C(C(C(C(COS(O)(=O)=O)=O)(OS(O)(=O)=O)[H])(O)[H])=O)O	GUOMRDSCFCZQEQ-PHDIDXHHSA-N	337.961	[M+H]+	338.969	166.55	C00273
ExtDB001571	C6H10O12S2	C(C(C(C(C(COS(O)(=O)=O)=O)(O)[H])(OS(O)(=O)=O)[H])=O)O	LUMOPIBDUTXJND-PHDIDXHHSA-N	337.961	[M+H]+	338.969	166.55	C00273
ExtDB001572	C12H18O15S	C(C(C(C(C(COC1(C(C(C(C(C(=O)O)(O1)[H])(O)[H])(O)[H])(O)[H])[H])=O)(OS(O)(=O)=O)[H])(O)[H])=O)O	YTMSZXBATMDGPT-XFMZJRRESA-N	434.037	[M+H]+	435.044	186.84	C00273
ExtDB001573	C12H18O15S	C(C(C(C(C(CO)=O)(OS(O)(=O)=O)[H])(OC1(C(C(C(C(C(=O)O)(O1)[H])(O)[H])(O)[H])(O)[H])[H])[H])=O)O	VQOOPHGLXFRHOB-SDMTWIDUSA-N	434.037	[M+H]+	435.044	187.1	C00273
ExtDB001574	C12H18O15S	C(C(C(C(C(COC1(C(C(C(C(C(=O)O)(O1)[H])(O)[H])(O)[H])(O)[H])[H])=O)(O)[H])(OS(O)(=O)=O)[H])=O)O	JQUGNSZHIUYFLR-XFMZJRRESA-N	434.037	[M+H]+	435.044	186.84	C00273
ExtDB001575	C6H10O12S2	C(C(C(C(C(CO)=O)(OS(O)(=O)=O)[H])(OS(O)(=O)=O)[H])=O)O	WWIOYQSXFNZFHW-PHDIDXHHSA-N	337.961	[M+H]+	338.969	167.11	C00273
ExtDB001578	C4H8O4	C(C(C(CO)(O)[H])(O)[H])=O	YTBSYETUWUMLBZ-IUYQGCFVSA-N	120.042	[M+H]+	121.05	130.12	C00279
ExtDB001579	C10H19O13P	C(C(C(COP(O)(O)=O)(OC1(C(C(C(C(C(=O)O)(O1)[H])(O)[H])(O)[H])(O)[H])[H])[H])(O)[H])O	WMMDNEJHIXZVFA-XIZQKONCSA-N	378.056	[M+H]+	379.064	179.19	C00279;C02591;C03494;C18050
ExtDB001580	C10H19O13P	C(C(C(COP(O)(O)=O)(O)[H])(OC1(C(C(C(C(C(=O)O)(O1)[H])(O)[H])(O)[H])(O)[H])[H])[H])O	KYUKRNUUUHHCQI-UMWREMIOSA-N	378.056	[M+H]+	379.064	179.04	C00279;C02591;C03494;C18050
ExtDB001581	C10H19O13P	C(C(C(COP(O)(O)=O)(O)[H])(O)[H])OC1(C(C(C(C(C(=O)O)(O1)[H])(O)[H])(O)[H])(O)[H])[H]	DDQWISNPNGIKDO-XIZQKONCSA-N	378.056	[M+H]+	379.064	178.89	C00279;C02591;C03494;C18050
ExtDB001582	C4H11O10PS	C(C(C(COS(O)(=O)=O)(O)[H])(O)[H])OP(O)(O)=O	BVQMORKUUXPIER-DMTCNVIQSA-N	281.981	[M+H]+	282.988	157.75	C00279;C02591;C03494;C18050
ExtDB001583	C4H11O10PS	C(C(C(COP(O)(O)=O)(OS(O)(=O)=O)[H])(O)[H])O	OBUCIQIWTMPJKK-IUYQGCFVSA-N	281.981	[M+H]+	282.988	158.41	C00279;C02591;C03494;C18050
ExtDB001584	C4H11O10PS	C(C(C(COP(O)(O)=O)(O)[H])(OS(O)(=O)=O)[H])O	YRXRQAOUHSXSLY-DMTCNVIQSA-N	281.981	[M+H]+	282.988	158.08	C00279;C02591;C03494;C18050
ExtDB001586	C10H17O14P	C(C(C(C(=O)O)(O)[H])(OC1(C(C(C(C(C(=O)O)(O1)[H])(O)[H])(O)[H])(O)[H])[H])[H])OP(O)(O)=O	MJAMFVMKSGOTIG-OIKUHKMFSA-N	392.036	[M+H]+	393.043	180.81	C00279;C03393
ExtDB001587	C10H17O14P	C(C(C(C(=O)O)(OC1(C(C(C(C(C(=O)O)(O1)[H])(O)[H])(O)[H])(O)[H])[H])[H])(O)[H])OP(O)(O)=O	SECPYECUSFPXTG-VZJFQHGCSA-N	392.036	[M+H]+	393.043	180.64	C00279;C03393
ExtDB001588	C10H17O14P	C(C(C(C(=O)OC1(C(C(C(C(C(=O)O)(O1)[H])(O)[H])(O)[H])(O)[H])[H])(O)[H])(O)[H])OP(O)(O)=O	QKZHHURIKDBPHQ-OIKUHKMFSA-N	392.036	[M+H]+	393.043	180.39	C00279;C03393
ExtDB001589	C4H9O11PS	C(C(C(C(=O)O)(O)[H])(OS(O)(=O)=O)[H])OP(O)(O)=O	QYPPXMHOEXBTQA-PWNYCUMCSA-N	295.96	[M+H]+	296.968	160.37	C00279;C03393
ExtDB001590	C4H9O11PS	C(C(C(C(=O)O)(OS(O)(=O)=O)[H])(O)[H])OP(O)(O)=O	CQEIASFUZKDVLY-PWNYCUMCSA-N	295.96	[M+H]+	296.968	160.03	C00279;C03393
ExtDB001591	C10H16O10	C(C(C(COC1(C(C(C(C(C(=O)O)(O1)[H])(O)[H])(O)[H])(O)[H])[H])(O)[H])(O)[H])=O	KUDXBEOWHGFQGJ-XIZQKONCSA-N	296.074	[M+H]+	297.082	164.19	C00279
ExtDB001592	C10H16O10	C(C(C(CO)(OC1(C(C(C(C(C(=O)O)(O1)[H])(O)[H])(O)[H])(O)[H])[H])[H])(O)[H])=O	KFAPVKFWMLAABD-XIZQKONCSA-N	296.074	[M+H]+	297.082	164.27	C00279
ExtDB001593	C10H16O10	C(C(C(C=O)(OC1(C(C(C(C(C(=O)O)(O1)[H])(O)[H])(O)[H])(O)[H])[H])[H])(O)[H])O	QYCRTFFWSMKOIC-UMWREMIOSA-N	296.074	[M+H]+	297.082	164.27	C00279
ExtDB001594	C4H8O7S	C(C(C(COS(O)(=O)=O)(O)[H])(O)[H])=O	CHBNHVNJBDTLAM-IUYQGCFVSA-N	199.999	[M+H]+	201.006	143.16	C00279
ExtDB001595	C4H8O7S	C(C(C(CO)(OS(O)(=O)=O)[H])(O)[H])=O	XSPGBSBHMMCOPV-IUYQGCFVSA-N	199.999	[M+H]+	201.006	143.56	C00279
ExtDB001596	C4H8O7S	C(C(C(C=O)(OS(O)(=O)=O)[H])(O)[H])O	ZZWOPBKNDXLADL-DMTCNVIQSA-N	199.999	[M+H]+	201.006	143.56	C00279
ExtDB001597	C19H28O2	CC12CCC(CC2(CCC3(C4(CCC(C4(C)CCC31[H])=O)[H])[H])[H])=O	RAJWOBJTTGJROA-RNQTWYFASA-N	288.209	[M+H]+	289.216	173.46	C00280;C00410;C20144
ExtDB001598	C19H28O2	CC12CCC(C=C2CCC3(C4(CCC(C4(C)CCC31[H])=O)[H])[H])(O)[H]	VMYTXBKVYDESSJ-HQEMIIEJSA-N	288.209	[M+H]+	289.216	174.21	C00280;C00410;C20144
ExtDB001600	C19H26O3	CC12CCC(C=C2CC(C3(C4(CCC(C4(C)CCC31[H])=O)[H])[H])(O)[H])=O	LFWLQMQUJQUZBD-UOEDLQKQSA-N	302.188	[M+H]+	303.195	175.5	C00280;C00410;C20144
ExtDB001601	C19H26O3	CC12CCC(C=C2CCC3(C4(CCC(C4(C)CC(C31[H])(O)[H])=O)[H])[H])=O	WSCUHXPGYUMQEX-CRIVMUBDSA-N	302.188	[M+H]+	303.195	175.41	C00280;C00410;C20144
ExtDB001602	C19H28O3	CC12CCC(CC2(CC(C3(C4(CCC(C4(C)CCC31[H])=O)[H])[H])(O)[H])[H])=O	WEDQOCWDNTUDQH-NOVLYHABSA-N	304.204	[M+H]+	305.211	176.39	C00280
ExtDB001603	C19H28O3	CC12CCC(CC2(CCC3(C4(CCC(C4(C)CC(C31[H])(O)[H])=O)[H])[H])[H])=O	FZEAQJIXYCPBLD-RUUHMKOWSA-N	304.204	[M+H]+	305.211	176.29	C00280
ExtDB001605	C19H28O3	CC12CCC(C=C2CC(C3(C4(CCC(C4(C)CCC31[H])=O)[H])[H])(O)[H])(O)[H]	HSJCFJCMOWZOMQ-DDCKDPNUSA-N	304.204	[M+H]+	305.211	177.18	C00280
ExtDB001606	C19H28O3	CC12CCC(C=C2CCC3(C4(CCC(C4(C)CC(C31[H])(O)[H])=O)[H])[H])(O)[H]	NRWYXGGKSFPVCR-NYTSQBQESA-N	304.204	[M+H]+	305.211	177.08	C00280
ExtDB001607	C25H36O8	CC12CCC(C=C2CCC3(C4(CCC(C4(C)CCC31[H])=O)[H])[H])(OC5(C(C(C(C(C(=O)O)(O5)[H])(O)[H])(O)[H])(O)[H])[H])[H]	UIYOGNWQUPYABS-HYPLCCEBSA-N	464.241	[M+H]+	465.248	212.14	C00280
ExtDB001608	C19H28O5S	CC12CCC(C=C2CCC3(C4(CCC(C4(C)CCC31[H])=O)[H])[H])(OS(O)(=O)=O)[H]	DEHVGVWQECBLTB-HQEMIIEJSA-N	368.166	[M+H]+	369.173	189.04	C00280
ExtDB001609	C18H22O3	CC12CCC3(C4=CC=C(C=C4CC(C3(C2(CCC1=O)[H])[H])(O)[H])O)[H]	MXXBVPDRVYYYJY-PETKQJPQSA-N	286.157	[M+H]+	287.164	169.82	C00280;C00468;C02538;C05290;C05297;C11133
ExtDB001610	C24H30O8	CC12CCC3(C4=CC=C(C=C4CCC3(C2(CCC1=O)[H])[H])OC5(C(C(C(C(C(=O)O)(O5)[H])(O)[H])(O)[H])(O)[H])[H])[H]	FJAZVHYPASAQKM-URYXRGCLSA-N	446.194	[M+H]+	447.201	205.23	C00280;C00468;C02538;C05290;C05297;C11133
ExtDB001612	C19H24O3	CC12CCC(C=C2CC(C3(C4(CCC(C4(C)CCC31[H])=O)[H])[H])=O)=O	JBHBQOUDJGGVNA-CUIVTXLOSA-N	300.173	[M+H]+	301.18	173.7	C00280;C05296
ExtDB001613	C19H26O4	CC12CCC(C=C2CC(C3(C4(CCC(C4(C)CC(C31[H])(O)[H])=O)[H])[H])(O)[H])=O	VTPIAVBGQXVDFQ-GGXZSYJWSA-N	318.183	[M+H]+	319.19	178.31	C00280
ExtDB001614	C19H24O3	CC12CCC(C=C2CCC3(C4(CCC(C4(C)CC(C31[H])=O)=O)[H])[H])=O	RZRPTBIGEANTGU-CUIVTXLOSA-N	300.173	[M+H]+	301.18	173.51	C00280;C03747;C05284;C05498;C14587
ExtDB001615	C18H22O3	CC12CC(C3(C4=CC=C(C=C4CCC3(C2(CCC1=O)[H])[H])O)[H])(O)[H]	IGSYRIQHXYIOHU-ZKYSXFBJSA-N	286.157	[M+H]+	287.164	169.77	C00280;C05290;C05297
ExtDB001616	C16H24N2O14	C(CN(CC(=O)O)CC(=O)OC1C(C(C(C(C(=O)O)O1)O)O)O)N(CC(=O)O)CC(=O)O	PUVMJSYIPYXTHX-UHFFFAOYSA-N	468.123	[M+H]+	469.13	197.48	C00284
ExtDB001617	C16H25N2O14	C(C[N+](CC(=O)O)(CC(=O)O)C1C(C(C(C(C(=O)O)O1)O)O)O)N(CC(=O)O)CC(=O)O	CMZFZFILRVDYLP-UHFFFAOYSA-O	469.131	[M+H]+	470.138	195.58	C00284
ExtDB001619	C22H34N2O20	C(C[N+](CC(=O)O)(CC(=O)O)C1C(C(C(C(C(=O)O)O1)O)O)O)[N+](CC(=O)O)(CC(=O)O)C2C(C(C(C(C(=O)O)O2)O)O)O	HCWFLKQKKREPLH-UHFFFAOYSA-P	646.17	[M+H]+	647.178	227.03	C00284
ExtDB001620	C10H18N5O14P3	C1C(C(COP(O)(=O)OP(O)(=O)OP(O)(O)=O)(OC1(N2C=NC(=C2NC(=N)N)C(=O)O)[H])[H])(O)[H]	OESBCEIVKLMTOZ-KVQBGUIXSA-N	525.006	[M+H]+	526.014	200.26	C00286
ExtDB001621	C16H24N5O19P3	C1C(C(COP(O)(=O)OP(O)(=O)OP(O)(O)=O)(OC1(N2C=NC3=C2NC(=N)N=C3O)[H])[H])(OC4(C(C(C(C(C(=O)O)(O4)[H])(O)[H])(O)[H])(O)[H])[H])[H]	YAZLWVYBAJVVGB-WNIDTLQTSA-N	683.028	[M+H]+	684.035	225.26	C00286
ExtDB001622	C16H24N5O19P3	C1C(C(COP(O)(=O)OP(O)(=O)OP(O)(O)=O)(OC1(N2C=NC3=C2N=C(N=C3O)NC4(C(C(C(C(C(=O)O)(O4)[H])(O)[H])(O)[H])(O)[H])[H])[H])[H])(O)[H]	ADOWOYCLZLIPSA-LHTIIESMSA-N	683.028	[M+H]+	684.035	224.82	C00286
ExtDB001623	C10H16N5O16P3S	C1C(C(COP(O)(=O)OP(O)(=O)OP(O)(O)=O)(OC1(N2C=NC3=C2NC(=N)N=C3O)[H])[H])(OS(O)(=O)=O)[H]	VWMAJORGLSSUPS-KVQBGUIXSA-N	586.953	[M+H]+	587.96	207.36	C00286
ExtDB001624	C16H26N5O20P3	C1C(C(COP(O)(=O)OP(O)(=O)OP(O)(O)=O)(OC1(N2C=NC(=C2NC(=N)N)C(=O)O)[H])[H])(OC3(C(C(C(C(C(=O)O)(O3)[H])(O)[H])(O)[H])(O)[H])[H])[H]	XNHNRWZKQZXDRE-WNIDTLQTSA-N	701.038	[M+H]+	702.046	228.5	C00286
ExtDB001625	C16H26N5O20P3	C1C(C(COP(O)(=O)OP(O)(=O)OP(O)(O)=O)(OC1(N2C=NC(=C2NC(=N)N)C(=O)OC3(C(C(C(C(C(=O)O)(O3)[H])(O)[H])(O)[H])(O)[H])[H])[H])[H])(O)[H]	QULRTJCQARPESC-WNIDTLQTSA-N	701.038	[M+H]+	702.046	226.99	C00286
ExtDB001626	C10H18N5O17P3S	C1C(C(COP(O)(=O)OP(O)(=O)OP(O)(O)=O)(OC1(N2C=NC(=C2NC(=N)N)C(=O)O)[H])[H])(OS(O)(=O)=O)[H]	HFLJLZCMWYLYPV-KVQBGUIXSA-N	604.963	[M+H]+	605.97	210.37	C00286
ExtDB001628	C16H26N5O20P3	C1C(C(COP(O)(=O)OP(O)(=O)OP(O)(O)=O)(OC1(N2C=NC(=C2NC(=N)NC3(C(C(C(C(C(=O)O)(O3)[H])(O)[H])(O)[H])(O)[H])[H])C(=O)O)[H])[H])(O)[H]	JXVIKUJMIFIMFH-OEEZNOBSSA-N	701.038	[M+H]+	702.046	227.45	C00286
ExtDB001629	C16H24N5O22P3S	C1C(C(COP(O)(=O)OP(O)(=O)OP(O)(O)=O)(OC1(N2C=NC3=C2N=C(N=C3O)NC4(C(C(C(C(C(=O)O)(O4)[H])(O)[H])(O)[H])(O)[H])[H])[H])[H])(OS(O)(=O)=O)[H]	BRORENZLZVSEHD-LHTIIESMSA-N	762.985	[M+H]+	763.992	231.93	C00286
ExtDB001631	C12H15NO6	C1=CC=C(C=C1)NC2C(C(C(C(C(=O)O)O2)O)O)O	SPTXZDAXCOTKFR-UHFFFAOYSA-N	269.09	[M+H]+	270.097	163.55	C00292;C02720;C07565
ExtDB001633	C16H22N4O12	C(C1(C(C(C(N2C=NC(=C2NC=N)C(=O)O)(O1)[H])(OC3(C(C(C(C(C(=O)O)(O3)[H])(O)[H])(O)[H])(O)[H])[H])[H])(O)[H])[H])O	UBPPPAKACVJQFN-WOGWUYDKSA-N	462.123	[M+H]+	463.131	198.35	C00294
ExtDB001634	C16H22N4O12	C(C1(C(C(C(N2C=NC(=C2NC=N)C(=O)O)(O1)[H])(O)[H])(OC3(C(C(C(C(C(=O)O)(O3)[H])(O)[H])(O)[H])(O)[H])[H])[H])[H])O	FXASYPBQNRLVHT-ZVSPVTGKSA-N	462.123	[M+H]+	463.131	198.32	C00294
ExtDB001635	C16H22N4O12	C(C1(C(C(C(N2C=NC(=C2NC=N)C(=O)O)(O1)[H])(O)[H])(O)[H])[H])OC3(C(C(C(C(C(=O)O)(O3)[H])(O)[H])(O)[H])(O)[H])[H]	GZTCUHWZTSTPKQ-COUNNHQRSA-N	462.123	[M+H]+	463.131	198.58	C00294
ExtDB001636	C16H22N4O12	C(C1(C(C(C(N2C=NC(=C2NC=N)C(=O)OC3(C(C(C(C(C(=O)O)(O3)[H])(O)[H])(O)[H])(O)[H])[H])(O1)[H])(O)[H])(O)[H])[H])O	QNWLMBWDGCVFNO-COUNNHQRSA-N	462.123	[M+H]+	463.131	198.6	C00294
ExtDB001637	C10H14N4O9S	C(C1(C(C(C(N2C=NC(=C2NC=N)C(=O)O)(O1)[H])(O)[H])(O)[H])[H])OS(O)(=O)=O	XUOVAYCFTMOSSH-FJGDRVTGSA-N	366.048	[M+H]+	367.055	176.39	C00294
ExtDB001638	C10H14N4O9S	C(C1(C(C(C(N2C=NC(=C2NC=N)C(=O)O)(O1)[H])(OS(O)(=O)=O)[H])(O)[H])[H])O	DITKEZIFJATNOH-FJGDRVTGSA-N	366.048	[M+H]+	367.055	176.57	C00294
ExtDB001639	C10H14N4O9S	C(C1(C(C(C(N2C=NC(=C2NC=N)C(=O)O)(O1)[H])(O)[H])(OS(O)(=O)=O)[H])[H])O	XJQWGPGIRBGORZ-FJGDRVTGSA-N	366.048	[M+H]+	367.055	176.51	C00294
ExtDB001640	C16H20N4O14S	C(C1(C(C(C(N2C=NC3=C2N=CN=C3O)(O1)[H])(OS(O)(=O)=O)[H])(OC4(C(C(C(C(C(=O)O)(O4)[H])(O)[H])(O)[H])(O)[H])[H])[H])[H])O	KKMQZNXYSVEDKK-IAGZDHQZSA-N	524.07	[M+H]+	525.077	206.73	C00294
ExtDB001641	C16H20N4O14S	C(C1(C(C(C(N2C=NC3=C2N=CN=C3O)(O1)[H])(OS(O)(=O)=O)[H])(O)[H])[H])OC4(C(C(C(C(C(=O)O)(O4)[H])(O)[H])(O)[H])(O)[H])[H]	RHNUIOQKDDJAFA-HACPNWLVSA-N	524.07	[M+H]+	525.077	206.93	C00294
ExtDB001642	C10H12N4O11S2	C(C1(C(C(C(N2C=NC3=C2N=CN=C3O)(O1)[H])(OS(O)(=O)=O)[H])(O)[H])[H])OS(O)(=O)=O	YYSOAKOYDQIVJC-KQYNXXCUSA-N	427.994	[M+H]+	429.002	186.51	C00294
ExtDB001643	C10H12N4O11S2	C(C1(C(C(C(N2C=NC3=C2N=CN=C3O)(O1)[H])(OS(O)(=O)=O)[H])(OS(O)(=O)=O)[H])[H])O	BUINHOYCBZYEEY-KQYNXXCUSA-N	427.994	[M+H]+	429.002	186.63	C00294
ExtDB001644	C16H20N4O14S	C(C1(C(C(C(N2C=NC3=C2N=CN=C3O)(O1)[H])(OC4(C(C(C(C(C(=O)O)(O4)[H])(O)[H])(O)[H])(O)[H])[H])[H])(OS(O)(=O)=O)[H])[H])O	KDTRNZORUZGCFC-IAGZDHQZSA-N	524.07	[M+H]+	525.077	206.81	C00294
ExtDB001645	C16H20N4O14S	C(C1(C(C(C(N2C=NC3=C2N=CN=C3O)(O1)[H])(O)[H])(OS(O)(=O)=O)[H])[H])OC4(C(C(C(C(C(=O)O)(O4)[H])(O)[H])(O)[H])(O)[H])[H]	BABSNRQOJCGALT-OBZILHKKSA-N	524.07	[M+H]+	525.077	206.93	C00294
ExtDB001646	C10H12N4O11S2	C(C1(C(C(C(N2C=NC3=C2N=CN=C3O)(O1)[H])(O)[H])(OS(O)(=O)=O)[H])[H])OS(O)(=O)=O	MLKKHDNFJPACAL-KQYNXXCUSA-N	427.994	[M+H]+	429.002	186.51	C00294
ExtDB001647	C11H12N2O10	C1=C(C(=O)OC2C(C(C(C(C(=O)O)O2)O)O)O)N=C(N=C1O)O	YFPDJYAYOOAJCH-UHFFFAOYSA-N	332.049	[M+H]+	333.056	173.48	C00295
ExtDB001649	C7H10O6	C1C(C(C(CC1(C(=O)O)O)=O)(O)[H])(O)[H]	WVMWZWGZRAXUBK-UNUYETQZSA-N	190.048	[M+H]+	191.055	141.28	C00296;C10441
ExtDB001650	C13H20O12	C1C(C(C(CC1(C(=O)O)O)(OC2(C(C(C(C(C(=O)O)(O2)[H])(O)[H])(O)[H])(O)[H])[H])[H])(O)[H])(O)[H]	GOYWSAVJLYFSBT-XDASGCGMSA-N	368.095	[M+H]+	369.103	179.84	C00296;C10441
ExtDB001651	C13H20O12	C1C(C(C(CC1(C(=O)O)O)(O)[H])(OC2(C(C(C(C(C(=O)O)(O2)[H])(O)[H])(O)[H])(O)[H])[H])[H])(O)[H]	SEKIEFUKZXOFGO-XDASGCGMSA-N	368.095	[M+H]+	369.103	179.9	C00296;C10441
ExtDB001652	C13H20O12	C1C(C(C(CC1(C(=O)O)OC2(C(C(C(C(C(=O)O)(O2)[H])(O)[H])(O)[H])(O)[H])[H])(O)[H])(O)[H])(O)[H]	UBFYFPSIMUNHGQ-XDASGCGMSA-N	368.095	[M+H]+	369.103	179.84	C00296;C10441
ExtDB001653	C13H20O12	C1C(C(C(CC1(C(=O)OC2(C(C(C(C(C(=O)O)(O2)[H])(O)[H])(O)[H])(O)[H])[H])O)(O)[H])(O)[H])(O)[H]	CAVDKHWQPRTJMJ-XDASGCGMSA-N	368.095	[M+H]+	369.103	180.22	C00296;C10441
ExtDB001654	C7H12O9S	C1C(C(C(CC1(C(=O)O)O)(OS(O)(=O)=O)[H])(O)[H])(O)[H]	POTBCHHJMMIUHT-LNVDRNJUSA-N	272.02	[M+H]+	273.028	157.63	C00296;C10441
ExtDB001655	C7H12O9S	C1C(C(C(CC1(C(=O)O)O)(O)[H])(OS(O)(=O)=O)[H])(O)[H]	CFKZJNPRVYIQSX-LNVDRNJUSA-N	272.02	[M+H]+	273.028	157.62	C00296;C10441
ExtDB001656	C7H8O6	C1C(C(C(CC1(C(=O)O)O)=O)O)=O	MOGBWZNVAIIZCN-UHFFFAOYSA-N	188.032	[M+H]+	189.039	139.58	C00296
ExtDB001657	C13H18O12	C1C(C(C(CC1(C(=O)O)O)=O)(OC2(C(C(C(C(C(=O)O)(O2)[H])(O)[H])(O)[H])(O)[H])[H])[H])(O)[H]	GSPPEYKUROWUDP-SFMUNROQSA-N	366.08	[M+H]+	367.087	178.46	C00296
ExtDB001658	C13H18O12	C1C(C(C(CC1(C(=O)O)O)(OC2(C(C(C(C(C(=O)O)(O2)[H])(O)[H])(O)[H])(O)[H])[H])[H])(O)[H])=O	YDJWKRPCNMJMAV-KPFQABBZSA-N	366.08	[M+H]+	367.087	178.4	C00296
ExtDB001659	C13H18O12	C1C(C(C(CC1(C(=O)O)OC2(C(C(C(C(C(=O)O)(O2)[H])(O)[H])(O)[H])(O)[H])[H])=O)(O)[H])(O)[H]	XWXVLKMOYPLVBL-SFMUNROQSA-N	366.08	[M+H]+	367.087	178.4	C00296
ExtDB001660	C13H18O12	C1C(C(C(CC1(C(=O)OC2(C(C(C(C(C(=O)O)(O2)[H])(O)[H])(O)[H])(O)[H])[H])O)=O)(O)[H])(O)[H]	CYWOUXKURHTYAC-SFMUNROQSA-N	366.08	[M+H]+	367.087	178.77	C00296
ExtDB001661	C7H10O9S	C1C(C(C(CC1(C(=O)O)O)=O)(OS(O)(=O)=O)[H])(O)[H]	LEDQVHBWNQSCMH-UNUYETQZSA-N	270.005	[M+H]+	271.012	155.98	C00296
ExtDB001662	C7H10O9S	C1C(C(C(CC1(C(=O)O)O)(OS(O)(=O)=O)[H])(O)[H])=O	LOCDPEMMQZIEJX-QUFRVKJXSA-N	270.005	[M+H]+	271.012	155.99	C00296
ExtDB001664	C13H20O15S	C1C(C(C(CC1(C(=O)O)O)(OS(O)(=O)=O)[H])(OC2(C(C(C(C(C(=O)O)(O2)[H])(O)[H])(O)[H])(O)[H])[H])[H])(O)[H]	UCBFTPGPYJMOPS-XDASGCGMSA-N	448.052	[M+H]+	449.06	191.71	C00296
ExtDB001665	C13H20O15S	C1C(C(C(CC1(C(=O)O)O)(OS(O)(=O)=O)[H])(O)[H])(OC2(C(C(C(C(C(=O)O)(O2)[H])(O)[H])(O)[H])(O)[H])[H])[H]	KHPBWKDIMAWYAP-XDASGCGMSA-N	448.052	[M+H]+	449.06	191.72	C00296
ExtDB001666	C13H20O15S	C1C(C(C(CC1(C(=O)O)OC2(C(C(C(C(C(=O)O)(O2)[H])(O)[H])(O)[H])(O)[H])[H])(OS(O)(=O)=O)[H])(O)[H])(O)[H]	MNYGBCKNWYXHHN-XDASGCGMSA-N	448.052	[M+H]+	449.06	191.68	C00296
ExtDB001667	C13H20O15S	C1C(C(C(CC1(C(=O)OC2(C(C(C(C(C(=O)O)(O2)[H])(O)[H])(O)[H])(O)[H])[H])O)(OS(O)(=O)=O)[H])(O)[H])(O)[H]	ZOZNRVQAHWUPPI-XDASGCGMSA-N	448.052	[M+H]+	449.06	192.01	C00296
ExtDB001668	C7H12O12S2	C1C(C(C(CC1(C(=O)O)O)(OS(O)(=O)=O)[H])(OS(O)(=O)=O)[H])(O)[H]	PJCQZAGBFJHTJE-LNVDRNJUSA-N	351.977	[M+H]+	352.984	170.88	C00296
ExtDB001669	C7H12O12S2	C1C(C(C(CC1(C(=O)O)O)(OS(O)(=O)=O)[H])(O)[H])(OS(O)(=O)=O)[H]	VQPJDRQYUHDIFH-LNVDRNJUSA-N	351.977	[M+H]+	352.984	170.88	C00296
ExtDB001670	C13H20O15S	C1C(C(C(CC1(C(=O)O)O)(OC2(C(C(C(C(C(=O)O)(O2)[H])(O)[H])(O)[H])(O)[H])[H])[H])(OS(O)(=O)=O)[H])(O)[H]	ZPSLGEPQAZJKMU-XDASGCGMSA-N	448.052	[M+H]+	449.06	191.75	C00296
ExtDB001671	C13H20O15S	C1C(C(C(CC1(C(=O)O)OC2(C(C(C(C(C(=O)O)(O2)[H])(O)[H])(O)[H])(O)[H])[H])(O)[H])(OS(O)(=O)=O)[H])(O)[H]	FOLJLIYHRHFKOA-XDASGCGMSA-N	448.052	[M+H]+	449.06	191.63	C00296
ExtDB001672	C13H20O15S	C1C(C(C(CC1(C(=O)OC2(C(C(C(C(C(=O)O)(O2)[H])(O)[H])(O)[H])(O)[H])[H])O)(O)[H])(OS(O)(=O)=O)[H])(O)[H]	ZKACTOHGEFMFPM-XDASGCGMSA-N	448.052	[M+H]+	449.06	191.96	C00296
ExtDB001673	C15H20N2O15S	C1=CN(C2(C(C(C(CO)(O2)[H])(OC3(C(C(C(C(C(=O)O)(O3)[H])(O)[H])(O)[H])(O)[H])[H])[H])(OS(O)(=O)=O)[H])[H])C(N=C1O)=O	YTNHJJATOBSCFM-TWSIZIGVSA-N	500.058	[M+H]+	501.066	201.77	C00299
ExtDB001674	C15H20N2O15S	C1=CN(C2(C(C(C(COC3(C(C(C(C(C(=O)O)(O3)[H])(O)[H])(O)[H])(O)[H])[H])(O2)[H])(O)[H])(OS(O)(=O)=O)[H])[H])C(N=C1O)=O	JPQCELFTFCOUHG-ZAYZUTAZSA-N	500.058	[M+H]+	501.066	201.95	C00299
ExtDB001675	C9H12N2O12S2	C1=CN(C2(C(C(C(COS(O)(=O)=O)(O2)[H])(O)[H])(OS(O)(=O)=O)[H])[H])C(N=C1O)=O	VXJZVGBFINBHRU-XVFCMESISA-N	403.983	[M+H]+	404.99	181.37	C00299
ExtDB001676	C9H12N2O12S2	C1=CN(C2(C(C(C(CO)(O2)[H])(OS(O)(=O)=O)[H])(OS(O)(=O)=O)[H])[H])C(N=C1O)=O	XDCNNRHIZFMQDV-XVFCMESISA-N	403.983	[M+H]+	404.99	181.52	C00299
ExtDB001677	C15H20N2O15S	C1=CN(C2(C(C(C(CO)(O2)[H])(OS(O)(=O)=O)[H])(OC3(C(C(C(C(C(=O)O)(O3)[H])(O)[H])(O)[H])(O)[H])[H])[H])[H])C(N=C1O)=O	BJILPAJMQXMPFB-TWSIZIGVSA-N	500.058	[M+H]+	501.066	201.88	C00299
ExtDB001678	C15H20N2O15S	C1=CN(C2(C(C(C(COC3(C(C(C(C(C(=O)O)(O3)[H])(O)[H])(O)[H])(O)[H])[H])(O2)[H])(OS(O)(=O)=O)[H])(O)[H])[H])C(N=C1O)=O	SRPJTCTZMMYLPW-PVHCGJJISA-N	500.058	[M+H]+	501.066	201.95	C00299
ExtDB001679	C9H12N2O12S2	C1=CN(C2(C(C(C(COS(O)(=O)=O)(O2)[H])(OS(O)(=O)=O)[H])(O)[H])[H])C(N=C1O)=O	PHNVUMVMUHYYKL-XVFCMESISA-N	403.983	[M+H]+	404.99	181.37	C00299
ExtDB001680	C10H17N3O8	CN(CC(=O)OC1C(C(C(C(C(=O)O)O1)O)O)O)C(=N)N	VJBPVKAPYXKCKN-UHFFFAOYSA-N	307.102	[M+H]+	308.109	167.39	C00300;C00791
ExtDB001682	C15H23N5O15P2	C(C1(C(C(C(N2C=NC3=C(N)N=C(N=C32)O)(O1)[H])(O)[H])(O)[H])[H])OP(O)(=O)OP(O)(=O)OCC4(C(C(C(O)(O4)[H])(O)[H])(O)[H])[H]	AGOICCHVIAJROF-AIKIOGRUSA-N	575.067	[M+H]+	576.074	214.42	C00301
ExtDB001683	C21H31N5O20P2	C(C1(C(C(C(O)(O1)[H])(O)[H])(O)[H])[H])OP(O)(=O)OP(O)(=O)OCC2(C(C(C(N3C=NC4=C(N)N=CN=C43)(O2)[H])(OC5(C(C(C(C(C(=O)O)(O5)[H])(O)[H])(O)[H])(O)[H])[H])[H])(O)[H])[H]	SJWBCEKPNWGZKY-DRBFBWNCSA-N	735.104	[M+H]+	736.111	238.01	C00301
ExtDB001684	C21H31N5O20P2	C(C1(C(C(C(O)(O1)[H])(O)[H])(O)[H])[H])OP(O)(=O)OP(O)(=O)OCC2(C(C(C(N3C=NC4=C(N)N=CN=C43)(O2)[H])(O)[H])(OC5(C(C(C(C(C(=O)O)(O5)[H])(O)[H])(O)[H])(O)[H])[H])[H])[H]	VPXNZWCIXFRNLR-BHFVNJAHSA-N	735.104	[M+H]+	736.111	238.21	C00301
ExtDB001685	C21H31N5O20P2	C(C1(C(C(C(N2C=NC3=C(N)N=CN=C32)(O1)[H])(O)[H])(O)[H])[H])OP(O)(=O)OP(O)(=O)OCC4(C(C(C(O)(O4)[H])(O)[H])(OC5(C(C(C(C(C(=O)O)(O5)[H])(O)[H])(O)[H])(O)[H])[H])[H])[H]	BIROLGGPRXYAEQ-BHFVNJAHSA-N	735.104	[M+H]+	736.111	237.29	C00301
ExtDB001686	C21H31N5O20P2	C(C1(C(C(C(N2C=NC3=C(N)N=CN=C32)(O1)[H])(O)[H])(O)[H])[H])OP(O)(=O)OP(O)(=O)OCC4(C(C(C(O)(O4)[H])(OC5(C(C(C(C(C(=O)O)(O5)[H])(O)[H])(O)[H])(O)[H])[H])[H])(O)[H])[H]	NQVKFUZJFMCSCP-SHWSKHQJSA-N	735.104	[M+H]+	736.111	237.01	C00301
ExtDB001687	C21H31N5O20P2	C(C1(C(C(C(N2C=NC3=C(N=CN=C32)NC4(C(C(C(C(C(=O)O)(O4)[H])(O)[H])(O)[H])(O)[H])[H])(O1)[H])(O)[H])(O)[H])[H])OP(O)(=O)OP(O)(=O)OCC5(C(C(C(O)(O5)[H])(O)[H])(O)[H])[H]	FQAYNWDQOKJDRW-MDBIPGJOSA-N	735.104	[M+H]+	736.111	236.84	C00301
ExtDB001688	C15H23N5O17P2S	C(C1(C(C(C(O)(O1)[H])(O)[H])(O)[H])[H])OP(O)(=O)OP(O)(=O)OCC2(C(C(C(N3C=NC4=C(N)N=CN=C43)(O2)[H])(OS(O)(=O)=O)[H])(O)[H])[H]	SUGRVJXHROLXDI-KEOHHSTQSA-N	639.028	[M+H]+	640.036	221.14	C00301
ExtDB001689	C15H23N5O17P2S	C(C1(C(C(C(O)(O1)[H])(O)[H])(O)[H])[H])OP(O)(=O)OP(O)(=O)OCC2(C(C(C(N3C=NC4=C(N)N=CN=C43)(O2)[H])(O)[H])(OS(O)(=O)=O)[H])[H]	AFDDOXRGVLESQR-KEOHHSTQSA-N	639.028	[M+H]+	640.036	221.14	C00301
ExtDB001690	C15H23N5O17P2S	C(C1(C(C(C(N2C=NC3=C(N)N=CN=C32)(O1)[H])(O)[H])(O)[H])[H])OP(O)(=O)OP(O)(=O)OCC4(C(C(C(O)(O4)[H])(O)[H])(OS(O)(=O)=O)[H])[H]	QSXOPOYVPUSCIU-KEOHHSTQSA-N	639.028	[M+H]+	640.036	220.87	C00301
ExtDB001691	C15H23N5O17P2S	C(C1(C(C(C(N2C=NC3=C(N)N=CN=C32)(O1)[H])(O)[H])(O)[H])[H])OP(O)(=O)OP(O)(=O)OCC4(C(C(C(O)(O4)[H])(OS(O)(=O)=O)[H])(O)[H])[H]	UWLZYYSYGSTQNI-KEOHHSTQSA-N	639.028	[M+H]+	640.036	220.58	C00301
ExtDB001692	C21H31N5O21P2	C(C1(C(C(C(O)(O1)[H])(O)[H])(O)[H])[H])OP(O)(=O)OP(O)(=O)OCC2(C(C(C(N3C=NC4=C(N)N=C(N=C43)O)(O2)[H])(OC5(C(C(C(C(C(=O)O)(O5)[H])(O)[H])(O)[H])(O)[H])[H])[H])(O)[H])[H]	BDKURTWXRLMOIF-NWTWDTGOSA-N	751.099	[M+H]+	752.106	239.03	C00301
ExtDB001693	C21H31N5O21P2	C(C1(C(C(C(O)(O1)[H])(O)[H])(O)[H])[H])OP(O)(=O)OP(O)(=O)OCC2(C(C(C(N3C=NC4=C(N)N=C(N=C43)O)(O2)[H])(O)[H])(OC5(C(C(C(C(C(=O)O)(O5)[H])(O)[H])(O)[H])(O)[H])[H])[H])[H]	CTQYJHMDIRTLSH-CHACLYQASA-N	751.099	[M+H]+	752.106	239.26	C00301
ExtDB001694	C21H31N5O21P2	C(C1(C(C(C(N2C=NC3=C(N)N=C(N=C32)O)(O1)[H])(O)[H])(O)[H])[H])OP(O)(=O)OP(O)(=O)OCC4(C(C(C(O)(O4)[H])(O)[H])(OC5(C(C(C(C(C(=O)O)(O5)[H])(O)[H])(O)[H])(O)[H])[H])[H])[H]	WKLGYTHNOSMZPF-CHACLYQASA-N	751.099	[M+H]+	752.106	238.22	C00301
ExtDB001695	C21H31N5O21P2	C(C1(C(C(C(N2C=NC3=C(N)N=C(N=C32)O)(O1)[H])(O)[H])(O)[H])[H])OP(O)(=O)OP(O)(=O)OCC4(C(C(C(O)(O4)[H])(OC5(C(C(C(C(C(=O)O)(O5)[H])(O)[H])(O)[H])(O)[H])[H])[H])(O)[H])[H]	MXKOYHNWYGQVAF-MIWSJGSWSA-N	751.099	[M+H]+	752.106	237.91	C00301
ExtDB001696	C21H31N5O21P2	C(C1(C(C(C(N2C=NC3=C(NC4(C(C(C(C(C(=O)O)(O4)[H])(O)[H])(O)[H])(O)[H])[H])N=C(N=C32)O)(O1)[H])(O)[H])(O)[H])[H])OP(O)(=O)OP(O)(=O)OCC5(C(C(C(O)(O5)[H])(O)[H])(O)[H])[H]	MXJCGRCISBPTLR-GSXZASPVSA-N	751.099	[M+H]+	752.106	237.93	C00301
ExtDB001697	C15H23N5O18P2S	C(C1(C(C(C(O)(O1)[H])(O)[H])(O)[H])[H])OP(O)(=O)OP(O)(=O)OCC2(C(C(C(N3C=NC4=C(N)N=C(N=C43)O)(O2)[H])(OS(O)(=O)=O)[H])(O)[H])[H]	BHJABQJEACITSV-AIKIOGRUSA-N	655.023	[M+H]+	656.031	222.5	C00301
ExtDB001698	C15H23N5O18P2S	C(C1(C(C(C(O)(O1)[H])(O)[H])(O)[H])[H])OP(O)(=O)OP(O)(=O)OCC2(C(C(C(N3C=NC4=C(N)N=C(N=C43)O)(O2)[H])(O)[H])(OS(O)(=O)=O)[H])[H]	KZHKMQPRZWEGAV-AIKIOGRUSA-N	655.023	[M+H]+	656.031	222.5	C00301
ExtDB001699	C15H23N5O18P2S	C(C1(C(C(C(N2C=NC3=C(N)N=C(N=C32)O)(O1)[H])(O)[H])(O)[H])[H])OP(O)(=O)OP(O)(=O)OCC4(C(C(C(O)(O4)[H])(O)[H])(OS(O)(=O)=O)[H])[H]	UVJUECVRXCCXOF-AIKIOGRUSA-N	655.023	[M+H]+	656.031	222.2	C00301
ExtDB001700	C15H23N5O18P2S	C(C1(C(C(C(N2C=NC3=C(N)N=C(N=C32)O)(O1)[H])(O)[H])(O)[H])[H])OP(O)(=O)OP(O)(=O)OCC4(C(C(C(O)(O4)[H])(OS(O)(=O)=O)[H])(O)[H])[H]	XUBSTZNPXHWXPD-AIKIOGRUSA-N	655.023	[M+H]+	656.031	221.88	C00301
ExtDB001702	C21H31N5O23P2S	C(C1(C(C(C(O)(O1)[H])(O)[H])(O)[H])[H])OP(O)(=O)OP(O)(=O)OCC2(C(C(C(N3C=NC4=C(N)N=CN=C43)(O2)[H])(OS(O)(=O)=O)[H])(OC5(C(C(C(C(C(=O)O)(O5)[H])(O)[H])(O)[H])(O)[H])[H])[H])[H]	UWYDWWSTSXBLBJ-INUZVTGLSA-N	815.061	[M+H]+	816.068	244.37	C00301
ExtDB001703	C21H31N5O23P2S	C(C1(C(C(C(N2C=NC3=C(N)N=CN=C32)(O1)[H])(OS(O)(=O)=O)[H])(O)[H])[H])OP(O)(=O)OP(O)(=O)OCC4(C(C(C(O)(O4)[H])(O)[H])(OC5(C(C(C(C(C(=O)O)(O5)[H])(O)[H])(O)[H])(O)[H])[H])[H])[H]	NPDOTGCWUGLAEZ-WFEGUZEVSA-N	815.061	[M+H]+	816.068	243.15	C00301
ExtDB001704	C21H31N5O23P2S	C(C1(C(C(C(N2C=NC3=C(N)N=CN=C32)(O1)[H])(OS(O)(=O)=O)[H])(O)[H])[H])OP(O)(=O)OP(O)(=O)OCC4(C(C(C(O)(O4)[H])(OC5(C(C(C(C(C(=O)O)(O5)[H])(O)[H])(O)[H])(O)[H])[H])[H])(O)[H])[H]	HYHAQCMKSKCZEY-FYQLRTRASA-N	815.061	[M+H]+	816.068	242.8	C00301
ExtDB001705	C21H31N5O23P2S	C(C1(C(C(C(O)(O1)[H])(O)[H])(O)[H])[H])OP(O)(=O)OP(O)(=O)OCC2(C(C(C(N3C=NC4=C(N=CN=C43)NC5(C(C(C(C(C(=O)O)(O5)[H])(O)[H])(O)[H])(O)[H])[H])(O2)[H])(OS(O)(=O)=O)[H])(O)[H])[H]	NDDLYXMKHMWJAW-MDBIPGJOSA-N	815.061	[M+H]+	816.068	242.64	C00301
ExtDB001706	C15H23N5O20P2S2	C(C1(C(C(C(O)(O1)[H])(O)[H])(O)[H])[H])OP(O)(=O)OP(O)(=O)OCC2(C(C(C(N3C=NC4=C(N)N=CN=C43)(O2)[H])(OS(O)(=O)=O)[H])(OS(O)(=O)=O)[H])[H]	MXXPSNKVBWMNCE-KEOHHSTQSA-N	718.985	[M+H]+	719.993	228.51	C00301
ExtDB001707	C15H23N5O20P2S2	C(C1(C(C(C(N2C=NC3=C(N)N=CN=C32)(O1)[H])(OS(O)(=O)=O)[H])(O)[H])[H])OP(O)(=O)OP(O)(=O)OCC4(C(C(C(O)(O4)[H])(O)[H])(OS(O)(=O)=O)[H])[H]	DNFCVVZIUCGICH-KEOHHSTQSA-N	718.985	[M+H]+	719.993	228.15	C00301
ExtDB001708	C15H23N5O20P2S2	C(C1(C(C(C(N2C=NC3=C(N)N=CN=C32)(O1)[H])(OS(O)(=O)=O)[H])(O)[H])[H])OP(O)(=O)OP(O)(=O)OCC4(C(C(C(O)(O4)[H])(OS(O)(=O)=O)[H])(O)[H])[H]	HMSUBRGBWHZNDR-KEOHHSTQSA-N	718.985	[M+H]+	719.993	227.77	C00301
ExtDB001709	C21H31N5O23P2S	C(C1(C(C(C(O)(O1)[H])(O)[H])(O)[H])[H])OP(O)(=O)OP(O)(=O)OCC2(C(C(C(N3C=NC4=C(N)N=CN=C43)(O2)[H])(OC5(C(C(C(C(C(=O)O)(O5)[H])(O)[H])(O)[H])(O)[H])[H])[H])(OS(O)(=O)=O)[H])[H]	WHRBOUMNJAYNIE-INUZVTGLSA-N	815.061	[M+H]+	816.068	244.1	C00301
ExtDB001710	C21H31N5O23P2S	C(C1(C(C(C(O)(O1)[H])(O)[H])(OC2(C(C(C(C(C(=O)O)(O2)[H])(O)[H])(O)[H])(O)[H])[H])[H])[H])OP(O)(=O)OP(O)(=O)OCC3(C(C(C(N4C=NC5=C(N)N=CN=C54)(O3)[H])(O)[H])(OS(O)(=O)=O)[H])[H]	NVUTVKUVTKNMFF-KAWWRNLOSA-N	815.061	[M+H]+	816.068	243.15	C00301
ExtDB001711	C21H31N5O23P2S	C(C1(C(C(C(O)(O1)[H])(OC2(C(C(C(C(C(=O)O)(O2)[H])(O)[H])(O)[H])(O)[H])[H])[H])(O)[H])[H])OP(O)(=O)OP(O)(=O)OCC3(C(C(C(N4C=NC5=C(N)N=CN=C54)(O3)[H])(O)[H])(OS(O)(=O)=O)[H])[H]	OLGFNGXIYAVTSJ-PCJQNWMKSA-N	815.061	[M+H]+	816.068	242.8	C00301
ExtDB001712	C21H31N5O23P2S	C(C1(C(C(C(O)(O1)[H])(O)[H])(O)[H])[H])OP(O)(=O)OP(O)(=O)OCC2(C(C(C(N3C=NC4=C(N=CN=C43)NC5(C(C(C(C(C(=O)O)(O5)[H])(O)[H])(O)[H])(O)[H])[H])(O2)[H])(O)[H])(OS(O)(=O)=O)[H])[H]	LEMKDEAHRBTQIJ-NWPUVXLMSA-N	815.061	[M+H]+	816.068	242.64	C00301
ExtDB001713	C15H23N5O20P2S2	C(C1(C(C(C(N2C=NC3=C(N)N=CN=C32)(O1)[H])(O)[H])(OS(O)(=O)=O)[H])[H])OP(O)(=O)OP(O)(=O)OCC4(C(C(C(O)(O4)[H])(O)[H])(OS(O)(=O)=O)[H])[H]	KYRGRRHDPUFTBN-KEOHHSTQSA-N	718.985	[M+H]+	719.993	228.15	C00301
ExtDB001714	C15H23N5O20P2S2	C(C1(C(C(C(O)(O1)[H])(OS(O)(=O)=O)[H])(O)[H])[H])OP(O)(=O)OP(O)(=O)OCC2(C(C(C(N3C=NC4=C(N)N=CN=C43)(O2)[H])(O)[H])(OS(O)(=O)=O)[H])[H]	JNUXSAMUUQONMP-KEOHHSTQSA-N	718.985	[M+H]+	719.993	227.77	C00301
ExtDB001715	C21H31N5O23P2S	C(C1(C(C(C(N2C=NC3=C(N)N=CN=C32)(O1)[H])(OC4(C(C(C(C(C(=O)O)(O4)[H])(O)[H])(O)[H])(O)[H])[H])[H])(O)[H])[H])OP(O)(=O)OP(O)(=O)OCC5(C(C(C(O)(O5)[H])(O)[H])(OS(O)(=O)=O)[H])[H]	GHBJGCGAWDKBEK-WFEGUZEVSA-N	815.061	[M+H]+	816.068	243.8	C00301
ExtDB001716	C21H31N5O23P2S	C(C1(C(C(C(N2C=NC3=C(N)N=CN=C32)(O1)[H])(O)[H])(OC4(C(C(C(C(C(=O)O)(O4)[H])(O)[H])(O)[H])(O)[H])[H])[H])[H])OP(O)(=O)OP(O)(=O)OCC5(C(C(C(O)(O5)[H])(O)[H])(OS(O)(=O)=O)[H])[H]	RBPOHCVJRBPLEO-KAWWRNLOSA-N	815.061	[M+H]+	816.068	244.1	C00301
ExtDB001717	C21H31N5O23P2S	C(C1(C(C(C(N2C=NC3=C(N)N=CN=C32)(O1)[H])(O)[H])(O)[H])[H])OP(O)(=O)OP(O)(=O)OCC4(C(C(C(O)(O4)[H])(OC5(C(C(C(C(C(=O)O)(O5)[H])(O)[H])(O)[H])(O)[H])[H])[H])(OS(O)(=O)=O)[H])[H]	SRBXMGVEQBHZDX-INUZVTGLSA-N	815.061	[M+H]+	816.068	242.8	C00301
ExtDB001718	C21H31N5O23P2S	C(C1(C(C(C(N2C=NC3=C(N=CN=C32)NC4(C(C(C(C(C(=O)O)(O4)[H])(O)[H])(O)[H])(O)[H])[H])(O1)[H])(O)[H])(O)[H])[H])OP(O)(=O)OP(O)(=O)OCC5(C(C(C(O)(O5)[H])(O)[H])(OS(O)(=O)=O)[H])[H]	RCQNMFCXAIOBKR-NWPUVXLMSA-N	815.061	[M+H]+	816.068	242.25	C00301
ExtDB001719	C15H23N5O20P2S2	C(C1(C(C(C(N2C=NC3=C(N)N=CN=C32)(O1)[H])(O)[H])(O)[H])[H])OP(O)(=O)OP(O)(=O)OCC4(C(C(C(O)(O4)[H])(OS(O)(=O)=O)[H])(OS(O)(=O)=O)[H])[H]	NJXMOGAFHALRBN-KEOHHSTQSA-N	718.985	[M+H]+	719.993	227.77	C00301
ExtDB001720	C21H31N5O23P2S	C(C1(C(C(C(N2C=NC3=C(N)N=CN=C32)(O1)[H])(OC4(C(C(C(C(C(=O)O)(O4)[H])(O)[H])(O)[H])(O)[H])[H])[H])(O)[H])[H])OP(O)(=O)OP(O)(=O)OCC5(C(C(C(O)(O5)[H])(OS(O)(=O)=O)[H])(O)[H])[H]	YCEKBYORYRNMDM-FYQLRTRASA-N	815.061	[M+H]+	816.068	243.49	C00301
ExtDB001721	C21H31N5O23P2S	C(C1(C(C(C(O)(O1)[H])(OS(O)(=O)=O)[H])(O)[H])[H])OP(O)(=O)OP(O)(=O)OCC2(C(C(C(N3C=NC4=C(N)N=CN=C43)(O2)[H])(O)[H])(OC5(C(C(C(C(C(=O)O)(O5)[H])(O)[H])(O)[H])(O)[H])[H])[H])[H]	CTHLTRDZPHRDAS-PCJQNWMKSA-N	815.061	[M+H]+	816.068	243.8	C00301
ExtDB001722	C21H31N5O23P2S	C(C1(C(C(C(N2C=NC3=C(N)N=CN=C32)(O1)[H])(O)[H])(O)[H])[H])OP(O)(=O)OP(O)(=O)OCC4(C(C(C(O)(O4)[H])(OS(O)(=O)=O)[H])(OC5(C(C(C(C(C(=O)O)(O5)[H])(O)[H])(O)[H])(O)[H])[H])[H])[H]	CJMMQPUWJUEYOA-INUZVTGLSA-N	815.061	[M+H]+	816.068	243.15	C00301
ExtDB001723	C21H31N5O23P2S	C(C1(C(C(C(N2C=NC3=C(N=CN=C32)NC4(C(C(C(C(C(=O)O)(O4)[H])(O)[H])(O)[H])(O)[H])[H])(O1)[H])(O)[H])(O)[H])[H])OP(O)(=O)OP(O)(=O)OCC5(C(C(C(O)(O5)[H])(OS(O)(=O)=O)[H])(O)[H])[H]	RPLAAIFSWWQBCD-PMRQUUHUSA-N	815.061	[M+H]+	816.068	241.84	C00301
ExtDB001724	C44H60N11O10	C1=CC=C(C=C1)CC(C(=NC(CO)(C(N2CCCC2(C(=NC(CC3=CC=CC=C3)(C(=O)O)[H])O)[H])=O)[H])O)(N=C(CN=C(C4(CCCN4C(C5(CCCN5C(C(CCCNC(=N)N)(N)[H])=O)[H])=O)[H])O)[O-])[H]	VCEHWDBVPZFHAG-POFDKVPJSA-M	902.452	[M+H]+	903.46	280.06	C00306
ExtDB001726	C52H75N15O12	CC(N(C(CC1=CC=CC=C1)(C(=NC(CCCNC(=N)N)(C(=O)O)[H])O)[H])C(C2(CCCN2C(C(CO)(N=C(C(CC3=CC=CC=C3)(N=C(CN=C(C4(CCCN4C(C5(CCCN5C(C(CCCNC(=N)N)(N)[H])=O)[H])=O)[H])O)O)[H])O)[H])=O)[H])=O)=O	PJPKYKAKRPAVHI-PVEGFDORSA-N	1101.57	[M+H]+	1102.58	312.16	C00306
ExtDB001727	C56H81N15O17	C1=CC=C(C=C1)CC(C(=NC(COC2(C(C(C(C(C(=O)O)(O2)[H])(O)[H])(O)[H])(O)[H])[H])(C(N3CCCC3(C(=NC(CC4=CC=CC=C4)(C(=NC(CCCNC(=N)N)(C(=O)O)[H])O)[H])O)[H])=O)[H])O)(N=C(CN=C(C5(CCCN5C(C6(CCCN6C(C(CCCNC(=N)N)(N)[H])=O)[H])=O)[H])O)O)[H]	PMNVIQJWELKCNJ-CNLRSOIBSA-N	1235.59	[M+H]+	1236.6	NA	C00306
ExtDB001728	C50H73N15O14S	C1=CC=C(C=C1)CC(C(=NC(COS(O)(=O)=O)(C(N2CCCC2(C(=NC(CC3=CC=CC=C3)(C(=NC(CCCNC(=N)N)(C(=O)O)[H])O)[H])O)[H])=O)[H])O)(N=C(CN=C(C4(CCCN4C(C5(CCCN5C(C(CCCNC(=N)N)(N)[H])=O)[H])=O)[H])O)O)[H]	RXIGLORKYVVLDR-FDISYFBBSA-N	1139.52	[M+H]+	1140.53	312.71	C00306
ExtDB001729	C35H51N10O9	C1=CC=C(C=C1)CC(C(=NC(CO)(C(N2CCCC2(C(=O)O)[H])=O)[H])O)(N=C(CN=C(C3(CCCN3C(C4(CCCN4C(C(CCCNC(=N)N)(N)[H])=O)[H])=O)[H])O)[O-])[H]	CRROPKNGCGVIOG-QCOJBMJGSA-M	755.384	[M+H]+	756.391	258.65	C00306
ExtDB001730	C9H10NO2	C1=CC=C(C=C1)CC(C(=O)[O-])(N)[H]	COLNVLDHVKWLRT-QMMMGPOBSA-M	164.071	[M+H]+	165.078	136.89	C00306;C01505;C03292;C04418;C11684;C15851;C16008;C20050;C20519
ExtDB001731	C35H52N10O9	C1=CC=C(C=C1)CC(C(=NC(CO)(C(N2CCCC2(C(=O)O)[H])=O)[H])O)(N=C(CN=C(C3(CCCN3C(C4(CCCN4C(C(CCCNC(=N)N)(N)[H])=O)[H])=O)[H])O)O)[H]	CRROPKNGCGVIOG-QCOJBMJGSA-N	756.392	[M+H]+	757.399	258.97	C00306
ExtDB001732	C50H68N11O16	C1=CC=C(C=C1)CC(C(=NC(COC2(C(C(C(C(C(=O)O)(O2)[H])(O)[H])(O)[H])(O)[H])[H])(C(N3CCCC3(C(=NC(CC4=CC=CC=C4)(C(=O)O)[H])O)[H])=O)[H])O)(N=C(CN=C(C5(CCCN5C(C6(CCCN6C(C(CCCNC(=N)N)(N)[H])=O)[H])=O)[H])O)[O-])[H]	ASGWIQJEAVVBLV-HGWMBTCQSA-M	1078.48	[M+H]+	1079.49	301.25	C00306
ExtDB001733	C44H60N11O13S	C1=CC=C(C=C1)CC(C(=NC(COS(O)(=O)=O)(C(N2CCCC2(C(=NC(CC3=CC=CC=C3)(C(=O)O)[H])O)[H])=O)[H])O)(N=C(CN=C(C4(CCCN4C(C5(CCCN5C(C(CCCNC(=N)N)(N)[H])=O)[H])=O)[H])O)[O-])[H]	YUIRBBHFANODJI-POFDKVPJSA-M	982.409	[M+H]+	983.417	286.57	C00306
ExtDB001734	C46H62N11O11	CC(N(C(CC1=CC=CC=C1)(C(=O)O)[H])C(C2(CCCN2C(C(CO)(N=C(C(CC3=CC=CC=C3)(N=C(CN=C(C4(CCCN4C(C5(CCCN5C(C(CCCNC(=N)N)(N)[H])=O)[H])=O)[H])O)[O-])[H])O)[H])=O)[H])=O)=O	XFCBBTYVWVQENT-PEAOEFARSA-M	944.463	[M+H]+	945.47	287.32	C00306
ExtDB001735	C58H83N15O18	CC(N(C(CC1=CC=CC=C1)(C(=NC(CCCNC(=N)N)(C(=O)O)[H])O)[H])C(C2(CCCN2C(C(COC3(C(C(C(C(C(=O)O)(O3)[H])(O)[H])(O)[H])(O)[H])[H])(N=C(C(CC4=CC=CC=C4)(N=C(CN=C(C5(CCCN5C(C6(CCCN6C(C(CCCNC(=N)N)(N)[H])=O)[H])=O)[H])O)O)[H])O)[H])=O)[H])=O)=O	ZVYUHUIJSDXDQF-AKAHLHBHSA-N	1277.6	[M+H]+	1278.61	NA	C00306
ExtDB001736	C52H75N15O15S	CC(N(C(CC1=CC=CC=C1)(C(=NC(CCCNC(=N)N)(C(=O)O)[H])O)[H])C(C2(CCCN2C(C(COS(O)(=O)=O)(N=C(C(CC3=CC=CC=C3)(N=C(CN=C(C4(CCCN4C(C5(CCCN5C(C(CCCNC(=N)N)(N)[H])=O)[H])=O)[H])O)O)[H])O)[H])=O)[H])=O)=O	BHSZWOREPHWZGS-PVEGFDORSA-N	1181.53	[M+H]+	1182.54	318.84	C00306
ExtDB001738	C20H34N4O17P2	C[N+](C)(C)CCOP(=O)(O)OP(=O)([O-])OCC1(C(C(C(N2C=CC(=N)N=C2O)(O1)[H])(O)[H])(OC3(C(C(C(C(C(=O)O)(O3)[H])(O)[H])(O)[H])(O)[H])[H])[H])[H]	OULPPAWENHFSTM-OHMLFVCMSA-N	664.139	[M+H]+	665.147	231.87	C00307
ExtDB001739	C20H34N4O17P2	C[N+](C)(C)CCOP(=O)(O)OP(=O)([O-])OCC1(C(C(C(N2C=CC(=N)N=C2O)(O1)[H])(OC3(C(C(C(C(C(=O)O)(O3)[H])(O)[H])(O)[H])(O)[H])[H])[H])(O)[H])[H]	DMEOSQCOBVDEMJ-ZZWOHVNVSA-N	664.139	[M+H]+	665.147	231.78	C00307
ExtDB001740	C20H34N4O17P2	C[N+](C)(C)CCOP(=O)(O)OP(=O)([O-])OCC1(C(C(C(N2C=CC(=NC3(C(C(C(C(C(=O)O)(O3)[H])(O)[H])(O)[H])(O)[H])[H])N=C2O)(O1)[H])(O)[H])(O)[H])[H]	VPVIUXGEXOOVOL-PKLWJBLBSA-N	664.139	[M+H]+	665.147	232.22	C00307
ExtDB001741	C14H26N4O14P2S	C[N+](C)(C)CCOP(=O)(O)OP(O)(=O)OCC1(C(C(C(N2C=CC(=N)N=C2O)(O1)[H])(O)[H])(OS([O-])(=O)=O)[H])[H]	WIMCMJMEERJWGI-OJAKKHQRSA-N	568.064	[M+H]+	569.071	212.15	C00307
ExtDB001742	C14H26N4O14P2S	C[N+](C)(C)CCOP(=O)(O)OP(O)(=O)OCC1(C(C(C(N2C=CC(=N)N=C2O)(O1)[H])(OS([O-])(=O)=O)[H])(O)[H])[H]	ZRARJAKHRGTGRN-OJAKKHQRSA-N	568.064	[M+H]+	569.071	212.15	C00307
ExtDB001744	C20H34N4O20P2S	C[N+](C)(C)CCOP(=O)(O)OP(O)(=O)OCC1(C(C(C(N2C=CC(=N)N=C2O)(O1)[H])(OC3(C(C(C(C(C(=O)O)(O3)[H])(O)[H])(O)[H])(O)[H])[H])[H])(OS([O-])(=O)=O)[H])[H]	YYNGSJKCTWQBRE-JSEIASHASA-N	744.096	[M+H]+	745.104	239.88	C00307
ExtDB001745	C20H34N4O20P2S	C[N+](C)(C)CCOP(=O)(O)OP(O)(=O)OCC1(C(C(C(N2C=CC(=NC3(C(C(C(C(C(=O)O)(O3)[H])(O)[H])(O)[H])(O)[H])[H])N=C2O)(O1)[H])(O)[H])(OS([O-])(=O)=O)[H])[H]	FYYLXNCEUBTVAP-SAZQUJBNSA-N	744.096	[M+H]+	745.104	239.99	C00307
ExtDB001746	C14H26N4O17P2S2	C[N+](C)(C)CCOP(=O)(O)OP(=O)(O)OCC1(C(C(C(N2C=CC(=N)N=C2O)(O1)[H])(OS([O-])(=O)=O)[H])(OS(=O)(O)=O)[H])[H]	YXEQWJVFJZERLX-OJAKKHQRSA-N	648.021	[M+H]+	649.028	221.98	C00307
ExtDB001747	C20H34N4O20P2S	C[N+](C)(C)CCOP(=O)(O)OP(O)(=O)OCC1(C(C(C(N2C=CC(=N)N=C2O)(O1)[H])(OS([O-])(=O)=O)[H])(OC3(C(C(C(C(C(=O)O)(O3)[H])(O)[H])(O)[H])(O)[H])[H])[H])[H]	QRYHWVHUBNBHGU-JSEIASHASA-N	744.096	[M+H]+	745.104	240.04	C00307
ExtDB001748	C20H34N4O20P2S	C[N+](C)(C)CCOP(=O)(O)OP(O)(=O)OCC1(C(C(C(N2C=CC(=NC3(C(C(C(C(C(=O)O)(O3)[H])(O)[H])(O)[H])(O)[H])[H])N=C2O)(O1)[H])(OS([O-])(=O)=O)[H])(O)[H])[H]	IGUKTDJUYBQVTN-PKLWJBLBSA-N	744.096	[M+H]+	745.104	239.99	C00307
ExtDB001749	C11H18O11	C1C(C(C(CO)(O)O1)(O)[H])(OC2(C(C(C(C(C(=O)O)(O2)[H])(O)[H])(O)[H])(O)[H])[H])[H]	NAVWAGIJCIYUEE-KWXIYUJRSA-N	326.085	[M+H]+	327.092	171.37	C00309
ExtDB001750	C11H18O11	C1C(C(C(CO)(O)O1)(OC2(C(C(C(C(C(=O)O)(O2)[H])(O)[H])(O)[H])(O)[H])[H])[H])(O)[H]	OKVPEWNCKYFPFW-KWXIYUJRSA-N	326.085	[M+H]+	327.092	171.25	C00309
ExtDB001751	C11H18O11	C1C(C(C(COC2(C(C(C(C(C(=O)O)(O2)[H])(O)[H])(O)[H])(O)[H])[H])(O)O1)(O)[H])(O)[H]	DJADOJBTMJZMBW-KWXIYUJRSA-N	326.085	[M+H]+	327.092	171.67	C00309
ExtDB001752	C5H10O8S	C1C(C(C(COS(O)(=O)=O)(O)O1)(O)[H])(O)[H]	OQAPWUIPMPHUED-ZZKAVYKESA-N	230.01	[M+H]+	231.017	148.8	C00309
ExtDB001753	C5H10O8S	C1C(C(C(CO)(O)O1)(O)[H])(OS(O)(=O)=O)[H]	JFPQVERXBLCKQP-ZZKAVYKESA-N	230.01	[M+H]+	231.017	148.9	C00309
ExtDB001754	C5H10O8S	C1C(C(C(CO)(O)O1)(OS(O)(=O)=O)[H])(O)[H]	GCSIBCFUPQGOCX-ZZKAVYKESA-N	230.01	[M+H]+	231.017	148.86	C00309
ExtDB001756	C11H18O14S	C1C(C(C(CO)(O)O1)(OC2(C(C(C(C(C(=O)O)(O2)[H])(O)[H])(O)[H])(O)[H])[H])[H])(OS(O)(=O)=O)[H]	BXIOTKHOLVIXBA-KWXIYUJRSA-N	406.042	[M+H]+	407.049	184.15	C00309
ExtDB001757	C11H18O14S	C1C(C(C(COC2(C(C(C(C(C(=O)O)(O2)[H])(O)[H])(O)[H])(O)[H])[H])(O)O1)(O)[H])(OS(O)(=O)=O)[H]	KCGWEZIEQDGAJT-KWXIYUJRSA-N	406.042	[M+H]+	407.049	184.48	C00309
ExtDB001758	C5H10O11S2	C1C(C(C(COS(O)(=O)=O)(O)O1)(O)[H])(OS(O)(=O)=O)[H]	STNDAPPPBVNWEI-ZZKAVYKESA-N	309.966	[M+H]+	310.974	162.58	C00309
ExtDB001759	C5H10O11S2	C1C(C(C(CO)(O)O1)(OS(O)(=O)=O)[H])(OS(O)(=O)=O)[H]	IZFLJOGPVIMIOT-ZZKAVYKESA-N	309.966	[M+H]+	310.974	162.84	C00309
ExtDB001760	C11H18O14S	C1C(C(C(CO)(O)O1)(OS(O)(=O)=O)[H])(OC2(C(C(C(C(C(=O)O)(O2)[H])(O)[H])(O)[H])(O)[H])[H])[H]	NTXUJAIEJYSBQT-KWXIYUJRSA-N	406.042	[M+H]+	407.049	184.15	C00309
ExtDB001761	C11H18O14S	C1C(C(C(COC2(C(C(C(C(C(=O)O)(O2)[H])(O)[H])(O)[H])(O)[H])[H])(O)O1)(OS(O)(=O)=O)[H])(O)[H]	APNFRPPCMSXAPP-KWXIYUJRSA-N	406.042	[M+H]+	407.049	184.48	C00309
ExtDB001762	C5H10O11S2	C1C(C(C(COS(O)(=O)=O)(O)O1)(OS(O)(=O)=O)[H])(O)[H]	PGMWZNCYCPHURH-ZZKAVYKESA-N	309.966	[M+H]+	310.974	162.68	C00309
ExtDB001763	C11H18O11	C1C(C(C(CO)(O)O1)(O)[H])(OC2(C(C(C(C(C(=O)O)(O2)[H])(O)[H])(O)[H])(O)[H])[H])[H]	NAVWAGIJCIYUEE-KZAXCNFSSA-N	326.085	[M+H]+	327.092	171.37	C00310;C01742
ExtDB001764	C11H18O11	C1C(C(C(CO)(O)O1)(OC2(C(C(C(C(C(=O)O)(O2)[H])(O)[H])(O)[H])(O)[H])[H])[H])(O)[H]	OKVPEWNCKYFPFW-KZAXCNFSSA-N	326.085	[M+H]+	327.092	171.25	C00310;C01742
ExtDB001765	C11H18O11	C1C(C(C(COC2(C(C(C(C(C(=O)O)(O2)[H])(O)[H])(O)[H])(O)[H])[H])(O)O1)(O)[H])(O)[H]	DJADOJBTMJZMBW-KZAXCNFSSA-N	326.085	[M+H]+	327.092	171.67	C00310;C01742
ExtDB001766	C5H10O8S	C1C(C(C(COS(O)(=O)=O)(O)O1)(O)[H])(O)[H]	OQAPWUIPMPHUED-OVEKKEMJSA-N	230.01	[M+H]+	231.017	148.8	C00310;C01742
ExtDB001767	C5H10O8S	C1C(C(C(CO)(O)O1)(O)[H])(OS(O)(=O)=O)[H]	JFPQVERXBLCKQP-OVEKKEMJSA-N	230.01	[M+H]+	231.017	148.9	C00310;C01742
ExtDB001768	C5H10O8S	C1C(C(C(CO)(O)O1)(OS(O)(=O)=O)[H])(O)[H]	GCSIBCFUPQGOCX-OVEKKEMJSA-N	230.01	[M+H]+	231.017	148.86	C00310;C01742
ExtDB001770	C11H18O14S	C1C(C(C(CO)(O)O1)(OC2(C(C(C(C(C(=O)O)(O2)[H])(O)[H])(O)[H])(O)[H])[H])[H])(OS(O)(=O)=O)[H]	BXIOTKHOLVIXBA-KZAXCNFSSA-N	406.042	[M+H]+	407.049	184.15	C00310
ExtDB001771	C11H18O14S	C1C(C(C(COC2(C(C(C(C(C(=O)O)(O2)[H])(O)[H])(O)[H])(O)[H])[H])(O)O1)(O)[H])(OS(O)(=O)=O)[H]	KCGWEZIEQDGAJT-KZAXCNFSSA-N	406.042	[M+H]+	407.049	184.48	C00310
ExtDB001772	C5H10O11S2	C1C(C(C(COS(O)(=O)=O)(O)O1)(O)[H])(OS(O)(=O)=O)[H]	STNDAPPPBVNWEI-OVEKKEMJSA-N	309.966	[M+H]+	310.974	162.58	C00310
ExtDB001773	C5H10O11S2	C1C(C(C(CO)(O)O1)(OS(O)(=O)=O)[H])(OS(O)(=O)=O)[H]	IZFLJOGPVIMIOT-OVEKKEMJSA-N	309.966	[M+H]+	310.974	162.84	C00310
ExtDB001774	C11H18O14S	C1C(C(C(CO)(O)O1)(OS(O)(=O)=O)[H])(OC2(C(C(C(C(C(=O)O)(O2)[H])(O)[H])(O)[H])(O)[H])[H])[H]	NTXUJAIEJYSBQT-KZAXCNFSSA-N	406.042	[M+H]+	407.049	184.15	C00310
ExtDB001775	C11H18O14S	C1C(C(C(COC2(C(C(C(C(C(=O)O)(O2)[H])(O)[H])(O)[H])(O)[H])[H])(O)O1)(OS(O)(=O)=O)[H])(O)[H]	APNFRPPCMSXAPP-KZAXCNFSSA-N	406.042	[M+H]+	407.049	184.48	C00310
ExtDB001776	C5H10O11S2	C1C(C(C(COS(O)(=O)=O)(O)O1)(OS(O)(=O)=O)[H])(O)[H]	PGMWZNCYCPHURH-OVEKKEMJSA-N	309.966	[M+H]+	310.974	162.68	C00310
ExtDB001777	C12H16O13	C(C(C(C(=O)O)OC1C(C(C(C(C(=O)O)O1)O)O)O)C(=O)O)C(=O)O	ODYOMHQZRPAXPQ-UHFFFAOYSA-N	368.059	[M+H]+	369.066	177.32	C00311;C02927
ExtDB001778	C12H16O13	C(C(C(C(=O)O)O)C(=O)O)C(=O)OC1C(C(C(C(C(=O)O)O1)O)O)O	GYDZIEIYECKWLE-UHFFFAOYSA-N	368.059	[M+H]+	369.066	177.14	C00311;C02927
ExtDB001779	C12H16O13	C(C(C(C(=O)O)O)C(=O)OC1C(C(C(C(C(=O)O)O1)O)O)O)C(=O)O	DNIOEHAFMIQBRF-UHFFFAOYSA-N	368.059	[M+H]+	369.066	177.25	C00311;C02927
ExtDB001780	C12H16O13	C(C(C(C(=O)OC1C(C(C(C(C(=O)O)O1)O)O)O)O)C(=O)O)C(=O)O	UJJFRNGVWJHKTF-UHFFFAOYSA-N	368.059	[M+H]+	369.066	177.14	C00311;C02927
ExtDB001781	C6H8O10S	C(C(C(C(=O)O)OS(O)(=O)=O)C(=O)O)C(=O)O	UJRKTFVFQKUYDK-UHFFFAOYSA-N	271.984	[M+H]+	272.991	155.98	C00311;C02927
ExtDB001783	C12H16O16S	C(C(C(C(=O)O)OS(O)(=O)=O)C(=O)O)C(=O)OC1C(C(C(C(C(=O)O)O1)O)O)O	CGSOCBDTBGRCRO-UHFFFAOYSA-N	448.016	[M+H]+	449.023	189.48	C00311
ExtDB001784	C12H16O16S	C(C(C(C(=O)O)OS(O)(=O)=O)C(=O)OC1C(C(C(C(C(=O)O)O1)O)O)O)C(=O)O	GGKFCDIWBRTSOP-UHFFFAOYSA-N	448.016	[M+H]+	449.023	189.69	C00311
ExtDB001785	C12H16O16S	C(C(C(C(=O)OC1C(C(C(C(C(=O)O)O1)O)O)O)OS(O)(=O)=O)C(=O)O)C(=O)O	NDXQURORSIUSHE-UHFFFAOYSA-N	448.016	[M+H]+	449.023	189.69	C00311
ExtDB001786	C11H18O11	C1C(C(C(CO)(O)O1)(O)[H])(OC2(C(C(C(C(C(=O)O)(O2)[H])(O)[H])(O)[H])(O)[H])[H])[H]	NAVWAGIJCIYUEE-NSLLEMBJSA-N	326.085	[M+H]+	327.092	171.37	C00312;C06441
ExtDB001787	C11H18O11	C1C(C(C(CO)(O)O1)(OC2(C(C(C(C(C(=O)O)(O2)[H])(O)[H])(O)[H])(O)[H])[H])[H])(O)[H]	OKVPEWNCKYFPFW-NSLLEMBJSA-N	326.085	[M+H]+	327.092	171.25	C00312;C06441
ExtDB001788	C11H18O11	C1C(C(C(COC2(C(C(C(C(C(=O)O)(O2)[H])(O)[H])(O)[H])(O)[H])[H])(O)O1)(O)[H])(O)[H]	DJADOJBTMJZMBW-NSLLEMBJSA-N	326.085	[M+H]+	327.092	171.67	C00312;C06441
ExtDB001789	C5H10O8S	C1C(C(C(COS(O)(=O)=O)(O)O1)(O)[H])(O)[H]	OQAPWUIPMPHUED-PYHARJCCSA-N	230.01	[M+H]+	231.017	148.8	C00312;C06441
ExtDB001790	C5H10O8S	C1C(C(C(CO)(O)O1)(O)[H])(OS(O)(=O)=O)[H]	JFPQVERXBLCKQP-PYHARJCCSA-N	230.01	[M+H]+	231.017	148.9	C00312;C06441
ExtDB001791	C5H10O8S	C1C(C(C(CO)(O)O1)(OS(O)(=O)=O)[H])(O)[H]	GCSIBCFUPQGOCX-PYHARJCCSA-N	230.01	[M+H]+	231.017	148.86	C00312;C06441
ExtDB001793	C11H18O14S	C1C(C(C(CO)(O)O1)(OC2(C(C(C(C(C(=O)O)(O2)[H])(O)[H])(O)[H])(O)[H])[H])[H])(OS(O)(=O)=O)[H]	BXIOTKHOLVIXBA-NSLLEMBJSA-N	406.042	[M+H]+	407.049	184.15	C00312
ExtDB001794	C11H18O14S	C1C(C(C(COC2(C(C(C(C(C(=O)O)(O2)[H])(O)[H])(O)[H])(O)[H])[H])(O)O1)(O)[H])(OS(O)(=O)=O)[H]	KCGWEZIEQDGAJT-NSLLEMBJSA-N	406.042	[M+H]+	407.049	184.48	C00312
ExtDB001795	C5H10O11S2	C1C(C(C(COS(O)(=O)=O)(O)O1)(O)[H])(OS(O)(=O)=O)[H]	STNDAPPPBVNWEI-PYHARJCCSA-N	309.966	[M+H]+	310.974	162.58	C00312
ExtDB001796	C5H10O11S2	C1C(C(C(CO)(O)O1)(OS(O)(=O)=O)[H])(OS(O)(=O)=O)[H]	IZFLJOGPVIMIOT-PYHARJCCSA-N	309.966	[M+H]+	310.974	162.84	C00312
ExtDB001797	C11H18O14S	C1C(C(C(CO)(O)O1)(OS(O)(=O)=O)[H])(OC2(C(C(C(C(C(=O)O)(O2)[H])(O)[H])(O)[H])(O)[H])[H])[H]	NTXUJAIEJYSBQT-NSLLEMBJSA-N	406.042	[M+H]+	407.049	184.15	C00312
ExtDB001798	C11H18O14S	C1C(C(C(COC2(C(C(C(C(C(=O)O)(O2)[H])(O)[H])(O)[H])(O)[H])[H])(O)O1)(OS(O)(=O)=O)[H])(O)[H]	APNFRPPCMSXAPP-NSLLEMBJSA-N	406.042	[M+H]+	407.049	184.48	C00312
ExtDB001799	C5H10O11S2	C1C(C(C(COS(O)(=O)=O)(O)O1)(OS(O)(=O)=O)[H])(O)[H]	PGMWZNCYCPHURH-PYHARJCCSA-N	309.966	[M+H]+	310.974	162.68	C00312
ExtDB001800	C23H36N7O20P3S	CC(C)(COP(O)(=O)OP(O)(=O)OCC1(C(C(C(N2C=NC3=C(N)N=C(N=C32)O)(O1)[H])(O)[H])(OP(O)(O)=O)[H])[H])C(C(=NCCC(=NCCSC(C(O)=O)=O)O)O)(O)[H]	BTVBHIACKRRIEA-BUQKYKDUSA-N	855.095	[M+H]+	856.102	251.02	C00313
ExtDB001801	C23H35N7O16P2S	CC(C)(COP(O)(=O)OP(O)(=O)OCC1(C(C(C(N2C=NC3=C(N)N=CN=C32)(O1)[H])(O)[H])(O)[H])[H])C(C(=NCCC(=NCCSC(C(O)=O)=O)O)O)(O)[H]	CEZCGQUYAJEUCG-CODGFORBSA-N	759.134	[M+H]+	760.141	241.63	C00313
ExtDB001802	C23H35N7O17P2S	CC(C)(COP(O)(=O)OP(O)(=O)OCC1(C(C(C(N2C=NC3=C(N)N=C(N=C32)O)(O1)[H])(O)[H])(O)[H])[H])C(C(=NCCC(=NCCSC(C(O)=O)=O)O)O)(O)[H]	SYUYQUXKGFPDCE-DXTUXYALSA-N	775.129	[M+H]+	776.136	242.81	C00313
ExtDB001803	C24H38N7O16P2S	CC(C)(COP(=O)(O)OP(O)(=O)OCC1(C(C(C(N2C=NC3=C(N)N=CN=C32)(O1)[H])(O)[H])(O)[H])[H])C(C(=NCCC(=NCC[S+](C)C(C(=O)O)=O)O)O)(O)[H]	ORAPGOSBEYGDPL-DOSKCWHLSA-O	774.157	[M+H]+	775.164	246.48	C00313
ExtDB001804	C20H28NO15	CC1=C(C(CO)=C(C=[N+]1C2C(C(C(C(C(=O)O)O2)O)O)O)CO)OC3C(C(C(C(C(=O)O)O3)O)O)O	LXPVUFBZAPUCKW-UHFFFAOYSA-O	522.146	[M+H]+	523.153	212.18	C00314
ExtDB001805	C14H20NO12S	CC1=C(C(CO)=C(C=[N+]1C2C(C(C(C(C(=O)O)O2)O)O)O)COS(O)(=O)=O)O	GEDZFRUOBOYQHH-UHFFFAOYSA-O	426.071	[M+H]+	427.078	189.78	C00314
ExtDB001806	C14H20NO12S	CC1=C(C(COS(O)(=O)=O)=C(C=[N+]1C2C(C(C(C(C(=O)O)O2)O)O)O)CO)O	NFYXKHLAJJDFJU-UHFFFAOYSA-O	426.071	[M+H]+	427.078	189.85	C00314
ExtDB001807	C14H19NO12S	CC1=C(C(CO)=C(C=N1)COS(O)(=O)=O)OC2C(C(C(C(C(=O)O)O2)O)O)O	FQQCNIIKCPTNSI-UHFFFAOYSA-N	425.063	[M+H]+	426.07	191.58	C00314
ExtDB001808	C8H11NO9S2	CC1=C(C(COS(O)(=O)=O)=C(C=N1)COS(O)(=O)=O)O	SZVVVALCCXKYRF-UHFFFAOYSA-N	328.988	[M+H]+	329.995	168.45	C00314
ExtDB001809	C14H19NO12S	CC1=C(C(COS(O)(=O)=O)=C(C=N1)CO)OC2C(C(C(C(C(=O)O)O2)O)O)O	BGYYEPCXXUWOIZ-UHFFFAOYSA-N	425.063	[M+H]+	426.07	191.6	C00314
ExtDB001810	C24H42O21	C(C1(C(C(C(C(O1)(OC2(C(CO)(OC(C(C2(O)[H])(O)[H])(OCC3(C(C(C(C(O)(O3)[H])(O)[H])(O)[H])(OC4(C(C(C(C(CO)(O4)[H])(O)[H])(O)[H])(O)[H])[H])[H])[H])[H])[H])[H])[H])(O)[H])(O)[H])(O)[H])[H])O	GCZAQUVFQLVQQQ-QVTSYAGHSA-N	666.222	[M+H]+	667.229	235.96	C00317
ExtDB001811	C24H42O21	C(C1(C(C(C(C(O1)(OC2(C(CO)(OC(C(C2(O)[H])(O)[H])(OCC3(C(C(C(C(O3)(OC4(C(CO)(OC(C(C4(O)[H])(O)[H])(O)[H])[H])[H])[H])(O)[H])(O)[H])(O)[H])[H])[H])[H])[H])[H])(O)[H])(O)[H])(O)[H])[H])O	KLXDQPPPPSDDBD-UJDJLXLFSA-N	666.222	[M+H]+	667.229	235.99	C00317
ExtDB001813	C23H42O20	C(COC1(C(C(C(C(CO)(O1)[H])(OC2(C(C(C(C(CO)(O2)[H])(O)[H])(O)[H])(O)[H])[H])[H])(O)[H])(O)[H])[H])OC(C(CO)(O)[H])(OC3(C(CO)(OC(C(C3(O)[H])(O)[H])(O)[H])[H])[H])[H]	OBTUDGHOOYAPIL-VJMZFLJTSA-N	638.227	[M+H]+	639.234	232.81	C00317
ExtDB001814	C23H42O20	C(COC(C(CO)(O)[H])(OCC1(C(C(C(C(O1)(OC2(C(CO)(OC(C(C2(O)[H])(O)[H])(O)[H])[H])[H])[H])(O)[H])(O)[H])(OC3(C(C(C(C(CO)(O3)[H])(O)[H])(O)[H])(O)[H])[H])[H])[H])[H])O	HTNDSLAURNTNSH-MHUGRQDGSA-N	638.227	[M+H]+	639.234	232.05	C00317
ExtDB001816	C17H32O15	C(COC1(C(C(C(C(CO)(O1)[H])(OC2(C(C(C(C(CO)(O2)[H])(O)[H])(O)[H])(O)[H])[H])[H])(O)[H])(O)[H])[H])OC(C(CO)(O)[H])(O)[H]	CNULQILYWDXZFB-IVIZYTRTSA-N	476.174	[M+H]+	477.181	202.71	C00317
ExtDB001817	C17H32O15	C(COC(C(CO)(O)[H])(OCC1(C(C(C(C(O)(O1)[H])(O)[H])(O)[H])(OC2(C(C(C(C(CO)(O2)[H])(O)[H])(O)[H])(O)[H])[H])[H])[H])[H])O	FONSISUARUDHPT-CMMVLKRESA-N	476.174	[M+H]+	477.181	203.01	C00317
ExtDB001818	C17H32O15	C(COC(C(CO)(O)[H])(OCC1(C(C(C(C(O1)(OC2(C(CO)(OC(C(C2(O)[H])(O)[H])(O)[H])[H])[H])[H])(O)[H])(O)[H])(O)[H])[H])[H])O	AKXBNPNPCVMNRP-BJCJVJGCSA-N	476.174	[M+H]+	477.181	202.93	C00317
ExtDB001819	C16H32O14	C(COC(C(CO)(O)[H])(OCCOC(C(CO)(O)[H])(OC1(C(CO)(OC(C(C1(O)[H])(O)[H])(O)[H])[H])[H])[H])[H])O	XOCKNBVYGLGCOM-CIURJYLISA-N	448.179	[M+H]+	449.187	197.27	C00317
ExtDB001820	C24H47NO7	CCCCCCCCCCCCCC(=C(C(C(COC1(C(C(C(C(CO)(O1)[H])(O)[H])(O)[H])(O)[H])[H])(N)[H])(O)[H])[H])[H]	HHJTWTPUPVQKNA-BPTVKDNQSA-N	461.335	[M+H]+	462.343	223.55	C00319;C01747;C03108;C06124;C13916
ExtDB001821	C24H45NO8	CCCCCCCCCCCCCC(=C(C(C(CO)(N)[H])(OC1(C(C(C(C(C(=O)O)(O1)[H])(O)[H])(O)[H])(O)[H])[H])[H])[H])[H]	XHGBPWGVRWOCFQ-RTEIPQOMSA-N	475.315	[M+H]+	476.322	224.95	C00319;C01747;C03108;C06124;C13916
ExtDB001822	C24H45NO8	CCCCCCCCCCCCCC(=C(C(C(COC1(C(C(C(C(C(=O)O)(O1)[H])(O)[H])(O)[H])(O)[H])[H])(N)[H])(O)[H])[H])[H]	RWTGESFVVRNSBV-RTEIPQOMSA-N	475.315	[M+H]+	476.322	224.99	C00319;C01747;C03108;C06124;C13916
ExtDB001823	C18H37NO5S	CCCCCCCCCCCCCC(=C(C(C(COS(O)(=O)=O)(N)[H])(O)[H])[H])[H]	BDOKYSAQHSJAGB-KRWOKUGFSA-N	379.239	[M+H]+	380.247	200.21	C00319;C01747;C03108;C06124;C13916
ExtDB001824	C18H37NO5S	CCCCCCCCCCCCCC(=C(C(C(CO)(N)[H])(OS(O)(=O)=O)[H])[H])[H]	WSRCXBBCBJSJTF-KRWOKUGFSA-N	379.239	[M+H]+	380.247	200.67	C00319;C01747;C03108;C06124;C13916
ExtDB001826	C24H45NO11S	CCCCCCCCCCCCCC(=C(C(C(COC1(C(C(C(C(C(=O)O)(O1)[H])(O)[H])(O)[H])(O)[H])[H])(N)[H])(OS(O)(=O)=O)[H])[H])[H]	LBPWQOKWSZMLTE-RTEIPQOMSA-N	555.271	[M+H]+	556.279	236.17	C00319
ExtDB001827	C18H37NO8S2	CCCCCCCCCCCCCC(=C(C(C(COS(O)(=O)=O)(N)[H])(OS(O)(=O)=O)[H])[H])[H]	OLFZIWSORGVSLX-KRWOKUGFSA-N	459.196	[M+H]+	460.203	214.4	C00319
ExtDB001828	C12H16O11	C(CC(C(O)=O)=O)CC(=O)OC1C(C(C(C(C(=O)O)O1)O)O)O	VQHYQRMDHCQZPF-UHFFFAOYSA-N	336.069	[M+H]+	337.077	171.65	C00322;C03453
ExtDB001829	C12H16O11	C(CC(C(=O)OC1C(C(C(C(C(=O)O)O1)O)O)O)=O)CC(=O)O	LBTLJYVCLIYBTO-UHFFFAOYSA-N	336.069	[M+H]+	337.077	171.65	C00322;C03453
ExtDB001831	C30H42N7O20P3S	CC(C)(COP(O)(=O)OP(O)(=O)OCC1(C(C(C(N2C=NC3=C(N)N=C(N=C32)O)(O1)[H])(O)[H])(OP(O)(O)=O)[H])[H])C(C(=NCCC(=NCCSC(C(=C(C=4C=CC(=C(C4)O)O)[H])[H])=O)O)O)(O)[H]	DPZWHPLPENIYAH-VPFMXQQPSA-N	945.142	[M+H]+	946.149	267.82	C00323
ExtDB001832	C30H41N7O16P2S	CC(C)(COP(O)(=O)OP(O)(=O)OCC1(C(C(C(N2C=NC3=C(N)N=CN=C32)(O1)[H])(O)[H])(O)[H])[H])C(C(=NCCC(=NCCSC(C(=C(C=4C=CC(=C(C4)O)O)[H])[H])=O)O)O)(O)[H]	UMIAVTHVLLUUAP-BIYURAAJSA-N	849.181	[M+H]+	850.188	260.03	C00323
ExtDB001833	C36H50N7O25P3S	CC(C)(COP(O)(=O)OP(O)(=O)OCC1(C(C(C(N2C=NC3=C(N)N=CN=C32)(O1)[H])(O)[H])(OP(O)(O)=O)[H])[H])C(C(=NCCC(=NCCSC(C(=C(C=4C=CC(=C(C4)OC5(C(C(C(C(C(=O)O)(O5)[H])(O)[H])(O)[H])(O)[H])[H])O)[H])[H])=O)O)O)(O)[H]	LBMRTOVXGQWUPV-LFMJCZKYSA-N	1105.18	[M+H]+	1106.19	284.38	C00323
ExtDB001834	C30H41N7O17P2S	CC(C)(COP(O)(=O)OP(O)(=O)OCC1(C(C(C(N2C=NC3=C(N)N=C(N=C32)O)(O1)[H])(O)[H])(O)[H])[H])C(C(=NCCC(=NCCSC(C(=C(C=4C=CC(=C(C4)O)O)[H])[H])=O)O)O)(O)[H]	HIJBHXPNFWHELW-QGTUNKRYSA-N	865.175	[M+H]+	866.183	260.99	C00323
ExtDB001835	C36H50N7O26P3S	CC(C)(COP(O)(=O)OP(O)(=O)OCC1(C(C(C(N2C=NC3=C(N)N=C(N=C32)O)(O1)[H])(O)[H])(OP(O)(O)=O)[H])[H])C(C(=NCCC(=NCCSC(C(=C(C=4C=CC(=C(C4)OC5(C(C(C(C(C(=O)O)(O5)[H])(O)[H])(O)[H])(O)[H])[H])O)[H])[H])=O)O)O)(O)[H]	KNBSLWRQJLLYLY-ORCCCSPASA-N	1121.17	[M+H]+	1122.18	285.08	C00323
ExtDB001836	C31H43N7O16P2S	CC(C)(COP(O)(=O)OP(O)(=O)OCC1(C(C(C(N2C=NC3=C(N)N=CN=C32)(O1)[H])(O)[H])(O)[H])[H])C(C(=NCCC(=NCCSC(C(=C(C=4C=CC(=C(C4)OC)O)[H])[H])=O)O)O)(O)[H]	AYKVKLHFQPNCGS-KJPZEPOHSA-N	863.196	[M+H]+	864.204	264.66	C00323;C00406
ExtDB001837	C31H43N7O16P2S	CC(C)(COP(O)(=O)OP(O)(=O)OCC1(C(C(C(N2C=NC3=C(N)N=CN=C32)(O1)[H])(O)[H])(O)[H])[H])C(C(=NCCC(=NCCSC(C(=C(C=4C=CC(=C(C4)O)OC)[H])[H])=O)O)O)(O)[H]	KIALPNOTGQCWMG-KJPZEPOHSA-N	863.196	[M+H]+	864.204	264.04	C00323
ExtDB001838	C31H44N7O16P2S	CC(C)(COP(=O)(O)OP(=O)(O)OCC1(C(C(C(N2C=NC3=C(N)N=CN=C32)(O1)[H])(O)[H])(O)[H])[H])C(C(=NCCC(=NCC[S+](C)C(C=CC=4C=CC(=C(C4)O)O)=O)O)O)(O)[H]	GBYCLDPBKUXWBG-WZOIEBMASA-O	864.204	[M+H]+	865.211	265.64	C00323
ExtDB001839	C36H49N7O22P2S	CC(C)(COP(O)(=O)OP(O)(=O)OCC1(C(C(C(N2C=NC3=C(N)N=CN=C32)(O1)[H])(O)[H])(O)[H])[H])C(C(=NCCC(=NCCSC(C(=C(C=4C=CC(=C(C4)OC5(C(C(C(C(C(=O)O)(O5)[H])(O)[H])(O)[H])(O)[H])[H])O)[H])[H])=O)O)O)(O)[H]	RLEADPYEGWFZDA-DZUZGERTSA-N	1025.21	[M+H]+	1026.22	278.09	C00323
ExtDB001841	C16H27N5O16P2	CC1(C(C(C(C(O1)(OP(O)(=O)OP(O)(=O)OCC2(C(C(C(N3C=NC(=C3NC(=N)N)C(=O)O)(O2)[H])(O)[H])(O)[H])[H])[H])(O)[H])(O)[H])(O)[H])[H]	PQOJCJOMNNYZQL-AXTHJVFRSA-N	607.093	[M+H]+	608.1	219.74	C00325
ExtDB001842	C22H33N5O21P2	CC1(C(C(C(C(O1)(OP(O)(=O)OP(O)(=O)OCC2(C(C(C(N3C=NC4=C3NC(=N)N=C4O)(O2)[H])(O)[H])(O)[H])[H])[H])(O)[H])(O)[H])(OC5(C(C(C(C(C(=O)O)(O5)[H])(O)[H])(O)[H])(O)[H])[H])[H])[H]	MAQFCSBHXOSOFK-WOIHZHKPSA-N	765.114	[M+H]+	766.122	239.38	C00325
ExtDB001843	C22H33N5O21P2	CC1(C(C(C(C(O1)(OP(O)(=O)OP(O)(=O)OCC2(C(C(C(N3C=NC4=C3NC(=N)N=C4O)(O2)[H])(O)[H])(O)[H])[H])[H])(O)[H])(OC5(C(C(C(C(C(=O)O)(O5)[H])(O)[H])(O)[H])(O)[H])[H])[H])(O)[H])[H]	CZJZHWNHTQKQSO-QJUSXZLKSA-N	765.114	[M+H]+	766.122	239.68	C00325
ExtDB001844	C22H33N5O21P2	CC1(C(C(C(C(O1)(OP(O)(=O)OP(O)(=O)OCC2(C(C(C(N3C=NC4=C3NC(=N)N=C4O)(O2)[H])(O)[H])(O)[H])[H])[H])(OC5(C(C(C(C(C(=O)O)(O5)[H])(O)[H])(O)[H])(O)[H])[H])[H])(O)[H])(O)[H])[H]	FDVXBZRWQGILKI-ROPCOAMSSA-N	765.114	[M+H]+	766.122	239.96	C00325
ExtDB001845	C22H33N5O21P2	CC1(C(C(C(C(O1)(OP(O)(=O)OP(O)(=O)OCC2(C(C(C(N3C=NC4=C3NC(=N)N=C4O)(O2)[H])(O)[H])(OC5(C(C(C(C(C(=O)O)(O5)[H])(O)[H])(O)[H])(O)[H])[H])[H])[H])[H])(O)[H])(O)[H])(O)[H])[H]	XWMHBOVNPOQXST-JDIAJAGRSA-N	765.114	[M+H]+	766.122	240.68	C00325
ExtDB001846	C22H33N5O21P2	CC1(C(C(C(C(O1)(OP(O)(=O)OP(O)(=O)OCC2(C(C(C(N3C=NC4=C3NC(=N)N=C4O)(O2)[H])(OC5(C(C(C(C(C(=O)O)(O5)[H])(O)[H])(O)[H])(O)[H])[H])[H])(O)[H])[H])[H])(O)[H])(O)[H])(O)[H])[H]	OEHLCCSEDJCTEU-MWOXQNRRSA-N	765.114	[M+H]+	766.122	240.46	C00325
ExtDB001847	C22H33N5O21P2	CC1(C(C(C(C(O1)(OP(O)(=O)OP(O)(=O)OCC2(C(C(C(N3C=NC4=C3N=C(N=C4O)NC5(C(C(C(C(C(=O)O)(O5)[H])(O)[H])(O)[H])(O)[H])[H])(O2)[H])(O)[H])(O)[H])[H])[H])(O)[H])(O)[H])(O)[H])[H]	DILHBGRZDKWGLY-IONYLRDVSA-N	765.114	[M+H]+	766.122	240.67	C00325
ExtDB001848	C22H35N5O22P2	CC1(C(C(C(C(O1)(OP(O)(=O)OP(O)(=O)OCC2(C(C(C(N3C=NC(=C3NC(=N)N)C(=O)O)(O2)[H])(O)[H])(O)[H])[H])[H])(O)[H])(O)[H])(OC4(C(C(C(C(C(=O)O)(O4)[H])(O)[H])(O)[H])(O)[H])[H])[H])[H]	ICRYFIFPFKOBGH-VLHKUXJISA-N	783.125	[M+H]+	784.132	242.38	C00325
ExtDB001849	C22H35N5O22P2	CC1(C(C(C(C(O1)(OP(O)(=O)OP(O)(=O)OCC2(C(C(C(N3C=NC(=C3NC(=N)N)C(=O)O)(O2)[H])(O)[H])(O)[H])[H])[H])(O)[H])(OC4(C(C(C(C(C(=O)O)(O4)[H])(O)[H])(O)[H])(O)[H])[H])[H])(O)[H])[H]	QZUTYYGYSTYWMP-YXMUXGECSA-N	783.125	[M+H]+	784.132	242.7	C00325
ExtDB001850	C22H35N5O22P2	CC1(C(C(C(C(O1)(OP(O)(=O)OP(O)(=O)OCC2(C(C(C(N3C=NC(=C3NC(=N)N)C(=O)O)(O2)[H])(O)[H])(O)[H])[H])[H])(OC4(C(C(C(C(C(=O)O)(O4)[H])(O)[H])(O)[H])(O)[H])[H])[H])(O)[H])(O)[H])[H]	HGCOEINNYRKYBZ-KSYULRIPSA-N	783.125	[M+H]+	784.132	242.99	C00325
ExtDB001851	C22H35N5O22P2	CC1(C(C(C(C(O1)(OP(O)(=O)OP(O)(=O)OCC2(C(C(C(N3C=NC(=C3NC(=N)N)C(=O)O)(O2)[H])(O)[H])(OC4(C(C(C(C(C(=O)O)(O4)[H])(O)[H])(O)[H])(O)[H])[H])[H])[H])[H])(O)[H])(O)[H])(O)[H])[H]	NXKHVKYFEVHZNM-ACPCXDMLSA-N	783.125	[M+H]+	784.132	243.76	C00325
ExtDB001852	C22H35N5O22P2	CC1(C(C(C(C(O1)(OP(O)(=O)OP(O)(=O)OCC2(C(C(C(N3C=NC(=C3NC(=N)N)C(=O)O)(O2)[H])(OC4(C(C(C(C(C(=O)O)(O4)[H])(O)[H])(O)[H])(O)[H])[H])[H])(O)[H])[H])[H])(O)[H])(O)[H])(O)[H])[H]	ARBSPAXYUTZFFJ-KTTGNFTMSA-N	783.125	[M+H]+	784.132	243.52	C00325
ExtDB001853	C22H35N5O22P2	CC1(C(C(C(C(O1)(OP(O)(=O)OP(O)(=O)OCC2(C(C(C(N3C=NC(=C3NC(=N)N)C(=O)OC4(C(C(C(C(C(=O)O)(O4)[H])(O)[H])(O)[H])(O)[H])[H])(O2)[H])(O)[H])(O)[H])[H])[H])(O)[H])(O)[H])(O)[H])[H]	JKOXDUJYXPLEFT-LZWWDDPCSA-N	783.125	[M+H]+	784.132	242.71	C00325
ExtDB001855	C22H35N5O22P2	CC1(C(C(C(C(O1)(OP(O)(=O)OP(O)(=O)OCC2(C(C(C(N3C=NC(=C3NC(=N)NC4(C(C(C(C(C(=O)O)(O4)[H])(O)[H])(O)[H])(O)[H])[H])C(=O)O)(O2)[H])(O)[H])(O)[H])[H])[H])(O)[H])(O)[H])(O)[H])[H]	DSLVUEBFCAQVAI-PDQRFGLHSA-N	783.125	[M+H]+	784.132	243.15	C00325
ExtDB001856	C12H21N3O9	C(CC(C(=O)O)(N)[H])CN=C(NC1(C(C(C(C(C(=O)O)(O1)[H])(O)[H])(O)[H])(O)[H])[H])O	ZQCBCVSWDFENTM-SOPLWWRFSA-N	351.128	[M+H]+	352.135	175.72	C00327;C15532;C18048
ExtDB001857	C10H14N2O3	C1=CC=C(C(=C1)C(CC(C(=O)O)(N)[H])(O)[H])N	JHFGLUQOFZHYDW-IENPIDJESA-N	210.1	[M+H]+	211.108	148.34	C00328
ExtDB001858	C12H14N2O4	CC(=NC1=CC=CC=C1C(CC(C(=O)O)(N)[H])=O)O	VNXQWHDJOMLASP-VIFPVBQESA-N	250.095	[M+H]+	251.103	156.81	C00328
ExtDB001859	C16H20N2O9	C1=CC=C(C(=C1)C(CC(C(=O)O)(N)[H])=O)NC2(C(C(C(C(C(=O)O)(O2)[H])(O)[H])(O)[H])(O)[H])[H]	YMSGVYHKGJZTEO-LANBXCRISA-N	384.117	[M+H]+	385.124	186.69	C00328
ExtDB001860	C12H16N2O4	CC(=NC1=CC=CC=C1C(CC(C(=O)O)(N)[H])(O)[H])O	LECAYWDVESUGPX-FTNKSUMCSA-N	252.111	[M+H]+	253.118	158.37	C00328
ExtDB001861	C16H22N2O9	C1=CC=C(C(=C1)C(CC(C(=O)O)(N)[H])(OC2(C(C(C(C(C(=O)O)(O2)[H])(O)[H])(O)[H])(O)[H])[H])[H])N	XVZANKDLUKQWMM-QRBOFXOLSA-N	386.133	[M+H]+	387.14	187.73	C00328
ExtDB001862	C16H22N2O9	C1=CC=C(C(=C1)C(CC(C(=O)O)(N)[H])(O)[H])NC2(C(C(C(C(C(=O)O)(O2)[H])(O)[H])(O)[H])(O)[H])[H]	FXCSVSUBSASKIK-GMMOLGKASA-N	386.133	[M+H]+	387.14	187.64	C00328
ExtDB001863	C10H14N2O6S	C1=CC=C(C(=C1)C(CC(C(=O)O)(N)[H])(OS(O)(=O)=O)[H])N	DKBMTUHWOHBCBD-IENPIDJESA-N	290.057	[M+H]+	291.065	164.19	C00328
ExtDB001865	C12H21NO11	C(C1(C(C(C(C(O)(O1)[H])(N)[H])(O)[H])(O)[H])[H])OC2(C(C(C(C(C(=O)O)(O2)[H])(O)[H])(O)[H])(O)[H])[H]	GDVUDWMLRLLZGO-LQZHIFJUSA-N	355.111	[M+H]+	356.119	178.55	C00329;C00352;C06156
ExtDB001866	C12H21NO11	C(C1(C(C(C(C(O)(O1)[H])(N)[H])(O)[H])(OC2(C(C(C(C(C(=O)O)(O2)[H])(O)[H])(O)[H])(O)[H])[H])[H])[H])O	ZBRQSBGQEWKGJC-NRNMHLJISA-N	355.111	[M+H]+	356.119	178.14	C00329;C00352;C06156
ExtDB001867	C12H21NO11	C(C1(C(C(C(C(O)(O1)[H])(N)[H])(OC2(C(C(C(C(C(=O)O)(O2)[H])(O)[H])(O)[H])(O)[H])[H])[H])(O)[H])[H])O	MMVCEIQLWBYBJB-NRNMHLJISA-N	355.111	[M+H]+	356.119	178.14	C00329;C00352;C06156
ExtDB001868	C6H13NO8S	C(C1(C(C(C(C(O)(O1)[H])(N)[H])(O)[H])(O)[H])[H])OS(O)(=O)=O	MTDHILKWIRSIHB-IVMDWMLBSA-N	259.036	[M+H]+	260.043	155.77	C00329;C00352;C06156
ExtDB001870	C10H15N5O5	C1C(C(CO)(OC1(N2C=NC(=C2NC(=N)N)C(=O)O)[H])[H])(O)[H]	KZNLWUHEEBIWAB-KVQBGUIXSA-N	285.107	[M+H]+	286.115	162.34	C00330;C00362
ExtDB001871	C16H21N5O10	C1C(C(CO)(OC1(N2C=NC3=C2NC(=N)N=C3O)[H])[H])(OC4(C(C(C(C(C(=O)O)(O4)[H])(O)[H])(O)[H])(O)[H])[H])[H]	SYUMHJAFHAMIIU-WNIDTLQTSA-N	443.129	[M+H]+	444.136	195.46	C00330;C00362
ExtDB001872	C16H21N5O10	C1C(C(COC2(C(C(C(C(C(=O)O)(O2)[H])(O)[H])(O)[H])(O)[H])[H])(OC1(N3C=NC4=C3NC(=N)N=C4O)[H])[H])(O)[H]	MGKLLTHMPNUDSL-WNIDTLQTSA-N	443.129	[M+H]+	444.136	195.77	C00330;C00362
ExtDB001873	C16H21N5O10	C1C(C(CO)(OC1(N2C=NC3=C2N=C(N=C3O)NC4(C(C(C(C(C(=O)O)(O4)[H])(O)[H])(O)[H])(O)[H])[H])[H])[H])(O)[H]	XJZSSGNCGBGMPX-LHTIIESMSA-N	443.129	[M+H]+	444.136	196.53	C00330;C00362
ExtDB001874	C10H13N5O7S	C1C(C(COS(O)(=O)=O)(OC1(N2C=NC3=C2NC(=N)N=C3O)[H])[H])(O)[H]	FVYLKJKPHLJABN-KVQBGUIXSA-N	347.054	[M+H]+	348.061	173.46	C00330;C00362
ExtDB001875	C10H13N5O7S	C1C(C(CO)(OC1(N2C=NC3=C2NC(=N)N=C3O)[H])[H])(OS(O)(=O)=O)[H]	OEUQXEGVZLLTDC-KVQBGUIXSA-N	347.054	[M+H]+	348.061	173.47	C00330;C00362
ExtDB001876	C16H23N5O11	C1C(C(CO)(OC1(N2C=NC(=C2NC(=N)N)C(=O)O)[H])[H])(OC3(C(C(C(C(C(=O)O)(O3)[H])(O)[H])(O)[H])(O)[H])[H])[H]	CMEQELKYWFKGFU-WNIDTLQTSA-N	461.139	[M+H]+	462.147	198.21	C00330
ExtDB001877	C16H23N5O11	C1C(C(COC2(C(C(C(C(C(=O)O)(O2)[H])(O)[H])(O)[H])(O)[H])[H])(OC1(N3C=NC(=C3NC(=N)N)C(=O)O)[H])[H])(O)[H]	WRXDPXONIPFQDP-WNIDTLQTSA-N	461.139	[M+H]+	462.147	198.45	C00330
ExtDB001878	C16H23N5O11	C1C(C(CO)(OC1(N2C=NC(=C2NC(=N)N)C(=O)OC3(C(C(C(C(C(=O)O)(O3)[H])(O)[H])(O)[H])(O)[H])[H])[H])[H])(O)[H]	ZSFZJUSQMBIFGH-WNIDTLQTSA-N	461.139	[M+H]+	462.147	198.47	C00330
ExtDB001879	C10H15N5O8S	C1C(C(COS(O)(=O)=O)(OC1(N2C=NC(=C2NC(=N)N)C(=O)O)[H])[H])(O)[H]	QKZYFVVZNDRVHK-KVQBGUIXSA-N	365.064	[M+H]+	366.071	176.15	C00330
ExtDB001880	C10H15N5O8S	C1C(C(CO)(OC1(N2C=NC(=C2NC(=N)N)C(=O)O)[H])[H])(OS(O)(=O)=O)[H]	MRNPGUPXLBXAPJ-KVQBGUIXSA-N	365.064	[M+H]+	366.071	176.26	C00330
ExtDB001882	C16H23N5O11	C1C(C(CO)(OC1(N2C=NC(=C2NC(=N)NC3(C(C(C(C(C(=O)O)(O3)[H])(O)[H])(O)[H])(O)[H])[H])C(=O)O)[H])[H])(O)[H]	BDCQILRGXXAEGM-OEEZNOBSSA-N	461.139	[M+H]+	462.147	198.94	C00330
ExtDB001883	C16H21N5O13S	C1C(C(COS(O)(=O)=O)(OC1(N2C=NC3=C2N=C(N=C3O)NC4(C(C(C(C(C(=O)O)(O4)[H])(O)[H])(O)[H])(O)[H])[H])[H])[H])(O)[H]	JPAMVMIEIKCQLS-LHTIIESMSA-N	523.086	[M+H]+	524.093	206.93	C00330
ExtDB001884	C16H21N5O13S	C1C(C(COS(O)(=O)=O)(OC1(N2C=NC3=C2NC(=N)N=C3O)[H])[H])(OC4(C(C(C(C(C(=O)O)(O4)[H])(O)[H])(O)[H])(O)[H])[H])[H]	QEQOTAWYPBVHOP-WNIDTLQTSA-N	523.086	[M+H]+	524.093	206.17	C00330
ExtDB001885	C10H13N5O10S2	C1C(C(COS(O)(=O)=O)(OC1(N2C=NC3=C2NC(=N)N=C3O)[H])[H])(OS(O)(=O)=O)[H]	DBGQBUSRBTWINK-KVQBGUIXSA-N	427.01	[M+H]+	428.018	185.92	C00330
ExtDB001886	C16H21N5O13S	C1C(C(COC2(C(C(C(C(C(=O)O)(O2)[H])(O)[H])(O)[H])(O)[H])[H])(OC1(N3C=NC4=C3NC(=N)N=C4O)[H])[H])(OS(O)(=O)=O)[H]	BFNLCXQUXOFKJO-WNIDTLQTSA-N	523.086	[M+H]+	524.093	206.37	C00330
ExtDB001887	C16H21N5O13S	C1C(C(CO)(OC1(N2C=NC3=C2N=C(N=C3O)NC4(C(C(C(C(C(=O)O)(O4)[H])(O)[H])(O)[H])(O)[H])[H])[H])[H])(OS(O)(=O)=O)[H]	CCRBYCGXKWCZCP-LHTIIESMSA-N	523.086	[M+H]+	524.093	207.07	C00330
ExtDB001888	C17H17NO9	C1=CC=C2C(=C1)C(CC(C(=O)OC3C(C(C(C(C(=O)O)O3)O)O)O)=O)=CN2	YYZINDICTOWIQB-UHFFFAOYSA-N	379.09	[M+H]+	380.098	186.89	C00331
ExtDB001890	C25H40N7O19P3S	CC(CC(=O)SCCN=C(CCN=C(C(C(C)(C)COP(O)(=O)OP(O)(=O)OCC1(C(C(C(N2C=NC3=C(N)N=C(N=C32)O)(O1)[H])(O)[H])(OP(O)(O)=O)[H])[H])(O)[H])O)O)=O	JKIXJJXNJGIJHJ-IEXPHMLFSA-N	867.131	[M+H]+	868.139	256.85	C00332
ExtDB001891	C31H50O3	CC(C)CCCC(C)C1CCC2C3CC=C4CC(CCC4(C)C3CCC12C)OC(CC(C)=O)=O	IEVKDEIMGJZYNI-UHFFFAOYSA-N	470.376	[M+H]+	471.383	222.02	C00332
ExtDB001892	C24H34O3	CC(=C(C(=C(C(C)=C(COC(CC(C)=O)=O)[H])[H])[H])[H])C(=C(C1=C(C)CCCC1(C)C)[H])[H]	HQKIAJLBVGNUSY-VUNIVYKESA-N	370.251	[M+H]+	371.258	198.78	C00332
ExtDB001893	C25H39N7O15P2S	CC(CC(=O)SCCN=C(CCN=C(C(C(C)(C)COP(O)(=O)OP(O)(=O)OCC1(C(C(C(N2C=NC3=C(N)N=CN=C32)(O1)[H])(O)[H])(O)[H])[H])(O)[H])O)O)=O	SZXLDZRTSQTDJW-DOYVTECNSA-N	771.17	[M+H]+	772.177	247.44	C00332
ExtDB001895	C25H39N7O16P2S	CC(CC(=O)SCCN=C(CCN=C(C(C(C)(C)COP(O)(=O)OP(O)(=O)OCC1(C(C(C(N2C=NC3=C(N)N=C(N=C32)O)(O1)[H])(O)[H])(O)[H])[H])(O)[H])O)O)=O	DPFWPDXMSHGODN-KWOWFKBISA-N	787.165	[M+H]+	788.172	248.6	C00332
ExtDB001896	C22H36N7O19P3S	CC(C)(COP(O)(=O)OP(O)(=O)OCC1(C(C(C(N2C=NC3=C(N)N=C(N=C32)O)(O1)[H])(O)[H])(OP(O)(O)=O)[H])[H])C(C(=NCCC(=NCCSC(=O)O)O)O)(O)[H]	UYMVQOXRRQFJPQ-BUQKYKDUSA-N	827.1	[M+H]+	828.107	248.13	C00332;C03344;C03685;C05259;C05261;C05263;C05265;C05267;C05269;C05449;C05467;C06028;C07297;C09813;C09825;C11935;C11948;C16216;C16330;C16334;C16338;C16376;C16389;C16466;C16471;C18323;C20413
ExtDB001898	C22H35N7O15P2S	CC(C)(COP(O)(=O)OP(O)(=O)OCC1(C(C(C(N2C=NC3=C(N)N=CN=C32)(O1)[H])(O)[H])(O)[H])[H])C(C(=NCCC(=NCCSC(=O)O)O)O)(O)[H]	WNCDKDJPGXEREC-CODGFORBSA-N	731.139	[M+H]+	732.146	238.45	C00332;C03344;C03685;C05259;C05261;C05263;C05265;C05267;C05269;C05449;C05467;C06028;C07297;C09813;C09825;C11935;C11948;C16216;C16330;C16334;C16338;C16376;C16389;C16466;C16471;C18323;C20413
ExtDB001899	C26H42N7O15P2S	CC(CC(=O)[S+](C)CCN=C(CCN=C(C(C(C)(C)COP(=O)(O)OP(=O)(O)OCC1(C(C(C(N2C=NC3=C(N)N=CN=C32)(O1)[H])(O)[H])(O)[H])[H])(O)[H])O)O)=O	QAKBGTAOQBLJJZ-OTNUWUQDSA-O	786.193	[M+H]+	787.201	252.81	C00332
ExtDB001900	C10H17NO8	C(CC(=O)OC1C(C(C(C(C(=O)O)O1)O)O)O)CN	SYBQAFDXMDXMEZ-UHFFFAOYSA-N	279.095	[M+H]+	280.103	161.68	C00334;C00555;C00884
ExtDB001903	C11H16N2O11	C(C(C(=O)O)(N=C(NC1(C(C(C(C(C(=O)O)(O1)[H])(O)[H])(O)[H])(O)[H])[H])O)[H])C(=O)O	KDQOIJNVOSYTRT-VZAYCVCWSA-N	352.075	[M+H]+	353.083	174.85	C00337;C00438;C03703
ExtDB001904	C12H21O16P	C(C(C(C(C(C(=O)O)(O)[H])(O)[H])(O)[H])(OC1(C(C(C(C(C(=O)O)(O1)[H])(O)[H])(O)[H])(O)[H])[H])[H])OP(O)(O)=O	RBVGPKBNQVLEOX-BAGILGQRSA-N	452.057	[M+H]+	453.064	191.85	C00345;C03251
ExtDB001905	C12H21O16P	C(C(C(C(C(C(=O)O)(O)[H])(O)[H])(OC1(C(C(C(C(C(=O)O)(O1)[H])(O)[H])(O)[H])(O)[H])[H])[H])(O)[H])OP(O)(O)=O	FPFLKFGRLHAUQD-OAZLTZJGSA-N	452.057	[M+H]+	453.064	191.84	C00345;C03251
ExtDB001906	C12H21O16P	C(C(C(C(C(C(=O)O)(O)[H])(OC1(C(C(C(C(C(=O)O)(O1)[H])(O)[H])(O)[H])(O)[H])[H])[H])(O)[H])(O)[H])OP(O)(O)=O	ZPTZYYZTCHXRLD-LQEVKSFPSA-N	452.057	[M+H]+	453.064	191.66	C00345;C03251
ExtDB001907	C12H21O16P	C(C(C(C(C(C(=O)O)(OC1(C(C(C(C(C(=O)O)(O1)[H])(O)[H])(O)[H])(O)[H])[H])[H])(O)[H])(O)[H])(O)[H])OP(O)(O)=O	FGEBRBAACFNFMT-UCCXATIKSA-N	452.057	[M+H]+	453.064	191.47	C00345;C03251
ExtDB001908	C12H21O16P	C(C(C(C(C(C(=O)OC1(C(C(C(C(C(=O)O)(O1)[H])(O)[H])(O)[H])(O)[H])[H])(O)[H])(O)[H])(O)[H])(O)[H])OP(O)(O)=O	URWXXBMQJBQUKA-BAGILGQRSA-N	452.057	[M+H]+	453.064	191.2	C00345;C03251
ExtDB001909	C6H13O13PS	C(C(C(C(C(C(=O)O)(O)[H])(O)[H])(O)[H])(OS(O)(=O)=O)[H])OP(O)(O)=O	UDWQCLYNSBFRBM-SQOUGZDYSA-N	355.981	[M+H]+	356.989	172.18	C00345;C03251
ExtDB001910	C6H13O13PS	C(C(C(C(C(C(=O)O)(O)[H])(O)[H])(OS(O)(=O)=O)[H])(O)[H])OP(O)(O)=O	BKIRHLAWJIWCCB-TXICZTDVSA-N	355.981	[M+H]+	356.989	172.17	C00345;C03251
ExtDB001911	C6H13O13PS	C(C(C(C(C(C(=O)O)(O)[H])(OS(O)(=O)=O)[H])(O)[H])(O)[H])OP(O)(O)=O	ALPQYASPIXYGKF-AIHAYLRMSA-N	355.981	[M+H]+	356.989	172.17	C00345;C03251
ExtDB001912	C6H13O13PS	C(C(C(C(C(C(=O)O)(OS(O)(=O)=O)[H])(O)[H])(O)[H])(O)[H])OP(O)(O)=O	AAFUKSYEGQOYER-SQOUGZDYSA-N	355.981	[M+H]+	356.989	171.83	C00345;C03251
ExtDB001914	C12H21O19PS	C(C(C(C(C(C(=O)O)(O)[H])(O)[H])(OC1(C(C(C(C(C(=O)O)(O1)[H])(O)[H])(O)[H])(O)[H])[H])[H])(OS(O)(=O)=O)[H])OP(O)(O)=O	HDBZZPCBEKYQJM-OAZLTZJGSA-N	532.014	[M+H]+	533.021	203.24	C00345
ExtDB001915	C12H21O19PS	C(C(C(C(C(C(=O)O)(O)[H])(OC1(C(C(C(C(C(=O)O)(O1)[H])(O)[H])(O)[H])(O)[H])[H])[H])(O)[H])(OS(O)(=O)=O)[H])OP(O)(O)=O	HEDIPTFONVULJR-LQEVKSFPSA-N	532.014	[M+H]+	533.021	202.98	C00345
ExtDB001916	C12H21O19PS	C(C(C(C(C(C(=O)O)(OC1(C(C(C(C(C(=O)O)(O1)[H])(O)[H])(O)[H])(O)[H])[H])[H])(O)[H])(O)[H])(OS(O)(=O)=O)[H])OP(O)(O)=O	LLSZGGGUKRLWCZ-UCCXATIKSA-N	532.014	[M+H]+	533.021	202.7	C00345
ExtDB001917	C12H21O19PS	C(C(C(C(C(C(=O)OC1(C(C(C(C(C(=O)O)(O1)[H])(O)[H])(O)[H])(O)[H])[H])(O)[H])(O)[H])(O)[H])(OS(O)(=O)=O)[H])OP(O)(O)=O	BADZEUCRGAKLQK-BAGILGQRSA-N	532.014	[M+H]+	533.021	202.38	C00345
ExtDB001918	C6H13O16PS2	C(C(C(C(C(C(=O)O)(O)[H])(O)[H])(OS(O)(=O)=O)[H])(OS(O)(=O)=O)[H])OP(O)(O)=O	VWNYSJGXHXTOEN-TXICZTDVSA-N	435.938	[M+H]+	436.946	185.32	C00345
ExtDB001919	C6H13O16PS2	C(C(C(C(C(C(=O)O)(O)[H])(OS(O)(=O)=O)[H])(O)[H])(OS(O)(=O)=O)[H])OP(O)(O)=O	OKLKZRIQNFFULC-AIHAYLRMSA-N	435.938	[M+H]+	436.946	185.32	C00345
ExtDB001920	C6H13O16PS2	C(C(C(C(C(C(=O)O)(OS(O)(=O)=O)[H])(O)[H])(O)[H])(OS(O)(=O)=O)[H])OP(O)(O)=O	BOKFXLWGCHMBHO-SQOUGZDYSA-N	435.938	[M+H]+	436.946	184.9	C00345
ExtDB001921	C12H21O19PS	C(C(C(C(C(C(=O)O)(O)[H])(O)[H])(OS(O)(=O)=O)[H])(OC1(C(C(C(C(C(=O)O)(O1)[H])(O)[H])(O)[H])(O)[H])[H])[H])OP(O)(O)=O	YKYFOWVBKCALJZ-OAZLTZJGSA-N	532.014	[M+H]+	533.021	203.24	C00345
ExtDB001922	C12H21O19PS	C(C(C(C(C(C(=O)O)(O)[H])(OC1(C(C(C(C(C(=O)O)(O1)[H])(O)[H])(O)[H])(O)[H])[H])[H])(OS(O)(=O)=O)[H])(O)[H])OP(O)(O)=O	PPSHUNHBMVRVJZ-RSMRBDSHSA-N	532.014	[M+H]+	533.021	202.98	C00345
ExtDB001923	C12H21O19PS	C(C(C(C(C(C(=O)O)(OC1(C(C(C(C(C(=O)O)(O1)[H])(O)[H])(O)[H])(O)[H])[H])[H])(O)[H])(OS(O)(=O)=O)[H])(O)[H])OP(O)(O)=O	HEKIVBWTFFXWNI-FHNJDCSWSA-N	532.014	[M+H]+	533.021	202.7	C00345
ExtDB001924	C12H21O19PS	C(C(C(C(C(C(=O)OC1(C(C(C(C(C(=O)O)(O1)[H])(O)[H])(O)[H])(O)[H])[H])(O)[H])(O)[H])(OS(O)(=O)=O)[H])(O)[H])OP(O)(O)=O	GKPIKQDTBWBWRD-OAZLTZJGSA-N	532.014	[M+H]+	533.021	202.37	C00345
ExtDB001925	C6H13O16PS2	C(C(C(C(C(C(=O)O)(O)[H])(OS(O)(=O)=O)[H])(OS(O)(=O)=O)[H])(O)[H])OP(O)(O)=O	CFKRTCRQWJOXEZ-TXICZTDVSA-N	435.938	[M+H]+	436.946	185.31	C00345
ExtDB001926	C6H13O16PS2	C(C(C(C(C(C(=O)O)(OS(O)(=O)=O)[H])(O)[H])(OS(O)(=O)=O)[H])(O)[H])OP(O)(O)=O	KJPKZGIUWKUVDQ-KKQCNMDGSA-N	435.938	[M+H]+	436.946	184.9	C00345
ExtDB001927	C12H21O19PS	C(C(C(C(C(C(=O)O)(O)[H])(OS(O)(=O)=O)[H])(O)[H])(OC1(C(C(C(C(C(=O)O)(O1)[H])(O)[H])(O)[H])(O)[H])[H])[H])OP(O)(O)=O	QIXZQKRHORNPGZ-LQEVKSFPSA-N	532.014	[M+H]+	533.021	203.24	C00345
ExtDB001928	C12H21O19PS	C(C(C(C(C(C(=O)O)(O)[H])(OS(O)(=O)=O)[H])(OC1(C(C(C(C(C(=O)O)(O1)[H])(O)[H])(O)[H])(O)[H])[H])[H])(O)[H])OP(O)(O)=O	RAIWFQIZDSJWHE-RSMRBDSHSA-N	532.014	[M+H]+	533.021	203.23	C00345
ExtDB001929	C12H21O19PS	C(C(C(C(C(C(=O)O)(OC1(C(C(C(C(C(=O)O)(O1)[H])(O)[H])(O)[H])(O)[H])[H])[H])(OS(O)(=O)=O)[H])(O)[H])(O)[H])OP(O)(O)=O	JUCBLRZYYARYAL-GALCWUJJSA-N	532.014	[M+H]+	533.021	202.7	C00345
ExtDB001930	C12H21O19PS	C(C(C(C(C(C(=O)OC1(C(C(C(C(C(=O)O)(O1)[H])(O)[H])(O)[H])(O)[H])[H])(O)[H])(OS(O)(=O)=O)[H])(O)[H])(O)[H])OP(O)(O)=O	VTCRGMKIDRIKOQ-LQEVKSFPSA-N	532.014	[M+H]+	533.021	202.37	C00345
ExtDB001931	C6H13O16PS2	C(C(C(C(C(C(=O)O)(OS(O)(=O)=O)[H])(OS(O)(=O)=O)[H])(O)[H])(O)[H])OP(O)(O)=O	MXQYUUOZZIIPCY-SQOUGZDYSA-N	435.938	[M+H]+	436.946	184.9	C00345
ExtDB001932	C12H21O19PS	C(C(C(C(C(C(=O)O)(OS(O)(=O)=O)[H])(O)[H])(O)[H])(OC1(C(C(C(C(C(=O)O)(O1)[H])(O)[H])(O)[H])(O)[H])[H])[H])OP(O)(O)=O	TZYKUHUBJVSAMF-OSENQASKSA-N	532.014	[M+H]+	533.021	202.98	C00345
ExtDB001933	C12H21O19PS	C(C(C(C(C(C(=O)O)(OS(O)(=O)=O)[H])(O)[H])(OC1(C(C(C(C(C(=O)O)(O1)[H])(O)[H])(O)[H])(O)[H])[H])[H])(O)[H])OP(O)(O)=O	DJVOCCLSWDHBOU-FHNJDCSWSA-N	532.014	[M+H]+	533.021	203.23	C00345
ExtDB001934	C12H21O19PS	C(C(C(C(C(C(=O)O)(OS(O)(=O)=O)[H])(OC1(C(C(C(C(C(=O)O)(O1)[H])(O)[H])(O)[H])(O)[H])[H])[H])(O)[H])(O)[H])OP(O)(O)=O	QJJCVQUVJFGSJY-GALCWUJJSA-N	532.014	[M+H]+	533.021	202.97	C00345
ExtDB001935	C12H21O19PS	C(C(C(C(C(C(=O)OC1(C(C(C(C(C(=O)O)(O1)[H])(O)[H])(O)[H])(O)[H])[H])(OS(O)(=O)=O)[H])(O)[H])(O)[H])(O)[H])OP(O)(O)=O	LUKSIWPUHGYHFX-OSENQASKSA-N	532.014	[M+H]+	533.021	202.37	C00345
ExtDB001937	C55H90O	CC(C)=CCCC(C)=C(CCC(C)=C(CCC(C)=C(CCC(C)=C(CCC(C)=C(CCC(C)=C(CCC(C)=C(CCC(C)=C(CCC(C)=C(CCC(C)=C(CO)[H])[H])[H])[H])[H])[H])[H])[H])[H])[H]	TXKJNHBRVLCYFX-RDQGWRCRSA-N	766.699	[M+H]+	767.706	279.13	C00348
ExtDB001938	C55H88O	CC(C)=CCCC(C)=C(CCC(C)=C(CCC(C)=C(CCC(C)=C(CCC(C)=C(CCC(C)=C(CCC(C)=C(CCC(C)=C(CCC(C)=C(CCC(C)=C(C=O)[H])[H])[H])[H])[H])[H])[H])[H])[H])[H]	GFBZIUXVEVVIHX-RDQGWRCRSA-N	764.684	[M+H]+	765.691	277.82	C00348
ExtDB001939	C61H98O7	CC(C)=CCCC(C)=C(CCC(C)=C(CCC(C)=C(CCC(C)=C(CCC(C)=C(CCC(C)=C(CCC(C)=C(CCC(C)=C(CCC(C)=C(CCC(C)=C(COC1C(C(C(C(C(=O)O)O1)O)O)O)[H])[H])[H])[H])[H])[H])[H])[H])[H])[H]	MTTLJGDYSFRLRM-RDQGWRCRSA-N	942.731	[M+H]+	943.739	311.7	C00348
ExtDB001940	C55H90O4S	CC(C)=CCCC(C)=C(CCC(C)=C(CCC(C)=C(CCC(C)=C(CCC(C)=C(CCC(C)=C(CCC(C)=C(CCC(C)=C(CCC(C)=C(CCC(C)=C(COS(O)(=O)=O)[H])[H])[H])[H])[H])[H])[H])[H])[H])[H]	UUKQMODPSNXKSF-RDQGWRCRSA-N	846.656	[M+H]+	847.663	285.22	C00348
ExtDB001943	C10H14O9	CC(C=O)C(=O)OC1C(C(C(C(C(=O)O)O1)O)O)O	LMSWIIKAIKJNMJ-UHFFFAOYSA-N	278.064	[M+H]+	279.071	161.5	C00349
ExtDB001944	C10H16O9	CC(COC1C(C(C(C(C(=O)O)O1)O)O)O)C(=O)O	HUWZNMSQRIBKGE-UHFFFAOYSA-N	280.079	[M+H]+	281.087	162.17	C00349;C01188;C09297
ExtDB001945	C10H16O9	CC(CO)C(=O)OC1C(C(C(C(C(=O)O)O1)O)O)O	AYYJLDGGHMWBGG-UHFFFAOYSA-N	280.079	[M+H]+	281.087	162.13	C00349;C01188;C09297
ExtDB001946	C4H8O6S	CC(COS(O)(=O)=O)C(=O)O	PEQDTRJYAJYFLE-UHFFFAOYSA-N	184.004	[M+H]+	185.011	140.17	C00349;C01188;C09297
ExtDB001949	C12H21O15P	C(C1(C(C(C(COP(O)(O)=O)(O)O1)(O)[H])(O)[H])[H])OC2(C(C(C(C(C(=O)O)(O2)[H])(O)[H])(O)[H])(O)[H])[H]	VMUJSCCOKYTJOS-UYZYICCISA-N	436.062	[M+H]+	437.069	190.4	C00354;C01094
ExtDB001950	C12H21O15P	C(C1(C(C(C(COP(O)(O)=O)(O)O1)(O)[H])(OC2(C(C(C(C(C(=O)O)(O2)[H])(O)[H])(O)[H])(O)[H])[H])[H])[H])O	CMYXVMLDBOMDIT-FOAIORCJSA-N	436.062	[M+H]+	437.069	190.08	C00354;C01094
ExtDB001951	C12H21O15P	C(C1(C(C(C(COP(O)(O)=O)(O)O1)(OC2(C(C(C(C(C(=O)O)(O2)[H])(O)[H])(O)[H])(O)[H])[H])[H])(O)[H])[H])O	XUHNVFBBWZGQJP-UYZYICCISA-N	436.062	[M+H]+	437.069	190.12	C00354;C01094
ExtDB001952	C6H13O12PS	C(C1(C(C(C(COP(O)(O)=O)(O)O1)(O)[H])(O)[H])[H])OS(O)(=O)=O	AYSVDWHDIIDHBL-VRPWFDPXSA-N	339.987	[M+H]+	340.994	169.09	C00354;C01094
ExtDB001953	C6H13O12PS	C(C1(C(C(C(COP(O)(O)=O)(O)O1)(O)[H])(OS(O)(=O)=O)[H])[H])O	NMHHTGTXRIXUEW-VRPWFDPXSA-N	339.987	[M+H]+	340.994	169.26	C00354;C01094
ExtDB001954	C6H13O12PS	C(C1(C(C(C(COP(O)(O)=O)(O)O1)(OS(O)(=O)=O)[H])(O)[H])[H])O	DCCWKGVFIBELMM-VRPWFDPXSA-N	339.987	[M+H]+	340.994	169.38	C00354;C01094
ExtDB001956	C10H13NO4	COC=1C=C(C=CC1O)CC(C(=O)O)(N)[H]	PFDUUKDQEHURQC-ZETCQYMHSA-N	211.084	[M+H]+	212.092	147.89	C00355
ExtDB001957	C10H13NO4	COC=1C=CC(CC(C(=O)O)(N)[H])=CC1O	QRXPIKKZQGWJMW-ZETCQYMHSA-N	211.084	[M+H]+	212.092	148.01	C00355
ExtDB001958	C15H19NO10	C1=CC(=C(C=C1CC(C(=O)O)(N)[H])O)OC2(C(C(C(C(C(=O)O)(O2)[H])(O)[H])(O)[H])(O)[H])[H]	KRTVREDHTYQDQE-WMWQDCMHSA-N	373.101	[M+H]+	374.108	182.97	C00355
ExtDB001959	C15H19NO10	C1=CC(=C(C=C1CC(C(=O)O)(N)[H])OC2(C(C(C(C(C(=O)O)(O2)[H])(O)[H])(O)[H])(O)[H])[H])O	MXPSJMGHCJXASV-WMWQDCMHSA-N	373.101	[M+H]+	374.108	183.04	C00355
ExtDB001960	C9H11NO7S	C1=CC(=C(C=C1CC(C(=O)O)(N)[H])OS(O)(=O)=O)O	SWJDFMNJUOJVPA-LURJTMIESA-N	277.026	[M+H]+	278.033	159.73	C00355
ExtDB001962	C9H13NO2	COC=1C=CC(CCN)=CC1O	WJXQFVMTIGJBFX-UHFFFAOYSA-N	167.095	[M+H]+	168.102	137.22	C00355;C03758;C13690;C13691
ExtDB001963	C10H13NO3	CC(=NCCC=1C=CC(=C(C1)O)O)O	OFSAJYZMIPNPHE-UHFFFAOYSA-N	195.09	[M+H]+	196.097	143.21	C00355;C03758;C13690;C13691
ExtDB001964	C14H19NO8	C1=CC(=C(C=C1CCN)O)OC2C(C(C(C(C(=O)O)O2)O)O)O	CQASRCDNLNMIJY-UHFFFAOYSA-N	329.111	[M+H]+	330.118	175.77	C00355;C03758;C13690;C13691
ExtDB001965	C14H19NO8	C1=CC(=C(C=C1CCN)OC2C(C(C(C(C(=O)O)O2)O)O)O)O	VFNIABIHYUQGBJ-UHFFFAOYSA-N	329.111	[M+H]+	330.118	175.71	C00355;C03758;C13690;C13691
ExtDB001967	C16H21NO10	COC=1C=C(C=CC1OC2(C(C(C(C(C(=O)O)(O2)[H])(O)[H])(O)[H])(O)[H])[H])CC(C(=O)O)(N)[H]	VHVGMWZZADCFSJ-INGNVMCOSA-N	387.117	[M+H]+	388.124	187.91	C00355
ExtDB001968	C10H13NO7S	COC=1C=C(C=CC1OS(O)(=O)=O)CC(C(=O)O)(N)[H]	OOMSDJKDKVRCSI-ZETCQYMHSA-N	291.041	[M+H]+	292.049	164.12	C00355
ExtDB001969	C16H21NO10	COC=1C=CC(CC(C(=O)O)(N)[H])=CC1OC2(C(C(C(C(C(=O)O)(O2)[H])(O)[H])(O)[H])(O)[H])[H]	MISZSFUFQIJEDZ-INGNVMCOSA-N	387.117	[M+H]+	388.124	187.94	C00355
ExtDB001970	C10H13NO7S	COC=1C=CC(CC(C(=O)O)(N)[H])=CC1OS(O)(=O)=O	SKNHOBJBNHKOOK-ZETCQYMHSA-N	291.041	[M+H]+	292.049	164.16	C00355
ExtDB001972	C27H44N7O21P3S	CC(C)(COP(O)(=O)OP(O)(=O)OCC1(C(C(C(N2C=NC3=C(N)N=C(N=C32)O)(O1)[H])(O)[H])(OP(O)(O)=O)[H])[H])C(C(=NCCC(=NCCSC(CC(C)(CC(=O)O)O)=O)O)O)(O)[H]	NHRJAKMVZOONSB-VPXVXCNZSA-N	927.152	[M+H]+	928.16	264.48	C00356
ExtDB001973	C33H54O5	CC(C)CCCC(C)(C1(CCC2(C3(CC=C4CC(CCC4(C)C3(CCC12C)[H])(OC(CC(C)(CC(=O)O)O)=O)[H])[H])[H])[H])[H]	RUVFKZZUHSHJIN-CKLLTGNXSA-N	530.397	[M+H]+	531.404	232	C00356
ExtDB001974	C26H38O5	CC(=C(C(=C(C(C)=C(COC(CC(C)(CC(=O)O)O)=O)[H])[H])[H])[H])C(=C(C1=C(C)CCCC1(C)C)[H])[H]	SEHKDUQIHBFOQP-MCTSKPMNSA-N	430.272	[M+H]+	431.279	213.2	C00356
ExtDB001975	C27H43N7O17P2S	CC(C)(COP(O)(=O)OP(O)(=O)OCC1(C(C(C(N2C=NC3=C(N)N=CN=C32)(O1)[H])(O)[H])(O)[H])[H])C(C(=NCCC(=NCCSC(CC(C)(CC(=O)O)O)=O)O)O)(O)[H]	APSLAFRYDYSCBD-HSTYFIFFSA-N	831.191	[M+H]+	832.198	255.45	C00356
ExtDB001976	C27H43N7O18P2S	CC(C)(COP(O)(=O)OP(O)(=O)OCC1(C(C(C(N2C=NC3=C(N)N=C(N=C32)O)(O1)[H])(O)[H])(O)[H])[H])C(C(=NCCC(=NCCSC(CC(C)(CC(=O)O)O)=O)O)O)(O)[H]	LSKQSZYQAQYPDR-JBVBWFFJSA-N	847.186	[M+H]+	848.193	256.5	C00356
ExtDB001978	C28H46N7O17P2S	CC(C)(COP(=O)(O)OP(=O)(O)OCC1(C(C(C(N2C=NC3=C(N)N=CN=C32)(O1)[H])(O)[H])(O)[H])[H])C(C(=NCCC(=NCC[S+](C)C(CC(C)(CC(=O)O)O)=O)O)O)(O)[H]	VAPPQMZBUZZMMF-ADJJFBMJSA-O	846.215	[M+H]+	847.222	261.5	C00356
ExtDB001979	C14H24NO15P	CC(=NC1(C(C(C(COP(O)(O)=O)(OC1(O)[H])[H])(O)[H])(OC2(C(C(C(C(C(=O)O)(O2)[H])(O)[H])(O)[H])(O)[H])[H])[H])[H])O	FDMXOLGKEVDNIL-GFCBIOALSA-N	477.088	[M+H]+	478.096	199.34	C00357;C04461
ExtDB001980	C14H24NO15P	CC(=NC1(C(C(C(COP(O)(O)=O)(OC1(O)[H])[H])(OC2(C(C(C(C(C(=O)O)(O2)[H])(O)[H])(O)[H])(O)[H])[H])[H])(O)[H])[H])O	JHJIOJJPLNPDPU-GFCBIOALSA-N	477.088	[M+H]+	478.096	199.43	C00357;C04461
ExtDB001984	C16H22N5O12P	C1C(C(COP(O)(O)=O)(OC1(N2C=NC3=C(N)N=CN=C32)[H])[H])(OC4(C(C(C(C(C(=O)O)(O4)[H])(O)[H])(O)[H])(O)[H])[H])[H]	RSYFYHFBYLEDKA-NNZXSZLFSA-N	507.1	[M+H]+	508.108	205.72	C00360
ExtDB001985	C16H22N5O12P	C1C(C(COP(O)(O)=O)(OC1(N2C=NC3=C(N=CN=C32)NC4(C(C(C(C(C(=O)O)(O4)[H])(O)[H])(O)[H])(O)[H])[H])[H])[H])(O)[H]	ICBXHKBLSUMQGT-LITCBGEWSA-N	507.1	[M+H]+	508.108	205.54	C00360
ExtDB001986	C10H14N5O9PS	C1C(C(COP(O)(O)=O)(OC1(N2C=NC3=C(N)N=CN=C32)[H])[H])(OS(O)(=O)=O)[H]	JAVDTZXSSBHIMB-RRKCRQDMSA-N	411.025	[M+H]+	412.032	184.85	C00360
ExtDB001987	C10H13N5O4	C1C(C(CO)(OC1(N2C=NC3=C(N)N=C(N=C32)O)[H])[H])(O)[H]	SWFIFWZFCNRPBN-KVQBGUIXSA-N	267.097	[M+H]+	268.104	160.04	C00360;C00559;C19970
ExtDB001988	C16H22N5O13P	C1C(C(COP(O)(O)=O)(OC1(N2C=NC3=C(N)N=C(N=C32)O)[H])[H])(OC4(C(C(C(C(C(=O)O)(O4)[H])(O)[H])(O)[H])(O)[H])[H])[H]	WLKHILHWMQESKG-WNIDTLQTSA-N	523.095	[M+H]+	524.102	207.71	C00360;C19970
ExtDB001989	C16H22N5O13P	C1C(C(COP(O)(O)=O)(OC1(N2C=NC3=C(NC4(C(C(C(C(C(=O)O)(O4)[H])(O)[H])(O)[H])(O)[H])[H])N=C(N=C32)O)[H])[H])(O)[H]	GLYDLJQSMAEAHG-LHTIIESMSA-N	523.095	[M+H]+	524.102	207.46	C00360;C19970
ExtDB001990	C10H14N5O10PS	C1C(C(COP(O)(O)=O)(OC1(N2C=NC3=C(N)N=C(N=C32)O)[H])[H])(OS(O)(=O)=O)[H]	XYHYKUXJPVNZRP-KVQBGUIXSA-N	427.02	[M+H]+	428.027	187.26	C00360;C19970
ExtDB001991	C16H21N5O9	C1C(C(CO)(OC1(N2C=NC3=C(N)N=CN=C32)[H])[H])(OC4(C(C(C(C(C(=O)O)(O4)[H])(O)[H])(O)[H])(O)[H])[H])[H]	PEPBTRMGCOARFO-NNZXSZLFSA-N	427.134	[M+H]+	428.141	194.1	C00360;C00559
ExtDB001992	C16H21N5O9	C1C(C(COC2(C(C(C(C(C(=O)O)(O2)[H])(O)[H])(O)[H])(O)[H])[H])(OC1(N3C=NC4=C(N)N=CN=C43)[H])[H])(O)[H]	GKAUYOQVRBTNMG-NNZXSZLFSA-N	427.134	[M+H]+	428.141	194.45	C00360;C00559
ExtDB001993	C16H21N5O9	C1C(C(CO)(OC1(N2C=NC3=C(N=CN=C32)NC4(C(C(C(C(C(=O)O)(O4)[H])(O)[H])(O)[H])(O)[H])[H])[H])[H])(O)[H]	MNEVOJAQBZZYQV-LITCBGEWSA-N	427.134	[M+H]+	428.141	194.3	C00360;C00559
ExtDB001994	C10H13N5O6S	C1C(C(COS(O)(=O)=O)(OC1(N2C=NC3=C(N)N=CN=C32)[H])[H])(O)[H]	KIEUMUMVRADRCZ-RRKCRQDMSA-N	331.059	[M+H]+	332.066	171.51	C00360;C00559
ExtDB001995	C10H13N5O6S	C1C(C(CO)(OC1(N2C=NC3=C(N)N=CN=C32)[H])[H])(OS(O)(=O)=O)[H]	NSNFYYKEPFNGFW-RRKCRQDMSA-N	331.059	[M+H]+	332.066	171.5	C00360;C00559
ExtDB001997	C16H22N5O15PS	C1C(C(COP(O)(O)=O)(OC1(N2C=NC3=C(N=CN=C32)NC4(C(C(C(C(C(=O)O)(O4)[H])(O)[H])(O)[H])(O)[H])[H])[H])[H])(OS(O)(=O)=O)[H]	GNRIVWCSAMUNMV-LITCBGEWSA-N	587.057	[M+H]+	588.064	215.11	C00360
ExtDB001998	C10H17N5O11P2	C1C(C(COP(O)(=O)OP(O)(O)=O)(OC1(N2C=NC(=C2NC(=N)N)C(=O)O)[H])[H])(O)[H]	PCQGSCRFKRMNSO-KVQBGUIXSA-N	445.04	[M+H]+	446.047	189.24	C00361
ExtDB001999	C16H23N5O16P2	C1C(C(COP(O)(=O)OP(O)(O)=O)(OC1(N2C=NC3=C2NC(=N)N=C3O)[H])[H])(OC4(C(C(C(C(C(=O)O)(O4)[H])(O)[H])(O)[H])(O)[H])[H])[H]	NPLBCTNTPMKZOI-WNIDTLQTSA-N	603.062	[M+H]+	604.069	216.76	C00361
ExtDB002000	C16H23N5O16P2	C1C(C(COP(O)(=O)OP(O)(O)=O)(OC1(N2C=NC3=C2N=C(N=C3O)NC4(C(C(C(C(C(=O)O)(O4)[H])(O)[H])(O)[H])(O)[H])[H])[H])[H])(O)[H]	ISVHVSTUSYQVCN-LHTIIESMSA-N	603.062	[M+H]+	604.069	216.84	C00361
ExtDB002001	C10H15N5O13P2S	C1C(C(COP(O)(=O)OP(O)(O)=O)(OC1(N2C=NC3=C2NC(=N)N=C3O)[H])[H])(OS(O)(=O)=O)[H]	UIMZIKDJRCLDKR-KVQBGUIXSA-N	506.986	[M+H]+	507.994	197.67	C00361
ExtDB002002	C16H25N5O17P2	C1C(C(COP(O)(=O)OP(O)(O)=O)(OC1(N2C=NC(=C2NC(=N)N)C(=O)O)[H])[H])(OC3(C(C(C(C(C(=O)O)(O3)[H])(O)[H])(O)[H])(O)[H])[H])[H]	DSTADSPJXNRVEP-WNIDTLQTSA-N	621.072	[M+H]+	622.079	219.89	C00361
ExtDB002003	C16H25N5O17P2	C1C(C(COP(O)(=O)OP(O)(O)=O)(OC1(N2C=NC(=C2NC(=N)N)C(=O)OC3(C(C(C(C(C(=O)O)(O3)[H])(O)[H])(O)[H])(O)[H])[H])[H])[H])(O)[H]	SVGAYPDYUYRYSH-WNIDTLQTSA-N	621.072	[M+H]+	622.079	218.9	C00361
ExtDB002004	C10H17N5O14P2S	C1C(C(COP(O)(=O)OP(O)(O)=O)(OC1(N2C=NC(=C2NC(=N)N)C(=O)O)[H])[H])(OS(O)(=O)=O)[H]	MTHUDEUTYWZOJI-KVQBGUIXSA-N	524.997	[M+H]+	526.004	200.56	C00361
ExtDB002006	C16H25N5O17P2	C1C(C(COP(O)(=O)OP(O)(O)=O)(OC1(N2C=NC(=C2NC(=N)NC3(C(C(C(C(C(=O)O)(O3)[H])(O)[H])(O)[H])(O)[H])[H])C(=O)O)[H])[H])(O)[H]	ZHCIFNUOPNNESG-OEEZNOBSSA-N	621.072	[M+H]+	622.079	219.38	C00361
ExtDB002007	C16H23N5O19P2S	C1C(C(COP(O)(=O)OP(O)(O)=O)(OC1(N2C=NC3=C2N=C(N=C3O)NC4(C(C(C(C(C(=O)O)(O4)[H])(O)[H])(O)[H])(O)[H])[H])[H])[H])(OS(O)(=O)=O)[H]	GXWUSTDDPWMKDE-LHTIIESMSA-N	683.018	[M+H]+	684.026	224.97	C00361
ExtDB002008	C10H16N5O8P	C1C(C(COP(O)(O)=O)(OC1(N2C=NC(=C2NC(=N)N)C(=O)O)[H])[H])(O)[H]	ZEBYUIHLBIASCW-KVQBGUIXSA-N	365.074	[M+H]+	366.081	176.68	C00362
ExtDB002009	C16H22N5O13P	C1C(C(COP(O)(O)=O)(OC1(N2C=NC3=C2NC(=N)N=C3O)[H])[H])(OC4(C(C(C(C(C(=O)O)(O4)[H])(O)[H])(O)[H])(O)[H])[H])[H]	ZELQDJDKZYCGQW-WNIDTLQTSA-N	523.095	[M+H]+	524.102	206.7	C00362
ExtDB002010	C16H22N5O13P	C1C(C(COP(O)(O)=O)(OC1(N2C=NC3=C2N=C(N=C3O)NC4(C(C(C(C(C(=O)O)(O4)[H])(O)[H])(O)[H])(O)[H])[H])[H])[H])(O)[H]	GEGZMNZMYNTCPY-LHTIIESMSA-N	523.095	[M+H]+	524.102	207.46	C00362
ExtDB002011	C10H14N5O10PS	C1C(C(COP(O)(O)=O)(OC1(N2C=NC3=C2NC(=N)N=C3O)[H])[H])(OS(O)(=O)=O)[H]	AHCYFAAEQFCERJ-KVQBGUIXSA-N	427.02	[M+H]+	428.027	186.42	C00362
ExtDB002012	C16H24N5O14P	C1C(C(COP(O)(O)=O)(OC1(N2C=NC(=C2NC(=N)N)C(=O)O)[H])[H])(OC3(C(C(C(C(C(=O)O)(O3)[H])(O)[H])(O)[H])(O)[H])[H])[H]	FUHSBKLCEJAPDS-WNIDTLQTSA-N	541.106	[M+H]+	542.113	209.66	C00362
ExtDB002013	C16H24N5O14P	C1C(C(COP(O)(O)=O)(OC1(N2C=NC(=C2NC(=N)N)C(=O)OC3(C(C(C(C(C(=O)O)(O3)[H])(O)[H])(O)[H])(O)[H])[H])[H])[H])(O)[H]	ILVOAVBKWHSQQD-WNIDTLQTSA-N	541.106	[M+H]+	542.113	209.47	C00362
ExtDB002014	C10H16N5O11PS	C1C(C(COP(O)(O)=O)(OC1(N2C=NC(=C2NC(=N)N)C(=O)O)[H])[H])(OS(O)(=O)=O)[H]	OZUZPIPKIZKTPK-KVQBGUIXSA-N	445.03	[M+H]+	446.038	189.31	C00362
ExtDB002016	C16H24N5O14P	C1C(C(COP(O)(O)=O)(OC1(N2C=NC(=C2NC(=N)NC3(C(C(C(C(C(=O)O)(O3)[H])(O)[H])(O)[H])(O)[H])[H])C(=O)O)[H])[H])(O)[H]	WGZMSNFXLQHGGK-OEEZNOBSSA-N	541.106	[M+H]+	542.113	209.94	C00362
ExtDB002017	C16H22N5O16PS	C1C(C(COP(O)(O)=O)(OC1(N2C=NC3=C2N=C(N=C3O)NC4(C(C(C(C(C(=O)O)(O4)[H])(O)[H])(O)[H])(O)[H])[H])[H])[H])(OS(O)(=O)=O)[H]	BNNIEOQHIOSRNX-LHTIIESMSA-N	603.052	[M+H]+	604.059	216.8	C00362
ExtDB002019	C15H20N2O11	C1=CN(C2(CC(C(CO)(O2)[H])(OC3(C(C(C(C(C(=O)O)(O3)[H])(O)[H])(O)[H])(O)[H])[H])[H])[H])C(N=C1O)=O	ILJJSIWKNCNMIF-SNIIDCLLSA-N	404.107	[M+H]+	405.114	187.91	C00365;C00526
ExtDB002020	C15H20N2O11	C1=CN(C2(CC(C(COC3(C(C(C(C(C(=O)O)(O3)[H])(O)[H])(O)[H])(O)[H])[H])(O2)[H])(O)[H])[H])C(N=C1O)=O	NHLNUXIDXJLBPY-SNIIDCLLSA-N	404.107	[M+H]+	405.114	188.21	C00365;C00526
ExtDB002021	C9H12N2O8S	C1=CN(C2(CC(C(COS(O)(=O)=O)(O2)[H])(O)[H])[H])C(N=C1O)=O	NVGOTALEIZLWEI-SHYZEUOFSA-N	308.031	[M+H]+	309.039	165.36	C00365;C00526
ExtDB002022	C9H12N2O8S	C1=CN(C2(CC(C(CO)(O2)[H])(OS(O)(=O)=O)[H])[H])C(N=C1O)=O	DCBUUHXYARIZSC-SHYZEUOFSA-N	308.031	[M+H]+	309.039	165.42	C00365;C00526
ExtDB002023	C17H26O	C1CC2CCC3C4CCC(CC4CCC3C2C1)=O	COAOVOHNCKHWFV-UHFFFAOYSA-N	246.198	[M+H]+	247.206	163.4	C00370;C03641
ExtDB002024	C17H28O2	C1CC2CC(C3C4CCC(CC4CCC3C2C1)O)O	NQZVKCUKYBYWQL-UHFFFAOYSA-N	264.209	[M+H]+	265.216	168.39	C00370;C03641
ExtDB002025	C23H36O7	C1CC2CCC3C4CCC(CC4CCC3C2C1)OC5C(C(C(C(C(=O)O)O5)O)O)O	NRHQTXGPSWCVHW-UHFFFAOYSA-N	424.246	[M+H]+	425.253	203.59	C00370;C03641
ExtDB002027	C17H26O2	C1CC2CC(C3C4CCC(CC4CCC3C2C1)=O)O	JUJRNXDODIYCTO-UHFFFAOYSA-N	262.193	[M+H]+	263.201	166.63	C00370
ExtDB002028	C17H26O2	C1CC2CC(C3C4CCC(CC4CCC3C2C1)O)=O	KCMXEMTWKTYLBM-UHFFFAOYSA-N	262.193	[M+H]+	263.201	166.55	C00370
ExtDB002029	C23H36O8	C1CC2CC(C3C4CCC(CC4CCC3C2C1)OC5C(C(C(C(C(=O)O)O5)O)O)O)O	STZYLHZFGGGGSM-UHFFFAOYSA-N	440.241	[M+H]+	441.248	206.28	C00370
ExtDB002030	C17H28O5S	C1CC2CC(C3C4CCC(CC4CCC3C2C1)OS(O)(=O)=O)O	DOAXYPJCXSRPII-UHFFFAOYSA-N	344.166	[M+H]+	345.173	182.36	C00370;C02195
ExtDB002032	C10H13N5O2	CC(=C(CNC1=C2C(=NC=N2)NC(=N1)O)[H])CO	XZYRNRSNLQFOSY-QHHAFSJGSA-N	235.107	[M+H]+	236.114	153.28	C00371;C03423
ExtDB002033	C16H21N5O7	CC(=C(CNC1=C2C(=NC=N2)NC=N1)[H])COC3C(C(C(C(C(=O)O)O3)O)O)O	SVCYESPMNBVMGC-FARCUNLSSA-N	395.144	[M+H]+	396.151	193.08	C00371;C03423
ExtDB002034	C10H13N5O4S	CC(=C(CNC1=C2C(=NC=N2)NC=N1)[H])COS(O)(=O)=O	ADQDLRZILBDTBE-FARCUNLSSA-N	299.069	[M+H]+	300.076	166.24	C00371;C03423
ExtDB002035	C16H21N5O8	CC(=C(CNC1=C2C(=NC=N2)NC(=N1)O)[H])COC3C(C(C(C(C(=O)O)O3)O)O)O	OMJPTILAHSAMRU-QHHAFSJGSA-N	411.139	[M+H]+	412.146	195.43	C00371
ExtDB002036	C10H13N5O5S	CC(=C(CNC1=C2C(=NC=N2)NC(=N1)O)[H])COS(O)(=O)=O	CNBGHVXPNMIRIB-QHHAFSJGSA-N	315.064	[M+H]+	316.071	169.06	C00371
ExtDB002038	C20H30O	CC(=C(C(=C(C(C)CC=O)[H])[H])[H])C(=C(C1=C(C)CCCC1(C)C)[H])[H]	YBLASMZMTCDCLQ-HRYGCDPOSA-N	286.23	[M+H]+	287.237	176.1	C00376;C00473;C15492;C17276;C19962
ExtDB002042	C20H30O2	CC(=C(C(=C(C(C)CC(=O)O)[H])[H])[H])C(=C(C1=C(C)CCCC1(C)C)[H])[H]	XTOYXKSKSDVOOD-CISKFWAASA-N	302.225	[M+H]+	303.232	179.46	C00376;C00777;C07058;C11061;C12967;C15492
ExtDB002044	C26H38O7	CC(=C(C(=C(C(C)=C(COC1C(C(C(C(C(=O)O)O1)O)O)O)[H])[H])[H])[H])C(=C(C2=C(C)CCCC2(C)C)[H])[H]	IYHVRAMISWFIRU-OVSJKPMPSA-N	462.262	[M+H]+	463.269	218.52	C00376;C00473;C02588;C17276
ExtDB002045	C20H30O4S	CC(=C(C(=C(C(C)=C(COS(O)(=O)=O)[H])[H])[H])[H])C(=C(C1=C(C)CCCC1(C)C)[H])[H]	CRYITZCFFRIQME-OVSJKPMPSA-N	366.186	[M+H]+	367.194	193.21	C00376;C00473;C02588;C17276
ExtDB002046	C26H36O8	CC(=C(C(=C(C(C)=C(C(=O)OC1C(C(C(C(C(=O)O)O1)O)O)O)[H])[H])[H])[H])C(=C(C2=C(C)CCCC2(C)C)[H])[H]	MTGFYEHKPMOVNE-YCNIQYBTSA-N	476.241	[M+H]+	477.248	220.69	C00376;C00777;C11061;C12967
ExtDB002047	C12H17N4O2S	Cc1c(CCO)sc[n+]1CC1=C(N)N=C(C)N[C+]1[O-]	WWSHXVAPBGACIU-UHFFFAOYSA-N	281.107	[M+H]+	282.115	161.59	C00378;C01081;C05856
ExtDB002048	C18H25N4O7S	CC1=C(CCOC2C(C(C(C(C(=O)O)O2)O)O)O)SC=[N+]1CC3=CN=C(C)NC3=N	QVRAJNZVMIZPAQ-UHFFFAOYSA-O	441.144	[M+H]+	442.152	200.33	C00378;C01081;C05856
ExtDB002049	C18H25N4O7S	CC1=C(CCO)SC=[N+]1CC2=CN=C(C)N=C2NC3C(C(C(C(C(=O)O)O3)O)O)O	DMUJSAGMDUOARZ-UHFFFAOYSA-O	441.144	[M+H]+	442.152	200.55	C00378;C01081;C05856
ExtDB002050	C12H17N4O4S2	CC1=C(CCOS(O)(=O)=O)SC=[N+]1CC2=CN=C(C)NC2=N	DXANYXRZRNXGSC-UHFFFAOYSA-O	345.069	[M+H]+	346.076	174.3	C00378;C01081;C05856
ExtDB002051	C18H25N4O8S	Cc1c(CCOC2C(C(C(C(C(=O)O)O2)O)O)O)sc[n+]1Cc1c(N)nc(C)[nH]c1=O	MTTSTHNQEWFIFJ-UHFFFAOYSA-O	457.139	[M+H]+	458.147	202.35	C00378
ExtDB002052	C12H17N4O5S2	Cc1c(CCOS(=O)(=O)O)sc[n+]1CC1=C(N)N=C(C)N[C+]1[O-]	JXLCBZOOWXBBRW-UHFFFAOYSA-O	361.064	[M+H]+	362.071	176.29	C00378
ExtDB002054	C18H25N4O8S	Cc1c(CCO)sc[n+]1Cc1c(nc(C)[nH]c1=O)NC1C(C(C(C(C(=O)O)O1)O)O)O	YKMZBSCUNPERJU-UHFFFAOYSA-O	457.139	[M+H]+	458.147	201.46	C00378
ExtDB002055	C18H25N4O10S2	CC1=C(CCOS(O)(=O)=O)SC=[N+]1CC2=CN=C(C)N=C2NC3C(C(C(C(C(=O)O)O3)O)O)O	DXBKZOYCWSYQPU-UHFFFAOYSA-O	521.101	[M+H]+	522.109	212.19	C00378
ExtDB002056	C11H20O11	C(C(C(C(COC1(C(C(C(C(C(=O)O)(O1)[H])(O)[H])(O)[H])(O)[H])[H])(O)[H])(O)[H])(O)[H])O	GHUDYWOSAPLSBB-QZVAJGFLSA-N	328.101	[M+H]+	329.108	171.08	C00379;C00474;C01235
ExtDB002057	C11H20O11	C(C(C(C(CO)(OC1(C(C(C(C(C(=O)O)(O1)[H])(O)[H])(O)[H])(O)[H])[H])[H])(O)[H])(O)[H])O	BKXUYQRZSOZAAH-QZVAJGFLSA-N	328.101	[M+H]+	329.108	171.15	C00379;C00474;C01235
ExtDB002058	C11H20O11	C(C(C(C(CO)(O)[H])(OC1(C(C(C(C(C(=O)O)(O1)[H])(O)[H])(O)[H])(O)[H])[H])[H])(O)[H])O	QUQZPUFOTJWFQU-BHFBBHRPSA-N	328.101	[M+H]+	329.108	171.18	C00379;C00474;C01235
ExtDB002059	C11H20O11	C(C(C(C(CO)(OC1(C(C(C(C(C(=O)O)(O1)[H])(O)[H])(O)[H])(O)[H])[H])[H])(O)[H])(O)[H])O	BKXUYQRZSOZAAH-MSRJVOCMSA-N	328.101	[M+H]+	329.108	171.15	C00379;C00474;C01235
ExtDB002060	C11H20O11	C(C(C(C(COC1(C(C(C(C(C(=O)O)(O1)[H])(O)[H])(O)[H])(O)[H])[H])(O)[H])(O)[H])(O)[H])O	GHUDYWOSAPLSBB-MSRJVOCMSA-N	328.101	[M+H]+	329.108	171.08	C00379;C00474;C01235
ExtDB002061	C5H12O8S	C(C(C(C(COS(O)(=O)=O)(O)[H])(O)[H])(O)[H])O	ZFGJAEHXRZEFTP-PYHARJCCSA-N	232.025	[M+H]+	233.033	149.62	C00379;C00474;C01235
ExtDB002062	C5H12O8S	C(C(C(C(COS(O)(=O)=O)(O)[H])(O)[H])(O)[H])O	ZFGJAEHXRZEFTP-OVEKKEMJSA-N	232.025	[M+H]+	233.033	149.62	C00379;C00474;C01235
ExtDB002063	C5H12O8S	C(C(C(C(CO)(OS(O)(=O)=O)[H])(O)[H])(O)[H])O	KPDSGASJKGAXBV-PYHARJCCSA-N	232.025	[M+H]+	233.033	149.93	C00379;C00474;C01235
ExtDB002064	C5H12O8S	C(C(C(C(CO)(O)[H])(OS(O)(=O)=O)[H])(O)[H])O	JYHTXGIHRGIQLX-NGQZWQHPSA-N	232.025	[M+H]+	233.033	150.14	C00379;C00474;C01235
ExtDB002065	C5H12O8S	C(C(C(C(CO)(OS(O)(=O)=O)[H])(O)[H])(O)[H])O	KPDSGASJKGAXBV-OVEKKEMJSA-N	232.025	[M+H]+	233.033	149.93	C00379;C00474;C01235
ExtDB002067	C11H20O14S	C(C(C(C(COS(O)(=O)=O)(OC1(C(C(C(C(C(=O)O)(O1)[H])(O)[H])(O)[H])(O)[H])[H])[H])(O)[H])(O)[H])O	UWOQPWXFIKGMAE-QZVAJGFLSA-N	408.057	[M+H]+	409.065	184.38	C00379;C00474
ExtDB002068	C11H20O14S	C(C(C(C(COS(O)(=O)=O)(O)[H])(OC1(C(C(C(C(C(=O)O)(O1)[H])(O)[H])(O)[H])(O)[H])[H])[H])(O)[H])O	YXWLOJLNYXPJMD-QZVAJGFLSA-N	408.057	[M+H]+	409.065	184.23	C00379;C00474
ExtDB002069	C11H20O14S	C(C(C(C(COS(O)(=O)=O)(O)[H])(O)[H])(OC1(C(C(C(C(C(=O)O)(O1)[H])(O)[H])(O)[H])(O)[H])[H])[H])O	IDODGOMOWQLLHM-MSRJVOCMSA-N	408.057	[M+H]+	409.065	184.08	C00379;C00474
ExtDB002070	C11H20O14S	C(C(C(C(COS(O)(=O)=O)(O)[H])(O)[H])(O)[H])OC1(C(C(C(C(C(=O)O)(O1)[H])(O)[H])(O)[H])(O)[H])[H]	FDHCOMONAJSUEU-QZVAJGFLSA-N	408.057	[M+H]+	409.065	183.93	C00379;C00474
ExtDB002071	C5H12O11S2	C(C(C(C(COS(O)(=O)=O)(O)[H])(O)[H])(O)[H])OS(O)(=O)=O	BFDPOQDAKDZGTJ-NGQZWQHPSA-N	311.982	[M+H]+	312.989	163.17	C00379;C00474
ExtDB002072	C5H12O11S2	C(C(C(C(COS(O)(=O)=O)(OS(O)(=O)=O)[H])(O)[H])(O)[H])O	BKXRPRGDDRBRSK-PYHARJCCSA-N	311.982	[M+H]+	312.989	163.8	C00379;C00474
ExtDB002073	C5H12O11S2	C(C(C(C(COS(O)(=O)=O)(O)[H])(OS(O)(=O)=O)[H])(O)[H])O	YCWFLZOKPZEBBC-PYHARJCCSA-N	311.982	[M+H]+	312.989	163.79	C00379;C00474
ExtDB002074	C5H12O11S2	C(C(C(C(COS(O)(=O)=O)(O)[H])(O)[H])(OS(O)(=O)=O)[H])O	DMXXTSAYPYJPOJ-OVEKKEMJSA-N	311.982	[M+H]+	312.989	163.47	C00379;C00474
ExtDB002075	C11H20O14S	C(C(C(C(COS(O)(=O)=O)(O)[H])(O)[H])(O)[H])OC1(C(C(C(C(C(=O)O)(O1)[H])(O)[H])(O)[H])(O)[H])[H]	FDHCOMONAJSUEU-MSRJVOCMSA-N	408.057	[M+H]+	409.065	183.93	C00379;C00474
ExtDB002076	C11H20O14S	C(C(C(C(COS(O)(=O)=O)(O)[H])(O)[H])(OC1(C(C(C(C(C(=O)O)(O1)[H])(O)[H])(O)[H])(O)[H])[H])[H])O	IDODGOMOWQLLHM-QZVAJGFLSA-N	408.057	[M+H]+	409.065	184.08	C00379;C00474
ExtDB002077	C11H20O14S	C(C(C(C(COS(O)(=O)=O)(O)[H])(OC1(C(C(C(C(C(=O)O)(O1)[H])(O)[H])(O)[H])(O)[H])[H])[H])(O)[H])O	YXWLOJLNYXPJMD-MSRJVOCMSA-N	408.057	[M+H]+	409.065	184.23	C00379;C00474
ExtDB002078	C11H20O14S	C(C(C(C(COS(O)(=O)=O)(OC1(C(C(C(C(C(=O)O)(O1)[H])(O)[H])(O)[H])(O)[H])[H])[H])(O)[H])(O)[H])O	UWOQPWXFIKGMAE-MSRJVOCMSA-N	408.057	[M+H]+	409.065	184.38	C00379;C00474
ExtDB002079	C5H12O11S2	C(C(C(C(COS(O)(=O)=O)(O)[H])(O)[H])(OS(O)(=O)=O)[H])O	DMXXTSAYPYJPOJ-PYHARJCCSA-N	311.982	[M+H]+	312.989	163.47	C00379;C00474
ExtDB002080	C5H12O11S2	C(C(C(C(COS(O)(=O)=O)(O)[H])(OS(O)(=O)=O)[H])(O)[H])O	YCWFLZOKPZEBBC-OVEKKEMJSA-N	311.982	[M+H]+	312.989	163.79	C00379;C00474
ExtDB002081	C5H12O11S2	C(C(C(C(COS(O)(=O)=O)(OS(O)(=O)=O)[H])(O)[H])(O)[H])O	BKXRPRGDDRBRSK-OVEKKEMJSA-N	311.982	[M+H]+	312.989	163.8	C00379;C00474
ExtDB002082	C11H20O14S	C(C(C(C(COC1(C(C(C(C(C(=O)O)(O1)[H])(O)[H])(O)[H])(O)[H])[H])(OS(O)(=O)=O)[H])(O)[H])(O)[H])O	BCLPOSSLJBHNMZ-QZVAJGFLSA-N	408.057	[M+H]+	409.065	184.24	C00379;C00474
ExtDB002083	C11H20O14S	C(C(C(C(CO)(OS(O)(=O)=O)[H])(OC1(C(C(C(C(C(=O)O)(O1)[H])(O)[H])(O)[H])(O)[H])[H])[H])(O)[H])O	YDHJUMFSMYWSNA-QZVAJGFLSA-N	408.057	[M+H]+	409.065	184.35	C00379;C00474
ExtDB002084	C11H20O14S	C(C(C(C(CO)(OS(O)(=O)=O)[H])(O)[H])(OC1(C(C(C(C(C(=O)O)(O1)[H])(O)[H])(O)[H])(O)[H])[H])[H])O	IWDLIDDIIIVFFV-QZVAJGFLSA-N	408.057	[M+H]+	409.065	184.21	C00379;C00474
ExtDB002085	C11H20O14S	C(C(C(C(COC1(C(C(C(C(C(=O)O)(O1)[H])(O)[H])(O)[H])(O)[H])[H])(O)[H])(O)[H])(OS(O)(=O)=O)[H])O	PLMGGUQRZSEKLH-QZVAJGFLSA-N	408.057	[M+H]+	409.065	184.08	C00379;C00474
ExtDB002086	C5H12O11S2	C(C(C(C(CO)(OS(O)(=O)=O)[H])(OS(O)(=O)=O)[H])(O)[H])O	JRDGJZRPTRYTGG-PYHARJCCSA-N	311.982	[M+H]+	312.989	164.05	C00379;C00474
ExtDB002087	C5H12O11S2	C(C(C(C(CO)(OS(O)(=O)=O)[H])(O)[H])(OS(O)(=O)=O)[H])O	GGVYUBHAMGHWEZ-NGQZWQHPSA-N	311.982	[M+H]+	312.989	163.75	C00379;C00474
ExtDB002088	C11H20O14S	C(C(C(C(COC1(C(C(C(C(C(=O)O)(O1)[H])(O)[H])(O)[H])(O)[H])[H])(O)[H])(OS(O)(=O)=O)[H])(O)[H])O	QZVIWKJMPZPZOB-QZVAJGFLSA-N	408.057	[M+H]+	409.065	184.23	C00379;C00474
[truncated: 98,526 more rows]
