# Supplementary material for: Ion mobility collision cross-section atlas for known and unknown metabolite annotation in untargeted metabolomics
Source: Nat Commun. 2020 Aug 28;11:4334. doi: 10.1038/s41467-020-18171-8 (PMC7455731; doi:10.1038/s41467-020-18171-8)
Supplement: Supplementary file 10 — Supplementary Data 7 [file 41467_2020_18171_MOESM10_ESM.xlsx]

## Sheet: MEF_cell_pos
Number	feature	mz	rt	ccs	intmed	id	name	inchikey	adduct	mz_lib	ccs_lib	mz_error	ccs_error	ccs_score	msms_score	composite_score	rank_msms	rank_ccs_msms
1	M761T251C288	760.581	251	288.2	32450000	AllCCS00000278;AllCCS00001976;AllCCS00019073;AllCCS00019105;AllCCS00019164;AllCCS00019194;AllCCS00019226;AllCCS00019257;AllCCS00019451;AllCCS00019483;AllCCS00081456;AllCCS00081804;AllCCS00080562;AllCCS00080563;AllCCS00080565;AllCCS00080566;AllCCS00080707;AllCCS00080734;AllCCS00080875;AllCCS00080903;AllCCS00080564;AllCCS00080583;AllCCS00081101;AllCCS00081127;AllCCS00020096;AllCCS00020700	2-Oleoyl-1-palmitoyl-sn-glycero-3-phosphocholine;PC(18:1(9Z)/16:0);PC(14:0/20:1(11Z));PC(14:1(9Z)/20:0);PC(16:0/18:1(11Z));PC(16:1(9Z)/18:0);PC(18:0/16:1(9Z));PC(18:1(11Z)/16:0);PC(20:0/14:1(9Z));PC(20:1(11Z)/14:0);PE-NMe2(15:0/20:1(11Z));PE-NMe2(20:1(11Z)/15:0);PE-NMe(18:0/18:1(9Z));PE-NMe(18:0/18:1(11Z));PE-NMe(16:0/20:1(11Z));PE-NMe(16:1(9Z)/20:0);PE-NMe(18:1(11Z)/18:0);PE-NMe(18:1(9Z)/18:0);P…	WTJKGGKOPKCXLL-VYOBOKEXSA-N;RRVPPYNAZJRZFR-VYOBOKEXSA-N;DMEBDXIQFIKNQR-OIJJMQLXSA-N;SJLGFZBXPQKJIH-LLVYEJTBSA-N;AEPVLLKGEBHLEJ-KWNHIAGJSA-N;LJUDFFWSOQEQKW-QCFYSATCSA-N;QRSPNOMDLRZDPG-QCFYSATCSA-N;WPAONTMCEBPEAF-KWNHIAGJSA-N;HUTFJQFEXOTHFG-LLVYEJTBSA-N;WSBNPWBHAOQZJF-OIJJMQLXSA-N;SQBPJYLFPLYSJR-VXPUYCOJSA-N;BDPZYQGTNMJIRF-VXPUYCOJSA-N;FTQVYYIOBHBJOV-VZCXRCSSSA-N;VKFOKNZWECRZTN-ICFOKQHNSA-N;BWWLLDD…	[M+H]+;[M+H]+;[M+H]+;[M+H]+;[M+H]+;[M+H]+;[M+H]+;[M+H]+;[M+H]+;[M+H]+;[M+H]+;[M+H]+;[M+H]+;[M+H]+;[M+H]+;[M+H]+;[M+H]+;[M+H]+;[M+H]+;[M+H]+;[M+H]+;[M+H]+;[M+H]+;[M+H]+;[M+H]+;[M+H]+	760.585105214;760.585105214;760.585105117;760.585105117;760.585105117;760.585105117;760.585105117;760.585105117;760.585105117;760.585105117;760.585105602;760.585105602;760.585105602;760.585105602;760.585105602;760.585105602;760.585105602;760.585105602;760.585105602;760.585105602;760.585105602;760.585105602;760.585105602;760.585105602;760.585105117;760.585105117	291.29;291.3;289.43;289.43;291.29;291.29;291.3;291.3;289.46;289.46;284.22;284.24;288.19;288.19;287.01;287.01;288.19;288.19;287.02;287.02;285.83;285.83;285.86;285.86;289.06;289.06	5;5;5;5;5;5;5;5;5;5;5;5;5;5;5;5;5;5;5;5;5;5;5;5;5;5	1.06;1.06;0.42;0.42;1.06;1.06;1.06;1.06;0.44;0.44;1.4;1.39;0;0;0.41;0.41;0;0;0.41;0.41;0.83;0.83;0.82;0.82;0.3;0.3	1;1;1;1;1;1;1;1;1;1;1;1;1;1;1;1;1;1;1;1;1;1;1;1;1;1	1;1;1;1;1;1;1;1;1;1;0.9977;0.9977;0.995;0.995;0.995;0.995;0.995;0.995;0.995;0.995;0.9947;0.9947;0.9947;0.9947;0.9944;0.9944	1;1;1;1;1;1;1;1;1;1;0.99839;0.99839;0.9965;0.9965;0.9965;0.9965;0.9965;0.9965;0.9965;0.9965;0.99629;0.99629;0.99629;0.99629;0.99608;0.99608	1;2;3;4;5;6;7;8;9;10;11;12;13;14;15;16;17;18;19;20;21;22;23;24;25;26	1;2;3;4;5;6;7;8;9;10;11;12;13;14;15;16;17;18;19;20;21;22;23;24;25;26
2	M787T247C292	786.597	247	292.4	36600000	AllCCS00001884;AllCCS00016995;AllCCS00019202;AllCCS00019260;AllCCS00019261;AllCCS00019292;AllCCS00019487;AllCCS00019114;AllCCS00019171;AllCCS00019229;AllCCS00019323;AllCCS00019519;AllCCS00019747;AllCCS00019082;AllCCS00019778;AllCCS00080713;AllCCS00080740;AllCCS00080906;AllCCS00080907;AllCCS00080569;AllCCS00080668;AllCCS00080687;AllCCS00080768;AllCCS00080879;AllCCS00080934;AllCCS00081131;AllCCS000…	PC (18:1/18:1) (del9-cis);PC(18:1(9Z)/18:1(9Z));PC(16:1(9Z)/20:1(11Z));PC(18:1(11Z)/18:1(11Z));PC(18:1(11Z)/18:1(9Z));PC(18:1(9Z)/18:1(11Z));PC(20:1(11Z)/16:1(9Z));PC(14:1(9Z)/22:1(13Z));PC(16:0/20:2(11Z,14Z));PC(18:0/18:2(9Z,12Z));PC(18:2(9Z,12Z)/18:0);PC(20:2(11Z,14Z)/16:0);PC(22:1(13Z)/14:1(9Z));PC(14:0/22:2(13Z,16Z));PC(22:2(13Z,16Z)/14:0);PE-NMe(18:1(11Z)/20:1(11Z));PE-NMe(18:1(9Z)/20:1(11Z)…	SNKAWJBJQDLSFF-NVKMUCNASA-N;SNKAWJBJQDLSFF-YEUCEMRASA-N;RPEHVLWFOYUNMD-NPCYKUJHSA-N;XUCDYRWWRZBNCQ-BHOZFUPKSA-N;FOECFSINPHCSNE-IYXNDCFRSA-N;GMCZAOACLPIWHN-VZDDXLEPSA-N;NZMJAZKGUFCMTN-NPCYKUJHSA-N;CGXBWJDAGMQUFG-MHJIJCEHSA-N;ZRTZULWIAWDUBY-UXSLIEDSSA-N;FORFDCPQKJHEBF-VPUSDGANSA-N;DZPKSVTWWIZUMS-FPUNCOTOSA-N;JCABAGPMEUGRDK-UXSLIEDSSA-N;CYQUGAJGPGKDFF-MHJIJCEHSA-N;BRAPXNOAYHMWEX-JHHJWKSXSA-N;POKOLAW…	[M+H]+;[M+H]+;[M+H]+;[M+H]+;[M+H]+;[M+H]+;[M+H]+;[M+H]+;[M+H]+;[M+H]+;[M+H]+;[M+H]+;[M+H]+;[M+H]+;[M+H]+;[M+H]+;[M+H]+;[M+H]+;[M+H]+;[M+H]+;[M+H]+;[M+H]+;[M+H]+;[M+H]+;[M+H]+;[M+H]+;[M+H]+;[M+H]+;[M+H]+;[M+H]+;[M+H]+	786.600755278;786.600755181;786.600755181;786.600755181;786.600755181;786.600755181;786.600755181;786.600755181;786.600755181;786.600755181;786.600755181;786.600755181;786.600755181;786.600755181;786.600755181;786.600755667;786.600755667;786.600755667;786.600755667;786.600755667;786.600755667;786.600755667;786.600755667;786.600755667;786.600755667;786.600755667;786.600755667;786.600755667;786.600…	294.37;294.37;292.38;294.37;294.37;294.37;292.39;290.46;293.01;294.99;294.99;293.03;290.49;291.1;291.14;289.97;289.97;289.97;289.97;287.45;288.69;290.5;290.5;290.51;290.51;288.71;287.48;289.23;289.24;286.22;286.18	4;4;4;4;4;4;4;4;4;4;4;4;4;4;4;4;4;4;4;4;4;4;4;4;4;4;4;4;4;4;4	0.67;0.67;0.01;0.67;0.67;0.67;0;0.67;0.21;0.88;0.88;0.21;0.66;0.45;0.43;0.84;0.84;0.84;0.84;1.72;1.29;0.65;0.65;0.65;0.65;1.28;1.71;1.1;1.09;2.16;2.17	1;1;1;1;1;1;1;1;1;1;1;1;1;1;1;1;1;1;1;1;1;1;1;1;1;1;1;1;1;0.92;0.91	1;1;1;1;1;1;1;0.9997;0.9997;0.9997;0.9997;0.9997;0.9997;0.9995;0.9995;0.9953;0.9953;0.9953;0.9953;0.995;0.995;0.995;0.995;0.995;0.995;0.995;0.995;0.9948;0.9948;0.9971;0.9971	1;1;1;1;1;1;1;0.99979;0.99979;0.99979;0.99979;0.99979;0.99979;0.99965;0.99965;0.99671;0.99671;0.99671;0.99671;0.9965;0.9965;0.9965;0.9965;0.9965;0.9965;0.9965;0.9965;0.99636;0.99636;0.97397;0.97097	1;2;3;4;5;6;7;8;9;10;11;12;13;14;15;18;19;20;21;22;23;24;25;26;27;28;29;30;31;16;17	1;2;3;4;5;6;7;8;9;10;11;12;13;14;15;16;17;18;19;20;21;22;23;24;25;26;27;28;29;30;31
4	M757T250C285	756.552	250	284.6	28750000	AllCCS00019107;AllCCS00019197;AllCCS00019322;AllCCS00019517;AllCCS00019075;AllCCS00019076;AllCCS00019166;AllCCS00019167;AllCCS00019354;AllCCS00019387;AllCCS00019549;AllCCS00019582;AllCCS00081518;AllCCS00081519;AllCCS00081862;AllCCS00081890;AllCCS00080603;AllCCS00080640;AllCCS00080641;AllCCS00080661;AllCCS00080682;AllCCS00080683;AllCCS00080708;AllCCS00080735;AllCCS00080762;AllCCS00080763;AllCCS000…	PC(14:1(9Z)/20:2(11Z,14Z));PC(16:1(9Z)/18:2(9Z,12Z));PC(18:2(9Z,12Z)/16:1(9Z));PC(20:2(11Z,14Z)/14:1(9Z));PC(14:0/20:3(5Z,8Z,11Z));PC(14:0/20:3(8Z,11Z,14Z));PC(16:0/18:3(6Z,9Z,12Z));PC(16:0/18:3(9Z,12Z,15Z));PC(18:3(6Z,9Z,12Z)/16:0);PC(18:3(9Z,12Z,15Z)/16:0);PC(20:3(5Z,8Z,11Z)/14:0);PC(20:3(8Z,11Z,14Z)/14:0);PE-NMe2(15:0/20:3(5Z,8Z,11Z));PE-NMe2(15:0/20:3(8Z,11Z,14Z));PE-NMe2(20:3(5Z,8Z,11Z)/15:0…	KBHCBANQRIOXLD-FRPVHTQQSA-N;QJWDAOSZZYVBJZ-KXESGEQTSA-N;PPCVNZFMCABQCL-KXESGEQTSA-N;MYWHURBVYAKZKD-FRPVHTQQSA-N;XWHIBISICRMDDW-ZLBNXBDKSA-N;ZAUFLMLTXNKVAB-AFYHZPHLSA-N;CNNSEHUKQJCGTE-UPPWDXJYSA-N;JMAYDGBZRHQJAT-QWFQJEORSA-N;MXPOYZQNXGPEDV-REAAISNBSA-N;RAPKGPDUGWBPHR-QWFQJEORSA-N;SSQFWAKSSUYHFV-YVTPCJIFSA-N;VKVSSDKCKXJFIM-AFYHZPHLSA-N;VIHFKJKINTVEJB-PCKYGPRUSA-N;XPHGGUYBVKJVNN-FTEDXORDSA-N;MBQNQKI…	[M+H]+;[M+H]+;[M+H]+;[M+H]+;[M+H]+;[M+H]+;[M+H]+;[M+H]+;[M+H]+;[M+H]+;[M+H]+;[M+H]+;[M+H]+;[M+H]+;[M+H]+;[M+H]+;[M+H]+;[M+H]+;[M+H]+;[M+H]+;[M+H]+;[M+H]+;[M+H]+;[M+H]+;[M+H]+;[M+H]+;[M+H]+;[M+H]+;[M+H]+;[M+H]+;[M+H]+;[M+H]+	756.553804989;756.553804989;756.553804989;756.553804989;756.553804989;756.553804989;756.553804989;756.553804989;756.553804989;756.553804989;756.553804989;756.553804989;756.553805474;756.553805474;756.553805474;756.553805474;756.553805474;756.553805474;756.553805474;756.553805474;756.553805474;756.553805474;756.553805474;756.553805474;756.553805474;756.553805474;756.553805474;756.553805474;756.553…	283.51;285.38;285.38;283.53;284.12;284.12;285.98;286.39;285.98;286.39;284.14;284.14;279.36;279.36;279.38;279.38;279.99;281.56;281.56;281.09;282.7;283.02;282.24;282.24;282.24;282.24;282.7;283.02;281.11;281.57;281.57;280.01	2;2;2;2;2;2;2;2;2;2;2;2;2;2;2;2;2;2;2;2;2;2;2;2;2;2;2;2;2;2;2;2	0.38;0.27;0.27;0.38;0.17;0.17;0.48;0.63;0.48;0.63;0.16;0.16;1.88;1.88;1.87;1.87;1.65;1.08;1.08;1.25;0.67;0.56;0.84;0.84;0.84;0.84;0.67;0.56;1.24;1.08;1.08;1.64	1;1;1;1;1;1;1;1;1;1;1;1;1;1;1;1;1;1;1;1;1;1;1;1;1;1;1;1;1;1;1;1	1;1;1;1;0.9999;0.9999;0.9999;0.9999;0.9999;0.9999;0.9999;0.9999;0.9964;0.9964;0.9964;0.9964;0.9908;0.9908;0.9908;0.9908;0.9908;0.9908;0.9908;0.9908;0.9908;0.9908;0.9908;0.9908;0.9908;0.9908;0.9908;0.9908	1;1;1;1;0.99993;0.99993;0.99993;0.99993;0.99993;0.99993;0.99993;0.99993;0.99748;0.99748;0.99748;0.99748;0.99356;0.99356;0.99356;0.99356;0.99356;0.99356;0.99356;0.99356;0.99356;0.99356;0.99356;0.99356;0.99356;0.99356;0.99356;0.99356	1;2;3;4;5;6;7;8;9;10;11;12;13;14;15;16;17;18;19;20;21;22;23;24;25;26;27;28;29;30;31;32	1;2;3;4;5;6;7;8;9;10;11;12;13;14;15;16;17;18;19;20;21;22;23;24;25;26;27;28;29;30;31;32
5	M184T874C137	184.073	874	136.8	19500000	AllCCS00012379;AllCCS00015669;AllCCS00008864	4-Amino-2-hydroxylamino-6-nitrotoluene;4-Nitrosobiphenyl;p-Fluorophenylalanine	VQMWRUKXHJGSIE-UHFFFAOYSA-N;LLRWRZXFCFYZCL-UHFFFAOYSA-N;XWHHYOYVRVGJJY-UHFFFAOYSA-N	[M+H]+;[M+H]+;[M+H]+	184.0717;184.0757;184.0769	139.7;138.37;140.29	9;12;19	2.08;1.13;2.49	0.96;1;0.76	1;0.932;0.9857	0.988;0.9524;0.91799	1;3;2	1;2;3
7	M785T246C290	784.582	246	290.4	10000000	AllCCS00019203;AllCCS00019262;AllCCS00019293;AllCCS00019324;AllCCS00019325;AllCCS00019520;AllCCS00019115;AllCCS00019172;AllCCS00019173;AllCCS00019230;AllCCS00019231;AllCCS00019356;AllCCS00019389;AllCCS00019552;AllCCS00019585;AllCCS00019779;AllCCS00080714;AllCCS00080741;AllCCS00080769;AllCCS00080908;AllCCS00080935;AllCCS00080936;AllCCS00080669;AllCCS00080688;AllCCS00080689;AllCCS00080796;AllCCS000…	PC(16:1(9Z)/20:2(11Z,14Z));PC(18:1(11Z)/18:2(9Z,12Z));PC(18:1(9Z)/18:2(9Z,12Z));PC(18:2(9Z,12Z)/18:1(11Z));PC(18:2(9Z,12Z)/18:1(9Z));PC(20:2(11Z,14Z)/16:1(9Z));PC(14:1(9Z)/22:2(13Z,16Z));PC(16:0/20:3(5Z,8Z,11Z));PC(16:0/20:3(8Z,11Z,14Z));PC(18:0/18:3(6Z,9Z,12Z));PC(18:0/18:3(9Z,12Z,15Z));PC(18:3(6Z,9Z,12Z)/18:0);PC(18:3(9Z,12Z,15Z)/18:0);PC(20:3(5Z,8Z,11Z)/16:0);PC(20:3(8Z,11Z,14Z)/16:0);PC(22:2(…	IIGHFIDXVYEMME-ZAEMQJNLSA-N;YBNAKFLXDDROCX-YGRWKTHCSA-N;GDWULUGDXGHJIJ-VJHNMZKJSA-N;YPAZQMWFRMHBBM-CLKMJQEKSA-N;RTAZWRZKFSTMOY-NMSVECGZSA-N;VPDVXUMWNZFISL-ZAEMQJNLSA-N;LMYYUVAVNWPEPG-GXAHKNHCSA-N;XMZFUVYOYPLVOA-VLHUWQDUSA-N;SRIGHEHXEGELQJ-YYQUKWHJSA-N;KJVJKBRMUDGTKA-NZXQIXPOSA-N;WZCLAXMADUBPSG-RIXBAXMTSA-N;HOOCTPAZCNJQPX-OJKLBMRPSA-N;QAVRIJZWHPNXBW-BHLPDSGJSA-N;LLSOYDYFSWVKOU-ZOVMTBBQSA-N;YKSVDDI…	[M+H]+;[M+H]+;[M+H]+;[M+H]+;[M+H]+;[M+H]+;[M+H]+;[M+H]+;[M+H]+;[M+H]+;[M+H]+;[M+H]+;[M+H]+;[M+H]+;[M+H]+;[M+H]+;[M+H]+;[M+H]+;[M+H]+;[M+H]+;[M+H]+;[M+H]+;[M+H]+;[M+H]+;[M+H]+;[M+H]+;[M+H]+;[M+H]+;[M+H]+;[M+H]+;[M+H]+;[M+H]+	784.585105117;784.585105117;784.585105117;784.585105117;784.585105117;784.585105117;784.585105117;784.585105117;784.585105117;784.585105117;784.585105117;784.585105117;784.585105117;784.585105117;784.585105117;784.585105117;784.585105602;784.585105602;784.585105602;784.585105602;784.585105602;784.585105602;784.585105602;784.585105602;784.585105602;784.585105602;784.585105602;784.585105602;784.585…	289.96;291.93;291.93;291.93;291.93;289.97;288.06;290.55;290.55;292.51;292.87;292.51;292.87;290.56;290.56;288.09;287.45;287.45;287.45;287.45;287.45;287.45;286.21;287.9;287.9;287.9;288.21;287.91;288.22;287.91;287.91;286.23	4;4;4;4;4;4;4;4;4;4;4;4;4;4;4;4;4;4;4;4;4;4;4;4;4;4;4;4;4;4;4;4	0.15;0.52;0.52;0.52;0.52;0.15;0.81;0.05;0.05;0.72;0.84;0.72;0.84;0.06;0.06;0.8;1.03;1.03;1.03;1.03;1.03;1.03;1.46;0.87;0.87;0.87;0.76;0.86;0.76;0.86;0.86;1.46	1;1;1;1;1;1;1;1;1;1;1;1;1;1;1;1;1;1;1;1;1;1;1;1;1;1;1;1;1;1;1;1	1;1;1;1;1;1;0.9997;0.9997;0.9997;0.9997;0.9997;0.9997;0.9997;0.9997;0.9997;0.9997;0.9945;0.9945;0.9945;0.9945;0.9945;0.9945;0.9942;0.9942;0.9942;0.9942;0.9942;0.9942;0.9942;0.9942;0.9942;0.9942	1;1;1;1;1;1;0.99979;0.99979;0.99979;0.99979;0.99979;0.99979;0.99979;0.99979;0.99979;0.99979;0.99615;0.99615;0.99615;0.99615;0.99615;0.99615;0.99594;0.99594;0.99594;0.99594;0.99594;0.99594;0.99594;0.99594;0.99594;0.99594	1;2;3;4;5;6;7;8;9;10;11;12;13;14;15;16;17;18;19;20;21;22;23;24;25;26;27;28;29;30;31;32	1;2;3;4;5;6;7;8;9;10;11;12;13;14;15;16;17;18;19;20;21;22;23;24;25;26;27;28;29;30;31;32
11	M268T290C156	268.104	290	155.5	13450000	AllCCS00031444;AllCCS00005504;AllCCS00000098;AllCCS00006307;AllCCS00000145;AllCCS00001496;AllCCS00005040;AllCCS00017073	N-(1-Deoxy-1-fructosyl)serine;Zidovudine;Deoxyguanosine;Miserotoxin;Adenosine;Vidarabine;Neuraminic acid;Neuraminic acid	KUVQLWYPNUQGDT-MBGOVIFWSA-N;HBOMLICNUCNMMY-XLPZGREQSA-N;YKBGVTZYEHREMT-KVQBGUIXSA-N;JDJSHLXEHWCLEP-SYHAXYEDSA-N;OIRDTQYFTABQOQ-KQYNXXCUSA-N;OIRDTQYFTABQOQ-UHTZMRCNSA-N;CERZMXAJYMMUDR-QBTAGHCHSA-N;CERZMXAJYMMUDR-YOQZMRDMSA-N	[M+H]+;[M+H]+;[M+H]+;[M+H]+;[M+H]+;[M+H]+;[M+H]+;[M+H]+	268.102716525;268.1041;268.104053896;268.1027;268.104053896;268.104053896;268.1027;268.102716525	158.34;158.11;159.36;159.33;160.42;160.42;159.96;159.96	5;0;0;5;0;0;5;5	1.79;1.65;2.42;2.4;3.07;3.07;2.79;2.79	1;1;0.79;0.8;0.47;0.47;0.61;0.61	0.9296;0.9264;0.9876;0.9533;1;1;0.9317;0.9317	0.95072;0.94848;0.92832;0.90731;0.841;0.841;0.83519;0.83519	7;8;3;4;1;2;5;6	1;2;3;4;5;6;7;8
13	M783T244C289	782.567	244	289	13950000	AllCCS00019326;AllCCS00019174;AllCCS00019175;AllCCS00019204;AllCCS00019205;AllCCS00019232;AllCCS00019263;AllCCS00019264;AllCCS00019294;AllCCS00019295;AllCCS00019357;AllCCS00019358;AllCCS00019390;AllCCS00019391;AllCCS00019422;AllCCS00019553;AllCCS00019586;AllCCS00019617;AllCCS00019650;AllCCS00019083;AllCCS00019811;AllCCS00080647;AllCCS00080690;AllCCS00080691;AllCCS00080715;AllCCS00080716;AllCCS000…	Di-Linoleoyl-3-Sn-Phosphatidylcholine;PC(16:0/20:4(5Z,8Z,11Z,14Z));PC(16:0/20:4(8Z,11Z,14Z,17Z));PC(16:1(9Z)/20:3(5Z,8Z,11Z));PC(16:1(9Z)/20:3(8Z,11Z,14Z));PC(18:0/18:4(6Z,9Z,12Z,15Z));PC(18:1(11Z)/18:3(6Z,9Z,12Z));PC(18:1(11Z)/18:3(9Z,12Z,15Z));PC(18:1(9Z)/18:3(6Z,9Z,12Z));PC(18:1(9Z)/18:3(9Z,12Z,15Z));PC(18:3(6Z,9Z,12Z)/18:1(11Z));PC(18:3(6Z,9Z,12Z)/18:1(9Z));PC(18:3(9Z,12Z,15Z)/18:1(11Z));PC(1…	FVXDQWZBHIXIEJ-LNDKUQBDSA-N;IIZPXYDJLKNOIY-JXPKJXOSSA-N;JAVWFBAAZSHHAD-HCYAGMRRSA-N;SKHRULFMZYNDLW-IRKGUOCTSA-N;SCFKGVINVZBYAF-MLQXCARSSA-N;MGIFJPVLDQAGPZ-ROBDCESFSA-N;MRRFMOUCAPXWJC-SSCJOAGESA-N;DPEYXLDDNACOGV-ANVMUZGGSA-N;KATPUHPZOZWFBR-ZBFGQIGBSA-N;FVQGNFUBHWGFCY-HJOYQDMMSA-N;FSIVQVROUQUYAU-ODKKILQESA-N;NKQPOVROGSWLTO-NVPMBMBWSA-N;AHEPKIJTHGCAOA-KEPRVZTLSA-N;LPDGUCIMNBNWEJ-BXZVQSHESA-N;MGPSPRH…	[M+H]+;[M+H]+;[M+H]+;[M+H]+;[M+H]+;[M+H]+;[M+H]+;[M+H]+;[M+H]+;[M+H]+;[M+H]+;[M+H]+;[M+H]+;[M+H]+;[M+H]+;[M+H]+;[M+H]+;[M+H]+;[M+H]+;[M+H]+;[M+H]+;[M+H]+;[M+H]+;[M+H]+;[M+H]+;[M+H]+;[M+H]+;[M+H]+;[M+H]+;[M+H]+;[M+H]+;[M+H]+;[M+H]+;[M+H]+;[M+H]+;[M+H]+;[M+H]+;[M+H]+;[M+H]+;[M+H]+;[M+H]+;[M+H]+;[M+H]+;[M+H]+;[M+H]+	782.569455053;782.569455053;782.569455053;782.569455053;782.569455053;782.569455053;782.569455053;782.569455053;782.569455053;782.569455053;782.569455053;782.569455053;782.569455053;782.569455053;782.569455053;782.569455053;782.569455053;782.569455053;782.569455053;782.569455053;782.569455053;782.569455538;782.569455538;782.569455538;782.569455538;782.569455538;782.569455538;782.569455538;782.569…	290.11;288.61;288.89;288.16;288.16;290.83;290.11;290.36;290.11;290.36;290.11;290.11;290.36;290.36;290.83;288.17;288.17;288.62;288.9;286.74;286.77;284.65;285.85;286.05;285.54;285.54;285.54;285.54;285.54;285.54;285.71;286.05;286.06;285.55;285.71;285.55;285.55;285.55;285.55;285.55;285.85;286.06;284.67;282.37;282.34	3;3;3;3;3;3;3;3;3;3;3;3;3;3;3;3;3;3;3;3;3;3;3;3;3;3;3;3;3;3;3;3;3;3;3;3;3;3;3;3;3;3;3;3;3	0.38;0.14;0.04;0.29;0.29;0.63;0.38;0.47;0.38;0.47;0.38;0.38;0.47;0.47;0.63;0.29;0.29;0.13;0.03;0.79;0.78;1.53;1.1;1.03;1.21;1.21;1.21;1.21;1.21;1.21;1.15;1.03;1.03;1.21;1.15;1.21;1.21;1.21;1.21;1.21;1.1;1.03;1.52;2.35;2.36	1;1;1;1;1;1;1;1;1;1;1;1;1;1;1;1;1;1;1;1;1;1;1;1;1;1;1;1;1;1;1;1;1;1;1;1;1;1;1;1;1;1;1;0.83;0.82	1;0.9999;0.9999;0.9999;0.9999;0.9999;0.9999;0.9999;0.9999;0.9999;0.9999;0.9999;0.9999;0.9999;0.9999;0.9999;0.9999;0.9999;0.9999;0.9998;0.9998;0.9921;0.9921;0.9921;0.9921;0.9921;0.9921;0.9921;0.9921;0.9921;0.9921;0.9921;0.9921;0.9921;0.9921;0.9921;0.9921;0.9921;0.9921;0.9921;0.9921;0.9921;0.9921;0.9963;0.9963	1;0.99993;0.99993;0.99993;0.99993;0.99993;0.99993;0.99993;0.99993;0.99993;0.99993;0.99993;0.99993;0.99993;0.99993;0.99993;0.99993;0.99993;0.99993;0.99986;0.99986;0.99447;0.99447;0.99447;0.99447;0.99447;0.99447;0.99447;0.99447;0.99447;0.99447;0.99447;0.99447;0.99447;0.99447;0.99447;0.99447;0.99447;0.99447;0.99447;0.99447;0.99447;0.99447;0.94641;0.94341	1;2;3;4;5;6;7;8;9;10;11;12;13;14;15;16;17;18;19;20;21;24;25;26;27;28;29;30;31;32;33;34;35;36;37;38;39;40;41;42;43;44;45;22;23	1;2;3;4;5;6;7;8;9;10;11;12;13;14;15;16;17;18;19;20;21;22;23;24;25;26;27;28;29;30;31;32;33;34;35;36;37;38;39;40;41;42;43;44;45
14	M136T276C126	136.062	276	125.6	12150000	AllCCS00000364	Adenine	GFFGJBXGBJISGV-UHFFFAOYSA-N	[M+H]+	136.062	128.78	1	2.47	0.77	1	0.931	1	1
16	M811T241C296	810.597	241	295.5	10800000	AllCCS00019333;AllCCS00019524;AllCCS00019238;AllCCS00019239;AllCCS00019269;AllCCS00019270;AllCCS00019300;AllCCS00019301;AllCCS00019364;AllCCS00019397;AllCCS00019429;AllCCS00019461;AllCCS00019492;AllCCS00019493;AllCCS00019555;AllCCS00019556;AllCCS00019588;AllCCS00019589;AllCCS00019619;AllCCS00019652;AllCCS00019180;AllCCS00019814;AllCCS00080943;AllCCS00080778;AllCCS00080888;AllCCS00080889;AllCCS000…	PC(18:2(9Z,12Z)/20:2(11Z,14Z));PC(20:2(11Z,14Z)/18:2(9Z,12Z));PC(18:0/20:4(5Z,8Z,11Z,14Z));PC(18:0/20:4(8Z,11Z,14Z,17Z));PC(18:1(11Z)/20:3(5Z,8Z,11Z));PC(18:1(11Z)/20:3(8Z,11Z,14Z));PC(18:1(9Z)/20:3(5Z,8Z,11Z));PC(18:1(9Z)/20:3(8Z,11Z,14Z));PC(18:3(6Z,9Z,12Z)/20:1(11Z));PC(18:3(9Z,12Z,15Z)/20:1(11Z));PC(18:4(6Z,9Z,12Z,15Z)/20:0);PC(20:0/18:4(6Z,9Z,12Z,15Z));PC(20:1(11Z)/18:3(6Z,9Z,12Z));PC(20:1(1…	ORELBRKCYWQHTL-JEHIXBSSSA-N;ZPAYLLVKQCNXOK-JEHIXBSSSA-N;PSVRFUPOQYJOOZ-QNPWAGBNSA-N;HAKKEJDMTIQLJH-UGKDIXSWSA-N;GUKWLDDRYZDHHJ-QQZUSIKJSA-N;ILTMNYOFBVFSJD-NIUYMHGESA-N;APIPSPZJMLSCBO-NRTPYZNRSA-N;HLJHXSCXSDXLNW-OHDHZNPQSA-N;SVOGSAQWUMDSCM-OJCVPQOYSA-N;WAZYDHAWJWFGBD-LMJTUUMUSA-N;HGTVFXGQQZVIJK-BCHSVXNCSA-N;UELRKDJVEHFVAI-QZOXBMLCSA-N;FHOBLZOUZRDCHR-VSYNYFESSA-N;NOWQIXJSMOBJLS-LMJTUUMUSA-N;PIOANQA…	[M+H]+;[M+H]+;[M+H]+;[M+H]+;[M+H]+;[M+H]+;[M+H]+;[M+H]+;[M+H]+;[M+H]+;[M+H]+;[M+H]+;[M+H]+;[M+H]+;[M+H]+;[M+H]+;[M+H]+;[M+H]+;[M+H]+;[M+H]+;[M+H]+;[M+H]+;[M+H]+;[M+H]+;[M+H]+;[M+H]+;[M+H]+;[M+H]+;[M+H]+;[M+H]+;[M+H]+;[M+H]+;[M+H]+;[M+H]+;[M+H]+;[M+H]+;[M+H]+;[M+H]+;[M+H]+;[M+H]+;[M+H]+	810.600755181;810.600755181;810.600755181;810.600755181;810.600755181;810.600755181;810.600755181;810.600755181;810.600755181;810.600755181;810.600755181;810.600755181;810.600755181;810.600755181;810.600755181;810.600755181;810.600755181;810.600755181;810.600755181;810.600755181;810.600755181;810.600755181;810.600755667;810.600755667;810.600755667;810.600755667;810.600755667;810.600755667;810.600…	294.58;294.59;295.02;295.27;294.58;294.58;294.58;294.58;294.58;294.83;295.27;295.28;294.59;294.84;294.59;294.59;294.59;294.59;295.02;295.28;293.06;293.07;291.84;290.54;292.15;292.35;291.84;291.84;291.84;291.84;292.15;292.35;290.55;290.84;290.54;290.71;291.04;291.05;290.55;290.72;290.86	4;4;4;4;4;4;4;4;4;4;4;4;4;4;4;4;4;4;4;4;4;4;4;4;4;4;4;4;4;4;4;4;4;4;4;4;4;4;4;4;4	0.31;0.31;0.16;0.08;0.31;0.31;0.31;0.31;0.31;0.23;0.08;0.07;0.31;0.22;0.31;0.31;0.31;0.31;0.16;0.07;0.83;0.83;1.25;1.71;1.15;1.08;1.25;1.25;1.25;1.25;1.15;1.08;1.7;1.6;1.71;1.65;1.53;1.53;1.7;1.64;1.6	1;1;1;1;1;1;1;1;1;1;1;1;1;1;1;1;1;1;1;1;1;1;1;1;1;1;1;1;1;1;1;1;1;1;1;1;1;1;1;1;1	1;1;0.9996;0.9996;0.9996;0.9996;0.9996;0.9996;0.9996;0.9996;0.9996;0.9996;0.9996;0.9996;0.9996;0.9996;0.9996;0.9996;0.9996;0.9996;0.9992;0.9992;0.9989;0.9985;0.9985;0.9985;0.9985;0.9985;0.9985;0.9985;0.9985;0.9985;0.9985;0.9981;0.9981;0.9981;0.9981;0.9981;0.9981;0.9981;0.9981	1;1;0.99972;0.99972;0.99972;0.99972;0.99972;0.99972;0.99972;0.99972;0.99972;0.99972;0.99972;0.99972;0.99972;0.99972;0.99972;0.99972;0.99972;0.99972;0.99944;0.99944;0.99923;0.99895;0.99895;0.99895;0.99895;0.99895;0.99895;0.99895;0.99895;0.99895;0.99895;0.99867;0.99867;0.99867;0.99867;0.99867;0.99867;0.99867;0.99867	1;2;3;4;5;6;7;8;9;10;11;12;13;14;15;16;17;18;19;20;21;22;23;24;25;26;27;28;29;30;31;32;33;34;35;36;37;38;39;40;41	1;2;3;4;5;6;7;8;9;10;11;12;13;14;15;16;17;18;19;20;21;22;23;24;25;26;27;28;29;30;31;32;33;34;35;36;37;38;39;40;41
19	M136T229C125	136.062	229	125.4	10100000	AllCCS00000364	Adenine	GFFGJBXGBJISGV-UHFFFAOYSA-N	[M+H]+	136.062	128.78	1	2.62	0.69	1	0.907	1	1
26	M759T77C286	758.567	77	285.6	8295284	AllCCS00019106;AllCCS00019195;AllCCS00019196;AllCCS00019258;AllCCS00019290;AllCCS00019484;AllCCS00019074;AllCCS00019165;AllCCS00019321;AllCCS00019516;AllCCS00081517;AllCCS00081833;AllCCS00021607;AllCCS00080558;AllCCS00080559;AllCCS00080560;AllCCS00080561;AllCCS00080904;AllCCS00080602;AllCCS00080639;AllCCS00080681;AllCCS00080761;AllCCS00080932;AllCCS00081128;AllCCS00080584;AllCCS00081155;AllCCS000…	PC(14:1(9Z)/20:1(11Z));PC(16:1(9Z)/18:1(11Z));PC(16:1(9Z)/18:1(9Z));PC(18:1(11Z)/16:1(9Z));PC(18:1(9Z)/16:1(9Z));PC(20:1(11Z)/14:1(9Z));PC(14:0/20:2(11Z,14Z));Palmitoyl-Linoleoyl Phosphatidylcholine;PC(18:2(9Z,12Z)/16:0);PC(20:2(11Z,14Z)/14:0);PE-NMe2(15:0/20:2(11Z,14Z));PE-NMe2(20:2(11Z,14Z)/15:0);PE-NMe(18:1(9Z)/18:1(9Z));PE-NMe(16:1(9Z)/20:1(11Z));PE-NMe(18:1(9Z)/18:1(11Z));PE-NMe(18:1(11Z)/18…	OLUKQTJCNPHKRC-LYJZGNKWSA-N;JUVGBPLHSDPAMK-JSLHZOBYSA-N;ZRCWDIULNHKQRD-RWGOWQMXSA-N;FDBAKEKHEMZAPT-JSLHZOBYSA-N;QJZAWHQVXYMEQR-RWGOWQMXSA-N;FMLFVZOURBVUJL-LYJZGNKWSA-N;IRYMXEVDAKMFIF-YBLKGUNISA-N;JLPULHDHAOZNQI-ZTIMHPMXSA-N;FWMYJLDHIVCJCT-ZTIMHPMXSA-N;JFWZYNWHJJSDAY-YBLKGUNISA-N;AQZMUAMGLNHYRT-SESCJMQFSA-N;ADGXSQGJIMLPSV-SESCJMQFSA-N;LPXFOQGBESUDAX-NLEYBKGJSA-N;SFEVNKZRKNRWKG-FESQGUELSA-N;XEGBNEX…	[M+H]+;[M+H]+;[M+H]+;[M+H]+;[M+H]+;[M+H]+;[M+H]+;[M+H]+;[M+H]+;[M+H]+;[M+H]+;[M+H]+;[M+H]+;[M+H]+;[M+H]+;[M+H]+;[M+H]+;[M+H]+;[M+H]+;[M+H]+;[M+H]+;[M+H]+;[M+H]+;[M+H]+;[M+H]+;[M+H]+;[M+H]+;[M+H]+	758.569455053;758.569455053;758.569455053;758.569455053;758.569455053;758.569455053;758.569455053;758.569455053;758.569455053;758.569455053;758.569455538;758.569455538;758.569455053;758.569455538;758.569455538;758.569455538;758.569455538;758.569455538;758.569455538;758.569455538;758.569455538;758.569455538;758.569455538;758.569455538;758.569455538;758.569455538;758.569455053;758.569455053	285.82;287.7;287.7;287.71;287.71;285.84;286.55;288.41;288.42;286.57;281.45;281.48;284.6;283.43;284.6;284.6;284.6;283.44;282.29;284.03;285.2;285.2;284.04;282.31;282.89;282.92;286.11;286.11	4;4;4;4;4;4;4;4;4;4;4;4;4;4;4;4;4;4;4;4;4;4;4;4;4;4;4;4	0.08;0.73;0.73;0.73;0.73;0.08;0.33;0.97;0.98;0.34;1.47;1.46;0.35;0.77;0.35;0.35;0.35;0.76;1.17;0.55;0.14;0.14;0.55;1.17;0.96;0.95;0.18;0.18	1;1;1;1;1;1;1;1;1;1;1;1;1;1;1;1;1;1;1;1;1;1;1;1;1;1;1;1	1;1;1;1;1;1;0.9998;0.9998;0.9998;0.9998;0.9976;0.9976;0.9935;0.9935;0.9935;0.9935;0.9935;0.9935;0.9932;0.9932;0.9932;0.9932;0.9932;0.9932;0.993;0.993;0.9927;0.9927	1;1;1;1;1;1;0.99986;0.99986;0.99986;0.99986;0.99832;0.99832;0.99545;0.99545;0.99545;0.99545;0.99545;0.99545;0.99524;0.99524;0.99524;0.99524;0.99524;0.99524;0.9951;0.9951;0.99489;0.99489	1;2;3;4;5;6;7;8;9;10;11;12;13;14;15;16;17;18;19;20;21;22;23;24;25;26;27;28	1;2;3;4;5;6;7;8;9;10;11;12;13;14;15;16;17;18;19;20;21;22;23;24;25;26;27;28
27	M733T253C282	732.552	253	281.9	7535418	AllCCS00019066;AllCCS00019067;AllCCS00019098;AllCCS00019162;AllCCS00019193;AllCCS00019223;AllCCS00019254;AllCCS00019287;AllCCS00081446;AllCCS00081447;AllCCS00081605;AllCCS00081632;AllCCS00021611;AllCCS00080550;AllCCS00080552;AllCCS00080553;AllCCS00080554;AllCCS00080680;AllCCS00080705;AllCCS00080732;AllCCS00080872;AllCCS00080900;AllCCS00020088;AllCCS00020436	PC(14:0/18:1(11Z));PC(14:0/18:1(9Z));PC(14:1(9Z)/18:0);PC(16:0/16:1(9Z));PC(16:1(9Z)/16:0);PC(18:0/14:1(9Z));PC(18:1(11Z)/14:0);PC(18:1(9Z)/14:0);PE-NMe2(15:0/18:1(9Z));PE-NMe2(15:0/18:1(11Z));PE-NMe2(18:1(11Z)/15:0);PE-NMe2(18:1(9Z)/15:0);PE-NMe(16:0/18:1(9Z));PE-NMe(14:0/20:1(11Z));PE-NMe(14:1(9Z)/20:0);PE-NMe(16:0/18:1(11Z));PE-NMe(16:1(9Z)/18:0);PE-NMe(18:0/16:1(9Z));PE-NMe(18:1(11Z)/16:0);PE…	GMJKBBMXRYZKEP-WYRBGLKBSA-N;NXASLICYTANYBI-OQHNRNOKSA-N;USMRUWLOXQOAAX-IUXSEFJDSA-N;QIBZFHLFHCIUOT-NPBIGWJUSA-N;IPMVHVDAYPUFKH-WYRBGLKBSA-N;DHRQNMSQBJKUCK-IUXSEFJDSA-N;ZBQGASWGCNJQQT-WYRBGLKBSA-N;KIVAJCJTVPWSRJ-OQHNRNOKSA-N;ZBYQGDHNJOTGTJ-VXPUYCOJSA-N;HMTCQBSTOUGTHP-ICFOKQHNSA-N;PQBUSJBULWZRPV-ICFOKQHNSA-N;PLKIRUOXJCBLPL-VXPUYCOJSA-N;YAOJJIUXLIFZQN-YWTUKGCKSA-N;FWPUEOCHKWEWBQ-ZCXUNETKSA-N;CIQZGDA…	[M+H]+;[M+H]+;[M+H]+;[M+H]+;[M+H]+;[M+H]+;[M+H]+;[M+H]+;[M+H]+;[M+H]+;[M+H]+;[M+H]+;[M+H]+;[M+H]+;[M+H]+;[M+H]+;[M+H]+;[M+H]+;[M+H]+;[M+H]+;[M+H]+;[M+H]+;[M+H]+;[M+H]+	732.553804989;732.553804989;732.553804989;732.553804989;732.553804989;732.553804989;732.553804989;732.553804989;732.553805474;732.553805474;732.553805474;732.553805474;732.553804989;732.553805474;732.553805474;732.553805474;732.553805474;732.553805474;732.553805474;732.553805474;732.553805474;732.553805474;732.553804989;732.553804989	284.74;284.74;284.74;286.53;286.53;284.75;284.75;284.75;279.28;279.28;279.3;279.3;281.59;280.54;280.54;281.59;281.59;281.59;281.59;281.59;280.55;280.55;283.22;283.22	2;2;2;2;2;2;2;2;2;2;2;2;2;2;2;2;2;2;2;2;2;2;2;2	1;1;1;1.62;1.62;1;1;1;0.94;0.94;0.93;0.93;0.11;0.48;0.48;0.11;0.11;0.11;0.11;0.11;0.48;0.48;0.47;0.47	1;1;1;1;1;1;1;1;1;1;1;1;1;1;1;1;1;1;1;1;1;1;1;1	1;1;1;1;1;1;1;1;0.9964;0.9964;0.9964;0.9964;0.9924;0.9924;0.9924;0.9924;0.9924;0.9924;0.9924;0.9924;0.9924;0.9924;0.9923;0.9923	1;1;1;1;1;1;1;1;0.99748;0.99748;0.99748;0.99748;0.99468;0.99468;0.99468;0.99468;0.99468;0.99468;0.99468;0.99468;0.99468;0.99468;0.99461;0.99461	1;2;3;4;5;6;7;8;9;10;11;12;13;14;15;16;17;18;19;20;21;22;23;24	1;2;3;4;5;6;7;8;9;10;11;12;13;14;15;16;17;18;19;20;21;22;23;24
28	M735T258C285	734.566	258	284.6	7669199	AllCCS00000445;AllCCS00019065;AllCCS00019222;AllCCS00081511;AllCCS00081579;AllCCS00080557;AllCCS00080575;AllCCS00080679;AllCCS00080871;AllCCS00020087;AllCCS00020403	Colfosceril palmitate;PC(14:0/18:0);PC(18:0/14:0);PE-NMe2(15:0/18:0);PE-NMe2(18:0/15:0);PE-NMe(16:0/18:0);PE-NMe(14:0/20:0);PE-NMe(18:0/16:0);PE-NMe(20:0/14:0);PE(15:0/20:0);PE(20:0/15:0)	KILNVBDSWZSGLL-KXQOOQHDSA-N;TYAQXZHDAGZOEO-KXQOOQHDSA-N;MZWGYEJOZNRLQE-KXQOOQHDSA-N;TXTZEYGNSMCUGC-UHFFFAOYSA-N;DYSAIKJCMFMFRE-UHFFFAOYSA-N;XXTJGSGMNTWEJO-UHFFFAOYSA-N;YBJOEPPKGBHOIW-UHFFFAOYSA-N;NOSKVNIRXWIJCM-UHFFFAOYSA-N;QAURQPNBPHXAML-UHFFFAOYSA-N;NJGIRBISCGPRPF-KXQOOQHDSA-N;OUNAKUJUDICZMA-KXQOOQHDSA-N	[M+H]+;[M+H]+;[M+H]+;[M+H]+;[M+H]+;[M+H]+;[M+H]+;[M+H]+;[M+H]+;[M+H]+;[M+H]+	734.56945515;734.569455053;734.569455053;734.569455538;734.569455538;734.569455538;734.569455538;734.569455538;734.569455538;734.569455053;734.569455053	290.2;288.49;288.5;283.33;283.34;285.47;284.43;285.47;284.44;286.65;286.65	5;5;5;5;5;5;5;5;5;5;5	1.93;1.35;1.35;0.45;0.44;0.3;0.06;0.3;0.06;0.72;0.72	1;1;1;1;1;1;1;1;1;1;1	1;1;1;0.9962;0.9962;0.9922;0.9922;0.9922;0.9922;0.9921;0.9921	1;1;1;0.99734;0.99734;0.99454;0.99454;0.99454;0.99454;0.99447;0.99447	1;2;3;4;5;6;7;8;9;10;11	1;2;3;4;5;6;7;8;9;10;11
33	M704T83C283	703.572	83	283.4	7573087	AllCCS00050671;AllCCS00022901	Palmitoyl sphingomyelin;SM(d18:0/16:1(9Z))	RWKUXQNLWDTSLO-GWQJGLRPSA-N;CGVOQSQIYSUXAT-PPLFXBRHSA-N	[M+H]+;[M+H]+	703.574874782;703.574874782	284.27;283.74	4;4	0.31;0.12	1;1	1;0.9998	1;0.99986	1;2	1;2
42	M508T929C196	508.002	929	196.5	6227802	AllCCS00000125;AllCCS00015401;AllCCS00000106	2'-Deoxyguanosine-5'-Triphosphate;2-Hydroxy-dATP;ATP	HAAZLUGHYHWQIW-KVQBGUIXSA-N;UOACBPRDWRDEHJ-KVQBGUIXSA-N;ZKHQWZAMYRWXGA-KQYNXXCUSA-N	[M+H]+;[M+H]+;[M+H]+	508.003045462;508.003;508.003045462	197.62;198.41;198.89	1;1;1	0.57;0.96;1.2	1;1;1	1;0.9981;0.9723	1;0.99867;0.98061	1;2;3	1;2;3
44	M123T242C120	123.091	242	120.5	5642328	AllCCS00034628;AllCCS00026315;AllCCS00034933;AllCCS00034932;AllCCS00034931	2-Ethyl-3-methylpyrazine, 9CI;Trimethylpyrazine;Isopropylpyrazine;2-Ethyl-6-methylpyrazine;2-Ethyl-5-methylpyrazine, 9CI, 8CI	LNIMMWYNSBZESE-UHFFFAOYSA-N;IAEGWXHKWJGQAZ-UHFFFAOYSA-N;GIMBKDZNMKTZMG-UHFFFAOYSA-N;RAFHQTNQEZECFL-UHFFFAOYSA-N;OXCKCFJIKRGXMM-UHFFFAOYSA-N	[M+H]+;[M+H]+;[M+H]+;[M+H]+;[M+H]+	123.09169833;123.09169833;123.09169833;123.09169833;123.09169833	124.48;124.88;124.84;124.91;125.26	2;2;2;2;2	3.2;3.51;3.48;3.53;3.8	0.4;0.25;0.26;0.23;0.1	0.9962;1;0.9901;0.9962;1	0.81734;0.775;0.77107;0.76634;0.73	3;1;5;4;2	1;2;3;4;5
46	M761T78C289	760.581	78	288.6	5790526	AllCCS00000278;AllCCS00001976;AllCCS00019073;AllCCS00019105;AllCCS00019164;AllCCS00019194;AllCCS00019226;AllCCS00019257;AllCCS00019451;AllCCS00019483;AllCCS00081456;AllCCS00081804;AllCCS00080562;AllCCS00080563;AllCCS00080564;AllCCS00080565;AllCCS00080566;AllCCS00080583;AllCCS00080707;AllCCS00080734;AllCCS00080875;AllCCS00080903;AllCCS00081101;AllCCS00081127;AllCCS00020096;AllCCS00020700	2-Oleoyl-1-palmitoyl-sn-glycero-3-phosphocholine;PC(18:1(9Z)/16:0);PC(14:0/20:1(11Z));PC(14:1(9Z)/20:0);PC(16:0/18:1(11Z));PC(16:1(9Z)/18:0);PC(18:0/16:1(9Z));PC(18:1(11Z)/16:0);PC(20:0/14:1(9Z));PC(20:1(11Z)/14:0);PE-NMe2(15:0/20:1(11Z));PE-NMe2(20:1(11Z)/15:0);PE-NMe(18:0/18:1(9Z));PE-NMe(18:0/18:1(11Z));PE-NMe(14:1(9Z)/22:0);PE-NMe(16:0/20:1(11Z));PE-NMe(16:1(9Z)/20:0);PE-NMe(14:0/22:1(13Z));P…	WTJKGGKOPKCXLL-VYOBOKEXSA-N;RRVPPYNAZJRZFR-VYOBOKEXSA-N;DMEBDXIQFIKNQR-OIJJMQLXSA-N;SJLGFZBXPQKJIH-LLVYEJTBSA-N;AEPVLLKGEBHLEJ-KWNHIAGJSA-N;LJUDFFWSOQEQKW-QCFYSATCSA-N;QRSPNOMDLRZDPG-QCFYSATCSA-N;WPAONTMCEBPEAF-KWNHIAGJSA-N;HUTFJQFEXOTHFG-LLVYEJTBSA-N;WSBNPWBHAOQZJF-OIJJMQLXSA-N;SQBPJYLFPLYSJR-VXPUYCOJSA-N;BDPZYQGTNMJIRF-VXPUYCOJSA-N;FTQVYYIOBHBJOV-VZCXRCSSSA-N;VKFOKNZWECRZTN-ICFOKQHNSA-N;QWQXTXX…	[M+H]+;[M+H]+;[M+H]+;[M+H]+;[M+H]+;[M+H]+;[M+H]+;[M+H]+;[M+H]+;[M+H]+;[M+H]+;[M+H]+;[M+H]+;[M+H]+;[M+H]+;[M+H]+;[M+H]+;[M+H]+;[M+H]+;[M+H]+;[M+H]+;[M+H]+;[M+H]+;[M+H]+;[M+H]+;[M+H]+	760.585105214;760.585105214;760.585105117;760.585105117;760.585105117;760.585105117;760.585105117;760.585105117;760.585105117;760.585105117;760.585105602;760.585105602;760.585105602;760.585105602;760.585105602;760.585105602;760.585105602;760.585105602;760.585105602;760.585105602;760.585105602;760.585105602;760.585105602;760.585105602;760.585105117;760.585105117	291.29;291.3;289.43;289.43;291.29;291.29;291.3;291.3;289.46;289.46;284.22;284.24;288.19;288.19;285.83;287.01;287.01;285.83;288.19;288.19;287.02;287.02;285.86;285.86;289.06;289.06	6;6;6;6;6;6;6;6;6;6;6;6;6;6;6;6;6;6;6;6;6;6;6;6;6;6	0.92;0.93;0.29;0.29;0.92;0.92;0.93;0.93;0.3;0.3;1.54;1.53;0.14;0.14;0.97;0.55;0.55;0.97;0.14;0.14;0.55;0.55;0.96;0.96;0.16;0.16	1;1;1;1;1;1;1;1;1;1;1;1;1;1;1;1;1;1;1;1;1;1;1;1;1;1	1;1;1;1;1;1;1;1;1;1;0.9966;0.9966;0.9916;0.9916;0.9916;0.9916;0.9916;0.9916;0.9916;0.9916;0.9916;0.9916;0.9916;0.9916;0.9914;0.9914	1;1;1;1;1;1;1;1;1;1;0.99762;0.99762;0.99412;0.99412;0.99412;0.99412;0.99412;0.99412;0.99412;0.99412;0.99412;0.99412;0.99412;0.99412;0.99398;0.99398	1;2;3;4;5;6;7;8;9;10;11;12;13;14;15;16;17;18;19;20;21;22;23;24;25;26	1;2;3;4;5;6;7;8;9;10;11;12;13;14;15;16;17;18;19;20;21;22;23;24;25;26
58	M704T195C282	703.572	195	282.4	4904328	AllCCS00050671;AllCCS00022901	Palmitoyl sphingomyelin;SM(d18:0/16:1(9Z))	RWKUXQNLWDTSLO-GWQJGLRPSA-N;CGVOQSQIYSUXAT-PPLFXBRHSA-N	[M+H]+;[M+H]+	703.574874782;703.574874782	284.27;283.74	4;4	0.66;0.47	1;1	1;0.9998	1;0.99986	1;2	1;2
61	M809T240C293	808.582	240	293.1	4911174	AllCCS00019240;AllCCS00019271;AllCCS00019272;AllCCS00019302;AllCCS00019303;AllCCS00019327;AllCCS00019334;AllCCS00019365;AllCCS00019398;AllCCS00019430;AllCCS00019494;AllCCS00019525;AllCCS00019526;AllCCS00019557;AllCCS00019590;AllCCS00019620;AllCCS00019621;AllCCS00019653;AllCCS00019654;AllCCS00019685;AllCCS00019181;AllCCS00019182;AllCCS00019212;AllCCS00019815;AllCCS00019847;AllCCS00019880;AllCCS000…	PC(18:0/20:5(5Z,8Z,11Z,14Z,17Z));PC(18:1(11Z)/20:4(5Z,8Z,11Z,14Z));PC(18:1(11Z)/20:4(8Z,11Z,14Z,17Z));PC(18:1(9Z)/20:4(5Z,8Z,11Z,14Z));PC(18:1(9Z)/20:4(8Z,11Z,14Z,17Z));PC(18:2(9Z,12Z)/20:3(5Z,8Z,11Z));PC(18:2(9Z,12Z)/20:3(8Z,11Z,14Z));PC(18:3(6Z,9Z,12Z)/20:2(11Z,14Z));PC(18:3(9Z,12Z,15Z)/20:2(11Z,14Z));PC(18:4(6Z,9Z,12Z,15Z)/20:1(11Z));PC(20:1(11Z)/18:4(6Z,9Z,12Z,15Z));PC(20:2(11Z,14Z)/18:3(6Z,9…	ZMNDHWFRGYCJKG-UQIQIHEKSA-N;BHFJAGXKWFRMSK-ZUSAGPHLSA-N;JZIYIXOCSAGFBB-OYQODMOWSA-N;ZAYXPDDGEIJGGW-VSDNDEBUSA-N;SWOKEJBWARJLGN-ORKYUJCWSA-N;DCJXJVWGBOCAHZ-UZVREBQPSA-N;SMIXWIPQRZURJV-GMLOEBGYSA-N;JEEMMQUVRFTVSG-AZITXYQXSA-N;WQYONUAQJUQROT-HTEBOPLQSA-N;WJGXHQGSFRJRJR-JQMRBUEGSA-N;YDPVXGLBOPTMBY-SNMLGIRPSA-N;WTLVSDIWQGLEAN-MFMUPFOOSA-N;ZWBUMNLEWHYPRH-HTEBOPLQSA-N;SKQBFCOATFWTGJ-GGVIMJHGSA-N;SUACBSW…	[M+H]+;[M+H]+;[M+H]+;[M+H]+;[M+H]+;[M+H]+;[M+H]+;[M+H]+;[M+H]+;[M+H]+;[M+H]+;[M+H]+;[M+H]+;[M+H]+;[M+H]+;[M+H]+;[M+H]+;[M+H]+;[M+H]+;[M+H]+;[M+H]+;[M+H]+;[M+H]+;[M+H]+;[M+H]+;[M+H]+;[M+H]+;[M+H]+;[M+H]+;[M+H]+;[M+H]+;[M+H]+;[M+H]+;[M+H]+;[M+H]+;[M+H]+;[M+H]+;[M+H]+;[M+H]+;[M+H]+;[M+H]+;[M+H]+;[M+H]+;[M+H]+;[M+H]+;[M+H]+;[M+H]+;[M+H]+;[M+H]+;[M+H]+	808.585105117;808.585105117;808.585105117;808.585105117;808.585105117;808.585105117;808.585105117;808.585105117;808.585105117;808.585105117;808.585105117;808.585105117;808.585105117;808.585105117;808.585105117;808.585105117;808.585105117;808.585105117;808.585105117;808.585105117;808.585105117;808.585105117;808.585105117;808.585105117;808.585105117;808.585105117;808.585105602;808.585105602;808.585…	293.69;293.26;293.37;293.26;293.37;293.26;293.26;293.26;293.37;293.37;293.38;293.26;293.38;293.26;293.26;293.26;293.26;293.38;293.38;293.7;291.61;291.76;291.33;291.34;291.62;291.78;290.57;290.32;290.36;290.32;290.32;290.32;290.32;290.32;290.36;290.57;289.21;289.29;289.05;289.05;289.05;289.09;289.09;289.1;289.06;289.1;289.06;289.06;289.22;289.3	4;4;4;4;4;4;4;4;4;4;4;4;4;4;4;4;4;4;4;4;4;4;4;4;4;4;4;4;4;4;4;4;4;4;4;4;4;4;4;4;4;4;4;4;4;4;4;4;4;4	0.2;0.05;0.09;0.05;0.09;0.05;0.05;0.05;0.09;0.09;0.1;0.05;0.1;0.05;0.05;0.05;0.05;0.1;0.1;0.2;0.51;0.46;0.61;0.6;0.51;0.45;0.87;0.96;0.94;0.96;0.96;0.96;0.96;0.96;0.94;0.87;1.35;1.32;1.4;1.4;1.4;1.39;1.39;1.38;1.4;1.38;1.4;1.4;1.34;1.31	1;1;1;1;1;1;1;1;1;1;1;1;1;1;1;1;1;1;1;1;1;1;1;1;1;1;1;1;1;1;1;1;1;1;1;1;1;1;1;1;1;1;1;1;1;1;1;1;1;1	1;1;1;1;1;1;1;1;1;1;1;1;1;1;1;1;1;1;1;1;0.9997;0.9997;0.9997;0.9997;0.9997;0.9997;0.9951;0.9951;0.9951;0.9951;0.9951;0.9951;0.9951;0.9951;0.9951;0.9951;0.9948;0.9948;0.9948;0.9948;0.9948;0.9948;0.9948;0.9948;0.9948;0.9948;0.9948;0.9948;0.9948;0.9948	1;1;1;1;1;1;1;1;1;1;1;1;1;1;1;1;1;1;1;1;0.99979;0.99979;0.99979;0.99979;0.99979;0.99979;0.99657;0.99657;0.99657;0.99657;0.99657;0.99657;0.99657;0.99657;0.99657;0.99657;0.99636;0.99636;0.99636;0.99636;0.99636;0.99636;0.99636;0.99636;0.99636;0.99636;0.99636;0.99636;0.99636;0.99636	1;2;3;4;5;6;7;8;9;10;11;12;13;14;15;16;17;18;19;20;21;22;23;24;25;26;27;28;29;30;31;32;33;34;35;36;37;38;39;40;41;42;43;44;45;46;47;48;49;50	1;2;3;4;5;6;7;8;9;10;11;12;13;14;15;16;17;18;19;20;21;22;23;24;25;26;27;28;29;30;31;32;33;34;35;36;37;38;39;40;41;42;43;44;45;46;47;48;49;50
66	M268T289C162	268.104	289	162.1	4607865	AllCCS00000145;AllCCS00001496;AllCCS00000098;AllCCS00006307;AllCCS00005040;AllCCS00017073;AllCCS00031444;AllCCS00005504	Adenosine;Vidarabine;Deoxyguanosine;Miserotoxin;Neuraminic acid;Neuraminic acid;N-(1-Deoxy-1-fructosyl)serine;Zidovudine	OIRDTQYFTABQOQ-KQYNXXCUSA-N;OIRDTQYFTABQOQ-UHTZMRCNSA-N;YKBGVTZYEHREMT-KVQBGUIXSA-N;JDJSHLXEHWCLEP-SYHAXYEDSA-N;CERZMXAJYMMUDR-QBTAGHCHSA-N;CERZMXAJYMMUDR-YOQZMRDMSA-N;KUVQLWYPNUQGDT-MBGOVIFWSA-N;HBOMLICNUCNMMY-XLPZGREQSA-N	[M+H]+;[M+H]+;[M+H]+;[M+H]+;[M+H]+;[M+H]+;[M+H]+;[M+H]+	268.104053896;268.104053896;268.104053896;268.1027;268.1027;268.102716525;268.102716525;268.1041	160.42;160.42;159.36;159.33;159.96;159.96;158.34;158.11	2;2;2;3;3;3;3;2	1.05;1.05;1.72;1.74;1.34;1.34;2.37;2.52	1;1;1;1;1;1;0.81;0.74	1;1;0.9826;0.9462;0.9233;0.9233;0.9242;0.7971	1;1;0.98782;0.96234;0.94631;0.94631;0.88994;0.77997	1;2;3;4;6;7;5;8	1;2;3;4;5;6;7;8
68	M783T77C289	782.567	77	289.4	4048896	AllCCS00019326;AllCCS00019174;AllCCS00019175;AllCCS00019204;AllCCS00019205;AllCCS00019232;AllCCS00019263;AllCCS00019264;AllCCS00019294;AllCCS00019295;AllCCS00019357;AllCCS00019358;AllCCS00019390;AllCCS00019391;AllCCS00019422;AllCCS00019553;AllCCS00019586;AllCCS00019617;AllCCS00019650;AllCCS00019083;AllCCS00019811;AllCCS00080647;AllCCS00080690;AllCCS00080691;AllCCS00080715;AllCCS00080716;AllCCS000…	Di-Linoleoyl-3-Sn-Phosphatidylcholine;PC(16:0/20:4(5Z,8Z,11Z,14Z));PC(16:0/20:4(8Z,11Z,14Z,17Z));PC(16:1(9Z)/20:3(5Z,8Z,11Z));PC(16:1(9Z)/20:3(8Z,11Z,14Z));PC(18:0/18:4(6Z,9Z,12Z,15Z));PC(18:1(11Z)/18:3(6Z,9Z,12Z));PC(18:1(11Z)/18:3(9Z,12Z,15Z));PC(18:1(9Z)/18:3(6Z,9Z,12Z));PC(18:1(9Z)/18:3(9Z,12Z,15Z));PC(18:3(6Z,9Z,12Z)/18:1(11Z));PC(18:3(6Z,9Z,12Z)/18:1(9Z));PC(18:3(9Z,12Z,15Z)/18:1(11Z));PC(1…	FVXDQWZBHIXIEJ-LNDKUQBDSA-N;IIZPXYDJLKNOIY-JXPKJXOSSA-N;JAVWFBAAZSHHAD-HCYAGMRRSA-N;SKHRULFMZYNDLW-IRKGUOCTSA-N;SCFKGVINVZBYAF-MLQXCARSSA-N;MGIFJPVLDQAGPZ-ROBDCESFSA-N;MRRFMOUCAPXWJC-SSCJOAGESA-N;DPEYXLDDNACOGV-ANVMUZGGSA-N;KATPUHPZOZWFBR-ZBFGQIGBSA-N;FVQGNFUBHWGFCY-HJOYQDMMSA-N;FSIVQVROUQUYAU-ODKKILQESA-N;NKQPOVROGSWLTO-NVPMBMBWSA-N;AHEPKIJTHGCAOA-KEPRVZTLSA-N;LPDGUCIMNBNWEJ-BXZVQSHESA-N;MGPSPRH…	[M+H]+;[M+H]+;[M+H]+;[M+H]+;[M+H]+;[M+H]+;[M+H]+;[M+H]+;[M+H]+;[M+H]+;[M+H]+;[M+H]+;[M+H]+;[M+H]+;[M+H]+;[M+H]+;[M+H]+;[M+H]+;[M+H]+;[M+H]+;[M+H]+;[M+H]+;[M+H]+;[M+H]+;[M+H]+;[M+H]+;[M+H]+;[M+H]+;[M+H]+;[M+H]+;[M+H]+;[M+H]+;[M+H]+;[M+H]+;[M+H]+;[M+H]+;[M+H]+;[M+H]+;[M+H]+;[M+H]+;[M+H]+;[M+H]+;[M+H]+;[M+H]+;[M+H]+	782.569455053;782.569455053;782.569455053;782.569455053;782.569455053;782.569455053;782.569455053;782.569455053;782.569455053;782.569455053;782.569455053;782.569455053;782.569455053;782.569455053;782.569455053;782.569455053;782.569455053;782.569455053;782.569455053;782.569455053;782.569455053;782.569455538;782.569455538;782.569455538;782.569455538;782.569455538;782.569455538;782.569455538;782.569…	290.11;288.61;288.89;288.16;288.16;290.83;290.11;290.36;290.11;290.36;290.11;290.11;290.36;290.36;290.83;288.17;288.17;288.62;288.9;286.74;286.77;284.65;285.85;286.05;285.54;285.54;285.54;285.54;285.54;285.54;285.71;286.05;286.06;285.55;285.71;285.55;285.55;285.55;285.55;285.55;285.85;286.06;284.67;282.37;282.34	3;3;3;3;3;3;3;3;3;3;3;3;3;3;3;3;3;3;3;3;3;3;3;3;3;3;3;3;3;3;3;3;3;3;3;3;3;3;3;3;3;3;3;3;3	0.24;0.27;0.18;0.43;0.43;0.49;0.24;0.33;0.24;0.33;0.24;0.24;0.33;0.33;0.49;0.43;0.43;0.27;0.17;0.93;0.92;1.67;1.24;1.17;1.35;1.35;1.35;1.35;1.35;1.35;1.29;1.17;1.17;1.35;1.29;1.35;1.35;1.35;1.35;1.35;1.24;1.17;1.66;2.49;2.5	1;1;1;1;1;1;1;1;1;1;1;1;1;1;1;1;1;1;1;1;1;1;1;1;1;1;1;1;1;1;1;1;1;1;1;1;1;1;1;1;1;1;1;0.76;0.75	1;0.9999;0.9999;0.9999;0.9999;0.9999;0.9999;0.9999;0.9999;0.9999;0.9999;0.9999;0.9999;0.9999;0.9999;0.9999;0.9999;0.9999;0.9999;0.9998;0.9998;0.9922;0.9922;0.9922;0.9922;0.9922;0.9922;0.9922;0.9922;0.9922;0.9922;0.9922;0.9922;0.9922;0.9922;0.9922;0.9922;0.9922;0.9922;0.9922;0.9922;0.9922;0.9922;0.9963;0.9963	1;0.99993;0.99993;0.99993;0.99993;0.99993;0.99993;0.99993;0.99993;0.99993;0.99993;0.99993;0.99993;0.99993;0.99993;0.99993;0.99993;0.99993;0.99993;0.99986;0.99986;0.99454;0.99454;0.99454;0.99454;0.99454;0.99454;0.99454;0.99454;0.99454;0.99454;0.99454;0.99454;0.99454;0.99454;0.99454;0.99454;0.99454;0.99454;0.99454;0.99454;0.99454;0.99454;0.92541;0.92241	1;2;3;4;5;6;7;8;9;10;11;12;13;14;15;16;17;18;19;20;21;24;25;26;27;28;29;30;31;32;33;34;35;36;37;38;39;40;41;42;43;44;45;22;23	1;2;3;4;5;6;7;8;9;10;11;12;13;14;15;16;17;18;19;20;21;22;23;24;25;26;27;28;29;30;31;32;33;34;35;36;37;38;39;40;41;42;43;44;45
77	M785T78C292	784.582	78	291.5	6033170	AllCCS00019203;AllCCS00019262;AllCCS00019293;AllCCS00019324;AllCCS00019325;AllCCS00019520;AllCCS00019115;AllCCS00019172;AllCCS00019173;AllCCS00019230;AllCCS00019231;AllCCS00019356;AllCCS00019389;AllCCS00019552;AllCCS00019585;AllCCS00019779;AllCCS00080714;AllCCS00080741;AllCCS00080769;AllCCS00080908;AllCCS00080935;AllCCS00080936;AllCCS00080669;AllCCS00080688;AllCCS00080689;AllCCS00080796;AllCCS000…	PC(16:1(9Z)/20:2(11Z,14Z));PC(18:1(11Z)/18:2(9Z,12Z));PC(18:1(9Z)/18:2(9Z,12Z));PC(18:2(9Z,12Z)/18:1(11Z));PC(18:2(9Z,12Z)/18:1(9Z));PC(20:2(11Z,14Z)/16:1(9Z));PC(14:1(9Z)/22:2(13Z,16Z));PC(16:0/20:3(5Z,8Z,11Z));PC(16:0/20:3(8Z,11Z,14Z));PC(18:0/18:3(6Z,9Z,12Z));PC(18:0/18:3(9Z,12Z,15Z));PC(18:3(6Z,9Z,12Z)/18:0);PC(18:3(9Z,12Z,15Z)/18:0);PC(20:3(5Z,8Z,11Z)/16:0);PC(20:3(8Z,11Z,14Z)/16:0);PC(22:2(…	IIGHFIDXVYEMME-ZAEMQJNLSA-N;YBNAKFLXDDROCX-YGRWKTHCSA-N;GDWULUGDXGHJIJ-VJHNMZKJSA-N;YPAZQMWFRMHBBM-CLKMJQEKSA-N;RTAZWRZKFSTMOY-NMSVECGZSA-N;VPDVXUMWNZFISL-ZAEMQJNLSA-N;LMYYUVAVNWPEPG-GXAHKNHCSA-N;XMZFUVYOYPLVOA-VLHUWQDUSA-N;SRIGHEHXEGELQJ-YYQUKWHJSA-N;KJVJKBRMUDGTKA-NZXQIXPOSA-N;WZCLAXMADUBPSG-RIXBAXMTSA-N;HOOCTPAZCNJQPX-OJKLBMRPSA-N;QAVRIJZWHPNXBW-BHLPDSGJSA-N;LLSOYDYFSWVKOU-ZOVMTBBQSA-N;YKSVDDI…	[M+H]+;[M+H]+;[M+H]+;[M+H]+;[M+H]+;[M+H]+;[M+H]+;[M+H]+;[M+H]+;[M+H]+;[M+H]+;[M+H]+;[M+H]+;[M+H]+;[M+H]+;[M+H]+;[M+H]+;[M+H]+;[M+H]+;[M+H]+;[M+H]+;[M+H]+;[M+H]+;[M+H]+;[M+H]+;[M+H]+;[M+H]+;[M+H]+;[M+H]+;[M+H]+;[M+H]+;[M+H]+	784.585105117;784.585105117;784.585105117;784.585105117;784.585105117;784.585105117;784.585105117;784.585105117;784.585105117;784.585105117;784.585105117;784.585105117;784.585105117;784.585105117;784.585105117;784.585105117;784.585105602;784.585105602;784.585105602;784.585105602;784.585105602;784.585105602;784.585105602;784.585105602;784.585105602;784.585105602;784.585105602;784.585105602;784.585…	289.96;291.93;291.93;291.93;291.93;289.97;288.06;290.55;290.55;292.51;292.87;292.51;292.87;290.56;290.56;288.09;287.45;287.45;287.45;287.45;287.45;287.45;286.21;287.9;287.9;287.9;288.21;287.91;288.22;287.91;287.91;286.23	4;4;4;4;4;4;4;4;4;4;4;4;4;4;4;4;4;4;4;4;4;4;4;4;4;4;4;4;4;4;4;4	0.53;0.15;0.15;0.15;0.15;0.53;1.19;0.33;0.33;0.35;0.47;0.35;0.47;0.32;0.32;1.18;1.41;1.41;1.41;1.41;1.41;1.41;1.85;1.25;1.25;1.25;1.14;1.25;1.14;1.25;1.25;1.84	1;1;1;1;1;1;1;1;1;1;1;1;1;1;1;1;1;1;1;1;1;1;1;1;1;1;1;1;1;1;1;1	1;1;1;1;1;1;0.9997;0.9997;0.9997;0.9997;0.9997;0.9997;0.9997;0.9997;0.9997;0.9997;0.9945;0.9945;0.9945;0.9945;0.9945;0.9945;0.9942;0.9942;0.9942;0.9942;0.9942;0.9942;0.9942;0.9942;0.9942;0.9942	1;1;1;1;1;1;0.99979;0.99979;0.99979;0.99979;0.99979;0.99979;0.99979;0.99979;0.99979;0.99979;0.99615;0.99615;0.99615;0.99615;0.99615;0.99615;0.99594;0.99594;0.99594;0.99594;0.99594;0.99594;0.99594;0.99594;0.99594;0.99594	1;2;3;4;5;6;7;8;9;10;11;12;13;14;15;16;17;18;19;20;21;22;23;24;25;26;27;28;29;30;31;32	1;2;3;4;5;6;7;8;9;10;11;12;13;14;15;16;17;18;19;20;21;22;23;24;25;26;27;28;29;30;31;32
88	M247T949C156_1	247.094	949	155.7	3931350	AllCCS00021802;AllCCS00023699;AllCCS00016945	L-alpha-Aspartyl-L-hydroxyproline;Aspartyl-Hydroxyproline;5,6-Dihydrouridine	WJDUWENBTQEKDZ-UHFFFAOYSA-N;WJDUWENBTQEKDZ-UHFFFAOYSA-N;ZPTBLXKRQACLCR-XVFCMESISA-N	[M+H]+;[M+H]+;[M+H]+	247.09248619;247.09248619;247.09248619	152.81;152.81;155.29	5;5;5	1.89;1.89;0.26	1;1;1	1;1;0.9998	1;1;0.99986	1;2;3	1;2;3
90	M664T818C227	664.115	818	226.9	3766174	AllCCS00032913	Cpad	LFERELMXERXKKQ-KMXXXSRASA-N	[M+H]+	664.116	235.39	1	3.61	0.2	1	0.76	1	1
98	M613T946C225	613.158	946	224.8	3406434	AllCCS00002221;AllCCS00000093	Glutathione disulfide;Glutathione disulfide	YPZRWBKMTBYPTK-BJDJZHNGSA-N;YPZRWBKMTBYPTK-UHFFFAOYSA-N	[M+H]+;[M+H]+	613.1593;613.159262464	226.73;227.76	1;1	0.85;1.3	1;1	1;0.9981	1;0.99867	1;2	1;2
105	M252T230C152	252.109	230	152.2	3283694	AllCCS00032206;AllCCS00000099;AllCCS00005041;AllCCS00017536;AllCCS00006235;AllCCS00000131;AllCCS00035150	N-(1-Deoxy-1-fructosyl)alanine;Deoxyadenosine;Muramic acid;Muramic acid;Cordycepin;5'-Deoxyadenosine;7-Aminonitrazepam	BDMCSTCUMFCYDF-MBGOVIFWSA-N;OLXZPDWKRNYJJZ-RRKCRQDMSA-N;MSFSPUZXLOGKHJ-PGYHGBPZSA-N;MSFSPUZXLOGKHJ-LEISLEKSSA-N;OFEZSBMBBKLLBJ-BAJZRUMYSA-N;XGYIMTFOTBMPFP-KQYNXXCUSA-N;OYOUQHVDCKOOAL-UHFFFAOYSA-N	[M+H]+;[M+H]+;[M+H]+;[M+H]+;[M+H]+;[M+H]+;[M+H]+	252.107801903;252.109139276;252.1078;252.107801903;252.1091;252.109139276;252.113162053	156.34;156.94;156.87;156.87;157.68;157.61;157.91	5;0;5;5;0;0;16	2.65;3.02;2.98;2.98;3.48;3.43;3.62	0.68;0.49;0.51;0.51;0.26;0.28;0.19	0.9226;0.9922;0.9041;0.9041;1;0.9909;0.7316	0.84982;0.84154;0.78587;0.78587;0.778;0.77763;0.56912	4;2;5;6;1;3;7	1;2;3;4;5;6;7
108	M781T245C288	780.554	245	287.8	2088100	AllCCS00019176;AllCCS00019206;AllCCS00019207;AllCCS00019265;AllCCS00019296;AllCCS00019328;AllCCS00019329;AllCCS00019359;AllCCS00019392;AllCCS00019423;AllCCS00019424;AllCCS00019618;AllCCS00019651;AllCCS00019683;AllCCS00019084;AllCCS00019085;AllCCS00019116;AllCCS00019812;AllCCS00019844;AllCCS00019877;AllCCS00080648;AllCCS00080649;AllCCS00080670;AllCCS00080692;AllCCS00080717;AllCCS00080718;AllCCS000…	PC(16:0/20:5(5Z,8Z,11Z,14Z,17Z));PC(16:1(9Z)/20:4(5Z,8Z,11Z,14Z));PC(16:1(9Z)/20:4(8Z,11Z,14Z,17Z));PC(18:1(11Z)/18:4(6Z,9Z,12Z,15Z));PC(18:1(9Z)/18:4(6Z,9Z,12Z,15Z));PC(18:2(9Z,12Z)/18:3(6Z,9Z,12Z));PC(18:2(9Z,12Z)/18:3(9Z,12Z,15Z));PC(18:3(6Z,9Z,12Z)/18:2(9Z,12Z));PC(18:3(9Z,12Z,15Z)/18:2(9Z,12Z));PC(18:4(6Z,9Z,12Z,15Z)/18:1(11Z));PC(18:4(6Z,9Z,12Z,15Z)/18:1(9Z));PC(20:4(5Z,8Z,11Z,14Z)/16:1(9Z)…	KLTHQSWIRFFBRI-CPFPVJFHSA-N;DYDDZDMJSQYFGN-OIVUZXIWSA-N;NJKOHDXHBBUJBZ-HVRDEFPWSA-N;QAMLWHXIPWZMCT-WXVJBZSZSA-N;VTBLOCMXAXXMCO-ITFWVWPTSA-N;ZYUVFKWRZDKQNL-YHOYFWGCSA-N;HZGAVPNEGHQJID-UNBCHYIMSA-N;HBJOLTVTFPGCMX-XXDURKHJSA-N;QFDYIDGUKXRPKH-VSLGLSMXSA-N;QOXYZMOODLXNGF-DEURNQBTSA-N;SQOJMBITSSDGAU-MAFUUHOFSA-N;KKRYRHYMXROGPM-SOVKMKKSSA-N;YZVMADINWPHQBY-HVRDEFPWSA-N;SUZYROYNFNQALJ-MHEIZRSESA-N;MGUTYWP…	[M+H]+;[M+H]+;[M+H]+;[M+H]+;[M+H]+;[M+H]+;[M+H]+;[M+H]+;[M+H]+;[M+H]+;[M+H]+;[M+H]+;[M+H]+;[M+H]+;[M+H]+;[M+H]+;[M+H]+;[M+H]+;[M+H]+;[M+H]+;[M+H]+;[M+H]+;[M+H]+;[M+H]+;[M+H]+;[M+H]+;[M+H]+;[M+H]+;[M+H]+;[M+H]+;[M+H]+;[M+H]+;[M+H]+;[M+H]+;[M+H]+;[M+H]+;[M+H]+;[M+H]+;[M+H]+;[M+H]+;[M+H]+;[M+H]+;[M+H]+;[M+H]+;[M+H]+;[M+H]+;[M+H]+;[M+H]+;[M+H]+;[M+H]+	780.553804989;780.553804989;780.553804989;780.553804989;780.553804989;780.553804989;780.553804989;780.553804989;780.553804989;780.553804989;780.553804989;780.553804989;780.553804989;780.553804989;780.553804989;780.553804989;780.553804989;780.553804989;780.553804989;780.553804989;780.553805474;780.553805474;780.553805474;780.553805474;780.553805474;780.553805474;780.553805474;780.553805474;780.553…	287.47;287.08;287.17;289.09;289.09;289;289.09;289;289.09;289.09;289.09;287.08;287.18;287.48;285.49;285.64;285.24;285.26;285.51;285.66;283.26;283.33;283.14;284.5;284.31;284.32;284.31;284.32;284.31;284.31;284.31;284.32;284.32;284.33;284.31;284.33;284.31;284.31;284.31;284.31;284.33;284.33;284.5;283.16;283.35;283.28;281.47;281.49;281.5;281.46	1;1;1;1;1;1;1;1;1;1;1;1;1;1;1;1;1;1;1;1;1;1;1;1;1;1;1;1;1;1;1;1;1;1;1;1;1;1;1;1;1;1;1;1;1;1;1;1;1;1	0.11;0.25;0.22;0.45;0.45;0.42;0.45;0.42;0.45;0.45;0.45;0.25;0.22;0.11;0.81;0.76;0.9;0.89;0.8;0.75;1.6;1.58;1.65;1.16;1.23;1.22;1.23;1.22;1.23;1.23;1.23;1.22;1.22;1.22;1.23;1.22;1.23;1.23;1.23;1.23;1.22;1.22;1.16;1.64;1.57;1.6;2.25;2.24;2.24;2.25	1;1;1;1;1;1;1;1;1;1;1;1;1;1;1;1;1;1;1;1;1;1;1;1;1;1;1;1;1;1;1;1;1;1;1;1;1;1;1;1;1;1;1;1;1;1;0.88;0.88;0.88;0.87	1;1;1;1;1;1;1;1;1;1;1;1;1;1;0.9999;0.9999;0.9999;0.9999;0.9999;0.9999;0.9897;0.9897;0.9897;0.9897;0.9897;0.9897;0.9897;0.9897;0.9897;0.9897;0.9897;0.9897;0.9897;0.9897;0.9897;0.9897;0.9897;0.9897;0.9897;0.9897;0.9897;0.9897;0.9897;0.9897;0.9897;0.9897;0.9959;0.9959;0.9959;0.9959	1;1;1;1;1;1;1;1;1;1;1;1;1;1;0.99993;0.99993;0.99993;0.99993;0.99993;0.99993;0.99279;0.99279;0.99279;0.99279;0.99279;0.99279;0.99279;0.99279;0.99279;0.99279;0.99279;0.99279;0.99279;0.99279;0.99279;0.99279;0.99279;0.99279;0.99279;0.99279;0.99279;0.99279;0.99279;0.99279;0.99279;0.99279;0.96113;0.96113;0.96113;0.95813	1;2;3;4;5;6;7;8;9;10;11;12;13;14;15;16;17;18;19;20;25;26;27;28;29;30;31;32;33;34;35;36;37;38;39;40;41;42;43;44;45;46;47;48;49;50;21;22;23;24	1;2;3;4;5;6;7;8;9;10;11;12;13;14;15;16;17;18;19;20;21;22;23;24;25;26;27;28;29;30;31;32;33;34;35;36;37;38;39;40;41;42;43;44;45;46;47;48;49;50
112	M212T832C145	212.043	832	144.9	3112758	AllCCS00000498;AllCCS00010628	Phosphocreatine;p-Chloroacetoacetanilide	DRBBFCLWYRJSJZ-UHFFFAOYSA-N;JMRJWEJJUKUBEA-UHFFFAOYSA-N	[M+H]+;[M+H]+	212.04310705;212.0473	145.58;144.54	0;19	0.47;0.25	1;1	1;0.6914	1;0.78398	1;2	1;2
119	M740T117C255	740.462	117	255	2929242	AllCCS00028512	Lycoperoside D	KNFKROLCBJOHLX-UHFFFAOYSA-N	[M+H]+	740.458	262.81	6	2.97	0.51	1	0.853	1	1
122	M428T871C186	428.036	871	186.4	2935298	AllCCS00000096;AllCCS00000167;AllCCS00003849;AllCCS00000110	Adenosine-3'-5'-Diphosphate;Adenosine 5'-diphosphate (ADP);Adenosine-2'-5'-Diphosphate;2'-Deoxyguanosine-5'-Diphosphate	WHTCPDAXWFLDIH-KQYNXXCUSA-N;XTWYTFMLZFPYCI-KQYNXXCUSA-N;AEOBEOJCBAYXBA-KQYNXXCUSA-N;CIKGWCTVFSRMJU-KVQBGUIXSA-N	[M+H]+;[M+H]+;[M+H]+;[M+H]+	428.03671494;428.03671494;428.0367;428.03671494	188.16;187.85;189.18;186.64	2;2;2;2	0.94;0.77;1.47;0.13	1;1;1;1	1;0.9996;0.9992;0.9835	1;0.99972;0.99944;0.98845	1;2;3;4	1;2;3;4
126	M704T273C282_1	703.572	273	282.5	2906632	AllCCS00050671;AllCCS00022901	Palmitoyl sphingomyelin;SM(d18:0/16:1(9Z))	RWKUXQNLWDTSLO-GWQJGLRPSA-N;CGVOQSQIYSUXAT-PPLFXBRHSA-N	[M+H]+;[M+H]+	703.574874782;703.574874782	284.27;283.74	4;4	0.62;0.44	1;1	1;0.9998	1;0.99986	1;2	1;2
139	M277T188C157	277.139	188	156.7	2464788	AllCCS00000489;AllCCS00051239;AllCCS00004992	N-(5-Amino-5-Carboxypentyl)Glutamic Acid;L-saccharopinate(1-);Trimethylenetetraurea	ZDGJAHTZVHVLOT-YUMQZZPRSA-N;ZDGJAHTZVHVLOT-UHFFFAOYSA-N;NORSOBXRJTUXCY-UHFFFAOYSA-N	[M+H]+;[M+H]+;[M+H]+	277.13943636;277.139436382;277.1368	160.61;160.61;157.99	2;2;8	2.43;2.43;0.82	0.78;0.78;1	1;1;0.768	0.934;0.934;0.8376	1;2;3	1;2;3
145	M733T77C282	732.552	77	282.3	2686272	AllCCS00019066;AllCCS00019067;AllCCS00019098;AllCCS00019162;AllCCS00019193;AllCCS00019223;AllCCS00019254;AllCCS00019287;AllCCS00081446;AllCCS00081447;AllCCS00081605;AllCCS00081632;AllCCS00021611;AllCCS00080550;AllCCS00080552;AllCCS00080553;AllCCS00080554;AllCCS00080680;AllCCS00080705;AllCCS00080732;AllCCS00080872;AllCCS00080900;AllCCS00020088;AllCCS00020436	PC(14:0/18:1(11Z));PC(14:0/18:1(9Z));PC(14:1(9Z)/18:0);PC(16:0/16:1(9Z));PC(16:1(9Z)/16:0);PC(18:0/14:1(9Z));PC(18:1(11Z)/14:0);PC(18:1(9Z)/14:0);PE-NMe2(15:0/18:1(9Z));PE-NMe2(15:0/18:1(11Z));PE-NMe2(18:1(11Z)/15:0);PE-NMe2(18:1(9Z)/15:0);PE-NMe(16:0/18:1(9Z));PE-NMe(14:0/20:1(11Z));PE-NMe(14:1(9Z)/20:0);PE-NMe(16:0/18:1(11Z));PE-NMe(16:1(9Z)/18:0);PE-NMe(18:0/16:1(9Z));PE-NMe(18:1(11Z)/16:0);PE…	GMJKBBMXRYZKEP-WYRBGLKBSA-N;NXASLICYTANYBI-OQHNRNOKSA-N;USMRUWLOXQOAAX-IUXSEFJDSA-N;QIBZFHLFHCIUOT-NPBIGWJUSA-N;IPMVHVDAYPUFKH-WYRBGLKBSA-N;DHRQNMSQBJKUCK-IUXSEFJDSA-N;ZBQGASWGCNJQQT-WYRBGLKBSA-N;KIVAJCJTVPWSRJ-OQHNRNOKSA-N;ZBYQGDHNJOTGTJ-VXPUYCOJSA-N;HMTCQBSTOUGTHP-ICFOKQHNSA-N;PQBUSJBULWZRPV-ICFOKQHNSA-N;PLKIRUOXJCBLPL-VXPUYCOJSA-N;YAOJJIUXLIFZQN-YWTUKGCKSA-N;FWPUEOCHKWEWBQ-ZCXUNETKSA-N;CIQZGDA…	[M+H]+;[M+H]+;[M+H]+;[M+H]+;[M+H]+;[M+H]+;[M+H]+;[M+H]+;[M+H]+;[M+H]+;[M+H]+;[M+H]+;[M+H]+;[M+H]+;[M+H]+;[M+H]+;[M+H]+;[M+H]+;[M+H]+;[M+H]+;[M+H]+;[M+H]+;[M+H]+;[M+H]+	732.553804989;732.553804989;732.553804989;732.553804989;732.553804989;732.553804989;732.553804989;732.553804989;732.553805474;732.553805474;732.553805474;732.553805474;732.553804989;732.553805474;732.553805474;732.553805474;732.553805474;732.553805474;732.553805474;732.553805474;732.553805474;732.553805474;732.553804989;732.553804989	284.74;284.74;284.74;286.53;286.53;284.75;284.75;284.75;279.28;279.28;279.3;279.3;281.59;280.54;280.54;281.59;281.59;281.59;281.59;281.59;280.55;280.55;283.22;283.22	3;3;3;3;3;3;3;3;3;3;3;3;3;3;3;3;3;3;3;3;3;3;3;3	0.86;0.86;0.86;1.48;1.48;0.86;0.86;0.86;1.08;1.08;1.07;1.07;0.25;0.63;0.63;0.25;0.25;0.25;0.25;0.25;0.62;0.62;0.32;0.32	1;1;1;1;1;1;1;1;1;1;1;1;1;1;1;1;1;1;1;1;1;1;1;1	1;1;1;1;1;1;1;1;0.997;0.997;0.997;0.997;0.9902;0.9902;0.9902;0.9902;0.9902;0.9902;0.9902;0.9902;0.9902;0.9902;0.99;0.99	1;1;1;1;1;1;1;1;0.9979;0.9979;0.9979;0.9979;0.99314;0.99314;0.99314;0.99314;0.99314;0.99314;0.99314;0.99314;0.99314;0.99314;0.993;0.993	1;2;3;4;5;6;7;8;9;10;11;12;13;14;15;16;17;18;19;20;21;22;23;24	1;2;3;4;5;6;7;8;9;10;11;12;13;14;15;16;17;18;19;20;21;22;23;24
146	M524T267C237_1	524.369	267	236.9	2355319	AllCCS00001984;AllCCS00021779;AllCCS00021430	Platelet Activating Factor;LysoPC(0:0/18:0);LysoPC(18:0)	HVAUUPRFYPCOCA-AREMUKBSSA-N;IQGPMZRCLCCXAG-RUZDIDTESA-N;IHNKQIMGVNPMTC-RUZDIDTESA-N	[M+H]+;[M+H]+;[M+H]+	524.371089698;524.371089599;524.371089599	240.09;240.71;240.93	5;5;5	1.33;1.58;1.67	1;1;1	1;0.9908;0.9883	1;0.99356;0.99181	1;2;3	1;2;3
148	M751T241C279	750.541	241	279	2388145	AllCCS00022001;AllCCS00022028;AllCCS00022057;AllCCS00020826;AllCCS00022029;AllCCS00022058;AllCCS00020597;AllCCS00020598;AllCCS00020662;AllCCS00020630;AllCCS00020631;AllCCS00020859;AllCCS00021979;AllCCS00021980	PE(P-18:0/20:5(5Z,8Z,11Z,14Z,17Z));PE(P-18:1(11Z)/20:4(5Z,8Z,11Z,14Z));PE(P-18:1(9Z)/20:4(5Z,8Z,11Z,14Z));PE(22:5(4Z,7Z,10Z,13Z,16Z)/P-16:0);PE(P-18:1(11Z)/20:4(8Z,11Z,14Z,17Z));PE(P-18:1(9Z)/20:4(8Z,11Z,14Z,17Z));PE(20:4(5Z,8Z,11Z,14Z)/P-18:1(11Z));PE(20:4(5Z,8Z,11Z,14Z)/P-18:1(9Z));PE(20:5(5Z,8Z,11Z,14Z,17Z)/P-18:0);PE(20:4(8Z,11Z,14Z,17Z)/P-18:1(11Z));PE(20:4(8Z,11Z,14Z,17Z)/P-18:1(9Z));PE(22:…	KCNBSSYOJRUKOM-JALPNNRCSA-N;NQBYEBBBKQZTKT-SXDACRMGSA-N;XWVCHGXTKMKQBL-OKBRKQIJSA-N;DWRNCYXSJYUKED-LTQGKFCESA-N;QPIQFEOQVODTGV-CYPZFAGSSA-N;UIOPUEZHKHUYIV-ZAJUHDLGSA-N;VWNWYWMBTKYEEL-SXDACRMGSA-N;HEFZEWRVODCWNM-OKBRKQIJSA-N;MTEZLYGNEKAVRT-JALPNNRCSA-N;VNAGXSBETMDLKL-CYPZFAGSSA-N;IQSPCSIULMCRPM-ZAJUHDLGSA-N;XTYQGKJWGMJSIC-XZJBHEGYSA-N;IRRKKHCAJLHSJE-LTQGKFCESA-N;GZEZURLIXRQSDE-XZJBHEGYSA-N	[M+H]+;[M+H]+;[M+H]+;[M+H]+;[M+H]+;[M+H]+;[M+H]+;[M+H]+;[M+H]+;[M+H]+;[M+H]+;[M+H]+;[M+H]+;[M+H]+	750.543240303;750.543240303;750.543240303;750.543240303;750.543240303;750.543240303;750.543240303;750.543240303;750.543240303;750.543240303;750.543240303;750.543240303;750.543240303;750.543240303	281.58;281.46;281.46;280.72;281.45;281.45;281.45;281.45;281.57;281.45;281.45;280.76;280.72;280.76	4;4;4;4;4;4;4;4;4;4;4;4;4;4	0.92;0.87;0.87;0.61;0.87;0.87;0.87;0.87;0.91;0.87;0.87;0.63;0.61;0.63	1;1;1;1;1;1;1;1;1;1;1;1;1;1	1;1;1;0.9999;0.9998;0.9998;0.9997;0.9997;0.9997;0.9995;0.9995;0.9992;0.9909;0.9902	1;1;1;0.99993;0.99986;0.99986;0.99979;0.99979;0.99979;0.99965;0.99965;0.99944;0.99363;0.99314	1;2;3;4;5;6;7;8;9;10;11;12;13;14	1;2;3;4;5;6;7;8;9;10;11;12;13;14
150	M809T77C295	808.582	77	295.3	2366863	AllCCS00019240;AllCCS00019271;AllCCS00019272;AllCCS00019302;AllCCS00019303;AllCCS00019327;AllCCS00019334;AllCCS00019365;AllCCS00019398;AllCCS00019430;AllCCS00019494;AllCCS00019525;AllCCS00019526;AllCCS00019557;AllCCS00019590;AllCCS00019620;AllCCS00019621;AllCCS00019653;AllCCS00019654;AllCCS00019685;AllCCS00019181;AllCCS00019182;AllCCS00019212;AllCCS00019815;AllCCS00019847;AllCCS00019880;AllCCS000…	PC(18:0/20:5(5Z,8Z,11Z,14Z,17Z));PC(18:1(11Z)/20:4(5Z,8Z,11Z,14Z));PC(18:1(11Z)/20:4(8Z,11Z,14Z,17Z));PC(18:1(9Z)/20:4(5Z,8Z,11Z,14Z));PC(18:1(9Z)/20:4(8Z,11Z,14Z,17Z));PC(18:2(9Z,12Z)/20:3(5Z,8Z,11Z));PC(18:2(9Z,12Z)/20:3(8Z,11Z,14Z));PC(18:3(6Z,9Z,12Z)/20:2(11Z,14Z));PC(18:3(9Z,12Z,15Z)/20:2(11Z,14Z));PC(18:4(6Z,9Z,12Z,15Z)/20:1(11Z));PC(20:1(11Z)/18:4(6Z,9Z,12Z,15Z));PC(20:2(11Z,14Z)/18:3(6Z,9…	ZMNDHWFRGYCJKG-UQIQIHEKSA-N;BHFJAGXKWFRMSK-ZUSAGPHLSA-N;JZIYIXOCSAGFBB-OYQODMOWSA-N;ZAYXPDDGEIJGGW-VSDNDEBUSA-N;SWOKEJBWARJLGN-ORKYUJCWSA-N;DCJXJVWGBOCAHZ-UZVREBQPSA-N;SMIXWIPQRZURJV-GMLOEBGYSA-N;JEEMMQUVRFTVSG-AZITXYQXSA-N;WQYONUAQJUQROT-HTEBOPLQSA-N;WJGXHQGSFRJRJR-JQMRBUEGSA-N;YDPVXGLBOPTMBY-SNMLGIRPSA-N;WTLVSDIWQGLEAN-MFMUPFOOSA-N;ZWBUMNLEWHYPRH-HTEBOPLQSA-N;SKQBFCOATFWTGJ-GGVIMJHGSA-N;SUACBSW…	[M+H]+;[M+H]+;[M+H]+;[M+H]+;[M+H]+;[M+H]+;[M+H]+;[M+H]+;[M+H]+;[M+H]+;[M+H]+;[M+H]+;[M+H]+;[M+H]+;[M+H]+;[M+H]+;[M+H]+;[M+H]+;[M+H]+;[M+H]+;[M+H]+;[M+H]+;[M+H]+;[M+H]+;[M+H]+;[M+H]+;[M+H]+;[M+H]+;[M+H]+;[M+H]+;[M+H]+;[M+H]+;[M+H]+;[M+H]+;[M+H]+;[M+H]+;[M+H]+;[M+H]+;[M+H]+;[M+H]+;[M+H]+;[M+H]+;[M+H]+;[M+H]+;[M+H]+;[M+H]+;[M+H]+;[M+H]+;[M+H]+;[M+H]+	808.585105117;808.585105117;808.585105117;808.585105117;808.585105117;808.585105117;808.585105117;808.585105117;808.585105117;808.585105117;808.585105117;808.585105117;808.585105117;808.585105117;808.585105117;808.585105117;808.585105117;808.585105117;808.585105117;808.585105117;808.585105117;808.585105117;808.585105117;808.585105117;808.585105117;808.585105117;808.585105602;808.585105602;808.585…	293.69;293.26;293.37;293.26;293.37;293.26;293.26;293.26;293.37;293.37;293.38;293.26;293.38;293.26;293.26;293.26;293.26;293.38;293.38;293.7;291.61;291.76;291.33;291.34;291.62;291.78;290.57;290.32;290.36;290.32;290.32;290.32;290.32;290.32;290.36;290.57;289.29;289.3;289.21;289.22;289.09;289.09;289.1;289.1;289.05;289.05;289.05;289.06;289.06;289.06	4;4;4;4;4;4;4;4;4;4;4;4;4;4;4;4;4;4;4;4;4;4;4;4;4;4;4;4;4;4;4;4;4;4;4;4;4;4;4;4;4;4;4;4;4;4;4;4;4;4	0.55;0.7;0.66;0.7;0.66;0.7;0.7;0.7;0.66;0.66;0.65;0.7;0.65;0.7;0.7;0.7;0.7;0.65;0.65;0.54;1.27;1.21;1.36;1.36;1.26;1.21;1.63;1.72;1.7;1.72;1.72;1.72;1.72;1.72;1.7;1.63;2.08;2.07;2.11;2.1;2.15;2.15;2.14;2.14;2.16;2.16;2.16;2.16;2.16;2.16	1;1;1;1;1;1;1;1;1;1;1;1;1;1;1;1;1;1;1;1;1;1;1;1;1;1;1;1;1;1;1;1;1;1;1;1;0.96;0.96;0.95;0.95;0.93;0.93;0.93;0.93;0.92;0.92;0.92;0.92;0.92;0.92	1;1;1;1;1;1;1;1;1;1;1;1;1;1;1;1;1;1;1;1;0.9997;0.9997;0.9997;0.9997;0.9997;0.9997;0.9952;0.9952;0.9952;0.9952;0.9952;0.9952;0.9952;0.9952;0.9952;0.9952;0.9949;0.9949;0.9949;0.9949;0.9949;0.9949;0.9949;0.9949;0.9949;0.9949;0.9949;0.9949;0.9949;0.9949	1;1;1;1;1;1;1;1;1;1;1;1;1;1;1;1;1;1;1;1;0.99979;0.99979;0.99979;0.99979;0.99979;0.99979;0.99664;0.99664;0.99664;0.99664;0.99664;0.99664;0.99664;0.99664;0.99664;0.99664;0.98443;0.98443;0.98143;0.98143;0.97543;0.97543;0.97543;0.97543;0.97243;0.97243;0.97243;0.97243;0.97243;0.97243	1;2;3;4;5;6;7;8;9;10;11;12;13;14;15;16;17;18;19;20;21;22;23;24;25;26;27;28;29;30;31;32;33;34;35;36;37;38;39;40;41;42;43;44;45;46;47;48;49;50	1;2;3;4;5;6;7;8;9;10;11;12;13;14;15;16;17;18;19;20;21;22;23;24;25;26;27;28;29;30;31;32;33;34;35;36;37;38;39;40;41;42;43;44;45;46;47;48;49;50
152	M118T481C121	118.086	481	121	2230771	AllCCS00000485;AllCCS00023544	Glycine betaine;Amyl Nitrite	KWIUHFFTVRNATP-UHFFFAOYSA-N;CSDTZUBPSYWZDX-UHFFFAOYSA-N	[M+H]+;[M+H]+	118.086278592;118.086278601	122.78;125.68	1;1	1.45;3.72	1;0.14	1;0.8854	1;0.66178	1;2	1;2
154	M258T708C156	258.11	708	156	2185834	AllCCS00000443;AllCCS00000111;AllCCS00032747;AllCCS00009679;AllCCS00001329;AllCCS00016668	Glycerophosphocholine;5-Methylcytidine;Pyro-L-glutaminyl-L-glutamine;Ismine;Tolmetin;Norcraugsodine	SUHOQUVVVLNYQR-QMMMGPOBSA-N;ZAYHVCMSTBRABG-JXOAFFINSA-N;ILAITOFTZJRIFJ-WDSKDSINSA-N;GSEKYIWUAPZIEF-UHFFFAOYSA-N;UPSPUYADGBWSHF-UHFFFAOYSA-N;NAFBNXVNLBKTJS-ZRDIBKRKSA-N	[M+H]+;[M+H]+;[M+H]+;[M+H]+;[M+H]+;[M+H]+	258.11012399;258.10847058;258.108470605;258.1125;258.11249334;258.1125	155.55;158.23;155.24;158.45;159.56;161.39	0;6;6;9;9;9	0.29;1.41;0.49;1.55;2.23;3.34	1;1;1;1;0.88;0.33	1;0.9145;0.8468;0.7542;0.7847;0.7782	1;0.94015;0.89276;0.82794;0.81329;0.64374	1;2;3;6;4;5	1;2;3;4;5;6
158	M704T314C283	703.572	314	282.7	2063781	AllCCS00050671;AllCCS00022901	Palmitoyl sphingomyelin;SM(d18:0/16:1(9Z))	RWKUXQNLWDTSLO-GWQJGLRPSA-N;CGVOQSQIYSUXAT-PPLFXBRHSA-N	[M+H]+;[M+H]+	703.574874782;703.574874782	284.27;283.74	4;4	0.55;0.37	1;1	1;0.9998	1;0.99986	1;2	1;2
161	M753T242C282	752.555	242	282.1	2099138	AllCCS00017898;AllCCS00022026;AllCCS00022055;AllCCS00020531;AllCCS00020532;AllCCS00020596;AllCCS00022000;AllCCS00022027;AllCCS00020564;AllCCS00020565;AllCCS00020629;AllCCS00020793;AllCCS00021978	PE(O-18:1(1Z)/20:4(5Z,8Z,11Z,14Z));PE(P-18:1(11Z)/20:3(5Z,8Z,11Z));PE(P-18:1(9Z)/20:3(5Z,8Z,11Z));PE(20:3(5Z,8Z,11Z)/P-18:1(11Z));PE(20:3(5Z,8Z,11Z)/P-18:1(9Z));PE(20:4(5Z,8Z,11Z,14Z)/P-18:0);PE(P-18:0/20:4(8Z,11Z,14Z,17Z));PE(P-18:1(11Z)/20:3(8Z,11Z,14Z));PE(20:3(8Z,11Z,14Z)/P-18:1(11Z));PE(20:3(8Z,11Z,14Z)/P-18:1(9Z));PE(20:4(8Z,11Z,14Z,17Z)/P-18:0);PE(22:4(7Z,10Z,13Z,16Z)/P-16:0);PE(P-16:0/22:…	URPXXNCTXCOATD-FXMFQVEGSA-N;YJEWECCYVUBXCZ-PWQUOMSQSA-N;RPUWJMQATPICRU-OBYIALEPSA-N;SSRFBEKXNQSNLN-PWQUOMSQSA-N;WPZCPDFKKPJDKP-OBYIALEPSA-N;VZEYVZNRVARGGK-FXMFQVEGSA-N;ZTZQZGHJLWFLFQ-VZBWJDOASA-N;MKPCPKZFAQUSTO-FWNCOMTNSA-N;DOPONYDZZQWONJ-FWNCOMTNSA-N;XHTFTURYMCLZGO-ZTRSCIFDSA-N;ZRQPYJXAEPDRDM-VZBWJDOASA-N;CBTPUGMCCOFLJT-LNCIMUPZSA-N;KHJSJYFSBVDACH-LNCIMUPZSA-N	[M+H]+;[M+H]+;[M+H]+;[M+H]+;[M+H]+;[M+H]+;[M+H]+;[M+H]+;[M+H]+;[M+H]+;[M+H]+;[M+H]+;[M+H]+	752.558890367;752.558890367;752.558890367;752.558890367;752.558890367;752.558890367;752.558890367;752.558890367;752.558890367;752.558890367;752.558890367;752.558890367;752.558890367	283.08;282.85;282.85;282.85;282.85;283.08;283.23;282.85;282.85;282.85;283.23;282.23;282.24	5;5;5;5;5;5;5;5;5;5;5;5;5	0.35;0.27;0.27;0.27;0.27;0.35;0.4;0.27;0.27;0.27;0.4;0.05;0.05	1;1;1;1;1;1;1;1;1;1;1;1;1	1;1;1;0.9998;0.9998;0.9998;0.9998;0.9998;0.9996;0.9996;0.9996;0.9993;0.9882	1;1;1;0.99986;0.99986;0.99986;0.99986;0.99986;0.99972;0.99972;0.99972;0.99951;0.99174	1;2;3;4;5;6;7;8;9;10;11;12;13	1;2;3;4;5;6;7;8;9;10;11;12;13
162	M280T708C159	280.092	708	159	2077099	AllCCS00008378;AllCCS00024975;AllCCS00032493	Graveoline;Graveolinine;Avenalumin II	COBBNRKBTCBWQP-UHFFFAOYSA-N;QGCORDIPOBZNKC-UHFFFAOYSA-N;NODJLUIXDICTEH-KTKRTIGZSA-N	[M+H]+;[M+H]+;[M+H]+	280.0968;280.096843287;280.096843287	163.86;164.3;164.51	17;17;17	2.97;3.23;3.35	0.52;0.39;0.33	1;0.9715;0.9775	0.856;0.79705;0.78325	1;3;2	1;2;3
167	M578T73C259	577.516	73	258.6	2017558	AllCCS00029305;AllCCS00029306	Cohibin C;Cohibin D	HVFRQLAWDLEDRL-FLFQWRMESA-N;JGXOAQHUFINOAQ-DARPEHSRSA-N	[M+H]+;[M+H]+	577.519060664;577.519060664	260.28;260.28	5;5	0.65;0.65	1;1	1;0.9977	1;0.99839	1;2	1;2
175	M150T240C129	150.112	240	129.4	1885997	AllCCS00005265	Trolamine	GSEJCLTVZPLZKY-UHFFFAOYSA-N	[M+H]+	150.113	134.37	1	3.7	0.15	1	0.745	1	1
184	M239T565C151	239.106	565	150.7	1702961	AllCCS00050933;AllCCS00024319;AllCCS00034374;AllCCS00024025;AllCCS00023788;AllCCS00005680;AllCCS00033730;AllCCS00024520;AllCCS00026904	15(R)-hydroperoxy-EPE;gamma-Glutaminyl-4-hydroxybenzene;Falimint;Tyrosyl-Glycine;Glycyltyrosine;Felbamate;Benzyl cinnamate;Cinnamyl benzoate;4'-Methoxychalcone	JKMHFZQWWAIEOD-UHFFFAOYSA-N;SKLQABVRGGRTIT-UHFFFAOYSA-N;OPTZOXDYEFIPJZ-UHFFFAOYSA-N;HPYDSVWYXXKHRD-UHFFFAOYSA-N;XBGGUPMXALFZOT-VIFPVBQESA-N;WKGXYQFOCVYPAC-UHFFFAOYSA-N;NGHOLYJTSCBCGC-QXMHVHEDSA-N;UARVBDPGNUHYQT-JXMROGBWSA-N;KJHHAPASNNVTSN-KPKJPENVSA-N	[M+H]+;[M+H]+;[M+H]+;[M+H]+;[M+H]+;[M+H]+;[M+H]+;[M+H]+;[M+H]+	239.106027764;239.102656946;239.102656946;239.102656946;239.102656939;239.1027;239.106679692;239.106679692;239.106679692	150.62;153.55;153.36;153.09;153.28;151.77;154.77;154.99;155.08	1;13;13;13;13;13;4;4;4	0.05;1.86;1.73;1.56;1.68;0.71;2.63;2.77;2.82	1;1;1;1;1;1;0.69;0.62;0.59	1;0.8563;0.8477;0.8399;0.8338;0.824;0.6831;0.6843;0.6801	1;0.89941;0.89339;0.88793;0.88366;0.8768;0.68517;0.66501;0.65307	1;2;3;4;5;6;8;7;9	1;2;3;4;5;6;7;8;9
187	M227T142C151	227.175	142	150.7	1654116	AllCCS00004042;AllCCS00015840	1,8-Diazacyclotetradecane-2,9-dione;Cyclo(L-leucyl-L-leucyl)	HERSSAVMHCMYSQ-UHFFFAOYSA-N;XWYXUMDVQIOAPR-UWVGGRQHSA-N	[M+H]+;[M+H]+	227.1754;227.1754	151.86;154.03	0;0	0.76;2.16	1;0.92	1;0.9985	1;0.97495	1;2	1;2
188	M496T280C229	496.338	280	229.3	1638376	AllCCS00095913;AllCCS00001990	LysoPC(0:0/16:0);16:0 Lyso PC	NEGQHKSYEYVFTD-HSZRJFAPSA-N;ASWBNKHCZGQVJV-HSZRJFAPSA-N	[M+H]+;[M+H]+	496.339789952;496.33978957	232.32;232.56	4;4	1.3;1.4	1;1	1;0.9977	1;0.99839	1;2	1;2
189	M707T258C278_1	706.537	258	277.9	1658344	AllCCS00081457;AllCCS00081534;AllCCS00021609;AllCCS00080551;AllCCS00080676;AllCCS00020080;AllCCS00020175;AllCCS00019063;AllCCS00019159;AllCCS00019128	PE-NMe2(15:0/16:0);PE-NMe2(16:0/15:0);PE-NMe(16:0/16:0);PE-NMe(14:0/18:0);PE-NMe(18:0/14:0);PE(15:0/18:0);PE(18:0/15:0);PC(14:0/16:0);PC(16:0/14:0);PC(15:0/15:0)	DNIDNTMJWXQWOP-UHFFFAOYSA-N;HCOMIRMLGXAILZ-UHFFFAOYSA-N;QSBINWBNXWAVAK-PSXMRANNSA-N;ALQBITZRRLIXDV-UHFFFAOYSA-N;HRIMOXHFCANLFR-UHFFFAOYSA-N;OZKFXEPRCADVOK-PSXMRANNSA-N;CBJZKZNOFISZSC-PSXMRANNSA-N;RFVFQQWKPSOBED-PSXMRANNSA-N;UIXXHROAQSBBOV-PSXMRANNSA-N;LJARBVLDSOWRJT-PSXMRANNSA-N	[M+H]+;[M+H]+;[M+H]+;[M+H]+;[M+H]+;[M+H]+;[M+H]+;[M+H]+;[M+H]+;[M+H]+	706.538155409;706.538155409;706.538154925;706.538155409;706.538155409;706.538154925;706.538154925;706.538154925;706.538154925;706.538154925	278.17;278.17;279.89;279;279;280.75;280.75;283.71;283.71;284.51	2;2;2;2;2;2;2;2;2;2	0.1;0.1;0.71;0.39;0.39;1.02;1.02;2.05;2.05;2.32	1;1;1;1;1;1;1;0.98;0.98;0.84	0.9961;0.9961;0.9919;0.9919;0.9919;0.9918;0.9918;1;1;1	0.99727;0.99727;0.99433;0.99433;0.99433;0.99426;0.99426;0.994;0.994;0.952	4;5;6;7;8;9;10;1;2;3	1;2;3;4;5;6;7;8;9;10
191	M327T137C164	327.201	137	164.3	1469262	AllCCS00050749	Heptaethylene glycol	XPJRQAIZZQMSCM-UHFFFAOYSA-N	[M+H]+	327.201	170.17	2	3.45	0.28	1	0.784	1	1
193	M137T486C126	137.071	486	126	1597790	AllCCS00049356;AllCCS00024768;AllCCS00031422;AllCCS00017524;AllCCS00050909;AllCCS00050910;AllCCS00028086	2-Methylnicotinamide;2-Acetyl-3-methylpyrazine;4-Acetyl-2-methylpyrimidine;N-methylnicotinamide;1,2-Diacylglycerol-Bile-PC-pool;1,2-Diacylglycerol-LD-PC-pool;2-Aminobenzamide	JRYYVMDEUJQWRO-UHFFFAOYSA-N;QUNOTZOHYZZWKQ-UHFFFAOYSA-N;ZADBZWAGUOHTAB-UHFFFAOYSA-N;ZYVXHFWBYUDDBM-UHFFFAOYSA-N;LUBJCRLGQSPQNN-UHFFFAOYSA-N;LUBJCRLGQSPQNN-UHFFFAOYSA-N;PXBFMLJZNCDSMP-UHFFFAOYSA-N	[M+H]+;[M+H]+;[M+H]+;[M+H]+;[M+H]+;[M+H]+;[M+H]+	137.070962888;137.070962888;137.070962888;137.070962888;137.070962888;137.070962888;137.070962888	127.73;127.51;127.43;128.67;128.94;128.94;129.62	0;0;0;0;0;0;0	1.35;1.18;1.12;2.08;2.28;2.28;2.79	1;1;1;0.96;0.86;0.86;0.6	1;0.936;0.936;0.9456;0.9168;0.9168;0.9525	1;0.9552;0.9552;0.94992;0.89976;0.89976;0.84675	1;4;5;3;6;7;2	1;2;3;4;5;6;7
197	M137T285C127	137.046	285	127	1564936	AllCCS00000479;AllCCS00023276	Hypoxanthine;Allopurinol	FDGQSTZJBFJUBT-UHFFFAOYSA-N;OFCNXPDARWKPPY-UHFFFAOYSA-N	[M+H]+;[M+H]+	137.045810748;137.04581077	128.6;128.17	2;2	1.24;0.91	1;1	1;0.9418	1;0.95926	1;2	1;2
199	M170T180C134	170.081	180	134.2	1575968	AllCCS00000316;AllCCS00029103;AllCCS00017665;AllCCS00002189;AllCCS00000287;AllCCS00031298	Pyridoxine;6-Acetyl-2,3-dihydro-2-(hydroxymethyl)-4(1H)-pyridinone;5-Hydroxydopamine;6-Hydroxydopamine;Norepinephrine;xi-Norepinephrine	LXNHXLLTXMVWPM-UHFFFAOYSA-N;SIWHSHNFBDSUFB-UHFFFAOYSA-N;LCAINUZZHIZKKS-UHFFFAOYSA-N;DIVDFFZHCJEHGG-UHFFFAOYSA-N;SFLSHLFXELFNJZ-QMMMGPOBSA-N;SFLSHLFXELFNJZ-UHFFFAOYSA-N	[M+H]+;[M+H]+;[M+H]+;[M+H]+;[M+H]+;[M+H]+	170.081193212;170.081193223;170.081193223;170.081193212;170.081193212;170.081193223	136.33;136.04;137.39;137.54;138.13;138.12	1;1;1;1;1;1	1.56;1.35;2.32;2.43;2.85;2.84	1;1;0.84;0.79;0.58;0.58	1;0.9925;0.965;0.965;0.995;0.995	1;0.99475;0.9275;0.9125;0.8705;0.8705	1;4;5;6;2;3	1;2;3;4;5;6
201	M740T245C254	740.462	245	254.4	1519858	AllCCS00028512	Lycoperoside D	KNFKROLCBJOHLX-UHFFFAOYSA-N	[M+H]+	740.458	262.81	5	3.2	0.4	1	0.82	1	1
202	M740T82C256	740.462	82	255.6	1534022	AllCCS00028512	Lycoperoside D	KNFKROLCBJOHLX-UHFFFAOYSA-N	[M+H]+	740.458	262.81	6	2.74	0.63	1	0.889	1	1
204	M745T256C279	744.552	256	279.4	1829055	AllCCS00001879;AllCCS00020153;AllCCS00020210;AllCCS00020211;AllCCS00020243;AllCCS00020438;AllCCS00020063;AllCCS00020121;AllCCS00020181;AllCCS00020274;AllCCS00020470;AllCCS00020699;AllCCS00020031;AllCCS00020731;AllCCS00019134;AllCCS00019320;AllCCS00081448;AllCCS00081449;AllCCS00081450;AllCCS00081607;AllCCS00081634;AllCCS00081803;AllCCS00081476;AllCCS00081535;AllCCS00081660;AllCCS00081831;AllCCS000…	PE (18:1/18:1) (del9-cis);PE(16:1(9Z)/20:1(11Z));PE(18:1(11Z)/18:1(11Z));PE(18:1(11Z)/18:1(9Z));PE(18:1(9Z)/18:1(11Z));PE(20:1(11Z)/16:1(9Z));PE(14:1(9Z)/22:1(13Z));PE(16:0/20:2(11Z,14Z));PE(18:0/18:2(9Z,12Z));PE(18:2(9Z,12Z)/18:0);PE(20:2(11Z,14Z)/16:0);PE(22:1(13Z)/14:1(9Z));PE(14:0/22:2(13Z,16Z));PE(22:2(13Z,16Z)/14:0);PC(15:0/18:2(9Z,12Z));PC(18:2(9Z,12Z)/15:0);PE-NMe2(14:1(9Z)/20:1(11Z));PE-…	MWRBNPKJOOWZPW-NYVOMTAGSA-N;RPYIJSOTHVJLOR-HNNDRFCVSA-N;FXSMMNUNFDTUMS-NCDRPEBGSA-N;VHHMKXOBDPAFKC-HWQBUQMOSA-N;ZTSRQLQWGSDQGP-RTJYTIBZSA-N;UBTNBSZLGQJLPI-HNNDRFCVSA-N;CUUIBVDVVFLYGA-ZDMXYWDMSA-N;UDBXKKKIEXMSEA-XKKGNKCGSA-N;YDTWOEYVDRKKCR-KNERPIHHSA-N;DXXUYBAISOHOLM-XRIXOMQFSA-N;NWJGEXWORFCRSI-XKKGNKCGSA-N;XOTZQQUUCAOSLB-ZDMXYWDMSA-N;OUEUPCHAIFZTKH-LSWZYRHBSA-N;XJLGATDALCZXFX-LSWZYRHBSA-N;DGBYUHH…	[M+H]+;[M+H]+;[M+H]+;[M+H]+;[M+H]+;[M+H]+;[M+H]+;[M+H]+;[M+H]+;[M+H]+;[M+H]+;[M+H]+;[M+H]+;[M+H]+;[M+H]+;[M+H]+;[M+H]+;[M+H]+;[M+H]+;[M+H]+;[M+H]+;[M+H]+;[M+H]+;[M+H]+;[M+H]+;[M+H]+;[M+H]+;[M+H]+	744.553805086;744.553804989;744.553805474;744.553804989;744.553804989;744.553804989;744.553804989;744.553804989;744.553804989;744.553804989;744.553804989;744.553804989;744.553804989;744.553804989;744.553804989;744.553804989;744.553805474;744.553805474;744.553805474;744.553805474;744.553805474;744.553805474;744.553805474;744.553805474;744.553805474;744.553805474;744.553805474;744.553805474	283.7;283.01;283.7;283.7;283.7;283.01;282.31;283.53;284.21;284.21;283.53;282.3;282.82;282.82;285.12;285.12;277.71;279.19;279.19;279.19;279.19;277.74;278.33;279.81;279.81;278.36;280.82;280.83	2;2;2;2;2;2;2;2;2;2;2;2;2;2;2;2;2;2;2;2;2;2;2;2;2;2;2;2	1.52;1.28;1.52;1.52;1.52;1.28;1.03;1.46;1.69;1.69;1.46;1.03;1.21;1.21;2.01;2.01;0.61;0.08;0.08;0.08;0.08;0.6;0.38;0.15;0.15;0.37;0.51;0.51	1;1;1;1;1;1;1;1;1;1;1;1;1;1;1;1;1;1;1;1;1;1;1;1;1;1;1;1	1;1;1;1;1;1;0.9998;0.9998;0.9998;0.9998;0.9998;0.9998;0.9996;0.9996;0.9339;0.9339;0.9319;0.9319;0.9319;0.9319;0.9319;0.9319;0.9317;0.9317;0.9317;0.9317;0.9273;0.9273	1;1;1;1;1;1;0.99986;0.99986;0.99986;0.99986;0.99986;0.99986;0.99972;0.99972;0.95373;0.95373;0.95233;0.95233;0.95233;0.95233;0.95233;0.95233;0.95219;0.95219;0.95219;0.95219;0.94911;0.94911	1;2;3;4;5;6;7;8;9;10;11;12;13;14;15;16;17;18;19;20;21;22;23;24;25;26;27;28	1;2;3;4;5;6;7;8;9;10;11;12;13;14;15;16;17;18;19;20;21;22;23;24;25;26;27;28
205	M247T949C149	247.094	949	149.3	1492502	AllCCS00021802;AllCCS00023699	L-alpha-Aspartyl-L-hydroxyproline;Aspartyl-Hydroxyproline	WJDUWENBTQEKDZ-UHFFFAOYSA-N;WJDUWENBTQEKDZ-UHFFFAOYSA-N	[M+H]+;[M+H]+	247.09248619;247.09248619	152.81;152.81	5;5	2.3;2.3	0.85;0.85	1;1	0.955;0.955	1;2	1;2
208	M795T239C294	794.603	239	294.2	2131260	AllCCS00021876;AllCCS00021905;AllCCS00021938;AllCCS00022869;AllCCS00021877;AllCCS00021906;AllCCS00021939;AllCCS00022056;AllCCS00019580;AllCCS00019581;AllCCS00019644;AllCCS00021850;AllCCS00019612;AllCCS00019613;AllCCS00019677;AllCCS00019840	PC(P-18:0/20:4(5Z,8Z,11Z,14Z));PC(P-18:1(11Z)/20:3(5Z,8Z,11Z));PC(P-18:1(9Z)/20:3(5Z,8Z,11Z));PC(o-18:1(9Z)/20:4(8Z,11Z,14Z,17Z));PC(P-18:0/20:4(8Z,11Z,14Z,17Z));PC(P-18:1(11Z)/20:3(8Z,11Z,14Z));PC(P-18:1(9Z)/20:3(8Z,11Z,14Z));PE(P-18:1(9Z)/20:3(8Z,11Z,14Z));PC(20:3(5Z,8Z,11Z)/P-18:1(11Z));PC(20:3(5Z,8Z,11Z)/P-18:1(9Z));PC(20:4(5Z,8Z,11Z,14Z)/P-18:0);PC(P-16:0/22:4(7Z,10Z,13Z,16Z));PC(20:3(8Z,11Z…	FHHVIBPVBBRLOR-IYACIECVSA-N;DYFGXBAIDOATAE-DSLLYOFSSA-N;CJYQPRLJFDUQJN-XDCBNNJESA-N;VJNPDLZENXBRLB-MQEDXBOASA-N;YPAPIRJFGNBODV-AMFPDOHCSA-N;DBQMOXDLWKVKKG-REWQMPQJSA-N;MTMYCMNVROYPNG-URFJOBLASA-N;MTMYCMNVROYPNG-YLKVZILBSA-N;LRXLTVLBEDXONI-DSLLYOFSSA-N;LOIZABDCVPDYRX-KPLHBETISA-N;HMEHDJIXXQDEJH-NRSCKOKFSA-N;DQZNSYOOQMCBDC-PZVMGWTJSA-N;CCNAQOMJOZUUNX-HPXLHRQISA-N;LBPLYVPCWJRTGP-YLKVZILBSA-N;LHWOPLZ…	[M+H]+;[M+H]+;[M+H]+;[M+H]+;[M+H]+;[M+H]+;[M+H]+;[M+H]+;[M+H]+;[M+H]+;[M+H]+;[M+H]+;[M+H]+;[M+H]+;[M+H]+;[M+H]+	794.605840559;794.605840559;794.605840559;794.605840559;794.605840559;794.605840559;794.605840559;794.605840559;794.605840559;794.605840559;794.605840559;794.605840559;794.605840559;794.605840559;794.605840559;794.605840559	293.25;292.87;292.87;291.9;293.46;292.87;292.87;292.87;292.87;292.87;293.24;291.18;292.87;292.87;293.45;291.18	4;4;4;4;4;4;4;4;4;4;4;4;4;4;4;4	0.32;0.45;0.45;0.79;0.25;0.45;0.45;0.45;0.45;0.45;0.33;1.04;0.45;0.45;0.26;1.04	1;1;1;1;1;1;1;1;1;1;1;1;1;1;1;1	1;1;1;1;0.9997;0.9997;0.9997;0.9997;0.9994;0.9994;0.9994;0.9994;0.999;0.999;0.999;0.9988	1;1;1;1;0.99979;0.99979;0.99979;0.99979;0.99958;0.99958;0.99958;0.99958;0.9993;0.9993;0.9993;0.99916	1;2;3;4;5;6;7;8;9;10;11;12;13;14;15;16	1;2;3;4;5;6;7;8;9;10;11;12;13;14;15;16
211	M283T123C157	283.175	123	156.7	1334434	AllCCS00050737	Hexaethylene glycol	IIRDTKBZINWQAW-UHFFFAOYSA-N	[M+H]+	283.175	160.5	1	2.37	0.82	1	0.946	1	1
212	M247T901C156	247.094	901	155.8	1385431	AllCCS00016945;AllCCS00021802;AllCCS00023699	5,6-Dihydrouridine;L-alpha-Aspartyl-L-hydroxyproline;Aspartyl-Hydroxyproline	ZPTBLXKRQACLCR-XVFCMESISA-N;WJDUWENBTQEKDZ-UHFFFAOYSA-N;WJDUWENBTQEKDZ-UHFFFAOYSA-N	[M+H]+;[M+H]+;[M+H]+	247.09248619;247.09248619;247.09248619	155.29;152.81;152.81	5;5;5	0.33;1.96;1.96	1;1;1	1;0.9829;0.9829	1;0.98803;0.98803	1;2;3	1;2;3
225	M769T79C286	768.553	79	285.5	1285092	AllCCS00019143;AllCCS00019144;AllCCS00019616;AllCCS00019649;AllCCS00081665;AllCCS00081543;AllCCS00081563;AllCCS00081564;AllCCS00081585;AllCCS00081610;AllCCS00081611;AllCCS00081637;AllCCS00081638;AllCCS00081692;AllCCS00081693;AllCCS00081721;AllCCS00081722;AllCCS00081749;AllCCS00081864;AllCCS00081892;AllCCS00081919;AllCCS00081947;AllCCS00084302;AllCCS00020283;AllCCS00020475;AllCCS00080626;AllCCS000…	PC(15:0/20:4(5Z,8Z,11Z,14Z));PC(15:0/20:4(8Z,11Z,14Z,17Z));PC(20:4(5Z,8Z,11Z,14Z)/15:0);PC(20:4(8Z,11Z,14Z,17Z)/15:0);PE-NMe2(18:2(9Z,12Z)/18:2(9Z,12Z));PE-NMe2(16:0/20:4(5Z,8Z,11Z,14Z));PE-NMe2(16:1(9Z)/20:3(5Z,8Z,11Z));PE-NMe2(16:1(9Z)/20:3(8Z,11Z,14Z));PE-NMe2(18:0/18:4(6Z,9Z,12Z,15Z));PE-NMe2(18:1(11Z)/18:3(6Z,9Z,12Z));PE-NMe2(18:1(11Z)/18:3(9Z,12Z,15Z));PE-NMe2(18:1(9Z)/18:3(6Z,9Z,12Z));PE-N…	ZSWHHKKYMMYPPD-MSZSINMWSA-N;JSXZJOMDSXRJMT-WRMCHHCUSA-N;DCYLYWXGIOPMPD-JPHHGWJMSA-N;AWUXYTGHWWSMNI-WRMCHHCUSA-N;OUZIZLCUHUZKOQ-KWXKLSQISA-N;VHCNCVSGVXOBHX-HNBVIXCXSA-N;PHYBNZNOVYHZOQ-WDNAJWMMSA-N;GYLCVXKETYQTHG-OOCOTUSUSA-N;CNSOBPKPDNMLHH-LGUFLKDESA-N;DCXZMFCOAUHUQJ-ARPCXIINSA-N;VSXIALWYRJBSSV-AHDVDYPOSA-N;CUHYMRUSSLKUBB-GDCOHCFNSA-N;QDVRQNUXWDFBQB-KMJQZFAUSA-N;JZBUJDLSBPKOKB-CMTPGEOKSA-N;JPQRJDW…	[M+H]+;[M+H]+;[M+H]+;[M+H]+;[M+H]+;[M+H]+;[M+H]+;[M+H]+;[M+H]+;[M+H]+;[M+H]+;[M+H]+;[M+H]+;[M+H]+;[M+H]+;[M+H]+;[M+H]+;[M+H]+;[M+H]+;[M+H]+;[M+H]+;[M+H]+;[M+H]+;[M+H]+;[M+H]+;[M+H]+;[M+H]+;[M+H]+;[M+H]+;[M+H]+;[M+H]+;[M+H]+;[M+H]+;[M+H]+;[M+H]+;[M+H]+;[M+H]+;[M+H]+;[M+H]+;[M+H]+;[M+H]+;[M+H]+;[M+H]+;[M+H]+;[M+H]+;[M+H]+;[M+H]+;[M+H]+;[M+H]+;[M+H]+	768.553804989;768.553804989;768.553804989;768.553804989;768.553805474;768.553805474;768.553805474;768.553805474;768.553805474;768.553805474;768.553805474;768.553805474;768.553805474;768.553805474;768.553805474;768.553805474;768.553805474;768.553805474;768.553805474;768.553805474;768.553805474;768.553805474;768.553805474;768.553804989;768.553804989;768.553805474;768.553805474;768.5538;768.55380498…	285.45;285.74;285.46;285.75;282.25;280.91;280.7;280.7;282.61;282.25;282.33;282.25;282.33;282.25;282.25;282.33;282.33;282.61;280.71;280.71;280.93;281.08;281.06;284.92;284.92;281.62;281.64;285.21;285.41;284.92;284.92;284.92;284.92;284.92;285.09;285.41;285.4;284.92;285.09;284.92;284.92;284.92;284.92;285.21;285.4;284.45;284.16;284.45;279.44;279.48	1;1;1;1;1;1;1;1;1;1;1;1;1;1;1;1;1;1;1;1;1;1;1;1;1;1;1;1;1;1;1;1;1;1;1;1;1;1;1;1;1;1;1;1;1;1;1;1;1;1	0.02;0.08;0.01;0.09;1.15;1.63;1.71;1.71;1.02;1.15;1.12;1.15;1.12;1.15;1.15;1.12;1.12;1.02;1.71;1.71;1.63;1.57;1.58;0.2;0.2;1.38;1.37;0.1;0.03;0.2;0.2;0.2;0.2;0.2;0.14;0.03;0.04;0.2;0.14;0.2;0.2;0.2;0.2;0.1;0.04;0.37;0.47;0.37;2.17;2.15	1;1;1;1;1;1;1;1;1;1;1;1;1;1;1;1;1;1;1;1;1;1;1;1;1;1;1;1;1;1;1;1;1;1;1;1;1;1;1;1;1;1;1;1;1;1;1;1;0.92;0.92	1;1;1;1;0.9975;0.9973;0.9973;0.9973;0.9973;0.9973;0.9973;0.9973;0.9973;0.9973;0.9973;0.9973;0.9973;0.9973;0.9973;0.9973;0.9973;0.9973;0.9973;0.993;0.993;0.9929;0.9929;0.9927;0.9927;0.9927;0.9927;0.9927;0.9927;0.9927;0.9927;0.9927;0.9927;0.9927;0.9927;0.9927;0.9927;0.9927;0.9927;0.9927;0.9927;0.9925;0.9925;0.9925;0.997;0.997	1;1;1;1;0.99825;0.99811;0.99811;0.99811;0.99811;0.99811;0.99811;0.99811;0.99811;0.99811;0.99811;0.99811;0.99811;0.99811;0.99811;0.99811;0.99811;0.99811;0.99811;0.9951;0.9951;0.99503;0.99503;0.99489;0.99489;0.99489;0.99489;0.99489;0.99489;0.99489;0.99489;0.99489;0.99489;0.99489;0.99489;0.99489;0.99489;0.99489;0.99489;0.99489;0.99489;0.99475;0.99475;0.99475;0.9739;0.9739	1;2;3;4;5;6;7;8;9;10;11;12;13;14;15;16;17;18;19;20;21;22;23;26;27;28;29;30;31;32;33;34;35;36;37;38;39;40;41;42;43;44;45;46;47;48;49;50;24;25	1;2;3;4;5;6;7;8;9;10;11;12;13;14;15;16;17;18;19;20;21;22;23;24;25;26;27;28;29;30;31;32;33;34;35;36;37;38;39;40;41;42;43;44;45;46;47;48;49;50
226	M775T251C291	774.598	251	291.4	1315003	AllCCS00019139;AllCCS00019485;AllCCS00081463;AllCCS00081464;AllCCS00081466;AllCCS00081467;AllCCS00081608;AllCCS00081635;AllCCS00081777;AllCCS00081805;AllCCS00081465;AllCCS00081483;AllCCS00082003;AllCCS00082029;AllCCS00020186;AllCCS00020216;AllCCS00020248;AllCCS00020407;AllCCS00020408;AllCCS00020439;AllCCS00020037;AllCCS00020069;AllCCS00020128;AllCCS00020160;AllCCS00020669;AllCCS00020701;AllCCS000…	PC(15:0/20:1(11Z));PC(20:1(11Z)/15:0);PE-NMe2(18:0/18:1(9Z));PE-NMe2(18:0/18:1(11Z));PE-NMe2(16:0/20:1(11Z));PE-NMe2(16:1(9Z)/20:0);PE-NMe2(18:1(11Z)/18:0);PE-NMe2(18:1(9Z)/18:0);PE-NMe2(20:0/16:1(9Z));PE-NMe2(20:1(11Z)/16:0);PE-NMe2(14:1(9Z)/22:0);PE-NMe2(14:0/22:1(13Z));PE-NMe2(22:0/14:1(9Z));PE-NMe2(22:1(13Z)/14:0);PE(18:0/20:1(11Z));PE(18:1(11Z)/20:0);PE(18:1(9Z)/20:0);PE(20:0/18:1(11Z));PE(2…	TYQXQGGTOWQUKL-HFWGUVFESA-N;VATZLDBYQIOABD-HFWGUVFESA-N;JPXWWRACEORTKX-XDOYNYLZSA-N;KRJGYQKRUIVUNY-VLGSPTGOSA-N;YLPUQEXVDOOZCV-VXPUYCOJSA-N;LUCMHXITSSFFMN-VLGSPTGOSA-N;OKROMKPVJGFETE-ICFOKQHNSA-N;DKXBXAXWHBRRSV-VZCXRCSSSA-N;RFFNJUJQXWWPGU-VLGSPTGOSA-N;IFBAQPJUVKRGOW-VXPUYCOJSA-N;DNYUWFXXIOCFJS-OWBHPGMISA-N;VXOBYHGQEIWPCB-HNENSFHCSA-N;DWLABCMABHOKCQ-OWBHPGMISA-N;OXSUOEMVADQNST-HNENSFHCSA-N;DBYSGBY…	[M+H]+;[M+H]+;[M+H]+;[M+H]+;[M+H]+;[M+H]+;[M+H]+;[M+H]+;[M+H]+;[M+H]+;[M+H]+;[M+H]+;[M+H]+;[M+H]+;[M+H]+;[M+H]+;[M+H]+;[M+H]+;[M+H]+;[M+H]+;[M+H]+;[M+H]+;[M+H]+;[M+H]+;[M+H]+;[M+H]+;[M+H]+;[M+H]+;[M+H]+;[M+H]+	774.600755181;774.600755181;774.600755667;774.600755667;774.600755667;774.600755667;774.600755667;774.600755667;774.600755667;774.600755667;774.600755667;774.600755667;774.600755667;774.600755667;774.600755181;774.600755181;774.600755181;774.600755181;774.600755181;774.600755181;774.600755181;774.600755181;774.600755181;774.600755181;774.600755181;774.600755181;774.600755181;774.600755181;774.600…	292.62;292.64;289.04;289.04;287.42;287.42;289.04;289.04;287.44;287.44;285.85;285.85;285.9;285.9;293.17;293.17;293.17;293.17;293.17;293.17;291.36;291.36;292.29;292.29;292.29;292.29;291.36;291.36;288.99;289.01	3;3;3;3;3;3;3;3;3;3;3;3;3;3;3;3;3;3;3;3;3;3;3;3;3;3;3;3;3;3	0.42;0.42;0.82;0.82;1.38;1.38;0.82;0.82;1.38;1.38;1.94;1.94;1.92;1.92;0.6;0.6;0.6;0.6;0.6;0.6;0.01;0.01;0.3;0.3;0.3;0.3;0.01;0.01;0.83;0.83	1;1;1;1;1;1;1;1;1;1;1;1;1;1;1;1;1;1;1;1;1;1;1;1;1;1;1;1;1;1	1;1;0.9974;0.9974;0.9974;0.9974;0.9974;0.9974;0.9974;0.9974;0.9973;0.9973;0.9973;0.9973;0.992;0.992;0.992;0.992;0.992;0.992;0.9919;0.9919;0.9919;0.9919;0.9919;0.9919;0.9919;0.9919;0.9898;0.9898	1;1;0.99818;0.99818;0.99818;0.99818;0.99818;0.99818;0.99818;0.99818;0.99811;0.99811;0.99811;0.99811;0.9944;0.9944;0.9944;0.9944;0.9944;0.9944;0.99433;0.99433;0.99433;0.99433;0.99433;0.99433;0.99433;0.99433;0.99286;0.99286	1;2;3;4;5;6;7;8;9;10;11;12;13;14;15;16;17;18;19;20;21;22;23;24;25;26;27;28;29;30	1;2;3;4;5;6;7;8;9;10;11;12;13;14;15;16;17;18;19;20;21;22;23;24;25;26;27;28;29;30
229	M725T244C275_1	724.525	244	275.3	1259053	AllCCS00020595;AllCCS00020628;AllCCS00022020;AllCCS00022021;AllCCS00022049;AllCCS00022050;AllCCS00020333;AllCCS00020334;AllCCS00020366;AllCCS00020367;AllCCS00021972;AllCCS00021973;AllCCS00021994;AllCCS00020398	PE(20:4(5Z,8Z,11Z,14Z)/P-16:0);PE(20:4(8Z,11Z,14Z,17Z)/P-16:0);PE(P-18:1(11Z)/18:3(6Z,9Z,12Z));PE(P-18:1(11Z)/18:3(9Z,12Z,15Z));PE(P-18:1(9Z)/18:3(6Z,9Z,12Z));PE(P-18:1(9Z)/18:3(9Z,12Z,15Z));PE(18:3(6Z,9Z,12Z)/P-18:1(11Z));PE(18:3(6Z,9Z,12Z)/P-18:1(9Z));PE(18:3(9Z,12Z,15Z)/P-18:1(11Z));PE(18:3(9Z,12Z,15Z)/P-18:1(9Z));PE(P-16:0/20:4(5Z,8Z,11Z,14Z));PE(P-16:0/20:4(8Z,11Z,14Z,17Z));PE(P-18:0/18:4(6Z…	BVLZMCLCCOLUNE-MAIXUNBTSA-N;SRUAKYVBZXWUPJ-BUODQXDTSA-N;ADWDFBQPQIEGRZ-XBICFDGKSA-N;ZSBRERKYIBGRSV-GPCLIJNSSA-N;SPQOYUSSQMRMLS-FWMGDSTOSA-N;STHRAJSHLSPGOC-WCQFIOJXSA-N;KDMBUUZGCXQNBE-XBICFDGKSA-N;XLBRCASDZDRYLA-FWMGDSTOSA-N;LZKMZMYNPDCEHB-GPCLIJNSSA-N;WMZLOYMIIRLLCB-WCQFIOJXSA-N;UUYSKERSKRMYME-MAIXUNBTSA-N;YITZQGLIICATLN-BUODQXDTSA-N;DPYGCLWDLYJMIH-PEAVDLQLSA-N;JJISWJXUIHJHGL-PEAVDLQLSA-N	[M+H]+;[M+H]+;[M+H]+;[M+H]+;[M+H]+;[M+H]+;[M+H]+;[M+H]+;[M+H]+;[M+H]+;[M+H]+;[M+H]+;[M+H]+;[M+H]+	724.527590239;724.527590239;724.527590239;724.527590239;724.527590239;724.527590239;724.527590239;724.527590239;724.527590239;724.527590239;724.527590239;724.527590239;724.527590239;724.527590239	276.7;276.85;277.23;277.32;277.23;277.32;277.22;277.22;277.32;277.32;276.71;276.85;277.57;277.57	3;3;3;3;3;3;3;3;3;3;3;3;3;3	0.51;0.56;0.7;0.73;0.7;0.73;0.69;0.69;0.73;0.73;0.51;0.56;0.82;0.82	1;1;1;1;1;1;1;1;1;1;1;1;1;1	1;0.9996;0.9934;0.9934;0.9934;0.9934;0.9927;0.9927;0.9927;0.9927;0.992;0.9916;0.9816;0.981	1;0.99972;0.99538;0.99538;0.99538;0.99538;0.99489;0.99489;0.99489;0.99489;0.9944;0.99412;0.98712;0.9867	1;2;3;4;5;6;7;8;9;10;11;12;13;14	1;2;3;4;5;6;7;8;9;10;11;12;13;14
233	M227T80C151	227.175	80	150.7	1196836	AllCCS00004042;AllCCS00015840	1,8-Diazacyclotetradecane-2,9-dione;Cyclo(L-leucyl-L-leucyl)	HERSSAVMHCMYSQ-UHFFFAOYSA-N;XWYXUMDVQIOAPR-UWVGGRQHSA-N	[M+H]+;[M+H]+	227.1754;227.1754	151.86;154.03	1;1	0.76;2.16	1;0.92	1;0.9899	1;0.96893	1;2	1;2
234	M485T947C187	484.976	947	186.9	1241712	AllCCS00000102	Uridine 5'-triphosphate	PGAVKCOVUIYSFO-XVFCMESISA-N	[M+H]+	484.976	193.17	1	3.25	0.38	1	0.814	1	1
238	M249T782C153	249.144	782	153.4	1246363	AllCCS00015742;AllCCS00029058;AllCCS00029143;AllCCS00007439;AllCCS00029059;AllCCS00029746;AllCCS00007293;AllCCS00029871;AllCCS00025417;AllCCS00030700;AllCCS00027894;AllCCS00029838;AllCCS00032334;AllCCS00025528;AllCCS00003339;AllCCS00007063;AllCCS00030355;AllCCS00025956;AllCCS00026950;AllCCS00007145;AllCCS00007137;AllCCS00007380;AllCCS00013579;AllCCS00007264;AllCCS00031405;AllCCS00007290;AllCCS000…	1-Deoxy-11-oxopentalenate;Heliannuol C;(S)-Pterosin D;Illudin M;Heliannuol B;Enokipodin A;Quadrone;Marasmen-3-one;(S)-Pterosin A;Cichoralexin;Heliannuol E;Istanbulin B;2,12-Epoxy-7(14)-illudadiene-3,8-diol;Illudin C2;1,2-Dihydrosantonin;Artabsin;Artabsin;4-Epiisoinuviscolide;4,5-Epoxy-11(13)-guaien-12,8-olide;Damsin;Confertin;Canellal;Atractylenolide III;Micheliolide;Annuolide B;Pseudoivalin;Absc…	QNHNMKVZFMGGJB-OXJFZGGMSA-N;DYXGWEYZDXILMS-UHFFFAOYSA-N;FITSCHPIOGIYJY-UHFFFAOYSA-N;QVMDIQLUNODCTG-OCCSQVGLSA-N;WYQLDPBFXNVPJE-UHFFFAOYSA-N;KANVQRLDTGOSBL-UHFFFAOYSA-N;BBIDMUQZCCGABN-UXSWQMMLSA-N;WLRHPKXUDFBEPM-UHFFFAOYSA-N;BDZJLPDYMKPKGC-UHFFFAOYSA-N;FJKWKEZAHVWIOR-UHFFFAOYSA-N;USPLMZMYYNDHOT-UHFFFAOYSA-N;IXMDYOSMFGVWJY-UHFFFAOYSA-N;WLMXEYUIRPFYIT-UHFFFAOYSA-N;QZJXMQBEUMDWAU-UHFFFAOYSA-N;TYHGCPJ…	[M+H]+;[M+H]+;[M+H]+;[M+H]+;[M+H]+;[M+H]+;[M+H]+;[M+H]+;[M+H]+;[M+H]+;[M+H]+;[M+H]+;[M+H]+;[M+H]+;[M+H]+;[M+H]+;[M+H]+;[M+H]+;[M+H]+;[M+H]+;[M+H]+;[M+H]+;[M+H]+;[M+H]+;[M+H]+;[M+H]+;[M+H]+;[M+H]+;[M+H]+;[M+H]+;[M+H]+;[M+H]+;[M+H]+;[M+H]+;[M+H]+;[M+H]+;[M+H]+;[M+H]+;[M+H]+;[M+H]+;[M+H]+;[M+H]+	249.1485;249.148544506;249.148544506;249.1485;249.148544506;249.148544506;249.1485;249.148544506;249.148544506;249.148544506;249.148544506;249.148544506;249.148544506;249.148544506;249.1485;249.1485;249.148544506;249.148544506;249.148544506;249.1485;249.1485;249.1485;249.1485;249.1485;249.148544506;249.1485;249.1485;249.148544506;249.1485;249.148544506;249.148544506;249.1485;249.148544506;249.148…	156.47;156.67;156.56;156.83;156.78;156.42;156.27;156.72;156.77;157.47;157.42;157.73;157.62;157.58;157.92;158.02;158.02;158.17;158.17;158.16;158.15;158.18;158.8;158.55;158.54;158.61;158.64;158.86;158.93;159;159.23;159.23;159.27;159.28;159.31;158.98;158.92;159.32;159.33;159.47;159.18;159.35	17;17;17;17;17;17;17;17;17;17;17;17;17;17;17;17;17;17;17;17;17;17;17;17;17;17;17;17;17;17;17;17;17;17;17;17;17;17;17;17;17;17	1.96;2.09;2.02;2.19;2.16;1.93;1.84;2.12;2.15;2.58;2.55;2.75;2.68;2.65;2.86;2.92;2.92;3.02;3.02;3.01;3;3.02;3.4;3.25;3.24;3.28;3.3;3.44;3.48;3.52;3.66;3.66;3.69;3.69;3.71;3.51;3.47;3.72;3.72;3.81;3.63;3.73	1;0.96;0.99;0.91;0.92;1;1;0.94;0.93;0.71;0.72;0.63;0.66;0.67;0.57;0.54;0.54;0.49;0.49;0.5;0.5;0.49;0.3;0.38;0.38;0.36;0.35;0.28;0.26;0.24;0.17;0.17;0.16;0.15;0.15;0.25;0.26;0.14;0.14;0.1;0.18;0.13	0.9321;0.9276;0.9127;0.9453;0.9403;0.8998;0.8963;0.914;0.9102;0.9545;0.9349;0.9717;0.9493;0.934;0.9459;0.9566;0.9566;0.9638;0.96;0.9525;0.9521;0.9491;1;0.9628;0.9579;0.9638;0.9403;0.9634;0.9629;0.9638;0.9792;0.9782;0.9663;0.9663;0.9644;0.9199;0.9127;0.9631;0.9612;0.9567;0.9171;0.9262	0.95247;0.93732;0.93589;0.93471;0.93421;0.92986;0.92741;0.9218;0.91614;0.88115;0.87043;0.86919;0.86251;0.8548;0.83313;0.83162;0.83162;0.82166;0.819;0.81675;0.81647;0.81137;0.79;0.78796;0.78453;0.78266;0.76321;0.75838;0.75203;0.74666;0.73644;0.73574;0.72441;0.72141;0.72008;0.71893;0.71689;0.71617;0.71484;0.69969;0.69597;0.68734	32;33;38;27;28;41;42;37;40;21;30;4;24;31;26;19;20;8;16;22;23;25;1;14;17;9;29;11;13;10;2;3;5;6;7;35;39;12;15;18;36;34	1;2;3;4;5;6;7;8;9;10;11;12;13;14;15;16;17;18;19;20;21;22;23;24;25;26;27;28;29;30;31;32;33;34;35;36;37;38;39;40;41;42
241	M348T803C171	348.07	803	171	1185160	AllCCS00000114;AllCCS00015402;AllCCS00000144;AllCCS00000135;AllCCS00022203;AllCCS00002522;AllCCS00004093	2'-Deoxyguanosine-5'-Monophosphate;2-Hydroxy-dAMP;Adenosine phosphate;Adenosine 3'-monophosphate;Adenosine 2'-phosphate;Adenosine 2'-phosphate;7-alpha-D-Ribosyladenine 5'-phosphate	LTFMZDNNPPEQNG-KVQBGUIXSA-N;GEQDRKVFKBSPSW-KVQBGUIXSA-N;UDMBCSSLTHHNCD-KQYNXXCUSA-N;LNQVTSROQXJCDD-KQYNXXCUSA-N;QDFHPFSBQFLLSW-VTHZCTBJSA-N;QDFHPFSBQFLLSW-KQYNXXCUSA-N;NVOIXARBSSLBAS-KQYNXXCUSA-N	[M+H]+;[M+H]+;[M+H]+;[M+H]+;[M+H]+;[M+H]+;[M+H]+	348.070384418;348.0704;348.070384418;348.070384418;348.070384339;348.0704;348.0704	173.94;174.74;175.11;175.13;176.01;176.19;176.32	2;2;2;2;2;2;2	1.69;2.14;2.35;2.36;2.85;2.95;3.02	1;0.93;0.83;0.82;0.58;0.53;0.49	0.987;0.9748;1;0.9995;0.9995;0.9995;0.9995	0.9909;0.96136;0.949;0.94565;0.87365;0.85865;0.84665	6;7;1;2;3;4;5	1;2;3;4;5;6;7
244	M327T137C174	327.201	137	174.5	1049852	AllCCS00050749	Heptaethylene glycol	XPJRQAIZZQMSCM-UHFFFAOYSA-N	[M+H]+	327.201	170.17	2	2.54	0.73	1	0.919	1	1
247	M262T877C154	262.05	877	153.5	1151434	AllCCS00000064	Phosphonotyrosine	DCWXELXMIBXGTH-QMMMGPOBSA-N	[M+H]+	262.048	156.97	11	2.21	0.89	1	0.967	1	1
253	M735T78C285	734.566	78	284.8	1144766	AllCCS00000445;AllCCS00019065;AllCCS00019222;AllCCS00081511;AllCCS00081579;AllCCS00080557;AllCCS00080575;AllCCS00080679;AllCCS00080871;AllCCS00020087;AllCCS00020403	Colfosceril palmitate;PC(14:0/18:0);PC(18:0/14:0);PE-NMe2(15:0/18:0);PE-NMe2(18:0/15:0);PE-NMe(16:0/18:0);PE-NMe(14:0/20:0);PE-NMe(18:0/16:0);PE-NMe(20:0/14:0);PE(15:0/20:0);PE(20:0/15:0)	KILNVBDSWZSGLL-KXQOOQHDSA-N;TYAQXZHDAGZOEO-KXQOOQHDSA-N;MZWGYEJOZNRLQE-KXQOOQHDSA-N;TXTZEYGNSMCUGC-UHFFFAOYSA-N;DYSAIKJCMFMFRE-UHFFFAOYSA-N;XXTJGSGMNTWEJO-UHFFFAOYSA-N;YBJOEPPKGBHOIW-UHFFFAOYSA-N;NOSKVNIRXWIJCM-UHFFFAOYSA-N;QAURQPNBPHXAML-UHFFFAOYSA-N;NJGIRBISCGPRPF-KXQOOQHDSA-N;OUNAKUJUDICZMA-KXQOOQHDSA-N	[M+H]+;[M+H]+;[M+H]+;[M+H]+;[M+H]+;[M+H]+;[M+H]+;[M+H]+;[M+H]+;[M+H]+;[M+H]+	734.56945515;734.569455053;734.569455053;734.569455538;734.569455538;734.569455538;734.569455538;734.569455538;734.569455538;734.569455053;734.569455053	290.2;288.49;288.5;283.33;283.34;285.47;284.43;285.47;284.44;286.65;286.65	5;5;5;5;5;5;5;5;5;5;5	1.86;1.28;1.28;0.52;0.52;0.23;0.13;0.23;0.13;0.65;0.65	1;1;1;1;1;1;1;1;1;1;1	1;1;1;0.9963;0.9963;0.9882;0.9882;0.9882;0.9882;0.988;0.988	1;1;1;0.99741;0.99741;0.99174;0.99174;0.99174;0.99174;0.9916;0.9916	1;2;3;4;5;6;7;8;9;10;11	1;2;3;4;5;6;7;8;9;10;11
254	M210T276C143	210.133	276	143.2	1130536	AllCCS00000697	Minoxidil	ZFMITUMMTDLWHR-UHFFFAOYSA-N	[M+H]+	210.135	146.73	7	2.41	0.8	1	0.94	1	1
263	M149T52C132	149.023	52	131.8	1083428	AllCCS00002646	4-(Methylsulfanyl)-2-Oxobutanoic Acid	SXFSQZDSUWACKX-UHFFFAOYSA-N	[M+H]+	149.027	131.94	22	0.11	1	1	1	1	1
283	M496T85C230	496.338	85	230	1002096	AllCCS00095913;AllCCS00001990	LysoPC(0:0/16:0);16:0 Lyso PC	NEGQHKSYEYVFTD-HSZRJFAPSA-N;ASWBNKHCZGQVJV-HSZRJFAPSA-N	[M+H]+;[M+H]+	496.339789952;496.33978957	232.32;232.56	4;4	1;1.1	1;1	1;0.9979	1;0.99853	1;2	1;2
284	M152T180C130	152.071	180	130.1	1011231	AllCCS00028052;AllCCS00050814;AllCCS00012521;AllCCS00000899;AllCCS00003704;AllCCS00000732;AllCCS00013460;AllCCS00015936;AllCCS00004082;AllCCS00003314;AllCCS00013459;AllCCS00016661;AllCCS00004079;AllCCS00049462;AllCCS00014213;AllCCS00017373;AllCCS00005556	3alpha,4,7,7alpha-Tetrahydro-1H-isoindole-1,3(2H)-dione;2'-Hydroxyacetanilide;2-Amino-3-methylbenzoate;N-Methylanthranilic Acid;N-Methyl-4-aminobenzoate;Acetaminophen;2-Descarboxy-cyclo-dopa;O-Methyl anthranilate;(Z)-4-Hydroxyphenylacetaldehyde oxime;N-(Acetyloxy)benzenamine;Dopamine quinone;1-aci-Nitro-2-phenylethane;(E)-4-Hydroxyphenylacetaldehyde oxime;Ethyl nicotinate;L-Phenylglycine;2-Phenyl…	CIFFBTOJCKSRJY-UHFFFAOYSA-N;ADVGKWPZRIDURE-UHFFFAOYSA-N;WNAJXPYVTFYEST-UHFFFAOYSA-N;WVMBPWMAQDVZCM-UHFFFAOYSA-N;ZVIDMSBTYRSMAR-UHFFFAOYSA-N;RZVAJINKPMORJF-UHFFFAOYSA-N;VGSVNUGKHOVSPK-UHFFFAOYSA-N;VAMXMNNIEUEQDV-UHFFFAOYSA-N;TVXJJNJGTDWFLD-TWGQIWQCSA-N;BJKZXRGDVGYJTP-UHFFFAOYSA-N;PQPXZWUZIOASKS-UHFFFAOYSA-N;KUPCZGVUUHIRGX-UHFFFAOYSA-N;TVXJJNJGTDWFLD-RMKNXTFCSA-N;XBLVHTDFJBKJLG-UHFFFAOYSA-N;ZGUNAGU…	[M+H]+;[M+H]+;[M+H]+;[M+H]+;[M+H]+;[M+H]+;[M+H]+;[M+H]+;[M+H]+;[M+H]+;[M+H]+;[M+H]+;[M+H]+;[M+H]+;[M+H]+;[M+H]+;[M+H]+	152.070628537;152.070628537;152.0706;152.070628528;152.0706;152.070628528;152.0706;152.0706;152.0706;152.0706;152.0706;152.0706;152.0706;152.070628537;152.0706;152.070628537;152.0706	132.49;132.57;132.04;132.1;132.5;132.34;131.69;132.66;132.7;132.27;132.59;132.38;132.7;131.72;133.41;133.41;133.29	0;0;0;0;0;0;0;0;0;0;0;0;0;0;0;0;0	1.8;1.86;1.47;1.51;1.81;1.69;1.21;1.93;1.96;1.64;1.88;1.72;1.96;1.23;2.48;2.48;2.39	1;1;1;1;1;1;1;1;1;1;1;1;1;1;0.76;0.76;0.8	1;0.9793;0.9736;0.9688;0.9688;0.9647;0.9594;0.9471;0.9312;0.9292;0.9281;0.9263;0.926;0.9133;0.9906;0.987;0.9691	1;0.98551;0.98152;0.97816;0.97816;0.97529;0.97158;0.96297;0.95184;0.95044;0.94967;0.94841;0.9482;0.93931;0.92142;0.9189;0.91837	1;4;5;7;8;9;10;11;12;13;14;15;16;17;2;3;6	1;2;3;4;5;6;7;8;9;10;11;12;13;14;15;16;17
287	M757T77C283	756.552	77	283.3	1015176	AllCCS00019107;AllCCS00019197;AllCCS00019322;AllCCS00019517;AllCCS00019075;AllCCS00019076;AllCCS00019166;AllCCS00019167;AllCCS00019354;AllCCS00019387;AllCCS00019549;AllCCS00019582;AllCCS00081518;AllCCS00081519;AllCCS00081862;AllCCS00081890;AllCCS00080603;AllCCS00080640;AllCCS00080641;AllCCS00080661;AllCCS00080682;AllCCS00080683;AllCCS00080708;AllCCS00080735;AllCCS00080762;AllCCS00080763;AllCCS000…	PC(14:1(9Z)/20:2(11Z,14Z));PC(16:1(9Z)/18:2(9Z,12Z));PC(18:2(9Z,12Z)/16:1(9Z));PC(20:2(11Z,14Z)/14:1(9Z));PC(14:0/20:3(5Z,8Z,11Z));PC(14:0/20:3(8Z,11Z,14Z));PC(16:0/18:3(6Z,9Z,12Z));PC(16:0/18:3(9Z,12Z,15Z));PC(18:3(6Z,9Z,12Z)/16:0);PC(18:3(9Z,12Z,15Z)/16:0);PC(20:3(5Z,8Z,11Z)/14:0);PC(20:3(8Z,11Z,14Z)/14:0);PE-NMe2(15:0/20:3(5Z,8Z,11Z));PE-NMe2(15:0/20:3(8Z,11Z,14Z));PE-NMe2(20:3(5Z,8Z,11Z)/15:0…	KBHCBANQRIOXLD-FRPVHTQQSA-N;QJWDAOSZZYVBJZ-KXESGEQTSA-N;PPCVNZFMCABQCL-KXESGEQTSA-N;MYWHURBVYAKZKD-FRPVHTQQSA-N;XWHIBISICRMDDW-ZLBNXBDKSA-N;ZAUFLMLTXNKVAB-AFYHZPHLSA-N;CNNSEHUKQJCGTE-UPPWDXJYSA-N;JMAYDGBZRHQJAT-QWFQJEORSA-N;MXPOYZQNXGPEDV-REAAISNBSA-N;RAPKGPDUGWBPHR-QWFQJEORSA-N;SSQFWAKSSUYHFV-YVTPCJIFSA-N;VKVSSDKCKXJFIM-AFYHZPHLSA-N;VIHFKJKINTVEJB-PCKYGPRUSA-N;XPHGGUYBVKJVNN-FTEDXORDSA-N;MBQNQKI…	[M+H]+;[M+H]+;[M+H]+;[M+H]+;[M+H]+;[M+H]+;[M+H]+;[M+H]+;[M+H]+;[M+H]+;[M+H]+;[M+H]+;[M+H]+;[M+H]+;[M+H]+;[M+H]+;[M+H]+;[M+H]+;[M+H]+;[M+H]+;[M+H]+;[M+H]+;[M+H]+;[M+H]+;[M+H]+;[M+H]+;[M+H]+;[M+H]+;[M+H]+;[M+H]+;[M+H]+;[M+H]+	756.553804989;756.553804989;756.553804989;756.553804989;756.553804989;756.553804989;756.553804989;756.553804989;756.553804989;756.553804989;756.553804989;756.553804989;756.553805474;756.553805474;756.553805474;756.553805474;756.553805474;756.553805474;756.553805474;756.553805474;756.553805474;756.553805474;756.553805474;756.553805474;756.553805474;756.553805474;756.553805474;756.553805474;756.553…	283.51;285.38;285.38;283.53;284.12;284.12;285.98;286.39;285.98;286.39;284.14;284.14;279.36;279.36;279.38;279.38;279.99;281.56;281.56;281.09;282.7;283.02;282.24;282.24;282.24;282.24;282.7;283.02;281.11;281.57;281.57;280.01	2;2;2;2;2;2;2;2;2;2;2;2;2;2;2;2;2;2;2;2;2;2;2;2;2;2;2;2;2;2;2;2	0.07;0.73;0.73;0.08;0.29;0.29;0.94;1.08;0.94;1.08;0.3;0.3;1.41;1.41;1.4;1.4;1.18;0.62;0.62;0.79;0.21;0.1;0.38;0.38;0.38;0.38;0.21;0.1;0.78;0.61;0.61;1.17	1;1;1;1;1;1;1;1;1;1;1;1;1;1;1;1;1;1;1;1;1;1;1;1;1;1;1;1;1;1;1;1	1;1;1;1;0.9999;0.9999;0.9999;0.9999;0.9999;0.9999;0.9999;0.9999;0.9966;0.9966;0.9966;0.9966;0.9887;0.9887;0.9887;0.9887;0.9887;0.9887;0.9887;0.9887;0.9887;0.9887;0.9887;0.9887;0.9887;0.9887;0.9887;0.9887	1;1;1;1;0.99993;0.99993;0.99993;0.99993;0.99993;0.99993;0.99993;0.99993;0.99762;0.99762;0.99762;0.99762;0.99209;0.99209;0.99209;0.99209;0.99209;0.99209;0.99209;0.99209;0.99209;0.99209;0.99209;0.99209;0.99209;0.99209;0.99209;0.99209	1;2;3;4;5;6;7;8;9;10;11;12;13;14;15;16;17;18;19;20;21;22;23;24;25;26;27;28;29;30;31;32	1;2;3;4;5;6;7;8;9;10;11;12;13;14;15;16;17;18;19;20;21;22;23;24;25;26;27;28;29;30;31;32
289	M731T253C279	730.539	253	278.9	1319121	AllCCS00001995;AllCCS00019099;AllCCS00019100;AllCCS00019255;AllCCS00019288;AllCCS00019068;AllCCS00019318;AllCCS00081512;AllCCS00081659;AllCCS00080547;AllCCS00080548;AllCCS00080549;AllCCS00080576;AllCCS00080634;AllCCS00080706;AllCCS00080733;AllCCS00080759;AllCCS00080901;AllCCS00080929;AllCCS00020089;AllCCS00020469	PC (16:1/16:1) (del9-cis);PC(14:1(9Z)/18:1(11Z));PC(14:1(9Z)/18:1(9Z));PC(18:1(11Z)/14:1(9Z));PC(18:1(9Z)/14:1(9Z));PC(14:0/18:2(9Z,12Z));PC(18:2(9Z,12Z)/14:0);PE-NMe2(15:0/18:2(9Z,12Z));PE-NMe2(18:2(9Z,12Z)/15:0);PE-NMe(14:1(9Z)/20:1(11Z));PE-NMe(16:1(9Z)/18:1(9Z));PE-NMe(16:1(9Z)/18:1(11Z));PE-NMe(14:0/20:2(11Z,14Z));PE-NMe(16:0/18:2(9Z,12Z));PE-NMe(18:1(11Z)/16:1(9Z));PE-NMe(18:1(9Z)/16:1(9Z))…	GPWHCUUIQMGELX-VHQDNGOZSA-N;QNWUSMHOBHFMNS-MIXVWNHBSA-N;KFGSHFVDCHWRGE-LULHKCDZSA-N;KVLXYLCYQNSPQA-MIXVWNHBSA-N;VYABGHZPSJWGOZ-LULHKCDZSA-N;IWXJKHSPEQSQMD-GMGFYYQASA-N;IORKBJYFXXCDMP-GMGFYYQASA-N;CTNFAVGEWRZODU-SESCJMQFSA-N;YHROJZAVVNTQTJ-SESCJMQFSA-N;VNNFWINKQRYCFK-BCTRXSSUSA-N;XNJQCBSHMDWHHT-FESQGUELSA-N;SZVWJZUHPUKXGC-RYOQUFEFSA-N;SPQTUGUEBYYZRE-XZXDJJJYSA-N;QPHICNLPZQPLCU-DUZKARGPSA-N;MYPIDRO…	[M+H]+;[M+H]+;[M+H]+;[M+H]+;[M+H]+;[M+H]+;[M+H]+;[M+H]+;[M+H]+;[M+H]+;[M+H]+;[M+H]+;[M+H]+;[M+H]+;[M+H]+;[M+H]+;[M+H]+;[M+H]+;[M+H]+;[M+H]+;[M+H]+	730.538155022;730.538154925;730.538154925;730.538154925;730.538154925;730.538154925;730.538154925;730.538155409;730.538155409;730.538155409;730.538155409;730.538155409;730.538155409;730.538155409;730.538155409;730.538155409;730.538155409;730.538155409;730.538155409;730.538154925;730.538154925	282.91;281.08;281.08;281.09;281.09;281.84;281.85;276.66;276.67;277.01;278.05;278.05;277.64;278.67;278.05;278.05;278.67;277.03;277.65;280.19;280.18	2;2;2;2;2;2;2;2;2;2;2;2;2;2;2;2;2;2;2;2;2	1.42;0.78;0.78;0.78;0.78;1.04;1.05;0.81;0.81;0.68;0.31;0.31;0.45;0.08;0.31;0.31;0.08;0.68;0.45;0.46;0.46	1;1;1;1;1;1;1;1;1;1;1;1;1;1;1;1;1;1;1;1;1	1;1;1;1;1;0.9999;0.9999;0.9966;0.9966;0.9889;0.9889;0.9889;0.9889;0.9889;0.9889;0.9889;0.9889;0.9889;0.9889;0.9887;0.9887	1;1;1;1;1;0.99993;0.99993;0.99762;0.99762;0.99223;0.99223;0.99223;0.99223;0.99223;0.99223;0.99223;0.99223;0.99223;0.99223;0.99209;0.99209	1;2;3;4;5;6;7;8;9;10;11;12;13;14;15;16;17;18;19;20;21	1;2;3;4;5;6;7;8;9;10;11;12;13;14;15;16;17;18;19;20;21
293	M146T173C127	146.081	173	126.7	971037	AllCCS00050326;AllCCS00024295	N-(2-Carboxymethyl)-morpholine;L-cis-4-(Hydroxymethyl)-2-pyrrolidinecarboxylic acid	VIWZVFVJPXTXPA-UHFFFAOYSA-N;CISMGNUPDUKNQK-UHFFFAOYSA-N	[M+H]+;[M+H]+	146.081193223;146.081193223	130.9;131.71	0;0	3.21;3.8	0.4;0.1	0.9176;0.9981	0.76232;0.72867	2;1	1;2
297	M371T148C183	371.227	148	182.9	950939	AllCCS00063538;AllCCS00014083	Octaethylene glycol;Spiromesifen	GLZWNFNQMJAZGY-UHFFFAOYSA-N;GOLXNESZZPUPJE-UHFFFAOYSA-N	[M+H]+;[M+H]+	371.227582686;371.2217	179.73;189.72	3;13	1.76;3.59	1;0.2	1;0.8502	1;0.65514	1;2	1;2
309	M731T77C280	730.538	77	280.1	657437	AllCCS00001995;AllCCS00019099;AllCCS00019100;AllCCS00019255;AllCCS00019288;AllCCS00019068;AllCCS00019318;AllCCS00081512;AllCCS00081659;AllCCS00080547;AllCCS00080548;AllCCS00080549;AllCCS00080576;AllCCS00080634;AllCCS00080706;AllCCS00080733;AllCCS00080759;AllCCS00080901;AllCCS00080929;AllCCS00020089;AllCCS00020469	PC (16:1/16:1) (del9-cis);PC(14:1(9Z)/18:1(11Z));PC(14:1(9Z)/18:1(9Z));PC(18:1(11Z)/14:1(9Z));PC(18:1(9Z)/14:1(9Z));PC(14:0/18:2(9Z,12Z));PC(18:2(9Z,12Z)/14:0);PE-NMe2(15:0/18:2(9Z,12Z));PE-NMe2(18:2(9Z,12Z)/15:0);PE-NMe(14:1(9Z)/20:1(11Z));PE-NMe(16:1(9Z)/18:1(9Z));PE-NMe(16:1(9Z)/18:1(11Z));PE-NMe(14:0/20:2(11Z,14Z));PE-NMe(16:0/18:2(9Z,12Z));PE-NMe(18:1(11Z)/16:1(9Z));PE-NMe(18:1(9Z)/16:1(9Z))…	GPWHCUUIQMGELX-VHQDNGOZSA-N;QNWUSMHOBHFMNS-MIXVWNHBSA-N;KFGSHFVDCHWRGE-LULHKCDZSA-N;KVLXYLCYQNSPQA-MIXVWNHBSA-N;VYABGHZPSJWGOZ-LULHKCDZSA-N;IWXJKHSPEQSQMD-GMGFYYQASA-N;IORKBJYFXXCDMP-GMGFYYQASA-N;CTNFAVGEWRZODU-SESCJMQFSA-N;YHROJZAVVNTQTJ-SESCJMQFSA-N;VNNFWINKQRYCFK-BCTRXSSUSA-N;XNJQCBSHMDWHHT-FESQGUELSA-N;SZVWJZUHPUKXGC-RYOQUFEFSA-N;SPQTUGUEBYYZRE-XZXDJJJYSA-N;QPHICNLPZQPLCU-DUZKARGPSA-N;MYPIDRO…	[M+H]+;[M+H]+;[M+H]+;[M+H]+;[M+H]+;[M+H]+;[M+H]+;[M+H]+;[M+H]+;[M+H]+;[M+H]+;[M+H]+;[M+H]+;[M+H]+;[M+H]+;[M+H]+;[M+H]+;[M+H]+;[M+H]+;[M+H]+;[M+H]+	730.538155022;730.538154925;730.538154925;730.538154925;730.538154925;730.538154925;730.538154925;730.538155409;730.538155409;730.538155409;730.538155409;730.538155409;730.538155409;730.538155409;730.538155409;730.538155409;730.538155409;730.538155409;730.538155409;730.538154925;730.538154925	282.91;281.08;281.08;281.09;281.09;281.84;281.85;276.66;276.67;277.01;278.05;278.05;277.64;278.67;278.05;278.05;278.67;277.03;277.65;280.19;280.18	1;1;1;1;1;1;1;1;1;1;1;1;1;1;1;1;1;1;1;1;1	0.99;0.35;0.35;0.35;0.35;0.62;0.62;1.24;1.24;1.12;0.74;0.74;0.89;0.51;0.74;0.74;0.51;1.11;0.88;0.03;0.03	1;1;1;1;1;1;1;1;1;1;1;1;1;1;1;1;1;1;1;1;1	1;1;1;1;1;0.9999;0.9999;0.9971;0.9971;0.9836;0.9836;0.9836;0.9836;0.9836;0.9836;0.9836;0.9836;0.9836;0.9836;0.9832;0.9832	1;1;1;1;1;0.99993;0.99993;0.99797;0.99797;0.98852;0.98852;0.98852;0.98852;0.98852;0.98852;0.98852;0.98852;0.98852;0.98852;0.98824;0.98824	1;2;3;4;5;6;7;8;9;10;11;12;13;14;15;16;17;18;19;20;21	1;2;3;4;5;6;7;8;9;10;11;12;13;14;15;16;17;18;19;20;21
312	M327T79C164	327.201	79	164.1	940317	AllCCS00050749	Heptaethylene glycol	XPJRQAIZZQMSCM-UHFFFAOYSA-N	[M+H]+	327.201	170.17	1	3.57	0.22	1	0.766	1	1
314	M247T254C151	247.129	254	151.2	917840	AllCCS00023771;AllCCS00015404;AllCCS00015764;AllCCS00024046;AllCCS00021814;AllCCS00023701;AllCCS00023835;AllCCS00030245;AllCCS00023702;AllCCS00021808;AllCCS00023856;AllCCS00029745;AllCCS00013225;AllCCS00031773;AllCCS00001239;AllCCS00030477;AllCCS00001130;AllCCS00007301;AllCCS00012955;AllCCS00007050;AllCCS00031760;AllCCS00007062;AllCCS00007054;AllCCS00031193	Glutamylvaline;2,4-Bis(acetamido)-2,4,6-trideoxy-beta-L-altropyranose;2,4-Diacetamido-2,4,6-trideoxy-D-mannopyranose;Valyl-Glutamate;gamma-Glutamylvaline;Aspartyl-Isoleucine;Isoleucyl-Aspartate;Lacinilene C;Aspartyl-Leucine;L-beta-aspartyl-L-leucine;Leucyl-Aspartate;Enokipodin B;Zedoarol;Zedoarol;Santonin;Zederone;Leucodin;beta-Santonin;Zederone;Achillin;Curcolone;Aromaticin;Ambrosin;3-Oxo-1,4,11…	SITLTJHOQZFJGG-XPUUQOCRSA-N;NRXWTRNYICXMBF-SGZWNVLDSA-N;NRXWTRNYICXMBF-UBUKNDCTSA-N;UPJONISHZRADBH-UHFFFAOYSA-N;AQAKHZVPOOGUCK-XPUUQOCRSA-N;BSWHERGFUNMWGS-UHFFFAOYSA-N;WKXVAXOSIPTXEC-UHFFFAOYSA-N;JLCJSBOHWRDWQW-UHFFFAOYSA-N;ZVDPYSVOZFINEE-UHFFFAOYSA-N;IYJILWQAFPUBHP-UHFFFAOYSA-N;DVCSNHXRZUVYAM-UHFFFAOYSA-N;ZDVNWZXSNSTHPK-UHFFFAOYSA-N;CKDRPCYJCDMPFO-PGUXBMHVSA-N;CKDRPCYJCDMPFO-UHFFFAOYSA-N;XJHDMGJ…	[M+H]+;[M+H]+;[M+H]+;[M+H]+;[M+H]+;[M+H]+;[M+H]+;[M+H]+;[M+H]+;[M+H]+;[M+H]+;[M+H]+;[M+H]+;[M+H]+;[M+H]+;[M+H]+;[M+H]+;[M+H]+;[M+H]+;[M+H]+;[M+H]+;[M+H]+;[M+H]+;[M+H]+	247.128871696;247.1289;247.1289;247.128871688;247.128871688;247.128871696;247.128871696;247.132894442;247.128871696;247.128871696;247.128871696;247.132894442;247.1329;247.132894442;247.132894436;247.132894442;247.132894436;247.1329;247.1329;247.1329;247.132894442;247.1329;247.1329;247.132894442	155.6;155.59;155.59;155.61;155.77;156.54;156.55;155.14;156.7;156.82;156.7;155.35;155.61;155.61;156.34;156.29;156.4;156.39;156.36;156.6;156.49;156.7;156.74;156.92	1;1;1;1;1;1;1;17;1;1;1;17;17;17;17;17;17;17;17;17;17;17;17;17	2.83;2.82;2.82;2.83;2.93;3.41;3.42;2.54;3.51;3.58;3.51;2.67;2.83;2.83;3.29;3.26;3.32;3.32;3.3;3.45;3.38;3.51;3.53;3.65	0.59;0.59;0.59;0.58;0.53;0.29;0.29;0.73;0.25;0.21;0.25;0.66;0.58;0.58;0.36;0.37;0.34;0.34;0.35;0.28;0.31;0.25;0.23;0.18	1;0.9892;0.9892;0.9755;0.9957;0.9809;0.9541;0.7502;0.9512;0.9607;0.9195;0.7312;0.7243;0.7243;0.7392;0.7339;0.7437;0.7392;0.7339;0.7437;0.7307;0.7462;0.7458;0.738	0.877;0.86944;0.86944;0.85685;0.85599;0.77363;0.75487;0.74414;0.74084;0.73549;0.71865;0.70984;0.68101;0.68101;0.62544;0.62473;0.62259;0.61944;0.61873;0.60459;0.60449;0.59734;0.59106;0.5706	1;3;4;6;2;5;8;11;9;7;10;21;23;24;16;19;14;17;20;15;22;12;13;18	1;2;3;4;5;6;7;8;9;10;11;12;13;14;15;16;17;18;19;20;21;22;23;24
319	M749T258C288	748.585	258	288.4	900275	AllCCS00019131;AllCCS00019224;AllCCS00081458;AllCCS00081475;AllCCS00081580;AllCCS00081773;AllCCS00020119;AllCCS00020178;AllCCS00020404;AllCCS00049809;AllCCS00020029;AllCCS00020665;AllCCS00080616;AllCCS00080873	PC(15:0/18:0);PC(18:0/15:0);PE-NMe2(16:0/18:0);PE-NMe2(14:0/20:0);PE-NMe2(18:0/16:0);PE-NMe2(20:0/14:0);PE(16:0/20:0);PE(18:0/18:0);PE(20:0/16:0);Di-Stearoyl-3-Sn-Phosphatidylethanolamine;PE(14:0/22:0);PE(22:0/14:0);PE-NMe(15:0/20:0);PE-NMe(20:0/15:0)	SKPMPGXBXHJZPS-LDLOPFEMSA-N;FHENRYRLCPXONH-LDLOPFEMSA-N;YIUMLXHZEKGJGI-UHFFFAOYSA-N;VLOKVVICDOGCTQ-UHFFFAOYSA-N;PVFCDVAGWYVJDL-UHFFFAOYSA-N;FUABWXYWWFDHNW-UHFFFAOYSA-N;ZFCOGJGXPSVFIM-LDLOPFEMSA-N;LVNGJLRDBYCPGB-LDLOPFEMSA-N;UEDZCHGCEKMYMD-LDLOPFEMSA-N;LVNGJLRDBYCPGB-KDXMTYKHSA-N;RUGZHLOPROZNNS-LDLOPFEMSA-N;BKBDQKWNZFNSMN-LDLOPFEMSA-N;FJWUBOQGMAPUAN-UHFFFAOYSA-N;AHBGBUDVPWRTSH-UHFFFAOYSA-N	[M+H]+;[M+H]+;[M+H]+;[M+H]+;[M+H]+;[M+H]+;[M+H]+;[M+H]+;[M+H]+;[M+H]+;[M+H]+;[M+H]+;[M+H]+;[M+H]+	748.585105117;748.585105117;748.585105602;748.585105602;748.585105602;748.585105602;748.585105117;748.585105602;748.585105117;748.585105117;748.585105117;748.585105117;748.585105602;748.585105602	291.6;291.6;286.53;285.05;286.53;285.07;289.77;290.49;289.77;290.49;289;288.99;287.53;287.54	0;0;0;0;0;0;0;0;0;0;0;0;0;0	1.1;1.1;0.65;1.18;0.65;1.17;0.47;0.72;0.47;0.72;0.21;0.2;0.3;0.3	1;1;1;1;1;1;1;1;1;1;1;1;1;1	1;1;0.9974;0.9974;0.9974;0.9974;0.9921;0.9921;0.9921;0.9921;0.992;0.992;0.9901;0.9901	1;1;0.99818;0.99818;0.99818;0.99818;0.99447;0.99447;0.99447;0.99447;0.9944;0.9944;0.99307;0.99307	1;2;3;4;5;6;7;8;9;10;11;12;13;14	1;2;3;4;5;6;7;8;9;10;11;12;13;14
323	M446T771C199	446.186	771	199.2	868864	AllCCS00000838;AllCCS00007346;AllCCS00009736	Glipizide;Narceine;Dubiusine	ZJJXGWJIGJFDTL-UHFFFAOYSA-N;DEXMFYZAHXMZNM-UHFFFAOYSA-N;FBWQZJWDTGIERI-MIYFKOFASA-N	[M+H]+;[M+H]+;[M+H]+	446.185675344;446.181;446.181	203.79;204.21;205.04	0;11;11	2.25;2.45;2.85	0.87;0.77;0.58	1;0.9089;0.9785	0.961;0.86723;0.85895	1;3;2	1;2;3
327	M524T80C238	524.369	80	237.9	851851	AllCCS00001984;AllCCS00021779;AllCCS00021430	Platelet Activating Factor;LysoPC(0:0/18:0);LysoPC(18:0)	HVAUUPRFYPCOCA-AREMUKBSSA-N;IQGPMZRCLCCXAG-RUZDIDTESA-N;IHNKQIMGVNPMTC-RUZDIDTESA-N	[M+H]+;[M+H]+;[M+H]+	524.371089698;524.371089599;524.371089599	240.09;240.71;240.93	5;5;5	0.91;1.17;1.26	1;1;1	1;0.9991;0.9967	1;0.99937;0.99769	1;2;3	1;2;3
331	M520T276C227_1	520.338	276	226.9	824875	AllCCS00051246;AllCCS00021431	2-linoleoyl-sn-glycero-3-phosphocholine;LysoPC(18:2(9Z,12Z))	LSUXCWJOIAWGOU-FZVXUVPBSA-N;SPJFYYJXNPEZDW-FTJOPAKQSA-N	[M+H]+;[M+H]+	520.339789952;520.339789471	233.53;233.63	4;4	2.84;2.88	0.58;0.56	1;0.998	0.874;0.8666	1;2	1;2
337	M162T641C133	162.112	641	132.8	805912	AllCCS00000540;AllCCS00000709;AllCCS00000715	L-Carnitine;Levocarnitine;Carnitine (Dl) Hydrochloride	PHIQHXFUZVPYII-LURJTMIESA-N;PHIQHXFUZVPYII-ZCFIWIBFSA-N;PHIQHXFUZVPYII-UHFFFAOYSA-N	[M+H]+;[M+H]+;[M+H]+	162.11249334;162.11249334;162.11249334	134.2;134.2;134.2	1;1;1	1.04;1.04;1.04	1;1;1	1;1;1	1;1;1	1;2;3	1;2;3
340	M824T126C268	824.484	126	268	1164668	AllCCS00024255	Solacauline	WNUZFFNCQHQMDD-UHFFFAOYSA-N	[M+H]+	824.479	274.71	5	2.44	0.78	1	0.934	1	1
342	M186T72C135	186.113	72	135.3	823297	AllCCS00008068	Otonecine	GRAGROPQORVALZ-VKWJFSHESA-N	[M+H]+	186.113	139.86	2	3.26	0.37	1	0.811	1	1
343	M502T275C215	502.291	275	214.6	806562	AllCCS00015872	Aflatrem	YVDJBQQJIDPRKP-SLUQHKSNSA-N	[M+H]+	502.295	221.44	8	3.09	0.46	0.8744	0.75008	1	1
346	M204T547C143	204.123	547	143.2	778720	AllCCS00016830;AllCCS00002131;AllCCS00006239;AllCCS00050841;AllCCS00063523	Acetylcarnitine;N-(3-METHYLBUT-2-EN-1-YL)-9H-PURIN-6-AMINE;3-(3-methylbut-2-en-1-yl)-3H-purin-6-amine;N-lactoyl-Leucine;1H-Indole, 3-methyl-1- (trimethylsilyl)-	RDHQFKQIGNGIED-MRVPVSSYSA-N;HYVABZIGRDEKCD-UHFFFAOYSA-N;BEPGTHDUUROBHM-UHFFFAOYSA-N;BUMIGZVUJKNXCO-BQBZGAKWSA-N;AGFKANSKNVQLCE-UHFFFAOYSA-N	[M+H]+;[M+H]+;[M+H]+;[M+H]+;[M+H]+	204.123058031;204.124395416;204.1244;204.123058031;204.120326086	145.18;145.95;145.94;147.76;138.54	0;7;7;0;13	1.36;1.88;1.88;3.09;3.36	1;1;1;0.46;0.32	1;0.755;0.7418;0.795;0.5889	1;0.8285;0.81926;0.6945;0.50823	1;3;4;2;5	1;2;3;4;5
351	M152T180C135	152.071	180	135.1	778709	AllCCS00050814;AllCCS00003704;AllCCS00014213;AllCCS00017373;AllCCS00028052;AllCCS00013459;AllCCS00000732;AllCCS00015936;AllCCS00005556;AllCCS00012521;AllCCS00004079;AllCCS00000899;AllCCS00004082;AllCCS00003314;AllCCS00016661;AllCCS00013460;AllCCS00049462	2'-Hydroxyacetanilide;N-Methyl-4-aminobenzoate;L-Phenylglycine;2-Phenylglycine;3alpha,4,7,7alpha-Tetrahydro-1H-isoindole-1,3(2H)-dione;Dopamine quinone;Acetaminophen;O-Methyl anthranilate;(R)-Mandelamide;2-Amino-3-methylbenzoate;(E)-4-Hydroxyphenylacetaldehyde oxime;N-Methylanthranilic Acid;(Z)-4-Hydroxyphenylacetaldehyde oxime;N-(Acetyloxy)benzenamine;1-aci-Nitro-2-phenylethane;2-Descarboxy-cycl…	ADVGKWPZRIDURE-UHFFFAOYSA-N;ZVIDMSBTYRSMAR-UHFFFAOYSA-N;ZGUNAGUHMKGQNY-ZETCQYMHSA-N;ZGUNAGUHMKGQNY-UHFFFAOYSA-N;CIFFBTOJCKSRJY-UHFFFAOYSA-N;PQPXZWUZIOASKS-UHFFFAOYSA-N;RZVAJINKPMORJF-UHFFFAOYSA-N;VAMXMNNIEUEQDV-UHFFFAOYSA-N;MAGPZHKLEZXLNU-SSDOTTSWSA-N;WNAJXPYVTFYEST-UHFFFAOYSA-N;TVXJJNJGTDWFLD-RMKNXTFCSA-N;WVMBPWMAQDVZCM-UHFFFAOYSA-N;TVXJJNJGTDWFLD-TWGQIWQCSA-N;BJKZXRGDVGYJTP-UHFFFAOYSA-N;KUPCZGV…	[M+H]+;[M+H]+;[M+H]+;[M+H]+;[M+H]+;[M+H]+;[M+H]+;[M+H]+;[M+H]+;[M+H]+;[M+H]+;[M+H]+;[M+H]+;[M+H]+;[M+H]+;[M+H]+;[M+H]+	152.070628537;152.0706;152.0706;152.070628537;152.070628537;152.0706;152.070628528;152.0706;152.0706;152.0706;152.0706;152.070628528;152.0706;152.0706;152.0706;152.0706;152.070628537	132.57;132.5;133.41;133.41;132.49;132.59;132.34;132.66;133.29;132.04;132.7;132.1;132.7;132.27;132.38;131.69;131.72	0;0;0;0;0;0;0;0;0;0;0;0;0;0;0;0;0	1.91;1.96;1.27;1.27;1.97;1.89;2.09;1.84;1.36;2.32;1.81;2.27;1.81;2.14;2.05;2.59;2.57	1;1;1;1;1;1;0.96;1;1;0.84;1;0.86;1;0.93;0.97;0.71;0.72	1;0.9862;0.9665;0.9665;0.9633;0.9612;0.9645;0.9383;0.9295;0.9805;0.909;0.9662;0.9051;0.9163;0.8967;0.9728;0.8819	1;0.99034;0.97655;0.97655;0.97431;0.97284;0.96315;0.95681;0.95065;0.93835;0.9363;0.93434;0.93357;0.92041;0.91869;0.89396;0.83333	1;2;5;6;9;10;8;11;12;3;14;7;15;13;16;4;17	1;2;3;4;5;6;7;8;9;10;11;12;13;14;15;16;17
357	M805T242C292	804.55	242	291.6	935169	AllCCS00019337;AllCCS00019368;AllCCS00019369;AllCCS00019401;AllCCS00019402;AllCCS00019432;AllCCS00019433;AllCCS00019560;AllCCS00019593;AllCCS00019623;AllCCS00019624;AllCCS00019656;AllCCS00019657;AllCCS00019688;AllCCS00019214;AllCCS00019914;AllCCS00080975;AllCCS00081029;AllCCS00080948;AllCCS00080976;AllCCS00081003;AllCCS00081004;AllCCS00081030;AllCCS00081057;AllCCS00081058;AllCCS00081085;AllCCS000…	PC(18:2(9Z,12Z)/20:5(5Z,8Z,11Z,14Z,17Z));PC(18:3(6Z,9Z,12Z)/20:4(5Z,8Z,11Z,14Z));PC(18:3(6Z,9Z,12Z)/20:4(8Z,11Z,14Z,17Z));PC(18:3(9Z,12Z,15Z)/20:4(5Z,8Z,11Z,14Z));PC(18:3(9Z,12Z,15Z)/20:4(8Z,11Z,14Z,17Z));PC(18:4(6Z,9Z,12Z,15Z)/20:3(5Z,8Z,11Z));PC(18:4(6Z,9Z,12Z,15Z)/20:3(8Z,11Z,14Z));PC(20:3(5Z,8Z,11Z)/18:4(6Z,9Z,12Z,15Z));PC(20:3(8Z,11Z,14Z)/18:4(6Z,9Z,12Z,15Z));PC(20:4(5Z,8Z,11Z,14Z)/18:3(6Z,9…	HRBNRYBXXRPMKP-QNDMKCBJSA-N;KASIRUNIOLLCQR-GHZUFWHMSA-N;OHOPRJYYDQXYAR-VASAFESOSA-N;HGZLPPYISDUHEM-NCKDAWIZSA-N;ASBDJSRXIBNAIL-BIUYZDPKSA-N;IQALIQQGLXJQRK-ZPSTWPDVSA-N;MWLAPURMHAGVIX-ZGXHMZJUSA-N;PXWMAVXORZYSKF-KLMYNGQASA-N;JBDSFHCTIZFJOW-IJZSCEKBSA-N;KNNYOEIGYCQIJO-MFOCWYKOSA-N;XDLWXFJWIDMGBA-APWHKNCPSA-N;BNNUJTATKJXKJP-XCDHYEIISA-N;YZDLAYXNMSGPND-HPZHWKLKSA-N;QLOSWBMEWOBGRF-WCDBWOAWSA-N;DLRNZUP…	[M+H]+;[M+H]+;[M+H]+;[M+H]+;[M+H]+;[M+H]+;[M+H]+;[M+H]+;[M+H]+;[M+H]+;[M+H]+;[M+H]+;[M+H]+;[M+H]+;[M+H]+;[M+H]+;[M+H]+;[M+H]+;[M+H]+;[M+H]+;[M+H]+;[M+H]+;[M+H]+;[M+H]+;[M+H]+;[M+H]+;[M+H]+;[M+H]+;[M+H]+;[M+H]+;[M+H]+;[M+H]+;[M+H]+;[M+H]+;[M+H]+;[M+H]+;[M+H]+;[M+H]+	804.553804989;804.553804989;804.553804989;804.553804989;804.553804989;804.553804989;804.553804989;804.553804989;804.553804989;804.553804989;804.553804989;804.553804989;804.553804989;804.553804989;804.553804989;804.553804989;804.553805474;804.553805474;804.553805474;804.553805474;804.553805474;804.553805474;804.553805474;804.553805474;804.553805474;804.553805474;804.553805474;804.553805474;804.553…	292.39;292.56;292.39;292.39;292.26;292.39;292.39;292.39;292.39;292.56;292.39;292.39;292.26;292.39;290.52;290.53;288.97;288.97;288.79;288.79;288.97;288.79;288.97;288.79;288.79;288.79;287.58;287.58;287.76;287.58;287.76;287.58;287.77;287.59;287.77;287.59;287.59;287.59	4;4;4;4;4;4;4;4;4;4;4;4;4;4;4;4;4;4;4;4;4;4;4;4;4;4;4;4;4;4;4;4;4;4;4;4;4;4	0.27;0.33;0.27;0.27;0.23;0.27;0.27;0.27;0.27;0.33;0.27;0.27;0.23;0.27;0.37;0.37;0.91;0.91;0.97;0.97;0.91;0.97;0.91;0.97;0.97;0.97;1.4;1.4;1.33;1.4;1.33;1.4;1.33;1.39;1.33;1.39;1.39;1.39	1;1;1;1;1;1;1;1;1;1;1;1;1;1;1;1;1;1;1;1;1;1;1;1;1;1;1;1;1;1;1;1;1;1;1;1;1;1	1;1;1;1;1;1;1;1;1;1;1;1;1;1;0.9996;0.9996;0.994;0.994;0.9936;0.9936;0.9936;0.9936;0.9936;0.9936;0.9936;0.9936;0.9933;0.9933;0.9933;0.9933;0.9933;0.9933;0.9933;0.9933;0.9933;0.9933;0.9933;0.9933	1;1;1;1;1;1;1;1;1;1;1;1;1;1;0.99972;0.99972;0.9958;0.9958;0.99552;0.99552;0.99552;0.99552;0.99552;0.99552;0.99552;0.99552;0.99531;0.99531;0.99531;0.99531;0.99531;0.99531;0.99531;0.99531;0.99531;0.99531;0.99531;0.99531	1;2;3;4;5;6;7;8;9;10;11;12;13;14;15;16;17;18;19;20;21;22;23;24;25;26;27;28;29;30;31;32;33;34;35;36;37;38	1;2;3;4;5;6;7;8;9;10;11;12;13;14;15;16;17;18;19;20;21;22;23;24;25;26;27;28;29;30;31;32;33;34;35;36;37;38
367	M175T938C136	175.119	938	136.2	754008	AllCCS00002442;AllCCS00003187;AllCCS00000086;AllCCS00001124;AllCCS00000478;AllCCS00015490;AllCCS00027930	D-Arginine;Amino acid(Arg-);L-Arginine;Gramine;1-Methyltryptamine;Indopan;2-Butyl-1H-benzimidazole	ODKSFYDXXFIFQN-SCSAIBSYSA-N;ODKSFYDXXFIFQN-UHFFFAOYSA-N;ODKSFYDXXFIFQN-BYPYZUCNSA-N;OCDGBSUVYYVKQZ-UHFFFAOYSA-N;NCIKQJBVUNUXLW-UHFFFAOYSA-N;QSQQQURBVYWZKJ-UHFFFAOYSA-N;HITWHALOZBMLHY-UHFFFAOYSA-N	[M+H]+;[M+H]+;[M+H]+;[M+H]+;[M+H]+;[M+H]+;[M+H]+	175.119;175.119;175.118975688;175.122998448;175.122998448;175.123;175.122998458	138.74;138.74;139.04;136.74;138.43;139.32;139.93	0;0;0;23;23;23;23	1.83;1.83;2.04;0.39;1.61;2.24;2.67	1;1;0.98;1;1;0.88;0.67	0.9935;0.9935;1;0.7965;0.7626;0.7588;0.8219	0.99545;0.99545;0.994;0.85755;0.83382;0.79516;0.77633	2;3;1;5;6;7;4	1;2;3;4;5;6;7
372	M522T271C232	522.353	271	232	751583	AllCCS00051200;AllCCS00001973;AllCCS00001991	2-oleoyl-sn-glycero-3-phosphocholine;LPC 18:1;18:1 Lyso PC	SULIDBRAXVDKBU-PTGWMXDISA-N;YAMUFBLWGFFICM-PTGWMXDISA-N;PZRFVAHZNWPPAC-VBKSFVIKSA-N	[M+H]+;[M+H]+;[M+H]+	522.355440016;522.355439634;522.355439634	236.15;236.33;236.33	4;4;4	1.76;1.83;1.83	1;1;1	1;0.997;0.997	1;0.9979;0.9979	1;2;3	1;2;3
374	M708T71C262	708.488	71	262.2	659284	AllCCS00025190	Spirolide D	DCBUZOVCNASVLD-LGUFXXKBSA-N	[M+H]+	708.483	263.4	7	0.46	1	1	1	1	1
375	M537T708C217	537.194	708	217.2	711091	AllCCS00027516;AllCCS00027517	8-Hydroxypinoresinol 8-glucoside;8-Hydroxypinoresinol 4-glucoside	DRAPQDCEBKBPQE-UHFFFAOYSA-N;ORRYWOBRSQRASU-UHFFFAOYSA-N	[M+H]+;[M+H]+	537.196676488;537.196676488	223.19;224.16	5;5	2.68;3.1	0.66;0.45	1;1	0.898;0.835	1;2	1;2
376	M134T180C125	134.06	180	125.3	730908	AllCCS00009794;AllCCS00003814;AllCCS00026770;AllCCS00003027;AllCCS00049427;AllCCS00028684;AllCCS00002357;AllCCS00003275;AllCCS00004640;AllCCS00013057	Indolin-2-one;4-Hydroxyphenylacetonitrile;2-Methyl-4,5-benzoxazole;Hydroxyindole;5-Hydroxyindole;(卤)-2-Hydroxy-2-phenylacetonitrile;Mandelonitrile;(S)-HYDROXY(PHENYL)ACETONITRILE;Indoxyl;4-Methylthiobutanaldoxime	JYGFTBXVXVMTGB-UHFFFAOYSA-N;AYKYOOPFBCOXSL-UHFFFAOYSA-N;DQSHFKPKFISSNM-UHFFFAOYSA-N;NLMQHXUGJIAKTH-UHFFFAOYSA-N;LMIQERWZRIFWNZ-UHFFFAOYSA-N;NNICRUQPODTGRU-UHFFFAOYSA-N;NNICRUQPODTGRU-QMMMGPOBSA-N;NNICRUQPODTGRU-MRVPVSSYSA-N;PCKPVGOLPKLUHR-UHFFFAOYSA-N;DNYWTMVKWUGHCB-GQCTYLIASA-N	[M+H]+;[M+H]+;[M+H]+;[M+H]+;[M+H]+;[M+H]+;[M+H]+;[M+H]+;[M+H]+;[M+H]+	134.0601;134.0601;134.060063851;134.0601;134.060063851;134.060063851;134.0601;134.0601;134.0601;134.0634	126.78;127.38;126.07;126.04;126.19;128.23;128.23;128.23;126.56;129.87	1;1;0;1;0;0;1;1;1;25	1.17;1.63;0.61;0.59;0.71;2.28;2.28;2.28;1;3.52	1;1;1;1;1;0.86;0.86;0.86;1;0.24	1;0.922;0.9001;0.8864;0.8864;0.9452;0.9448;0.9448;0.8817;0.8496	1;0.9454;0.93007;0.92048;0.92048;0.91964;0.91936;0.91936;0.91719;0.66672	1;5;6;7;8;2;3;4;9;10	1;2;3;4;5;6;7;8;9;10
378	M252T229C158	252.109	229	158.5	710655	AllCCS00006235;AllCCS00000131;AllCCS00000099;AllCCS00032206;AllCCS00005041;AllCCS00017536;AllCCS00035150	Cordycepin;5'-Deoxyadenosine;Deoxyadenosine;N-(1-Deoxy-1-fructosyl)alanine;Muramic acid;Muramic acid;7-Aminonitrazepam	OFEZSBMBBKLLBJ-BAJZRUMYSA-N;XGYIMTFOTBMPFP-KQYNXXCUSA-N;OLXZPDWKRNYJJZ-RRKCRQDMSA-N;BDMCSTCUMFCYDF-MBGOVIFWSA-N;MSFSPUZXLOGKHJ-PGYHGBPZSA-N;MSFSPUZXLOGKHJ-LEISLEKSSA-N;OYOUQHVDCKOOAL-UHFFFAOYSA-N	[M+H]+;[M+H]+;[M+H]+;[M+H]+;[M+H]+;[M+H]+;[M+H]+	252.1091;252.109139276;252.109139276;252.107801903;252.1078;252.107801903;252.113162053	157.68;157.61;156.94;156.34;156.87;156.87;157.91	0;1;1;5;5;5;17	0.52;0.56;0.99;1.38;1.04;1.04;0.37	1;1;1;1;1;1;1	1;0.9939;0.9936;0.8781;0.8614;0.8614;0.7744	1;0.99573;0.99552;0.91467;0.90298;0.90298;0.84208	1;2;3;4;5;6;7	1;2;3;4;5;6;7
388	M576T73C255_1	575.501	73	255.2	683726	AllCCS00024592	Montecristin	ULFROYYCMRNCTL-ACNZRUBCSA-N	[M+H]+	575.503	255.01	4	0.07	1	1	1	1	1
389	M751T79C280	750.541	79	280.2	689180	AllCCS00020597;AllCCS00020598;AllCCS00020630;AllCCS00020631;AllCCS00020662;AllCCS00020826;AllCCS00020859;AllCCS00021979;AllCCS00021980;AllCCS00022001;AllCCS00022028;AllCCS00022029;AllCCS00022057;AllCCS00022058	PE(20:4(5Z,8Z,11Z,14Z)/P-18:1(11Z));PE(20:4(5Z,8Z,11Z,14Z)/P-18:1(9Z));PE(20:4(8Z,11Z,14Z,17Z)/P-18:1(11Z));PE(20:4(8Z,11Z,14Z,17Z)/P-18:1(9Z));PE(20:5(5Z,8Z,11Z,14Z,17Z)/P-18:0);PE(22:5(4Z,7Z,10Z,13Z,16Z)/P-16:0);PE(22:5(7Z,10Z,13Z,16Z,19Z)/P-16:0);PE(P-16:0/22:5(4Z,7Z,10Z,13Z,16Z));PE(P-16:0/22:5(7Z,10Z,13Z,16Z,19Z));PE(P-18:0/20:5(5Z,8Z,11Z,14Z,17Z));PE(P-18:1(11Z)/20:4(5Z,8Z,11Z,14Z));PE(P-18…	VWNWYWMBTKYEEL-SXDACRMGSA-N;HEFZEWRVODCWNM-OKBRKQIJSA-N;VNAGXSBETMDLKL-CYPZFAGSSA-N;IQSPCSIULMCRPM-ZAJUHDLGSA-N;MTEZLYGNEKAVRT-JALPNNRCSA-N;DWRNCYXSJYUKED-LTQGKFCESA-N;XTYQGKJWGMJSIC-XZJBHEGYSA-N;IRRKKHCAJLHSJE-LTQGKFCESA-N;GZEZURLIXRQSDE-XZJBHEGYSA-N;KCNBSSYOJRUKOM-JALPNNRCSA-N;NQBYEBBBKQZTKT-SXDACRMGSA-N;QPIQFEOQVODTGV-CYPZFAGSSA-N;XWVCHGXTKMKQBL-OKBRKQIJSA-N;UIOPUEZHKHUYIV-ZAJUHDLGSA-N	[M+H]+;[M+H]+;[M+H]+;[M+H]+;[M+H]+;[M+H]+;[M+H]+;[M+H]+;[M+H]+;[M+H]+;[M+H]+;[M+H]+;[M+H]+;[M+H]+	750.543240303;750.543240303;750.543240303;750.543240303;750.543240303;750.543240303;750.543240303;750.543240303;750.543240303;750.543240303;750.543240303;750.543240303;750.543240303;750.543240303	281.45;281.45;281.45;281.45;281.57;280.72;280.76;280.72;280.76;281.58;281.46;281.45;281.46;281.45	3;3;3;3;3;3;3;3;3;3;3;3;3;3	0.44;0.44;0.44;0.44;0.49;0.19;0.2;0.19;0.2;0.49;0.45;0.44;0.45;0.44	1;1;1;1;1;1;1;1;1;1;1;1;1;1	1;1;1;1;1;1;1;1;1;1;1;1;1;1	1;1;1;1;1;1;1;1;1;1;1;1;1;1	1;2;3;4;5;6;7;8;9;10;11;12;13;14	1;2;3;4;5;6;7;8;9;10;11;12;13;14
397	M371T148C176	371.227	148	175.5	632715	AllCCS00063538	Octaethylene glycol	GLZWNFNQMJAZGY-UHFFFAOYSA-N	[M+H]+	371.228	179.73	3	2.35	0.82	1	0.946	1	1
399	M729T249C280	728.555	249	279.6	709158	AllCCS00020235;AllCCS00020236;AllCCS00020267;AllCCS00020268;AllCCS00020299;AllCCS00020496;AllCCS00021969;AllCCS00021991;AllCCS00022017;AllCCS00022018;AllCCS00022046;AllCCS00022047	PE(18:1(11Z)/P-18:1(11Z));PE(18:1(11Z)/P-18:1(9Z));PE(18:1(9Z)/P-18:1(11Z));PE(18:1(9Z)/P-18:1(9Z));PE(18:2(9Z,12Z)/P-18:0);PE(20:2(11Z,14Z)/P-16:0);PE(P-16:0/20:2(11Z,14Z));PE(P-18:0/18:2(9Z,12Z));PE(P-18:1(11Z)/18:1(11Z));PE(P-18:1(11Z)/18:1(9Z));PE(P-18:1(9Z)/18:1(11Z));PE(P-18:1(9Z)/18:1(9Z))	BIYXBOGKCFGRKR-NZWMGPRYSA-N;MTYMMKBRSNPIPR-UJUPZVJJSA-N;DZLWFPKMBZCBNP-LQNIOAHJSA-N;ANVMSBIGOHYJFD-UDHSZFGOSA-N;PTTOPPWTEHEDTA-PISDLAQISA-N;MPCVLWFEQHTFHH-YKKPZWMYSA-N;NRDJGXANLABPHN-YKKPZWMYSA-N;XVXISDREVDGQPX-PISDLAQISA-N;URRCZPXKAKNTHV-NZWMGPRYSA-N;VXAQICWVKHYAOM-LQNIOAHJSA-N;CCSPRYPUMQZSKU-UJUPZVJJSA-N;CFANDHZPOSNKNO-UDHSZFGOSA-N	[M+H]+;[M+H]+;[M+H]+;[M+H]+;[M+H]+;[M+H]+;[M+H]+;[M+H]+;[M+H]+;[M+H]+;[M+H]+;[M+H]+	728.558890367;728.558890367;728.558890367;728.558890367;728.558890367;728.558890367;728.558890367;728.558890367;728.558890367;728.558890367;728.558890367;728.558890367	281.38;281.38;281.38;281.38;281.85;281.08;281.08;281.85;281.39;281.39;281.39;281.39	5;5;5;5;5;5;5;5;5;5;5;5	0.63;0.63;0.63;0.63;0.8;0.53;0.53;0.8;0.64;0.64;0.64;0.64	1;1;1;1;1;1;1;1;1;1;1;1	1;1;1;1;1;1;1;1;1;1;1;1	1;1;1;1;1;1;1;1;1;1;1;1	1;2;3;4;5;6;7;8;9;10;11;12	1;2;3;4;5;6;7;8;9;10;11;12
401	M371T79C175	371.227	79	175.3	662071	AllCCS00063538	Octaethylene glycol	GLZWNFNQMJAZGY-UHFFFAOYSA-N	[M+H]+	371.228	179.73	2	2.46	0.77	1	0.931	1	1
409	M578T164C258	577.516	164	257.8	670262	AllCCS00029305;AllCCS00029306	Cohibin C;Cohibin D	HVFRQLAWDLEDRL-FLFQWRMESA-N;JGXOAQHUFINOAQ-DARPEHSRSA-N	[M+H]+;[M+H]+	577.519060664;577.519060664	260.28;260.28	5;5	0.95;0.95	1;1	1;0.9986	1;0.99902	1;2	1;2
410	M196T379C141	196.064	379	141	655508	AllCCS00015133;AllCCS00049864;AllCCS00031641;AllCCS00004606;AllCCS00004040;AllCCS00017292;AllCCS00025389;AllCCS00002458;AllCCS00032649;AllCCS00017444;AllCCS00017955;AllCCS00023061;AllCCS00000294	6-Hydroxy-3-succinoylpyridine;N-acetyl-5-aminosalicylic acid;2-Hydroxy-7-methoxy-2H-1,4-benzoxazin-3(4H)-one;2-Carboxy-2,3-dihydro-5,6-dihydroxyindole;1,2-Epoxy-3-(p-Nitrophenoxy)propane;4-Carboxyphenylglycine;2-Hydroxy-6,7-dimethoxybenzoxazole;Dopaquinone;L-Dopaquinone;Alpha-Hydroxyhippuric acid;3-Hydroxyhippuric acid;4-Hydroxyhippuric acid;Salicyluric acid	OMAJIMAYOJBLJF-UHFFFAOYSA-N;GEFDRROBUCULOD-UHFFFAOYSA-N;NDEPTLCFICMYLH-UHFFFAOYSA-N;JDWYRSDDJVCWPB-LURJTMIESA-N;FPIGOBKNDYAZTP-UHFFFAOYSA-N;VTMJKPGFERYGJF-UHFFFAOYSA-N;FODHHOASVRMOPW-UHFFFAOYSA-N;AHMIDUVKSGCHAU-LURJTMIESA-N;AHMIDUVKSGCHAU-UHFFFAOYSA-N;GCWCVCCEIQXUQU-UHFFFAOYSA-N;XDOFWFNMYJRHEW-UHFFFAOYSA-N;ZMHLUFWWWPBTIU-UHFFFAOYSA-N;ONJSZLXSECQROL-UHFFFAOYSA-N	[M+H]+;[M+H]+;[M+H]+;[M+H]+;[M+H]+;[M+H]+;[M+H]+;[M+H]+;[M+H]+;[M+H]+;[M+H]+;[M+H]+;[M+H]+	196.0605;196.060457781;196.060457781;196.0605;196.0605;196.060457781;196.060457781;196.0605;196.060457781;196.060457781;196.060457781;196.060457781;196.060457768	141.54;142.06;142.91;143.02;142.02;142.86;141.2;142.48;142.48;142.49;141.78;141.83;141.99	18;19;19;18;18;19;19;18;19;19;19;19;19	0.38;0.75;1.34;1.41;0.72;1.3;0.14;1.04;1.04;1.05;0.55;0.59;0.7	1;1;1;1;1;1;1;1;1;1;1;1;1	1;0.8883;0.8869;0.8851;0.8805;0.8773;0.8726;0.872;0.872;0.8708;0.8708;0.8708;0.8642	1;0.92181;0.92083;0.91957;0.91635;0.91411;0.91082;0.9104;0.9104;0.90956;0.90956;0.90956;0.90494	1;2;3;4;5;6;7;8;9;10;11;12;13	1;2;3;4;5;6;7;8;9;10;11;12;13
411	M824T86C268	824.483	86	268.3	747577	AllCCS00024255	Solacauline	WNUZFFNCQHQMDD-UHFFFAOYSA-N	[M+H]+	824.479	274.71	5	2.33	0.83	1	0.949	1	1
412	M277T636C157	277.137	636	157	635405	AllCCS00004992;AllCCS00000489;AllCCS00051239;AllCCS00027162	Trimethylenetetraurea;N-(5-Amino-5-Carboxypentyl)Glutamic Acid;L-saccharopinate(1-);1-[(2,5-Dimethylphenyl)azo]-2-naphthalenol	NORSOBXRJTUXCY-UHFFFAOYSA-N;ZDGJAHTZVHVLOT-YUMQZZPRSA-N;ZDGJAHTZVHVLOT-UHFFFAOYSA-N;VUSAIZBVVMZCCH-FMQUCBEESA-N	[M+H]+;[M+H]+;[M+H]+;[M+H]+	277.1368;277.13943636;277.139436382;277.133563144	157.99;160.61;160.61;162.91	0;10;10;12	0.63;2.25;2.25;3.63	1;0.88;0.88;0.19	0.9695;1;1;0.8533	0.97865;0.964;0.964;0.65431	3;1;2;4	1;2;3;4
414	M743T255C276	742.536	255	276.3	562467	AllCCS00020154;AllCCS00020212;AllCCS00020244;AllCCS00020275;AllCCS00020276;AllCCS00020471;AllCCS00020064;AllCCS00020122;AllCCS00020123;AllCCS00020182;AllCCS00020183;AllCCS00020307;AllCCS00020340;AllCCS00020503;AllCCS00020536;AllCCS00020732;AllCCS00081496;AllCCS00081558;AllCCS00081661;AllCCS00081832;AllCCS00081477;AllCCS00081478;AllCCS00081536;AllCCS00081537;AllCCS00081689;AllCCS00081718;AllCCS000…	PE(16:1(9Z)/20:2(11Z,14Z));PE(18:1(11Z)/18:2(9Z,12Z));PE(18:1(9Z)/18:2(9Z,12Z));PE(18:2(9Z,12Z)/18:1(11Z));PE(18:2(9Z,12Z)/18:1(9Z));PE(20:2(11Z,14Z)/16:1(9Z));PE(14:1(9Z)/22:2(13Z,16Z));PE(16:0/20:3(5Z,8Z,11Z));PE(16:0/20:3(8Z,11Z,14Z));PE(18:0/18:3(6Z,9Z,12Z));PE(18:0/18:3(9Z,12Z,15Z));PE(18:3(6Z,9Z,12Z)/18:0);PE(18:3(9Z,12Z,15Z)/18:0);PE(20:3(5Z,8Z,11Z)/16:0);PE(20:3(8Z,11Z,14Z)/16:0);PE(22:2(…	FRZXKSQGAKPAPK-XKDWLADFSA-N;SUGLKZVXTGKYMP-AVRWMSRUSA-N;GKAFCSRKMWFPSJ-RJXNKANHSA-N;ADKNUXINKGBJMY-CPLBAJMFSA-N;DOILLFCKSSPXMF-ZKZIFNJMSA-N;CBFBPWNKOMZXKO-XKDWLADFSA-N;XQEKQVXPNUSEMG-UUYHJMQVSA-N;RJWWKQFULAKKGJ-JIYOJZDXSA-N;LMWFNZUKABEGHS-CISNCOODSA-N;QTRPWCPOCGJHHW-QEVGDWJSSA-N;DCPDPBCUPLKQNQ-HPSODUDCSA-N;HVDYTORIBLUETE-AFCCUTSCSA-N;NTINXHSINBZQGH-OLWDQJIWSA-N;OKKOTEXYXPSGMF-VDRIIYAVSA-N;UMJNPEI…	[M+H]+;[M+H]+;[M+H]+;[M+H]+;[M+H]+;[M+H]+;[M+H]+;[M+H]+;[M+H]+;[M+H]+;[M+H]+;[M+H]+;[M+H]+;[M+H]+;[M+H]+;[M+H]+;[M+H]+;[M+H]+;[M+H]+;[M+H]+;[M+H]+;[M+H]+;[M+H]+;[M+H]+;[M+H]+;[M+H]+;[M+H]+;[M+H]+;[M+H]+;[M+H]+;[M+H]+;[M+H]+;[M+H]+;[M+H]+;[M+H]+;[M+H]+	742.538154925;742.538154925;742.538154925;742.538154925;742.538154925;742.538154925;742.538154925;742.538154925;742.538154925;742.538154925;742.538154925;742.538154925;742.538154925;742.538154925;742.538154925;742.538154925;742.538155409;742.538155409;742.538155409;742.538155409;742.538155409;742.538155409;742.538155409;742.538155409;742.538155409;742.538155409;742.538155409;742.538155409;742.538…	280.44;281.1;281.1;281.1;281.1;280.44;279.77;280.87;280.87;281.53;281.82;281.53;281.82;280.87;280.87;279.77;275.97;277.42;277.43;276;276.36;276.36;277.81;278.1;277.82;278.11;276.39;276.39;278.43;278.43;278.45;278.45;282.74;282.74;283.15;283.16	3;3;3;3;3;3;3;3;3;3;3;3;3;3;3;3;3;3;3;3;3;3;3;3;3;3;3;3;3;3;3;3;3;3;3;3	1.48;1.71;1.71;1.71;1.71;1.48;1.24;1.63;1.63;1.86;1.96;1.86;1.96;1.63;1.63;1.24;0.12;0.4;0.41;0.11;0.02;0.02;0.54;0.65;0.55;0.65;0.03;0.03;0.77;0.77;0.77;0.77;2.28;2.28;2.42;2.42	1;1;1;1;1;1;1;1;1;1;1;1;1;1;1;1;1;1;1;1;1;1;1;1;1;1;1;1;1;1;1;1;0.86;0.86;0.79;0.79	1;1;1;1;1;1;0.9999;0.9999;0.9999;0.9999;0.9999;0.9999;0.9999;0.9999;0.9999;0.9999;0.8795;0.8795;0.8795;0.8795;0.8794;0.8794;0.8794;0.8794;0.8794;0.8794;0.8794;0.8794;0.8757;0.8757;0.8757;0.8757;0.8822;0.8822;0.8822;0.8822	1;1;1;1;1;1;0.99993;0.99993;0.99993;0.99993;0.99993;0.99993;0.99993;0.99993;0.99993;0.99993;0.91565;0.91565;0.91565;0.91565;0.91558;0.91558;0.91558;0.91558;0.91558;0.91558;0.91558;0.91558;0.91299;0.91299;0.91299;0.91299;0.87554;0.87554;0.85454;0.85454	1;2;3;4;5;6;7;8;9;10;11;12;13;14;15;16;21;22;23;24;25;26;27;28;29;30;31;32;33;34;35;36;17;18;19;20	1;2;3;4;5;6;7;8;9;10;11;12;13;14;15;16;17;18;19;20;21;22;23;24;25;26;27;28;29;30;31;32;33;34;35;36
420	M339T64C195	339.288	64	194.9	606706	AllCCS00014970	Glycidyl oleate	VWYIWOYBERNXLX-KTKRTIGZSA-N	[M+H]+	339.289	193.5	6	0.72	1	1	1	1	1
425	M136T950C125	136.062	950	125.3	601779	AllCCS00000364	Adenine	GFFGJBXGBJISGV-UHFFFAOYSA-N	[M+H]+	136.062	128.78	1	2.7	0.65	1	0.895	1	1
428	M169T72C134	169.076	72	133.8	604293	AllCCS00001134;AllCCS00010516	Norharman;N-Cyclopropylammelide	AIFRHYZBTHREPW-UHFFFAOYSA-N;BLNVGTGPKHCQME-UHFFFAOYSA-N	[M+H]+;[M+H]+	169.076048256;169.072	135.21;137.88	1;25	1.04;2.96	1;0.52	0.9625;1	0.97375;0.856	2;1	1;2
429	M544T265C229	544.337	265	229.1	594023	AllCCS00021439;AllCCS00021440	LysoPC(20:4(5Z,8Z,11Z,14Z));LysoPC(20:4(8Z,11Z,14Z,17Z))	LAXQYRRMGGEGOH-JXRLJXCWSA-N;GOMVPVRDBLLHQC-VEJNOCSESA-N	[M+H]+;[M+H]+	544.339789471;544.339789471	237.29;237.37	4;4	3.45;3.48	0.27;0.26	1;0.9986	0.781;0.77702	1;2	1;2
432	M251T212C164	251.15	212	164.4	598450	AllCCS00028754	Isopentyl beta-D-glucoside	PPOCTRFLRHRTTR-UHFFFAOYSA-N	[M+H]+	251.149	159.29	3	3.21	0.4	1	0.82	1	1
433	M544T233C231	544.338	233	230.9	589624	AllCCS00021439;AllCCS00021440	LysoPC(20:4(5Z,8Z,11Z,14Z));LysoPC(20:4(8Z,11Z,14Z,17Z))	LAXQYRRMGGEGOH-JXRLJXCWSA-N;GOMVPVRDBLLHQC-VEJNOCSESA-N	[M+H]+;[M+H]+	544.339789471;544.339789471	237.29;237.37	3;3	2.69;2.73	0.65;0.64	0.9987;1	0.89409;0.892	2;1	1;2
435	M134T180C132	134.06	180	132	572517	AllCCS00013057;AllCCS00003049;AllCCS00004988;AllCCS00002357;AllCCS00003275;AllCCS00028684;AllCCS00003814;AllCCS00009794	4-Methylthiobutanaldoxime;(S)-Ureidoglycine;N-(Carboxyaminomethyl)urea;Mandelonitrile;(S)-HYDROXY(PHENYL)ACETONITRILE;(卤)-2-Hydroxy-2-phenylacetonitrile;4-Hydroxyphenylacetonitrile;Indolin-2-one	DNYWTMVKWUGHCB-GQCTYLIASA-N;VTFWFHCECSOPSX-SFOWXEAESA-N;HEQOQFYJHRGZCD-UHFFFAOYSA-N;NNICRUQPODTGRU-QMMMGPOBSA-N;NNICRUQPODTGRU-MRVPVSSYSA-N;NNICRUQPODTGRU-UHFFFAOYSA-N;AYKYOOPFBCOXSL-UHFFFAOYSA-N;JYGFTBXVXVMTGB-UHFFFAOYSA-N	[M+H]+;[M+H]+;[M+H]+;[M+H]+;[M+H]+;[M+H]+;[M+H]+;[M+H]+	134.0634;134.056;134.056;134.0601;134.0601;134.060063851;134.0601;134.0601	129.87;131.81;132.1;128.23;128.23;128.23;127.38;126.78	25;31;31;0;0;0;0;0	1.64;0.14;0.08;2.94;2.94;2.94;3.63;4.12	1;1;1;0.53;0.53;0.53;0.19;0	0.8251;0.799;0.78;0.9358;0.9358;0.9358;0.9277;1	0.87757;0.8593;0.846;0.81406;0.81406;0.81406;0.70639;0.7	6;7;8;2;3;4;5;1	1;2;3;4;5;6;7;8
438	M520T82C228	520.338	82	227.8	588593	AllCCS00051246;AllCCS00021431	2-linoleoyl-sn-glycero-3-phosphocholine;LysoPC(18:2(9Z,12Z))	LSUXCWJOIAWGOU-FZVXUVPBSA-N;SPJFYYJXNPEZDW-FTJOPAKQSA-N	[M+H]+;[M+H]+	520.339789952;520.339789471	233.53;233.63	4;4	2.45;2.5	0.77;0.75	1;0.998	0.931;0.9236	1;2	1;2
448	M777T241C285	776.556	241	285.3	604238	AllCCS00022035;AllCCS00022036;AllCCS00022064;AllCCS00022065;AllCCS00020828;AllCCS00020829;AllCCS00020861;AllCCS00020862;AllCCS00020893;AllCCS00022008	PE(P-18:1(11Z)/22:5(4Z,7Z,10Z,13Z,16Z));PE(P-18:1(11Z)/22:5(7Z,10Z,13Z,16Z,19Z));PE(P-18:1(9Z)/22:5(4Z,7Z,10Z,13Z,16Z));PE(P-18:1(9Z)/22:5(7Z,10Z,13Z,16Z,19Z));PE(22:5(4Z,7Z,10Z,13Z,16Z)/P-18:1(11Z));PE(22:5(4Z,7Z,10Z,13Z,16Z)/P-18:1(9Z));PE(22:5(7Z,10Z,13Z,16Z,19Z)/P-18:1(11Z));PE(22:5(7Z,10Z,13Z,16Z,19Z)/P-18:1(9Z));PE(22:6(4Z,7Z,10Z,13Z,16Z,19Z)/P-18:0);PE(P-18:0/22:6(4Z,7Z,10Z,13Z,16Z,19Z))	FTSKHGJWLNUZOB-RCWWZEBWSA-N;KDXMXWCPOUBKJJ-GUTIQBPVSA-N;RTZFALGODZAJHO-UROQQLRXSA-N;MERDTQWSAMFCRO-GTTJCIGDSA-N;CDUOVOWUHCCKIY-RCWWZEBWSA-N;XRJFGWIUQIJGBR-UROQQLRXSA-N;QBDUQNOINHFFSW-GUTIQBPVSA-N;MKBJNHCATMRUSP-GTTJCIGDSA-N;USEPMOIFGHPDNK-MNDXXDKYSA-N;FIJFPUAJUDAZEY-MNDXXDKYSA-N	[M+H]+;[M+H]+;[M+H]+;[M+H]+;[M+H]+;[M+H]+;[M+H]+;[M+H]+;[M+H]+;[M+H]+	776.558890367;776.558890367;776.558890367;776.558890367;776.558890367;776.558890367;776.558890367;776.558890367;776.558890367;776.558890367	285.7;285.61;285.7;285.61;285.69;285.69;285.61;285.61;285.63;285.63	4;4;4;4;4;4;4;4;4;4	0.14;0.11;0.14;0.11;0.14;0.14;0.11;0.11;0.12;0.12	1;1;1;1;1;1;1;1;1;1	1;1;1;1;0.9428;0.9428;0.9428;0.9428;0.9428;0.9428	1;1;1;1;0.95996;0.95996;0.95996;0.95996;0.95996;0.95996	1;2;3;4;5;6;7;8;9;10	1;2;3;4;5;6;7;8;9;10
449	M245T201C148	245.113	201	148.1	565564	AllCCS00023766;AllCCS00024069;AllCCS00023941	Glutamylproline;gamma-Glutamylproline;Prolyl-Glutamate	YBTCBQBIJKGSJP-BQBZGAKWSA-N;VBCZKAGVUKCANO-BQBZGAKWSA-N;QLROSWPKSBORFJ-UHFFFAOYSA-N	[M+H]+;[M+H]+;[M+H]+	245.113221623;245.113221623;245.113221623	152.82;152.82;153.22	1;1;1	3.09;3.09;3.34	0.46;0.46;0.33	0.9939;0.9938;0.9757	0.83373;0.83366;0.78199	1;2;3	1;2;3
465	M247T900C149	247.094	900	149.4	523418	AllCCS00021802;AllCCS00023699;AllCCS00016945	L-alpha-Aspartyl-L-hydroxyproline;Aspartyl-Hydroxyproline;5,6-Dihydrouridine	WJDUWENBTQEKDZ-UHFFFAOYSA-N;WJDUWENBTQEKDZ-UHFFFAOYSA-N;ZPTBLXKRQACLCR-XVFCMESISA-N	[M+H]+;[M+H]+;[M+H]+	247.09248619;247.09248619;247.09248619	152.81;152.81;155.29	5;5;5	2.23;2.23;3.79	0.88;0.88;0.1	1;1;0.9942	0.964;0.964;0.72594	1;2;3	1;2;3
479	M371T79C183	371.227	79	182.6	487643	AllCCS00063538	Octaethylene glycol	GLZWNFNQMJAZGY-UHFFFAOYSA-N	[M+H]+	371.228	179.73	2	1.6	1	1	1	1	1
481	M781T77C288	780.554	77	287.9	497079	AllCCS00019176;AllCCS00019206;AllCCS00019207;AllCCS00019265;AllCCS00019296;AllCCS00019328;AllCCS00019329;AllCCS00019359;AllCCS00019392;AllCCS00019423;AllCCS00019424;AllCCS00019618;AllCCS00019651;AllCCS00019683;AllCCS00019084;AllCCS00019085;AllCCS00019116;AllCCS00019812;AllCCS00019844;AllCCS00019877;AllCCS00080648;AllCCS00080649;AllCCS00080670;AllCCS00080692;AllCCS00080717;AllCCS00080718;AllCCS000…	PC(16:0/20:5(5Z,8Z,11Z,14Z,17Z));PC(16:1(9Z)/20:4(5Z,8Z,11Z,14Z));PC(16:1(9Z)/20:4(8Z,11Z,14Z,17Z));PC(18:1(11Z)/18:4(6Z,9Z,12Z,15Z));PC(18:1(9Z)/18:4(6Z,9Z,12Z,15Z));PC(18:2(9Z,12Z)/18:3(6Z,9Z,12Z));PC(18:2(9Z,12Z)/18:3(9Z,12Z,15Z));PC(18:3(6Z,9Z,12Z)/18:2(9Z,12Z));PC(18:3(9Z,12Z,15Z)/18:2(9Z,12Z));PC(18:4(6Z,9Z,12Z,15Z)/18:1(11Z));PC(18:4(6Z,9Z,12Z,15Z)/18:1(9Z));PC(20:4(5Z,8Z,11Z,14Z)/16:1(9Z)…	KLTHQSWIRFFBRI-CPFPVJFHSA-N;DYDDZDMJSQYFGN-OIVUZXIWSA-N;NJKOHDXHBBUJBZ-HVRDEFPWSA-N;QAMLWHXIPWZMCT-WXVJBZSZSA-N;VTBLOCMXAXXMCO-ITFWVWPTSA-N;ZYUVFKWRZDKQNL-YHOYFWGCSA-N;HZGAVPNEGHQJID-UNBCHYIMSA-N;HBJOLTVTFPGCMX-XXDURKHJSA-N;QFDYIDGUKXRPKH-VSLGLSMXSA-N;QOXYZMOODLXNGF-DEURNQBTSA-N;SQOJMBITSSDGAU-MAFUUHOFSA-N;KKRYRHYMXROGPM-SOVKMKKSSA-N;YZVMADINWPHQBY-HVRDEFPWSA-N;SUZYROYNFNQALJ-MHEIZRSESA-N;MGUTYWP…	[M+H]+;[M+H]+;[M+H]+;[M+H]+;[M+H]+;[M+H]+;[M+H]+;[M+H]+;[M+H]+;[M+H]+;[M+H]+;[M+H]+;[M+H]+;[M+H]+;[M+H]+;[M+H]+;[M+H]+;[M+H]+;[M+H]+;[M+H]+;[M+H]+;[M+H]+;[M+H]+;[M+H]+;[M+H]+;[M+H]+;[M+H]+;[M+H]+;[M+H]+;[M+H]+;[M+H]+;[M+H]+;[M+H]+;[M+H]+;[M+H]+;[M+H]+;[M+H]+;[M+H]+;[M+H]+;[M+H]+;[M+H]+;[M+H]+;[M+H]+;[M+H]+;[M+H]+;[M+H]+;[M+H]+;[M+H]+;[M+H]+;[M+H]+	780.553804989;780.553804989;780.553804989;780.553804989;780.553804989;780.553804989;780.553804989;780.553804989;780.553804989;780.553804989;780.553804989;780.553804989;780.553804989;780.553804989;780.553804989;780.553804989;780.553804989;780.553804989;780.553804989;780.553804989;780.553805474;780.553805474;780.553805474;780.553805474;780.553805474;780.553805474;780.553805474;780.553805474;780.553…	287.47;287.08;287.17;289.09;289.09;289;289.09;289;289.09;289.09;289.09;287.08;287.18;287.48;285.49;285.64;285.24;285.26;285.51;285.66;283.26;283.33;283.14;284.5;284.31;284.32;284.31;284.32;284.31;284.31;284.31;284.32;284.32;284.33;284.31;284.33;284.31;284.31;284.31;284.31;284.33;284.33;284.5;283.16;283.35;283.28;281.46;281.47;281.49;281.5	1;1;1;1;1;1;1;1;1;1;1;1;1;1;1;1;1;1;1;1;1;1;1;1;1;1;1;1;1;1;1;1;1;1;1;1;1;1;1;1;1;1;1;1;1;1;1;1;1;1	0.15;0.29;0.25;0.41;0.41;0.38;0.41;0.38;0.41;0.41;0.41;0.29;0.25;0.15;0.84;0.79;0.93;0.93;0.84;0.78;1.64;1.61;1.68;1.2;1.26;1.26;1.26;1.26;1.26;1.26;1.26;1.26;1.26;1.26;1.26;1.26;1.26;1.26;1.26;1.26;1.26;1.26;1.2;1.67;1.61;1.63;2.29;2.28;2.28;2.27	1;1;1;1;1;1;1;1;1;1;1;1;1;1;1;1;1;1;1;1;1;1;1;1;1;1;1;1;1;1;1;1;1;1;1;1;1;1;1;1;1;1;1;1;1;1;0.86;0.86;0.86;0.86	1;1;1;1;1;1;1;1;1;1;1;1;1;1;0.9999;0.9999;0.9999;0.9999;0.9999;0.9999;0.9897;0.9897;0.9897;0.9897;0.9897;0.9897;0.9897;0.9897;0.9897;0.9897;0.9897;0.9897;0.9897;0.9897;0.9897;0.9897;0.9897;0.9897;0.9897;0.9897;0.9897;0.9897;0.9897;0.9897;0.9897;0.9897;0.9959;0.9959;0.9959;0.9959	1;1;1;1;1;1;1;1;1;1;1;1;1;1;0.99993;0.99993;0.99993;0.99993;0.99993;0.99993;0.99279;0.99279;0.99279;0.99279;0.99279;0.99279;0.99279;0.99279;0.99279;0.99279;0.99279;0.99279;0.99279;0.99279;0.99279;0.99279;0.99279;0.99279;0.99279;0.99279;0.99279;0.99279;0.99279;0.99279;0.99279;0.99279;0.95513;0.95513;0.95513;0.95513	1;2;3;4;5;6;7;8;9;10;11;12;13;14;15;16;17;18;19;20;25;26;27;28;29;30;31;32;33;34;35;36;37;38;39;40;41;42;43;44;45;46;47;48;49;50;21;22;23;24	1;2;3;4;5;6;7;8;9;10;11;12;13;14;15;16;17;18;19;20;21;22;23;24;25;26;27;28;29;30;31;32;33;34;35;36;37;38;39;40;41;42;43;44;45;46;47;48;49;50
487	M132T240C125	132.102	240	124.8	482029	AllCCS00006088;AllCCS00049906;AllCCS00030176	beta-Alaninebetaine;N-(2-Hydroxyethyl)-morpholine;6-Deoxyfagomine	ACZVSMNFVFBOTM-UHFFFAOYSA-N;KKFDCBRMNNSAAW-UHFFFAOYSA-N;RMJCALHKIHCSMY-UHFFFAOYSA-N	[M+H]+;[M+H]+;[M+H]+	132.1019;132.101928665;132.101928665	127.2;128.58;129.5	2;2;2	1.89;2.94;3.63	1;0.53;0.19	0.966;0.9642;1	0.9762;0.83394;0.757	2;3;1	1;2;3
489	M883T158C308	882.603	158	307.8	498657	AllCCS00019868;AllCCS00019837;AllCCS00019869;AllCCS00019901;AllCCS00019902;AllCCS00019933	PC(22:5(4Z,7Z,10Z,13Z,16Z)/22:5(4Z,7Z,10Z,13Z,16Z));PC(22:4(7Z,10Z,13Z,16Z)/22:6(4Z,7Z,10Z,13Z,16Z,19Z));PC(22:5(4Z,7Z,10Z,13Z,16Z)/22:5(7Z,10Z,13Z,16Z,19Z));PC(22:5(7Z,10Z,13Z,16Z,19Z)/22:5(4Z,7Z,10Z,13Z,16Z));PC(22:5(7Z,10Z,13Z,16Z,19Z)/22:5(7Z,10Z,13Z,16Z,19Z));PC(22:6(4Z,7Z,10Z,13Z,16Z,19Z)/22:4(7Z,10Z,13Z,16Z))	XEIXOZPOEUOVNQ-FYOVADIISA-N;YDFZMLWRHJTSBW-LTFZHXBASA-N;JSESVUQDNBJLJQ-KZKVPQDOSA-N;UOIMXTGLLZOGBA-JNWSTWDKSA-N;XAFPNZQFSGKDDB-WRSGPNQTSA-N;SDGZGUSWMKBVSK-JQMGMGLJSA-N	[M+H]+;[M+H]+;[M+H]+;[M+H]+;[M+H]+;[M+H]+	882.600755181;882.600755181;882.600755181;882.600755181;882.600755181;882.600755181	308.9;308.68;308.68;308.68;308.45;308.68	3;3;3;3;3;3	0.36;0.29;0.29;0.29;0.21;0.29	1;1;1;1;1;1	1;0.9994;0.9994;0.9994;0.9994;0.9994	1;0.99958;0.99958;0.99958;0.99958;0.99958	1;2;3;4;5;6	1;2;3;4;5;6
495	M707T78C279	706.537	78	278.8	490960	AllCCS00019063;AllCCS00019128;AllCCS00019159;AllCCS00081457;AllCCS00081534;AllCCS00021609;AllCCS00080551;AllCCS00080676;AllCCS00020080;AllCCS00020175	PC(14:0/16:0);PC(15:0/15:0);PC(16:0/14:0);PE-NMe2(15:0/16:0);PE-NMe2(16:0/15:0);PE-NMe(16:0/16:0);PE-NMe(14:0/18:0);PE-NMe(18:0/14:0);PE(15:0/18:0);PE(18:0/15:0)	RFVFQQWKPSOBED-PSXMRANNSA-N;LJARBVLDSOWRJT-PSXMRANNSA-N;UIXXHROAQSBBOV-PSXMRANNSA-N;DNIDNTMJWXQWOP-UHFFFAOYSA-N;HCOMIRMLGXAILZ-UHFFFAOYSA-N;QSBINWBNXWAVAK-PSXMRANNSA-N;ALQBITZRRLIXDV-UHFFFAOYSA-N;HRIMOXHFCANLFR-UHFFFAOYSA-N;OZKFXEPRCADVOK-PSXMRANNSA-N;CBJZKZNOFISZSC-PSXMRANNSA-N	[M+H]+;[M+H]+;[M+H]+;[M+H]+;[M+H]+;[M+H]+;[M+H]+;[M+H]+;[M+H]+;[M+H]+	706.538154925;706.538154925;706.538154925;706.538155409;706.538155409;706.538154925;706.538155409;706.538155409;706.538154925;706.538154925	283.71;284.51;283.71;278.17;278.17;279.89;279;279;280.75;280.75	1;1;1;1;1;1;1;1;1;1	1.73;2.01;1.73;0.23;0.23;0.39;0.07;0.07;0.69;0.69	1;1;1;1;1;1;1;1;1;1	1;1;1;0.997;0.997;0.9835;0.9835;0.9835;0.9831;0.9831	1;1;1;0.9979;0.9979;0.98845;0.98845;0.98845;0.98817;0.98817	1;2;3;4;5;6;7;8;9;10	1;2;3;4;5;6;7;8;9;10
496	M753T79C283	752.556	79	283	449112	AllCCS00017898;AllCCS00020531;AllCCS00020532;AllCCS00020564;AllCCS00020565;AllCCS00020596;AllCCS00020629;AllCCS00020793;AllCCS00021978;AllCCS00022000;AllCCS00022026;AllCCS00022027;AllCCS00022055	PE(O-18:1(1Z)/20:4(5Z,8Z,11Z,14Z));PE(20:3(5Z,8Z,11Z)/P-18:1(11Z));PE(20:3(5Z,8Z,11Z)/P-18:1(9Z));PE(20:3(8Z,11Z,14Z)/P-18:1(11Z));PE(20:3(8Z,11Z,14Z)/P-18:1(9Z));PE(20:4(5Z,8Z,11Z,14Z)/P-18:0);PE(20:4(8Z,11Z,14Z,17Z)/P-18:0);PE(22:4(7Z,10Z,13Z,16Z)/P-16:0);PE(P-16:0/22:4(7Z,10Z,13Z,16Z));PE(P-18:0/20:4(8Z,11Z,14Z,17Z));PE(P-18:1(11Z)/20:3(5Z,8Z,11Z));PE(P-18:1(11Z)/20:3(8Z,11Z,14Z));PE(P-18:1(9Z…	URPXXNCTXCOATD-FXMFQVEGSA-N;SSRFBEKXNQSNLN-PWQUOMSQSA-N;WPZCPDFKKPJDKP-OBYIALEPSA-N;DOPONYDZZQWONJ-FWNCOMTNSA-N;XHTFTURYMCLZGO-ZTRSCIFDSA-N;VZEYVZNRVARGGK-FXMFQVEGSA-N;ZRQPYJXAEPDRDM-VZBWJDOASA-N;CBTPUGMCCOFLJT-LNCIMUPZSA-N;KHJSJYFSBVDACH-LNCIMUPZSA-N;ZTZQZGHJLWFLFQ-VZBWJDOASA-N;YJEWECCYVUBXCZ-PWQUOMSQSA-N;MKPCPKZFAQUSTO-FWNCOMTNSA-N;RPUWJMQATPICRU-OBYIALEPSA-N	[M+H]+;[M+H]+;[M+H]+;[M+H]+;[M+H]+;[M+H]+;[M+H]+;[M+H]+;[M+H]+;[M+H]+;[M+H]+;[M+H]+;[M+H]+	752.558890367;752.558890367;752.558890367;752.558890367;752.558890367;752.558890367;752.558890367;752.558890367;752.558890367;752.558890367;752.558890367;752.558890367;752.558890367	283.08;282.85;282.85;282.85;282.85;283.08;283.23;282.23;282.24;283.23;282.85;282.85;282.85	5;5;5;5;5;5;5;5;5;5;5;5;5	0.03;0.05;0.05;0.05;0.05;0.03;0.08;0.27;0.27;0.08;0.05;0.05;0.05	1;1;1;1;1;1;1;1;1;1;1;1;1	1;1;1;1;1;1;1;1;1;1;1;1;1	1;1;1;1;1;1;1;1;1;1;1;1;1	1;2;3;4;5;6;7;8;9;10;11;12;13	1;2;3;4;5;6;7;8;9;10;11;12;13
509	M123T864C126	123.055	864	125.8	419149	AllCCS00000481;AllCCS00002987;AllCCS00003197;AllCCS00026331	Nicotinamide;Picolinamide;Isonicotineamide;2-Acetylpyrazine	DFPAKSUCGFBDDF-UHFFFAOYSA-N;IBBMAWULFFBRKK-UHFFFAOYSA-N;VFQXVTODMYMSMJ-UHFFFAOYSA-N;DBZAKQWXICEWNW-UHFFFAOYSA-N	[M+H]+;[M+H]+;[M+H]+;[M+H]+	123.055312812;123.0553;123.0553;123.055312824	125.58;124.83;125.45;124.91	1;1;1;1	0.18;0.78;0.28;0.71	1;1;1;1	1;0.9788;0.9788;0.9169	1;0.98516;0.98516;0.94183	1;2;3;4	1;2;3;4
510	M502T238C216	502.291	238	216.3	464945	AllCCS00015872;AllCCS00022118;AllCCS00022117;AllCCS00005391	Aflatrem;LysoPE(20:4(8Z,11Z,14Z,17Z)/0:0);LysoPE(20:4(5Z,8Z,11Z,14Z)/0:0);Fexofenadine	YVDJBQQJIDPRKP-SLUQHKSNSA-N;JPNPIRVRGLGTRE-YSKCIPFOSA-N;ROPRRXYVXLDXQO-XSQXPFHXSA-N;RWTNPBWLLIMQHL-UHFFFAOYSA-N	[M+H]+;[M+H]+;[M+H]+;[M+H]+	502.2952;502.292839279;502.292839279;502.2952	221.44;224.35;224.43;224.18	8;4;4;8	2.32;3.59;3.62;3.52	0.84;0.21;0.19;0.24	0.8848;0.9972;0.9806;0.9294	0.87136;0.76104;0.74342;0.72258	4;1;2;3	1;2;3;4
512	M741T252C276	740.521	252	276.3	469767	AllCCS00020032;AllCCS00020124;AllCCS00020125;AllCCS00020155;AllCCS00020184;AllCCS00020213;AllCCS00020214;AllCCS00020245;AllCCS00020246;AllCCS00020277;AllCCS00020308;AllCCS00020309;AllCCS00020341;AllCCS00020342;AllCCS00020373;AllCCS00020504;AllCCS00020537;AllCCS00020569;AllCCS00020602;AllCCS00020764;AllCCS00019137;AllCCS00019419;AllCCS00081479;AllCCS00081480;AllCCS00081497;AllCCS00081498;AllCCS000…	PE(14:0/22:4(7Z,10Z,13Z,16Z));PE(16:0/20:4(5Z,8Z,11Z,14Z));PE(16:0/20:4(8Z,11Z,14Z,17Z));PE(16:1(9Z)/20:3(5Z,8Z,11Z));PE(18:0/18:4(6Z,9Z,12Z,15Z));PE(18:1(11Z)/18:3(6Z,9Z,12Z));PE(18:1(11Z)/18:3(9Z,12Z,15Z));PE(18:1(9Z)/18:3(6Z,9Z,12Z));PE(18:1(9Z)/18:3(9Z,12Z,15Z));PE(18:2(9Z,12Z)/18:2(9Z,12Z));PE(18:3(6Z,9Z,12Z)/18:1(11Z));PE(18:3(6Z,9Z,12Z)/18:1(9Z));PE(18:3(9Z,12Z,15Z)/18:1(11Z));PE(18:3(9Z,1…	KUPNWZACJRZMJD-SIOSMUJOSA-N;DRIVXEVMDWCWLI-CAQMIEAISA-N;NQIMLWFRWGTTOZ-JGGKAAGMSA-N;ACCKUVIGBCFDJR-VGWQDUHJSA-N;KZLUVTCXBFEIFJ-XGLJQOENSA-N;UNJQGAOKMBBKFR-AHXXNZDQSA-N;DYPPICYABYUFLB-PUSFBCPASA-N;NUDNBLVZKRNECC-HBPDZYQMSA-N;PCBVVHMKRNVSDR-YJNXUYHJSA-N;SSCDRSKJTAQNNB-DWEQTYCFSA-N;QSKMJKJFYUTBEY-WPJBFVPQSA-N;NKVWDIUBFNZDSM-RVFOXTAHSA-N;AYZAKYXVCRFKJG-HTCLYNKVSA-N;QLXOJXUXNJLYFV-REUDLEIBSA-N;PAACCHR…	[M+H]+;[M+H]+;[M+H]+;[M+H]+;[M+H]+;[M+H]+;[M+H]+;[M+H]+;[M+H]+;[M+H]+;[M+H]+;[M+H]+;[M+H]+;[M+H]+;[M+H]+;[M+H]+;[M+H]+;[M+H]+;[M+H]+;[M+H]+;[M+H]+;[M+H]+;[M+H]+;[M+H]+;[M+H]+;[M+H]+;[M+H]+;[M+H]+;[M+H]+;[M+H]+;[M+H]+;[M+H]+;[M+H]+;[M+H]+;[M+H]+;[M+H]+;[M+H]+;[M+H]+;[M+H]+;[M+H]+	740.522504861;740.522504861;740.522504861;740.522504861;740.522504861;740.522504861;740.522504861;740.522504861;740.522504861;740.522504861;740.522504861;740.522504861;740.522504861;740.522504861;740.522504861;740.522504861;740.522504861;740.522504861;740.522504861;740.522504861;740.522504861;740.522504861;740.522505345;740.522505345;740.522505345;740.522505345;740.522505345;740.522505345;740.522…	278.13;278.77;278.96;278.49;279.59;279.13;279.28;279.13;279.28;279.13;279.13;279.13;279.28;279.28;279.59;278.49;278.49;278.76;278.96;278.13;281.31;281.32;275.17;275.28;275.03;275.03;276.7;276.46;276.49;276.47;276.49;276.71;275.05;275.05;275.2;275.3;276.74;276.92;276.75;276.93	2;2;2;2;2;2;2;2;2;2;2;2;2;2;2;2;2;2;2;2;2;2;2;2;2;2;2;2;2;2;2;2;2;2;2;2;2;2;2;2	0.66;0.89;0.95;0.79;1.18;1.01;1.07;1.01;1.07;1.01;1.01;1.01;1.07;1.07;1.18;0.79;0.79;0.88;0.95;0.66;1.78;1.78;0.41;0.37;0.46;0.46;0.14;0.06;0.07;0.06;0.07;0.15;0.45;0.45;0.4;0.36;0.16;0.22;0.16;0.23	1;1;1;1;1;1;1;1;1;1;1;1;1;1;1;1;1;1;1;1;1;1;1;1;1;1;1;1;1;1;1;1;1;1;1;1;1;1;1;1	1;1;1;1;1;1;1;1;1;1;1;1;1;1;1;1;1;1;1;1;0.8962;0.8962;0.8928;0.8928;0.8928;0.8928;0.8928;0.8928;0.8928;0.8928;0.8928;0.8928;0.8928;0.8928;0.8928;0.8928;0.8889;0.8889;0.8889;0.8889	1;1;1;1;1;1;1;1;1;1;1;1;1;1;1;1;1;1;1;1;0.92734;0.92734;0.92496;0.92496;0.92496;0.92496;0.92496;0.92496;0.92496;0.92496;0.92496;0.92496;0.92496;0.92496;0.92496;0.92496;0.92223;0.92223;0.92223;0.92223	1;2;3;4;5;6;7;8;9;10;11;12;13;14;15;16;17;18;19;20;21;22;23;24;25;26;27;28;29;30;31;32;33;34;35;36;37;38;39;40	1;2;3;4;5;6;7;8;9;10;11;12;13;14;15;16;17;18;19;20;21;22;23;24;25;26;27;28;29;30;31;32;33;34;35;36;37;38;39;40
513	M496T260C230	496.338	260	229.7	470660	AllCCS00095913;AllCCS00001990	LysoPC(0:0/16:0);16:0 Lyso PC	NEGQHKSYEYVFTD-HSZRJFAPSA-N;ASWBNKHCZGQVJV-HSZRJFAPSA-N	[M+H]+;[M+H]+	496.339789952;496.33978957	232.32;232.56	4;4	1.13;1.23	1;1	1;0.9986	1;0.99902	1;2	1;2
514	M869T138C276	868.509	138	276.3	660760	AllCCS00008504;AllCCS00008505;AllCCS00028294;AllCCS00028413	Solamargine;Solanine;alpha-Solanine;beta-Solamarine	MBWUSSKCCUMJHO-ZGXDEBHDSA-N;ZGVSETXHNHBTRK-NPQOSWHTSA-N;ZGVSETXHNHBTRK-UHFFFAOYSA-N;VTYQXQQQKWLGBA-UHFFFAOYSA-N	[M+H]+;[M+H]+;[M+H]+;[M+H]+	868.5053;868.5053;868.505320671;868.505320671	281.26;279.07;279.07;282.15	4;4;4;4	1.76;0.99;0.99;2.07	1;1;1;0.96	1;1;1;1	1;1;1;0.988	1;2;3;4	1;2;3;4
515	M824T247C267	824.483	247	267.4	652358	AllCCS00024255	Solacauline	WNUZFFNCQHQMDD-UHFFFAOYSA-N	[M+H]+	824.479	274.71	5	2.66	0.67	1	0.901	1	1
524	M520T255C228	520.338	255	228	414728	AllCCS00051246;AllCCS00021431	2-linoleoyl-sn-glycero-3-phosphocholine;LysoPC(18:2(9Z,12Z))	LSUXCWJOIAWGOU-FZVXUVPBSA-N;SPJFYYJXNPEZDW-FTJOPAKQSA-N	[M+H]+;[M+H]+	520.339789952;520.339789471	233.53;233.63	4;4	2.37;2.41	0.82;0.8	1;0.9988	0.946;0.93916	1;2	1;2
525	M496T129C229	496.338	129	229.1	561242	AllCCS00095913;AllCCS00001990	LysoPC(0:0/16:0);16:0 Lyso PC	NEGQHKSYEYVFTD-HSZRJFAPSA-N;ASWBNKHCZGQVJV-HSZRJFAPSA-N	[M+H]+;[M+H]+	496.339789952;496.33978957	232.32;232.56	4;4	1.39;1.49	1;1	1;0.998	1;0.9986	1;2	1;2
536	M298T191C171	298.096	191	171.3	384247	AllCCS00000159;AllCCS00030951	5'-Deoxy-5'-Methylthioadenosine;Hexahydro-6,7-dihydroxy-5-(hydroxymethyl)-3-(2-hydroxyphenyl)-2H-pyrano[2,3-d]oxazol-2-one	WUUGFSXJNOTRMR-IOSLPCCCSA-N;XBYMZYWXQBJAJG-UHFFFAOYSA-N	[M+H]+;[M+H]+	298.09686034;298.092151839	167.32;168.45	2;14	2.38;1.69	0.81;1	1;0.9168	0.943;0.94176	1;2	1;2
541	M869T92C277	868.509	92	276.6	486513	AllCCS00008504;AllCCS00008505;AllCCS00028294;AllCCS00028413	Solamargine;Solanine;alpha-Solanine;beta-Solamarine	MBWUSSKCCUMJHO-ZGXDEBHDSA-N;ZGVSETXHNHBTRK-NPQOSWHTSA-N;ZGVSETXHNHBTRK-UHFFFAOYSA-N;VTYQXQQQKWLGBA-UHFFFAOYSA-N	[M+H]+;[M+H]+;[M+H]+;[M+H]+	868.5053;868.5053;868.505320671;868.505320671	281.26;279.07;279.07;282.15	5;5;5;5	1.66;0.89;0.89;1.97	1;1;1;1	1;1;1;1	1;1;1;1	1;2;3;4	1;2;3;4
544	M502T81C215	502.291	81	215.2	385501	AllCCS00015872	Aflatrem	YVDJBQQJIDPRKP-SLUQHKSNSA-N	[M+H]+	502.295	221.44	8	2.82	0.59	0.8944	0.80308	1	1
548	M215T730C147	215.125	730	147.2	403036	AllCCS00025624;AllCCS00025623;AllCCS00025622	2-Carboxy-5,7-dimethyl-4-octanolide;alpha-Carboxy-delta-decalactone;5-Hexyltetrahydro-2-oxo-3-furancarboxylic acid	FEFSWWMYJINUMK-UHFFFAOYSA-N;UYZBRJHRPDMUHS-UHFFFAOYSA-N;ZHNHBUOFMLNZNN-UHFFFAOYSA-N	[M+H]+;[M+H]+;[M+H]+	215.127809064;215.127809064;215.127809064	148.85;151.14;151.29	12;12;12	1.11;2.61;2.7	1;0.7;0.65	0.9972;1;0.9988	0.99804;0.91;0.89416	3;1;2	1;2;3
559	M528T1123C209	528.197	1123	209.1	449948	AllCCS00015986	4-O-(beta-L-Arabinofuranosyl-(1->2)-beta-L-arabinofuranosyl-(1->2)-beta-L-arabinofuranosyl)-(2S,4S)-4-hydroxyproline	FLSWFDOLGDBPBF-MKAUJSBJSA-N	[M+H]+	528.192	215.22	9	2.84	0.58	1	0.874	1	1
563	M484T960C188	483.991	960	188.1	393756	AllCCS00000370	Cytidine-5'-Triphosphate	PCDQPRRSZKQHHS-XVFCMESISA-N	[M+H]+	483.992	193.61	1	2.85	0.58	1	0.874	1	1
564	M435T244C212	435.164	244	211.9	389672	AllCCS00027267	Vestitone 7-glucoside	NJODPRHPJQYTHX-UHFFFAOYSA-N	[M+H]+	435.165	203.92	2	3.91	0.04	0.9931	0.70717	1	1
569	M379T476C174	379.135	476	174.5	367269	AllCCS00015686	N2-Citryl-N6-acetyl-N6-hydroxy-L-lysine	HPOPJZNNZCIWFX-CUVJYRNJSA-N	[M+H]+	379.135	180.81	1	3.49	0.26	1	0.778	1	1
570	M134T45C126	134.006	45	126.3	378486	AllCCS00031998	1-Isothiocyanato-2-(methylthio)ethane	NRORKJAOHOBIMQ-UHFFFAOYSA-N	[M+H]+	134.009	127.64	27	1.05	1	1	1	1	1
574	M795T76C295	794.602	76	295.2	546770	AllCCS00021876;AllCCS00021905;AllCCS00021938;AllCCS00022869;AllCCS00021877;AllCCS00021906;AllCCS00021939;AllCCS00022056;AllCCS00019580;AllCCS00019581;AllCCS00019644;AllCCS00021850;AllCCS00019612;AllCCS00019613;AllCCS00019677;AllCCS00019840	PC(P-18:0/20:4(5Z,8Z,11Z,14Z));PC(P-18:1(11Z)/20:3(5Z,8Z,11Z));PC(P-18:1(9Z)/20:3(5Z,8Z,11Z));PC(o-18:1(9Z)/20:4(8Z,11Z,14Z,17Z));PC(P-18:0/20:4(8Z,11Z,14Z,17Z));PC(P-18:1(11Z)/20:3(8Z,11Z,14Z));PC(P-18:1(9Z)/20:3(8Z,11Z,14Z));PE(P-18:1(9Z)/20:3(8Z,11Z,14Z));PC(20:3(5Z,8Z,11Z)/P-18:1(11Z));PC(20:3(5Z,8Z,11Z)/P-18:1(9Z));PC(20:4(5Z,8Z,11Z,14Z)/P-18:0);PC(P-16:0/22:4(7Z,10Z,13Z,16Z));PC(20:3(8Z,11Z…	FHHVIBPVBBRLOR-IYACIECVSA-N;DYFGXBAIDOATAE-DSLLYOFSSA-N;CJYQPRLJFDUQJN-XDCBNNJESA-N;VJNPDLZENXBRLB-MQEDXBOASA-N;YPAPIRJFGNBODV-AMFPDOHCSA-N;DBQMOXDLWKVKKG-REWQMPQJSA-N;MTMYCMNVROYPNG-URFJOBLASA-N;MTMYCMNVROYPNG-YLKVZILBSA-N;LRXLTVLBEDXONI-DSLLYOFSSA-N;LOIZABDCVPDYRX-KPLHBETISA-N;HMEHDJIXXQDEJH-NRSCKOKFSA-N;DQZNSYOOQMCBDC-PZVMGWTJSA-N;CCNAQOMJOZUUNX-HPXLHRQISA-N;LBPLYVPCWJRTGP-YLKVZILBSA-N;LHWOPLZ…	[M+H]+;[M+H]+;[M+H]+;[M+H]+;[M+H]+;[M+H]+;[M+H]+;[M+H]+;[M+H]+;[M+H]+;[M+H]+;[M+H]+;[M+H]+;[M+H]+;[M+H]+;[M+H]+	794.605840559;794.605840559;794.605840559;794.605840559;794.605840559;794.605840559;794.605840559;794.605840559;794.605840559;794.605840559;794.605840559;794.605840559;794.605840559;794.605840559;794.605840559;794.605840559	293.25;292.87;292.87;291.9;293.46;292.87;292.87;292.87;292.87;292.87;293.24;291.18;292.87;292.87;293.45;291.18	5;5;5;5;5;5;5;5;5;5;5;5;5;5;5;5	0.66;0.8;0.8;1.13;0.59;0.8;0.8;0.8;0.8;0.8;0.67;1.38;0.8;0.8;0.6;1.38	1;1;1;1;1;1;1;1;1;1;1;1;1;1;1;1	1;1;1;1;0.9997;0.9997;0.9997;0.9997;0.9994;0.9994;0.9994;0.9994;0.9992;0.9992;0.9992;0.9989	1;1;1;1;0.99979;0.99979;0.99979;0.99979;0.99958;0.99958;0.99958;0.99958;0.99944;0.99944;0.99944;0.99923	1;2;3;4;5;6;7;8;9;10;11;12;13;14;15;16	1;2;3;4;5;6;7;8;9;10;11;12;13;14;15;16
582	M202T181C142	202.107	181	142.1	395748	AllCCS00016156	L-Dihydroanticapsin	YMLXTGCTHGQQKS-TXXZRHAASA-N	[M+H]+	202.107	146.85	1	3.23	0.38	1	0.814	1	1
583	M725T79C276	724.525	79	276.2	392290	AllCCS00020595;AllCCS00020628;AllCCS00021972;AllCCS00021973;AllCCS00020333;AllCCS00020334;AllCCS00020366;AllCCS00020367;AllCCS00020398;AllCCS00021994;AllCCS00022020;AllCCS00022021;AllCCS00022049;AllCCS00022050	PE(20:4(5Z,8Z,11Z,14Z)/P-16:0);PE(20:4(8Z,11Z,14Z,17Z)/P-16:0);PE(P-16:0/20:4(5Z,8Z,11Z,14Z));PE(P-16:0/20:4(8Z,11Z,14Z,17Z));PE(18:3(6Z,9Z,12Z)/P-18:1(11Z));PE(18:3(6Z,9Z,12Z)/P-18:1(9Z));PE(18:3(9Z,12Z,15Z)/P-18:1(11Z));PE(18:3(9Z,12Z,15Z)/P-18:1(9Z));PE(18:4(6Z,9Z,12Z,15Z)/P-18:0);PE(P-18:0/18:4(6Z,9Z,12Z,15Z));PE(P-18:1(11Z)/18:3(6Z,9Z,12Z));PE(P-18:1(11Z)/18:3(9Z,12Z,15Z));PE(P-18:1(9Z)/18:3…	BVLZMCLCCOLUNE-MAIXUNBTSA-N;SRUAKYVBZXWUPJ-BUODQXDTSA-N;UUYSKERSKRMYME-MAIXUNBTSA-N;YITZQGLIICATLN-BUODQXDTSA-N;KDMBUUZGCXQNBE-XBICFDGKSA-N;XLBRCASDZDRYLA-FWMGDSTOSA-N;LZKMZMYNPDCEHB-GPCLIJNSSA-N;WMZLOYMIIRLLCB-WCQFIOJXSA-N;JJISWJXUIHJHGL-PEAVDLQLSA-N;DPYGCLWDLYJMIH-PEAVDLQLSA-N;ADWDFBQPQIEGRZ-XBICFDGKSA-N;ZSBRERKYIBGRSV-GPCLIJNSSA-N;SPQOYUSSQMRMLS-FWMGDSTOSA-N;STHRAJSHLSPGOC-WCQFIOJXSA-N	[M+H]+;[M+H]+;[M+H]+;[M+H]+;[M+H]+;[M+H]+;[M+H]+;[M+H]+;[M+H]+;[M+H]+;[M+H]+;[M+H]+;[M+H]+;[M+H]+	724.527590239;724.527590239;724.527590239;724.527590239;724.527590239;724.527590239;724.527590239;724.527590239;724.527590239;724.527590239;724.527590239;724.527590239;724.527590239;724.527590239	276.7;276.85;276.71;276.85;277.22;277.22;277.32;277.32;277.57;277.57;277.23;277.32;277.23;277.32	3;3;3;3;3;3;3;3;3;3;3;3;3;3	0.18;0.23;0.18;0.23;0.37;0.37;0.4;0.4;0.49;0.49;0.37;0.4;0.37;0.4	1;1;1;1;1;1;1;1;1;1;1;1;1;1	1;1;1;1;0.9998;0.9998;0.9998;0.9998;0.9998;0.9998;0.9998;0.9998;0.9998;0.9998	1;1;1;1;0.99986;0.99986;0.99986;0.99986;0.99986;0.99986;0.99986;0.99986;0.99986;0.99986	1;2;3;4;5;6;7;8;9;10;11;12;13;14	1;2;3;4;5;6;7;8;9;10;11;12;13;14
589	M184T255C138	184.064	255	137.5	366786	AllCCS00009562;AllCCS00009078;AllCCS00002507;AllCCS00000363;AllCCS00004276;AllCCS00004122	(2r)-Amino(3,5-Dihydroxyphenyl)Acetic Acid;5-Methoxy-3-hydroxyanthranilate;Choline sulfate;4-Pyridoxic acid;3-Hydroxy-4-hydroxymethyl-2-methylpyridine-5-carboxylate;3-Carboxy-4-methoxy-N-methyl-2-pyridone	HOOWCUZPEFNHDT-ZETCQYMHSA-N;NTAPPSMRVZNEPP-UHFFFAOYSA-N;WXCQAWGXWVRCGP-UHFFFAOYSA-N;HXACOUQIXZGNBF-UHFFFAOYSA-N;VJZTVPVXKYQRJZ-UHFFFAOYSA-N;RYHGOZKWYMCMKG-UHFFFAOYSA-N	[M+H]+;[M+H]+;[M+H]+;[M+H]+;[M+H]+;[M+H]+	184.0605;184.0605;184.0638;184.060457768;184.0605;184.0605	140.33;140.04;137.7;139.15;139.09;138.71	18;18;0;18;18;18	2.02;1.81;0.15;1.19;1.14;0.87	0.99;1;1;1;1;1	1;0.9957;0.9718;0.954;0.954;0.9422	0.997;0.99699;0.98026;0.9678;0.9678;0.95954	1;2;3;4;5;6	1;2;3;4;5;6
590	M337T64C190	337.272	64	189.5	377318	AllCCS00011021;AllCCS00017948;AllCCS00079699;AllCCS00079675;AllCCS00079671;AllCCS00079666;AllCCS00011304;AllCCS00079678;AllCCS00025640;AllCCS00031684	5beta-Pregnane-3alpha,17alpha,20alpha-triol;Pregnanetriol;5-Hexyl-3,4-dimethyl-2-furannonanoic acid;3,4-Dimethyl-5-propyl-2-furandodecanoic acid;5-Butyl-3,4-dimethyl-2-furanundecanoic acid;3,4-Dimethyl-5-pentyl-2-furandecanoic acid;2alpha-(Hydroxymethyl)-17-methyl-5alpha-androstane-3beta,17beta-diol;3-鈥婱ethyl-鈥?-鈥媝ropyl-2-鈥媐urantridecanoic acid;3-Methyl-5-pentyl-2-furanundecanoic acid;Isolinderan…	SCPADBBISMMJAW-UHHUKTEYSA-N;SCPADBBISMMJAW-HWPIAJDMSA-N;VCPFFDKUTASVTD-UHFFFAOYSA-N;ZTLZGNPEDOLKPN-UHFFFAOYSA-N;HHLJTVKQHLQNRZ-UHFFFAOYSA-N;SWOLPSUMESXJAB-UHFFFAOYSA-N;FJEQNAVGFPKKSD-KWHXHVTNSA-N;AXNISVWYOPGEHN-UHFFFAOYSA-N;QDTBMEGPXZUECM-UHFFFAOYSA-N;HFEZVKMFKXUREP-ZPHPHTNESA-N	[M+H]+;[M+H]+;[M+H]+;[M+H]+;[M+H]+;[M+H]+;[M+H]+;[M+H]+;[M+H]+;[M+H]+	337.2737;337.273745018;337.273745019;337.273745019;337.273745019;337.273745019;337.2737;337.273745019;337.273745018;337.273745018	187.96;187.55;193.24;192.87;193.02;193.15;185.36;193.81;194;195.7	4;4;4;4;4;4;4;4;4;4	0.82;1.04;1.94;1.75;1.82;1.89;2.23;2.22;2.32;3.17	1;1;1;1;1;1;0.88;0.89;0.84;0.42	0.9521;0.9521;0.9367;0.9364;0.9306;0.9303;0.9464;0.9385;0.932;1	0.96647;0.96647;0.95569;0.95548;0.95142;0.95121;0.92648;0.92395;0.9044;0.826	2;3;6;7;9;10;4;5;8;1	1;2;3;4;5;6;7;8;9;10
592	M259T154C151	259.128	154	151	337892	AllCCS00032219;AllCCS00032161	(2S,2'S)-Pyrosaccharopine;gamma-L-Glutamyl-L-pipecolic acid	KZGLERZNBKMMPP-UHFFFAOYSA-N;MNEBDCWSYIPUDZ-UHFFFAOYSA-N	[M+H]+;[M+H]+	259.128871696;259.128871696	156.41;156.63	2;2	3.46;3.59	0.27;0.2	1;0.9655	0.781;0.73585	1;2	1;2
608	M309T958C169	309.165	958	168.7	415574	AllCCS00016189;AllCCS00028837;AllCCS00012449;AllCCS00016655	Glucoselysine;1-[(5-Amino-5-carboxypentyl)amino]-1-deoxyfructose;Fructoselysine;Psicoselysine	IGBBBLSQXFDCHI-MIDKXNQYSA-N;ZAWLGBRDVQURAK-UHFFFAOYSA-N;BFSYFTQDGRDJNV-AYHFEMFVSA-N;BFSYFTQDGRDJNV-CDEVMZEPSA-N	[M+H]+;[M+H]+;[M+H]+;[M+H]+	309.1657;309.165651132;309.1657;309.1657	169.19;168.19;166.29;166.29	3;2;3;3	0.29;0.3;1.45;1.45	1;1;1;1	1;0.9945;0.9736;0.9736	1;0.99615;0.98152;0.98152	1;2;3;4	1;2;3;4
610	M191T680C144	191.04	680	144.1	290545	AllCCS00023520;AllCCS00003682	Nitroxoline;4-Nitroquinoline N-oxide	RJIWZDNTCBHXAL-UHFFFAOYSA-N;YHQDZJICGQWFHK-UHFFFAOYSA-N	[M+H]+;[M+H]+	191.045142068;191.0451	138.6;138.57	25;25	3.97;3.99	0.02;0	0.9978;1	0.70446;0.7	2;1	1;2
614	M231T782C151	231.134	782	150.7	363847	AllCCS00024048;AllCCS00023808;AllCCS00013603;AllCCS00012874;AllCCS00012832;AllCCS00029968;AllCCS00012847;AllCCS00030478;AllCCS00007164;AllCCS00007411;AllCCS00013577;AllCCS00027473;AllCCS00007146;AllCCS00093580;AllCCS00031317;AllCCS00029328;AllCCS00011458	Valyl-Hydroxyproline;Hydroxyprolyl-Valine;Isodehydrocostus lactone;Linderenol;Curzerenone;Curzerenone;Furanodienone;Furanodienone;Eremanthin;Dehydromyodesmone;Atractylenolide I;8,12-Epoxy-4(15),7,11-eudesmatrien-1-one;Dehydrocostus lactone;(2Z)-2-(phenylmethylidene)oct-7-enoic acid;Cyclohexyl cinnamate;(2E,8Z)-Decadiene-4,6-diyn-1-yl 3-methylbutanoate;3-(1,2,3,4-Tetrahydro-6-hydroxy-2-naphthyl)cy…	IMOKOCYUKGZZAG-UHFFFAOYSA-N;OBSIPTVJSOCDLZ-UHFFFAOYSA-N;HOKNRQOXIXGZDY-XUXIUFHCSA-N;XRDJYSVGPBJZSG-PSDLAXTLSA-N;ZVMJXSJCBLRAPD-ZFWWWQNUSA-N;ZVMJXSJCBLRAPD-UHFFFAOYSA-N;XVOHELPNOXGRBQ-NXAIOARDSA-N;XVOHELPNOXGRBQ-IKVLVDHLSA-N;BWRZDLYJNURUHS-XUXIUFHCSA-N;UFRHZDWJDMQBIC-NSHDSACASA-N;ZTVSGQPHMUYCRS-SWLSCSKDSA-N;AKNPMCISDQNRFC-UHFFFAOYSA-N;NETSQGRTUNRXEO-XUXIUFHCSA-N;WHVXPSWYBXAUAP-OWBHPGMISA-N;GCFAUZG…	[M+H]+;[M+H]+;[M+H]+;[M+H]+;[M+H]+;[M+H]+;[M+H]+;[M+H]+;[M+H]+;[M+H]+;[M+H]+;[M+H]+;[M+H]+;[M+H]+;[M+H]+;[M+H]+;[M+H]+	231.133957074;231.133957074;231.138;231.138;231.138;231.13797982;231.138;231.13797982;231.138;231.138;231.138;231.13797982;231.138;231.13797982;231.13797982;231.13797982;231.138	151.73;152.08;154.03;153.09;150.32;150.45;150.99;150.87;154.03;152.33;152.93;152.57;154.64;155.43;155.63;156.34;155.96	1;1;18;18;18;18;18;18;18;18;18;18;18;18;18;18;18	0.68;0.91;2.16;1.56;0.25;0.17;0.19;0.11;2.16;1.07;1.46;1.23;2.55;3.04;3.17;3.61;3.37	1;1;0.92;1;1;1;1;1;0.92;1;1;1;0.73;0.48;0.42;0.2;0.31	1;0.9748;0.7845;0.7479;0.7476;0.7476;0.7457;0.7457;0.779;0.7305;0.7299;0.7157;0.7758;0.7331;0.7545;0.7762;0.7164	1;0.98236;0.82515;0.82353;0.82332;0.82332;0.82199;0.82199;0.8213;0.81135;0.81093;0.80099;0.76206;0.65717;0.65415;0.60334;0.59448	1;2;3;8;9;10;11;12;4;14;15;17;6;13;7;5;16	1;2;3;4;5;6;7;8;9;10;11;12;13;14;15;16;17
621	M188T454C140	188.07	454	140.3	360434	AllCCS00000329;AllCCS00016415;AllCCS00005107	Indoleacrylic acid;3-Indoleacrylate;Deethylatrazine	SXOUIMVOMIGLHO-AATRIKPKSA-N;PLVPPLCLBIEYEA-AATRIKPKSA-N;DFWFIQKMSFGDCQ-UHFFFAOYSA-N	[M+H]+;[M+H]+;[M+H]+	188.070628528;188.0706;188.0698	139.99;140.36;141.2	1;1;3	0.22;0.04;0.64	1;1;1	1;0.9969;0.8198	1;0.99783;0.87386	1;2;3	1;2;3
624	M167T215C133	167.093	215	132.9	357405	AllCCS00015329	N-Formyl-4-amino-5-aminomethyl-2-methylpyrimidine	PVWNFAGYFUUDRC-UHFFFAOYSA-N	[M+H]+	167.093	136.95	0	2.96	0.52	1	0.856	1	1
627	M522T81C233	522.353	81	232.9	346616	AllCCS00051200;AllCCS00001973;AllCCS00001991	2-oleoyl-sn-glycero-3-phosphocholine;LPC 18:1;18:1 Lyso PC	SULIDBRAXVDKBU-PTGWMXDISA-N;YAMUFBLWGFFICM-PTGWMXDISA-N;PZRFVAHZNWPPAC-VBKSFVIKSA-N	[M+H]+;[M+H]+;[M+H]+	522.355440016;522.355439634;522.355439634	236.15;236.33;236.33	4;4;4	1.38;1.45;1.45	1;1;1	1;0.9975;0.9975	1;0.99825;0.99825	1;2;3	1;2;3
644	M327T78C174	327.201	78	174.2	351915	AllCCS00050749	Heptaethylene glycol	XPJRQAIZZQMSCM-UHFFFAOYSA-N	[M+H]+	327.201	170.17	2	2.37	0.82	1	0.946	1	1
651	M195T209C140	195.077	209	139.6	365982	AllCCS00049363;AllCCS00000300	Pyridylacetylglycine;Aminohippuric acid	CWRPZJWABUTVME-UHFFFAOYSA-N;HSMNQINEKMPTIC-UHFFFAOYSA-N	[M+H]+;[M+H]+	195.076442196;195.07644218	141.44;142.31	1;1	1.3;1.9	1;1	1;0.9978	1;0.99846	1;2	1;2
661	M807T77C292	806.566	77	292.2	326562	AllCCS00019273;AllCCS00019304;AllCCS00019335;AllCCS00019336;AllCCS00019366;AllCCS00019367;AllCCS00019399;AllCCS00019400;AllCCS00019431;AllCCS00019527;AllCCS00019558;AllCCS00019559;AllCCS00019591;AllCCS00019592;AllCCS00019622;AllCCS00019655;AllCCS00019686;AllCCS00019687;AllCCS00019183;AllCCS00019213;AllCCS00019215;AllCCS00019848;AllCCS00019881;AllCCS00019913;AllCCS00080973;AllCCS00080919;AllCCS000…	PC(18:1(11Z)/20:5(5Z,8Z,11Z,14Z,17Z));PC(18:1(9Z)/20:5(5Z,8Z,11Z,14Z,17Z));PC(18:2(9Z,12Z)/20:4(5Z,8Z,11Z,14Z));PC(18:2(9Z,12Z)/20:4(8Z,11Z,14Z,17Z));PC(18:3(6Z,9Z,12Z)/20:3(5Z,8Z,11Z));PC(18:3(6Z,9Z,12Z)/20:3(8Z,11Z,14Z));PC(18:3(9Z,12Z,15Z)/20:3(5Z,8Z,11Z));PC(18:3(9Z,12Z,15Z)/20:3(8Z,11Z,14Z));PC(18:4(6Z,9Z,12Z,15Z)/20:2(11Z,14Z));PC(20:2(11Z,14Z)/18:4(6Z,9Z,12Z,15Z));PC(20:3(5Z,8Z,11Z)/18:3(6…	BLXFIBZJVTVAKI-BLPZMAMRSA-N;PAQLDAUPMINLDS-UTNJSSBTSA-N;ZZSZQATYGVHNLZ-PUMLCSCDSA-N;RUHBZJXWUDKAMZ-XXAGCNFXSA-N;ZHAKGAMMEBQJPE-VLILCDILSA-N;AHOMSZWEDIDNLL-SVXFTSFPSA-N;STOQKWQLRLMJRQ-MAGOUTJKSA-N;WZLXKZRHVGVNTE-NYMMKBANSA-N;RJBUKRKXNJFIDS-MXQFTRAWSA-N;DMULDNPMYQMFAE-YCAHXJLUSA-N;JEFBNJKATIUJOC-JZSVRCITSA-N;SHGIXNQCFPEBAW-XVVPJXMMSA-N;RIDIYDAFPMEWTP-AFNUAFPGSA-N;ONHNZXQSGXKTJD-FKOQMNRQSA-N;PLZBTDK…	[M+H]+;[M+H]+;[M+H]+;[M+H]+;[M+H]+;[M+H]+;[M+H]+;[M+H]+;[M+H]+;[M+H]+;[M+H]+;[M+H]+;[M+H]+;[M+H]+;[M+H]+;[M+H]+;[M+H]+;[M+H]+;[M+H]+;[M+H]+;[M+H]+;[M+H]+;[M+H]+;[M+H]+;[M+H]+;[M+H]+;[M+H]+;[M+H]+;[M+H]+;[M+H]+;[M+H]+;[M+H]+;[M+H]+;[M+H]+;[M+H]+;[M+H]+;[M+H]+;[M+H]+;[M+H]+;[M+H]+;[M+H]+;[M+H]+;[M+H]+;[M+H]+;[M+H]+;[M+H]+;[M+H]+;[M+H]+;[M+H]+	806.569455053;806.569455053;806.569455053;806.569455053;806.569455053;806.569455053;806.569455053;806.569455053;806.569455053;806.569455053;806.569455053;806.569455053;806.569455053;806.569455053;806.569455053;806.569455053;806.569455053;806.569455053;806.569455053;806.569455053;806.569455053;806.569455053;806.569455053;806.569455053;806.569455538;806.569455538;806.569455538;806.569455538;806.569…	292.56;292.56;292.6;292.56;292.6;292.6;292.56;292.56;292.56;292.57;292.6;292.57;292.6;292.57;292.6;292.57;292.57;292.57;290.82;290.7;290.67;290.72;290.68;290.83;289.39;289.31;289.39;289.31;289.39;289.39;289.39;289.39;289.31;289.31;288.12;288.15;288.07;288.15;288.07;288.15;288.07;288.08;288.16;288.16;288.16;288.08;288.08;288.13;288.71	4;4;4;4;4;4;4;4;4;4;4;4;4;4;4;4;4;4;4;4;4;4;4;4;4;4;4;4;4;4;4;4;4;4;4;4;4;4;4;4;4;4;4;4;4;4;4;4;5	0.12;0.12;0.14;0.12;0.14;0.14;0.12;0.12;0.12;0.13;0.14;0.13;0.14;0.13;0.14;0.13;0.13;0.13;0.47;0.52;0.53;0.51;0.52;0.47;0.97;1;0.97;1;0.97;0.97;0.97;0.97;1;1;1.42;1.41;1.43;1.41;1.43;1.41;1.43;1.43;1.4;1.4;1.4;1.43;1.43;1.41;1.21	1;1;1;1;1;1;1;1;1;1;1;1;1;1;1;1;1;1;1;1;1;1;1;1;1;1;1;1;1;1;1;1;1;1;1;1;1;1;1;1;1;1;1;1;1;1;1;1;1	1;1;1;1;1;1;1;1;1;1;1;1;1;1;1;1;1;1;0.9997;0.9997;0.9997;0.9997;0.9997;0.9997;0.9945;0.9943;0.9943;0.9943;0.9943;0.9943;0.9943;0.9943;0.9943;0.9943;0.994;0.994;0.994;0.994;0.994;0.994;0.994;0.994;0.994;0.994;0.994;0.994;0.994;0.994;0.838	1;1;1;1;1;1;1;1;1;1;1;1;1;1;1;1;1;1;0.99979;0.99979;0.99979;0.99979;0.99979;0.99979;0.99615;0.99601;0.99601;0.99601;0.99601;0.99601;0.99601;0.99601;0.99601;0.99601;0.9958;0.9958;0.9958;0.9958;0.9958;0.9958;0.9958;0.9958;0.9958;0.9958;0.9958;0.9958;0.9958;0.9958;0.8866	1;2;3;4;5;6;7;8;9;10;11;12;13;14;15;16;17;18;19;20;21;22;23;24;25;26;27;28;29;30;31;32;33;34;35;36;37;38;39;40;41;42;43;44;45;46;47;48;49	1;2;3;4;5;6;7;8;9;10;11;12;13;14;15;16;17;18;19;20;21;22;23;24;25;26;27;28;29;30;31;32;33;34;35;36;37;38;39;40;41;42;43;44;45;46;47;48;49
662	M232T452C154	232.154	452	154.3	333874	AllCCS00017041;AllCCS00003383;AllCCS00017289;AllCCS00004058	Isobutyryl-L-carnitine;O-Butanoylcarnitine;Butyrylcarnitine;N(alpha)-t-Butoxycarbonyl-L-leucine	LRCNOZRCYBNMEP-SECBINFHSA-N;QWYFHHGCZUCMBN-UHFFFAOYSA-N;QWYFHHGCZUCMBN-SECBINFHSA-N;MDXGYYOJGPFFJL-QMMMGPOBSA-N	[M+H]+;[M+H]+;[M+H]+;[M+H]+	232.15435816;232.1544;232.15435816;232.1544	153.12;156.01;156.01;153.04	2;2;2;2	0.77;1.1;1.1;0.82	1;1;1;1	1;0.996;0.996;0.9732	1;0.9972;0.9972;0.98124	1;2;3;4	1;2;3;4
674	M136T68C122	136.022	68	122.2	329402	AllCCS00027195	Benzothiazole	IOJUPLGTWVMSFF-UHFFFAOYSA-N	[M+H]+	136.022	125.18	0	2.38	0.81	1	0.943	1	1
681	M206T151C139	206.102	151	139.2	345626	AllCCS00033776;AllCCS00033774;AllCCS00033775;AllCCS00033777	Dihydro-2,4-dimethyl-6-(1-methylpropyl)-4H-1,3,5-dithiazine;Dihydro-2,4-dimethyl-6-(2-methylpropyl)-4H-1,3,5-dithiazine;Dihydro-4,6-dimethyl-2-(2-methylpropyl)-4H-1,3,5-dithiazine;Dihydro-4,6-dimethyl-2-(1-methylpropyl)-4H-1,3,5-dithiazine	WONMKWKUDGYZEA-UHFFFAOYSA-N;TWYULKMKVIUSSQ-UHFFFAOYSA-N;FVPPILNIVWRBNY-UHFFFAOYSA-N;BLDFHTPIEUHZJY-UHFFFAOYSA-N	[M+H]+;[M+H]+;[M+H]+;[M+H]+	206.103190993;206.103190993;206.103190993;206.103190993	141.13;140.35;140.49;141.34	4;4;4;4	1.37;0.82;0.92;1.51	1;1;1;1	0.7998;0.7939;0.7733;0.773	0.85986;0.85573;0.84131;0.8411	1;2;3;4	1;2;3;4
689	M703T255C277	702.543	255	276.7	309246	AllCCS00010381;AllCCS00020138;AllCCS00020139;AllCCS00020170;AllCCS00020233;AllCCS00020265;AllCCS00021961;AllCCS00021962;AllCCS00021987;AllCCS00022014;AllCCS00022043	1-Hexadecanoyl-2-(9Z-octadecenoyl)-sn-glycero-3-phosphonoethanolamine;PE(16:0/P-18:1(11Z));PE(16:0/P-18:1(9Z));PE(16:1(9Z)/P-18:0);PE(18:1(11Z)/P-16:0);PE(18:1(9Z)/P-16:0);PEP-16:0/18:1(11Z));PE(P-16:0/18:1(9Z));PE(P-18:0/16:1(9Z));PE(P-18:1(11Z)/16:0);PE(P-18:1(9Z)/16:0)	ITQDKQBSRNKQCX-ZCXUNETKSA-N;LAFTYABRLNPQHQ-NHGOJEJISA-N;FCPBFHHIKXPHHN-CSTBBDSDSA-N;MGQJVOAOVWSVRA-KHOLRTNESA-N;JMLIRBKPVHLZEF-NHGOJEJISA-N;SMPXBIVJXNXOAL-PRWZWGSOSA-N;IMGJLLXZPUDFFN-NHGOJEJISA-N;ZVVYJAAMWXATNY-PRWZWGSOSA-N;NHHCZYWVBRHSSB-KHOLRTNESA-N;MYXWLPFBAVVSPF-NHGOJEJISA-N;ZOSSFCIAXYNTHL-CSTBBDSDSA-N	[M+H]+;[M+H]+;[M+H]+;[M+H]+;[M+H]+;[M+H]+;[M+H]+;[M+H]+;[M+H]+;[M+H]+;[M+H]+	702.5432;702.543240303;702.543240303;702.543240303;702.543240303;702.543240303;702.543240303;702.543240303;702.543240303;702.543240303;702.543240303	279.85;277.93;277.93;277.93;277.93;277.93;277.93;277.93;277.93;277.93;277.93	0;0;0;0;0;0;0;0;0;0;0	1.13;0.44;0.44;0.44;0.44;0.44;0.44;0.44;0.44;0.44;0.44	1;1;1;1;1;1;1;1;1;1;1	1;0.9992;0.9992;0.9992;0.9992;0.9992;0.9992;0.9992;0.9992;0.9992;0.9992	1;0.99944;0.99944;0.99944;0.99944;0.99944;0.99944;0.99944;0.99944;0.99944;0.99944	1;2;3;4;5;6;7;8;9;10;11	1;2;3;4;5;6;7;8;9;10;11
696	M265T661C154	265.116	661	154.1	311116	AllCCS00000067;AllCCS00051194;AllCCS00013650;AllCCS00050309	Alpha-N-Phenylacetyl-L-glutamine;N(2)-phenylacetyl-L-glutaminate;Bluensidine;di-Hydroxymelatonin	JFLIEFSWGNOPJJ-JTQLQIEISA-N;JFLIEFSWGNOPJJ-UHFFFAOYSA-N;XGJUZTCIMWIGFC-DSMIOISRSA-N;UEZDFVJSDBULCI-UHFFFAOYSA-N	[M+H]+;[M+H]+;[M+H]+;[M+H]+	265.118306992;265.118307003;265.1143;265.11830701	159.49;159.54;159.35;160.05	9;9;6;9	3.38;3.41;3.29;3.72	0.31;0.3;0.35;0.14	1;1;0.8506;0.9188	0.793;0.79;0.70042;0.68516	1;2;4;3	1;2;3;4
699	M158T125C130	158.082	125	130.4	364439	AllCCS00013433;AllCCS00005624;AllCCS00002073;AllCCS00013110;AllCCS00016076	Ethadione;Paramethadione;N-Acetylproline;2-Hydroxyethylclavam;3-Methylcrotonylglycine	SIGSNYAYBSJATD-UHFFFAOYSA-N;VQASKUSHBVDKGU-UHFFFAOYSA-N;GNMSLDIYJOSUSW-LURJTMIESA-N;UEGDICIJUUEIOL-FSPLSTOPSA-N;PFWQSHXPNKRLIV-UHFFFAOYSA-N	[M+H]+;[M+H]+;[M+H]+;[M+H]+;[M+H]+	158.0812;158.0812;158.081193212;158.0812;158.0812	133.04;133.44;133.7;134.53;135.47	6;6;6;6;6	1.98;2.28;2.47;3.07;3.74	1;0.86;0.77;0.47;0.13	0.9303;0.9555;0.9866;1;0.9346	0.95121;0.92685;0.92162;0.841;0.69322	5;3;2;1;4	1;2;3;4;5
704	M283T124C166	283.175	124	166	315481	AllCCS00050737	Hexaethylene glycol	IIRDTKBZINWQAW-UHFFFAOYSA-N	[M+H]+	283.175	160.5	2	3.43	0.29	1	0.787	1	1
715	M544T80C230	544.338	80	230.5	296211	AllCCS00021440;AllCCS00021439	LysoPC(20:4(8Z,11Z,14Z,17Z));LysoPC(20:4(5Z,8Z,11Z,14Z))	GOMVPVRDBLLHQC-VEJNOCSESA-N;LAXQYRRMGGEGOH-JXRLJXCWSA-N	[M+H]+;[M+H]+	544.339789471;544.339789471	237.37;237.29	3;3	2.89;2.86	0.55;0.57	1;0.9864	0.865;0.86148	1;2	1;2
728	M839T240C301	838.627	240	301	237478	AllCCS00019468;AllCCS00019659;AllCCS00019405;AllCCS00019437;AllCCS00019724;AllCCS00019755;AllCCS00080841;AllCCS00080869;AllCCS00081062;AllCCS00081118;AllCCS00081304;AllCCS00081330;AllCCS00019530;AllCCS00019340;AllCCS00019467;AllCCS00019498;AllCCS00019499;AllCCS00019562;AllCCS00019626;AllCCS00019786;AllCCS00021825;AllCCS00019244;AllCCS00019372;AllCCS00019754;AllCCS00019816;AllCCS00080951;AllCCS000…	PC(20:0/20:4(8Z,11Z,14Z,17Z));PC(20:4(8Z,11Z,14Z,17Z)/20:0);PC(18:3(9Z,12Z,15Z)/22:1(13Z));PC(18:4(6Z,9Z,12Z,15Z)/22:0);PC(22:0/18:4(6Z,9Z,12Z,15Z));PC(22:1(13Z)/18:3(9Z,12Z,15Z));PE-NMe(18:3(9Z,12Z,15Z)/24:1(15Z));PE-NMe(18:4(6Z,9Z,12Z,15Z)/24:0);PE-NMe(20:4(8Z,11Z,14Z,17Z)/22:0);PE-NMe(22:0/20:4(8Z,11Z,14Z,17Z));PE-NMe(24:0/18:4(6Z,9Z,12Z,15Z));PE-NMe(24:1(15Z)/18:3(9Z,12Z,15Z));PC(20:2(11Z,14Z…	DDIJTWRVGORCFN-CWNWGPEUSA-N;RWXBUUZTIJHTSZ-JYQFPUJJSA-N;ZIQIWGNSQBOJMS-JUGJLYODSA-N;KISSKTFZLUEROR-MNPIPRPGSA-N;LFDYHYAWJHIDTQ-GFEYAWDCSA-N;FHUAYOMRHXZKHT-JUGJLYODSA-N;AMVPSRKLVDSWMJ-XRRQDUFWSA-N;JFUNLLRYXWKIAN-MKFGZYQQSA-N;JLEFKGATKSEIBG-WRHAJVAWSA-N;WFIWRKIYMMEJLS-NLVMMWSVSA-N;STEPDRHVCQAIJP-OSXMQGEQSA-N;IYQFBLQLADRNOY-XRRQDUFWSA-N;AAYOXXRTLLISDA-RCXGQNHQSA-N;STQUXYWUPXSBHS-NMUBDWGHSA-N;UAVRPIX…	[M+H]+;[M+H]+;[M+H]+;[M+H]+;[M+H]+;[M+H]+;[M+H]+;[M+H]+;[M+H]+;[M+H]+;[M+H]+;[M+H]+;[M+H]+;[M+H]+;[M+H]+;[M+H]+;[M+H]+;[M+H]+;[M+H]+;[M+H]+;[M+H]+;[M+H]+;[M+H]+;[M+H]+;[M+H]+;[M+H]+;[M+H]+;[M+H]+;[M+H]+;[M+H]+;[M+H]+;[M+H]+;[M+H]+;[M+H]+;[M+H]+;[M+H]+;[M+H]+	838.632055309;838.632055309;838.632055309;838.632055309;838.632055309;838.632055309;838.632055796;838.632055796;838.632055796;838.632055796;838.632055796;838.632055796;838.632055309;838.632055309;838.632055309;838.632055309;838.632055309;838.632055309;838.632055309;838.632055309;838.632055309;838.632055309;838.632055309;838.632055309;838.632055309;838.632055796;838.632055796;838.632055796;838.632…	301.77;301.77;299.36;299.73;299.75;299.38;295.72;295.99;297.38;297.39;296.01;295.74;301.18;299.15;301.57;301.18;301.18;301.18;301.57;299.16;301.18;299.53;299.15;299.16;299.54;296.95;296.96;295.57;297.23;296.95;296.95;297.23;297.24;296.96;296.96;297.24;295.59	6;6;6;6;6;6;6;6;6;6;6;6;6;6;6;6;6;6;6;6;6;6;6;6;6;6;6;6;6;6;6;6;6;6;6;6;6	0.26;0.26;0.55;0.42;0.42;0.54;1.79;1.69;1.22;1.21;1.69;1.78;0.06;0.62;0.19;0.06;0.06;0.06;0.19;0.62;0.06;0.49;0.62;0.62;0.49;1.36;1.36;1.84;1.27;1.36;1.36;1.27;1.26;1.36;1.36;1.26;1.83	1;1;1;1;1;1;1;1;1;1;1;1;1;1;1;1;1;1;1;1;1;1;1;1;1;1;1;1;1;1;1;1;1;1;1;1;1	1;1;0.9994;0.9994;0.9994;0.9994;0.9987;0.9987;0.9987;0.9987;0.9987;0.9987;0.9823;0.9817;0.9817;0.9817;0.9817;0.9817;0.9817;0.9817;0.9817;0.9811;0.9811;0.9811;0.9811;0.981;0.981;0.9803;0.9803;0.9803;0.9803;0.9803;0.9803;0.9803;0.9803;0.9803;0.9803	1;1;0.99958;0.99958;0.99958;0.99958;0.99909;0.99909;0.99909;0.99909;0.99909;0.99909;0.98761;0.98719;0.98719;0.98719;0.98719;0.98719;0.98719;0.98719;0.98719;0.98677;0.98677;0.98677;0.98677;0.9867;0.9867;0.98621;0.98621;0.98621;0.98621;0.98621;0.98621;0.98621;0.98621;0.98621;0.98621	1;2;3;4;5;6;7;8;9;10;11;12;13;14;15;16;17;18;19;20;21;22;23;24;25;26;27;28;29;30;31;32;33;34;35;36;37	1;2;3;4;5;6;7;8;9;10;11;12;13;14;15;16;17;18;19;20;21;22;23;24;25;26;27;28;29;30;31;32;33;34;35;36;37
739	M405T917C177	405.009	917	177	277482	AllCCS00000154	Uridine-5'-Diphosphate	XCCTYIAWTASOJW-XVFCMESISA-N	[M+H]+	405.009	181.91	1	2.7	0.65	1	0.895	1	1
745	M174T204C135	174.076	204	134.6	275456	AllCCS00013115;AllCCS00016383;AllCCS00009631;AllCCS00002684	(2s,5s)-5-Carboxymethylproline;2-Aminovalienone;5-Deoxy-5-aminoshikimic acid;N-Acetyl-L-glutamate 5-semialdehyde	LIZWYFXJOOUDNV-WHFBIAKZSA-N;MRRIQZMIKWLLBS-JXBXZBNISA-N;GSAKPGCLECHWSP-PBXRRBTRSA-N;BCPSFKBPHHBDAI-LURJTMIESA-N	[M+H]+;[M+H]+;[M+H]+;[M+H]+	174.0761;174.0761;174.0761;174.0761	138.42;138.68;139.88;139.36	1;1;1;1	2.76;2.94;3.77;3.42	0.62;0.53;0.11;0.29	0.9542;0.9495;1;0.9167	0.85394;0.82365;0.733;0.72869	2;3;1;4	1;2;3;4
758	M136T929C125	136.062	929	125.1	279975	AllCCS00000364	Adenine	GFFGJBXGBJISGV-UHFFFAOYSA-N	[M+H]+	136.062	128.78	1	2.86	0.57	1	0.871	1	1
764	M869T258C276	868.509	258	276.3	388319	AllCCS00008504;AllCCS00008505;AllCCS00028294;AllCCS00028413	Solamargine;Solanine;alpha-Solanine;beta-Solamarine	MBWUSSKCCUMJHO-ZGXDEBHDSA-N;ZGVSETXHNHBTRK-NPQOSWHTSA-N;ZGVSETXHNHBTRK-UHFFFAOYSA-N;VTYQXQQQKWLGBA-UHFFFAOYSA-N	[M+H]+;[M+H]+;[M+H]+;[M+H]+	868.5053;868.5053;868.505320671;868.505320671	281.26;279.07;279.07;282.15	4;4;4;4	1.76;0.99;0.99;2.07	1;1;1;0.96	1;0.9993;0.9993;1	1;0.99951;0.99951;0.988	1;3;4;2	1;2;3;4
767	M383T57C203	383.278	57	202.8	128771	AllCCS00023398	Misoprostol	OJLOPKGSLYJEMD-URPKTTJQSA-N	[M+H]+	383.279	201.9	2	0.45	1	1	1	1	1
781	M524T965C198	523.997	965	197.8	267707	AllCCS00015399;AllCCS00022201;AllCCS00016438;AllCCS00000165	8-Oxo-dGTP;8-Oxo-dGTP;(8S)-3',8-Cyclo-7,8-dihydroguanosine 5'-triphosphate;Guanosine-5'-Triphosphate	BUZOGVVQWCXXDP-VPENINKCSA-N;BUZOGVVQWCXXDP-KLFYCJEISA-N;HRBCPXBJAWPPIC-FLISOKMQSA-N;XKMLYUALXHKNFT-UUOKFMHZSA-N	[M+H]+;[M+H]+;[M+H]+;[M+H]+	523.998;523.997959781;523.998;523.997960082	199.72;199.72;199.48;199.96	1;1;1;1	0.96;0.96;0.84;1.08	1;1;1;1	1;0.9986;0.9941;0.9863	1;0.99902;0.99587;0.99041	1;2;3;4	1;2;3;4
792	M283T78C156	283.175	78	156.4	255352	AllCCS00050737	Hexaethylene glycol	IIRDTKBZINWQAW-UHFFFAOYSA-N	[M+H]+	283.175	160.5	1	2.55	0.72	1	0.916	1	1
801	M351T310C184	351.1	310	184.5	249312	AllCCS00013150;AllCCS00001285	Penicillin X;Phenoxymethylpenicillin	AZCVBVRUYHKWHU-MBNYWOFBSA-N;BPLBGHOLXOTWMN-MBNYWOFBSA-N	[M+H]+;[M+H]+	351.1009;351.100942676	178.01;177.55	3;4	3.65;3.91	0.18;0.04	0.9962;1	0.75134;0.712	2;1	1;2
802	M381T52C203	381.298	52	202.8	269038	AllCCS00022174;AllCCS00022146;AllCCS00022173;AllCCS00022145;AllCCS00022175;AllCCS00022147;AllCCS00027024;AllCCS00034485;AllCCS00032901	MG(20:3(5Z,8Z,11Z)/0:0/0:0);MG(0:0/20:3(5Z,8Z,11Z)/0:0);MG(20:3(11Z,14Z,17Z)/0:0/0:0);MG(0:0/20:3(11Z,14Z,17Z)/0:0);MG(20:3(8Z,11Z,14Z)/0:0/0:0);MG(0:0/20:3(8Z,11Z,14Z)/0:0);Isopersin;Persin;2-Hydroxy-4-oxo-5,12-heneicosadien-1-yl acetate	NXOGCYSVLAIYAP-UXNAVHBBSA-N;CRSKSGIHJXUIHD-YOILPLPUSA-N;IKBDZTUBAQMHJD-RDNZRLETSA-N;SLRKCKOWXHZSDR-PDBXOOCHSA-N;LERKRWCYZNDWFH-YYRPCZOWSA-N;FHCHFKIVIFQBSC-QNEBEIHSSA-N;ZAIRPZJGPNIHRZ-NQLNTKRDSA-N;IBDVBNUJEGRVQN-NQLNTKRDSA-N;RCVPNKIEBGIOFR-APUJEFNWSA-N	[M+H]+;[M+H]+;[M+H]+;[M+H]+;[M+H]+;[M+H]+;[M+H]+;[M+H]+;[M+H]+	381.299959768;381.299959768;381.299959768;381.299959768;381.299959768;381.299959768;381.299959768;381.299959768;381.299959768	202.33;202.93;202.34;202.93;202.33;202.93;204.98;204.5;204.57	4;4;4;4;4;4;4;4;4	0.23;0.06;0.23;0.06;0.23;0.06;1.06;0.83;0.87	1;1;1;1;1;1;1;1;1	1;0.9985;0.9962;0.9946;0.9942;0.9927;0.9803;0.9803;0.9682	1;0.99895;0.99734;0.99622;0.99594;0.99489;0.98621;0.98621;0.97774	1;2;3;4;5;6;7;8;9	1;2;3;4;5;6;7;8;9
817	M286T712C166	286.151	712	166	238190	AllCCS00008280	Cynometrine	UJMVRXMFOYOOMI-NWANDNLSSA-N	[M+H]+	286.155	168.1	15	1.25	1	1	1	1	1
831	M353T543C180	353.115	543	179.6	235898	AllCCS00012608;AllCCS00049879	Benzylpenicilloic acid;Penicilloic acid	HCYWNSXLUZRKJX-RWMBFGLXSA-N;HCYWNSXLUZRKJX-UHFFFAOYSA-N	[M+H]+;[M+H]+	353.1166;353.11659245	179.41;179.41	3;3	0.11;0.11	1;1	1;1	1;1	1;2	1;2
839	M391T52C211	391.283	52	211.1	235257	AllCCS00034820;AllCCS00002190	D8'-Merulinic acid A;Bis(2-Ethylhexyl)Phthalate	IXDZSQUQSCLSSD-MDZDMXLPSA-N;BJQHLKABXJIVAM-UHFFFAOYSA-N	[M+H]+;[M+H]+	391.284309704;391.284309696	205.4;202.94	4;4	2.78;4.02	0.61;0	1;0.9566	0.883;0.66962	1;2	1;2
849	M229T136C153	229.155	136	152.8	238430	AllCCS00021816;AllCCS00000504	Isoleucylproline;L-leucyl-L-proline	BBIXOODYWPFNDT-UHFFFAOYSA-N;VTJUNIYRYIAIHF-UHFFFAOYSA-N	[M+H]+;[M+H]+	229.154692516;229.1546925	152.8;152.97	0;0	0;0.11	1;1	1;0.9986	1;0.99902	1;2	1;2
863	M181T210C136	181.098	210	135.9	259259	AllCCS00034490;AllCCS00014960;AllCCS00004619;AllCCS00004621;AllCCS00022818;AllCCS00009566;AllCCS00025102	(S)-3-Ethylidenehexahydropyrrolo[1,2-a]pyrazine-1,4-dione;Dulcin;3-Hydroxykynurenamine;5-Hydroxykynurenamine;Tyrosinamide;4-Aminophenylalanine;L-2-Amino-3-(4-aminophenyl)propanoic acid	ZNFUNIIHSUSXNE-QHHAFSJGSA-N;GGLIEWRLXDLBBF-UHFFFAOYSA-N;ODOPEICAGBYCFH-UHFFFAOYSA-N;JANBBPTXDKFOQR-UHFFFAOYSA-N;PQFMNVGMJJMLAE-UHFFFAOYSA-N;CMUHFUGDYMFHEI-QMMMGPOBSA-N;CMUHFUGDYMFHEI-UHFFFAOYSA-N	[M+H]+;[M+H]+;[M+H]+;[M+H]+;[M+H]+;[M+H]+;[M+H]+	181.097177638;181.0972;181.0972;181.0972;181.097177638;181.0972;181.097177638	139.17;139.9;140.32;140.18;140.61;140.91;140.9	3;3;3;3;3;3;3	2.35;2.86;3.15;3.05;3.35;3.56;3.55	0.83;0.57;0.43;0.47;0.33;0.22;0.23	1;0.9596;0.9843;0.9644;0.9624;0.9817;0.9723	0.949;0.84272;0.81801;0.81608;0.77268;0.75319;0.74961	1;7;2;5;6;3;4	1;2;3;4;5;6;7
867	M355T72C180	355.063	72	179.8	225588	AllCCS00002693;AllCCS00003413;AllCCS00091882;AllCCS00092057;AllCCS00005061;AllCCS00033986;AllCCS00009952	5-Amino-6-(5'-phosphoribosylamino)uracil;2-Caffeoylisocitrate;3,4,5-trihydroxy-6-[(8-hydroxy-2-oxo-2H-chromen-7-yl)oxy]oxane-2-carboxylic acid;3,4,5-trihydroxy-6-[(7-hydroxy-2-oxo-2H-chromen-6-yl)oxy]oxane-2-carboxylic acid;5-(3-(2,6-dichloro-4-(4,5-dihydro-2-oxazolyl)phenoxy)propyl)-3-methyl isoxazole;2-O-p-Coumaroylhydroxycitric acid;Phenolsulfonphthalein	LZEXYCAGPMYXLX-UMMCILCDSA-N;KYSQDMNDMYECNZ-DUXPYHPUSA-N;WDNFFLGXIZETEG-UHFFFAOYSA-N;DVXWUICHFVSCGC-UHFFFAOYSA-N;TUGBWRGTMLOFAX-UHFFFAOYSA-N;ZHUVVSHTKJAVQB-ZZXKWVIFSA-N;BELBBZDIHDAJOR-UHFFFAOYSA-N	[M+H]+;[M+H]+;[M+H]+;[M+H]+;[M+H]+;[M+H]+;[M+H]+	355.065;355.066;355.065996651;355.065996651;355.0611;355.065996668;355.0635	175.88;176.34;179.16;179.25;178.67;175.96;181.67	6;9;9;9;5;9;2	2.23;1.96;0.36;0.31;0.63;2.18;1.03	0.89;1;1;1;1;0.91;1	1;0.9421;0.9273;0.9273;0.9082;0.9127;0.8586	0.967;0.95947;0.94911;0.94911;0.93574;0.91189;0.90102	1;2;3;4;6;5;7	1;2;3;4;5;6;7
874	M212T702C149	212.112	702	148.7	229182	AllCCS00014496;AllCCS00015641;AllCCS00027667	Mebenil;4-Acetylaminobiphenyl;2-Methoxy-3-methyl-9H-carbazole	MZNCVTCEYXDDIS-UHFFFAOYSA-N;SVLDILRDQOVJED-UHFFFAOYSA-N;XYYYPIAQQFQTAN-UHFFFAOYSA-N	[M+H]+;[M+H]+;[M+H]+	212.107;212.107;212.107014043	147.13;147.22;145.22	23;23;23	1.07;1.01;2.4	1;1;0.8	1;1;0.9722	1;1;0.92054	1;2;3	1;2;3
877	M524T233C237	524.369	233	237.3	283518	AllCCS00021430;AllCCS00021779;AllCCS00001984	LysoPC(18:0);LysoPC(0:0/18:0);Platelet Activating Factor	IHNKQIMGVNPMTC-RUZDIDTESA-N;IQGPMZRCLCCXAG-RUZDIDTESA-N;HVAUUPRFYPCOCA-AREMUKBSSA-N	[M+H]+;[M+H]+;[M+H]+	524.371089599;524.371089599;524.371089698	240.93;240.71;240.09	5;5;5	1.51;1.42;1.16	1;1;1	1;0.9979;0.9978	1;0.99853;0.99846	1;2;3	1;2;3
890	M239T114C148	239.149	114	148.2	220692	AllCCS00008750	Pirimicarb	YFGYUFNIOHWBOB-UHFFFAOYSA-N	[M+H]+	239.15	152.28	7	2.68	0.66	1	0.898	1	1
899	M203T551C147	203.053	551	146.9	202915	AllCCS00015895;AllCCS00033719;AllCCS00095909	cis-(Homo)2-aconitate;Ethyl aconitate;Succinylacetoacetate	WXZASCSXAMHFCX-PLNGDYQASA-N;ANIDMCPGEUWERH-PLNGDYQASA-N;OMFWHSRZHVVVAL-UHFFFAOYSA-N	[M+H]+;[M+H]+;[M+H]+	203.055;203.055038052;203.055038052	144.15;144.88;143.7	11;12;12	1.91;1.39;2.23	1;1;0.89	0.9772;0.9707;1	0.98404;0.97949;0.967	2;3;1	1;2;3
906	M267T294C155	267.108	294	155.1	230020	AllCCS00003435	8-Oxodeoxycoformycin	PNAAOYLIDNSLKV-NBEYISGCSA-N	[M+H]+	267.109	160.16	1	3.16	0.42	1	0.826	1	1
908	M124T180C123_1	124.076	180	122.7	215628	AllCCS00033798;AllCCS00029889;AllCCS00026850;AllCCS00014753;AllCCS00014876;AllCCS00026898	2-Acetyl-1-methylpyrrole;1-Ethyl-1H-pyrrole-2-carboxaldehyde;2-Propionylpyrrole;ortho-Anisidine;para-Anisidine;4-Hydroxybenzylamine	NZFLWVDXYUGFAV-UHFFFAOYSA-N;DVLGEHCERRWDIX-UHFFFAOYSA-N;AEJPPSRYXGEVDT-UHFFFAOYSA-N;VMPITZXILSNTON-UHFFFAOYSA-N;BHAAPTBBJKJZER-UHFFFAOYSA-N;RQJDUEKERVZLLU-UHFFFAOYSA-N	[M+H]+;[M+H]+;[M+H]+;[M+H]+;[M+H]+;[M+H]+	124.075713915;124.075713915;124.075713915;124.0757;124.0757;124.075713915	123.38;124.38;124.91;126.17;126.26;126.53	2;2;2;2;2;2	0.55;1.35;1.77;2.75;2.82;3.03	1;1;1;0.62;0.59;0.49	0.9472;0.9439;0.9286;0.9661;0.9665;1	0.96304;0.96073;0.95002;0.86227;0.85355;0.847	4;5;6;3;2;1	1;2;3;4;5;6
910	M118T460C121	118.086	460	120.9	204916	AllCCS00000485;AllCCS00023544	Glycine betaine;Amyl Nitrite	KWIUHFFTVRNATP-UHFFFAOYSA-N;CSDTZUBPSYWZDX-UHFFFAOYSA-N	[M+H]+;[M+H]+	118.086278592;118.086278601	122.78;125.68	0;0	1.53;3.8	1;0.1	0.9918;0.9236	0.99426;0.67652	1;2	1;2
912	M129T621C128	128.953	621	128.1	187340	AllCCS00008811	Dichloroacetic acid	JXTHNDFMNIQAHM-UHFFFAOYSA-N	[M+H]+	128.951	129.2	22	0.85	1	1	1	1	1
917	M202T135C143	202.18	135	143.3	212896	AllCCS00014875	11-Aminoundecanoic acid	GUOSQNAUYHMCRU-UHFFFAOYSA-N	[M+H]+	202.18	147.69	0	2.97	0.51	1	0.853	1	1
918	M717T258C272_1	716.521	258	272.2	198233	AllCCS00020055;AllCCS00020146;AllCCS00020147;AllCCS00020208;AllCCS00020241;AllCCS00020435;AllCCS00020023;AllCCS00020115;AllCCS00020272;AllCCS00020467;AllCCS00081439;AllCCS00081440;AllCCS00081441;AllCCS00081604;AllCCS00081631;AllCCS00081471;AllCCS00081657;AllCCS00080612;AllCCS00080758	PE(14:1(9Z)/20:1(11Z));PE(16:1(9Z)/18:1(11Z));PE(16:1(9Z)/18:1(9Z));PE(18:1(11Z)/16:1(9Z));PE(18:1(9Z)/16:1(9Z));PE(20:1(11Z)/14:1(9Z));PE(14:0/20:2(11Z,14Z));PE(16:0/18:2(9Z,12Z));PE(18:2(9Z,12Z)/16:0);PE(20:2(11Z,14Z)/14:0);PE-NMe2(14:1(9Z)/18:1(9Z));PE-NMe2(14:1(9Z)/18:1(11Z));PE-NMe2(16:1(9Z)/16:1(9Z));PE-NMe2(18:1(11Z)/14:1(9Z));PE-NMe2(18:1(9Z)/14:1(9Z));PE-NMe2(14:0/18:2(9Z,12Z));PE-NMe2(1…	UALNVYZBISOVQV-DFQIBMCCSA-N;QVUWNEQTPVMHQT-RLSIPVDZSA-N;RAMNOXDFBNFSFC-AVWHJSSGSA-N;SPKIMNVTCJNMOI-RLSIPVDZSA-N;UIELPOKGTOHFNL-AVWHJSSGSA-N;DWHRTOHTUJFITL-DFQIBMCCSA-N;RXKSKZZAOIRFLK-UQYDIMRYSA-N;HBZNVZIRJWODIB-NHCUFCNUSA-N;XEPGAKWBGZDKCZ-NHCUFCNUSA-N;QVAHLHSHLMSNDW-UQYDIMRYSA-N;WZDWDEFWBLUYQV-DUZKARGPSA-N;XNMSICRQUBMUEJ-NERFDCTISA-N;PYECRQLIFUYLEH-IQRFGFHNSA-N;MTRLECOJZFXEPH-NERFDCTISA-N;NJNOWEB…	[M+H]+;[M+H]+;[M+H]+;[M+H]+;[M+H]+;[M+H]+;[M+H]+;[M+H]+;[M+H]+;[M+H]+;[M+H]+;[M+H]+;[M+H]+;[M+H]+;[M+H]+;[M+H]+;[M+H]+;[M+H]+;[M+H]+	716.522504861;716.522505345;716.522505345;716.522505345;716.522505345;716.522504861;716.522504861;716.522504861;716.522504861;716.522504861;716.522505345;716.522505345;716.522505345;716.522505345;716.522505345;716.522505345;716.522505345;716.522505345;716.522505345	276.27;276.83;276.83;276.83;276.83;276.27;276.84;277.39;277.39;276.84;272.96;272.96;274.38;272.98;272.98;273.54;273.55;275.42;275.43	3;3;3;3;3;3;3;3;3;3;3;3;3;3;3;3;3;3;3	1.47;1.67;1.67;1.67;1.67;1.47;1.68;1.87;1.87;1.68;0.28;0.28;0.79;0.29;0.29;0.49;0.49;1.17;1.17	1;1;1;1;1;1;1;1;1;1;1;1;1;1;1;1;1;1;1	1;1;1;1;1;1;0.9996;0.9996;0.9996;0.9996;0.9103;0.9103;0.9103;0.9103;0.9103;0.91;0.91;0.9074;0.9074	1;1;1;1;1;1;0.99972;0.99972;0.99972;0.99972;0.93721;0.93721;0.93721;0.93721;0.93721;0.937;0.937;0.93518;0.93518	1;2;3;4;5;6;7;8;9;10;11;12;13;14;15;16;17;18;19	1;2;3;4;5;6;7;8;9;10;11;12;13;14;15;16;17;18;19
937	M132T629C126	132.077	629	126	204264	AllCCS00003270;AllCCS00006128;AllCCS00028322;AllCCS00003491	Tolylacetonitrile;Skatole;Benzenepropanenitrile;3-Guanidinopropanoate	WMGVPDQNPUQRND-UHFFFAOYSA-N;ZFRKQXVRDFCRJG-UHFFFAOYSA-N;ACRWYXSKEHUQDB-UHFFFAOYSA-N;KMXXSJLYVJEBHI-UHFFFAOYSA-N	[M+H]+;[M+H]+;[M+H]+;[M+H]+	132.0808;132.0808;132.080799293;132.0768	125.12;123.6;126.83;130.63	32;32;32;2	0.7;1.94;0.65;3.54	1;1;1;0.23	0.7765;0.7765;0.7715;1	0.84355;0.84355;0.84005;0.769	2;3;4;1	1;2;3;4
951	M252T701C157	252.144	701	157.1	227388	AllCCS00014347	Prosulfocarb	NQLVQOSNDJXLKG-UHFFFAOYSA-N	[M+H]+	252.142	158.71	8	1.01	1	1	1	1	1
953	M184T962C137	184.074	962	136.6	207694	AllCCS00012379;AllCCS00015669;AllCCS00008864	4-Amino-2-hydroxylamino-6-nitrotoluene;4-Nitrosobiphenyl;p-Fluorophenylalanine	VQMWRUKXHJGSIE-UHFFFAOYSA-N;LLRWRZXFCFYZCL-UHFFFAOYSA-N;XWHHYOYVRVGJJY-UHFFFAOYSA-N	[M+H]+;[M+H]+;[M+H]+	184.0717;184.0757;184.0769	139.7;138.37;140.29	11;11;17	2.22;1.28;2.63	0.89;1;0.68	0.9906;0.922;1	0.96042;0.9454;0.904	2;3;1	1;2;3
960	M228T218C149	228.123	218	149.3	206484	AllCCS00027194;AllCCS00033743;AllCCS00014288	2-Amino-3,4,8-trimethyl-3H-imidazo[4,5-f]quinoxaline;2-Amino-1,7,9-trimethylimidazo[4,5-g]quinoxaline;Ametryn	LAZSIJHHPMHKQI-UHFFFAOYSA-N;ZSISUTCDDLFJLH-UHFFFAOYSA-N;RQVYBGPQFYCBGX-UHFFFAOYSA-N	[M+H]+;[M+H]+;[M+H]+	228.124395441;228.124395441;228.1278	151.11;151.35;152.33	7;7;22	1.2;1.35;1.99	1;1;1	1;0.9917;0.914	1;0.99419;0.9398	1;2;3	1;2;3
964	M347T109C172	347.146	109	172.1	205017	AllCCS00027654;AllCCS00009403;AllCCS00030595	Mytilin B;Gibberellin A29-catabolite;Gibberellin A22	VIZAVBQHHMQOQF-KKUJBODISA-N;CFYSKMXAQIWPNE-SBECISRQSA-N;UPCTWJNMQCQZPT-UHFFFAOYSA-N	[M+H]+;[M+H]+;[M+H]+	347.144915676;347.1489;347.148938436	177.06;178.8;178.75	3;8;8	2.8;3.75;3.72	0.6;0.13;0.14	1;0.8236;0.7613	0.88;0.61552;0.57491	1;2;3	1;2;3
967	M347T179C172	347.146	179	172.2	205794	AllCCS00027654;AllCCS00009403;AllCCS00030595	Mytilin B;Gibberellin A29-catabolite;Gibberellin A22	VIZAVBQHHMQOQF-KKUJBODISA-N;CFYSKMXAQIWPNE-SBECISRQSA-N;UPCTWJNMQCQZPT-UHFFFAOYSA-N	[M+H]+;[M+H]+;[M+H]+	347.144915676;347.1489;347.148938436	177.06;178.8;178.75	3;9;9	2.74;3.69;3.66	0.63;0.15;0.17	1;0.8594;0.8108	0.889;0.64658;0.61856	1;2;3	1;2;3
969	M246T985C158	246.181	985	157.5	198833	AllCCS00024052;AllCCS00023892;AllCCS00007607;AllCCS00005953	Valyl-Lysine;Lysyl-Valine;Fawcettidine;Dezocine	JKHXYJKMNSSFFL-UHFFFAOYSA-N;YQAIUOWPSUOINN-UHFFFAOYSA-N;ANHVSCXCALAIQN-IATRGZMQSA-N;VTMVHDZWSFQSQP-VBNZEHGJSA-N	[M+H]+;[M+H]+;[M+H]+;[M+H]+	246.181241617;246.181241617;246.1853;246.1853	157.16;157.15;158.18;160.8	1;1;17;17	0.22;0.22;0.43;2.05	1;1;1;0.97	1;0.9981;0.8232;0.7822	1;0.99867;0.87624;0.83854	1;2;3;4	1;2;3;4
979	M729T78C281	728.556	78	280.7	200316	AllCCS00020235;AllCCS00020236;AllCCS00020267;AllCCS00020268;AllCCS00020299;AllCCS00020496;AllCCS00021969;AllCCS00021991;AllCCS00022017;AllCCS00022018;AllCCS00022046;AllCCS00022047	PE(18:1(11Z)/P-18:1(11Z));PE(18:1(11Z)/P-18:1(9Z));PE(18:1(9Z)/P-18:1(11Z));PE(18:1(9Z)/P-18:1(9Z));PE(18:2(9Z,12Z)/P-18:0);PE(20:2(11Z,14Z)/P-16:0);PE(P-16:0/20:2(11Z,14Z));PE(P-18:0/18:2(9Z,12Z));PE(P-18:1(11Z)/18:1(11Z));PE(P-18:1(11Z)/18:1(9Z));PE(P-18:1(9Z)/18:1(11Z));PE(P-18:1(9Z)/18:1(9Z))	BIYXBOGKCFGRKR-NZWMGPRYSA-N;MTYMMKBRSNPIPR-UJUPZVJJSA-N;DZLWFPKMBZCBNP-LQNIOAHJSA-N;ANVMSBIGOHYJFD-UDHSZFGOSA-N;PTTOPPWTEHEDTA-PISDLAQISA-N;MPCVLWFEQHTFHH-YKKPZWMYSA-N;NRDJGXANLABPHN-YKKPZWMYSA-N;XVXISDREVDGQPX-PISDLAQISA-N;URRCZPXKAKNTHV-NZWMGPRYSA-N;VXAQICWVKHYAOM-LQNIOAHJSA-N;CCSPRYPUMQZSKU-UJUPZVJJSA-N;CFANDHZPOSNKNO-UDHSZFGOSA-N	[M+H]+;[M+H]+;[M+H]+;[M+H]+;[M+H]+;[M+H]+;[M+H]+;[M+H]+;[M+H]+;[M+H]+;[M+H]+;[M+H]+	728.558890367;728.558890367;728.558890367;728.558890367;728.558890367;728.558890367;728.558890367;728.558890367;728.558890367;728.558890367;728.558890367;728.558890367	281.38;281.38;281.38;281.38;281.85;281.08;281.08;281.85;281.39;281.39;281.39;281.39	5;5;5;5;5;5;5;5;5;5;5;5	0.24;0.24;0.24;0.24;0.41;0.14;0.14;0.41;0.25;0.25;0.25;0.25	1;1;1;1;1;1;1;1;1;1;1;1	1;1;1;1;1;1;1;1;1;1;1;1	1;1;1;1;1;1;1;1;1;1;1;1	1;2;3;4;5;6;7;8;9;10;11;12	1;2;3;4;5;6;7;8;9;10;11;12
993	M701T158C280	700.569	158	280	187960	AllCCS00017720;AllCCS00021742	Glucosylceramide (d18:1/16:0);Galactosylceramide (d18:1/16:0)	VJLLLMIZEJJZTE-NNTBDIJYSA-N;VJLLLMIZEJJZTE-DQVPDRNHSA-N	[M+H]+;[M+H]+	700.572218445;700.572218445	281.16;281.16	4;4	0.41;0.41	1;1	1;1	1;1	1;2	1;2
1001	M405T844C177	405.009	844	177	197729	AllCCS00000154	Uridine-5'-Diphosphate	XCCTYIAWTASOJW-XVFCMESISA-N	[M+H]+	405.009	181.91	1	2.7	0.65	1	0.895	1	1
1004	M196T332C141	196.064	332	140.9	189217	AllCCS00002458;AllCCS00031641;AllCCS00032649;AllCCS00004606;AllCCS00049864;AllCCS00017292;AllCCS00023061;AllCCS00025389;AllCCS00017955;AllCCS00015133;AllCCS00000294;AllCCS00017444;AllCCS00004040	Dopaquinone;2-Hydroxy-7-methoxy-2H-1,4-benzoxazin-3(4H)-one;L-Dopaquinone;2-Carboxy-2,3-dihydro-5,6-dihydroxyindole;N-acetyl-5-aminosalicylic acid;4-Carboxyphenylglycine;4-Hydroxyhippuric acid;2-Hydroxy-6,7-dimethoxybenzoxazole;3-Hydroxyhippuric acid;6-Hydroxy-3-succinoylpyridine;Salicyluric acid;Alpha-Hydroxyhippuric acid;1,2-Epoxy-3-(p-Nitrophenoxy)propane	AHMIDUVKSGCHAU-LURJTMIESA-N;NDEPTLCFICMYLH-UHFFFAOYSA-N;AHMIDUVKSGCHAU-UHFFFAOYSA-N;JDWYRSDDJVCWPB-LURJTMIESA-N;GEFDRROBUCULOD-UHFFFAOYSA-N;VTMJKPGFERYGJF-UHFFFAOYSA-N;ZMHLUFWWWPBTIU-UHFFFAOYSA-N;FODHHOASVRMOPW-UHFFFAOYSA-N;XDOFWFNMYJRHEW-UHFFFAOYSA-N;OMAJIMAYOJBLJF-UHFFFAOYSA-N;ONJSZLXSECQROL-UHFFFAOYSA-N;GCWCVCCEIQXUQU-UHFFFAOYSA-N;FPIGOBKNDYAZTP-UHFFFAOYSA-N	[M+H]+;[M+H]+;[M+H]+;[M+H]+;[M+H]+;[M+H]+;[M+H]+;[M+H]+;[M+H]+;[M+H]+;[M+H]+;[M+H]+;[M+H]+	196.0605;196.060457781;196.060457781;196.0605;196.060457781;196.060457781;196.060457781;196.060457781;196.060457781;196.0605;196.060457768;196.060457781;196.0605	142.48;142.91;142.48;143.02;142.06;142.86;141.83;141.2;141.78;141.54;141.99;142.49;142.02	17;18;18;17;18;18;18;18;18;17;18;18;17	1.11;1.41;1.11;1.48;0.82;1.37;0.66;0.21;0.62;0.45;0.77;1.12;0.79	1;1;1;1;1;1;1;1;1;1;1;1;1	1;0.9987;0.9949;0.9931;0.9771;0.9758;0.9685;0.9683;0.9678;0.9677;0.9384;0.9356;0.927	1;0.99909;0.99643;0.99517;0.98397;0.98306;0.97795;0.97781;0.97746;0.97739;0.95688;0.95492;0.9489	1;2;3;4;5;6;7;8;9;10;11;12;13	1;2;3;4;5;6;7;8;9;10;11;12;13
1013	M743T77C286	742.572	77	285.6	192944	AllCCS00021894;AllCCS00021927;AllCCS00022850;AllCCS00021835;AllCCS00019220;AllCCS00019221;AllCCS00019347	PC(P-18:1(11Z)/16:1(9Z));PC(P-18:1(9Z)/16:1(9Z));PC(o-16:1(9Z)/18:2(9Z,12Z));PC(P-16:0/18:2(9Z,12Z));PC(16:1(9Z)/P-18:1(11Z));PC(16:1(9Z)/P-18:1(9Z));PC(18:2(9Z,12Z)/P-16:0)	MKSPXEKLAWXUQB-YZISGTAMSA-N;SUJRZRVPVIAXCE-PYRHUWMFSA-N;AXCLECQLCBWNLZ-KZZBVOOISA-N;QLEHHUPUHJPURI-PWYDUFMYSA-N;ZFACUKICYTXONE-IWDZABBFSA-N;UMCQOQMEDBTSBS-YJTQHARMSA-N;CQSFBGMPNOVJCB-QIDPJIOXSA-N	[M+H]+;[M+H]+;[M+H]+;[M+H]+;[M+H]+;[M+H]+;[M+H]+	742.574540431;742.574540431;742.574540431;742.574540431;742.574540431;742.574540431;742.574540431	285.75;285.75;284.31;286.41;285.74;285.74;286.4	4;4;4;4;4;4;4	0.05;0.05;0.45;0.28;0.05;0.05;0.28	1;1;1;1;1;1;1	1;1;1;0.9999;0.9998;0.9998;0.9997	1;1;1;0.99993;0.99986;0.99986;0.99979	1;2;3;4;5;6;7	1;2;3;4;5;6;7
1019	M517T549C206	517.171	549	206.2	234192	AllCCS00013863	S-(Hydroxymethyl)mycothiol	QHDGYCVBKYWETJ-JPFSBEFCSA-N	[M+H]+	517.17	211.45	3	2.48	0.76	0.9288	0.87816	1	1
1029	M427T58C208	427.304	58	208.2	99414	AllCCS00002827	Leupeptin	GDBQQVLCIARPGH-BSOSBYQFSA-N	[M+H]+	427.303	208.61	3	0.2	1	1	1	1	1
1032	M371T521C190	371.239	521	190.4	189624	AllCCS00017611;AllCCS00022580;AllCCS00022713;AllCCS00051275;AllCCS00004783;AllCCS00001875;AllCCS00001910	20-Hydroxy-PGF2a;10,11-dihydro-20-dihydroxy-LTB4;Prostaglandin G1;19-hydroxyprostaglandin H1(1-);Thromboxane B2;Thromboxane B2;6-keto Prostaglandin F1伪	XQXUYZDBZCLAQO-BFDMEJFDSA-N;BZDHSIPNZCHPKA-NSBXBVANSA-N;QXCRWNZYEVOQMB-NDWDMBLISA-N;WIWFIKCSWKFLRM-UHFFFAOYSA-N;XNRNNGPBEPRNAR-VTCRGFIFSA-N;XNRNNGPBEPRNAR-JQBLCGNGSA-N;KFGOFTHODYBSGM-ZUNNJUQCSA-N	[M+H]+;[M+H]+;[M+H]+;[M+H]+;[M+H]+;[M+H]+;[M+H]+	371.24283882;371.24283882;371.24283882;371.242838815;371.2428;371.242838808;371.242838808	195.02;195.5;196.83;196.91;197.36;197.41;197.42	10;10;10;10;10;10;10	2.37;2.61;3.27;3.31;3.53;3.55;3.56	0.82;0.7;0.37;0.35;0.24;0.22;0.22	0.9584;0.9769;0.9617;0.9619;1;1;0.9692	0.91688;0.89383;0.78419;0.77833;0.772;0.766;0.74444	7;3;6;5;1;2;4	1;2;3;4;5;6;7
1041	M508T1001C196	508.002	1001	196.1	164311	AllCCS00015401;AllCCS00000106;AllCCS00000125	2-Hydroxy-dATP;ATP;2'-Deoxyguanosine-5'-Triphosphate	UOACBPRDWRDEHJ-KVQBGUIXSA-N;ZKHQWZAMYRWXGA-KQYNXXCUSA-N;HAAZLUGHYHWQIW-KVQBGUIXSA-N	[M+H]+;[M+H]+;[M+H]+	508.003;508.003045462;508.003045462	198.41;198.89;197.62	2;2;2	1.16;1.4;0.77	1;1;1	1;0.9897;0.9892	1;0.99279;0.99244	1;2;3	1;2;3
1043	M269T496C154	269.112	496	153.6	177462	AllCCS00015001	Musk ambrette	SUAUILGSCPYJCS-UHFFFAOYSA-N	[M+H]+	269.113	154.46	5	0.56	1	0.9566	0.96962	1	1
1045	M208T66C152	208.169	66	152.5	178526	AllCCS00049873;AllCCS00007617	N-Desmethyl tapentadol;Luciduline	PQQINTFVECNXLC-GXFFZTMASA-N;PISGDLOMGNKHKP-ROHXPCBUSA-N	[M+H]+;[M+H]+	208.169614299;208.1696	148.55;148.16	1;1	2.66;2.93	0.67;0.54	0.9936;1	0.89652;0.862	2;1	1;2
1048	M721T78C282	720.553	78	282.3	185884	AllCCS00019129;AllCCS00019161;AllCCS00021608;AllCCS00081452;AllCCS00081577;AllCCS00080611;AllCCS00080678;AllCCS00020021;AllCCS00020112;AllCCS00020176;AllCCS00020401	PC(15:0/16:0);PC(16:0/15:0);PE-NMe2(16:0/16:0);PE-NMe2(14:0/18:0);PE-NMe2(18:0/14:0);PE-NMe(15:0/18:0);PE-NMe(18:0/15:0);PE(14:0/20:0);PE(16:0/18:0);PE(18:0/16:0);PE(20:0/14:0)	LLHISNQVRRYJGL-DIPNUNPCSA-N;NPGWXTIWUUFYAB-DIPNUNPCSA-N;SKWDCOTXHWCSGS-DIPNUNPCSA-N;UGYRPPBESVKPMO-UHFFFAOYSA-N;UGUDKKDFZAUPSB-UHFFFAOYSA-N;MFGIDZGYNXYTEZ-UHFFFAOYSA-N;RFCOYSZPYIPEGM-UHFFFAOYSA-N;LCJFVEQXGBUSEF-DIPNUNPCSA-N;RPJZYOHZALDGKI-DIPNUNPCSA-N;JRTZGTYHEHCHTM-DIPNUNPCSA-N;VRXSSVHPKVWXGZ-DIPNUNPCSA-N	[M+H]+;[M+H]+;[M+H]+;[M+H]+;[M+H]+;[M+H]+;[M+H]+;[M+H]+;[M+H]+;[M+H]+;[M+H]+	720.553804989;720.553804989;720.553804989;720.553805474;720.553805474;720.553805474;720.553805474;720.553804989;720.553805474;720.553805474;720.553804989	286.97;286.98;281.48;280.1;280.11;282.24;282.25;283.47;284.04;284.04;283.47	0;0;0;0;0;0;0;0;0;0;0	1.63;1.63;0.29;0.79;0.78;0.02;0.02;0.41;0.61;0.61;0.41	1;1;1;1;1;1;1;1;1;1;1	1;1;0.997;0.997;0.997;0.9834;0.9834;0.983;0.983;0.983;0.983	1;1;0.9979;0.9979;0.9979;0.98838;0.98838;0.9881;0.9881;0.9881;0.9881	1;2;3;4;5;6;7;8;9;10;11	1;2;3;4;5;6;7;8;9;10;11
1054	M174T227C135	174.076	227	134.7	185402	AllCCS00013115;AllCCS00016383;AllCCS00002684;AllCCS00009631	(2s,5s)-5-Carboxymethylproline;2-Aminovalienone;N-Acetyl-L-glutamate 5-semialdehyde;5-Deoxy-5-aminoshikimic acid	LIZWYFXJOOUDNV-WHFBIAKZSA-N;MRRIQZMIKWLLBS-JXBXZBNISA-N;BCPSFKBPHHBDAI-LURJTMIESA-N;GSAKPGCLECHWSP-PBXRRBTRSA-N	[M+H]+;[M+H]+;[M+H]+;[M+H]+	174.0761;174.0761;174.0761;174.0761	138.42;138.68;139.36;139.88	1;1;1;1	2.69;2.87;3.34;3.7	0.66;0.57;0.33;0.15	0.9604;0.952;0.9407;1	0.87028;0.8374;0.75749;0.745	2;3;4;1	1;2;3;4
1056	M405T896C177	405.009	896	177.2	180083	AllCCS00000154	Uridine-5'-Diphosphate	XCCTYIAWTASOJW-XVFCMESISA-N	[M+H]+	405.009	181.91	2	2.59	0.71	1	0.913	1	1
1059	M138T731C127	138.066	731	127.2	179182	AllCCS00000998	Isoniazid	QRXWMOHMRWLFEY-UHFFFAOYSA-N	[M+H]+	138.066	129.64	1	1.88	1	1	1	1	1
1060	M258T745C159	258.144	745	159.3	183707	AllCCS00032655;AllCCS00008284;AllCCS00009739	Coumaperine;(+)-Elaeocarpine;(+/-)-gamma-Lycorane	QDAARMDLSCDBFU-MFDSWNTHSA-N;DXTYYNIKCKARPP-UXIGCNINSA-N;UPCSAMZZCYKRAB-BKSIRQEFSA-N	[M+H]+;[M+H]+;[M+H]+	258.148878857;258.1489;258.1489	161.93;161.22;161.15	18;18;18	1.62;1.19;1.15	1;1;1	1;0.9865;0.946	1;0.99055;0.9622	1;2;3	1;2;3
1069	M247T792C155	247.129	792	154.7	172954	AllCCS00023835;AllCCS00024046;AllCCS00023771;AllCCS00023701;AllCCS00021814;AllCCS00015404;AllCCS00015764;AllCCS00023856;AllCCS00021808;AllCCS00023702	Isoleucyl-Aspartate;Valyl-Glutamate;Glutamylvaline;Aspartyl-Isoleucine;gamma-Glutamylvaline;2,4-Bis(acetamido)-2,4,6-trideoxy-beta-L-altropyranose;2,4-Diacetamido-2,4,6-trideoxy-D-mannopyranose;Leucyl-Aspartate;L-beta-aspartyl-L-leucine;Aspartyl-Leucine	WKXVAXOSIPTXEC-UHFFFAOYSA-N;UPJONISHZRADBH-UHFFFAOYSA-N;SITLTJHOQZFJGG-XPUUQOCRSA-N;BSWHERGFUNMWGS-UHFFFAOYSA-N;AQAKHZVPOOGUCK-XPUUQOCRSA-N;NRXWTRNYICXMBF-SGZWNVLDSA-N;NRXWTRNYICXMBF-UBUKNDCTSA-N;DVCSNHXRZUVYAM-UHFFFAOYSA-N;IYJILWQAFPUBHP-UHFFFAOYSA-N;ZVDPYSVOZFINEE-UHFFFAOYSA-N	[M+H]+;[M+H]+;[M+H]+;[M+H]+;[M+H]+;[M+H]+;[M+H]+;[M+H]+;[M+H]+;[M+H]+	247.128871696;247.128871688;247.128871696;247.128871696;247.128871688;247.1289;247.1289;247.128871696;247.128871696;247.128871696	156.55;155.61;155.6;156.54;155.77;155.59;155.59;156.7;156.82;156.7	1;1;1;1;1;1;1;1;1;1	1.18;0.58;0.58;1.18;0.69;0.57;0.57;1.28;1.35;1.28	1;1;1;1;1;1;1;1;1;1	1;0.9909;0.9892;0.9875;0.985;0.969;0.969;0.9607;0.9589;0.9496	1;0.99363;0.99244;0.99125;0.9895;0.9783;0.9783;0.97249;0.97123;0.96472	1;2;3;4;5;6;7;8;9;10	1;2;3;4;5;6;7;8;9;10
1080	M254T545C163	254.161	545	162.7	175886	AllCCS00008857	Fenapanil	OQOULEWDDRNBSG-UHFFFAOYSA-N	[M+H]+	254.165	159.36	17	2.1	0.95	1	0.985	1	1
1082	M246T417C160	246.169	417	159.6	173233	AllCCS00016884;AllCCS00016074;AllCCS00017027;AllCCS00022747;AllCCS00035226	2-Methylbutyroylcarnitine;Isovalerylcarnitine;Isovalerylcarnitine;Valerylcarnitine;Pivaloylcarnitine	IHCPDBBYTYJYIL-UHFFFAOYSA-N;IGQBPDJNUXPEMT-SNVBAGLBSA-N;IGQBPDJNUXPEMT-UHFFFAOYSA-N;VSNFQQXVMPSASB-JTQLQIEISA-N;YICAQFPUDACYGQ-UHFFFAOYSA-N	[M+H]+;[M+H]+;[M+H]+;[M+H]+;[M+H]+	246.170008229;246.17;246.170008229;246.170008229;246.170008229	158.74;159.37;159.37;161.05;156.24	2;2;2;2;2	0.54;0.14;0.14;0.9;2.15	1;1;1;1;0.92	1;0.9981;0.9981;0.996;0.9901	1;0.99867;0.99867;0.9972;0.96907	1;2;3;4;5	1;2;3;4;5
1083	M283T565C168	283.069	565	167.8	176818	AllCCS00050070;AllCCS00009202;AllCCS00010627;AllCCS00034194	Phenytoin quinone;9-Riburonosylhypoxanthine;N-(p-Nitrobenzyl)phthalimide;5-Hydroxy-4-methoxy-6-canthinone 3-N-oxide	AWCFFJFKIPSEFH-UHFFFAOYSA-N;YALKLGGFZOUJBN-SOVPELCUSA-N;QKWWUOQTLINZES-UHFFFAOYSA-N;BACBQAVGXGDIMD-UHFFFAOYSA-N	[M+H]+;[M+H]+;[M+H]+;[M+H]+	283.071356818;283.0673;283.0714;283.071356818	163.93;162.3;162.55;161.35	7;7;7;7	2.36;3.39;3.23;4	0.82;0.31;0.39;0	0.9342;1;0.9097;0.9543	0.89994;0.793;0.75379;0.66801	3;1;4;2	1;2;3;4
1118	M341T67C177	341.153	67	177.4	163423	AllCCS00013654;AllCCS00003787	Fortimicin FU-10;N2,N5-Dibenzoyl-L-ornithine	RQEREARTKFHKFJ-DOPHCPJZSA-N;NTRBNFOLBJWRAO-INIZCTEOSA-N	[M+H]+;[M+H]+	341.1555;341.1496	178.95;180.79	6;11	0.87;1.88	1;1	1;0.9449	1;0.96143	1;2	1;2
1125	M522T240C233	522.353	240	232.9	171140	AllCCS00051200;AllCCS00001973;AllCCS00001991	2-oleoyl-sn-glycero-3-phosphocholine;LPC 18:1;18:1 Lyso PC	SULIDBRAXVDKBU-PTGWMXDISA-N;YAMUFBLWGFFICM-PTGWMXDISA-N;PZRFVAHZNWPPAC-VBKSFVIKSA-N	[M+H]+;[M+H]+;[M+H]+	522.355440016;522.355439634;522.355439634	236.15;236.33;236.33	5;5;5	1.38;1.45;1.45	1;1;1	1;0.9979;0.9979	1;0.99853;0.99853	1;2;3	1;2;3
1126	M494T285C225	494.322	285	224.9	167498	AllCCS00021429	LysoPC(16:1(9Z)/0:0)	LFUDDCMNKWEORN-ZXEGGCGDSA-N	[M+H]+	494.324	228.53	5	1.59	1	1	1	1	1
1146	M549T73C252	549.485	73	252	166005	AllCCS00025781;AllCCS00025780	Cohibin B;Cohibin A	UYPWFMBFXBCPAC-QOCHGBHMSA-N;GFUJWCRMULHYHE-QOCHGBHMSA-N	[M+H]+;[M+H]+	549.487760536;549.487760536	254.17;254.17	4;4	0.85;0.85	1;1	1;0.9989	1;0.99923	1;2	1;2
1158	M251T253C164	251.149	253	164.3	158758	AllCCS00028754	Isopentyl beta-D-glucoside	PPOCTRFLRHRTTR-UHFFFAOYSA-N	[M+H]+	251.149	159.29	2	3.15	0.43	1	0.829	1	1
1159	M209T141C149	209.164	141	149.2	150800	AllCCS00007850	Ammodendrine	APKLQIQRPUDADG-GFCCVEGCSA-N	[M+H]+	209.165	148.45	3	0.51	1	1	1	1	1
1163	M229T101C153	229.154	101	152.7	154512	AllCCS00021816;AllCCS00000504	Isoleucylproline;L-leucyl-L-proline	BBIXOODYWPFNDT-UHFFFAOYSA-N;VTJUNIYRYIAIHF-UHFFFAOYSA-N	[M+H]+;[M+H]+	229.154692516;229.1546925	152.8;152.97	1;1	0.07;0.18	1;1	1;0.9983	1;0.99881	1;2	1;2
1169	M482T628C211	482.142	628	210.9	158742	AllCCS00009314	Talampicillin	SOROUYSPFADXSN-SUWVAFIASA-N	[M+H]+	482.138	209.69	9	0.58	1	1	1	1	1
1177	M427T894C194	427.094	894	193.6	150214	AllCCS00004573;AllCCS00017016	S-Glutathionyl-L-cysteine;Cysteineglutathione disulfide	BNRXZEPOHPEEAS-FXQIFTODSA-N;BNRXZEPOHPEEAS-PPSBICQBSA-N	[M+H]+;[M+H]+	427.0952;427.09520508	188.51;188.51	2;2	2.7;2.7	0.65;0.65	1;1	0.895;0.895	1;2	1;2
1182	M482T278C222	482.322	278	221.5	156222	AllCCS00021780;AllCCS00016558;AllCCS00021428	LysoPE(0:0/18:0);1-Octadecanoyl-sn-glycero-3-phosphoethanolamine;LysoPC(15:0)	KIHAGWUUUHJRMS-JOCHJYFZSA-N;BBYWOYAFBUOUFP-JOCHJYFZSA-N;RJZVWDTYEWCUAR-JOCHJYFZSA-N	[M+H]+;[M+H]+;[M+H]+	482.324139407;482.3241;482.324139407	224.65;224.38;228.21	4;4;4	1.4;1.28;2.94	1;1;0.53	1;0.996;0.9917	1;0.9972;0.85319	1;2;3	1;2;3
1184	M405T739C192	405.208	739	192.5	153226	AllCCS00011250	15beta-Hydroxy-7alpha-mercapto-pregn-4-ene-3,20-dione 7-acetate	YYFCRMZCEYYPDO-SSKFVTQDSA-N	[M+H]+	405.209	196.81	3	2.19	0.91	1	0.973	1	1
1186	M460T551C196	460.193	551	196.1	149967	AllCCS00000338	5-Methyltetrahydrofolate (5-Methyl-THF)	ZNOVTXRBGFNYRX-ZGTCLIOFSA-N	[M+H]+	460.194	203.77	2	3.76	0.12	0.9936	0.73152	1	1
1190	M535T542C209	535.154	542	209.1	149685	AllCCS00016602	Aprepitant	ATALOFNDEOCMKK-OITMNORJSA-N	[M+H]+	535.158	215.8	6	3.1	0.45	1	0.835	1	1
1198	M184T242C138	184.064	242	137.6	150260	AllCCS00009562;AllCCS00009078;AllCCS00002507;AllCCS00000363;AllCCS00004276;AllCCS00004122	(2r)-Amino(3,5-Dihydroxyphenyl)Acetic Acid;5-Methoxy-3-hydroxyanthranilate;Choline sulfate;4-Pyridoxic acid;3-Hydroxy-4-hydroxymethyl-2-methylpyridine-5-carboxylate;3-Carboxy-4-methoxy-N-methyl-2-pyridone	HOOWCUZPEFNHDT-ZETCQYMHSA-N;NTAPPSMRVZNEPP-UHFFFAOYSA-N;WXCQAWGXWVRCGP-UHFFFAOYSA-N;HXACOUQIXZGNBF-UHFFFAOYSA-N;VJZTVPVXKYQRJZ-UHFFFAOYSA-N;RYHGOZKWYMCMKG-UHFFFAOYSA-N	[M+H]+;[M+H]+;[M+H]+;[M+H]+;[M+H]+;[M+H]+	184.0605;184.0605;184.0638;184.060457768;184.0605;184.0605	140.33;140.04;137.7;139.15;139.09;138.71	18;18;0;18;18;18	1.95;1.74;0.07;1.11;1.07;0.8	1;1;1;1;1;1	1;0.9977;0.9737;0.9539;0.9539;0.9441	1;0.99839;0.98159;0.96773;0.96773;0.96087	1;2;3;4;5;6	1;2;3;4;5;6
1205	M524T277C222	524.273	277	221.8	153936	AllCCS00008945	Calcimycin	HIYAVKIYRIFSCZ-CVXKHCKVSA-N	[M+H]+	524.275	228.2	5	2.8	0.6	1	0.88	1	1
1210	M518T280C232	518.32	280	231.9	151838	AllCCS00021433;AllCCS00021432	LysoPC(18:3(9Z,12Z,15Z));LysoPC(18:3(6Z,9Z,12Z))	WKQNRCYKYCKESD-YVHLTTHBSA-N;MRTUWVDDQVMUCR-ACHCNROVSA-N	[M+H]+;[M+H]+	518.324139407;518.324139407	232.06;231.87	8;8	0.07;0.01	1;1	1;0.9988	1;0.99916	1;2	1;2
1220	M323T66C174	323.142	66	173.6	147314	AllCCS00015704;AllCCS00027359;AllCCS00027358;AllCCS00035190;AllCCS00031902;AllCCS00025118	2'-Deamino-2'-hydroxy-6'-dehydroparomamine;N6-Galacturonyl-L-lysine;N2-Galacturonyl-L-lysine;Kebuzone;N6-cis-p-Coumaroylserotonin;Avenic acid A	NINNJPOSRPHVPI-JCLMPDJQSA-N;CFQJLIHMLCPJQF-UHFFFAOYSA-N;HFIFPDNTHBGIPX-UHFFFAOYSA-N;LGYTZKPVOAIUKX-UHFFFAOYSA-N;WLZPAFGVOWCVMG-FPYGCLRLSA-N;QUKMQOBHQMWLLR-UHFFFAOYSA-N	[M+H]+;[M+H]+;[M+H]+;[M+H]+;[M+H]+;[M+H]+	323.1449;323.14491569;323.14491569;323.139042452;323.139042452;323.14491569	175.12;171.01;171.04;176.2;178.12;168.81	8;8;8;10;10;8	0.87;1.51;1.5;1.48;2.54;2.84	1;1;1;1;0.73;0.58	1;0.9957;0.9885;0.9409;0.9579;0.9723	1;0.99699;0.99195;0.95863;0.88953;0.85461	1;2;3;6;5;4	1;2;3;4;5;6
1224	M528T797C209	528.197	797	209.2	180443	AllCCS00015986	4-O-(beta-L-Arabinofuranosyl-(1->2)-beta-L-arabinofuranosyl-(1->2)-beta-L-arabinofuranosyl)-(2S,4S)-4-hydroxyproline	FLSWFDOLGDBPBF-MKAUJSBJSA-N	[M+H]+	528.192	215.22	9	2.8	0.6	0.9813	0.86691	1	1
1237	M358T472C177_1	358.206	472	177.3	139931	AllCCS00002726	E-64	LTLYEAJONXGNFG-DCAQKATOSA-N	[M+H]+	358.209	182.43	8	2.81	0.59	1	0.877	1	1
1241	M546T76C231	546.359	76	231.3	144264	AllCCS00021438;AllCCS00021437	LysoPC(20:3(8Z,11Z,14Z));LysoPC(20:3(5Z,8Z,11Z))	BBNHCUBQEQJHIG-FZZJNMCHSA-N;YHGXYYIGHBPDMX-BUTFDPNWSA-N	[M+H]+;[M+H]+	546.355439535;546.355439535	238.52;238.52	7;7	3.03;3.03	0.49;0.49	1;0.982	0.847;0.8344	1;2	1;2
1243	M750T73C287	749.53	73	286.9	143069	AllCCS00010384;AllCCS00021615;AllCCS00021616;AllCCS00021629;AllCCS00021643;AllCCS00021657;AllCCS00021672	1-Hexadecanoyl-2-(9Z-octadecenoyl)-sn-glycero-3-phospho-sn-glycerol;PG(16:0/18:1(11Z));PG(16:0/18:1(9Z));PG(16:1(9Z)/18:0);PG(18:0/16:1(9Z));PG(18:1(11Z)/16:0);PG(18:1(9Z)/16:0)	PAZGBAOHGQRCBP-ZCXUNETKSA-N;ADYWCMPUNIVOEA-GPJPVTGXSA-N;PAZGBAOHGQRCBP-HGWHEPCSSA-N;UTZFGBMGFFOIGB-QCMQKWBUSA-N;IPJKIWYVQGPZEW-QCMQKWBUSA-N;PYSDYMWMDIXQNB-GPJPVTGXSA-N;GTCKEWVHTGGUSN-HGWHEPCSSA-N	[M+H]+;[M+H]+;[M+H]+;[M+H]+;[M+H]+;[M+H]+;[M+H]+	749.5327;749.532735196;749.532735196;749.532735196;749.532735196;749.532735196;749.532735196	285.2;285.2;285.2;285.2;285.2;285.2;285.2	3;4;4;4;4;4;4	0.6;0.6;0.6;0.6;0.6;0.6;0.6	1;1;1;1;1;1;1	1;1;1;1;1;1;1	1;1;1;1;1;1;1	1;2;3;4;5;6;7	1;2;3;4;5;6;7
1244	M676T81C277	675.54	81	277.4	132905	AllCCS00022323	SM(d18:1/14:0)	KYICBZWZQPCUMO-PSALXKTOSA-N	[M+H]+	675.544	277.73	5	0.12	1	1	1	1	1
1262	M344T299C178	344.144	299	177.8	135736	AllCCS00033226	N-trans-Feruloyl-4-O-methyldopamine	ACSWAJLDOHJFNA-VMPITWQZSA-N	[M+H]+	344.149	183.39	14	3.05	0.48	1	0.844	1	1
1272	M546T268C239	546.351	268	238.9	141524	AllCCS00021437;AllCCS00021438	LysoPC(20:3(5Z,8Z,11Z));LysoPC(20:3(8Z,11Z,14Z))	YHGXYYIGHBPDMX-BUTFDPNWSA-N;BBNHCUBQEQJHIG-FZZJNMCHSA-N	[M+H]+;[M+H]+	546.355439535;546.355439535	238.52;238.52	9;9	0.16;0.16	1;1	1;0.9998	1;0.99986	1;2	1;2
1285	M245T780C155	245.113	780	155.3	133986	AllCCS00023797;AllCCS00023766;AllCCS00024069;AllCCS00023941;AllCCS00024308	Hydroxyprolyl-Hydroxyproline;Glutamylproline;gamma-Glutamylproline;Prolyl-Glutamate;(2S,4S)-Pinnatanine	HXWNRESJYUCPRA-UHFFFAOYSA-N;YBTCBQBIJKGSJP-BQBZGAKWSA-N;VBCZKAGVUKCANO-BQBZGAKWSA-N;QLROSWPKSBORFJ-UHFFFAOYSA-N;VYDAYIZJJUOQMT-GQCTYLIASA-N	[M+H]+;[M+H]+;[M+H]+;[M+H]+;[M+H]+	245.113221632;245.113221623;245.113221623;245.113221623;245.113221632	154.87;152.82;152.82;153.22;155.81	0;0;0;0;0	0.28;1.62;1.62;1.36;0.33	1;1;1;1;1	1;0.9912;0.9873;0.9759;0.9652	1;0.99384;0.99111;0.98313;0.97564	1;2;3;4;5	1;2;3;4;5
1289	M520T196C227	520.337	196	227.1	136477	AllCCS00021431;AllCCS00051246	LysoPC(18:2(9Z,12Z));2-linoleoyl-sn-glycero-3-phosphocholine	SPJFYYJXNPEZDW-FTJOPAKQSA-N;LSUXCWJOIAWGOU-FZVXUVPBSA-N	[M+H]+;[M+H]+	520.339789471;520.339789952	233.63;233.53	6;6	2.8;2.75	0.6;0.62	1;0.9907	0.88;0.87949	1;2	1;2
1290	M813T80C290	812.541	80	290.1	194391	AllCCS00080023;AllCCS00080167;AllCCS00021342;AllCCS00022482;AllCCS00022491;AllCCS00022521;AllCCS00022531;AllCCS00079987;AllCCS00079988;AllCCS00080006;AllCCS00080047;AllCCS00080064;AllCCS00080089;AllCCS00080114;AllCCS00080141;AllCCS00080142;AllCCS00080191;AllCCS00080192;AllCCS00080214;AllCCS00080251;AllCCS00079944;AllCCS00080383	PS(18:2(9Z,12Z)/20:2(11Z,14Z));PS(20:2(11Z,14Z)/18:2(9Z,12Z));PS(18:0/20:4(8Z,11Z,14Z,17Z));PS(18:0/20:4(5Z,8Z,11Z,14Z));PS(18:1(9Z)/20:3(8Z,11Z,14Z));PS(20:3(8Z,11Z,14Z)/18:1(9Z));PS(20:4(5Z,8Z,11Z,14Z)/18:0);PS(18:1(11Z)/20:3(5Z,8Z,11Z));PS(18:1(11Z)/20:3(8Z,11Z,14Z));PS(18:1(9Z)/20:3(5Z,8Z,11Z));PS(18:3(6Z,9Z,12Z)/20:1(11Z));PS(18:3(9Z,12Z,15Z)/20:1(11Z));PS(18:4(6Z,9Z,12Z,15Z)/20:0);PS(20:0/1…	IOUMQLRMQYUZJS-VVYHXBNCSA-N;NNYPFOOHJLLINH-VVYHXBNCSA-N;IULWELDCBXQXED-DWOSIAKHSA-N;SVOUGFFDROZBJI-DNALCEECSA-N;HSAQFLIHNUSBEE-LIRCASFMSA-N;GXKSIBMRXCMFJL-HVMMZRTESA-N;UTSXKUOHAAGJOV-JLUUWOCLSA-N;JEBMKYJTRNHRNT-WJLVDKGRSA-N;CQNYZZXAKKMVIL-AFYFVVEVSA-N;YJMZGYWOLNPKJN-SIVKNEBFSA-N;ONAVEICYEBMEGM-HDPJWARNSA-N;OYTHOMOENICTLE-LTOHLDJJSA-N;LGOBKITZIDNRKZ-QKWILQRMSA-N;MHYFTRMBVMSJBK-TUFPPALTSA-N;RBJNWMP…	[M+H]+;[M+H]+;[M+H]+;[M+H]+;[M+H]+;[M+H]+;[M+H]+;[M+H]+;[M+H]+;[M+H]+;[M+H]+;[M+H]+;[M+H]+;[M+H]+;[M+H]+;[M+H]+;[M+H]+;[M+H]+;[M+H]+;[M+H]+;[M+H]+;[M+H]+	812.543634714;812.543634714;812.543634233;812.543634233;812.543634233;812.543634233;812.543634233;812.543634714;812.543634714;812.543634714;812.543634714;812.543634714;812.543634714;812.543634714;812.543634714;812.543634714;812.543634714;812.543634714;812.543634714;812.543634714;812.543634714;812.543634714	291.64;291.64;292.05;291.9;291.64;291.64;291.9;291.64;291.64;291.64;291.64;291.79;292.05;292.05;291.64;291.79;291.64;291.64;291.64;292.05;291.2;291.2	3;3;3;3;3;3;3;3;3;3;3;3;3;3;3;3;3;3;3;3;3;3	0.53;0.53;0.67;0.62;0.53;0.53;0.62;0.53;0.53;0.53;0.53;0.58;0.67;0.67;0.53;0.58;0.53;0.53;0.53;0.67;0.38;0.38	1;1;1;1;1;1;1;1;1;1;1;1;1;1;1;1;1;1;1;1;1;1	1;1;0.9997;0.9997;0.9997;0.9997;0.9997;0.9997;0.9997;0.9997;0.9997;0.9997;0.9997;0.9997;0.9997;0.9997;0.9997;0.9997;0.9997;0.9997;0.9994;0.9994	1;1;0.99979;0.99979;0.99979;0.99979;0.99979;0.99979;0.99979;0.99979;0.99979;0.99979;0.99979;0.99979;0.99979;0.99979;0.99979;0.99979;0.99979;0.99979;0.99958;0.99958	1;2;3;4;5;6;7;8;9;10;11;12;13;14;15;16;17;18;19;20;21;22	1;2;3;4;5;6;7;8;9;10;11;12;13;14;15;16;17;18;19;20;21;22
1291	M251T480C155	251.141	480	154.7	126188	AllCCS00027671;AllCCS00049949;AllCCS00003456;AllCCS00024661;AllCCS00095501;AllCCS00095494;AllCCS00095515;AllCCS00013434;AllCCS00010888;AllCCS00010889;AllCCS00010886;AllCCS00010887	4-Coumaroyl-2-hydroxyputrescine;3-Hydroxymelatonin;N-Caffeoylputrescine;Paucine;N-(4-aminobutyl)-3-(3,4-dihydroxyphenyl)prop-2-enimidic acid;N-(4-aminobutyl)-3-(4-hydroxyphenyl)oxirane-2-carboximidic acid;(2E)-N-(3-aminopropyl)-3-(4-hydroxy-3-methoxyphenyl)prop-2-enimidic acid;Heptabarbital;(R)-5-Deoxyindenestrol;(S)-5-Deoxyindenestrol;(R)-4'-Deoxyindenestrol;(S)-4'-Deoxyindenestrol	XBVRGBGSLROQIA-ZZXKWVIFSA-N;DWMWOUAIGKAJNF-UHFFFAOYSA-N;KTZNZCYTXQYEHT-GQCTYLIASA-N;KTZNZCYTXQYEHT-XQRVVYSFSA-N;KTZNZCYTXQYEHT-UHFFFAOYSA-N;KZQOQEREDBJYEO-UHFFFAOYSA-N;ZPCGUQAJQKIIFB-GQCTYLIASA-N;PAZQYDJGLKSCSI-UHFFFAOYSA-N;CFWDRXXJJXLZOZ-GFCCVEGCSA-N;CFWDRXXJJXLZOZ-LBPRGKRZSA-N;JVJKQJFQEQRNRY-GFCCVEGCSA-N;JVJKQJFQEQRNRY-LBPRGKRZSA-N	[M+H]+;[M+H]+;[M+H]+;[M+H]+;[M+H]+;[M+H]+;[M+H]+;[M+H]+;[M+H]+;[M+H]+;[M+H]+;[M+H]+	251.139042452;251.139042452;251.139;251.139042452;251.139042448;251.139042448;251.139042448;251.139;251.1431;251.1431;251.1431;251.1431	157.4;157.57;156.85;157;157;158.24;158.12;158.2;158.59;158.59;158.62;158.62	7;7;7;7;7;7;7;7;10;10;10;10	1.72;1.82;1.37;1.46;1.46;2.24;2.16;2.21;2.45;2.45;2.47;2.47	1;1;1;1;1;0.88;0.92;0.89;0.77;0.77;0.76;0.76	1;0.9904;0.9763;0.9658;0.9658;0.9784;0.9602;0.9325;0.7644;0.7644;0.7644;0.7644	1;0.99328;0.98341;0.97606;0.97606;0.94888;0.94814;0.91975;0.76608;0.76608;0.76308;0.76308	1;2;4;5;6;3;7;8;9;10;11;12	1;2;3;4;5;6;7;8;9;10;11;12
1304	M391T899C189	391.182	899	188.6	131417	AllCCS00016147;AllCCS00005055	L-Alanyl-gamma-D-glutamyl-meso-2,6-diaminoheptanedioate;Compound II(R/S)	FMNCPUGORYYCEM-QCLAVDOMSA-N;WOJFAPUTPSWFLJ-UHFFFAOYSA-N	[M+H]+;[M+H]+	391.1824;391.1783	186.18;195.68	2;8	1.3;3.62	1;0.19	1;0.7937	1;0.61259	1;2	1;2
1323	M197T201C138	197.092	201	138.2	132457	AllCCS00027131;AllCCS00031301	2-(Ethylamino)-4,5-dihydroxybenzamide;5-Nitro-2-propoxyaniline	VAWDXOCBSZJIEL-UHFFFAOYSA-N;RXQCEGOUSFBKPI-UHFFFAOYSA-N	[M+H]+;[M+H]+	197.09209226;197.09209226	143.51;143.63	0;0	3.7;3.78	0.15;0.11	1;0.9706	0.745;0.71242	1;2	1;2
1324	M776T73C289	775.546	73	288.8	143598	AllCCS00001883;AllCCS00021660;AllCCS00021661;AllCCS00021675;AllCCS00021647;AllCCS00021688	PG (18:1/18:1) (del9-cis);PG(18:1(11Z)/18:1(11Z));PG(18:1(11Z)/18:1(9Z));PG(18:1(9Z)/18:1(11Z));PG(18:0/18:2(9Z,12Z));PG(18:2(9Z,12Z)/18:0)	DSNRWDQKZIEDDB-SQYFZQSCSA-N;SOLXJHKVRWSNJX-HKFASTTNSA-N;MANUXINXZIXGSR-ZRXIRQNBSA-N;NTMBJQYQYMPGRM-MYVKIHSOSA-N;JPRWHUSRRGNLOV-KKUBIFFLSA-N;CZVJBYZXTBYGJR-XAODMQRJSA-N	[M+H]+;[M+H]+;[M+H]+;[M+H]+;[M+H]+;[M+H]+	775.548385358;775.548385742;775.54838526;775.54838526;775.54838526;775.54838526	288.6;288.6;288.6;288.6;289.05;289.05	3;3;3;3;3;3	0.07;0.07;0.07;0.07;0.09;0.09	1;1;1;1;1;1	1;1;1;1;0.9996;0.9996	1;1;1;1;0.99972;0.99972	1;2;3;4;5;6	1;2;3;4;5;6
1344	M305T271C166	305.17	271	165.6	139301	AllCCS00002918	Discadenine	KGVAAXZLUAKZEO-UHFFFAOYSA-N	[M+H]+	305.172	172.04	8	3.74	0.13	1	0.739	1	1
1345	M194T832C145_1	194.033	832	145.2	126789	AllCCS00034981;AllCCS00032213	Phosphocreatinine;S-(Allylthio)-L-cysteine	HIPLEPXPNLWKCQ-UHFFFAOYSA-N;WYQZZUUUOXNSCS-UHFFFAOYSA-N	[M+H]+;[M+H]+	194.032542271;194.030419981	140.59;141.2	0;11	3.28;2.83	0.36;0.58	1;0.7737	0.808;0.71559	1;2	1;2
1346	M881T157C305	880.588	157	305.2	133792	AllCCS00019870;AllCCS00019903;AllCCS00019934;AllCCS00019935	PC(22:5(4Z,7Z,10Z,13Z,16Z)/22:6(4Z,7Z,10Z,13Z,16Z,19Z));PC(22:5(7Z,10Z,13Z,16Z,19Z)/22:6(4Z,7Z,10Z,13Z,16Z,19Z));PC(22:6(4Z,7Z,10Z,13Z,16Z,19Z)/22:5(4Z,7Z,10Z,13Z,16Z));PC(22:6(4Z,7Z,10Z,13Z,16Z,19Z)/22:5(7Z,10Z,13Z,16Z,19Z))	YNTMFOUOJUNIHH-PITMBAMASA-N;LIYXTHCSSCAYRI-VYKHTVRDSA-N;UNYKSWZSYYEFKA-VLXLBJJVSA-N;ZIDNYCKAEBFOJS-MZMWOROTSA-N	[M+H]+;[M+H]+;[M+H]+;[M+H]+	880.585105117;880.585105117;880.585105117;880.585105117	308.91;308.78;308.91;308.78	4;4;4;4	1.2;1.16;1.2;1.16	1;1;1;1	1;1;1;1	1;1;1;1	1;2;3;4	1;2;3;4
1354	M835T77C299	834.596	77	299.1	168853	AllCCS00019564;AllCCS00019502;AllCCS00019533;AllCCS00019534;AllCCS00019565;AllCCS00019596;AllCCS00019597;AllCCS00019628;AllCCS00019661;AllCCS00019693;AllCCS00019247;AllCCS00019278;AllCCS00019279;AllCCS00019309;AllCCS00019310;AllCCS00019341;AllCCS00019439;AllCCS00019789;AllCCS00019819;AllCCS00019850;AllCCS00019851;AllCCS00019883;AllCCS00019884;AllCCS00019915;AllCCS00080897;AllCCS00080925;AllCCS000…	PC(20:3(5Z,8Z,11Z)/20:3(5Z,8Z,11Z));PC(20:1(11Z)/20:5(5Z,8Z,11Z,14Z,17Z));PC(20:2(11Z,14Z)/20:4(5Z,8Z,11Z,14Z));PC(20:2(11Z,14Z)/20:4(8Z,11Z,14Z,17Z));PC(20:3(5Z,8Z,11Z)/20:3(8Z,11Z,14Z));PC(20:3(8Z,11Z,14Z)/20:3(5Z,8Z,11Z));PC(20:3(8Z,11Z,14Z)/20:3(8Z,11Z,14Z));PC(20:4(5Z,8Z,11Z,14Z)/20:2(11Z,14Z));PC(20:4(8Z,11Z,14Z,17Z)/20:2(11Z,14Z));PC(20:5(5Z,8Z,11Z,14Z,17Z)/20:1(11Z));PC(18:0/22:6(4Z,7Z,10…	ZITMTGXPTAXDMQ-LGFSYLBFSA-N;PQDQSVDTILKDMN-DBQSUDOFSA-N;TYRTWVKQVGNGSZ-RGBTVBCDSA-N;DWNZYUCWYBDRIX-JXHRKKHCSA-N;JHMWTEQGLBMSLG-DMHZMEFUSA-N;STJMRHKIQNWSPV-HGWYWTLDSA-N;UCQTXWKYRXXLSS-BLDRONNASA-N;RSXNDJUFSFNIRE-NYCYDASOSA-N;ZKUNPSXZRWGSCW-FLRYMGIISA-N;OHMVGNUFBRUROI-JNOZGJMASA-N;FAUYAENFVCNTAL-PFFNLMTBSA-N;CYJDDIDEUCNWDQ-IAOSCPQNSA-N;FYVNIFOYDIIODX-KNKJIUSSSA-N;FBWAPFMKODNGIU-IMCFLUOMSA-N;LQILTFY…	[M+H]+;[M+H]+;[M+H]+;[M+H]+;[M+H]+;[M+H]+;[M+H]+;[M+H]+;[M+H]+;[M+H]+;[M+H]+;[M+H]+;[M+H]+;[M+H]+;[M+H]+;[M+H]+;[M+H]+;[M+H]+;[M+H]+;[M+H]+;[M+H]+;[M+H]+;[M+H]+;[M+H]+;[M+H]+;[M+H]+;[M+H]+;[M+H]+;[M+H]+;[M+H]+;[M+H]+;[M+H]+;[M+H]+;[M+H]+;[M+H]+;[M+H]+;[M+H]+;[M+H]+	834.600755181;834.600755181;834.600755181;834.600755181;834.600755181;834.600755181;834.600755181;834.600755181;834.600755181;834.600755181;834.600755181;834.600755181;834.600755181;834.600755181;834.600755181;834.600755181;834.600755181;834.600755181;834.600755181;834.600755181;834.600755181;834.600755181;834.600755181;834.600755181;834.600755667;834.600755667;834.600755667;834.600755667;834.600…	298.75;298.73;298.75;298.73;298.75;298.75;298.75;298.75;298.73;298.73;296.94;296.78;296.77;296.78;296.77;296.78;296.77;296.78;296.79;296.79;296.79;296.78;296.78;296.95;294.05;293.98;293.98;293.98;293.98;293.98;293.98;294.06;294.03;294.03;294.03;294.03;294.03;294.03	5;5;5;5;5;5;5;5;5;5;5;5;5;5;5;5;5;5;5;5;5;5;5;5;5;5;5;5;5;5;5;5;5;5;5;5;5;5	0.12;0.12;0.12;0.12;0.12;0.12;0.12;0.12;0.12;0.12;0.73;0.78;0.79;0.78;0.79;0.78;0.79;0.78;0.78;0.78;0.78;0.78;0.78;0.72;1.72;1.74;1.74;1.74;1.74;1.74;1.74;1.71;1.72;1.72;1.72;1.72;1.72;1.72	1;1;1;1;1;1;1;1;1;1;1;1;1;1;1;1;1;1;1;1;1;1;1;1;1;1;1;1;1;1;1;1;1;1;1;1;1;1	1;0.9996;0.9996;0.9996;0.9996;0.9996;0.9996;0.9996;0.9996;0.9996;0.9992;0.9992;0.9992;0.9992;0.9992;0.9992;0.9992;0.9992;0.9992;0.9992;0.9992;0.9992;0.9992;0.9992;0.9992;0.9992;0.9992;0.9992;0.9992;0.9992;0.9992;0.9992;0.9967;0.9967;0.9967;0.9967;0.9967;0.9967	1;0.99972;0.99972;0.99972;0.99972;0.99972;0.99972;0.99972;0.99972;0.99972;0.99944;0.99944;0.99944;0.99944;0.99944;0.99944;0.99944;0.99944;0.99944;0.99944;0.99944;0.99944;0.99944;0.99944;0.99944;0.99944;0.99944;0.99944;0.99944;0.99944;0.99944;0.99944;0.99769;0.99769;0.99769;0.99769;0.99769;0.99769	1;2;3;4;5;6;7;8;9;10;11;12;13;14;15;16;17;18;19;20;21;22;23;24;25;26;27;28;29;30;31;32;33;34;35;36;37;38	1;2;3;4;5;6;7;8;9;10;11;12;13;14;15;16;17;18;19;20;21;22;23;24;25;26;27;28;29;30;31;32;33;34;35;36;37;38
1361	M561T820C210	561.092	820	210.5	126001	AllCCS00009074	dTDP-4-oxo-5-C-methyl-L-rhamnose	BZFIQNRMGGOSLJ-XGBCXMNYSA-N	[M+H]+	561.088	213.7	7	1.5	1	1	1	1	1
1362	M246T762C156	246.155	762	155.5	126264	AllCCS00004471;AllCCS00023628;AllCCS00023647;AllCCS00049403	beta-Alanyl-L-arginine;Alanyl-Arginine;Arginyl-Alanine;S-3-oxodecanoyl cysteamine	DLRGFJGVZXSSTP-LURJTMIESA-N;SITWEMZOJNKJCH-UHFFFAOYSA-N;WVRUNFYJIHNFKD-UHFFFAOYSA-N;LGPPHMDEKCAPLE-UHFFFAOYSA-N	[M+H]+;[M+H]+;[M+H]+;[M+H]+	246.1561;246.156089499;246.156089499;246.152249675	153.69;155.08;154.87;159.09	3;3;3;12	1.18;0.27;0.41;2.26	1;1;1;0.87	1;0.9986;0.9667;0.7882	1;0.99902;0.97669;0.81274	1;2;3;4	1;2;3;4
1370	M542T818C209	542.068	818	208.7	124630	AllCCS00010070	Cyclic ADP-ribose	BQOHYSXSASDCEA-KEOHHSTQSA-N	[M+H]+	542.068	210	0	0.62	1	1	1	1	1
1372	M215T200C145	215.103	200	145.4	122317	AllCCS00027002;AllCCS00010700;AllCCS00007969;AllCCS00009385;AllCCS00007984;AllCCS00010693;AllCCS00024410;AllCCS00012146;AllCCS00094580;AllCCS00006254;AllCCS00010220	Ethyl 1-naphthylacetic acid;1,1-Bis(4-hydroxyphenyl)ethane;Dihydropinosylvin;4-Benzyloxybenzyl alcohol;Lunularin;4,4'-Dihydroxybibenzyl;(E)-2-(2,4-Hexadiynylidene)-1,6-dioxaspiro[4.5]dec-3-ene;(+)-(1R,2R)-1,2-Diphenylethane-1,2-diol;1,2-diphenylethane-1,2-diol;Ichthyotherol;Cunaniol	XIDPSKQLXKCVQN-UHFFFAOYSA-N;HCNHNBLSNVSJTJ-UHFFFAOYSA-N;LDBYHULIXFIJAZ-UHFFFAOYSA-N;OEBIVOHKFYSBPE-UHFFFAOYSA-N;ILEYXPCRQKRNIJ-UHFFFAOYSA-N;URFNSYWAGGETFK-UHFFFAOYSA-N;RNEORCMLRJNFGE-MDWZMJQESA-N;IHPDTPWNFBQHEB-ZIAGYGMSSA-N;IHPDTPWNFBQHEB-UHFFFAOYSA-N;WFJPISZWZQHNLX-GELOPOQCSA-N;WFJPISZWZQHNLX-GELOPOQCSA-N	[M+H]+;[M+H]+;[M+H]+;[M+H]+;[M+H]+;[M+H]+;[M+H]+;[M+H]+;[M+H]+;[M+H]+;[M+H]+	215.106679692;215.1067;215.1067;215.1067;215.1067;215.1067;215.106679692;215.1067;215.106679691;215.1067;215.1067	147.51;147.96;148.68;148.95;149.13;149.56;150.72;150.45;150.45;151.06;151.06	19;19;19;19;19;19;19;19;19;19;19	1.43;1.73;2.21;2.38;2.5;2.78;3.53;3.36;3.36;3.75;3.75	1;1;0.9;0.81;0.75;0.61;0.24;0.32;0.32;0.13;0.13	0.9753;0.9458;0.9671;0.9603;0.9504;0.9504;0.9983;0.9563;0.9563;1;0.9558	0.98271;0.96206;0.94697;0.91521;0.89028;0.84828;0.77081;0.76541;0.76541;0.739;0.70806	3;11;4;5;9;10;2;6;7;1;8	1;2;3;4;5;6;7;8;9;10;11
1378	M334T724C170	334.139	724	170	135671	AllCCS00024072;AllCCS00014585;AllCCS00023769;AllCCS00024002	gamma-Glutamyltryptophan;Pirimiphos-ethyl;Oglufanide;Tryptophyl-Glutamate	CATMPQFFVNKDEY-AAEUAGOBSA-N;TZBPRYIIJAJUOY-UHFFFAOYSA-N;LLEUXCDZPQOJMY-AAEUAGOBSA-N;PWIQCLSQVQBOQV-UHFFFAOYSA-N	[M+H]+;[M+H]+;[M+H]+;[M+H]+	334.139770724;334.1349;334.139770724;334.139770724	176.06;175.3;176.06;176.06	4;11;4;4	3.44;3.02;3.44;3.44	0.28;0.49;0.28;0.28	1;0.9008;0.9894;0.9817	0.784;0.77756;0.77658;0.77119	1;4;2;3	1;2;3;4
1380	M427T58C214	427.305	58	213.8	90215	AllCCS00002827	Leupeptin	GDBQQVLCIARPGH-BSOSBYQFSA-N	[M+H]+	427.303	208.61	5	2.49	0.76	1	0.928	1	1
1385	M134T153C126	134.081	153	125.6	123571	AllCCS00032983	1,4-Dideoxy-1,4-imino-D-ribitol	OQEBIHBLFRADNM-UHFFFAOYSA-N	[M+H]+	134.081	130.55	1	3.79	0.1	1	0.73	1	1
1401	M296T136C164	296.135	136	163.6	121250	AllCCS00003657	N6,N6-Dimethyladenosine	WVGPGNPCZPYCLK-WOUKDFQISA-N	[M+H]+	296.135	168.99	2	3.19	0.41	1	0.823	1	1
1408	M337T691C184	337.072	691	183.6	117595	AllCCS00089169;AllCCS00001392;AllCCS00091708;AllCCS00095017;AllCCS00028157;AllCCS00091711;AllCCS00095015;AllCCS00095012;AllCCS00091701;AllCCS00091939;AllCCS00028164;AllCCS00028234;AllCCS00009839	3-hydroxy-2-(3-methoxyphenyl)-5-sulfino-3,4-dihydro-2H-1-benzopyran-7-olate;Dicoumarol;{4-[(1E)-3-(4-hydroxy-2-methoxyphenyl)prop-1-en-1-yl]phenyl}oxidanesulfonic acid;{4-[3-(4-methoxyphenyl)-3-oxopropyl]phenyl}oxidanesulfonic acid;Dolineone;{3-[(1E)-3-(4-hydroxy-2-methoxyphenyl)prop-1-en-1-yl]phenyl}oxidanesulfonic acid;{3-[3-(4-methoxyphenyl)-3-oxopropyl]phenyl}oxidanesulfonic acid;[3-(4-methox…	FJGWQKDQMDIWOD-UHFFFAOYSA-N;DOBMPNYZJYQDGZ-UHFFFAOYSA-N;JLUZHPMTCUSKCL-NSCUHMNNSA-N;GAIGSHMDOCLMSH-UHFFFAOYSA-N;RAJDDCCSNZAPCH-UHFFFAOYSA-N;UDSNIXLNIAEGME-DUXPYHPUSA-N;BSLRHUGQERBDET-UHFFFAOYSA-N;FRMXHOZIVQWRKV-UHFFFAOYSA-N;YQNUPNWAJIQBFJ-VMPITWQZSA-N;FWVGGISSXZLGHW-ONEGZZNKSA-N;PENSQRMNZZWMGV-UHFFFAOYSA-N;HTTTWVGBBAOUEM-UHFFFAOYSA-N;RZKZJERAFMFNMF-UHFFFAOYSA-N	[M+H]+;[M+H]+;[M+H]+;[M+H]+;[M+H]+;[M+H]+;[M+H]+;[M+H]+;[M+H]+;[M+H]+;[M+H]+;[M+H]+;[M+H]+	337.074059409;337.070688104;337.074059409;337.074059409;337.070688116;337.074059409;337.074059409;337.074059409;337.074059409;337.074059409;337.070688116;337.070688116;337.0707	178.98;178.82;178.4;178.55;178.69;178.16;178.32;178.33;178;178.09;177.43;177.46;176.99	6;4;6;6;4;6;6;6;6;6;4;4;4	2.58;2.67;2.91;2.83;2.75;3.05;2.96;2.96;3.15;3.09;3.48;3.46;3.73	0.71;0.66;0.54;0.59;0.63;0.47;0.52;0.52;0.43;0.45;0.26;0.27;0.13	0.9834;0.9681;1;0.9772;0.9352;0.9982;0.9704;0.9664;0.9887;0.9545;0.9473;0.9379;0.9573	0.90138;0.87567;0.862;0.86104;0.84364;0.83974;0.83528;0.83248;0.82109;0.80315;0.74111;0.73753;0.70911	4;7;1;5;13;2;6;8;3;10;11;12;9	1;2;3;4;5;6;7;8;9;10;11;12;13
1411	M546T825C220	546.201	825	220.2	122137	AllCCS00034979;AllCCS00033221;AllCCS00004306;AllCCS00004112;AllCCS00018072;AllCCS00050025;AllCCS00035175	N-Acetylgalactosaminyl lactose;Lacto-N-triose I;alpha-D-Galactosyl-1,3-beta-D-galactosyl-1,4-N-acetyl-D-glucosamine;alpha-D-Galactosyl-N-acetyllactosamine;Lacto-N-triaose;Doxorubicinol aglycone;Doxorubicinol	CRTJRHPGCOAOQC-LXLNFFGNSA-N;CJOPBLPCFAQCNO-UHFFFAOYSA-N;NNISLDGFPWIBDF-LQHNAXJESA-N;DOTQRWNRHKNWIL-MOBJFDSMSA-N;RJTOFDPWCJDYFZ-SPVZFZGWSA-N;NKZRZOVSJNSBFR-UHFFFAOYSA-N;NKZRZOVSJNSBFR-FEMMEMONSA-N	[M+H]+;[M+H]+;[M+H]+;[M+H]+;[M+H]+;[M+H]+;[M+H]+	546.202884077;546.202884077;546.2029;546.2029;546.202884077;546.197010839;546.197010839	218.91;218.98;218.99;220.01;216.95;223.64;223.67	3;3;3;3;3;8;8	0.59;0.56;0.55;0.09;1.5;1.54;1.55	1;1;1;1;1;1;1	1;0.9954;0.9931;0.9918;0.9804;0.9486;0.9439	1;0.99678;0.99517;0.99426;0.98628;0.96402;0.96073	1;2;3;4;5;6;7	1;2;3;4;5;6;7
1412	M351T310C177	351.1	310	176.6	116356	AllCCS00013150;AllCCS00001285	Penicillin X;Phenoxymethylpenicillin	AZCVBVRUYHKWHU-MBNYWOFBSA-N;BPLBGHOLXOTWMN-MBNYWOFBSA-N	[M+H]+;[M+H]+	351.1009;351.100942676	178.01;177.55	3;4	0.79;0.54	1;1	1;0.9987	1;0.99909	1;2	1;2
1415	M203T678C144	203.114	678	143.9	119461	AllCCS00014104;AllCCS00027044;AllCCS00024630	Dinotefuran;N-Methyl-1H-indole-3-propanamide;Tetrahydroharmol	YKBZOVFACRVRJN-UHFFFAOYSA-N;YRFPBFOOZPGAAH-UHFFFAOYSA-N;AZTMWIPCEFFOJD-UHFFFAOYSA-N	[M+H]+;[M+H]+;[M+H]+	203.1139;203.11791308;203.11791308	143.7;146.08;145.66	0;20;20	0.14;1.49;1.21	1;1;1	1;0.8137;0.8067	1;0.86959;0.86469	1;2;3	1;2;3
1421	M355T133C180	355.063	133	179.9	117173	AllCCS00002693;AllCCS00005061;AllCCS00003413;AllCCS00091882;AllCCS00092057;AllCCS00033986;AllCCS00009952	5-Amino-6-(5'-phosphoribosylamino)uracil;5-(3-(2,6-dichloro-4-(4,5-dihydro-2-oxazolyl)phenoxy)propyl)-3-methyl isoxazole;2-Caffeoylisocitrate;3,4,5-trihydroxy-6-[(8-hydroxy-2-oxo-2H-chromen-7-yl)oxy]oxane-2-carboxylic acid;3,4,5-trihydroxy-6-[(7-hydroxy-2-oxo-2H-chromen-6-yl)oxy]oxane-2-carboxylic acid;2-O-p-Coumaroylhydroxycitric acid;Phenolsulfonphthalein	LZEXYCAGPMYXLX-UMMCILCDSA-N;TUGBWRGTMLOFAX-UHFFFAOYSA-N;KYSQDMNDMYECNZ-DUXPYHPUSA-N;WDNFFLGXIZETEG-UHFFFAOYSA-N;DVXWUICHFVSCGC-UHFFFAOYSA-N;ZHUVVSHTKJAVQB-ZZXKWVIFSA-N;BELBBZDIHDAJOR-UHFFFAOYSA-N	[M+H]+;[M+H]+;[M+H]+;[M+H]+;[M+H]+;[M+H]+;[M+H]+	355.065;355.0611;355.066;355.065996651;355.065996651;355.065996668;355.0635	175.88;178.67;176.34;179.16;179.25;175.96;181.67	7;4;10;10;10;10;3	2.29;0.69;2.02;0.41;0.36;2.24;0.97	0.86;1;0.99;1;1;0.88;1	1;0.8935;0.8883;0.8399;0.8399;0.8564;0.7735	0.958;0.92545;0.91881;0.88793;0.88793;0.86348;0.84145	1;2;3;5;6;4;7	1;2;3;4;5;6;7
1424	M241T682C152	241.154	682	152.4	116231	AllCCS00005868	Pirbuterol	VQDBNKDJNJQRDG-UHFFFAOYSA-N	[M+H]+	241.155	155.07	2	1.72	1	1	1	1	1
1427	M833T77C298	832.58	77	297.7	104651	AllCCS00019566;AllCCS00019629;AllCCS00019535;AllCCS00019567;AllCCS00019598;AllCCS00019599;AllCCS00019630;AllCCS00019662;AllCCS00019663;AllCCS00019694;AllCCS00019280;AllCCS00019311;AllCCS00019342;AllCCS00019343;AllCCS00019374;AllCCS00019407;AllCCS00019820;AllCCS00019821;AllCCS00019852;AllCCS00019885;AllCCS00019916;AllCCS00019917;AllCCS00080926;AllCCS00080953;AllCCS00080954;AllCCS00080981;AllCCS000…	PC(20:3(5Z,8Z,11Z)/20:4(5Z,8Z,11Z,14Z));PC(20:4(5Z,8Z,11Z,14Z)/20:3(5Z,8Z,11Z));PC(20:2(11Z,14Z)/20:5(5Z,8Z,11Z,14Z,17Z));PC(20:3(5Z,8Z,11Z)/20:4(8Z,11Z,14Z,17Z));PC(20:3(8Z,11Z,14Z)/20:4(5Z,8Z,11Z,14Z));PC(20:3(8Z,11Z,14Z)/20:4(8Z,11Z,14Z,17Z));PC(20:4(5Z,8Z,11Z,14Z)/20:3(8Z,11Z,14Z));PC(20:4(8Z,11Z,14Z,17Z)/20:3(5Z,8Z,11Z));PC(20:4(8Z,11Z,14Z,17Z)/20:3(8Z,11Z,14Z));PC(20:5(5Z,8Z,11Z,14Z,17Z)/20…	WDSGLVUDWOEVDV-NALRNXKASA-N;YBSQVGJFQIYHBT-PQNXOEOTSA-N;CTKOMDLXEJUTCO-JWKFCFJESA-N;QZGIFKGCCLTZCO-UKODGXAMSA-N;QVHMQRRJSLXEPV-IKGSXGQDSA-N;HSNIOYVXNMCZEB-CEFNKSEFSA-N;GBBDHTAZWKPUEJ-QHAHKUQMSA-N;UKLQNWOFEZMBHP-KPXKMEBGSA-N;USXHOMQYEIIXBH-RXUMEYOCSA-N;BHWGKAVGUMMQIW-UVZRHDGTSA-N;ZEAKXAXFIRHBSN-WDYLLCCDSA-N;FPEVDFOXMCHLKL-KFDYCXSYSA-N;BPUROMFCPFGBOT-ZEGPSQTJSA-N;OUAMUEKHWHGDGC-SNRQWJDGSA-N;XDCGZZJ…	[M+H]+;[M+H]+;[M+H]+;[M+H]+;[M+H]+;[M+H]+;[M+H]+;[M+H]+;[M+H]+;[M+H]+;[M+H]+;[M+H]+;[M+H]+;[M+H]+;[M+H]+;[M+H]+;[M+H]+;[M+H]+;[M+H]+;[M+H]+;[M+H]+;[M+H]+;[M+H]+;[M+H]+;[M+H]+;[M+H]+;[M+H]+;[M+H]+;[M+H]+;[M+H]+;[M+H]+;[M+H]+;[M+H]+;[M+H]+	832.585105117;832.585105117;832.585105117;832.585105117;832.585105117;832.585105117;832.585105117;832.585105117;832.585105117;832.585105117;832.585105117;832.585105117;832.585105117;832.585105117;832.585105117;832.585105117;832.585105117;832.585105117;832.585105117;832.585105117;832.585105117;832.585105117;832.585105602;832.585105602;832.585105602;832.585105602;832.585105602;832.585105602;832.585…	298.43;298.43;298.29;298.29;298.43;298.29;298.43;298.29;298.29;298.29;296.36;296.36;296.5;296.36;296.5;296.36;296.5;296.36;296.5;296.36;296.36;296.36;293.19;293.34;293.19;293.34;293.34;293.19;293.19;293.34;293.34;293.34;293.19;293.19	6;6;6;6;6;6;6;6;6;6;6;6;6;6;6;6;6;6;6;6;6;6;6;6;6;6;6;6;6;6;6;6;6;6	0.24;0.24;0.2;0.2;0.24;0.2;0.24;0.2;0.2;0.2;0.45;0.45;0.4;0.45;0.4;0.45;0.4;0.45;0.4;0.45;0.45;0.45;1.54;1.49;1.54;1.49;1.49;1.54;1.54;1.49;1.49;1.49;1.54;1.54	1;1;1;1;1;1;1;1;1;1;1;1;1;1;1;1;1;1;1;1;1;1;1;1;1;1;1;1;1;1;1;1;1;1	1;1;0.9994;0.9994;0.9994;0.9994;0.9994;0.9994;0.9994;0.9994;0.9989;0.9989;0.9989;0.9989;0.9989;0.9989;0.9989;0.9989;0.9989;0.9989;0.9989;0.9989;0.9959;0.9959;0.9959;0.9959;0.9959;0.9959;0.9959;0.9959;0.9959;0.9959;0.9959;0.9959	1;1;0.99958;0.99958;0.99958;0.99958;0.99958;0.99958;0.99958;0.99958;0.99923;0.99923;0.99923;0.99923;0.99923;0.99923;0.99923;0.99923;0.99923;0.99923;0.99923;0.99923;0.99713;0.99713;0.99713;0.99713;0.99713;0.99713;0.99713;0.99713;0.99713;0.99713;0.99713;0.99713	1;2;3;4;5;6;7;8;9;10;11;12;13;14;15;16;17;18;19;20;21;22;23;24;25;26;27;28;29;30;31;32;33;34	1;2;3;4;5;6;7;8;9;10;11;12;13;14;15;16;17;18;19;20;21;22;23;24;25;26;27;28;29;30;31;32;33;34
1452	M646T802C243	646.321	802	243.4	112970	AllCCS00004844	Aconitine	XFSBVAOIAHNAPC-XTHSEXKGSA-N	[M+H]+	646.322	241.54	2	0.77	1	1	1	1	1
1454	M615T551C226	615.208	551	225.7	122053	AllCCS00092262;AllCCS00092246;AllCCS00092258;AllCCS00092265	6-{[4-(5,7-dihydroxy-4-oxo-3,4-dihydro-2H-1-benzopyran-2-yl)-6-hydroxy-9,13,13-trimethyl-8-oxatetracyclo[7.4.1.0虏,鈦?0鹿虏,鹿鈦碷tetradeca-2(7),3,5-trien-5-yl]oxy}-3,4,5-trihydroxyoxane-2-carboxylic acid;6-{[4-(5,7-dihydroxy-4-oxo-3,4-dihydro-2H-1-benzopyran-2-yl)-13-(hydroxymethyl)-9,13-dimethyl-8-oxatetracyclo[7.4.1.0虏,鈦?0鹿虏,鹿鈦碷tetradeca-2(7),3,5-trien-5-yl]oxy}-3,4,5-trihydroxyoxane-2-carboxylic aci…	XMCHBYLVGOLZKR-UHFFFAOYSA-N;CNGGALLCEUBNGO-UHFFFAOYSA-N;FACDYAOXKAWKGR-UHFFFAOYSA-N;WMTPHDLANZJTGU-UHFFFAOYSA-N	[M+H]+;[M+H]+;[M+H]+;[M+H]+	615.207241155;615.207241155;615.207241155;615.207241155	234.63;234.68;234.71;234.71	2;2;2;2	3.81;3.83;3.84;3.84	0.1;0.09;0.08;0.08	0.9707;0.9749;0.9773;0.9706	0.70949;0.70943;0.70811;0.70342	3;2;1;4	1;2;3;4
1466	M217T254C146	217.118	254	146.2	105872	AllCCS00023989;AllCCS00023947;AllCCS00011953;AllCCS00031807	Threoninyl-Proline;Prolyl-Threonine;gamma-Glutamyl-gamma-aminobutyraldehyde;Sakacin P	QOLYAJSZHIJCTO-UHFFFAOYSA-N;GVUVRRPYYDHHGK-UHFFFAOYSA-N;JZNLEPLZUABCSQ-ZETCQYMHSA-N;VMETVXNVLXCEFC-UHFFFAOYSA-N	[M+H]+;[M+H]+;[M+H]+;[M+H]+	217.11830701;217.11830701;217.1183;217.11830701	147.98;148.31;147.41;147.19	2;2;2;2	1.2;1.42;0.82;0.67	1;1;1;1	1;0.9969;0.9959;0.8936	1;0.99783;0.99713;0.92552	1;2;3;4	1;2;3;4
1487	M506T948C196	505.987	948	195.7	92999	AllCCS00005401	3'-Keto-3'-deoxy-ATP	DWVQEFBZTUVQKH-XMRAEQSQSA-N	[M+H]+	505.987	198.72	0	1.52	1	1	1	1	1
1488	M576T163C255	575.5	163	254.8	112980	AllCCS00024592	Montecristin	ULFROYYCMRNCTL-ACNZRUBCSA-N	[M+H]+	575.503	255.01	5	0.08	1	1	1	1	1
1499	M335T824C169	335.073	824	168.6	110046	AllCCS00004218;AllCCS00004248;AllCCS00008214;AllCCS00002671;AllCCS00022215	2-(alpha-D-Galactosyl)-sn-glycerol 3-phosphate;alpha-D-Galactosyl-(1,1')-sn-glycerol 3-phosphate;2-(alpha-D-Glucosyl)-sn-glycerol 3-phosphate;sn-Glycero-3-phospho-1-inositol;1-(sn-Glycero-3-phospho)-1D-myo-inositol	PLJAVYDLNJODGD-KJUJXXMOSA-N;VFHNNRXYOUPLDR-XIBIAKPJSA-N;PLJAVYDLNJODGD-NZJLWHDDSA-N;BMVUIWJCUQSHLZ-YFZGBAIXSA-N;BMVUIWJCUQSHLZ-UJGXJMNGSA-N	[M+H]+;[M+H]+;[M+H]+;[M+H]+;[M+H]+	335.0738;335.0738;335.0738;335.0738;335.073797962	171.92;171.81;171.92;171.19;171.19	2;2;2;2;2	1.93;1.87;1.93;1.51;1.51	1;1;1;1;1	1;1;1;0.9658;0.9658	1;1;1;0.97606;0.97606	1;2;3;4;5	1;2;3;4;5
1500	M341T472C177	341.179	472	177.3	102750	AllCCS00025452;AllCCS00028131	5-Deoxymyricanone;4',7-Dihydroxy-2'-methoxy-3'-prenylisoflavan	UCIYWYZLILBGOL-UHFFFAOYSA-N;ZEJRFMCOSHZBRD-UHFFFAOYSA-N	[M+H]+;[M+H]+	341.174759256;341.174759256	182.8;184.16	13;13	3.01;3.73	0.5;0.14	0.9417;0.9156	0.80919;0.68292	1;2	1;2
1505	M127T117C122	127.05	117	122.2	120281	AllCCS00000320	Thymine	RWQNBRDOKXIBIV-UHFFFAOYSA-N	[M+H]+	127.05	126.96	3	3.75	0.13	1	0.739	1	1
1506	M528T720C209	528.197	720	209.3	104647	AllCCS00015986	4-O-(beta-L-Arabinofuranosyl-(1->2)-beta-L-arabinofuranosyl-(1->2)-beta-L-arabinofuranosyl)-(2S,4S)-4-hydroxyproline	FLSWFDOLGDBPBF-MKAUJSBJSA-N	[M+H]+	528.192	215.22	9	2.75	0.62	1	0.886	1	1
1507	M219T293C147	219.057	293	147.1	113844	AllCCS00028128;AllCCS00032017;AllCCS00011013;AllCCS00011714	(E,E)-1-Chloro-3,11-tridecadiene-5,7,9-triyn-2-ol;3-(Isothiocyanatomethyl)-1-methoxy-1H-indole;p-Chlorobenzhydrol;2-Chlorobenzhydrol	BWFFGWCCMCLGBQ-JSQGHLFOSA-N;FLURSKCCKANNKS-UHFFFAOYSA-N;AJYOOHCNOXWTKJ-UHFFFAOYSA-N;JGDRELLAZGINQM-UHFFFAOYSA-N	[M+H]+;[M+H]+;[M+H]+;[M+H]+	219.057142681;219.058683642;219.0571;219.0571	147.81;146.22;147.24;146.91	2;9;2;2	0.48;0.6;0.1;0.13	1;1;1;1	1;0.9552;0.9424;0.9424	1;0.96864;0.95968;0.95968	1;2;3;4	1;2;3;4
1508	M249T79C157	249.157	79	157.3	108526	AllCCS00005643	Pindolol	JZQKKSLKJUAGIC-UHFFFAOYSA-N	[M+H]+	249.16	159.53	12	1.4	1	1	1	1	1
1512	M717T77C282	716.557	77	282.1	109977	AllCCS00022848;AllCCS00021831;AllCCS00021860;AllCCS00021890;AllCCS00021923;AllCCS00019091;AllCCS00019092;AllCCS00019123;AllCCS00019218	PC(o-16:1(9Z)/16:1(9Z));PC(P-16:0/16:1(9Z));PC(P-18:0/14:1(9Z));PC(P-18:1(11Z)/14:0);PC(P-18:1(9Z)/14:0);PC(14:0/P-18:1(11Z));PC(14:0/P-18:1(9Z));PC(14:1(9Z)/P-18:0);PC(16:1(9Z)/P-16:0)	MZDGVRYVGYDNAO-KETLZHFASA-N;FZMYLOBGNYZPQO-QLSONYGBSA-N;YCWPYAHFDSLECT-ZFHQVLSYSA-N;AUJFUAPYFYTPDF-BCVQPGMVSA-N;SFNSPIOJURBSRT-FWMFHLHFSA-N;YRMZQKFOVROEJO-NKTXNVSESA-N;JWHYYJPWODHUBX-FWMFHLHFSA-N;KSNPZAABSICMCR-CQWYKKOZSA-N;KQAIGMPEJCAVJO-JVTCOHPVSA-N	[M+H]+;[M+H]+;[M+H]+;[M+H]+;[M+H]+;[M+H]+;[M+H]+;[M+H]+;[M+H]+	716.558890367;716.558890367;716.558890367;716.558890367;716.558890367;716.558890367;716.558890367;716.558890367;716.558890367	282.06;284.46;282.55;282.55;282.55;282.54;282.54;282.54;284.46	3;3;3;3;3;3;3;3;3	0.01;0.83;0.16;0.16;0.16;0.16;0.16;0.16;0.83	1;1;1;1;1;1;1;1;1	1;0.9999;0.9999;0.9999;0.9999;0.9997;0.9997;0.9997;0.9997	1;0.99993;0.99993;0.99993;0.99993;0.99979;0.99979;0.99979;0.99979	1;2;3;4;5;6;7;8;9	1;2;3;4;5;6;7;8;9
1519	M524T333C237	524.369	333	236.6	103856	AllCCS00001984;AllCCS00021779;AllCCS00021430	Platelet Activating Factor;LysoPC(0:0/18:0);LysoPC(18:0)	HVAUUPRFYPCOCA-AREMUKBSSA-N;IQGPMZRCLCCXAG-RUZDIDTESA-N;IHNKQIMGVNPMTC-RUZDIDTESA-N	[M+H]+;[M+H]+;[M+H]+	524.371089698;524.371089599;524.371089599	240.09;240.71;240.93	5;5;5	1.45;1.71;1.8	1;1;1	1;0.9967;0.9952	1;0.99769;0.99664	1;2;3	1;2;3
1537	M209T80C149	209.164	80	149	105377	AllCCS00007850	Ammodendrine	APKLQIQRPUDADG-GFCCVEGCSA-N	[M+H]+	209.165	148.45	2	0.37	1	1	1	1	1
1549	M494T212C225	494.322	212	224.8	96085	AllCCS00021429	LysoPC(16:1(9Z)/0:0)	LFUDDCMNKWEORN-ZXEGGCGDSA-N	[M+H]+	494.324	228.53	5	1.63	1	1	1	1	1
1550	M739T242C279	738.54	242	279.4	136324	AllCCS00021838;AllCCS00019446	PC(P-16:0/18:4(6Z,9Z,12Z,15Z));PC(18:4(6Z,9Z,12Z,15Z)/P-16:0)	DFANIYFZNIJQEP-FAVOOIQCSA-N;CLSCXJAQDUXCBA-DWIAYCKOSA-N	[M+H]+;[M+H]+	738.543240303;738.543240303	282.87;282.87	5;5	1.23;1.23	1;1	1;0.9992	1;0.99944	1;2	1;2
1554	M489T832C197	489.114	832	197.1	100551	AllCCS00000123	Citicoline	RZZPDXZPRHQOCG-OJAKKHQRSA-N	[M+H]+	489.115	201.35	1	2.11	0.94	1	0.982	1	1
1558	M241T548C152	241.154	548	152.3	98378	AllCCS00005868	Pirbuterol	VQDBNKDJNJQRDG-UHFFFAOYSA-N	[M+H]+	241.155	155.07	2	1.79	1	1	1	1	1
1561	M701T252C272	700.524	252	271.8	100323	AllCCS00021963;AllCCS00020298;AllCCS00022015;AllCCS00022044;AllCCS00020171;AllCCS00020172	PE(P-16:0/18:2(9Z,12Z));PE(18:2(9Z,12Z)/P-16:0);PE(P-18:1(11Z)/16:1(9Z));PE(P-18:1(9Z)/16:1(9Z));PE(16:1(9Z)/P-18:1(11Z));PE(16:1(9Z)/P-18:1(9Z))	LJVXDBWIBQQKFU-CCJYEBHUSA-N;RWZCDKOWUAMDMA-CCJYEBHUSA-N;VOXTUTPXXDMGBT-KTHSIHKKSA-N;LALFTIIBOJSVNP-OBEJFMRTSA-N;JMGFSDKKQCFELC-KTHSIHKKSA-N;KVMOASQARMCFEX-OBEJFMRTSA-N	[M+H]+;[M+H]+;[M+H]+;[M+H]+;[M+H]+;[M+H]+	700.527590239;700.527590239;700.527590239;700.527590239;700.527590239;700.527590239	275.06;275.06;274.57;274.57;274.56;274.56	5;5;5;5;5;5	1.19;1.19;1.01;1.01;1.01;1.01	1;1;1;1;1;1	1;0.9994;0.9734;0.9734;0.9726;0.9726	1;0.99958;0.98138;0.98138;0.98082;0.98082	1;2;3;4;5;6	1;2;3;4;5;6
1562	M327T624C173	327.051	624	173.4	102859	AllCCS00008288	Gliotoxin	FIVPIPIDMRVLAY-RBJBARPLSA-N	[M+H]+	327.047	171.62	13	1.04	1	1	1	1	1
1564	M229T785C152	229.118	785	151.8	99186	AllCCS00018093;AllCCS00023942;AllCCS00023803;AllCCS00063513;AllCCS00010258;AllCCS00033989;AllCCS00013165;AllCCS00028029;AllCCS00023283;AllCCS00008083;AllCCS00094977;AllCCS00000915;AllCCS00011534;AllCCS00050750	Prolylhydroxyproline;Prolyl-Hydroxyproline;Hydroxyprolyl-Proline;Pyroglutamylvaline;(S)-ATPA;Tetraacetylethylenediamine;Lindenenone;(S)-Curzeone;Nabumetone;Mansonone C;4-(3-hydroxy-3-phenylpropyl)phenol;4,4'-PROPANE-2,2-DIYLDIPHENOL;1,1-Bis(4-hydroxyphenyl)propane;bis(Benzyloxy)methane	ONPXCLZMBSJLSP-CSMHCCOUSA-N;ONPXCLZMBSJLSP-UHFFFAOYSA-N;GIOMWAZJQDYWEU-UHFFFAOYSA-N;DTSWLLBBGHRXQH-XPUUQOCRSA-N;PIXJURSCCVBKRF-LURJTMIESA-N;BGRWYDHXPHLNKA-UHFFFAOYSA-N;JWUZQAFWZLAXJS-FCHSOHFDSA-N;YBJIFGYQRRWWFW-UHFFFAOYSA-N;BLXXJMDCKKHMKV-UHFFFAOYSA-N;GREWJSSEUGRGIT-UHFFFAOYSA-N;WYWFNAPTGISCHO-UHFFFAOYSA-N;IISBACLAFKSPIT-UHFFFAOYSA-N;YKPAABNCNAGAAJ-UHFFFAOYSA-N;JCTHGPXQXLMSDK-UHFFFAOYSA-N	[M+H]+;[M+H]+;[M+H]+;[M+H]+;[M+H]+;[M+H]+;[M+H]+;[M+H]+;[M+H]+;[M+H]+;[M+H]+;[M+H]+;[M+H]+;[M+H]+	229.11830701;229.11830701;229.11830701;229.118307003;229.1183;229.11830701;229.1223;229.122329756;229.122329756;229.1223;229.122329755;229.122329752;229.1223;229.122329756	151.12;151.12;151.47;150.9;149.57;151.84;150.49;149.68;153.12;149.67;154.67;150.94;153.03;152.89	0;0;0;0;0;0;18;18;18;18;18;18;18;18	0.45;0.45;0.22;0.6;1.49;0.03;0.87;1.42;0.86;1.42;1.86;0.57;0.8;0.71	1;1;1;1;1;1;1;1;1;1;1;1;1;1	1;1;0.9967;0.9689;0.9411;0.8267;0.74;0.7084;0.6954;0.6875;0.6837;0.6745;0.6725;0.6519	1;1;0.99769;0.97823;0.95877;0.87869;0.818;0.79588;0.78678;0.78125;0.77859;0.77215;0.77075;0.75633	1;2;3;4;5;6;7;8;9;10;11;12;13;14	1;2;3;4;5;6;7;8;9;10;11;12;13;14
1573	M546T249C231	546.359	249	230.9	86163	AllCCS00021438;AllCCS00021437	LysoPC(20:3(8Z,11Z,14Z));LysoPC(20:3(5Z,8Z,11Z))	BBNHCUBQEQJHIG-FZZJNMCHSA-N;YHGXYYIGHBPDMX-BUTFDPNWSA-N	[M+H]+;[M+H]+	546.355439535;546.355439535	238.52;238.52	6;6	3.19;3.19	0.4;0.4	1;0.9776	0.82;0.80432	1;2	1;2
1580	M111T137C120	111.055	137	120	95770	AllCCS00049948;AllCCS00004368;AllCCS00003252;AllCCS00027400	3-Hydroxy-4-aminopyridine;Imidazole-4-acetaldehyde;N-Acetylimidazole;Methoxypyrazine	DBDKLFOUWUHPDW-UHFFFAOYSA-N;MQSRGWNVEZRLDK-UHFFFAOYSA-N;VIHYIVKEECZGOU-UHFFFAOYSA-N;WKSXRWSOSLGSTN-UHFFFAOYSA-N	[M+H]+;[M+H]+;[M+H]+;[M+H]+	111.055312824;111.0553;111.0553;111.055312824	122.33;124.16;124.02;124.08	2;2;2;2	1.9;3.35;3.24;3.29	1;0.32;0.38;0.36	0.8984;1;0.9531;0.949	0.92888;0.796;0.78117;0.7723	4;1;2;3	1;2;3;4
1581	M480T281C216	480.306	281	215.9	99595	AllCCS00022105;AllCCS00022106;AllCCS00022075;AllCCS00022076	LysoPE(18:1(11Z)/0:0);LysoPE(18:1(9Z)/0:0);LysoPE(0:0/18:1(11Z));LysoPE(0:0/18:1(9Z))	WAYKKNOEMJFLDI-KOIKXXGWSA-N;PYVRVRFVLRNJLY-MZMPXXGTSA-N;CZYOFWNORPEFDG-KOIKXXGWSA-N;NOVZJYYJYIFXJC-MZMPXXGTSA-N	[M+H]+;[M+H]+;[M+H]+;[M+H]+	480.308489343;480.308489343;480.308489343;480.308489343	221.01;221.01;221.36;221.36	5;5;5;5	2.31;2.31;2.47;2.47	0.84;0.84;0.77;0.77	1;1;0.9978;0.9978	0.952;0.952;0.92946;0.92946	1;2;3;4	1;2;3;4
1592	M155T730C135	155.093	730	134.6	102216	AllCCS00033690	2-Pentylthiophene	NOYVOSGVFSEKPR-UHFFFAOYSA-N	[M+H]+	155.089	132.48	25	1.6	1	1	1	1	1
1595	M179T62C138	179.118	62	137.5	101913	AllCCS00002570;AllCCS00003476;AllCCS00012519;AllCCS00017234;AllCCS00017193;AllCCS00015714	(S)-6-Hydroxynicotine;(R)-6-Hydroxynicotine;Glycinexylidide;Nicotine-1'-N-oxide;2'-Hydroxynicotine;Pseudooxynicotine	ATRCOGLZUCICIV-VIFPVBQESA-N;ATRCOGLZUCICIV-SECBINFHSA-N;IXYVBZOSGGJWCW-UHFFFAOYSA-N;RWFBQHICRCUQJJ-UHFFFAOYSA-N;BOQRPPFUUSHFGW-SNVBAGLBSA-N;SGDIDUFQYHRMPR-UHFFFAOYSA-N	[M+H]+;[M+H]+;[M+H]+;[M+H]+;[M+H]+;[M+H]+	179.1179;179.1179;179.1179;179.11791308;179.117913079;179.1179	138.75;138.75;139.32;138.38;138.63;139.72	0;0;0;0;0;0	0.9;0.9;1.31;0.64;0.82;1.59	1;1;1;1;1;1	1;1;0.945;0.9394;0.9387;0.9046	1;1;0.9615;0.95758;0.95709;0.93322	1;2;3;4;5;6	1;2;3;4;5;6
1596	M477T706C200	477.195	706	199.8	97685	AllCCS00013169;AllCCS00029523	Kanokoside A;Kanokoside A	CHSDMOZSQFIUGK-MZHNZBIYSA-N;CHSDMOZSQFIUGK-UHFFFAOYSA-N	[M+H]+;[M+H]+	477.1967;477.196676488	207.27;207.27	4;4	3.6;3.6	0.2;0.2	1;1	0.76;0.76	1;2	1;2
1600	M428T818C186	428.036	818	186.3	96499	AllCCS00000110;AllCCS00000167;AllCCS00000096;AllCCS00003849	2'-Deoxyguanosine-5'-Diphosphate;Adenosine 5'-diphosphate (ADP);Adenosine-3'-5'-Diphosphate;Adenosine-2'-5'-Diphosphate	CIKGWCTVFSRMJU-KVQBGUIXSA-N;XTWYTFMLZFPYCI-KQYNXXCUSA-N;WHTCPDAXWFLDIH-KQYNXXCUSA-N;AEOBEOJCBAYXBA-KQYNXXCUSA-N	[M+H]+;[M+H]+;[M+H]+;[M+H]+	428.03671494;428.03671494;428.03671494;428.0367	186.64;187.85;188.16;189.18	2;2;2;2	0.18;0.83;0.99;1.52	1;1;1;1	1;0.9957;0.9703;0.9619	1;0.99699;0.97921;0.97333	1;2;3;4	1;2;3;4
1603	M590T76C238	590.389	76	238.5	94143	AllCCS00015856	20,21-Diprenylterpendole I	HLCKUKPXCBHDAV-HNOCWHLJSA-N	[M+H]+	590.384	241.77	8	1.35	1	1	1	1	1
1608	M786T749C248	786.163	749	247.9	96617	AllCCS00000164	Flavin adenine dinucleotide	VWWQXMAJTJZDQX-UYBVJOGSSA-N	[M+H]+	786.164	249.8	2	0.76	1	1	1	1	1
1610	M455T146C201	455.247	146	201.3	97324	AllCCS00024703;AllCCS00027601	Methyl cellulose;Ethyl cellulose	YLGXILFCIXHCMC-JHGZEJCSSA-N;ZZSNKZQZMQGXPY-UHFFFAOYSA-N	[M+H]+;[M+H]+	455.248712058;455.248712058	207.61;209.19	4;4	3.04;3.77	0.48;0.11	0.9493;1	0.80851;0.733	2;1	1;2
1611	M886T71C300	885.546	71	300.2	96833	AllCCS00021016;AllCCS00021017;AllCCS00021028;AllCCS00021029;AllCCS00021079;AllCCS00021080;AllCCS00021085;AllCCS00021086;AllCCS00051148;AllCCS00021038;AllCCS00021039;AllCCS00021067;AllCCS00021074;AllCCS00020979;AllCCS00020980;AllCCS00021092;AllCCS00021100;AllCCS00021102;AllCCS00020988	PI(18:1(11Z)/20:4(5Z,8Z,11Z,14Z));PI(18:1(11Z)/20:4(8Z,11Z,14Z,17Z));PI(18:1(9Z)/20:4(5Z,8Z,11Z,14Z));PI(18:1(9Z)/20:4(8Z,11Z,14Z,17Z));PI(20:4(5Z,8Z,11Z,14Z)/18:1(11Z));PI(20:4(5Z,8Z,11Z,14Z)/18:1(9Z));PI(20:4(8Z,11Z,14Z,17Z)/18:1(11Z));PI(20:4(8Z,11Z,14Z,17Z)/18:1(9Z));1-oleoyl-2-arachidonoyl-sn-glycero-3-phospho-1D-myo-inositol;PI(18:2(9Z,12Z)/20:3(5Z,8Z,11Z));PI(18:2(9Z,12Z)/20:3(8Z,11Z,14Z))…	SSZPKZKUQCKMKS-YDHZRSOTSA-N;HKZUQGZNSPCSAQ-JRRRANSLSA-N;SHIZRFSRTKXRQL-VKUXDMFFSA-N;XGZVRASBCZTHNO-QJXGYZSMSA-N;ZNKMZGVZAZCFHT-JAGYCSJCSA-N;WDEXQPPLSHRNLR-ZGNZFFCSSA-N;VIGFKXLWKPBIQI-PJZWFLMOSA-N;AQKOQLPXFXZLKF-WNCVJLDNSA-N;SHIZRFSRTKXRQL-WAEQFISDSA-N;CQDXWSUINUWFQX-XESSABTASA-N;WMVAOBOFQHVKTL-VEAQMIGASA-N;LFLTUEYGXIOFMJ-UBPNAFHNSA-N;QZQRJBQFCRWEDG-CCTXZGAHSA-N;HNDKJAKTGIPBNM-YTQFFZBCSA-N;COCGWLC…	[M+H]+;[M+H]+;[M+H]+;[M+H]+;[M+H]+;[M+H]+;[M+H]+;[M+H]+;[M+H]+;[M+H]+;[M+H]+;[M+H]+;[M+H]+;[M+H]+;[M+H]+;[M+H]+;[M+H]+;[M+H]+;[M+H]+	885.54877919;885.54877919;885.54877919;885.54877919;885.54877919;885.54877919;885.54877919;885.54877919;885.548779666;885.54877919;885.54877919;885.54877919;885.54877919;885.54877919;885.54877919;885.54877919;885.54877919;885.54877919;885.54877919	298.92;299.15;298.92;299.15;298.92;298.92;299.15;299.15;299.3;298.92;298.92;298.92;298.92;299.1;299.35;298.72;299.1;299.35;298.72	3;3;3;3;3;3;3;3;3;3;3;3;3;3;3;3;3;3;3	0.43;0.35;0.43;0.35;0.43;0.43;0.35;0.35;0.3;0.43;0.43;0.43;0.43;0.37;0.28;0.5;0.37;0.28;0.5	1;1;1;1;1;1;1;1;1;1;1;1;1;1;1;1;1;1;1	1;1;1;1;1;1;1;1;0.9995;0.9974;0.9974;0.9974;0.9974;0.9887;0.9887;0.9887;0.9887;0.9887;0.9886	1;1;1;1;1;1;1;1;0.99965;0.99818;0.99818;0.99818;0.99818;0.99209;0.99209;0.99209;0.99209;0.99209;0.99202	1;2;3;4;5;6;7;8;9;10;11;12;13;14;15;16;17;18;19	1;2;3;4;5;6;7;8;9;10;11;12;13;14;15;16;17;18;19
1617	M404T925C175	404.024	925	175.3	92205	AllCCS00000129	Cytidine-5'-Diphosphate	ZWIADYZPOWUWEW-XVFCMESISA-N	[M+H]+	404.025	182.29	3	3.83	0.08	1	0.724	1	1
1621	M213T781C148	213.123	781	148.5	91966	AllCCS00021821;AllCCS00023506;AllCCS00005878	L-prolyl-L-proline;Butobarbital;Butabarbital	RWCOTTLHDJWHRS-UHFFFAOYSA-N;STDBAQMTJLUMFW-UHFFFAOYSA-N;ZRIHAIZYIMGOAB-UHFFFAOYSA-N	[M+H]+;[M+H]+;[M+H]+	213.123392388;213.123392388;213.1234	147.59;148.55;147.38	0;0;0	0.62;0.03;0.76	1;1;1	1;0.8934;0.8705	1;0.92538;0.90935	1;2;3	1;2;3
1626	M296T86C164	296.135	86	163.5	96496	AllCCS00003657	N6,N6-Dimethyladenosine	WVGPGNPCZPYCLK-WOUKDFQISA-N	[M+H]+	296.135	168.99	2	3.25	0.38	1	0.814	1	1
1634	M125T874C128	125	874	127.6	91776	AllCCS00003538	Phosphonoacetaldehyde	YEMKIGUKNDOZEG-UHFFFAOYSA-N	[M+H]+	125	129.33	1	1.34	1	1	1	1	1
1635	M146T645C130	146.092	645	129.9	90597	AllCCS00000502;AllCCS00027227	4-Guanidinobutyric acid;2,4-Dimethyl-1H-indole	TUHVEAJXIMEOSA-UHFFFAOYSA-N;YBUMNVFXMLIKDZ-UHFFFAOYSA-N	[M+H]+;[M+H]+	146.092426592;146.096449357	133.02;125.91	2;29	2.35;3.17	0.83;0.42	1;0.7529	0.949;0.65303	1;2	1;2
1641	M775T78C291	774.596	78	291.1	79750	AllCCS00019139;AllCCS00019485;AllCCS00081463;AllCCS00081464;AllCCS00081466;AllCCS00081467;AllCCS00081608;AllCCS00081635;AllCCS00081777;AllCCS00081805;AllCCS00081465;AllCCS00081483;AllCCS00082003;AllCCS00082029;AllCCS00020186;AllCCS00020216;AllCCS00020248;AllCCS00020407;AllCCS00020408;AllCCS00020439;AllCCS00020037;AllCCS00020069;AllCCS00020128;AllCCS00020160;AllCCS00020669;AllCCS00020701;AllCCS000…	PC(15:0/20:1(11Z));PC(20:1(11Z)/15:0);PE-NMe2(18:0/18:1(9Z));PE-NMe2(18:0/18:1(11Z));PE-NMe2(16:0/20:1(11Z));PE-NMe2(16:1(9Z)/20:0);PE-NMe2(18:1(11Z)/18:0);PE-NMe2(18:1(9Z)/18:0);PE-NMe2(20:0/16:1(9Z));PE-NMe2(20:1(11Z)/16:0);PE-NMe2(14:1(9Z)/22:0);PE-NMe2(14:0/22:1(13Z));PE-NMe2(22:0/14:1(9Z));PE-NMe2(22:1(13Z)/14:0);PE(18:0/20:1(11Z));PE(18:1(11Z)/20:0);PE(18:1(9Z)/20:0);PE(20:0/18:1(11Z));PE(2…	TYQXQGGTOWQUKL-HFWGUVFESA-N;VATZLDBYQIOABD-HFWGUVFESA-N;JPXWWRACEORTKX-XDOYNYLZSA-N;KRJGYQKRUIVUNY-VLGSPTGOSA-N;YLPUQEXVDOOZCV-VXPUYCOJSA-N;LUCMHXITSSFFMN-VLGSPTGOSA-N;OKROMKPVJGFETE-ICFOKQHNSA-N;DKXBXAXWHBRRSV-VZCXRCSSSA-N;RFFNJUJQXWWPGU-VLGSPTGOSA-N;IFBAQPJUVKRGOW-VXPUYCOJSA-N;DNYUWFXXIOCFJS-OWBHPGMISA-N;VXOBYHGQEIWPCB-HNENSFHCSA-N;DWLABCMABHOKCQ-OWBHPGMISA-N;OXSUOEMVADQNST-HNENSFHCSA-N;DBYSGBY…	[M+H]+;[M+H]+;[M+H]+;[M+H]+;[M+H]+;[M+H]+;[M+H]+;[M+H]+;[M+H]+;[M+H]+;[M+H]+;[M+H]+;[M+H]+;[M+H]+;[M+H]+;[M+H]+;[M+H]+;[M+H]+;[M+H]+;[M+H]+;[M+H]+;[M+H]+;[M+H]+;[M+H]+;[M+H]+;[M+H]+;[M+H]+;[M+H]+;[M+H]+;[M+H]+	774.600755181;774.600755181;774.600755667;774.600755667;774.600755667;774.600755667;774.600755667;774.600755667;774.600755667;774.600755667;774.600755667;774.600755667;774.600755667;774.600755667;774.600755181;774.600755181;774.600755181;774.600755181;774.600755181;774.600755181;774.600755181;774.600755181;774.600755181;774.600755181;774.600755181;774.600755181;774.600755181;774.600755181;774.600…	292.62;292.64;289.04;289.04;287.42;287.42;289.04;289.04;287.44;287.44;285.85;285.85;285.9;285.9;293.17;293.17;293.17;293.17;293.17;293.17;291.36;291.36;292.29;292.29;292.29;292.29;291.36;291.36;288.99;289.01	5;5;5;5;5;5;5;5;5;5;5;5;5;5;5;5;5;5;5;5;5;5;5;5;5;5;5;5;5;5	0.52;0.53;0.71;0.71;1.28;1.28;0.71;0.71;1.27;1.27;1.84;1.84;1.82;1.82;0.71;0.71;0.71;0.71;0.71;0.71;0.09;0.09;0.41;0.41;0.41;0.41;0.09;0.09;0.73;0.72	1;1;1;1;1;1;1;1;1;1;1;1;1;1;1;1;1;1;1;1;1;1;1;1;1;1;1;1;1;1	1;1;0.9973;0.9973;0.9973;0.9973;0.9973;0.9973;0.9973;0.9973;0.9972;0.9972;0.9972;0.9972;0.9917;0.9917;0.9917;0.9917;0.9917;0.9917;0.9916;0.9916;0.9916;0.9916;0.9916;0.9916;0.9916;0.9916;0.9894;0.9894	1;1;0.99811;0.99811;0.99811;0.99811;0.99811;0.99811;0.99811;0.99811;0.99804;0.99804;0.99804;0.99804;0.99419;0.99419;0.99419;0.99419;0.99419;0.99419;0.99412;0.99412;0.99412;0.99412;0.99412;0.99412;0.99412;0.99412;0.99258;0.99258	1;2;3;4;5;6;7;8;9;10;11;12;13;14;15;16;17;18;19;20;21;22;23;24;25;26;27;28;29;30	1;2;3;4;5;6;7;8;9;10;11;12;13;14;15;16;17;18;19;20;21;22;23;24;25;26;27;28;29;30
1651	M144T482C127	144.102	482	127	93367	AllCCS00007895;AllCCS00016571;AllCCS00003973	L-proline betaine;D-Proline betaine;(E)-4-(Trimethylammonio)but-2-enoate	CMUNUTVVOOHQPW-LURJTMIESA-N;CMUNUTVVOOHQPW-ZCFIWIBFSA-N;GUYHPGUANSLONG-SNAWJCMRSA-N	[M+H]+;[M+H]+;[M+H]+	144.1019;144.1019;144.1019	127.17;127.17;130.24	0;0;0	0.13;0.13;2.49	1;1;0.76	0.981;0.981;0.9553	0.9867;0.9867;0.89671	1;2;3	1;2;3
1666	M1076T745C294	1076.4	745	293.8	91996	AllCCS00051003	3-Oxoeicosanoyl-CoA	FYBVHNZJDVUVLJ-QJFNQLKMSA-N	[M+H]+	1076.39	305.43	3	3.81	0.1	1	0.73	1	1
1681	M217T672C150	217.13	672	149.5	88476	AllCCS00017643;AllCCS00007873;AllCCS00024632;AllCCS00028362;AllCCS00007008	N-Alpha-L-Acetyl-Arginine;Girgensonine;Nb-Acetyl-Nb-methyltryptamine;Nb-Methyltetrahydroharmol;Tetrahydroharmine	SNEIUMQYRCDYCH-LURJTMIESA-N;HNFAREZIVBKEJQ-UHFFFAOYSA-N;QXARHNVPFNXOJM-UHFFFAOYSA-N;AGILGFCOHSGLIT-UHFFFAOYSA-N;ZXLDQJLIBNPEFJ-MRVPVSSYSA-N	[M+H]+;[M+H]+;[M+H]+;[M+H]+;[M+H]+	217.129540398;217.1336;217.133563144;217.133563144;217.1336	148.59;150.12;149.17;149.4;149.63	0;19;19;19;19	0.61;0.41;0.22;0.07;0.09	1;1;1;1;1	1;0.7815;0.7619;0.752;0.7408	1;0.84705;0.83333;0.8264;0.81856	1;2;3;4;5	1;2;3;4;5
1682	M296T708C161	296.066	708	160.9	91620	AllCCS00003641;AllCCS00051141;AllCCS00001917	Aminoimidazole ribotide;5-amino-1-(5-phosphonato-D-ribosyl)imidazol-3-ium;N-Acetyl Sulfamethoxazole	PDACUKOKVHBVHJ-XVFCMESISA-N;PDACUKOKVHBVHJ-UHFFFAOYSA-N;GXPIUNZCALHVBA-UHFFFAOYSA-N	[M+H]+;[M+H]+;[M+H]+	296.0642;296.064236801;296.069976896	164.71;164.71;166.82	5;5;15	2.31;2.31;3.55	0.84;0.84;0.23	1;1;0.7822	0.952;0.952;0.61654	1;2;3	1;2;3
1702	M247T853C156	247.093	853	156	86184	AllCCS00021802;AllCCS00023699;AllCCS00016945;AllCCS00032978;AllCCS00028433;AllCCS00095355;AllCCS00006975;AllCCS00007040;AllCCS00007042;AllCCS00015198;AllCCS00025440;AllCCS00007024;AllCCS00028061;AllCCS00090320;AllCCS00092170;AllCCS00090313;AllCCS00095325;AllCCS00091868;AllCCS00095315;AllCCS00092179;AllCCS00090013;AllCCS00013384	L-alpha-Aspartyl-L-hydroxyproline;Aspartyl-Hydroxyproline;5,6-Dihydrouridine;Dihydrowyerone acid;Corticrocin;6-[(E)-2-(4-hydroxyphenyl)ethenyl]-4-methoxy-5,6-dihydro-2H-pyran-2-one;(-)-Columbianetin;Marmesin;Nodakenetin;(+)-Columbianetin;Marmesin;Decursinol;Aegelinol;6-(3-hydroxybut-1-en-1-yl)-7-methoxy-2H-chromen-2-one;8-[(3,3-dimethyloxiran-2-yl)methyl]-7-hydroxy-2H-chromen-2-one;7-methoxy-6-(3…	WJDUWENBTQEKDZ-UHFFFAOYSA-N;WJDUWENBTQEKDZ-UHFFFAOYSA-N;ZPTBLXKRQACLCR-XVFCMESISA-N;RZGRQFVNPYQSLD-NTMALXAHSA-N;PXPBPRNNNVMUEY-GTLDOENYSA-N;CVFLOSQUIGXHHW-QPJJXVBHSA-N;YRAQEMCYCSSHJG-LLVKDONJSA-N;FWYSBEAFFPBAQU-LBPRGKRZSA-N;FWYSBEAFFPBAQU-GFCCVEGCSA-N;YRAQEMCYCSSHJG-NSHDSACASA-N;FWYSBEAFFPBAQU-UHFFFAOYSA-N;BGXFQDFSVDZUIW-LBPRGKRZSA-N;BGXFQDFSVDZUIW-UHFFFAOYSA-N;FLZYZXXCAJSPJG-UHFFFAOYSA-N;ZRXUWPA…	[M+H]+;[M+H]+;[M+H]+;[M+H]+;[M+H]+;[M+H]+;[M+H]+;[M+H]+;[M+H]+;[M+H]+;[M+H]+;[M+H]+;[M+H]+;[M+H]+;[M+H]+;[M+H]+;[M+H]+;[M+H]+;[M+H]+;[M+H]+;[M+H]+;[M+H]+	247.09248619;247.09248619;247.09248619;247.096508936;247.096508936;247.096508931;247.0965;247.0965;247.0965;247.0965;247.096508936;247.0965;247.096508936;247.096508931;247.096508931;247.096508931;247.096508931;247.096508931;247.096508931;247.096508931;247.096508931;247.0965	152.81;152.81;155.29;158.35;155.34;157.6;154.86;155.34;155.34;154.86;155.34;155.52;155.47;156.34;154.88;155.57;153.46;154.88;153.57;155.26;154.54;154.9	4;4;4;13;13;13;13;13;13;13;13;13;13;13;13;13;13;13;13;13;13;13	2.09;2.09;0.46;1.48;0.42;1.02;0.74;0.42;0.42;0.74;0.42;0.31;0.34;0.22;0.72;0.28;1.66;0.72;1.58;0.48;0.94;0.71	0.96;0.96;1;1;1;1;1;1;1;1;1;1;1;1;1;1;1;1;1;1;1;1	1;1;0.9595;0.826;0.8002;0.7946;0.7722;0.7722;0.7722;0.7722;0.7722;0.7665;0.7665;0.7501;0.7424;0.7394;0.7365;0.7355;0.7337;0.7318;0.72;0.7179	0.988;0.988;0.97165;0.8782;0.86014;0.85622;0.84054;0.84054;0.84054;0.84054;0.84054;0.83655;0.83655;0.82507;0.81968;0.81758;0.81555;0.81485;0.81359;0.81226;0.804;0.80253	1;2;3;4;5;6;7;8;9;10;11;12;13;14;15;16;17;18;19;20;21;22	1;2;3;4;5;6;7;8;9;10;11;12;13;14;15;16;17;18;19;20;21;22
1703	M127T302C122	127.072	302	122.2	89085	AllCCS00026729;AllCCS00033868;AllCCS00034840;AllCCS00030705;AllCCS00027821;AllCCS00028193;AllCCS00030704;AllCCS00025824	4-Hydroxy-4-methyl-5-hexenoic acid gamma lactone;2-(Ethoxymethyl)furan;xi-5-Isopropyl-2(5H)-furanone;3,5-Dimethyl-1,2-cyclopentanedione;xi-4-Hydroxy-4-methyl-2-cyclohexen-1-one;3-Methyl-1,2-cyclohexanedione;3,4-Dimethyl-1,2-cyclopentanedione;3-Ethyl-1,2-cyclopentanedione	QESPSAHXYXIGBG-UHFFFAOYSA-N;BHGBNDNKYPEAAT-UHFFFAOYSA-N;LWFKYUIZWLTJCA-UHFFFAOYSA-N;MIDXCONKKJTLDX-UHFFFAOYSA-N;YYSUJSRMFRKVGC-UHFFFAOYSA-N;JDXJKLGWPNXSHL-UHFFFAOYSA-N;WGAVDEVFJDQIMZ-UHFFFAOYSA-N;RRVYBPVLSILURP-UHFFFAOYSA-N	[M+H]+;[M+H]+;[M+H]+;[M+H]+;[M+H]+;[M+H]+;[M+H]+;[M+H]+	127.075379562;127.075379564;127.075379564;127.075379564;127.075379564;127.075379564;127.075379564;127.075379564	125.25;125.29;126.02;125.8;126.13;126.26;126.39;127.05	24;24;24;24;24;24;24;24	2.44;2.47;3.03;2.86;3.12;3.22;3.32;3.82	0.78;0.77;0.48;0.57;0.44;0.39;0.34;0.09	0.9837;0.9592;0.9814;0.9381;0.9839;0.9381;0.9381;0.9381	0.92259;0.90244;0.83098;0.82767;0.82073;0.77367;0.75867;0.68367	2;4;3;5;1;6;7;8	1;2;3;4;5;6;7;8
1709	M307T300C170	307.11	300	170.2	85748	AllCCS00000733;AllCCS00015183	Fluconazole;Glutathione amide	RFHAOTPXVQNOHP-UHFFFAOYSA-N;FBCIXVYKFFJYFT-WDSKDSINSA-N	[M+H]+;[M+H]+	307.111365444;307.1071	168.83;164.21	4;10	0.81;3.65	1;0.18	1;0.9849	1;0.74343	1;2	1;2
1716	M494T265C226	494.321	265	226.1	84556	AllCCS00021429	LysoPC(16:1(9Z)/0:0)	LFUDDCMNKWEORN-ZXEGGCGDSA-N	[M+H]+	494.324	228.53	6	1.06	1	1	1	1	1
1722	M160T700C134	160.133	700	134	86505	AllCCS00023207;AllCCS00000039	Pregabalin;DL-2-Aminooctanoic acid	AYXYPKUFHZROOJ-ZETCQYMHSA-N;AKVBCGQVQXPRLD-UHFFFAOYSA-N	[M+H]+;[M+H]+	160.133228793;160.133228784	137.72;139.23	1;1	2.7;3.76	0.65;0.12	0.982;1	0.8824;0.736	2;1	1;2
1723	M590T258C238	590.388	258	238.3	84981	AllCCS00015856	20,21-Diprenylterpendole I	HLCKUKPXCBHDAV-HNOCWHLJSA-N	[M+H]+	590.384	241.77	6	1.44	1	1	1	1	1
1724	M229T155C149	229.118	155	149.4	91842	AllCCS00018093;AllCCS00023942;AllCCS00023803;AllCCS00010258;AllCCS00063513;AllCCS00033989;AllCCS00013165;AllCCS00028029;AllCCS00000915;AllCCS00008083;AllCCS00023283;AllCCS00050750;AllCCS00011534;AllCCS00094977	Prolylhydroxyproline;Prolyl-Hydroxyproline;Hydroxyprolyl-Proline;(S)-ATPA;Pyroglutamylvaline;Tetraacetylethylenediamine;Lindenenone;(S)-Curzeone;4,4'-PROPANE-2,2-DIYLDIPHENOL;Mansonone C;Nabumetone;bis(Benzyloxy)methane;1,1-Bis(4-hydroxyphenyl)propane;4-(3-hydroxy-3-phenylpropyl)phenol	ONPXCLZMBSJLSP-CSMHCCOUSA-N;ONPXCLZMBSJLSP-UHFFFAOYSA-N;GIOMWAZJQDYWEU-UHFFFAOYSA-N;PIXJURSCCVBKRF-LURJTMIESA-N;DTSWLLBBGHRXQH-XPUUQOCRSA-N;BGRWYDHXPHLNKA-UHFFFAOYSA-N;JWUZQAFWZLAXJS-FCHSOHFDSA-N;YBJIFGYQRRWWFW-UHFFFAOYSA-N;IISBACLAFKSPIT-UHFFFAOYSA-N;GREWJSSEUGRGIT-UHFFFAOYSA-N;BLXXJMDCKKHMKV-UHFFFAOYSA-N;JCTHGPXQXLMSDK-UHFFFAOYSA-N;YKPAABNCNAGAAJ-UHFFFAOYSA-N;WYWFNAPTGISCHO-UHFFFAOYSA-N	[M+H]+;[M+H]+;[M+H]+;[M+H]+;[M+H]+;[M+H]+;[M+H]+;[M+H]+;[M+H]+;[M+H]+;[M+H]+;[M+H]+;[M+H]+;[M+H]+	229.11830701;229.11830701;229.11830701;229.1183;229.118307003;229.11830701;229.1223;229.122329756;229.122329752;229.1223;229.122329756;229.122329756;229.1223;229.122329755	151.12;151.12;151.47;149.57;150.9;151.84;150.49;149.68;150.94;149.67;153.12;152.89;153.03;154.67	1;1;1;1;1;1;18;18;18;18;18;18;18;18	1.14;1.14;1.37;0.11;0.99;1.61;0.72;0.19;1.02;0.18;2.43;2.28;2.37;3.41	1;1;1;1;1;1;1;1;1;1;0.79;0.86;0.81;0.3	1;1;0.9938;0.9765;0.9689;0.8376;0.7737;0.7315;0.7154;0.6893;0.7297;0.697;0.7134;0.73	1;1;0.99566;0.98355;0.97823;0.88632;0.84159;0.81205;0.80078;0.78251;0.74779;0.7459;0.74238;0.601	1;2;3;4;5;6;7;8;11;14;10;13;12;9	1;2;3;4;5;6;7;8;9;10;11;12;13;14
1728	M188T200C137	188.092	200	137	85764	AllCCS00004580;AllCCS00009391;AllCCS00016362;AllCCS00003776	6-Acetamido-2-oxohexanoate;N-(3-(S)-Hydroxybutyryl)homoserine lactone;N-(3-Hydroxybutanoyl)-L-homoserine lactone;6-Acetamido-3-oxohexanoate	NGCXIFFZXAZRAF-UHFFFAOYSA-N;FIXDIFPJOFIIEC-ZBHICJROSA-N;FIXDIFPJOFIIEC-GDVGLLTNSA-N;GICCYAKQXAHHKY-UHFFFAOYSA-N	[M+H]+;[M+H]+;[M+H]+;[M+H]+	188.0918;188.0918;188.0918;188.0918	141.51;141.88;141.88;141.64	1;1;1;1	3.19;3.44;3.44;3.28	0.41;0.28;0.28;0.36	0.9737;1;1;0.9591	0.80459;0.784;0.784;0.77937	3;1;2;4	1;2;3;4
1733	M805T76C291	804.551	76	291.4	98910	AllCCS00019337;AllCCS00019368;AllCCS00019369;AllCCS00019401;AllCCS00019402;AllCCS00019432;AllCCS00019433;AllCCS00019560;AllCCS00019593;AllCCS00019623;AllCCS00019624;AllCCS00019656;AllCCS00019657;AllCCS00019688;AllCCS00019214;AllCCS00019914;AllCCS00080975;AllCCS00081029;AllCCS00080948;AllCCS00080976;AllCCS00081003;AllCCS00081004;AllCCS00081030;AllCCS00081057;AllCCS00081058;AllCCS00081085;AllCCS000…	PC(18:2(9Z,12Z)/20:5(5Z,8Z,11Z,14Z,17Z));PC(18:3(6Z,9Z,12Z)/20:4(5Z,8Z,11Z,14Z));PC(18:3(6Z,9Z,12Z)/20:4(8Z,11Z,14Z,17Z));PC(18:3(9Z,12Z,15Z)/20:4(5Z,8Z,11Z,14Z));PC(18:3(9Z,12Z,15Z)/20:4(8Z,11Z,14Z,17Z));PC(18:4(6Z,9Z,12Z,15Z)/20:3(5Z,8Z,11Z));PC(18:4(6Z,9Z,12Z,15Z)/20:3(8Z,11Z,14Z));PC(20:3(5Z,8Z,11Z)/18:4(6Z,9Z,12Z,15Z));PC(20:3(8Z,11Z,14Z)/18:4(6Z,9Z,12Z,15Z));PC(20:4(5Z,8Z,11Z,14Z)/18:3(6Z,9…	HRBNRYBXXRPMKP-QNDMKCBJSA-N;KASIRUNIOLLCQR-GHZUFWHMSA-N;OHOPRJYYDQXYAR-VASAFESOSA-N;HGZLPPYISDUHEM-NCKDAWIZSA-N;ASBDJSRXIBNAIL-BIUYZDPKSA-N;IQALIQQGLXJQRK-ZPSTWPDVSA-N;MWLAPURMHAGVIX-ZGXHMZJUSA-N;PXWMAVXORZYSKF-KLMYNGQASA-N;JBDSFHCTIZFJOW-IJZSCEKBSA-N;KNNYOEIGYCQIJO-MFOCWYKOSA-N;XDLWXFJWIDMGBA-APWHKNCPSA-N;BNNUJTATKJXKJP-XCDHYEIISA-N;YZDLAYXNMSGPND-HPZHWKLKSA-N;QLOSWBMEWOBGRF-WCDBWOAWSA-N;DLRNZUP…	[M+H]+;[M+H]+;[M+H]+;[M+H]+;[M+H]+;[M+H]+;[M+H]+;[M+H]+;[M+H]+;[M+H]+;[M+H]+;[M+H]+;[M+H]+;[M+H]+;[M+H]+;[M+H]+;[M+H]+;[M+H]+;[M+H]+;[M+H]+;[M+H]+;[M+H]+;[M+H]+;[M+H]+;[M+H]+;[M+H]+;[M+H]+;[M+H]+;[M+H]+;[M+H]+;[M+H]+;[M+H]+;[M+H]+;[M+H]+;[M+H]+;[M+H]+;[M+H]+;[M+H]+	804.553804989;804.553804989;804.553804989;804.553804989;804.553804989;804.553804989;804.553804989;804.553804989;804.553804989;804.553804989;804.553804989;804.553804989;804.553804989;804.553804989;804.553804989;804.553804989;804.553805474;804.553805474;804.553805474;804.553805474;804.553805474;804.553805474;804.553805474;804.553805474;804.553805474;804.553805474;804.553805474;804.553805474;804.553…	292.39;292.56;292.39;292.39;292.26;292.39;292.39;292.39;292.39;292.56;292.39;292.39;292.26;292.39;290.52;290.53;288.97;288.97;288.79;288.79;288.97;288.79;288.97;288.79;288.79;288.79;287.58;287.58;287.76;287.58;287.76;287.58;287.77;287.59;287.77;287.59;287.59;287.59	3;3;3;3;3;3;3;3;3;3;3;3;3;3;3;3;3;3;3;3;3;3;3;3;3;3;3;3;3;3;3;3;3;3;3;3;3;3	0.34;0.4;0.34;0.34;0.29;0.34;0.34;0.34;0.34;0.4;0.34;0.34;0.29;0.34;0.3;0.3;0.84;0.84;0.9;0.9;0.84;0.9;0.84;0.9;0.9;0.9;1.33;1.33;1.26;1.33;1.26;1.33;1.26;1.32;1.26;1.32;1.32;1.32	1;1;1;1;1;1;1;1;1;1;1;1;1;1;1;1;1;1;1;1;1;1;1;1;1;1;1;1;1;1;1;1;1;1;1;1;1;1	1;1;1;1;1;1;1;1;1;1;1;1;1;1;0.9996;0.9996;0.9941;0.9941;0.9938;0.9938;0.9938;0.9938;0.9938;0.9938;0.9938;0.9938;0.9935;0.9935;0.9935;0.9935;0.9935;0.9935;0.9935;0.9935;0.9935;0.9935;0.9935;0.9935	1;1;1;1;1;1;1;1;1;1;1;1;1;1;0.99972;0.99972;0.99587;0.99587;0.99566;0.99566;0.99566;0.99566;0.99566;0.99566;0.99566;0.99566;0.99545;0.99545;0.99545;0.99545;0.99545;0.99545;0.99545;0.99545;0.99545;0.99545;0.99545;0.99545	1;2;3;4;5;6;7;8;9;10;11;12;13;14;15;16;17;18;19;20;21;22;23;24;25;26;27;28;29;30;31;32;33;34;35;36;37;38	1;2;3;4;5;6;7;8;9;10;11;12;13;14;15;16;17;18;19;20;21;22;23;24;25;26;27;28;29;30;31;32;33;34;35;36;37;38
1742	M501T52C229	501.341	52	228.8	84676	AllCCS00007736;AllCCS00007746;AllCCS00024932;AllCCS00028306	Adouetine X;Frangulanine;Frangulanine;Adouetine X	OMVRKRVDDRUXPW-RJJCKBEYSA-N;ULQXKOIGVXLOOC-RJJCKBEYSA-N;ULQXKOIGVXLOOC-PFONDFGASA-N;OMVRKRVDDRUXPW-PFONDFGASA-N	[M+H]+;[M+H]+;[M+H]+;[M+H]+	501.3436;501.3436;501.343555916;501.343555916	227.29;227.23;227.93;227.28	6;6;6;6	0.66;0.69;0.38;0.67	1;1;1;1	1;1;1;1	1;1;1;1	1;2;3;4	1;2;3;4
1758	M542T277C232	542.32	277	231.8	81323	AllCCS00021441	LysoPC(20:5(5Z,8Z,11Z,14Z,17Z))	PDIGSOAOQOXRDU-WJPZTBRDSA-N	[M+H]+	542.324	236.75	8	2.09	0.95	1	0.985	1	1
1759	M386T459C183	386.156	459	182.7	84867	AllCCS00015117;AllCCS00015116	NNAL-N-glucuronide;4-(Methylnitrosamino)-1-(3-pyridyl)-1-butanol glucuronide	VSVYJUYJFLYYSI-UKOUFMKDSA-N;KNPUXTWHFSLCDT-BBYIEOQPSA-N	[M+H]+;[M+H]+	386.1558;386.1558	188.49;189.81	1;1	3.07;3.75	0.46;0.13	1;0.975	0.838;0.7215	1;2	1;2
1762	M530T225C224	530.322	225	224.3	84450	AllCCS00022123;AllCCS00022093	LysoPE(22:4(7Z,10Z,13Z,16Z)/0:0);LysoPE(0:0/22:4(7Z,10Z,13Z,16Z))	NJHKGJJIKOCCMZ-YMIVKDKMSA-N;VLFJNHPNIOTOOA-YMIVKDKMSA-N	[M+H]+;[M+H]+	530.324139407;530.324139407	231.42;232.18	5;5	3.08;3.39	0.46;0.3	1;0.9978	0.838;0.78846	1;2	1;2
1763	M444T933C191	444.03	933	191.4	80523	AllCCS00000161;AllCCS00015537	Guanosine-5'-Diphosphate;8-Oxo-dGDP	QGWNDRXFNXRZMB-UUOKFMHZSA-N;LJMLTZSNWOCYNQ-VPENINKCSA-N	[M+H]+;[M+H]+	444.03162956;444.0316	189.3;189.09	3;3	1.11;1.22	1;1	1;0.9796	1;0.98572	1;2	1;2
1769	M400T81C213	400.34	81	213.4	79964	AllCCS00000185	L-Palmitoylcarnitine	XOMRRQXKHMYMOC-OAQYLSRUSA-N	[M+H]+	400.342	217.16	5	1.73	1	1	1	1	1
1770	M482T82C222	482.322	82	222	82896	AllCCS00021780;AllCCS00016558;AllCCS00021428	LysoPE(0:0/18:0);1-Octadecanoyl-sn-glycero-3-phosphoethanolamine;LysoPC(15:0)	KIHAGWUUUHJRMS-JOCHJYFZSA-N;BBYWOYAFBUOUFP-JOCHJYFZSA-N;RJZVWDTYEWCUAR-JOCHJYFZSA-N	[M+H]+;[M+H]+;[M+H]+	482.324139407;482.3241;482.324139407	224.65;224.38;228.21	5;5;5	1.18;1.06;2.72	1;1;0.64	0.9826;0.9802;1	0.98782;0.98614;0.892	2;3;1	1;2;3
1790	M307T289C170	307.111	289	170.4	77109	AllCCS00000733;AllCCS00015183	Fluconazole;Glutathione amide	RFHAOTPXVQNOHP-UHFFFAOYSA-N;FBCIXVYKFFJYFT-WDSKDSINSA-N	[M+H]+;[M+H]+	307.111365444;307.1071	168.83;164.21	3;11	0.93;3.77	1;0.12	1;0.9773	1;0.72011	1;2	1;2
1791	M282T273C159	282.119	273	159.2	82364	AllCCS00031445;AllCCS00002083;AllCCS00004343;AllCCS00000136;AllCCS00000137;AllCCS00017935	N-(1-Deoxy-1-fructosyl)threonine;1-Methyladenosine;O6-Methyl-2'-deoxyguanosine;N6-methyladenosine;2'-O-methyladenosine;3'-O-Methyladenosine	JUBGLICOZRKBCO-KNWYLTHMSA-N;GFYLSDSUCHVORB-IOSLPCCCSA-N;BCKDNMPYCIOBTA-RRKCRQDMSA-N;VQAYFKKCNSOZKM-IOSLPCCCSA-N;FPUGCISOLXNPPC-UHFFFAOYSA-N;RYAFZRROCNNRFK-IOSLPCCCSA-N	[M+H]+;[M+H]+;[M+H]+;[M+H]+;[M+H]+;[M+H]+	282.118366589;282.11970396;282.1197;282.11970396;282.11970396;282.119703993	162.74;163.84;164.7;164.98;165.11;165.1	3;2;2;2;2;2	2.18;2.83;3.34;3.5;3.58;3.57	0.91;0.58;0.33;0.25;0.21;0.21	0.9658;0.9939;0.989;0.9993;1;0.9988	0.94906;0.86973;0.7913;0.77451;0.763;0.76216	6;4;5;2;1;3	1;2;3;4;5;6
1813	M110T125C117	110.06	125	117.2	78662	AllCCS00033996;AllCCS00029727	1-Methyl-2-pyrrolecarboxaldehyde;2-Acetylpyrrole	OUKQTRFCDKSEPL-UHFFFAOYSA-N;IGJQUJNPMOYEJY-UHFFFAOYSA-N	[M+H]+;[M+H]+	110.060063851;110.060063851	120.86;120.98	1;1	3.03;3.12	0.49;0.44	1;0.9977	0.847;0.83039	1;2	1;2
1819	M247T815C155	247.093	815	155.2	78027	AllCCS00021802;AllCCS00023699;AllCCS00016945	L-alpha-Aspartyl-L-hydroxyproline;Aspartyl-Hydroxyproline;5,6-Dihydrouridine	WJDUWENBTQEKDZ-UHFFFAOYSA-N;WJDUWENBTQEKDZ-UHFFFAOYSA-N;ZPTBLXKRQACLCR-XVFCMESISA-N	[M+H]+;[M+H]+;[M+H]+	247.09248619;247.09248619;247.09248619	152.81;152.81;155.29	3;3;3	1.56;1.56;0.06	1;1;1	1;1;0.9701	1;1;0.97907	1;2;3	1;2;3
1825	M528T671C209	528.197	671	209.2	81855	AllCCS00015986	4-O-(beta-L-Arabinofuranosyl-(1->2)-beta-L-arabinofuranosyl-(1->2)-beta-L-arabinofuranosyl)-(2S,4S)-4-hydroxyproline	FLSWFDOLGDBPBF-MKAUJSBJSA-N	[M+H]+	528.192	215.22	9	2.8	0.6	0.9883	0.87181	1	1
1844	M575T733C219	575.25	733	219.3	77045	AllCCS00028188	Austalide C	CSYWTGORJHMPOT-UHFFFAOYSA-N	[M+H]+	575.249	225.47	3	2.74	0.63	1	0.889	1	1
1871	M266T823C161	266.16	823	161.1	78739	AllCCS00010871	Esprocarb	BXEHUCNTIZGSOJ-UHFFFAOYSA-N	[M+H]+	266.157	162.39	9	0.79	1	1	1	1	1
1872	M309T543C173	309.126	543	172.8	75837	AllCCS00033800;AllCCS00014771;AllCCS00031160	Azacridone A;Citrus Red No.2;C.I. Solvent Red 80	GSYTWFSUSXURDO-UHFFFAOYSA-N;ULLJIFAIUSUJBP-ZZEZOPTASA-N;GJUABKCEXOMRPQ-FMQUCBEESA-N	[M+H]+;[M+H]+;[M+H]+	309.123392388;309.1234;309.123392388	171.4;173.6;171.58	8;8;8	0.82;0.46;0.71	1;1;1	1;0.9152;0.901	1;0.94064;0.9307	1;2;3	1;2;3
1894	M813T352C288	812.54	352	288.4	87649	AllCCS00021342;AllCCS00022482;AllCCS00022491;AllCCS00022521;AllCCS00022531;AllCCS00079987;AllCCS00079988;AllCCS00080006;AllCCS00080191;AllCCS00080192;AllCCS00080214;AllCCS00080251;AllCCS00080047;AllCCS00080064;AllCCS00080089;AllCCS00080023;AllCCS00080167;AllCCS00080114;AllCCS00080141;AllCCS00080142;AllCCS00079944;AllCCS00080383	PS(18:0/20:4(8Z,11Z,14Z,17Z));PS(18:0/20:4(5Z,8Z,11Z,14Z));PS(18:1(9Z)/20:3(8Z,11Z,14Z));PS(20:3(8Z,11Z,14Z)/18:1(9Z));PS(20:4(5Z,8Z,11Z,14Z)/18:0);PS(18:1(11Z)/20:3(5Z,8Z,11Z));PS(18:1(11Z)/20:3(8Z,11Z,14Z));PS(18:1(9Z)/20:3(5Z,8Z,11Z));PS(20:3(5Z,8Z,11Z)/18:1(11Z));PS(20:3(5Z,8Z,11Z)/18:1(9Z));PS(20:3(8Z,11Z,14Z)/18:1(11Z));PS(20:4(8Z,11Z,14Z,17Z)/18:0);PS(18:3(6Z,9Z,12Z)/20:1(11Z));PS(18:3(9Z,…	IULWELDCBXQXED-DWOSIAKHSA-N;SVOUGFFDROZBJI-DNALCEECSA-N;HSAQFLIHNUSBEE-LIRCASFMSA-N;GXKSIBMRXCMFJL-HVMMZRTESA-N;UTSXKUOHAAGJOV-JLUUWOCLSA-N;JEBMKYJTRNHRNT-WJLVDKGRSA-N;CQNYZZXAKKMVIL-AFYFVVEVSA-N;YJMZGYWOLNPKJN-SIVKNEBFSA-N;ICQZTUFBKBEVSS-DGAJPSGCSA-N;YBURJGHSGYPVEX-RANYOJIQSA-N;PTZULGWLPUOHLN-FFYJVKBQSA-N;OJYIESWWPFBWJR-YTUKKYRWSA-N;ONAVEICYEBMEGM-HDPJWARNSA-N;OYTHOMOENICTLE-LTOHLDJJSA-N;LGOBKIT…	[M+H]+;[M+H]+;[M+H]+;[M+H]+;[M+H]+;[M+H]+;[M+H]+;[M+H]+;[M+H]+;[M+H]+;[M+H]+;[M+H]+;[M+H]+;[M+H]+;[M+H]+;[M+H]+;[M+H]+;[M+H]+;[M+H]+;[M+H]+;[M+H]+;[M+H]+	812.543634233;812.543634233;812.543634233;812.543634233;812.543634233;812.543634714;812.543634714;812.543634714;812.543634714;812.543634714;812.543634714;812.543634714;812.543634714;812.543634714;812.543634714;812.543634714;812.543634714;812.543634714;812.543634714;812.543634714;812.543634714;812.543634714	292.05;291.9;291.64;291.64;291.9;291.64;291.64;291.64;291.64;291.64;291.64;292.05;291.64;291.79;292.05;291.64;291.64;292.05;291.64;291.79;291.2;291.2	5;5;5;5;5;5;5;5;5;5;5;5;5;5;5;5;5;5;5;5;5;5	1.25;1.2;1.11;1.11;1.2;1.11;1.11;1.11;1.11;1.11;1.11;1.25;1.11;1.16;1.25;1.11;1.11;1.25;1.11;1.16;0.96;0.96	1;1;1;1;1;1;1;1;1;1;1;1;1;1;1;1;1;1;1;1;1;1	1;1;1;1;1;1;1;1;1;1;1;1;0.9953;0.9953;0.9953;0.9941;0.9941;0.9751;0.9751;0.9751;0.9747;0.9747	1;1;1;1;1;1;1;1;1;1;1;1;0.99671;0.99671;0.99671;0.99587;0.99587;0.98257;0.98257;0.98257;0.98229;0.98229	1;2;3;4;5;6;7;8;9;10;11;12;13;14;15;16;17;18;19;20;21;22	1;2;3;4;5;6;7;8;9;10;11;12;13;14;15;16;17;18;19;20;21;22
1895	M123T639C126	123.055	639	125.6	78357	AllCCS00000481;AllCCS00002987;AllCCS00003197;AllCCS00026331	Nicotinamide;Picolinamide;Isonicotineamide;2-Acetylpyrazine	DFPAKSUCGFBDDF-UHFFFAOYSA-N;IBBMAWULFFBRKK-UHFFFAOYSA-N;VFQXVTODMYMSMJ-UHFFFAOYSA-N;DBZAKQWXICEWNW-UHFFFAOYSA-N	[M+H]+;[M+H]+;[M+H]+;[M+H]+	123.055312812;123.0553;123.0553;123.055312824	125.58;124.83;125.45;124.91	2;2;2;2	0.02;0.62;0.12;0.55	1;1;1;1	1;0.9789;0.9789;0.9121	1;0.98523;0.98523;0.93847	1;2;3;4	1;2;3;4
1904	M796T64C284	795.514	64	284.4	86469	AllCCS00021696;AllCCS00084166;AllCCS00084175;AllCCS00084182;AllCCS00021640;AllCCS00021709;AllCCS00021710;AllCCS00021724;AllCCS00021725;AllCCS00021639;AllCCS00084214;AllCCS00084206;AllCCS00021626;AllCCS00084220	PG(18:2(9Z,12Z)/20:4(5Z,8Z,11Z,14Z));PG(18:2(9Z,12Z)/20:4(8Z,11Z,14Z,17Z));PG(20:4(5Z,8Z,11Z,14Z)/18:2(9Z,12Z));PG(20:4(8Z,11Z,14Z,17Z)/18:2(9Z,12Z));PG(16:1(9Z)/22:5(7Z,10Z,13Z,16Z,19Z));PG(18:3(6Z,9Z,12Z)/20:3(5Z,8Z,11Z));PG(18:3(6Z,9Z,12Z)/20:3(8Z,11Z,14Z));PG(18:3(9Z,12Z,15Z)/20:3(5Z,8Z,11Z));PG(18:3(9Z,12Z,15Z)/20:3(8Z,11Z,14Z));PG(16:1(9Z)/22:5(4Z,7Z,10Z,13Z,16Z));PG(22:5(7Z,10Z,13Z,16Z,19Z…	MMWTVDJVEFZVRA-KJNUSYEHSA-N;IOSMTWQOMVSNAG-MBPIGMARSA-N;OEXRCXMBSGRBLG-AQGDJTQGSA-N;WHTRPICTKFVSES-BQNGQPODSA-N;SVKGTVFNVHYWFY-CJUAJECJSA-N;BPWRRMJSZUWBTG-HPSNECGISA-N;PGUFYFFTFKQUSX-FHUCRLRLSA-N;CVJUNXRDLROORG-ALASHDNDSA-N;JSMMFPYLXREROD-BSHSJOOASA-N;KQHAYNITKZCSTB-MZAXSNJMSA-N;BTHUNEOTBHQPPJ-OQJODUJASA-N;BURFCWCFNWEBHH-JUBDCDAVSA-N;HUFCXYMYEWLLHT-XNTJBMDASA-N;YXDPOBBBWFMOCX-YNGVHRBASA-N	[M+H]+;[M+H]+;[M+H]+;[M+H]+;[M+H]+;[M+H]+;[M+H]+;[M+H]+;[M+H]+;[M+H]+;[M+H]+;[M+H]+;[M+H]+;[M+H]+	795.517085132;795.517085613;795.517085613;795.517085613;795.517085132;795.517085132;795.517085132;795.517085132;795.517085132;795.517085132;795.517085613;795.517085613;795.517085132;795.517085613	287.46;287.38;287.46;287.38;286.69;287.46;287.46;287.38;287.38;286.77;286.69;286.77;286.73;286.73	4;4;4;4;4;4;4;4;4;4;4;4;4;4	1.06;1.04;1.06;1.04;0.8;1.06;1.06;1.04;1.04;0.83;0.8;0.83;0.81;0.81	1;1;1;1;1;1;1;1;1;1;1;1;1;1	1;1;1;1;0.9858;0.9829;0.9829;0.9829;0.9829;0.9783;0.9715;0.971;0.9646;0.9578	1;1;1;1;0.99006;0.98803;0.98803;0.98803;0.98803;0.98481;0.98005;0.9797;0.97522;0.97046	1;2;3;4;5;6;7;8;9;10;11;12;13;14	1;2;3;4;5;6;7;8;9;10;11;12;13;14
1909	M145T526C128	145.097	526	128.5	74934	AllCCS00012745	4-Amino-1-piperidinecarboxylic acid	NQNQKLBWDARKDG-UHFFFAOYSA-N	[M+H]+	145.097	131.46	1	2.25	0.87	1	0.961	1	1
1911	M356T108C177	356.144	108	177.3	71584	AllCCS00029337;AllCCS00030474;AllCCS00034428	Promucosine;Romucosine C;Marshmine	RRWYPLCSLKEVAO-UHFFFAOYSA-N;ILKYEDYPZACASH-UHFFFAOYSA-N;DBEWENVYSYATOB-UHFFFAOYSA-N	[M+H]+;[M+H]+;[M+H]+	356.149272787;356.149272787;356.149272787	184.17;183.98;184.34	14;14;14	3.73;3.63;3.82	0.13;0.18;0.09	0.9485;0.9064;0.9254	0.70295;0.68848;0.67478	1;3;2	1;2;3
1934	M211T157C143	211.108	157	142.9	78371	AllCCS00005877;AllCCS00012133	Aprobarbital;2,6-Dihydroxypseudooxynicotine	UORJNBVJVRLXMQ-UHFFFAOYSA-N;RQLRYTXUWITRHR-BQYQJAHWSA-N	[M+H]+;[M+H]+	211.1077;211.1077	146.4;147.19	0;0	2.39;2.91	0.8;0.54	0.9161;1	0.88127;0.862	2;1	1;2
1939	M455T81C201	455.247	81	201.4	69986	AllCCS00024703;AllCCS00027601	Methyl cellulose;Ethyl cellulose	YLGXILFCIXHCMC-JHGZEJCSSA-N;ZZSNKZQZMQGXPY-UHFFFAOYSA-N	[M+H]+;[M+H]+	455.248712058;455.248712058	207.61;209.19	3;3	2.99;3.72	0.5;0.14	0.9949;1	0.84643;0.742	2;1	1;2
1941	M411T136C194	411.221	136	193.7	71112	AllCCS00017740;AllCCS00029213;AllCCS00029212;AllCCS00025401;AllCCS00030539	Risperidone;Heliocide H4;Heliocide H1;Heliocide H3;Heliocide H2	RAPZEAPATHNIPO-UHFFFAOYSA-N;PHFQEHPMSYAMIH-UHFFFAOYSA-N;FMJIKKXSIVRJGO-UHFFFAOYSA-N;YCZAHJSVHOSXPX-UHFFFAOYSA-N;BSQZWSGAKJSBOZ-UHFFFAOYSA-N	[M+H]+;[M+H]+;[M+H]+;[M+H]+;[M+H]+	411.219104333;411.21662407;411.21662407;411.21662407;411.21662407	198.81;198.77;198.88;200.75;201.09	5;11;11;11;11	2.57;2.55;2.6;3.51;3.67	0.71;0.72;0.7;0.24;0.16	0.9614;0.9505;0.9505;0.9518;0.9518	0.88598;0.88135;0.87535;0.73826;0.71426	1;4;5;2;3	1;2;3;4;5
1943	M293T849C160	293.098	849	160.1	70435	AllCCS00002273	Edetic Acid	KCXVZYZYPLLWCC-UHFFFAOYSA-N	[M+H]+	293.098	161.53	1	0.89	1	1	1	1	1
1950	M166T315C131	166.072	315	131.2	73544	AllCCS00003116;AllCCS00001790;AllCCS00017538;AllCCS00017943	3-Methylguanine;7-Methylguanine;1-Methylguanine;N2-Methylguanine	XHBSBNYEHDQRCP-UHFFFAOYSA-N;FZWGECJQACGGTI-UHFFFAOYSA-N;RFLVMTUMFYRZCB-UHFFFAOYSA-N;SGSSKEDGVONRGC-UHFFFAOYSA-N	[M+H]+;[M+H]+;[M+H]+;[M+H]+	166.0724;166.072359844;166.072359871;166.072359871	135.46;135.55;135.55;136.09	2;2;2;2	3.14;3.21;3.21;3.59	0.43;0.4;0.4;0.2	0.9961;1;0.9788;0.9728	0.82627;0.82;0.80516;0.74096	2;1;3;4	1;2;3;4
1951	M146T74C127	146.081	74	126.8	75568	AllCCS00050326;AllCCS00024295	N-(2-Carboxymethyl)-morpholine;L-cis-4-(Hydroxymethyl)-2-pyrrolidinecarboxylic acid	VIWZVFVJPXTXPA-UHFFFAOYSA-N;CISMGNUPDUKNQK-UHFFFAOYSA-N	[M+H]+;[M+H]+	146.081193223;146.081193223	130.9;131.71	1;1	3.13;3.73	0.43;0.14	0.9878;0.999	0.82046;0.7413	2;1	1;2
1955	M732T311C289	731.602	311	288.6	73345	AllCCS00051126;AllCCS00022314;AllCCS00022315	stearoyl sphingomyelin;SM(d18:0/18:1(11Z));SM(d18:0/18:1(9Z))	LKQLRGMMMAHREN-YJFXYUILSA-N;HHAUPBIWIXBMEU-MMVRYLQTSA-N;XYLWKHKCYHMVMA-RVPJYPCXSA-N	[M+H]+;[M+H]+;[M+H]+	731.606175399;731.60617491;731.60617491	290.17;290.21;290.21	5;5;5	0.54;0.55;0.55	1;1;1	1;0.9987;0.9987	1;0.99909;0.99909	1;2;3	1;2;3
1967	M247T493C147	247.058	493	146.8	66963	AllCCS00003594;AllCCS00001428;AllCCS00001430	Glycerophosphoglycerol;Isopimpinellin;Pimpinellin	LLCSXHMJULHSJN-UHFFFAOYSA-N;DFMAXQKDIGCMTL-UHFFFAOYSA-N;BQPRWZCEKZLBHL-UHFFFAOYSA-N	[M+H]+;[M+H]+;[M+H]+	247.0578;247.06012342;247.06012342	151.88;152.21;152.61	0;9;9	3.34;3.55;3.81	0.33;0.22;0.1	0.988;0.9795;0.9795	0.7906;0.75165;0.71565	1;2;3	1;2;3
1971	M123T954C126	123.055	954	125.8	68954	AllCCS00002987;AllCCS00003197;AllCCS00000481;AllCCS00026331	Picolinamide;Isonicotineamide;Nicotinamide;2-Acetylpyrazine	IBBMAWULFFBRKK-UHFFFAOYSA-N;VFQXVTODMYMSMJ-UHFFFAOYSA-N;DFPAKSUCGFBDDF-UHFFFAOYSA-N;DBZAKQWXICEWNW-UHFFFAOYSA-N	[M+H]+;[M+H]+;[M+H]+;[M+H]+	123.0553;123.0553;123.055312812;123.055312824	124.83;125.45;125.58;124.91	0;0;0;0	0.78;0.28;0.18;0.71	1;1;1;1	1;1;0.9998;0.9216	1;1;0.99986;0.94512	1;2;3;4	1;2;3;4
1975	M512T67C218	512.276	67	218.2	72019	AllCCS00023097	AFN911	JBSTUPHUZMAVFU-UHFFFAOYSA-N	[M+H]+	512.277	225.78	2	3.36	0.32	1	0.796	1	1
1979	M431T61C198	431.094	61	198	67783	AllCCS00092801;AllCCS00093968;AllCCS00093974;AllCCS00093977;AllCCS00035066;AllCCS00092800;AllCCS00035065;AllCCS00093970;AllCCS00093972;AllCCS00093979;AllCCS00027781;AllCCS00092082;AllCCS00092083;AllCCS00091343;AllCCS00093971;AllCCS00093973;AllCCS00093980;AllCCS00093969;AllCCS00093975;AllCCS00093978;AllCCS00014150;AllCCS00088681	3,4,5-trihydroxy-6-[3-(7-hydroxy-4-oxo-4H-chromen-2-yl)phenoxy]oxane-2-carboxylic acid;3,4,5-trihydroxy-6-[2-(3-hydroxy-4-oxo-4H-chromen-2-yl)phenoxy]oxane-2-carboxylic acid;3,4,5-trihydroxy-6-[3-(3-hydroxy-4-oxo-4H-chromen-2-yl)phenoxy]oxane-2-carboxylic acid;3,4,5-trihydroxy-6-[4-(3-hydroxy-4-oxo-4H-chromen-2-yl)phenoxy]oxane-2-carboxylic acid;Daidzein 7-O-glucuronide;3,4,5-trihydroxy-6-{[2-(3-…	UZYQXCITJVXEKG-UHFFFAOYSA-N;MNQZJMGSMUFREO-UHFFFAOYSA-N;XVHBFPLTXCHJJU-UHFFFAOYSA-N;GJTPZNQIERPLFC-UHFFFAOYSA-N;MMIBOZXVZLENRZ-ZFORQUDYSA-N;UWZXHFFBCSGPTI-UHFFFAOYSA-N;ATUYSKUVHUPXBV-ZFORQUDYSA-N;NUFGWUMPHRWJSE-UHFFFAOYSA-N;FAJWSFCXQJXRMW-UHFFFAOYSA-N;PYVBKKCHNTZOCU-UHFFFAOYSA-N;JSKGNHCHUPJTOQ-UHFFFAOYSA-N;IDRSJGHHZXBATQ-UHFFFAOYSA-N;WDKWKCILBROYNT-UHFFFAOYSA-N;XNSLNGKTMDSYSG-UHFFFAOYSA-N;XXGVDEM…	[M+H]+;[M+H]+;[M+H]+;[M+H]+;[M+H]+;[M+H]+;[M+H]+;[M+H]+;[M+H]+;[M+H]+;[M+H]+;[M+H]+;[M+H]+;[M+H]+;[M+H]+;[M+H]+;[M+H]+;[M+H]+;[M+H]+;[M+H]+;[M+H]+;[M+H]+	431.09729678;431.09729678;431.09729678;431.09729678;431.097296796;431.09729678;431.097296796;431.09729678;431.09729678;431.09729678;431.097296796;431.09729678;431.09729678;431.09729678;431.09729678;431.09729678;431.09729678;431.09729678;431.09729678;431.09729678;431.0924;431.09729678	199.35;199.31;199.4;199.52;198.86;199.35;198.86;199.53;199.41;199.45;198.72;199.39;199.38;198.8;198.94;199.12;198.98;198.98;198.94;199.12;198.73;203.19	8;8;8;8;8;8;8;8;8;8;8;8;8;8;8;8;8;8;8;8;3;8	0.68;0.66;0.7;0.76;0.43;0.68;0.43;0.77;0.71;0.73;0.36;0.7;0.69;0.4;0.47;0.56;0.49;0.49;0.47;0.56;0.37;2.55	1;1;1;1;1;1;1;1;1;1;1;1;1;1;1;1;1;1;1;1;1;0.72	0.9909;0.989;0.989;0.989;0.9847;0.9829;0.9826;0.9808;0.9808;0.9808;0.9777;0.9771;0.9771;0.9768;0.9763;0.9763;0.9763;0.975;0.975;0.975;0.9627;1	0.99363;0.9923;0.9923;0.9923;0.98929;0.98803;0.98782;0.98656;0.98656;0.98656;0.98439;0.98397;0.98397;0.98376;0.98341;0.98341;0.98341;0.9825;0.9825;0.9825;0.97389;0.916	2;3;4;5;6;7;8;9;10;11;12;13;14;15;16;17;18;19;20;21;22;1	1;2;3;4;5;6;7;8;9;10;11;12;13;14;15;16;17;18;19;20;21;22
1981	M220T181C146	220.118	181	145.5	67976	AllCCS00001836;AllCCS00002297;AllCCS00011840	D-Pantothenic Acid;Zeatin;cis-Zeatin	GHOKWGTUZJEAQD-ZETCQYMHSA-N;UZKQTCBAMSWPJD-FARCUNLSSA-N;UZKQTCBAMSWPJD-UQCOIBPSSA-N	[M+H]+;[M+H]+;[M+H]+	220.117972644;220.1193;220.1193	149.66;150.1;150.1	1;7;7	2.78;3.06;3.06	0.61;0.47;0.47	1;0.9606;0.9606	0.883;0.81342;0.81342	1;2;3	1;2;3
1989	M314T393C164	314.091	393	163.8	68366	AllCCS00023529	Flunitrazepam	PPTYJKAXVCCBDU-UHFFFAOYSA-N	[M+H]+	314.094	169.98	8	3.64	0.18	0.7745	0.59615	1	1
1994	M188T782C140	188.092	782	140.2	71237	AllCCS00004580;AllCCS00010059;AllCCS00003776;AllCCS00009391;AllCCS00016362	6-Acetamido-2-oxohexanoate;N2-Acetyl-L-aminoadipate semialdehyde;6-Acetamido-3-oxohexanoate;N-(3-(S)-Hydroxybutyryl)homoserine lactone;N-(3-Hydroxybutanoyl)-L-homoserine lactone	NGCXIFFZXAZRAF-UHFFFAOYSA-N;CRVYRJLIQHSUOQ-ZETCQYMHSA-N;GICCYAKQXAHHKY-UHFFFAOYSA-N;FIXDIFPJOFIIEC-ZBHICJROSA-N;FIXDIFPJOFIIEC-GDVGLLTNSA-N	[M+H]+;[M+H]+;[M+H]+;[M+H]+;[M+H]+	188.0918;188.0918;188.0918;188.0918;188.0918	141.51;142.59;141.64;141.88;141.88	1;1;1;1;1	0.93;1.68;1.02;1.18;1.18	1;1;1;1;1	1;0.9834;0.969;0.9566;0.9566	1;0.98838;0.9783;0.96962;0.96962	1;2;3;4;5	1;2;3;4;5
2010	M480T83C216	480.307	83	216.4	73603	AllCCS00022105;AllCCS00022106;AllCCS00022075;AllCCS00022076	LysoPE(18:1(11Z)/0:0);LysoPE(18:1(9Z)/0:0);LysoPE(0:0/18:1(11Z));LysoPE(0:0/18:1(9Z))	WAYKKNOEMJFLDI-KOIKXXGWSA-N;PYVRVRFVLRNJLY-MZMPXXGTSA-N;CZYOFWNORPEFDG-KOIKXXGWSA-N;NOVZJYYJYIFXJC-MZMPXXGTSA-N	[M+H]+;[M+H]+;[M+H]+;[M+H]+	480.308489343;480.308489343;480.308489343;480.308489343	221.01;221.01;221.36;221.36	4;4;4;4	2.09;2.09;2.24;2.24	0.96;0.96;0.88;0.88	0.9978;0.9978;1;1	0.98646;0.98646;0.964;0.964	3;4;1;2	1;2;3;4
2018	M789T357C284	788.539	357	284.2	79357	AllCCS00079880;AllCCS00080136;AllCCS00079906;AllCCS00079938;AllCCS00080162;AllCCS00080329;AllCCS00079894;AllCCS00080353;AllCCS00022488;AllCCS00079864;AllCCS00079882;AllCCS00079883;AllCCS00022479;AllCCS00022498	PS(16:1(9Z)/20:1(11Z));PS(20:1(11Z)/16:1(9Z));PS(14:1(9Z)/22:1(13Z));PS(16:0/20:2(11Z,14Z));PS(20:2(11Z,14Z)/16:0);PS(22:1(13Z)/14:1(9Z));PS(14:0/22:2(13Z,16Z));PS(22:2(13Z,16Z)/14:0);PS(18:1(9Z)/18:1(9Z));PS(18:1(11Z)/18:1(11Z));PS(18:1(11Z)/18:1(9Z));PS(18:1(9Z)/18:1(11Z));PS(18:0/18:2(9Z,12Z));PS(18:2(9Z,12Z)/18:0)	GYYDLTHVEBYZCP-FSTWZTIOSA-N;WLYBHKGWQZLRLH-FSTWZTIOSA-N;ZEUCXVDTSNCXKE-SOODDXJSSA-N;ZMDDAYRIDQQDII-ITINARBPSA-N;REOFMXHNUCDXCP-ITINARBPSA-N;FGBBJEIHLAZOMN-SOODDXJSSA-N;OWYTVUBFFJDDMX-OAWFJHOXSA-N;WUYWGUMWHYNCES-OAWFJHOXSA-N;WTBFLCSPLLEDEM-JIDRGYQWSA-N;CZIBEPMLQVZXGD-DGQMPYMMSA-N;AFRDXDOQWNVNPX-HUXDBWRPSA-N;IFROUBJMBWKLSX-IKAKNFMTSA-N;AGTPCXBHIGMTEU-NREGDSCDSA-N;NCKDTPGQKVQFRG-GRBMJLGZSA-N	[M+H]+;[M+H]+;[M+H]+;[M+H]+;[M+H]+;[M+H]+;[M+H]+;[M+H]+;[M+H]+;[M+H]+;[M+H]+;[M+H]+;[M+H]+;[M+H]+	788.543634714;788.543634714;788.543634714;788.543634714;788.543634714;788.543634714;788.543634714;788.543634714;788.543634714;788.543634714;788.543634714;788.543634714;788.543634233;788.543634233	289.49;289.49;288.84;289.9;289.9;288.84;289.26;289.26;290.12;290.12;290.12;290.12;290.53;290.53	5;5;5;5;5;5;5;5;5;5;5;5;5;5	1.83;1.83;1.61;1.97;1.97;1.61;1.75;1.75;2.04;2.04;2.04;2.04;2.18;2.18	1;1;1;1;1;1;1;1;0.98;0.98;0.98;0.98;0.91;0.91	1;1;0.9996;0.9996;0.9996;0.9996;0.9992;0.9992;1;1;1;1;0.9996;0.9996	1;1;0.99972;0.99972;0.99972;0.99972;0.99944;0.99944;0.994;0.994;0.994;0.994;0.97272;0.97272	1;2;7;8;9;10;13;14;3;4;5;6;11;12	1;2;3;4;5;6;7;8;9;10;11;12;13;14
2031	M284T61C162	284.185	61	162.2	66044	AllCCS00007978;AllCCS00008114	Amabiline;Supinine	DRVWTOSBCBKXOR-WHOFXGATSA-N;DRVWTOSBCBKXOR-ZLDLUXBVSA-N	[M+H]+;[M+H]+	284.1857;284.1857	166.37;166.37	2;2	2.51;2.51	0.75;0.75	0.9995;0.9995	0.92465;0.92465	1;2	1;2
2041	M202T164C143	202.18	164	143.3	67894	AllCCS00014875	11-Aminoundecanoic acid	GUOSQNAUYHMCRU-UHFFFAOYSA-N	[M+H]+	202.18	147.69	1	2.97	0.51	1	0.853	1	1
2048	M127T172C122	127.05	172	122.3	62152	AllCCS00000320	Thymine	RWQNBRDOKXIBIV-UHFFFAOYSA-N	[M+H]+	127.05	126.96	3	3.67	0.16	0.9903	0.74121	1	1
2056	M286T129C162	286.164	129	161.7	74255	AllCCS00050049	N-Monodesmethyl-rizatriptan	YQPPJBHQJWSUTE-UHFFFAOYSA-N	[M+H]+	286.166	167.75	9	3.61	0.2	1	0.76	1	1
2057	M526T62C230	526.429	62	229.9	64227	AllCCS00011097	N-Butyl-11-[(7r,8r,9s,13s,14s,17s)-3,17-Dihydroxy-13-Methyl-7,8,9,11,12,13,14,15,16,17-Decahydro-6h-Cyclopenta[a]Phenanthren-7-Yl]-N-Methylundecanamide	BVVFOLSZMQVDKV-KXQIQQEYSA-N	[M+H]+	526.426	231.09	7	0.51	1	1	1	1	1
2082	M118T523C121	118.086	523	121	62975	AllCCS00000485;AllCCS00023544	Glycine betaine;Amyl Nitrite	KWIUHFFTVRNATP-UHFFFAOYSA-N;CSDTZUBPSYWZDX-UHFFFAOYSA-N	[M+H]+;[M+H]+	118.086278592;118.086278601	122.78;125.68	1;1	1.45;3.72	1;0.14	0.9948;0.8893	0.99636;0.66451	1;2	1;2
2086	M385T473C185	385.205	473	184.8	69546	AllCCS00025958	(6beta,7alpha,12beta,13beta)-7-Hydroxy-11,16-dioxo-8,14-apianadien-22,6-olide	IEPYKUBVROCHOQ-UHFFFAOYSA-N	[M+H]+	385.201	189	10	2.22	0.89	1	0.967	1	1
2090	M371T52C178	371.1	52	178	77662	AllCCS00023265;AllCCS00007030;AllCCS00033245;AllCCS00092766;AllCCS00035095;AllCCS00095124;AllCCS00035081;AllCCS00089325;AllCCS00089369	Remoxipride;Fraxin;5-Hydroxy-6-methoxycoumarin 7-glucoside;6-{4-[(1E)-2-carboxyeth-1-en-1-yl]-2-methoxyphenoxy}-3,4,5-trihydroxyoxane-2-carboxylic acid;Isoferulic acid 3-O-glucuronide;6-[2-(2-carboxyeth-1-en-1-yl)-5-methoxyphenoxy]-3,4,5-trihydroxyoxane-2-carboxylic acid;Ferulic acid 4-O-glucuronide;6-[4-(2-carboxyeth-1-en-1-yl)-2-methoxyphenoxy]-3,4,5-trihydroxyoxane-2-carboxylic acid;6-[3-(2-ca…	GUJRSXAPGDDABA-NSHDSACASA-N;CRSFLLTWRCYNNX-YJDQBUFVSA-N;PIBSIXYTETZFRB-UHFFFAOYSA-N;TWSIWBHKRJLZCF-HWKANZROSA-N;SHJZLGVIOYFHCB-MBAOVNHDSA-N;MUJMDTXSHIWSGU-UHFFFAOYSA-N;TWSIWBHKRJLZCF-MBAOVNHDSA-N;TWSIWBHKRJLZCF-UHFFFAOYSA-N;WCACFLKLXRLYOM-UHFFFAOYSA-N	[M+H]+;[M+H]+;[M+H]+;[M+H]+;[M+H]+;[M+H]+;[M+H]+;[M+H]+;[M+H]+	371.096505259;371.0973;371.097296796;371.09729678;371.097296796;371.09729678;371.097296796;371.09729678;371.09729678	181.53;183.87;184.01;184.76;184.95;184.98;185.02;185.02;185.06	10;8;8;8;8;8;8;8;8	1.94;3.19;3.27;3.66;3.76;3.77;3.79;3.79;3.81	1;0.4;0.37;0.17;0.12;0.11;0.1;0.1;0.09	0.8887;0.9835;0.9835;0.9977;0.9977;0.9995;0.9977;0.9977;0.9971	0.92209;0.80845;0.79945;0.74939;0.73439;0.73265;0.72839;0.72839;0.72497	9;7;8;2;3;1;4;5;6	1;2;3;4;5;6;7;8;9
2093	M298T211C163	298.096	211	162.6	34873	AllCCS00000159;AllCCS00030951	5'-Deoxy-5'-Methylthioadenosine;Hexahydro-6,7-dihydroxy-5-(hydroxymethyl)-3-(2-hydroxyphenyl)-2H-pyrano[2,3-d]oxazol-2-one	WUUGFSXJNOTRMR-IOSLPCCCSA-N;XBYMZYWXQBJAJG-UHFFFAOYSA-N	[M+H]+;[M+H]+	298.09686034;298.092151839	167.32;168.45	3;13	2.82;3.47	0.59;0.26	1;0.8822	0.877;0.69554	1;2	1;2
2098	M415T63C210	415.319	63	210.3	55863	AllCCS00011319;AllCCS00016084;AllCCS00016269;AllCCS00016270;AllCCS00006678;AllCCS00006696;AllCCS00030643;AllCCS00034946;AllCCS00012469	3-Methoxy-16-octylestra-1,3,5(10)-triene-16beta,17beta-diol;(25R)-3-Oxocholest-4-en-26-oate;Delta4-Dafachronic acid;Delta7-Dafachronic acid;Diosgenin;Yamogenin;Smilagenone;Setariol;14alpha-Hydroxy-5beta-cholest-7-ene-3,6-dione	OPESDBSJPSZDIT-PJZCFIFPSA-N;PSXQJZDFWDKBIP-MNVVPKPGSA-N;PSXQJZDFWDKBIP-KMPPVSSLSA-N;SQTAVUCHOVVOFD-OBRBSRNPSA-N;WQLVFSAGQJTQCK-VKROHFNGSA-N;WQLVFSAGQJTQCK-CAKNJAFZSA-N;CIBAPVLFORANSS-UHFFFAOYSA-N;LHQZNTIWWWUEJH-UHFFFAOYSA-N;AJPPBYXIXOLGAV-QHKDMNIJSA-N	[M+H]+;[M+H]+;[M+H]+;[M+H]+;[M+H]+;[M+H]+;[M+H]+;[M+H]+;[M+H]+	415.3207;415.3207;415.3207;415.3207;415.3207;415.3207;415.32069521;415.32069521;415.3207	208.95;207.29;207.29;207.14;208.44;208.44;207.73;207.2;205.21	4;4;4;4;4;4;4;4;4	0.65;1.45;1.45;1.53;0.89;0.89;1.24;1.5;2.48	1;1;1;1;1;1;1;1;0.76	1;0.9915;0.9915;0.9767;0.9697;0.9697;0.9641;0.9333;0.9556	1;0.99405;0.99405;0.98369;0.97879;0.97879;0.97487;0.95331;0.89692	1;2;3;4;5;6;7;9;8	1;2;3;4;5;6;7;8;9
2120	M304T548C161	304.061	548	160.9	66913	AllCCS00023331	Clofarabine	WDDPHFBMKLOVOX-AYQXTPAHSA-N	[M+H]+	304.061	166.06	1	3.11	0.45	1	0.835	1	1
2121	M166T444C135	166.086	444	134.8	63931	AllCCS00001752;AllCCS00002078;AllCCS00003134;AllCCS00015816;AllCCS00015815;AllCCS00015092;AllCCS00017119;AllCCS00027686;AllCCS00015084;AllCCS00049532;AllCCS00014334;AllCCS00028265;AllCCS00000755;AllCCS00013754;AllCCS00027783;AllCCS00017944	L-Phenylalanine;Phenylalanine;D-Phenylalanine;D-beta-Phenylalanine;L-beta-Phenylalanine;5-(3-Pyridyl)-2-hydroxytetrahydrofuran;3-Pyridinebutanoic acid;Gentiatibetine;4-Hydroxy-1-(3-pyridinyl)-1-butanone;Benzyl glycinate;Metolcarb;Methyl N-methylanthranilate;Benzocaine;Tricaine;Ethyl 2-aminobenzoate;Norsalsolinol	COLNVLDHVKWLRT-QMMMGPOBSA-N;COLNVLDHVKWLRT-UHFFFAOYSA-N;COLNVLDHVKWLRT-MRVPVSSYSA-N;UJOYFRCOTPUKAK-QMMMGPOBSA-N;UJOYFRCOTPUKAK-MRVPVSSYSA-N;LHGVLZHIYVKZBT-UHFFFAOYSA-N;MFYZACBRKCFXDV-UHFFFAOYSA-N;HCBOYQSYWSEVID-UHFFFAOYSA-N;KTXUGZHJVRHQGP-UHFFFAOYSA-N;JXYACYYPACQCDM-UHFFFAOYSA-N;VOEYXMAFNDNNED-UHFFFAOYSA-N;GVOWHGSUZUUUDR-UHFFFAOYSA-N;BLFLLBZGZJTVJG-UHFFFAOYSA-N;ZMCBYSBVJIMENC-UHFFFAOYSA-N;TWLLPUM…	[M+H]+;[M+H]+;[M+H]+;[M+H]+;[M+H]+;[M+H]+;[M+H]+;[M+H]+;[M+H]+;[M+H]+;[M+H]+;[M+H]+;[M+H]+;[M+H]+;[M+H]+;[M+H]+	166.086278592;166.086278592;166.0863;166.0863;166.0863;166.0863;166.086278601;166.086278601;166.0863;166.086278601;166.0863;166.086278601;166.086278592;166.0863;166.086278601;166.086278601	136.85;136.82;136.82;136.79;136.79;136.51;135.79;134.37;135.74;135.75;134.51;135.59;136.06;135.81;135.97;135.33	0;0;1;1;1;1;0;0;1;0;1;0;0;1;0;0	1.5;1.48;1.48;1.45;1.45;1.25;0.73;0.32;0.69;0.7;0.22;0.58;0.93;0.74;0.86;0.39	1;1;1;1;1;1;1;1;1;1;1;1;1;1;1;1	1;1;1;0.979;0.9788;0.9703;0.9563;0.9331;0.9289;0.9279;0.9219;0.9218;0.9175;0.9175;0.9175;0.9129	1;1;1;0.9853;0.98516;0.97921;0.96941;0.95317;0.95023;0.94953;0.94533;0.94526;0.94225;0.94225;0.94225;0.93903	1;2;3;4;5;6;7;8;9;10;11;12;13;14;15;16	1;2;3;4;5;6;7;8;9;10;11;12;13;14;15;16
2125	M176T128C135	176.091	128	135.2	62936	AllCCS00063565;AllCCS00017369;AllCCS00028333;AllCCS00008580	hydroxyvalerylglycine;N-Carboxyethyl-g-aminobutyric acid;2-Aminoheptanedioic acid;2-Benzimidazolylguanidine	YYDUOQZPMOUVSY-UHFFFAOYSA-N;SRGQUICKDUQCKO-UHFFFAOYSA-N;JUQLUIFNNFIIKC-UHFFFAOYSA-N;JJWCTKUQWXYIIU-UHFFFAOYSA-N	[M+H]+;[M+H]+;[M+H]+;[M+H]+	176.091757903;176.091757909;176.091757909;176.0931	138.34;138.49;139.31;138.75	2;2;2;10	2.27;2.38;2.95;2.56	0.87;0.81;0.52;0.72	0.9901;0.965;0.9841;0.8145	0.95407;0.9185;0.84487;0.78615	1;3;2;4	1;2;3;4
2129	M502T138C215	502.291	138	214.8	65516	AllCCS00015872	Aflatrem	YVDJBQQJIDPRKP-SLUQHKSNSA-N	[M+H]+	502.295	221.44	9	3	0.5	0.9143	0.79001	1	1
2138	M255T671C154	255.101	671	153.9	63076	AllCCS00024314;AllCCS00012530;AllCCS00012532;AllCCS00006932;AllCCS00024510;AllCCS00027163;AllCCS00035169;AllCCS00000738;AllCCS00094800;AllCCS00094626;AllCCS00094989;AllCCS00094987;AllCCS00094986;AllCCS00008203;AllCCS00094988;AllCCS00015340	L-Agaridoxin;2-Hydroxyfelbamate;p-Hydroxyfelbamate;Chalepensin;3,6-Dimethoxy-4-phenanthrenol;2,6-Dimethoxy-4-phenanthrenol;Dexketoprofen;Ketoprofen;(2E)-1-(4-hydroxy-3-methoxyphenyl)-3-phenylprop-2-en-1-one;2-hydroxy-4-(prop-2-en-1-yl)phenyl benzoate;(2E)-3-(3-hydroxyphenyl)-1-(4-methoxyphenyl)prop-2-en-1-one;(2E)-1-(2-hydroxy-4-methoxyphenyl)-3-phenylprop-2-en-1-one;(2E)-3-(2-hydroxyphenyl)-1-(4…	HJLNKWYSKFDHDG-UHFFFAOYSA-N;VTXNIAJKDLEHGX-UHFFFAOYSA-N;PXBZEVLDFAKFLV-UHFFFAOYSA-N;FYCCCUNGXGKNJV-UHFFFAOYSA-N;GKDSKCYMUUXQLA-UHFFFAOYSA-N;NTVJURNVFOEVHP-UHFFFAOYSA-N;DKYWVDODHFEZIM-NSHDSACASA-N;DKYWVDODHFEZIM-UHFFFAOYSA-N;SBOLHVAMAJVIIF-VQHVLOKHSA-N;XVLNQUMRDWMJKF-UHFFFAOYSA-N;UTIGWEHMQWYSCZ-BJMVGYQFSA-N;GUNGQVJAKLIYDG-JXMROGBWSA-N;DPALPZWFXXPWMO-DHZHZOJOSA-N;RGSUZUQISVAJJF-GFCCVEGCSA-N;WSEGRAD…	[M+H]+;[M+H]+;[M+H]+;[M+H]+;[M+H]+;[M+H]+;[M+H]+;[M+H]+;[M+H]+;[M+H]+;[M+H]+;[M+H]+;[M+H]+;[M+H]+;[M+H]+;[M+H]+	255.097571568;255.0976;255.0976;255.1016;255.101594314;255.101594314;255.101594314;255.101594308;255.101594311;255.101594311;255.101594311;255.101594311;255.101594311;255.1016;255.101594311;255.1016	156.35;155.22;155.16;155.96;157.24;157.77;158.05;158.09;158.67;158.69;158.96;159.09;159.2;159.15;159.37;160.05	12;12;12;4;4;4;4;4;4;4;4;4;4;4;4;4	1.57;0.85;0.81;1.32;2.12;2.45;2.63;2.65;3.01;3.02;3.18;3.26;3.33;3.3;3.43;3.84	1;1;1;1;0.94;0.77;0.69;0.67;0.5;0.49;0.41;0.37;0.34;0.35;0.28;0.08	1;0.9407;0.9401;0.8498;0.8382;0.8375;0.8596;0.8596;0.8639;0.8534;0.8669;0.8632;0.8669;0.851;0.8669;0.8452	1;0.95849;0.95807;0.89486;0.86874;0.81725;0.80872;0.80272;0.75473;0.74438;0.72983;0.71524;0.70883;0.7007;0.69083;0.61564	1;2;3;13;15;16;9;10;7;11;4;8;5;12;6;14	1;2;3;4;5;6;7;8;9;10;11;12;13;14;15;16
2139	M261T778C158	261.144	778	157.5	64475	AllCCS00023764;AllCCS00023763;AllCCS00021813;AllCCS00021812;AllCCS00023838;AllCCS00023859	Glutamylleucine;Glutamylisoleucine;gamma-Glutamylleucine;gamma-Glutamylisoleucine;Isoleucyl-Glutamate;Leucyl-Glutamate	YBAFDPFAUTYYRW-YUMQZZPRSA-N;SNFUTDLOCQQRQD-ZKWXMUAHSA-N;MYFMARDICOWMQP-YUMQZZPRSA-N;SNCKGJWJABDZHI-ZKWXMUAHSA-N;KTGFOCFYOZQVRJ-UHFFFAOYSA-N;NFNVDJGXRFEYTK-UHFFFAOYSA-N	[M+H]+;[M+H]+;[M+H]+;[M+H]+;[M+H]+;[M+H]+	261.144521752;261.144521752;261.14452176;261.144521752;261.144521752;261.144521752	160.52;160.24;160.72;160.49;160.25;160.52	1;1;1;1;1;1	1.88;1.71;2;1.86;1.72;1.88	1;1;1;1;1;1	1;0.9981;0.9954;0.995;0.99;0.9885	1;0.99867;0.99678;0.9965;0.993;0.99195	1;2;3;4;5;6	1;2;3;4;5;6
2160	M675T99C241	675.378	99	240.7	75068	AllCCS00006713	Cimicifugoside	XUJMHSCMPCZWOV-UJAIUVFWSA-N	[M+H]+	675.374	248.84	5	3.27	0.36	1	0.808	1	1
2187	M109T284C117	109.076	284	116.8	62882	AllCCS00027231;AllCCS00029166	2,3-Dimethylpyrazine;2,6-Dimethylpyrazine	OXQOBQJCDNLAPO-UHFFFAOYSA-N;HJFZAYHYIWGLNL-UHFFFAOYSA-N	[M+H]+;[M+H]+	109.076048266;109.076048266	120.95;121.42	2;2	3.43;3.8	0.28;0.1	0.9985;0.9326	0.78295;0.68282	1;2	1;2
2194	M158T466C130	158.118	466	130.4	59845	AllCCS00027646;AllCCS00006102	(S)-Homostachydrine;Homostachydrine	XULZWQRXYTVUTE-ZETCQYMHSA-N;XULZWQRXYTVUTE-UHFFFAOYSA-N	[M+H]+;[M+H]+	158.117578729;158.1176	131.26;131.26	0;0	0.66;0.66	1;1	0.9926;0.992	0.99482;0.9944	1;2	1;2
2196	M335T648C170	335.094	648	170.1	61418	AllCCS00050179;AllCCS00008642;AllCCS00023371	hydroxychlorpromazine;Chlorpromazine N-oxide;Progabide	HICFFJZGXWEIHN-UHFFFAOYSA-N;LFDFWIIFGRXCFR-UHFFFAOYSA-N;DWEQWXSKOHHBNT-SAPNQHFASA-N	[M+H]+;[M+H]+;[M+H]+	335.097961637;335.098;335.095733678	174.04;174.07;175.26	12;12;5	2.26;2.28;2.94	0.87;0.86;0.53	1;0.9881;0.9658	0.961;0.94967;0.83506	1;2;3	1;2;3
2204	M229T749C152	229.118	749	151.5	58712	AllCCS00018093;AllCCS00023942;AllCCS00023803;AllCCS00010258;AllCCS00063513;AllCCS00033989;AllCCS00013165;AllCCS00023283;AllCCS00028029;AllCCS00050750;AllCCS00000915;AllCCS00011534;AllCCS00094977;AllCCS00008083	Prolylhydroxyproline;Prolyl-Hydroxyproline;Hydroxyprolyl-Proline;(S)-ATPA;Pyroglutamylvaline;Tetraacetylethylenediamine;Lindenenone;Nabumetone;(S)-Curzeone;bis(Benzyloxy)methane;4,4'-PROPANE-2,2-DIYLDIPHENOL;1,1-Bis(4-hydroxyphenyl)propane;4-(3-hydroxy-3-phenylpropyl)phenol;Mansonone C	ONPXCLZMBSJLSP-CSMHCCOUSA-N;ONPXCLZMBSJLSP-UHFFFAOYSA-N;GIOMWAZJQDYWEU-UHFFFAOYSA-N;PIXJURSCCVBKRF-LURJTMIESA-N;DTSWLLBBGHRXQH-XPUUQOCRSA-N;BGRWYDHXPHLNKA-UHFFFAOYSA-N;JWUZQAFWZLAXJS-FCHSOHFDSA-N;BLXXJMDCKKHMKV-UHFFFAOYSA-N;YBJIFGYQRRWWFW-UHFFFAOYSA-N;JCTHGPXQXLMSDK-UHFFFAOYSA-N;IISBACLAFKSPIT-UHFFFAOYSA-N;YKPAABNCNAGAAJ-UHFFFAOYSA-N;WYWFNAPTGISCHO-UHFFFAOYSA-N;GREWJSSEUGRGIT-UHFFFAOYSA-N	[M+H]+;[M+H]+;[M+H]+;[M+H]+;[M+H]+;[M+H]+;[M+H]+;[M+H]+;[M+H]+;[M+H]+;[M+H]+;[M+H]+;[M+H]+;[M+H]+	229.11830701;229.11830701;229.11830701;229.1183;229.118307003;229.11830701;229.1223;229.122329756;229.122329756;229.122329756;229.122329752;229.1223;229.122329755;229.1223	151.12;151.12;151.47;149.57;150.9;151.84;150.49;153.12;149.68;152.89;150.94;153.03;154.67;149.67	0;0;0;0;0;0;17;18;18;18;18;17;18;17	0.25;0.25;0.02;1.29;0.4;0.22;0.67;1.06;1.22;0.91;0.37;1;2.05;1.22	1;1;1;1;1;1;1;1;1;1;1;1;0.98;1	1;1;0.9955;0.9862;0.9839;0.8851;0.7287;0.6975;0.6975;0.6936;0.689;0.6869;0.6948;0.6806	1;1;0.99685;0.99034;0.98873;0.91957;0.81009;0.78825;0.78825;0.78552;0.7823;0.78083;0.78036;0.77642	1;2;3;4;5;6;7;8;9;11;12;13;10;14	1;2;3;4;5;6;7;8;9;10;11;12;13;14
2207	M144T455C127	144.081	455	126.6	57654	AllCCS00027368;AllCCS00035230;AllCCS00011121;AllCCS00030843;AllCCS00003115	6-Methylquinoline;Quinaldine;1-Naphthylamine;2-Ethyl-2,5-dihydro-4,5-dimethylthiazole;2-Naphthylamine	LUYISICIYVKBTA-UHFFFAOYSA-N;SMUQFGGVLNAIOZ-UHFFFAOYSA-N;RUFPHBVGCFYCNW-UHFFFAOYSA-N;CSACPVARWHDAET-UHFFFAOYSA-N;JBIJLHTVPXGSAM-UHFFFAOYSA-N	[M+H]+;[M+H]+;[M+H]+;[M+H]+;[M+H]+	144.080799293;144.080799293;144.0808;144.084170111;144.0808	126.51;126.35;129.45;129.85;129.86	1;1;1;25;1	0.07;0.2;2.2;2.5;2.51	1;1;0.9;0.75;0.74	1;0.9722;0.9559;0.9535;0.9559	1;0.98054;0.93913;0.89245;0.89113	1;2;3;5;4	1;2;3;4;5
2209	M146T686C130	146.118	686	129.6	63889	AllCCS00001979	Deoxycarnitine	JHPNVNIEXXLNTR-UHFFFAOYSA-N	[M+H]+	146.118	131.32	1	1.31	1	1	1	1	1
2213	M592T774C223	592.232	774	222.6	60964	AllCCS00022641;AllCCS00022626;AllCCS00022625	4-Hydroxyestrone-2-S-glutathione;2-Hydroxyestrone-4-S-glutathione;2-Hydroxyestrone-1-S-glutathione	UKCFCQKNUGHMIT-GEAYSQNSSA-N;ZKSQMGPMDHYFMB-GEAYSQNSSA-N;DGWRLJJHHOOYBF-DVFAMAHMSA-N	[M+H]+;[M+H]+;[M+H]+	592.232350487;592.232350487;592.232350487	227.94;227.98;228.02	1;1;1	2.34;2.36;2.38	0.83;0.82;0.81	1;1;1	0.949;0.946;0.943	1;2;3	1;2;3
2217	M235T441C150	235.128	441	149.6	59061	AllCCS00009561	2,6-Diamino-7-hydroxy-azelaic acid	XMYUTJGBCFJNFF-UHFFFAOYSA-N	[M+H]+	235.129	152.88	2	2.15	0.93	1	0.979	1	1
2222	M578T129C258	577.516	129	257.9	60018	AllCCS00029305;AllCCS00029306	Cohibin C;Cohibin D	HVFRQLAWDLEDRL-FLFQWRMESA-N;JGXOAQHUFINOAQ-DARPEHSRSA-N	[M+H]+;[M+H]+	577.519060664;577.519060664	260.28;260.28	6;6	0.91;0.91	1;1	1;1	1;1	1;2	1;2
2223	M553T554C228	553.332	554	228	57530	AllCCS00017463	Lithocholate 3-O-glucuronide	GIQXKAXWRLHLDD-VOJQCDQYSA-N	[M+H]+	553.337	231.27	9	1.41	1	1	1	1	1
2228	M478T265C212	478.291	265	212.5	62738	AllCCS00022107;AllCCS00022077	LysoPE(18:2(9Z,12Z)/0:0);LysoPE(0:0/18:2(9Z,12Z))	DBHKHNGBVGWQJE-USWSLJGRSA-N;SVRBKLJIDJHADS-USWSLJGRSA-N	[M+H]+;[M+H]+	478.292839279;478.292839279	219.03;219.48	3;3	2.98;3.18	0.51;0.41	0.9968;1	0.85076;0.823	2;1	1;2
2251	M492T188C203	492.299	188	203.4	53588	AllCCS00012512	Glutathionylspermine	JMWFFJATYDQZCI-HOTGVXAUSA-N	[M+H]+	492.296	209.04	6	2.7	0.65	0.9817	0.88219	1	1
2252	M425T547C187	425.141	547	187.4	56218	AllCCS00012727;AllCCS00024803;AllCCS00005754;AllCCS00030566;AllCCS00005756;AllCCS00024448	Ginkgolide M;Ginkgolide M;Ginkgolide B;Ginkgolide B;Ginkgolide J;Ginkgolide J	KDKROYXEHCYLJQ-DWAYRYCKSA-N;KDKROYXEHCYLJQ-UHFFFAOYSA-N;SQOJOAFXDQDRGF-OOHPMXMZSA-N;SQOJOAFXDQDRGF-UHFFFAOYSA-N;LMEHVEUFNRJAAV-MHIVRBJNSA-N;LMEHVEUFNRJAAV-UHFFFAOYSA-N	[M+H]+;[M+H]+;[M+H]+;[M+H]+;[M+H]+;[M+H]+	425.1442;425.144246988;425.1442;425.144246988;425.1442;425.144246988	190.66;190.66;191.28;191.28;191.07;191.07	7;7;7;7;7;7	1.71;1.71;2.03;2.03;1.92;1.92	1;1;0.99;0.99;1;1	0.9956;0.9956;0.9982;0.9982;0.9893;0.9893	0.99692;0.99692;0.99574;0.99574;0.99251;0.99251	3;4;1;2;5;6	1;2;3;4;5;6
2258	M298T81C162	298.096	81	162.3	59638	AllCCS00000159;AllCCS00030951	5'-Deoxy-5'-Methylthioadenosine;Hexahydro-6,7-dihydroxy-5-(hydroxymethyl)-3-(2-hydroxyphenyl)-2H-pyrano[2,3-d]oxazol-2-one	WUUGFSXJNOTRMR-IOSLPCCCSA-N;XBYMZYWXQBJAJG-UHFFFAOYSA-N	[M+H]+;[M+H]+	298.09686034;298.092151839	167.32;168.45	2;14	3;3.65	0.5;0.17	1;0.8889	0.85;0.67323	1;2	1;2
2260	M363T63C195	363.288	63	195	58255	AllCCS00016533	17-(4-Hydroxyphenyl)heptadecanoate	KGNHPHVILCBASG-UHFFFAOYSA-N	[M+H]+	363.289	198.55	4	1.79	1	1	1	1	1
2282	M446T821C199	446.186	821	198.8	62198	AllCCS00000838;AllCCS00007346;AllCCS00009736	Glipizide;Narceine;Dubiusine	ZJJXGWJIGJFDTL-UHFFFAOYSA-N;DEXMFYZAHXMZNM-UHFFFAOYSA-N;FBWQZJWDTGIERI-MIYFKOFASA-N	[M+H]+;[M+H]+;[M+H]+	446.185675344;446.181;446.181	203.79;204.21;205.04	0;11;11	2.45;2.65;3.04	0.78;0.68;0.48	1;0.8947;0.9456	0.934;0.83029;0.80592	1;3;2	1;2;3
2283	M132T833C126	132.077	833	126.1	61250	AllCCS00003270;AllCCS00006128;AllCCS00028322;AllCCS00003491	Tolylacetonitrile;Skatole;Benzenepropanenitrile;3-Guanidinopropanoate	WMGVPDQNPUQRND-UHFFFAOYSA-N;ZFRKQXVRDFCRJG-UHFFFAOYSA-N;ACRWYXSKEHUQDB-UHFFFAOYSA-N;KMXXSJLYVJEBHI-UHFFFAOYSA-N	[M+H]+;[M+H]+;[M+H]+;[M+H]+	132.0808;132.0808;132.080799293;132.0768	125.12;123.6;126.83;130.63	31;31;31;1	0.78;2.02;0.58;3.47	1;0.99;1;0.27	0.8027;0.8027;0.7972;1	0.86189;0.85889;0.85804;0.781	2;3;4;1	1;2;3;4
2294	M476T925C203	476.209	925	203.3	58194	AllCCS00013124	OA-6129 D	IDHUQZYNJINFBS-VWLVWCDXSA-N	[M+H]+	476.206	205.51	5	1.08	1	1	1	1	1
2297	M276T811C161	276.119	811	161.3	74131	AllCCS00023759;AllCCS00017887;AllCCS00013724;AllCCS00023739;AllCCS00023772;AllCCS00004440;AllCCS00024064;AllCCS00027579;AllCCS00034702;AllCCS00008353	Glutamylglutamine;Norophthalmic acid;N-Succinyl-L-citrulline;Glutaminylglutamic acid;Glutamyl-Gamma-glutamate;(5-L-Glutamyl)-L-glutamine;N-gamma-Glutamylglutamine;(卤)-Ribaline;5-Amino-6-(4-hydroxy-2-butenoyl)-2,2-dimethyl-4-chromanone;Dubinidine	MGHKSHCBDXNTHX-WDSKDSINSA-N;RPVCUZZJCXVVDW-WDSKDSINSA-N;ZSZFGMMEPZVGMH-LURJTMIESA-N;OWOFCNWTMWOOJJ-WDSKDSINSA-N;UDXGQZURTGBEOD-UHFFFAOYSA-N;JBFYFLXEJFQWMU-WDSKDSINSA-N;FCWNOQOVMGNKNG-WDSKDSINSA-N;ONPUKGULNMQBLF-UHFFFAOYSA-N;FQWVFPQMOJOLSZ-ONEGZZNKSA-N;NETGEQWGGLFVRL-UHFFFAOYSA-N	[M+H]+;[M+H]+;[M+H]+;[M+H]+;[M+H]+;[M+H]+;[M+H]+;[M+H]+;[M+H]+;[M+H]+	276.119035279;276.119035291;276.119;276.119035279;276.119035279;276.119;276.119035279;276.123058037;276.123058037;276.1231	158.94;159.76;159.29;158.94;158.51;158.93;158.5;162.78;164.02;164.02	2;2;1;2;2;1;2;16;16;16	1.48;0.96;1.26;1.48;1.76;1.49;1.77;0.91;1.66;1.66	1;1;1;1;1;1;1;1;1;1	1;0.9992;0.9986;0.9984;0.9957;0.9945;0.9856;0.8694;0.8485;0.7933	1;0.99944;0.99902;0.99888;0.99699;0.99615;0.98992;0.90858;0.89395;0.85531	1;2;3;4;5;6;7;8;9;10	1;2;3;4;5;6;7;8;9;10
2301	M1076T773C295	1076.4	773	294.6	67717	AllCCS00051003;AllCCS00049719	3-Oxoeicosanoyl-CoA;3-Oxoicosanoyl-CoA	FYBVHNZJDVUVLJ-QJFNQLKMSA-N;FYBVHNZJDVUVLJ-IBYUJNRCSA-N	[M+H]+;[M+H]+	1076.394040674;1076.394038761	305.43;305.74	2;2	3.55;3.64	0.23;0.18	1;1	0.769;0.754	1;2	1;2
2304	M837T80C292	836.539	80	292.5	58106	AllCCS00080200;AllCCS00022524;AllCCS00080149;AllCCS00080175;AllCCS00080176;AllCCS00080201;AllCCS00080220;AllCCS00080234;AllCCS00080259;AllCCS00080283;AllCCS00021344;AllCCS00022542;AllCCS00079996;AllCCS00079997;AllCCS00080013;AllCCS00080014;AllCCS00080030;AllCCS00080097;AllCCS00080364;AllCCS00080388;AllCCS00080412;AllCCS00080413;AllCCS00080437;AllCCS00080438	PS(20:3(5Z,8Z,11Z)/20:3(5Z,8Z,11Z));PS(20:3(8Z,11Z,14Z)/20:3(8Z,11Z,14Z));PS(20:1(11Z)/20:5(5Z,8Z,11Z,14Z,17Z));PS(20:2(11Z,14Z)/20:4(5Z,8Z,11Z,14Z));PS(20:2(11Z,14Z)/20:4(8Z,11Z,14Z,17Z));PS(20:3(5Z,8Z,11Z)/20:3(8Z,11Z,14Z));PS(20:3(8Z,11Z,14Z)/20:3(5Z,8Z,11Z));PS(20:4(5Z,8Z,11Z,14Z)/20:2(11Z,14Z));PS(20:4(8Z,11Z,14Z,17Z)/20:2(11Z,14Z));PS(20:5(5Z,8Z,11Z,14Z,17Z)/20:1(11Z));PS(18:0/22:6(4Z,7Z,10…	IVZJVEOAUDCWLP-XRIHERGASA-N;WRPSJPJIWZQQBY-OAQYUCESSA-N;XSEKIMYCBALMQV-SQMACRBFSA-N;RUGPPQWNMDVPMA-MNFPKFGBSA-N;OAIPTOCWULPTRP-ZUVSQMNPSA-N;PGGJFLHSVXDYDG-WSRPLGKNSA-N;PGYOZYGRADMNAQ-YXKCNPJQSA-N;QJSYKGXEQHVBIR-WNCWCRFXSA-N;IHVXWSJZTQXBCE-WLWHHLSXSA-N;QQABPLHSYQKSCC-CGMOFTSLSA-N;LYYHRRPTEXPVOR-SYEOQEKUSA-N;YZPDRIODLGOXPQ-VQXQEPRVSA-N;HJYBAUHORAZJQJ-FNLHMHPOSA-N;JWFBUBZOMPFGDL-YBRFZANVSA-N;SPBNZUF…	[M+H]+;[M+H]+;[M+H]+;[M+H]+;[M+H]+;[M+H]+;[M+H]+;[M+H]+;[M+H]+;[M+H]+;[M+H]+;[M+H]+;[M+H]+;[M+H]+;[M+H]+;[M+H]+;[M+H]+;[M+H]+;[M+H]+;[M+H]+;[M+H]+;[M+H]+;[M+H]+;[M+H]+	836.543634714;836.543634233;836.543634714;836.543634714;836.543634714;836.543634714;836.543634714;836.543634714;836.543634714;836.543634714;836.543634233;836.543634233;836.543634714;836.543634714;836.543634714;836.543634714;836.543634714;836.543634714;836.543634714;836.543634714;836.543634714;836.543634714;836.543634714;836.543634714	295.24;295.24;295.19;295.24;295.19;295.24;295.24;295.24;295.19;295.19;294.52;294.52;294.51;294.46;294.51;294.46;294.51;294.46;294.46;294.51;294.51;294.51;294.46;294.46	5;5;5;5;5;5;5;5;5;5;5;5;5;5;5;5;5;5;5;5;5;5;5;5	0.93;0.93;0.91;0.93;0.91;0.93;0.93;0.93;0.91;0.91;0.69;0.69;0.68;0.67;0.68;0.67;0.68;0.67;0.67;0.68;0.68;0.68;0.67;0.67	1;1;1;1;1;1;1;1;1;1;1;1;1;1;1;1;1;1;1;1;1;1;1;1	1;0.9998;0.9998;0.9998;0.9998;0.9998;0.9998;0.9998;0.9998;0.9998;0.9996;0.9996;0.9996;0.9996;0.9996;0.9996;0.9996;0.9996;0.9996;0.9996;0.9996;0.9996;0.9996;0.9996	1;0.99986;0.99986;0.99986;0.99986;0.99986;0.99986;0.99986;0.99986;0.99986;0.99972;0.99972;0.99972;0.99972;0.99972;0.99972;0.99972;0.99972;0.99972;0.99972;0.99972;0.99972;0.99972;0.99972	1;2;3;4;5;6;7;8;9;10;11;12;13;14;15;16;17;18;19;20;21;22;23;24	1;2;3;4;5;6;7;8;9;10;11;12;13;14;15;16;17;18;19;20;21;22;23;24
2309	M361T64C194	361.272	64	193.5	57293	AllCCS00011738;AllCCS00011652	3beta-Hydroxy-5alpha-pregnan-20-one acetate;17beta-Hydroxy-6beta-methyl-5alpha-androstan-3-one propionate	GFHOQCXDABGYAL-POBGKJHXSA-N;OIHORBOMFNFQBP-CMMFVDGISA-N	[M+H]+;[M+H]+	361.2737;361.2737	193.11;193.93	4;4	0.2;0.22	1;1	1;0.9974	1;0.99818	1;2	1;2
2314	M188T121C136	188.092	121	136.3	50381	AllCCS00004580;AllCCS00003776	6-Acetamido-2-oxohexanoate;6-Acetamido-3-oxohexanoate	NGCXIFFZXAZRAF-UHFFFAOYSA-N;GICCYAKQXAHHKY-UHFFFAOYSA-N	[M+H]+;[M+H]+	188.0918;188.0918	141.51;141.64	1;1	3.68;3.77	0.16;0.11	0.9901;0.9684	0.74107;0.71088	1;2	1;2
2322	M110T749C120	110.071	749	119.7	58373	AllCCS00007858	Brunfelsamidine	QLILMARGWDFNHA-UHFFFAOYSA-N	[M+H]+	110.071	123.17	4	2.82	0.59	1	0.877	1	1
2323	M298T81C171	298.096	81	171	54892	AllCCS00000159;AllCCS00030951	5'-Deoxy-5'-Methylthioadenosine;Hexahydro-6,7-dihydroxy-5-(hydroxymethyl)-3-(2-hydroxyphenyl)-2H-pyrano[2,3-d]oxazol-2-one	WUUGFSXJNOTRMR-IOSLPCCCSA-N;XBYMZYWXQBJAJG-UHFFFAOYSA-N	[M+H]+;[M+H]+	298.09686034;298.092151839	167.32;168.45	3;13	2.2;1.51	0.9;1	1;0.9369	0.97;0.95583	1;2	1;2
2332	M482T291C230	482.358	291	230	55239	AllCCS00010398	1-O-Hexadecyl-lyso-sn-glycero-3-phosphocholine	VLBPIWYTPAXCFJ-UHFFFAOYSA-N	[M+H]+	482.361	231.68	6	0.73	1	1	1	1	1
2342	M263T295C158	263.096	295	158.4	65114	AllCCS00090321;AllCCS00090326;AllCCS00027117;AllCCS00090323;AllCCS00090324;AllCCS00090325;AllCCS00092005;AllCCS00095453;AllCCS00025522;AllCCS00032562;AllCCS00090307;AllCCS00091996	6-(1-hydroxy-3-oxobutyl)-7-methoxy-2H-chromen-2-one;6-(2-hydroxy-3-oxobutyl)-7-methoxy-2H-chromen-2-one;Dorsteniol;8-hydroxy-7-methoxy-6-(3-oxobutyl)-2H-chromen-2-one;5-hydroxy-7-methoxy-6-(3-oxobutyl)-2H-chromen-2-one;6-(4-hydroxy-3-oxobutyl)-7-methoxy-2H-chromen-2-one;6-[2-(2H-1,3-benzodioxol-5-yl)ethyl]-4-hydroxy-5,6-dihydro-2H-pyran-2-one;9,10-dihydroxy-8,8-dimethyl-2H,8H,9H,10H-pyrano[2,3-h]…	IKTQFLXJWYKGDA-UHFFFAOYSA-N;JHZAHUQYODKBAU-UHFFFAOYSA-N;JWWIYTKCAJCERS-UHFFFAOYSA-N;IYVMSKQZPAEXHD-UHFFFAOYSA-N;ZWODNBLXXCXOBY-UHFFFAOYSA-N;GZSBDKPLOPAISW-UHFFFAOYSA-N;HWDDOXZJFCCTFQ-UHFFFAOYSA-N;HKXQUNNSKMWIKJ-UHFFFAOYSA-N;FVFQELHSZVFPDZ-UHFFFAOYSA-N;WCBFKVBQHXJRCX-UHFFFAOYSA-N;DQISGWRLCDLKJI-UHFFFAOYSA-N;AIQSGHBQRRSBCN-UHFFFAOYSA-N	[M+H]+;[M+H]+;[M+H]+;[M+H]+;[M+H]+;[M+H]+;[M+H]+;[M+H]+;[M+H]+;[M+H]+;[M+H]+;[M+H]+	263.091423551;263.091423551;263.091423558;263.091423551;263.091423551;263.091423551;263.091423551;263.091423551;263.091423558;263.091423558;263.091423551;263.091423551	159.66;159.76;159.53;159.17;159.19;159.32;161.29;159.21;158.8;158.87;158.98;159.34	16;16;16;16;16;16;16;16;16;16;16;16	0.79;0.85;0.71;0.48;0.5;0.58;1.79;0.51;0.25;0.3;0.36;0.59	1;1;1;1;1;1;1;1;1;1;1;1	1;0.9896;0.9855;0.985;0.985;0.9843;0.9829;0.9772;0.9766;0.9766;0.9756;0.9756	1;0.99272;0.98985;0.9895;0.9895;0.98901;0.98803;0.98404;0.98362;0.98362;0.98292;0.98292	1;2;3;4;5;6;7;8;9;10;11;12	1;2;3;4;5;6;7;8;9;10;11;12
2354	M310T54C178	310.158	54	178.4	57983	AllCCS00014618;AllCCS00013128	Butenachlor;Diacetylaminoazotoluene	HZDIJTXDRLNTIS-QPJJXVBHSA-N;YIEDSISPYKQADU-UHFFFAOYSA-N	[M+H]+;[M+H]+	310.1569;310.155	173.73;174	3;9	2.69;2.53	0.66;0.74	1;0.9609	0.898;0.89463	1;2	1;2
2376	M370T803C178	370.051	803	178.3	48891	AllCCS00008611	Amidosulfuron	CTTHWASMBLQOFR-UHFFFAOYSA-N	[M+H]+	370.049	176.85	7	0.82	1	1	1	1	1
2383	M496T339C229	496.337	339	229.3	55177	AllCCS00095913;AllCCS00001990	LysoPC(0:0/16:0);16:0 Lyso PC	NEGQHKSYEYVFTD-HSZRJFAPSA-N;ASWBNKHCZGQVJV-HSZRJFAPSA-N	[M+H]+;[M+H]+	496.339789952;496.33978957	232.32;232.56	5;5	1.3;1.4	1;1	1;0.9967	1;0.99769	1;2	1;2
2404	M291T885C164	291.126	885	164.2	51946	AllCCS00000004;AllCCS00032906;AllCCS00027053;AllCCS00000771;AllCCS00006786;AllCCS00032265;AllCCS00089136	Argininosuccinic acid;N2-(3-Carboxy-2-hydroxy-1-oxopropyl)arginine;N2-(3-Hydroxysuccinoyl)arginine;Carbinoxamine;5-O-Methylvisamminol;5,6-Dihydro-11-methoxyyangonin;2-[2-hydroxy-3-(3-methoxyphenyl)propyl]benzene-1,3,5-triol	KDZOASGQNOPSCU-WDSKDSINSA-N;JRDIRZIEGSCMRP-UHFFFAOYSA-N;RPIGYIHDWMPXDY-UHFFFAOYSA-N;OJFSXZCBGQGRNV-UHFFFAOYSA-N;DGFLRNOCLJGHLY-ZDUSSCGKSA-N;FISBBPCLKKQWQA-XQRVVYSFSA-N;KTFYRPYOZMIVJI-UHFFFAOYSA-N	[M+H]+;[M+H]+;[M+H]+;[M+H]+;[M+H]+;[M+H]+;[M+H]+	291.129934296;291.129934328;291.129934328;291.125890908;291.1227;291.122723686;291.12272368	162.6;162.41;162.4;166.57;166.4;169.57;169.88	12;12;12;1;12;12;12	0.98;1.1;1.11;1.42;1.32;3.17;3.34	1;1;1;1;1;0.42;0.33	1;0.9997;0.993;0.8541;0.8266;0.8532;0.8014	1;0.99979;0.9951;0.89787;0.87862;0.72324;0.65998	1;2;3;4;6;5;7	1;2;3;4;5;6;7
2424	M676T317C277	675.54	317	276.9	54333	AllCCS00022323	SM(d18:1/14:0)	KYICBZWZQPCUMO-PSALXKTOSA-N	[M+H]+	675.544	277.73	5	0.3	1	1	1	1	1
2431	M534T759C207	534.143	759	207.4	51702	AllCCS00013456	cyclo-Dopa-glucuronylglucoside	NSZZLJRPLSVZFT-RZVKFFEFSA-N	[M+H]+	534.145	214.91	4	3.49	0.25	1	0.775	1	1
2432	M136T100C122	136.021	100	122.2	54293	AllCCS00027195	Benzothiazole	IOJUPLGTWVMSFF-UHFFFAOYSA-N	[M+H]+	136.022	125.18	3	2.38	0.81	1	0.943	1	1
2449	M132T241C131	132.102	241	130.6	52813	AllCCS00012588;AllCCS00049906;AllCCS00030176;AllCCS00000078;AllCCS00001745;AllCCS00005009;AllCCS00012407;AllCCS00016285;AllCCS00000046;AllCCS00024078;AllCCS00050674;AllCCS00000088;AllCCS00001746;AllCCS00012409;AllCCS00003221;AllCCS00017570;AllCCS00003183;AllCCS00006088	N,N-Diethylglycine;N-(2-Hydroxyethyl)-morpholine;6-Deoxyfagomine;Isoleucine;Allo-Isoleucine;D-Isoleucine;Isoleucine;D-allo-Isoleucine;L-Norleucine;3-Aminocaproic acid;N-methylvaline;L-Leucine;D-Leucine;Leucine;(3R)-beta-Leucine;Beta-Leucine;Aminocaproic Acid;beta-Alaninebetaine	SGXDXUYKISDCAZ-UHFFFAOYSA-N;KKFDCBRMNNSAAW-UHFFFAOYSA-N;RMJCALHKIHCSMY-UHFFFAOYSA-N;AGPKZVBTJJNPAG-WHFBIAKZSA-N;AGPKZVBTJJNPAG-UHNVWZDZSA-N;AGPKZVBTJJNPAG-RFZPGFLSSA-N;AGPKZVBTJJNPAG-UHFFFAOYSA-N;AGPKZVBTJJNPAG-CRCLSJGQSA-N;LRQKBLKVPFOOQJ-YFKPBYRVSA-N;YIJFIIXHVSHQEN-UHFFFAOYSA-N;AKCRVYNORCOYQT-YFKPBYRVSA-N;ROHFNLRQFUQHCH-YFKPBYRVSA-N;ROHFNLRQFUQHCH-RXMQYKEDSA-N;ROHFNLRQFUQHCH-UHFFFAOYSA-N;GLUJNGJ…	[M+H]+;[M+H]+;[M+H]+;[M+H]+;[M+H]+;[M+H]+;[M+H]+;[M+H]+;[M+H]+;[M+H]+;[M+H]+;[M+H]+;[M+H]+;[M+H]+;[M+H]+;[M+H]+;[M+H]+;[M+H]+	132.1019;132.101928665;132.101928665;132.101928656;132.101928656;132.1019;132.1019;132.1019;132.101928656;132.101928665;132.101928665;132.101928656;132.101928656;132.1019;132.1019;132.101928665;132.1019;132.1019	131.89;128.58;129.5;132.34;132.34;132.34;132.34;132.34;132.37;132.48;132.35;132.02;132.02;132.02;132.01;132.01;130.11;127.2	2;2;2;2;2;2;2;2;2;2;2;2;2;2;2;2;2;2	0.98;1.57;0.85;1.31;1.31;1.31;1.31;1.31;1.34;1.42;1.32;1.08;1.08;1.08;1.07;1.07;0.38;2.67	1;1;1;1;1;1;1;1;1;1;1;1;1;1;1;1;1;0.66	1;0.9967;0.9903;0.9736;0.9736;0.9736;0.9736;0.9736;0.9653;0.9628;0.9496;0.9473;0.9473;0.9473;0.9445;0.9445;0.9193;0.9389	1;0.99769;0.99321;0.98152;0.98152;0.98152;0.98152;0.98152;0.97571;0.97396;0.96472;0.96311;0.96311;0.96311;0.96115;0.96115;0.94351;0.85523	1;2;3;4;5;6;7;8;9;10;11;12;13;14;15;16;18;17	1;2;3;4;5;6;7;8;9;10;11;12;13;14;15;16;17;18
2451	M191T262C139	191.048	262	138.6	51016	AllCCS00023520;AllCCS00003682	Nitroxoline;4-Nitroquinoline N-oxide	RJIWZDNTCBHXAL-UHFFFAOYSA-N;YHQDZJICGQWFHK-UHFFFAOYSA-N	[M+H]+;[M+H]+	191.045142068;191.0451	138.6;138.57	15;16	0;0.02	1;1	1;0.9749	1;0.98243	1;2	1;2
2452	M385T477C182	385.143	477	182.3	57898	AllCCS00006304	Macrozamin	DQCANINXHQSIAW-PIPPMKSRSA-N	[M+H]+	385.145	186.66	6	2.34	0.83	1	0.949	1	1
2456	M283T78C166	283.174	78	165.7	51305	AllCCS00050737	Hexaethylene glycol	IIRDTKBZINWQAW-UHFFFAOYSA-N	[M+H]+	283.175	160.5	3	3.24	0.38	1	0.814	1	1
2458	M130T680C127	130.049	680	126.6	52650	AllCCS00050273;AllCCS00004045;AllCCS00004044;AllCCS00017201;AllCCS00000085;AllCCS00017065;AllCCS00003123;AllCCS00049777;AllCCS00002954;AllCCS00017250	dimethadione;1-Pyrroline-4-hydroxy-2-carboxylate;L-1-Pyrroline-3-hydroxy-5-carboxylate;Pyrroline hydroxycarboxylic acid;Pidolic Acid;Pyrrolidonecarboxylic acid;5-Oxo-D-proline;5-Oxoprolinate;4-Oxoproline;N-Acryloylglycine	JYJFNDQBESEHJQ-UHFFFAOYSA-N;AOMLMYXPXUTBQH-UHFFFAOYSA-N;WFOFKRKDDKGRIK-DMTCNVIQSA-N;WFOFKRKDDKGRIK-UHFFFAOYSA-N;ODHCTXKNWHHXJC-VKHMYHEASA-N;ODHCTXKNWHHXJC-UHFFFAOYSA-N;ODHCTXKNWHHXJC-GSVOUGTGSA-N;ODHCTXKNWHHXJC-UHFFFAOYSA-N;HFXAFXVXPMUQCQ-BYPYZUCNSA-N;LZCXCXDOGAEFQX-UHFFFAOYSA-N	[M+H]+;[M+H]+;[M+H]+;[M+H]+;[M+H]+;[M+H]+;[M+H]+;[M+H]+;[M+H]+;[M+H]+	130.049893095;130.0499;130.0499;130.049893095;130.049893084;130.049893095;130.0499;130.049893095;130.0499;130.049893095	127.38;127.81;128.81;128.81;128.68;128.05;128.05;128.05;127.51;130.4	3;3;3;3;3;3;3;3;3;3	0.61;0.95;1.72;1.72;1.62;1.13;1.13;1.13;0.71;2.91	1;1;1;1;1;1;1;1;1;0.54	1;0.9925;0.9917;0.9917;0.9849;0.979;0.9776;0.9776;0.9624;0.93	1;0.99475;0.99419;0.99419;0.98943;0.9853;0.98432;0.98432;0.97368;0.813	1;2;3;4;5;6;7;8;9;10	1;2;3;4;5;6;7;8;9;10
2459	M304T69C175	304.133	69	174.8	51705	AllCCS00022792	Indoleacetyl glutamine	DVJIJAYHBZALOJ-UHFFFAOYSA-N	[M+H]+	304.129	168.53	13	3.72	0.14	1	0.742	1	1
2463	M223T297C146	223.071	297	145.7	54186	AllCCS00000006;AllCCS00002348;AllCCS00000490;AllCCS00023978;AllCCS00023728;AllCCS00014489;AllCCS00014236;AllCCS00013263;AllCCS00010229;AllCCS00013880;AllCCS00002446;AllCCS00008116;AllCCS00000544;AllCCS00000760	L-Cystathionine;Cystathionine;Allocystathionine;Threoninyl-Cysteine;Cysteinyl-Threonine;Aldoxycarb;Butoxycarboxim;Metoxadiazone;9-Anthroic acid;Phenanthrene-4-carboxylate;Isoflavone;Tectoquinone;Flavone;Phenindione	ILRYLPWNYFXEMH-WHFBIAKZSA-N;ILRYLPWNYFXEMH-UHFFFAOYSA-N;ILRYLPWNYFXEMH-ROLXFIACSA-N;CUTPSEKWUPZFLV-UHFFFAOYSA-N;WYVKPHCYMTWUCW-UHFFFAOYSA-N;YRRKLBAKDXSTNC-WEVVVXLNSA-N;CTJBHIROCMPUKL-WEVVVXLNSA-N;LTMQQEMGRMBUSL-UHFFFAOYSA-N;XGWFJBFNAQHLEF-UHFFFAOYSA-N;HHZVGTSZLAQRSM-UHFFFAOYSA-N;GOMNOOKGLZYEJT-UHFFFAOYSA-N;NJWGQARXZDRHCD-UHFFFAOYSA-N;VHBFFQKBGNRLFZ-UHFFFAOYSA-N;NFBAXHOPROOJAW-UHFFFAOYSA-N	[M+H]+;[M+H]+;[M+H]+;[M+H]+;[M+H]+;[M+H]+;[M+H]+;[M+H]+;[M+H]+;[M+H]+;[M+H]+;[M+H]+;[M+H]+;[M+H]+	223.074727928;223.0747;223.074727928;223.074727636;223.074727636;223.0747;223.0747;223.0714;223.0754;223.0754;223.0754;223.0754;223.07537956;223.07537956	146.7;146.7;146.7;148.95;148.94;148.32;148.17;148.09;148.44;148.44;148.82;147.94;148.91;149.3	16;16;16;16;16;16;16;1;19;19;19;19;19;19	0.68;0.68;0.68;2.18;2.18;1.77;1.67;1.61;1.85;1.85;2.1;1.51;2.16;2.41	1;1;1;0.91;0.91;1;1;1;1;1;0.95;1;0.92;0.79	1;1;0.9978;0.998;0.9826;0.9344;0.9288;0.9084;0.8018;0.8018;0.8156;0.7824;0.8136;0.8136	1;1;0.99846;0.9716;0.96082;0.95408;0.95016;0.93588;0.86126;0.86126;0.85592;0.84768;0.84552;0.80652	1;2;4;3;5;6;7;8;12;13;9;14;10;11	1;2;3;4;5;6;7;8;9;10;11;12;13;14
2471	M265T481C159	265.124	481	159.1	55077	AllCCS00027991	Cinnamyl cinnamate	NQBWNECTZUOWID-QSYVVUFSSA-N	[M+H]+	265.122	162.75	6	2.24	0.88	1	0.964	1	1
2472	M730T310C286	729.587	310	286	52927	AllCCS00022324;AllCCS00022325	SM(d18:1/18:1(11Z));SM(d18:1/18:1(9Z))	FZMKZVXNTLAHFD-RTEXEOPXSA-N;NBEADXWAAWCCDG-QDDWGVBQSA-N	[M+H]+;[M+H]+	729.590524846;729.590524846	287.26;287.26	5;5	0.44;0.44	1;1	1;1	1;1	1;2	1;2
2479	M284T319C159	284.125	319	158.7	51175	AllCCS00008326	Acrophylline	GARIOWCJZYSSOE-UHFFFAOYSA-N	[M+H]+	284.128	163.55	11	2.97	0.52	0.9586	0.82702	1	1
2483	M383T736C185	383.202	736	184.8	49773	AllCCS00030564;AllCCS00013359;AllCCS00029089;AllCCS00013356;AllCCS00029304	Cinncassiol C3;Cinncassiol A;Cinncassiol A;Cinncassiol C3;T2 Triol	IJPNDQQOKFKBRG-UHFFFAOYSA-N;WIFHAKQJYHVTQK-TZKDRYALSA-N;WIFHAKQJYHVTQK-UHFFFAOYSA-N;IJPNDQQOKFKBRG-ZPZYUIKSSA-N;DDAUKBBLCGQHIP-UHFFFAOYSA-N	[M+H]+;[M+H]+;[M+H]+;[M+H]+;[M+H]+	383.206453314;383.2065;383.206453314;383.2065;383.206453314	187.36;187.83;187.83;187.36;190.83	11;11;11;11;11	1.37;1.61;1.61;1.37;3.16	1;1;1;1;0.42	0.9934;0.9917;0.9917;0.9795;0.9904	0.99538;0.99419;0.99419;0.98565;0.81928	1;2;3;5;4	1;2;3;4;5
2496	M426T78C216	426.356	78	216.2	53039	AllCCS00018000;AllCCS00022835;AllCCS00001993;AllCCS00018014;AllCCS00063545	Vaccenyl carnitine;11Z-Octadecenylcarnitine;Oleoylcarnitine (C18:1(螖9-cis)-Carnitine);Elaidic carnitine;Octadecenoylcarnitine	HITOYGLMAFIRNI-YSESTWPTSA-N;HITOYGLMAFIRNI-JCKUYFFHSA-N;IPOLTUVFXFHAHI-WHIOSMTNSA-N;IPOLTUVFXFHAHI-OUKQBFOZSA-N;YIGBMCKQXUEBKC-UHFFFAOYSA-N	[M+H]+;[M+H]+;[M+H]+;[M+H]+;[M+H]+	426.357808997;426.357808997;426.357808984;426.357808997;426.357808997	221.42;221.42;221.83;221.83;222.89	5;5;5;5;5	2.36;2.36;2.54;2.54;3	0.82;0.82;0.73;0.73;0.5	0.9925;0.9925;0.9888;0.9888;1	0.94075;0.94075;0.91116;0.91116;0.85	2;3;4;5;1	1;2;3;4;5
2498	M245T669C155	245.185	669	155.3	50321	AllCCS00002686;AllCCS00023842;AllCCS00023843;AllCCS00023863;AllCCS00008967;AllCCS00026336	N-(6-Aminohexanoyl)-6-aminohexanoate;Isoleucyl-Isoleucine;Isoleucyl-Leucine;Leucyl-Isoleucine;Leucyl-leucine;4-Acetyl-6-tert-butyl-1,1-dimethylindane	IWENLYKHSZCPRD-UHFFFAOYSA-N;BCVIOZZGJNOEQS-UHFFFAOYSA-N;JWBXCSQZLLIOCI-UHFFFAOYSA-N;AZLASBBHHSLQDB-UHFFFAOYSA-N;LCPYQJIKPJDLLB-UHFFFAOYSA-N;IKTHMQYJOWTSJO-UHFFFAOYSA-N	[M+H]+;[M+H]+;[M+H]+;[M+H]+;[M+H]+;[M+H]+	245.186;245.185992644;245.185992644;245.185992644;245.186;245.19001539	155.41;159.53;159.82;159.81;159.88;154.65	3;3;3;3;3;19	0.07;2.65;2.83;2.82;2.86;0.42	1;0.67;0.59;0.59;0.57;1	0.9785;1;0.9895;0.9855;0.9705;0.7388	0.98495;0.901;0.86965;0.86685;0.85035;0.81716	4;1;2;3;5;6	1;2;3;4;5;6
2499	M129T571C128	128.953	571	128.2	49255	AllCCS00008811	Dichloroacetic acid	JXTHNDFMNIQAHM-UHFFFAOYSA-N	[M+H]+	128.951	129.2	21	0.77	1	1	1	1	1
2503	M230T949C147	230.067	949	147.1	52144	AllCCS00004285;AllCCS00004284;AllCCS00013462;AllCCS00004479	5-(L-Alanin-3-yl)-2-hydroxy-cis,cis-muconate 6-semialdehyde;4-(L-Alanin-3-yl)-2-hydroxy-cis,cis-muconate 6-semialdehyde;4,5-seco-Dopa;2-(2-Hydroxy-1,1-Dihydroxymethyl-Ethylamino)-Ethanesulfonic Acid	BHPUNZCEYTVDTI-NQIZLHQKSA-N;PIYTUGMLAKPQKI-NQIZLHQKSA-N;PIYTUGMLAKPQKI-OMQYJPGKSA-N;JOCBASBOOFNAJA-UHFFFAOYSA-N	[M+H]+;[M+H]+;[M+H]+;[M+H]+	230.0659;230.0659;230.0659;230.0693	150.35;150.4;150.4;146.96	5;5;5;10	2.16;2.19;2.19;0.1	0.92;0.9;0.9;1	1;0.9904;0.9904;0.8857	0.976;0.96328;0.96328;0.91999	1;2;3;4	1;2;3;4
2519	M123T887C126	123.055	887	125.8	56971	AllCCS00000481;AllCCS00002987;AllCCS00003197;AllCCS00026331	Nicotinamide;Picolinamide;Isonicotineamide;2-Acetylpyrazine	DFPAKSUCGFBDDF-UHFFFAOYSA-N;IBBMAWULFFBRKK-UHFFFAOYSA-N;VFQXVTODMYMSMJ-UHFFFAOYSA-N;DBZAKQWXICEWNW-UHFFFAOYSA-N	[M+H]+;[M+H]+;[M+H]+;[M+H]+	123.055312812;123.0553;123.0553;123.055312824	125.58;124.83;125.45;124.91	3;2;2;3	0.18;0.78;0.28;0.71	1;1;1;1	1;0.9774;0.9774;0.9114	1;0.98418;0.98418;0.93798	1;2;3;4	1;2;3;4
2522	M255T274C152	255.143	274	151.9	47684	AllCCS00030821	2,6-Dimethyl-3-[(2-methyl-3-furanyl)thio]-4-heptanone	PFFLSEMCPNTWOY-UHFFFAOYSA-N	[M+H]+	255.141	157.48	7	3.54	0.23	0.6986	0.55802	1	1
2541	M441T1150C221	441.295	1150	220.9	49116	AllCCS00028406;AllCCS00034151;AllCCS00034164;AllCCS00022599	Suillin;2-Acetoxy-3-geranylgeranyl-1,4-dihydroxybenzene;Bolegrevilol;13'-Carboxy-gamma-tocotrienol	TVYGOMSIBBSIKO-DCVNSYBLSA-N;VLLSMOKWYCNDEY-DCVNSYBLSA-N;MZWQVUHXBWQZLY-MLAGYPMBSA-N;UJMZKOBSLDXUHY-YQHRJHOASA-N	[M+H]+;[M+H]+;[M+H]+;[M+H]+	441.299959768;441.299959768;441.299959768;441.299959768	217.73;217.74;217.83;217.77	11;11;11;11	1.46;1.45;1.41;1.44	1;1;1;1	1;1;1;0.9571	1;1;1;0.96997	1;2;3;4	1;2;3;4
2551	M149T31C132	149.023	31	131.6	53070	AllCCS00002646	4-(Methylsulfanyl)-2-Oxobutanoic Acid	SXFSQZDSUWACKX-UHFFFAOYSA-N	[M+H]+	149.027	131.94	23	0.26	1	1	1	1	1
2575	M340T628C179	340.046	628	179.3	49289	AllCCS00014095	Etobenzanid	ICWUMLXQKFTJMH-UHFFFAOYSA-N	[M+H]+	340.05	173.65	12	3.25	0.37	1	0.811	1	1
2583	M523T457C217	523.252	457	217	47561	AllCCS00007318	Trilobolide	FIAZIVNRHQWTPY-QAAPNFDWSA-N	[M+H]+	523.254	219.94	3	1.34	1	1	1	1	1
2587	M212T169C151	212.118	169	150.6	42189	AllCCS00023487;AllCCS00023267;AllCCS00014857	Varenicline;Pramipexole;Trp-P-1	JQSHBVHOMNKWFT-DTORHVGOSA-N;FASDKYOPVNHBLU-ZETCQYMHSA-N;LVTKHGUGBGNBPL-UHFFFAOYSA-N	[M+H]+;[M+H]+;[M+H]+	212.118247431;212.121618249;212.1182	147.22;149.44;146.38	2;18;1	2.3;0.78;2.88	0.85;1;0.56	1;0.9132;0.8943	0.955;0.93924;0.79401	1;2;3	1;2;3
2591	M912T899C264	912.163	899	264.3	48064	AllCCS00000247;AllCCS00002140;AllCCS00010512;AllCCS00022561;AllCCS00050986	DL-3-hydroxy-3-methylglutaryl-CoA (HMG CoA);3-Hydroxy-3-Methylglutaryl-Coa;(3S)-3-Hydroxyadipyl-CoA;(3S)-3-Hydroxyadipyl-CoA;3-Hydroxypentanoyl-CoA	CABVTRNMFUVUDM-MIGRVSMKSA-N;CABVTRNMFUVUDM-VRHQGPGLSA-N;OTEACGAEDCIMBS-NOTSHUFBSA-N;OTEACGAEDCIMBS-IDOHWZMPSA-N;OTEACGAEDCIMBS-FOLKQPSDSA-N	[M+H]+;[M+H]+;[M+H]+;[M+H]+;[M+H]+	912.164767698;912.164767698;912.1648;912.164767109;912.164769013	263.49;263.49;262.51;262.51;262.41	2;2;3;2;2	0.31;0.31;0.68;0.68;0.72	1;1;1;1;1	1;1;1;1;1	1;1;1;1;1	1;2;3;4;5	1;2;3;4;5
2592	M888T355C302	887.561	355	301.8	57201	AllCCS00020999;AllCCS00021000;AllCCS00021014;AllCCS00021015;AllCCS00021026;AllCCS00021027;AllCCS00021065;AllCCS00021066;AllCCS00021072;AllCCS00021073;AllCCS00021078;AllCCS00021084;AllCCS00021037;AllCCS00021061;AllCCS00020977;AllCCS00020978;AllCCS00021096;AllCCS00021098	PI(18:0/20:4(5Z,8Z,11Z,14Z));PI(18:0/20:4(8Z,11Z,14Z,17Z));PI(18:1(11Z)/20:3(5Z,8Z,11Z));PI(18:1(11Z)/20:3(8Z,11Z,14Z));PI(18:1(9Z)/20:3(5Z,8Z,11Z));PI(18:1(9Z)/20:3(8Z,11Z,14Z));PI(20:3(5Z,8Z,11Z)/18:1(11Z));PI(20:3(5Z,8Z,11Z)/18:1(9Z));PI(20:3(8Z,11Z,14Z)/18:1(11Z));PI(20:3(8Z,11Z,14Z)/18:1(9Z));PI(20:4(5Z,8Z,11Z,14Z)/18:0);PI(20:4(8Z,11Z,14Z,17Z)/18:0);PI(18:2(9Z,12Z)/20:2(11Z,14Z));PI(20:2(11…	KRTOMQDUKGRFDJ-MWZLTEOLSA-N;OJESNYFIPWSOPO-MTPIFTEDSA-N;LQOUCIOTQDTGNO-FBILJRGDSA-N;HRIGUEOTNBMWNX-FEWKZSOUSA-N;UAMKTZVXBAQZPT-UUMWKJOESA-N;WTRAJKINRRDLTR-YRUQOAMLSA-N;SZENBGMCILNJHW-VLFWAYHFSA-N;UOVCVWSVYQEFSC-UZMCJGOOSA-N;LSIQZINRDDJUGH-CTFKWLJYSA-N;QBLBBWQEGJSIHQ-UADNNDMLSA-N;CBYJKEBKBMWPMN-ITNYWZHKSA-N;RMRCTNVEDOWEQF-ZJBJTBMOSA-N;KWLSOMXGJQDEIE-BCJFPNFZSA-N;DSTZBWQTOOOXEM-BCJFPNFZSA-N;PSFLOZG…	[M+H]+;[M+H]+;[M+H]+;[M+H]+;[M+H]+;[M+H]+;[M+H]+;[M+H]+;[M+H]+;[M+H]+;[M+H]+;[M+H]+;[M+H]+;[M+H]+;[M+H]+;[M+H]+;[M+H]+;[M+H]+	887.564429254;887.564429254;887.564429254;887.564429254;887.564429254;887.564429254;887.564429254;887.564429254;887.564429254;887.564429254;887.564429254;887.564429254;887.564429254;887.564429254;887.564429254;887.564429254;887.564429254;887.564429254	301.04;301.36;300.54;300.54;300.54;300.54;300.54;300.54;300.54;300.54;301.04;301.36;300.54;300.54;301.1;300.78;301.1;300.78	4;4;4;4;4;4;4;4;4;4;4;4;4;4;4;4;4;4	0.25;0.15;0.42;0.42;0.42;0.42;0.42;0.42;0.42;0.42;0.25;0.15;0.42;0.42;0.23;0.34;0.23;0.34	1;1;1;1;1;1;1;1;1;1;1;1;1;1;1;1;1;1	1;1;1;1;1;1;1;1;1;1;1;1;0.9904;0.9904;0.9602;0.9602;0.9602;0.9602	1;1;1;1;1;1;1;1;1;1;1;1;0.99328;0.99328;0.97214;0.97214;0.97214;0.97214	1;2;3;4;5;6;7;8;9;10;11;12;13;14;15;16;17;18	1;2;3;4;5;6;7;8;9;10;11;12;13;14;15;16;17;18
2596	M205T856C139	205.072	856	139	48195	AllCCS00034413;AllCCS00024917	3,5,6-Trihydroxy-5-(hydroxymethyl)-2-methoxy-2-cyclohexen-1-one;Eupolauridine	OPIUUJWCOWMEJN-UHFFFAOYSA-N;KIVUUVOREYMMFE-UHFFFAOYSA-N	[M+H]+;[M+H]+	205.070688116;205.076048266	143.88;143.95	7;19	3.39;3.44	0.3;0.28	0.9965;0.829	0.78755;0.6643	1;2	1;2
2604	M441T217C190	441.149	217	189.7	39352	AllCCS00016660	S-[(Z)-N-Hydroxy(phenyl)acetimidoyl]-L-glutathione	DMZSTCRTOPLDAY-XUJJJAFJSA-N	[M+H]+	441.144	196.31	11	3.37	0.32	1	0.796	1	1
2614	M649T57C276	648.625	57	276.4	48231	AllCCS00017713	Cer(d18:1/24:1(15Z))	VJSBNBBOSZJDKB-KPEYJIHVSA-N	[M+H]+	648.629	278.05	5	0.59	1	1	1	1	1
2616	M664T856C227	664.114	856	226.6	47553	AllCCS00032913	Cpad	LFERELMXERXKKQ-KMXXXSRASA-N	[M+H]+	664.116	235.39	3	3.73	0.13	1	0.739	1	1
2629	M276T927C164	276.144	927	164.5	47650	AllCCS00002145	Glutarylcarnitine	NXJAXUYOQLTISD-SECBINFHSA-N	[M+H]+	276.144	164.87	2	0.22	1	1	1	1	1
2630	M240T228C158	240.149	228	157.7	46320	AllCCS00009912	Anatalline	COWQBMIVVHLMNO-UHFFFAOYSA-N	[M+H]+	240.149	158.07	3	0.23	1	1	1	1	1
2632	M785T65C286	784.546	65	286.4	55802	AllCCS00016556	1-Octadecanoyl-2-(15S-hydroxy-5Z,8Z,11Z,13E-eicosatetraenoyl)-sn-glycero-3-phosphoethanolamine	ICSHQSNRXGUFHT-AQLFUWFLSA-N	[M+H]+	784.549	287.84	3	0.5	1	1	1	1	1
2635	M232T176C146	232.117	176	146.2	42524	AllCCS00000038	Suberylglycine	HXATVKDSYDWTCX-UHFFFAOYSA-N	[M+H]+	232.118	151.1	4	3.24	0.38	1	0.814	1	1
2637	M325T993C172	325.159	993	171.5	50755	AllCCS00016998;AllCCS00023318;AllCCS00015706;AllCCS00013664;AllCCS00000753	Galactosylhydroxylysine;Valaciclovir;2'-Deamino-2'-hydroxyparomamine;Istamycin FU-10;Oxyphenbutazone	RCPOVANIIKXVTB-YPPRVYOWSA-N;HDOVUKNUBWVHOX-QMMMGPOBSA-N;KXYGCYIEINSYLN-JCLMPDJQSA-N;NMTZMCPTENZRBY-KXJULSOVSA-N;HFHZKZSRXITVMK-UHFFFAOYSA-N	[M+H]+;[M+H]+;[M+H]+;[M+H]+;[M+H]+	325.160565754;325.161903158;325.1606;325.1606;325.1546925	171.93;172.56;176;176.01;177.75	6;10;6;6;12	0.25;0.61;2.56;2.56;3.52	1;1;0.72;0.72;0.24	0.9997;0.9363;1;0.991;0.8447	0.99979;0.95541;0.916;0.9097;0.66329	2;4;1;3;5	1;2;3;4;5
2656	M176T94C134	176.091	94	133.7	53864	AllCCS00063565;AllCCS00017369;AllCCS00008580	hydroxyvalerylglycine;N-Carboxyethyl-g-aminobutyric acid;2-Benzimidazolylguanidine	YYDUOQZPMOUVSY-UHFFFAOYSA-N;SRGQUICKDUQCKO-UHFFFAOYSA-N;JJWCTKUQWXYIIU-UHFFFAOYSA-N	[M+H]+;[M+H]+;[M+H]+	176.091757903;176.091757909;176.0931	138.34;138.49;138.75	3;3;10	3.35;3.46;3.64	0.32;0.27;0.18	0.9718;0.9477;0.7993	0.77626;0.74439;0.61351	1;2;3	1;2;3
2663	M723T244C273	722.508	244	272.6	49261	AllCCS00022022;AllCCS00022051;AllCCS00020399;AllCCS00020400;AllCCS00020661;AllCCS00021974	PE(P-18:1(11Z)/18:4(6Z,9Z,12Z,15Z));PE(P-18:1(9Z)/18:4(6Z,9Z,12Z,15Z));PE(18:4(6Z,9Z,12Z,15Z)/P-18:1(11Z));PE(18:4(6Z,9Z,12Z,15Z)/P-18:1(9Z));PE(20:5(5Z,8Z,11Z,14Z,17Z)/P-16:0);PE(P-16:0/20:5(5Z,8Z,11Z,14Z,17Z))	LHPRKWVAIRUBBR-KQNMAQKCSA-N;JBVAFJJGDDAIOA-DMJZECDSSA-N;ZKHZGLULXDLLMK-KQNMAQKCSA-N;OTJLEFPWTYBLNF-DMJZECDSSA-N;RBVIHSYTUKEAKV-DFAKUSJGSA-N;RLLOITCRNQRGJD-DFAKUSJGSA-N	[M+H]+;[M+H]+;[M+H]+;[M+H]+;[M+H]+;[M+H]+	722.511940175;722.511940175;722.511940175;722.511940175;722.511940175;722.511940175	276.07;276.07;276.07;276.07;275.45;275.45	5;5;5;5;5;5	1.26;1.26;1.26;1.26;1.03;1.03	1;1;1;1;1;1	1;1;0.9992;0.9992;0.9936;0.9886	1;1;0.99944;0.99944;0.99552;0.99202	1;2;3;4;5;6	1;2;3;4;5;6
2666	M168T697C136	168.076	697	136.1	48949	AllCCS00024659;AllCCS00012372;AllCCS00012373;AllCCS00005978	(S)-Spinacine;2,4-Diamino-6-nitrotoluene;2,6-Diamino-4-nitrotoluene;9H-CARBAZOLE	YCFJXOFFQLPCHD-UHFFFAOYSA-N;DFZSBQYOXAUYCB-UHFFFAOYSA-N;SPOWAUDUGZVURQ-UHFFFAOYSA-N;UJOBWOGCFQCDNV-UHFFFAOYSA-N	[M+H]+;[M+H]+;[M+H]+;[M+H]+	168.076776547;168.0768;168.0768;168.0808	136.29;135.77;136.01;134.12	2;2;2;26	0.14;0.24;0.07;1.48	1;1;1;1	1;0.7932;0.7932;0.6229	1;0.85524;0.85524;0.73603	1;2;3;4	1;2;3;4
2668	M282T271C166	282.119	271	165.9	47417	AllCCS00017935;AllCCS00000136;AllCCS00004343;AllCCS00000137;AllCCS00002083;AllCCS00031445	3'-O-Methyladenosine;N6-methyladenosine;O6-Methyl-2'-deoxyguanosine;2'-O-methyladenosine;1-Methyladenosine;N-(1-Deoxy-1-fructosyl)threonine	RYAFZRROCNNRFK-IOSLPCCCSA-N;VQAYFKKCNSOZKM-IOSLPCCCSA-N;BCKDNMPYCIOBTA-RRKCRQDMSA-N;FPUGCISOLXNPPC-UHFFFAOYSA-N;GFYLSDSUCHVORB-IOSLPCCCSA-N;JUBGLICOZRKBCO-KNWYLTHMSA-N	[M+H]+;[M+H]+;[M+H]+;[M+H]+;[M+H]+;[M+H]+	282.119703993;282.11970396;282.1197;282.11970396;282.11970396;282.118366589	165.1;164.98;164.7;165.11;163.84;162.74	3;3;3;3;3;2	0.48;0.56;0.73;0.48;1.26;1.94	1;1;1;1;1;1	1;0.9965;0.9964;0.9944;0.9889;0.9673	1;0.99755;0.99748;0.99608;0.99223;0.97711	1;2;3;4;5;6	1;2;3;4;5;6
2675	M270T856C157	270.058	856	156.9	45105	AllCCS00090095;AllCCS00090100;AllCCS00049815;AllCCS00023094;AllCCS00050173	2-{[hydroxy(6-hydroxy-7-methoxy-2H-1,3-benzodioxol-5-yl)methylidene]amino}acetic acid;2-{[hydroxy(7-hydroxy-6-methoxy-2H-1,3-benzodioxol-5-yl)methylidene]amino}acetic acid;5-Hydroxysulfamethoxazole;Sulfamethoxazole N4-hydroxylamine;sulfamethoxazole hydroxylamine	UJQOPPPLXRMEOI-UHFFFAOYSA-N;ITAQZWVIKIOSON-UHFFFAOYSA-N;CECJOLRUXWTJHV-UHFFFAOYSA-N;MJAMPGKHIZXVFJ-UHFFFAOYSA-N;MJAMPGKHIZXVFJ-UHFFFAOYSA-N	[M+H]+;[M+H]+;[M+H]+;[M+H]+;[M+H]+	270.060851698;270.060851698;270.054326545;270.054326545;270.054326545	157.73;157.71;160.48;160.88;160.88	10;10;14;14;14	0.53;0.51;2.23;2.47;2.47	1;1;0.88;0.76;0.76	0.9666;0.9666;0.9888;1;1	0.97662;0.97662;0.95616;0.928;0.928	4;5;3;1;2	1;2;3;4;5
2681	M405T832C180	405.068	832	180	46279	AllCCS00086729;AllCCS00086728;AllCCS00086730;AllCCS00086727	6-[4-(2-carboxy-2-oxoethyl)-2,3,6-trihydroxyphenoxy]-3,4,5-trihydroxyoxane-2-carboxylic acid;6-[3-(2-carboxy-2-oxoethyl)-2,5,6-trihydroxyphenoxy]-3,4,5-trihydroxyoxane-2-carboxylic acid;6-[5-(2-carboxy-2-oxoethyl)-2,3,4-trihydroxyphenoxy]-3,4,5-trihydroxyoxane-2-carboxylic acid;6-[6-(2-carboxy-2-oxoethyl)-2,3,4-trihydroxyphenoxy]-3,4,5-trihydroxyoxane-2-carboxylic acid	PFMNULDEBXSNMY-UHFFFAOYSA-N;YPTPRJPJJHRJLV-UHFFFAOYSA-N;JUTOTEZVHBBBJL-UHFFFAOYSA-N;ANFJFIJKYVBKKA-UHFFFAOYSA-N	[M+H]+;[M+H]+;[M+H]+;[M+H]+	405.066390575;405.066390575;405.066390575;405.066390575	186.87;186.94;186.94;186.99	3;3;3;3	3.68;3.71;3.71;3.74	0.16;0.14;0.14;0.13	1;1;1;1	0.748;0.742;0.742;0.739	1;2;3;4	1;2;3;4
2683	M468T294C222	468.306	294	221.5	43602	AllCCS00001987;AllCCS00050651	LPC 14:0;1-Heptadecanoylglycerophosphoethanolamine	VXUOFDJKYGDUJI-OAQYLSRUSA-N;RVNBVQKDPQVSOY-OAQYLSRUSA-N	[M+H]+;[M+H]+	468.308489442;468.308489343	223.75;219.88	6;6	1.01;0.74	1;1	1;0.9932	1;0.99524	1;2	1;2
2686	M567T297C231	567.429	297	231.2	37381	AllCCS00027569	Antibiotic X 14889D	HTVYQCLJTJPTPF-UHFFFAOYSA-N	[M+H]+	567.426	234.54	6	1.42	1	1	1	1	1
2711	M444T719C193	444.161	719	192.8	43090	AllCCS00000041	Dihydrofolic Acid	OZRNSSUDZOLUSN-LBPRGKRZSA-N	[M+H]+	444.163	197.4	4	2.33	0.83	1	0.949	1	1
2719	M485T728C218	485.306	728	218	43290	AllCCS00032092;AllCCS00032093	Goshonoside F1;Goshonoside F2	JAFZKPLEKRHFFD-XNTDXEJSSA-N;CWDBCXIAEGDANA-XNTDXEJSSA-N	[M+H]+;[M+H]+	485.310918384;485.310918384	219.46;219.05	10;10	0.67;0.48	1;1	1;0.9965	1;0.99755	1;2	1;2
2722	M204T225C140	204.087	225	139.7	48858	AllCCS00011704	(5-Phenyl-1,2,4-triazol-3-yl)urea	RUQGXFJIPMDCFD-UHFFFAOYSA-N	[M+H]+	204.088	145.01	7	3.66	0.17	0.8544	0.64908	1	1
2740	M267T859C153	267.063	859	152.8	44835	AllCCS00006306;AllCCS00034190;AllCCS00013879	Methoxybrassinin;4-Methoxybrassinin;Phenanthrene-4,5-dicarboxylate	KFZBENSULWNJKD-UHFFFAOYSA-N;JVKOHVNWMQYCIN-UHFFFAOYSA-N;RAGXPRCIICFJIK-UHFFFAOYSA-N	[M+H]+;[M+H]+;[M+H]+	267.0621;267.06205446;267.0652	156.71;156.78;158.73	2;2;10	2.5;2.54;3.74	0.75;0.73;0.13	0.9862;0.9844;1	0.91534;0.90808;0.739	2;3;1	1;2;3
2755	M279T61C163	279.093	61	162.8	45343	AllCCS00000817	Sulfamethazine	ASWVTGNCAZCNNR-UHFFFAOYSA-N	[M+H]+	279.091	163.95	8	0.7	1	1	1	1	1
2770	M240T216C158	240.149	216	157.7	42300	AllCCS00009912	Anatalline	COWQBMIVVHLMNO-UHFFFAOYSA-N	[M+H]+	240.149	158.07	2	0.23	1	1	1	1	1
2772	M229T671C150	229.155	671	149.5	43830	AllCCS00021816;AllCCS00000504	Isoleucylproline;L-leucyl-L-proline	BBIXOODYWPFNDT-UHFFFAOYSA-N;VTJUNIYRYIAIHF-UHFFFAOYSA-N	[M+H]+;[M+H]+	229.154692516;229.1546925	152.8;152.97	0;0	2.16;2.27	0.92;0.87	1;0.9986	0.976;0.96002	1;2	1;2
2783	M549T168C252	549.485	168	251.7	46881	AllCCS00025780;AllCCS00025781	Cohibin A;Cohibin B	GFUJWCRMULHYHE-QOCHGBHMSA-N;UYPWFMBFXBCPAC-QOCHGBHMSA-N	[M+H]+;[M+H]+	549.487760536;549.487760536	254.17;254.17	6;6	0.97;0.97	1;1	1;0.9988	1;0.99916	1;2	1;2
2784	M592T72C262	591.532	72	261.6	42630	AllCCS00013285;AllCCS00026842	Coixenolide;Polyoxyethylene dioleate	DPQCZNIGGNJGTD-MVCBGFDASA-N;NKSOSPOXQKNIKJ-CLFAGFIQSA-N	[M+H]+;[M+H]+	591.5347;591.534710728	260.66;259.58	4;4	0.36;0.78	1;1	1;0.9957	1;0.99699	1;2	1;2
2791	M325T166C167	325.102	166	167.2	50080	AllCCS00006362	Portulacaxanthin I	GVARXLMKUDMZFN-MIMYLULJSA-N	[M+H]+	325.103	170.9	4	2.17	0.92	1	0.976	1	1
2798	M261T761C157	261.144	761	157.4	38551	AllCCS00023764;AllCCS00023763;AllCCS00023838;AllCCS00023859;AllCCS00021812;AllCCS00021813	Glutamylleucine;Glutamylisoleucine;Isoleucyl-Glutamate;Leucyl-Glutamate;gamma-Glutamylisoleucine;gamma-Glutamylleucine	YBAFDPFAUTYYRW-YUMQZZPRSA-N;SNFUTDLOCQQRQD-ZKWXMUAHSA-N;KTGFOCFYOZQVRJ-UHFFFAOYSA-N;NFNVDJGXRFEYTK-UHFFFAOYSA-N;SNCKGJWJABDZHI-ZKWXMUAHSA-N;MYFMARDICOWMQP-YUMQZZPRSA-N	[M+H]+;[M+H]+;[M+H]+;[M+H]+;[M+H]+;[M+H]+	261.144521752;261.144521752;261.144521752;261.144521752;261.144521752;261.14452176	160.52;160.24;160.25;160.52;160.49;160.72	1;1;1;1;1;1	1.94;1.77;1.78;1.94;1.93;2.07	1;1;1;1;1;0.97	1;0.998;0.9956;0.9928;0.9927;0.9964	1;0.9986;0.99692;0.99496;0.99489;0.98848	1;2;4;5;6;3	1;2;3;4;5;6
2806	M244T733C159	244.14	733	158.9	43735	AllCCS00023417	Frovatriptan	XPSQPHWEGNHMSK-SECBINFHSA-N	[M+H]+	244.144	157.85	18	0.67	1	1	1	1	1
2825	M292T854C164	292.102	854	164.4	43088	AllCCS00004186;AllCCS00004152;AllCCS00006152	2-Deoxy-2,3-Dehydro-N-Acetyl-Neuraminic Acid;2,7-Anhydro-alpha-N-acetylneuraminic acid;Sarmentosin epoxide	JINJZWSZQKHCIP-UFGQHTETSA-N;NCMJSVDTRDLWJE-GSQQXRCOSA-N;MGWCXJDKHMCXRL-YMGPVYFXSA-N	[M+H]+;[M+H]+;[M+H]+	292.1027;292.1027;292.1027	165.74;165.51;165.04	1;1;1	0.81;0.67;0.39	1;1;1	1;0.997;0.9788	1;0.9979;0.98516	1;2;3	1;2;3
2839	M305T222C167	305.17	222	166.8	38812	AllCCS00002918	Discadenine	KGVAAXZLUAKZEO-UHFFFAOYSA-N	[M+H]+	305.172	172.04	8	3.05	0.48	1	0.844	1	1
2846	M126T211C122	126.066	211	122.5	43529	AllCCS00002171;AllCCS00022195	5-Methylcytosine;3-Methylcytosine	LRSASMSXMSNRBT-UHFFFAOYSA-N;KOLPWZCZXAMXKS-UHFFFAOYSA-N	[M+H]+;[M+H]+	126.066211844;126.066211861	126.78;126.75	4;4	3.38;3.35	0.31;0.32	1;0.9565	0.793;0.76555	1;2	1;2
2848	M412T481C196	412.194	481	195.7	43478	AllCCS00050340;AllCCS00005396	O-Desmethylvenlafaxine glucuronide;Fluvastatin	VNRFTNKWISCOMJ-KUIQUDTGSA-N;FJLGEFLZQAZZCD-JUFISIKESA-N	[M+H]+;[M+H]+	412.196616909;412.1919	196.92;203.06	5;6	0.62;3.62	1;0.19	1;0.9362	1;0.71234	1;2	1;2
2850	M173T263C134	173.092	263	134.3	41756	AllCCS00000029;AllCCS00021819;AllCCS00024511;AllCCS00026155;AllCCS00012820	Glycylproline;Prolylglycine;2-Ethoxynaphthalene;Cinnamylideneacetone;Capillone	KZNQNBZMBZJQJO-UHFFFAOYSA-N;RNKSNIBMTUYWSH-UHFFFAOYSA-N;GUMOJENFFHZAFP-UHFFFAOYSA-N;PRNUCJKOERXADE-YLNKAEQOSA-N;GHNBEBDYYSVNEK-XPQLPGEHSA-N	[M+H]+;[M+H]+;[M+H]+;[M+H]+;[M+H]+	173.092092244;173.09209226;173.096115006;173.096115006;173.0961	136.37;136.55;135.67;136.54;136.49	2;2;26;26;25	1.52;1.65;1.01;1.64;1.6	1;1;1;1;1	1;0.9831;0.8099;0.8084;0.7922	1;0.98817;0.86693;0.86588;0.85454	1;2;3;4;5	1;2;3;4;5
2863	M229T118C153	229.155	118	152.7	27293	AllCCS00000504;AllCCS00021816	L-leucyl-L-proline;Isoleucylproline	VTJUNIYRYIAIHF-UHFFFAOYSA-N;BBIXOODYWPFNDT-UHFFFAOYSA-N	[M+H]+;[M+H]+	229.1546925;229.154692516	152.97;152.8	0;0	0.18;0.07	1;1	1;0.998	1;0.9986	1;2	1;2
2867	M276T741C165	276.166	741	165.3	49370	AllCCS00023975;AllCCS00023664;AllCCS00000978	Threoninyl-Arginine;Arginyl-Threonine;Physostigmine	HYLXOQURIOCKIH-UHFFFAOYSA-N;XNSKSTRGQIPTSE-UHFFFAOYSA-N;PIJVFDBKTWXHHD-HIFRSBDPSA-N	[M+H]+;[M+H]+;[M+H]+	276.166654185;276.166654185;276.170676912	161.5;161.49;164.3	3;3;17	2.35;2.36;0.61	0.82;0.82;1	1;0.9708;0.857	0.946;0.92556;0.8999	1;2;3	1;2;3
2887	M355T52C171	355.069	52	170.8	45772	AllCCS00002693;AllCCS00033986;AllCCS00003413	5-Amino-6-(5'-phosphoribosylamino)uracil;2-O-p-Coumaroylhydroxycitric acid;2-Caffeoylisocitrate	LZEXYCAGPMYXLX-UMMCILCDSA-N;ZHUVVSHTKJAVQB-ZZXKWVIFSA-N;KYSQDMNDMYECNZ-DUXPYHPUSA-N	[M+H]+;[M+H]+;[M+H]+	355.065;355.065996668;355.066	175.88;175.96;176.34	12;9;9	2.89;2.93;3.14	0.56;0.53;0.43	1;0.967;0.9738	0.868;0.8359;0.81066	1;3;2	1;2;3
2889	M353T66C174	353.047	66	174.3	40354	AllCCS00016065;AllCCS00089762;AllCCS00013955;AllCCS00089752	Deacetylepithienamycin F;3-hydroxy-4-methoxy-5-(2,3,4,5-tetrahydroxybenzoyloxy)benzoic acid;4-[2-(5-Carboxy-2-hydroxy-3-methoxyphenyl)-2-oxoethylidene]-2-hydroxy-2-pentenedioate;2,5-dihydroxy-4-methoxy-3-(3,4,5-trihydroxybenzoyloxy)benzoic acid	DQNRXGXUXNFASL-BBVRLYRLSA-N;CCEKTSWDCIZWQF-UHFFFAOYSA-N;CUUFYGWFLLRXDL-ARNRABCFSA-N;ACBIWROJNBPYQR-UHFFFAOYSA-N	[M+H]+;[M+H]+;[M+H]+;[M+H]+	353.0472;353.050346586;353.0503;353.050346586	173.97;176.95;178.04;176.78	0;9;8;9	0.19;1.5;2.1;1.4	1;1;0.95;1	1;0.9336;0.9484;0.9265	1;0.95352;0.94888;0.94855	1;3;2;4	1;2;3;4
2890	M411T82C194	411.221	82	193.8	39950	AllCCS00017740;AllCCS00029213;AllCCS00029212;AllCCS00025401;AllCCS00030539	Risperidone;Heliocide H4;Heliocide H1;Heliocide H3;Heliocide H2	RAPZEAPATHNIPO-UHFFFAOYSA-N;PHFQEHPMSYAMIH-UHFFFAOYSA-N;FMJIKKXSIVRJGO-UHFFFAOYSA-N;YCZAHJSVHOSXPX-UHFFFAOYSA-N;BSQZWSGAKJSBOZ-UHFFFAOYSA-N	[M+H]+;[M+H]+;[M+H]+;[M+H]+;[M+H]+	411.219104333;411.21662407;411.21662407;411.21662407;411.21662407	198.81;198.77;198.88;200.75;201.09	5;11;11;11;11	2.52;2.5;2.55;3.46;3.63	0.74;0.75;0.72;0.27;0.19	0.9534;0.8637;0.8637;0.8639;0.8639	0.88938;0.82959;0.82059;0.68573;0.66173	1;4;5;2;3	1;2;3;4;5
2891	M290T902C164	290.144	902	163.8	37331	AllCCS00015316;AllCCS00023692;AllCCS00023650	L-Asp(4-L-Arg);Aspartyl-Arginine;Arginyl-Aspartic acid	QCGCETFHYOEVAI-WDSKDSINSA-N;PSZNHSNIGMJYOZ-UHFFFAOYSA-N;SIFXMYAHXJGAFC-UHFFFAOYSA-N	[M+H]+;[M+H]+;[M+H]+	290.1459;290.145918743;290.145918743	162.22;162.5;162.5	5;5;5	0.97;0.8;0.8	1;1;1	1;0.9961;0.952	1;0.99727;0.9664	1;2;3	1;2;3
2900	M772T70C284	771.514	70	283.9	14072	AllCCS00021622;AllCCS00021635;AllCCS00021636;AllCCS00084197;AllCCS00021691;AllCCS00021663;AllCCS00021664;AllCCS00021677;AllCCS00021678;AllCCS00021704;AllCCS00021705;AllCCS00021719;AllCCS00021720	PG(16:0/20:4(5Z,8Z,11Z,14Z));PG(16:1(9Z)/20:3(5Z,8Z,11Z));PG(16:1(9Z)/20:3(8Z,11Z,14Z));PG(20:4(5Z,8Z,11Z,14Z)/16:0);PG(18:2(9Z,12Z)/18:2(9Z,12Z));PG(18:1(11Z)/18:3(6Z,9Z,12Z));PG(18:1(11Z)/18:3(9Z,12Z,15Z));PG(18:1(9Z)/18:3(6Z,9Z,12Z));PG(18:1(9Z)/18:3(9Z,12Z,15Z));PG(18:3(6Z,9Z,12Z)/18:1(11Z));PG(18:3(6Z,9Z,12Z)/18:1(9Z));PG(18:3(9Z,12Z,15Z)/18:1(11Z));PG(18:3(9Z,12Z,15Z)/18:1(9Z))	FBAPNCMXWMGHJY-NYWCEQGFSA-N;VWDLPQNBLHJJIU-OILVUHFKSA-N;SSJULPPOBKUTHM-MXRJECHTSA-N;LQEZCGWJEHFQLL-OZQUVFBZSA-N;AKWGRDPPGYFWIW-IYYSTRLISA-N;VSRGIKGINQIKBO-FJNFSWOHSA-N;QUMYVZXTAFJZPC-KEXKQFALSA-N;DZFSSBHYSJDYFN-MNHFJEBCSA-N;SPLOPJJVMQWFIT-SILBTBCMSA-N;PDVQNXBAJRBGOS-PCIHCSGPSA-N;ABTXGGZXXIHNDW-QLADQEJGSA-N;UVTOMLLPZLIQLX-NHQSCMECSA-N;JOAKZDPNBIREMY-ZKYOWWIASA-N	[M+H]+;[M+H]+;[M+H]+;[M+H]+;[M+H]+;[M+H]+;[M+H]+;[M+H]+;[M+H]+;[M+H]+;[M+H]+;[M+H]+;[M+H]+	771.517085132;771.517085132;771.517085132;771.517085613;771.517085132;771.517085132;771.517085132;771.517085132;771.517085132;771.517085132;771.517085132;771.517085132;771.517085132	283.83;283.56;283.56;283.83;284.19;284.19;284.34;284.19;284.34;284.19;284.19;284.34;284.34	4;4;4;4;4;4;4;4;4;4;4;4;4	0.02;0.12;0.12;0.02;0.1;0.1;0.15;0.1;0.15;0.1;0.1;0.15;0.15	1;1;1;1;1;1;1;1;1;1;1;1;1	1;1;1;1;0.9754;0.9748;0.9748;0.9748;0.9748;0.9748;0.9748;0.9748;0.9748	1;1;1;1;0.98278;0.98236;0.98236;0.98236;0.98236;0.98236;0.98236;0.98236;0.98236	1;2;3;4;5;6;7;8;9;10;11;12;13	1;2;3;4;5;6;7;8;9;10;11;12;13
2926	M221T53C148	221.096	53	147.8	43192	AllCCS00050342;AllCCS00023894;AllCCS00022754;AllCCS00023639;AllCCS00000326;AllCCS00001799;AllCCS00016781;AllCCS00024044;AllCCS00023731;AllCCS00015204;AllCCS00007728	p-Hydroxyl-ethotoin;Methionyl-Alanine;1-Hydroxypyrene;Alanyl-Methionine;5-Hydroxytryptophan;Oxitriptan;4-Hydroxy-L-tryptophan;Valyl-Cysteine;Cysteinyl-Valine;N-Hydroxy-L-tryptophan;Jasminine	UUBDNHDPPHJUHB-UHFFFAOYSA-N;JHKXZYLNVJRAAJ-UHFFFAOYSA-N;CDYIVSAQQUIYKS-UHFFFAOYSA-N;FSHURBQASBLAPO-UHFFFAOYSA-N;LDCYZAJDBXYCGN-UHFFFAOYSA-N;LDCYZAJDBXYCGN-VIFPVBQESA-N;QSHLMQDRPXXYEE-ZETCQYMHSA-N;WPSXZFTVLIAPCN-UHFFFAOYSA-N;OELDIVRKHTYFNG-UHFFFAOYSA-N;PNBGTYVVHKDDFM-JTQLQIEISA-N;KSMITTDZTTZFML-LURJTMIESA-N	[M+H]+;[M+H]+;[M+H]+;[M+H]+;[M+H]+;[M+H]+;[M+H]+;[M+H]+;[M+H]+;[M+H]+;[M+H]+	221.09209226;221.095463078;221.096115006;221.095463078;221.092092244;221.092092244;221.0921;221.095463078;221.095463078;221.0921;221.0921	149.49;149.34;150.94;149.45;149.8;149.71;149.88;148.95;148.94;149.91;148.87	18;2;1;2;18;18;18;2;2;18;18	1.13;1.03;2.08;1.1;1.34;1.28;1.39;0.77;0.77;1.41;0.72	1;1;0.96;1;1;1;1;1;1;1;1	1;0.9504;0.9654;0.9425;0.9363;0.9363;0.9363;0.9342;0.9329;0.9225;0.9159	1;0.96528;0.96378;0.95975;0.95541;0.95541;0.95541;0.95394;0.95303;0.94575;0.94113	1;3;2;4;5;6;7;8;9;10;11	1;2;3;4;5;6;7;8;9;10;11
2941	M282T213C160	282.119	213	159.7	46538	AllCCS00031445;AllCCS00002083;AllCCS00004343;AllCCS00000136;AllCCS00017935;AllCCS00000137	N-(1-Deoxy-1-fructosyl)threonine;1-Methyladenosine;O6-Methyl-2'-deoxyguanosine;N6-methyladenosine;3'-O-Methyladenosine;2'-O-methyladenosine	JUBGLICOZRKBCO-KNWYLTHMSA-N;GFYLSDSUCHVORB-IOSLPCCCSA-N;BCKDNMPYCIOBTA-RRKCRQDMSA-N;VQAYFKKCNSOZKM-IOSLPCCCSA-N;RYAFZRROCNNRFK-IOSLPCCCSA-N;FPUGCISOLXNPPC-UHFFFAOYSA-N	[M+H]+;[M+H]+;[M+H]+;[M+H]+;[M+H]+;[M+H]+	282.118366589;282.11970396;282.1197;282.11970396;282.119703993;282.11970396	162.74;163.84;164.7;164.98;165.1;165.11	3;2;2;2;2;2	1.87;2.53;3.04;3.2;3.27;3.28	1;0.74;0.48;0.4;0.36;0.36	0.8657;0.9771;0.9702;0.999;1;0.9999	0.90599;0.90597;0.82314;0.8193;0.808;0.80793	6;4;5;3;1;2	1;2;3;4;5;6
2946	M276T813C162	276.141	813	162.3	45628	AllCCS00002145	Glutarylcarnitine	NXJAXUYOQLTISD-SECBINFHSA-N	[M+H]+	276.144	164.87	10	1.56	1	1	1	1	1
2948	M510T82C234	510.353	82	233.7	39095	AllCCS00022331;AllCCS00022111;AllCCS00022081	LysoPC(17:0);LysoPE(20:0/0:0);LysoPE(0:0/20:0)	SRRQPVVYXBTRQK-XMMPIXPASA-N;HEQMDGOBDIGJOC-XMMPIXPASA-N;QEQAJJJSRGAOOG-XMMPIXPASA-N	[M+H]+;[M+H]+;[M+H]+	510.355439535;510.355439535;510.355439535	236.82;233.2;233.53	5;5;5	1.32;0.21;0.07	1;1;1	1;0.9821;0.9799	1;0.98747;0.98593	1;2;3	1;2;3
2958	M239T90C148	239.149	90	148.1	50897	AllCCS00008750	Pirimicarb	YFGYUFNIOHWBOB-UHFFFAOYSA-N	[M+H]+	239.15	152.28	6	2.74	0.63	1	0.889	1	1
2973	M613T994C224	613.157	994	224.5	42861	AllCCS00002221;AllCCS00000093	Glutathione disulfide;Glutathione disulfide	YPZRWBKMTBYPTK-BJDJZHNGSA-N;YPZRWBKMTBYPTK-UHFFFAOYSA-N	[M+H]+;[M+H]+	613.1593;613.159262464	226.73;227.76	4;4	0.98;1.43	1;1	1;0.9954	1;0.99678	1;2	1;2
2975	M150T182C128	150.077	182	127.9	39063	AllCCS00002170;AllCCS00001787;AllCCS00003125;AllCCS00006238	3-Methyladenine;1-Methyladenine;7-Methyladenine;6-Methylaminopurine	FSASIHFSFGAIJM-UHFFFAOYSA-N;HPZMWTNATZPBIH-UHFFFAOYSA-N;HCGHYQLFMPXSDU-UHFFFAOYSA-N;CKOMXBHMKXXTNW-UHFFFAOYSA-N	[M+H]+;[M+H]+;[M+H]+;[M+H]+	150.077445224;150.077445224;150.0774;150.0774	132.27;132.33;132.36;132.66	5;5;5;5	3.3;3.35;3.37;3.59	0.35;0.33;0.32;0.21	1;1;0.9979;0.9868	0.805;0.799;0.79453;0.75376	1;2;3;4	1;2;3;4
2976	M291T743C166	291.118	743	166.4	43727	AllCCS00004108;AllCCS00022400	N-Succinyl-LL-2,6-diaminoheptanedioate;N-Succinyl-L,L-2,6-diaminopimelate	GLXUWZBUPATPBR-BQBZGAKWSA-N;GLXUWZBUPATPBR-MLWJPKLSSA-N	[M+H]+;[M+H]+	291.1187;291.11870094	163.08;163.08	3;3	2.04;2.04	0.98;0.98	1;1	0.994;0.994	1;2	1;2
2980	M300T124C166	300.201	124	165.9	42347	AllCCS00095853	1-(dimethylamino)-2-methyl-3,4-diphenylbutane-1,3-diol	AFTFKMRRRTWKBR-UHFFFAOYSA-N	[M+H]+	300.196	172.16	16	3.64	0.18	0.9974	0.75218	1	1
2981	M129T325C124	129.066	325	123.8	37900	AllCCS00000462;AllCCS00016222;AllCCS00024660;AllCCS00051125;AllCCS00026086	Dihydrothymine;(R)-5,6-Dihydrothymine;Squamolone;Pyroglutamine;L-Cyclo(alanylglycyl)	NBAKTGXDIBVZOO-UHFFFAOYSA-N;NBAKTGXDIBVZOO-GSVOUGTGSA-N;XYVMBSCIEDOIJQ-UHFFFAOYSA-N;NPWMTBZSRRLQNJ-UHFFFAOYSA-N;ICCHEGCKVBMSTF-UHFFFAOYSA-N	[M+H]+;[M+H]+;[M+H]+;[M+H]+;[M+H]+	129.065877496;129.0659;129.06587751;129.065877506;129.06587751	127.49;127.11;127.34;127.39;127.41	1;2;1;1;1	2.89;2.6;2.78;2.82;2.83	0.55;0.7;0.61;0.59;0.58	1;0.9241;0.8491;0.8466;0.8303	0.865;0.85687;0.77737;0.76962;0.75521	1;2;3;4;5	1;2;3;4;5
2983	M187T262C139	187.107	262	139.2	45560	AllCCS00023935;AllCCS00023641;AllCCS00032079;AllCCS00025570	Prolyl-Alanine;Alanyl-Proline;(all-E)-3,5,7-Tridecatriene-9,11-diyn-1-ol;(E)-2-Tridecene-4,6,8-triyn-1-ol	FELJDCNGZFDUNR-UHFFFAOYSA-N;WPWUFUBLGADILS-UHFFFAOYSA-N;CNMWTIVSNRLOLQ-ZUHOWUEJSA-N;FMSLWOPQZBZTPK-VAWYXSNFSA-N	[M+H]+;[M+H]+;[M+H]+;[M+H]+	187.107742324;187.107742324;187.11176507;187.11176507	141.31;140.91;142.26;143.5	3;3;24;24	1.49;1.21;2.15;3	1;1;0.92;0.5	1;0.9985;0.8053;0.8127	1;0.99895;0.83971;0.71889	1;2;4;3	1;2;3;4
2994	M608T821C215	608.088	821	214.9	36545	AllCCS00000103;AllCCS00002094;AllCCS00002640;AllCCS00016834;AllCCS00022736;AllCCS00049812;AllCCS00051287	Uridine-Diphosphate-N-Acetylglucosamine;Uridine Diphosphate-N-Acetylgalactosamine;UDP-N-acetyl-D-mannosamine;Uridine diphosphate-N-acetylgalactosamine;UDP-N-acetyl-D-mannosamine;Uridine-Diphosphate-N-Acetylgalactosamine;UDP-N-acetyl-alpha-D-glucosamine(2-)	LFTYTUAZOPRMMI-CFRASDGPSA-N;LFTYTUAZOPRMMI-FTFHWYEPSA-N;LFTYTUAZOPRMMI-ZYQOOJPVSA-N;LFTYTUAZOPRMMI-UHFFFAOYSA-N;LFTYTUAZOPRMMI-IUPDHGCPSA-N;LFTYTUAZOPRMMI-NESSUJCYSA-N;LFTYTUAZOPRMMI-UHFFFAOYSA-N	[M+H]+;[M+H]+;[M+H]+;[M+H]+;[M+H]+;[M+H]+;[M+H]+	608.088869664;608.088869664;608.0889;608.088869477;608.088869477;608.088869477;608.088869477	220.02;220.02;220.76;220.76;220.76;220.76;221.45	1;1;1;1;1;1;1	2.33;2.33;2.65;2.65;2.65;2.65;2.96	0.84;0.84;0.67;0.67;0.67;0.67;0.52	0.9879;0.9879;0.9979;0.9979;0.9979;0.9979;1	0.94353;0.94353;0.89953;0.89953;0.89953;0.89953;0.856	6;7;2;3;4;5;1	1;2;3;4;5;6;7
3007	M144T638C126	144.048	638	126.4	37998	AllCCS00004053;AllCCS00028840;AllCCS00026851;AllCCS00031995;AllCCS00034466	4-Methyl-5-Hydroxyethylthiazole;5-Acetyl-2,3-dihydro-1,4-thiazine;2-Propionyl-2-thiazoline;(-)-5-(2-Propenyl)-2-oxazolidinethione;Raphanusamide	BKAWJIRCKVUVED-UHFFFAOYSA-N;YJSKAAVPUSXIPL-UHFFFAOYSA-N;MFQABLFJUQNPAC-UHFFFAOYSA-N;QEKDLBSHZCJKRO-UHFFFAOYSA-N;FXKRKZYGKOWUNE-PLNGDYQASA-N	[M+H]+;[M+H]+;[M+H]+;[M+H]+;[M+H]+	144.0478;144.047784605;144.047784605;144.047784605;144.047784605	128.66;127.96;128.24;129.59;129.93	2;2;2;2;2	1.76;1.22;1.43;2.46;2.72	1;1;1;0.77;0.64	1;0.9775;0.9684;0.952;0.9351	1;0.98425;0.97788;0.8974;0.84657	1;2;3;4;5	1;2;3;4;5
3010	M195T522C140	195.113	522	140.4	36529	AllCCS00034806;AllCCS00013647;AllCCS00002712	Laccarin;Pilocarpidine;6-Hydroxypseudooxynicotine	DAMBAJDWLIFTNW-UHFFFAOYSA-N;QVRFSYRSSMDRPS-CBAPKCEASA-N;UMLOUOBDBGOHHR-UHFFFAOYSA-N	[M+H]+;[M+H]+;[M+H]+	195.112827702;195.1128;195.1128	141.65;142.45;143.27	0;0;0	0.88;1.44;2	1;1;1	1;0.9671;0.9312	1;0.97697;0.95184	1;2;3	1;2;3
3017	M204T661C143	204.098	661	143.4	39700	AllCCS00033130;AllCCS00008307;AllCCS00023740;AllCCS00023629;AllCCS00023669;AllCCS00023777;AllCCS00023574;AllCCS00023790;AllCCS00008924;AllCCS00034890	5-(2-Furanyl)-1,2,3,4,5,6-hexahydro-7H-cyclopenta[b]pyridin-7-one;Shihunine;Glutaminylglycine;Alanyl-Asparagine;Asparaginyl-Alanine;Glycyl-Glutamine;Methsuximide;Glycyl-Gamma-glutamate;3-Indolebutyric Acid;Isosalsolidine	ORZSZFCROJSVII-UHFFFAOYSA-N;YWAAZZCPWLHJAN-UHFFFAOYSA-N;JEFZIKRIDLHOIF-BYPYZUCNSA-N;CCUAQNUWXLYFRA-UHFFFAOYSA-N;SJUXYGVRSGTPMC-UHFFFAOYSA-N;PNMUAGGSDZXTHX-UHFFFAOYSA-N;AJXPJJZHWIXJCJ-UHFFFAOYSA-N;WNDNXCYHNXBXNK-UHFFFAOYSA-N;JTEDVYBZBROSJT-UHFFFAOYSA-N;VBMZFACBWDZUSM-UHFFFAOYSA-N	[M+H]+;[M+H]+;[M+H]+;[M+H]+;[M+H]+;[M+H]+;[M+H]+;[M+H]+;[M+H]+;[M+H]+	204.101928665;204.1019;204.097905911;204.097905919;204.097905919;204.097905919;204.101928665;204.097905919;204.1019;204.101928665	145.87;144.27;143.08;144.86;144.69;143.43;143.82;142.97;145.91;143.86	21;21;1;1;1;1;21;1;21;21	1.69;0.6;0.22;1.01;0.89;0.02;0.29;0.3;1.72;0.32	1;1;1;1;1;1;1;1;1;1	1;0.9363;0.9074;0.9025;0.9011;0.9011;0.8748;0.8601;0.804;0.8004	1;0.95541;0.93518;0.93175;0.93077;0.93077;0.91236;0.90207;0.8628;0.86028	1;2;3;4;5;6;7;8;9;10	1;2;3;4;5;6;7;8;9;10
3019	M245T692C146	245.063	692	145.9	34812	AllCCS00009310	Penicillenic acid	LJJFZCGLRICWLJ-MXTDHUQFSA-N	[M+H]+	245.059	150.91	16	3.32	0.34	1	0.802	1	1
3020	M190T220C138	190.107	220	138	45654	AllCCS00050845	N-lactoyl-Valine	IJKKTQLUXOILBQ-ZBHICJROSA-N	[M+H]+	190.107	143.26	2	3.67	0.16	1	0.748	1	1
3026	M715T249C278	714.539	249	278	54847	AllCCS00021891;AllCCS00021924;AllCCS00019124;AllCCS00019125	PC(P-18:1(11Z)/14:1(9Z));PC(P-18:1(9Z)/14:1(9Z));PC(14:1(9Z)/P-18:1(11Z));PC(14:1(9Z)/P-18:1(9Z))	BVSQFXUBMXTYRK-KPQUGMKHSA-N;HBSHQXCUTWXTCM-WLTDODEOSA-N;AWIMNAYXZNZGLW-NGYPZWAFSA-N;LJBPTQCYACDIMR-WLTDODEOSA-N	[M+H]+;[M+H]+;[M+H]+;[M+H]+	714.543240303;714.543240303;714.543240303;714.543240303	279.18;279.18;279.16;279.16	6;6;6;6	0.42;0.42;0.42;0.42	1;1;1;1	1;1;0.9998;0.9998	1;1;0.99986;0.99986	1;2;3;4	1;2;3;4
3037	M229T290C146	229.082	290	146.1	36948	AllCCS00007074;AllCCS00007077;AllCCS00001388;AllCCS00015063;AllCCS00000094;AllCCS00023386;AllCCS00007668;AllCCS00031287;AllCCS00010646;AllCCS00028227;AllCCS00024614;AllCCS00011520;AllCCS00010743;AllCCS00003726	Seselin;Xanthyletin;Trioxsalen;4,4',6-Trimethylangelicin;2'-Deoxyuridine;Pemirolast;5,6-Dehydrokawain;o-Tolyl salicylate;Oxybenzone;(Z)-Resveratrol;Benzyl salicylate;3,4-Dihydro-8,9-dihydroxy-1(2H)-anthracenone;Benzylparaben;Resveratrol	QUVCQYQEIOLHFZ-UHFFFAOYSA-N;QOTBQNVNUBKJMS-UHFFFAOYSA-N;FMHHVULEAZTJMA-UHFFFAOYSA-N;ZARUKNQGJBWWBA-UHFFFAOYSA-N;MXHRCPNRJAMMIM-SHYZEUOFSA-N;HIANJWSAHKJQTH-UHFFFAOYSA-N;DKKJNZYHGRUXBS-BQYQJAHWSA-N;KITKATPLNVHGFC-UHFFFAOYSA-N;DXGLGDHPHMLXJC-UHFFFAOYSA-N;LUKBXSAWLPMMSZ-UPHRSURJSA-N;ZCTQGTTXIYCGGC-UHFFFAOYSA-N;IFADZYPDPVTFAT-UHFFFAOYSA-N;MOZDKDIOPSPTBH-UHFFFAOYSA-N;LUKBXSAWLPMMSZ-OWOJBTEDSA-N	[M+H]+;[M+H]+;[M+H]+;[M+H]+;[M+H]+;[M+H]+;[M+H]+;[M+H]+;[M+H]+;[M+H]+;[M+H]+;[M+H]+;[M+H]+;[M+H]+	229.0859;229.0859;229.085944244;229.0859;229.081921484;229.083258908;229.0859;229.08594425;229.0859;229.085944246;229.08594425;229.0859;229.0859;229.0859	148.58;148.52;147.7;146.81;150.79;149.72;149.88;150.6;150.89;150.99;151.31;151.38;151.66;151.59	18;18;18;18;1;6;18;18;18;18;18;18;18;18	1.67;1.63;1.08;0.48;3.11;2.42;2.52;2.99;3.17;3.24;3.44;3.49;3.67;3.62	1;1;1;1;0.44;0.79;0.74;0.51;0.41;0.38;0.28;0.26;0.17;0.19	0.8054;0.8054;0.7687;0.7687;1;0.7797;0.7736;0.7643;0.7665;0.7442;0.7576;0.7524;0.7576;0.7442	0.86378;0.86378;0.83809;0.83809;0.832;0.78279;0.76352;0.68801;0.65955;0.63494;0.61432;0.60468;0.58132;0.57794	2;3;6;7;1;4;5;9;8;13;10;12;11;14	1;2;3;4;5;6;7;8;9;10;11;12;13;14
3039	M454T269C216	454.29	269	216.1	41050	AllCCS00022103;AllCCS00022073	LysoPE(16:0/0:0);LysoPE(0:0/16:0)	YVYMBNSKXOXSKW-HXUWFJFHSA-N;CKPBBEOJHAPPBT-HXUWFJFHSA-N	[M+H]+;[M+H]+	454.292839279;454.292839279	215.33;215.54	6;6	0.36;0.26	1;1	1;0.998	1;0.9986	1;2	1;2
3040	M351T628C178	351.074	628	177.8	37584	AllCCS00014478	Sulfometuron	FZMKKCQHDROFNI-UHFFFAOYSA-N	[M+H]+	351.076	178.35	6	0.31	1	1	1	1	1
3042	M508T282C233	508.372	282	232.8	37285	AllCCS00001983	Lyso PC(P-18:0)	WBOMIOWRFSPZMC-AYICAFKVSA-N	[M+H]+	508.376	237.84	7	2.12	0.94	1	0.982	1	1
3047	M297T478C164	297.091	478	164.5	39592	AllCCS00034198;AllCCS00050069;AllCCS00014948;AllCCS00024191	5-Hydroxy-4-methoxy-3-methyl-2,6-canthinedione;Phenytoin methylcatechol;3,3'-Dimethoxybenzidine-4,4'-diisocyanate;5,5',6,6'-Tetrahydroxy-3,3'-biindolyl	CQFOPDQAOBCODL-UHFFFAOYSA-N;IVKHYRHKQDQYFC-UHFFFAOYSA-N;QZWKEPYTBWZJJA-UHFFFAOYSA-N;UHYVKNUCMCSKMR-UHFFFAOYSA-N	[M+H]+;[M+H]+;[M+H]+;[M+H]+	297.087006882;297.087006882;297.087;297.087006882	164.82;167.63;168.07;169.27	15;15;15;15	0.19;1.87;2.12;2.82	1;1;0.94;0.59	1;0.9925;0.9809;0.9727	1;0.99475;0.96863;0.85789	1;2;3;4	1;2;3;4
3055	M185T919C137	185.077	919	136.6	37453	AllCCS00087993;AllCCS00087992;AllCCS00087991;AllCCS00029900;AllCCS00091971;AllCCS00086971;AllCCS00086975;AllCCS00000904;AllCCS00002042;AllCCS00028996;AllCCS00034014;AllCCS00004161;AllCCS00005125	6-methoxy-3,5-dimethylbenzene-1,2,4-triol;4-(hydroxymethyl)-5-methoxy-2-methylbenzene-1,3-diol;2-(hydroxymethyl)-5-methoxy-4-methylbenzene-1,3-diol;Genipic acid;2-(hydroxymethyl)-3,5-dimethoxyphenol;4-ethyl-6-methoxybenzene-1,2,3-triol;5-ethyl-3-methoxybenzene-1,2,4-triol;Antiarol;rac 4-hydroxy 3-methoxyphenylethylene glycol;1-(3-Hydroxy-4-methoxyphenyl)-1,2-ethanediol;(卤)-threo-1-(4-Hydroxypheny…	OHYXRKJVUMOIDX-UHFFFAOYSA-N;WAPFINTXQVFPAP-UHFFFAOYSA-N;CXACLBZDTNUOHN-UHFFFAOYSA-N;KWBASGHXHPTPGU-UHFFFAOYSA-N;FFFHTHUTTLBLCU-UHFFFAOYSA-N;KMIUQUZTQYBVHJ-UHFFFAOYSA-N;RXTOFBMQCVYNHX-UHFFFAOYSA-N;VTCDZPUMZAZMSB-UHFFFAOYSA-N;FBWPWWWZWKPJFL-UHFFFAOYSA-N;FBDKAIYPFAFJHV-UHFFFAOYSA-N;DGMSJCVOBYTYTE-UHFFFAOYSA-N;OEUMAONYVQQDBW-LHOHZTISSA-N;OEUMAONYVQQDBW-HMRFFJRGSA-N	[M+H]+;[M+H]+;[M+H]+;[M+H]+;[M+H]+;[M+H]+;[M+H]+;[M+H]+;[M+H]+;[M+H]+;[M+H]+;[M+H]+;[M+H]+	185.080858866;185.080858866;185.080858866;185.080858872;185.080858866;185.080858866;185.080858866;185.080858864;185.080858864;185.080858872;185.080858872;185.0809;185.0809	139.14;139.79;140.03;140.05;140.21;140.22;140.24;140.29;141.25;141.4;142.04;141.97;141.97	24;24;24;24;24;24;24;24;24;24;24;24;24	1.83;2.28;2.45;2.46;2.57;2.58;2.6;2.63;3.29;3.39;3.83;3.78;3.78	1;0.86;0.78;0.77;0.71;0.71;0.7;0.68;0.35;0.3;0.09;0.11;0.11	0.9598;0.9685;0.9685;0.9676;0.966;0.9576;0.9576;0.9652;0.9774;0.9774;1;0.9683;0.9683	0.97186;0.93595;0.91195;0.90832;0.8892;0.88332;0.88032;0.87964;0.78918;0.77418;0.727;0.71081;0.71081	11;4;5;8;9;12;13;10;2;3;1;6;7	1;2;3;4;5;6;7;8;9;10;11;12;13
3064	M232T643C147	232.115	643	146.6	38772	AllCCS00000038	Suberylglycine	HXATVKDSYDWTCX-UHFFFAOYSA-N	[M+H]+	232.118	151.1	12	2.98	0.51	1	0.853	1	1
3065	M505T547C209	505.142	547	209.2	38035	AllCCS00016335	N,N'-Diacetylchitobiose 6'-phosphate	KYKNQNQCPWDNAK-CBTAGEKQSA-N	[M+H]+	505.143	207.64	2	0.75	1	1	1	1	1
3066	M103T452C130	103.054	452	130.4	37152	AllCCS00003318	N-Formiminoglycine	LLKCTZRWBHOKFF-UHFFFAOYSA-N	[M+H]+	103.05	125.92	34	3.56	0.22	0.9968	0.76376	1	1
3067	M114T286C123	114.066	286	123.2	37507	AllCCS00000019;AllCCS00014833	Creatinine;3-(N-Nitrosomethylamino)propionitrile	DDRJAANPRJIHGJ-UHFFFAOYSA-N;HZDLDFBKYBGNHG-UHFFFAOYSA-N	[M+H]+;[M+H]+	114.066211844;114.0662	124.7;127.23	4;4	1.2;3.17	1;0.42	1;0.9378	1;0.78246	1;2	1;2
3078	M175T321C135	175.107	321	134.7	37222	AllCCS00032682;AllCCS00030937;AllCCS00034223;AllCCS00026156;AllCCS00024047;AllCCS00023789;AllCCS00013485	(R)-11,12,13-Trinor-1(5),6,9-guaiatrien-8-one;4-Methyl-2-phenyl-2-pentenal;(S)-11,12,13-Trinor-7-calamenone;6-Phenyl-3-hexen-2-one;Valyl-Glycine;Glycyl-Valine;Capillanol	MDFATIDEXXOYPV-UHFFFAOYSA-N;ULRYRAHIBWLZKC-XYOKQWHBSA-N;SQESYXTWWGWCFK-UHFFFAOYSA-N;PHEPHOADHFLZJS-FNORWQNLSA-N;IOUPEELXVYPCPG-UHFFFAOYSA-N;STKYPAFSDFAEPH-UHFFFAOYSA-N;WWNYBNQWIHBNIE-UHFFFAOYSA-N	[M+H]+;[M+H]+;[M+H]+;[M+H]+;[M+H]+;[M+H]+;[M+H]+	175.11176507;175.11176507;175.11176507;175.11176507;175.107742324;175.107742324;175.1118	135.96;136.7;136.03;138.14;139.35;139.61;138.74	25;25;25;25;2;2;25	0.93;1.46;0.98;2.49;3.34;3.52;2.91	1;1;1;0.75;0.33;0.24;0.54	0.8327;0.8274;0.8046;0.7914;0.9568;0.9592;0.8087	0.88289;0.87918;0.86322;0.77898;0.76876;0.74344;0.72809	3;4;6;7;2;1;5	1;2;3;4;5;6;7
3079	M147T55C125	147.08	55	125.4	33992	AllCCS00027419;AllCCS00049503;AllCCS00029766;AllCCS00026103;AllCCS00026153;AllCCS00024476;AllCCS00093055;AllCCS00026151;AllCCS00095663;AllCCS00093174;AllCCS00024445;AllCCS00031251	2,3-Dimethylbenzofuran;Benzofuran, 4,7-dimethyl-;4-(1-Methylethenyl)benzaldehyde;2-Methyl-3-phenyl-2-propenal;2-Phenyl-2-butenal;3-(4-Methylphenyl)-2-propenal;2-benzylprop-2-enal;Benzylideneacetone;4-phenylbut-3-en-2-one;(3E)-4-phenylbuta-1,3-dien-2-ol;4-Phenyl-2-butenal;4-Methyl-4-(methylthio)-2-pentanone	YGBXXWTZWLALGR-UHFFFAOYSA-N;PFXVPEGRXODMIQ-UHFFFAOYSA-N;IRWAASJGTLXGMV-UHFFFAOYSA-N;VLUMOWNVWOXZAU-CLFYSBASSA-N;DYAOGZLLMZQVHY-MBXJOHMKSA-N;DKOUYOVAEBQFHU-NSCUHMNNSA-N;DHNSDRAPEVOWJB-UHFFFAOYSA-N;BWHOZHOGCMHOBV-BQYQJAHWSA-N;BWHOZHOGCMHOBV-UHFFFAOYSA-N;RAGVOZLLZGAOEV-BQYQJAHWSA-N;WLNLUFZWBZXINT-SNAWJCMRSA-N;DHANVOSHQILVNQ-UHFFFAOYSA-N	[M+H]+;[M+H]+;[M+H]+;[M+H]+;[M+H]+;[M+H]+;[M+H]+;[M+H]+;[M+H]+;[M+H]+;[M+H]+;[M+H]+	147.080464942;147.080464942;147.080464942;147.080464942;147.080464942;147.080464942;147.080464942;147.080464942;147.080464942;147.080464942;147.080464942;147.08383576	126.14;127.62;128.48;128.86;129.16;129.05;129.32;129.15;129.15;129.67;130.34;130.35	0;0;0;0;0;0;0;0;0;0;0;23	0.59;1.74;2.4;2.69;2.91;2.83;3.03;2.9;2.9;3.29;3.79;3.8	1;1;0.8;0.66;0.54;0.59;0.48;0.55;0.55;0.35;0.1;0.1	0.9228;0.8976;0.9494;0.9893;0.9874;0.9606;1;0.9451;0.9451;0.9697;0.9503;0.8163	0.94596;0.92832;0.90458;0.89051;0.85318;0.84942;0.844;0.82657;0.82657;0.78379;0.69521;0.60141	10;11;7;2;3;5;1;8;9;4;6;12	1;2;3;4;5;6;7;8;9;10;11;12
3084	M510T274C233	510.353	274	232.9	35399	AllCCS00022331;AllCCS00022081;AllCCS00022111	LysoPC(17:0);LysoPE(0:0/20:0);LysoPE(20:0/0:0)	SRRQPVVYXBTRQK-XMMPIXPASA-N;QEQAJJJSRGAOOG-XMMPIXPASA-N;HEQMDGOBDIGJOC-XMMPIXPASA-N	[M+H]+;[M+H]+;[M+H]+	510.355439535;510.355439535;510.355439535	236.82;233.53;233.2	5;5;5	1.66;0.27;0.13	1;1;1	1;0.9604;0.9547	1;0.97228;0.96829	1;2;3	1;2;3
3092	M150T167C128	150.055	167	128.4	40483	AllCCS00007700;AllCCS00008799;AllCCS00003340;AllCCS00004595;AllCCS00050140;AllCCS00003720;AllCCS00002386;AllCCS00003802;AllCCS00005629;AllCCS00023375;AllCCS00024272	Gentianadine;3-Hydroxyindolin-2-one;2,3-Dihydroxyindole;3h-Indole-5,6-Diol;NAPQI;2-Formylaminobenzaldehyde;4-Hydroxymandelonitrile;(2s)-Hydroxy(4-Hydroxyphenyl)Ethanenitrile;Penicillamine;Penicillamine;(3-Nitroamino)alanine	SIIDHCZFMSEKDS-UHFFFAOYSA-N;SGZFJWQQBHYNNF-UHFFFAOYSA-N;PGNRLPTYNKQQDY-UHFFFAOYSA-N;SGNZYJXNUURYCH-UHFFFAOYSA-N;URNSECGXFRDEDC-UHFFFAOYSA-N;PVIMSPYDDGDCTG-UHFFFAOYSA-N;HOOOPXDSCKBLFG-UHFFFAOYSA-N;HOOOPXDSCKBLFG-MRVPVSSYSA-N;VVNCNSJFMMFHPL-VKHMYHEASA-N;VVNCNSJFMMFHPL-UHFFFAOYSA-N;QMXHUFVYJLFLRY-UHFFFAOYSA-N	[M+H]+;[M+H]+;[M+H]+;[M+H]+;[M+H]+;[M+H]+;[M+H]+;[M+H]+;[M+H]+;[M+H]+;[M+H]+	150.055;150.055;150.055;150.055;150.054978473;150.055;150.055;150.055;150.0583;150.058349291;150.050955727	130.55;131.54;130.57;130.56;131.67;132;132.2;132.2;132.37;132.37;133.36	2;2;2;2;2;2;2;2;24;24;25	1.65;2.39;1.66;1.65;2.48;2.73;2.87;2.87;3;3;3.72	1;0.81;1;1;0.76;0.64;0.56;0.56;0.5;0.5;0.14	0.9586;1;0.9128;0.9119;0.9421;0.9634;0.9613;0.9613;0.9768;0.9768;0.8492	0.97102;0.943;0.93896;0.93833;0.88747;0.86638;0.84091;0.84091;0.83376;0.83376;0.63644	7;1;9;10;8;4;5;6;2;3;11	1;2;3;4;5;6;7;8;9;10;11
3105	M273T58C160	273.091	58	160.1	40103	AllCCS00005193;AllCCS00016500;AllCCS00013909;AllCCS00013910;AllCCS00010933;AllCCS00028077	Thienamycin;(1R,10aS)-1,4,10,10a-Tetrahydrophenazine-1,6-dicarboxylate;5-Chrysenecarboxylate;4-Chrysenecarboxylate;1,2-Bis(4-nitrophenyl)ethane;Anigorufone	WKDDRNSBRWANNC-ATRFCDNQSA-N;CUYPWOPOBAHCCE-PELKAZGASA-N;IWNPACVXSUBITM-UHFFFAOYSA-N;VIHCWMSLKDZZNU-UHFFFAOYSA-N;BSNKHEKTRWNNAC-UHFFFAOYSA-N;ACJJXELQAJQSLK-UHFFFAOYSA-N	[M+H]+;[M+H]+;[M+H]+;[M+H]+;[M+H]+;[M+H]+	273.0904;273.087;273.091;273.091;273.087;273.091029628	159.27;162.07;163.19;163.2;160.93;163.94	1;14;1;1;14;1	0.52;1.22;1.89;1.9;0.52;2.34	1;1;1;1;1;0.83	1;0.9789;0.923;0.923;0.883;0.9152	1;0.98523;0.9461;0.9461;0.9181;0.88964	1;2;3;4;6;5	1;2;3;4;5;6
3114	M361T1117C174	361.124	1117	173.5	39812	AllCCS00028991	Gibberellin A59	OCSSJFLGODGXOU-UHFFFAOYSA-N	[M+H]+	361.128	180.42	11	3.84	0.08	0.7507	0.54949	1	1
3120	M218T493C148	218.138	493	148.5	35511	AllCCS00003463;AllCCS00051097	O-Propanoylcarnitine;O-propanoyl-carnitine	UFAHZIUFPNSHSL-UHFFFAOYSA-N;UFAHZIUFPNSHSL-MRVPVSSYSA-N	[M+H]+;[M+H]+	218.1387;218.138708096	150.79;150.79	1;1	1.52;1.52	1;1	1;1	1;1	1;2	1;2
3121	M824T282C268	824.482	282	267.7	42027	AllCCS00024255	Solacauline	WNUZFFNCQHQMDD-UHFFFAOYSA-N	[M+H]+	824.479	274.71	4	2.55	0.72	1	0.916	1	1
3126	M1031T675C312	1030.55	675	311.8	41885	AllCCS00018180;AllCCS00018181;AllCCS00083572;AllCCS00083581	CDP-DG(18:0/20:4(5Z,8Z,11Z,14Z));CDP-DG(18:0/20:4(8Z,11Z,14Z,17Z));CDP-DG(20:2(11Z,14Z)/18:2(9Z,12Z));CDP-DG(20:4(5Z,8Z,11Z,14Z)/18:0)	MXWMCLVKMTUATQ-WZAFUEAISA-N;DBLTVPIFKCEJPK-CGWNWXRJSA-N;FARAENNPSKRPHQ-RKLYLEJGSA-N;VPYSFGNFXZFCLK-XUBBOWMFSA-N	[M+H]+;[M+H]+;[M+H]+;[M+H]+	1030.552892089;1030.552892089;1030.552893045;1030.552893045	317.06;317.11;316.91;317.06	3;3;3;3	1.66;1.67;1.61;1.66	1;1;1;1	1;1;1;1	1;1;1;1	1;2;3;4	1;2;3;4
3133	M298T266C162	298.096	266	162.3	35082	AllCCS00000159;AllCCS00030951	5'-Deoxy-5'-Methylthioadenosine;Hexahydro-6,7-dihydroxy-5-(hydroxymethyl)-3-(2-hydroxyphenyl)-2H-pyrano[2,3-d]oxazol-2-one	WUUGFSXJNOTRMR-IOSLPCCCSA-N;XBYMZYWXQBJAJG-UHFFFAOYSA-N	[M+H]+;[M+H]+	298.09686034;298.092151839	167.32;168.45	3;13	3;3.65	0.5;0.17	1;0.8895	0.85;0.67365	1;2	1;2
3136	M169T91C134	169.076	91	133.9	36696	AllCCS00001134;AllCCS00010516	Norharman;N-Cyclopropylammelide	AIFRHYZBTHREPW-UHFFFAOYSA-N;BLNVGTGPKHCQME-UHFFFAOYSA-N	[M+H]+;[M+H]+	169.076048256;169.072	135.21;137.88	1;25	0.97;2.89	1;0.56	0.925;1	0.9475;0.868	2;1	1;2
3138	M342T55C198	342.298	55	197.7	36785	AllCCS00050973;AllCCS00022811	N-Palmitoyl GABA;Stearoylglycine	YLKMEQOADSECIK-UHFFFAOYSA-N;UEYROBDNFIWNST-UHFFFAOYSA-N	[M+H]+;[M+H]+	342.30029412;342.300294119	194.4;195.64	5;5	1.7;1.05	1;1	1;0.9856	1;0.98992	1;2	1;2
3140	M247T852C149	247.094	852	149.4	36357	AllCCS00021802;AllCCS00023699;AllCCS00095325;AllCCS00095315;AllCCS00016945;AllCCS00090013;AllCCS00006975;AllCCS00015198;AllCCS00091868;AllCCS00092170;AllCCS00013384;AllCCS00028433;AllCCS00007040;AllCCS00007042;AllCCS00025440;AllCCS00092179	L-alpha-Aspartyl-L-hydroxyproline;Aspartyl-Hydroxyproline;7-hydroxy-5-[(3-methylbut-2-en-1-yl)oxy]-2H-chromen-2-one;6,7-dihydroxy-3-(2-methylbut-3-en-2-yl)-2H-chromen-2-one;5,6-Dihydrouridine;7,8-dihydroxy-6-(3-methylbut-2-en-1-yl)-2H-chromen-2-one;(-)-Columbianetin;(+)-Columbianetin;7-hydroxy-6-(3-hydroxy-3-methylbut-1-en-1-yl)-2H-chromen-2-one;8-[(3,3-dimethyloxiran-2-yl)methyl]-7-hydroxy-2H-ch…	WJDUWENBTQEKDZ-UHFFFAOYSA-N;WJDUWENBTQEKDZ-UHFFFAOYSA-N;SYZQFWWMYDQZBL-UHFFFAOYSA-N;SHOWDJPGBXOVDU-UHFFFAOYSA-N;ZPTBLXKRQACLCR-XVFCMESISA-N;QUTGZOYCLXJMNK-UHFFFAOYSA-N;YRAQEMCYCSSHJG-LLVKDONJSA-N;YRAQEMCYCSSHJG-NSHDSACASA-N;WXVMDKWVJWQTEJ-UHFFFAOYSA-N;ZRXUWPALAVRZJQ-UHFFFAOYSA-N;BIJOPUWEMBBDEG-UHFFFAOYSA-N;PXPBPRNNNVMUEY-GTLDOENYSA-N;FWYSBEAFFPBAQU-LBPRGKRZSA-N;FWYSBEAFFPBAQU-GFCCVEGCSA-N;FWYSBEA…	[M+H]+;[M+H]+;[M+H]+;[M+H]+;[M+H]+;[M+H]+;[M+H]+;[M+H]+;[M+H]+;[M+H]+;[M+H]+;[M+H]+;[M+H]+;[M+H]+;[M+H]+;[M+H]+	247.09248619;247.09248619;247.096508931;247.096508931;247.09248619;247.096508931;247.0965;247.0965;247.096508931;247.096508931;247.0965;247.096508936;247.0965;247.0965;247.096508936;247.096508931	152.81;152.81;153.46;153.57;155.29;154.54;154.86;154.86;154.88;154.88;154.9;155.34;155.34;155.34;155.34;155.26	5;5;11;11;5;11;11;11;11;11;11;11;11;11;11;11	2.23;2.23;2.65;2.72;3.79;3.33;3.53;3.53;3.54;3.54;3.55;3.82;3.82;3.82;3.82;3.77	0.88;0.88;0.68;0.64;0.1;0.34;0.24;0.24;0.23;0.23;0.22;0.09;0.09;0.09;0.09;0.11	1;1;0.7925;0.7836;0.9693;0.7814;0.8134;0.8134;0.8113;0.8069;0.762;0.8176;0.8134;0.8134;0.8134;0.8041	0.964;0.964;0.75875;0.74052;0.70851;0.64898;0.64138;0.64138;0.63691;0.63383;0.5994;0.59932;0.59638;0.59638;0.59638;0.59587	1;2;13;14;3;15;5;6;10;11;16;4;7;8;9;12	1;2;3;4;5;6;7;8;9;10;11;12;13;14;15;16
3143	M590T849C218	590.117	849	217.7	38614	AllCCS00022380;AllCCS00015518;AllCCS00004805;AllCCS00015756	dTDP-4-acetamido-4,6-dideoxy-D-galactose;dTDP-3-acetamido-3,6-dideoxy-alpha-D-galactopyranose;dTDP-4-acetamido-4,6-dideoxy-D-glucose;dTDP-4-acetamido-4,6-dideoxy-alpha-D-galactose	YHXQWYBLXUELDA-ANBZSJOMSA-N;CWQDRZJUANNJKC-HYPDDMKDSA-N;YHXQWYBLXUELDA-XGEGERJZSA-N;YHXQWYBLXUELDA-HYPDDMKDSA-N	[M+H]+;[M+H]+;[M+H]+;[M+H]+	590.114690297;590.1147;590.1147;590.1147	219.78;219.98;219.78;219.78	5;5;5;5	0.95;1.04;0.95;0.95	1;1;1;1	1;0.9993;0.9988;0.9988	1;0.99951;0.99916;0.99916	1;2;3;4	1;2;3;4
3146	M285T751C169	285.166	751	168.8	35655	AllCCS00049856;AllCCS00050268	Alpha-dihydroartemisinin;Dihydroartemisinin (DHA)	BJDCWCLMFKKGEE-KXTPALSWSA-N;BJDCWCLMFKKGEE-AGQWIWFJSA-N	[M+H]+;[M+H]+	285.169673878;285.169673878	166.14;166.14	12;12	1.6;1.6	1;1	1;1	1;1	1;2	1;2
3151	M276T456C156	276.107	456	155.7	36448	AllCCS00006151;AllCCS00025366;AllCCS00015254	Sarmentosin;Sarmentosin;1,6-Anhydro-N-acetyl-beta-muramate	FWAYDNJCBHNWQD-JBWLPIRVSA-N;FWAYDNJCBHNWQD-BHQIHCQQSA-N;ZFEGYUMHFZOYIY-YVNCZSHWSA-N	[M+H]+;[M+H]+;[M+H]+	276.1078;276.107801903;276.1078	161.32;161.32;161.78	4;4;4	3.48;3.48;3.76	0.26;0.26;0.12	0.9873;0.9873;0.9859	0.76911;0.76911;0.72613	1;2;3	1;2;3
3161	M613T1039C224	613.157	1039	224.5	29143	AllCCS00000093;AllCCS00002221	Glutathione disulfide;Glutathione disulfide	YPZRWBKMTBYPTK-UHFFFAOYSA-N;YPZRWBKMTBYPTK-BJDJZHNGSA-N	[M+H]+;[M+H]+	613.159262464;613.1593	227.76;226.73	4;4	1.43;0.98	1;1	1;0.9992	1;0.99944	1;2	1;2
3177	M532T542C217	532.188	542	216.7	35317	AllCCS00005993	Terconazole	BLSQLHNBWJLIBQ-OZXSUGGESA-N	[M+H]+	532.188	223.18	1	2.9	0.55	1	0.865	1	1
3179	M276T857C164	276.144	857	163.6	44792	AllCCS00002145	Glutarylcarnitine	NXJAXUYOQLTISD-SECBINFHSA-N	[M+H]+	276.144	164.87	1	0.77	1	1	1	1	1
3182	M423T70C197	423.222	70	196.8	38931	AllCCS00006051;AllCCS00011577	Fludrocortisone acetate;6alpha-Fluoro-17-hydroxycorticosterone 21-acetate	SYWHXTATXSMDSB-GSLJADNHSA-N;IXQXTLBVUAXXNT-APRQOCPKSA-N	[M+H]+;[M+H]+	423.2178;423.2178	199.71;200.15	10;10	1.46;1.67	1;1	1;0.9942	1;0.99594	1;2	1;2
3187	M445T967C207	445.156	967	206.8	33514	AllCCS00005379;AllCCS00001398;AllCCS00001400;AllCCS00001945	Doxycycline;Doxycycline;Tetracycline;Tetracycline	SGKRLCUYIXIAHR-AKNGSSGZSA-N;JBIWCJUYHHGXTC-AKNGSSGZSA-N;OFVLGDICTFRJMM-WESIUVDSSA-N;NWXMGUDVXFXRIG-WESIUVDSSA-N	[M+H]+;[M+H]+;[M+H]+;[M+H]+	445.1606;445.160565728;445.160565728;445.160565728	201.82;201.53;201.3;201.3	10;10;10;10	2.47;2.61;2.73;2.73	0.77;0.69;0.63;0.63	0.9751;0.9922;1;0.9919	0.91357;0.90154;0.889;0.88333	4;2;1;3	1;2;3;4
3196	M150T271C128	150.077	271	128.5	39216	AllCCS00002170;AllCCS00001787;AllCCS00003125;AllCCS00006238	3-Methyladenine;1-Methyladenine;7-Methyladenine;6-Methylaminopurine	FSASIHFSFGAIJM-UHFFFAOYSA-N;HPZMWTNATZPBIH-UHFFFAOYSA-N;HCGHYQLFMPXSDU-UHFFFAOYSA-N;CKOMXBHMKXXTNW-UHFFFAOYSA-N	[M+H]+;[M+H]+;[M+H]+;[M+H]+	150.077445224;150.077445224;150.0774;150.0774	132.27;132.33;132.36;132.66	4;4;4;4	2.85;2.89;2.92;3.14	0.57;0.55;0.54;0.43	1;1;0.9958;0.9974	0.871;0.865;0.85906;0.82718	1;2;4;3	1;2;3;4
3204	M662T881C245	662.316	881	245.4	34622	AllCCS00006449	Aconifine	GMSKTJVHWUUOMY-UHBPHNCFSA-N	[M+H]+	662.317	242.99	2	0.99	1	1	1	1	1
3209	M209T271C145	209.1	271	145.3	36447	AllCCS00024741;AllCCS00009059;AllCCS00002779;AllCCS00011870;AllCCS00094978;AllCCS00028083	Ethyl beta-D-glucopyranoside;1-Methoxyphenanthrene;Chalcone;Chalcone;1,3-diphenylprop-2-en-1-one;Dambonitol	WYUFTYLVLQZQNH-UHFFFAOYSA-N;ONMKCYMMGBIVPT-UHFFFAOYSA-N;DQFBYFPFKXHELB-VAWYXSNFSA-N;DQFBYFPFKXHELB-VAWYXSNFSA-N;DQFBYFPFKXHELB-UHFFFAOYSA-N;MMCIFJWGSIWJLP-RRNBHUGPSA-N	[M+H]+;[M+H]+;[M+H]+;[M+H]+;[M+H]+;[M+H]+	209.101988244;209.0961;209.0961;209.0961;209.096115006;209.101988244	148.46;145.02;146.53;146.53;146.53;149.35	9;19;19;19;19;9	2.13;0.19;0.84;0.84;0.84;2.71	0.94;1;1;1;1;0.64	1;0.8959;0.8771;0.8771;0.8771;0.9995	0.982;0.92713;0.91397;0.91397;0.91397;0.89165	1;3;4;5;6;2	1;2;3;4;5;6
3212	M708T921C252	708.253	921	252.2	34137	AllCCS00018048;AllCCS00018096;AllCCS00018054;AllCCS00001824	(a-D-mannosyl)2-b-D-mannosyl-N-acetylglucosamine;Alpha-D-Manp-(1 -> 2)-a-D-Manp-(1 -> 2)-a-D-Manp-(1 -> 3)-b-D-Manp-(1 -> 4)-D-GlcNAcp;Neolactotetraose;Lacto-N-Tetraose (LNT)	ANPUOEHHKRCFGW-NRDBFSGKSA-N;POROYQINIQHUGJ-APJJTYCFSA-N;RBMYDHMFFAVMMM-PLQWBNBWSA-N;AXQLFFDZXPOFPO-FSGZUBPKSA-N	[M+H]+;[M+H]+;[M+H]+;[M+H]+	708.255707507;708.255707507;708.255707507;708.25570746	245.02;244.1;244.06;243.27	4;4;4;4	2.93;3.32;3.34;3.67	0.53;0.34;0.33;0.16	1;0.998;0.996;0.9988	0.859;0.8006;0.7962;0.74716	1;3;4;2	1;2;3;4
3218	M417T551C185	417.108	551	184.7	36855	AllCCS00005113	O-Carbamoyl-deacetylcephalosporin C	LSRDVUINCBDNAZ-JWKOBGCHSA-N	[M+H]+	417.108	185.58	1	0.47	1	1	1	1	1
3247	M295T68C168	295.148	68	168.3	46507	AllCCS00011517;AllCCS00016193;AllCCS00034443	2-[3-Ethyl-5-(4-methoxyphenyl)-1H-pyrazol-4-yl]phenol;9-(Dimethylallyl)-5,10-dihydrophenazine-1-carboxylate;Nigellidine	ODGRMKHYFIFZML-UHFFFAOYSA-N;FDBMKUZJJZNEBJ-UHFFFAOYSA-N;BYNDPWUDABJNCH-UHFFFAOYSA-N	[M+H]+;[M+H]+;[M+H]+	295.1441;295.1441;295.14412783	170.83;169.16;169.42	14;14;14	1.48;0.51;0.66	1;1;1	1;0.9768;0.9633	1;0.98376;0.97431	1;2;3	1;2;3
3248	M206T782C144	206.102	782	143.6	33633	AllCCS00011797;AllCCS00011798;AllCCS00016239;AllCCS00016249;AllCCS00033776;AllCCS00030187;AllCCS00033777;AllCCS00033774;AllCCS00033775	N-Acetyl-D-fucosamine;N-Acetyl-D-quinovosamine;N-Acetyl-L-fucosamine;N-Acetyl-L-rhamnosamine;Dihydro-2,4-dimethyl-6-(1-methylpropyl)-4H-1,3,5-dithiazine;N-Methylcalystegine C1;Dihydro-4,6-dimethyl-2-(1-methylpropyl)-4H-1,3,5-dithiazine;Dihydro-2,4-dimethyl-6-(2-methylpropyl)-4H-1,3,5-dithiazine;Dihydro-4,6-dimethyl-2-(2-methylpropyl)-4H-1,3,5-dithiazine	XOCCAGJZGBCJME-IANFNVNHSA-N;XOCCAGJZGBCJME-ZQLGFOCFSA-N;XOCCAGJZGBCJME-VAYLDTTESA-N;XOCCAGJZGBCJME-DYYUQQNFSA-N;WONMKWKUDGYZEA-UHFFFAOYSA-N;XTMAEPUCHRMBTC-UHFFFAOYSA-N;BLDFHTPIEUHZJY-UHFFFAOYSA-N;TWYULKMKVIUSSQ-UHFFFAOYSA-N;FVPPILNIVWRBNY-UHFFFAOYSA-N	[M+H]+;[M+H]+;[M+H]+;[M+H]+;[M+H]+;[M+H]+;[M+H]+;[M+H]+;[M+H]+	206.1023;206.1023;206.1023;206.1023;206.103190993;206.102322595;206.103190993;206.103190993;206.103190993	146.76;146.76;146.76;146.76;141.13;147.93;141.34;140.35;140.49	1;1;1;1;6;2;6;6;6	2.15;2.15;2.15;2.15;1.75;2.93;1.6;2.32;2.21	0.92;0.92;0.92;0.92;1;0.54;1;0.84;0.89	0.9823;0.9823;0.9823;0.9823;0.8449;1;0.7988;0.8358;0.7984	0.96361;0.96361;0.96361;0.96361;0.89143;0.862;0.85916;0.83706;0.82588	2;3;4;5;6;1;8;7;9	1;2;3;4;5;6;7;8;9
3259	M246T699C154	246.181	699	153.9	33720	AllCCS00024052;AllCCS00023892;AllCCS00007607	Valyl-Lysine;Lysyl-Valine;Fawcettidine	JKHXYJKMNSSFFL-UHFFFAOYSA-N;YQAIUOWPSUOINN-UHFFFAOYSA-N;ANHVSCXCALAIQN-IATRGZMQSA-N	[M+H]+;[M+H]+;[M+H]+	246.181241617;246.181241617;246.1853	157.16;157.15;158.18	3;3;19	2.07;2.07;2.71	0.96;0.97;0.65	1;0.9921;0.8042	0.988;0.98547;0.75794	1;2;3	1;2;3
3263	M129T666C128	128.953	666	127.8	35165	AllCCS00008811	Dichloroacetic acid	JXTHNDFMNIQAHM-UHFFFAOYSA-N	[M+H]+	128.951	129.2	20	1.08	1	1	1	1	1
3264	M281T52C161	281.051	52	160.8	31236	AllCCS00088855;AllCCS00088856	6-[(2-carboxyacetyl)oxy]-3,4,5-trihydroxyoxane-2-carboxylic acid;2-(6-carboxy-3,4,5-trihydroxyoxan-2-yl)propanedioic acid	PPFGFNCLQCOJTQ-UHFFFAOYSA-N;XLTABVBFTXNXGH-UHFFFAOYSA-N	[M+H]+;[M+H]+	281.050346586;281.050346586	160.43;160.86	1;1	0.23;0.04	1;1	1;0.9921	1;0.99447	1;2	1;2
3265	M474T56C207	474.225	56	207.2	33485	AllCCS00050012	CD 1790	QAHWUJQHJPWQGS-UHFFFAOYSA-N	[M+H]+	474.225	211.1	1	1.85	1	1	1	1	1
3270	M291T860C165	291.119	860	165.3	32259	AllCCS00004108;AllCCS00022400;AllCCS00006786;AllCCS00032265;AllCCS00089136	N-Succinyl-LL-2,6-diaminoheptanedioate;N-Succinyl-L,L-2,6-diaminopimelate;5-O-Methylvisamminol;5,6-Dihydro-11-methoxyyangonin;2-[2-hydroxy-3-(3-methoxyphenyl)propyl]benzene-1,3,5-triol	GLXUWZBUPATPBR-BQBZGAKWSA-N;GLXUWZBUPATPBR-MLWJPKLSSA-N;DGFLRNOCLJGHLY-ZDUSSCGKSA-N;FISBBPCLKKQWQA-XQRVVYSFSA-N;KTFYRPYOZMIVJI-UHFFFAOYSA-N	[M+H]+;[M+H]+;[M+H]+;[M+H]+;[M+H]+	291.1187;291.11870094;291.1227;291.122723686;291.12272368	163.08;163.08;166.4;169.57;169.88	2;2;12;12;12	1.36;1.36;0.66;2.52;2.7	1;1;1;0.74;0.65	1;1;0.7622;0.8171;0.7552	1;1;0.83354;0.79397;0.72364	1;2;4;3;5	1;2;3;4;5
3274	M247T830C156	247.094	830	155.8	34644	AllCCS00021802;AllCCS00023699;AllCCS00016945;AllCCS00032978;AllCCS00028433;AllCCS00095355;AllCCS00006975;AllCCS00007040;AllCCS00007042;AllCCS00015198;AllCCS00025440;AllCCS00007024;AllCCS00028061;AllCCS00090320;AllCCS00091868;AllCCS00095315;AllCCS00095325;AllCCS00092170;AllCCS00092179;AllCCS00013384;AllCCS00090313;AllCCS00090013	L-alpha-Aspartyl-L-hydroxyproline;Aspartyl-Hydroxyproline;5,6-Dihydrouridine;Dihydrowyerone acid;Corticrocin;6-[(E)-2-(4-hydroxyphenyl)ethenyl]-4-methoxy-5,6-dihydro-2H-pyran-2-one;(-)-Columbianetin;Marmesin;Nodakenetin;(+)-Columbianetin;Marmesin;Decursinol;Aegelinol;6-(3-hydroxybut-1-en-1-yl)-7-methoxy-2H-chromen-2-one;7-hydroxy-6-(3-hydroxy-3-methylbut-1-en-1-yl)-2H-chromen-2-one;6,7-dihydroxy-…	WJDUWENBTQEKDZ-UHFFFAOYSA-N;WJDUWENBTQEKDZ-UHFFFAOYSA-N;ZPTBLXKRQACLCR-XVFCMESISA-N;RZGRQFVNPYQSLD-NTMALXAHSA-N;PXPBPRNNNVMUEY-GTLDOENYSA-N;CVFLOSQUIGXHHW-QPJJXVBHSA-N;YRAQEMCYCSSHJG-LLVKDONJSA-N;FWYSBEAFFPBAQU-LBPRGKRZSA-N;FWYSBEAFFPBAQU-GFCCVEGCSA-N;YRAQEMCYCSSHJG-NSHDSACASA-N;FWYSBEAFFPBAQU-UHFFFAOYSA-N;BGXFQDFSVDZUIW-LBPRGKRZSA-N;BGXFQDFSVDZUIW-UHFFFAOYSA-N;FLZYZXXCAJSPJG-UHFFFAOYSA-N;WXVMDKW…	[M+H]+;[M+H]+;[M+H]+;[M+H]+;[M+H]+;[M+H]+;[M+H]+;[M+H]+;[M+H]+;[M+H]+;[M+H]+;[M+H]+;[M+H]+;[M+H]+;[M+H]+;[M+H]+;[M+H]+;[M+H]+;[M+H]+;[M+H]+;[M+H]+;[M+H]+	247.09248619;247.09248619;247.09248619;247.096508936;247.096508936;247.096508931;247.0965;247.0965;247.0965;247.0965;247.096508936;247.0965;247.096508936;247.096508931;247.096508931;247.096508931;247.096508931;247.096508931;247.096508931;247.0965;247.096508931;247.096508931	152.81;152.81;155.29;158.35;155.34;157.6;154.86;155.34;155.34;154.86;155.34;155.52;155.47;156.34;154.88;153.57;153.46;154.88;155.26;154.9;155.57;154.54	4;4;4;12;12;12;12;12;12;12;12;12;12;12;12;12;12;12;12;12;12;12	1.96;1.96;0.33;1.61;0.3;1.14;0.61;0.3;0.3;0.61;0.3;0.18;0.21;0.35;0.59;1.45;1.52;0.59;0.35;0.58;0.15;0.82	1;1;1;1;1;1;1;1;1;1;1;1;1;1;1;1;1;1;1;1;1;1	1;1;0.97;0.7873;0.7643;0.7535;0.7369;0.7369;0.7369;0.7369;0.7369;0.7311;0.7311;0.7255;0.7184;0.7173;0.7165;0.715;0.7117;0.7094;0.7058;0.6982	1;1;0.979;0.85111;0.83501;0.82745;0.81583;0.81583;0.81583;0.81583;0.81583;0.81177;0.81177;0.80785;0.80288;0.80211;0.80155;0.8005;0.79819;0.79658;0.79406;0.78874	1;2;3;4;5;6;7;8;9;10;11;12;13;14;15;16;17;18;19;20;21;22	1;2;3;4;5;6;7;8;9;10;11;12;13;14;15;16;17;18;19;20;21;22
3281	M372T201C206	372.308	201	205.8	34162	AllCCS00017748	Tetradecanoylcarnitine	PSHXNVGSVNEJBD-LJQANCHMSA-N	[M+H]+	372.311	207.41	7	0.78	1	1	1	1	1
3283	M480T257C218	480.306	257	217.6	35548	AllCCS00022105;AllCCS00022106;AllCCS00022075;AllCCS00022076	LysoPE(18:1(11Z)/0:0);LysoPE(18:1(9Z)/0:0);LysoPE(0:0/18:1(11Z));LysoPE(0:0/18:1(9Z))	WAYKKNOEMJFLDI-KOIKXXGWSA-N;PYVRVRFVLRNJLY-MZMPXXGTSA-N;CZYOFWNORPEFDG-KOIKXXGWSA-N;NOVZJYYJYIFXJC-MZMPXXGTSA-N	[M+H]+;[M+H]+;[M+H]+;[M+H]+	480.308489343;480.308489343;480.308489343;480.308489343	221.01;221.01;221.36;221.36	5;5;5;5	1.54;1.54;1.7;1.7	1;1;1;1	1;0.9994;0.9983;0.9977	1;0.99958;0.99881;0.99839	1;2;3;4	1;2;3;4
3297	M247T701C151	247.126	701	150.8	33247	AllCCS00023771;AllCCS00015404;AllCCS00015764;AllCCS00024046;AllCCS00021814;AllCCS00023701;AllCCS00023835;AllCCS00006921;AllCCS00006995;AllCCS00023702;AllCCS00023856;AllCCS00021808	Glutamylvaline;2,4-Bis(acetamido)-2,4,6-trideoxy-beta-L-altropyranose;2,4-Diacetamido-2,4,6-trideoxy-D-mannopyranose;Valyl-Glutamate;gamma-Glutamylvaline;Aspartyl-Isoleucine;Isoleucyl-Aspartate;Ellipticine;Olivacine;Aspartyl-Leucine;Leucyl-Aspartate;L-beta-aspartyl-L-leucine	SITLTJHOQZFJGG-XPUUQOCRSA-N;NRXWTRNYICXMBF-SGZWNVLDSA-N;NRXWTRNYICXMBF-UBUKNDCTSA-N;UPJONISHZRADBH-UHFFFAOYSA-N;AQAKHZVPOOGUCK-XPUUQOCRSA-N;BSWHERGFUNMWGS-UHFFFAOYSA-N;WKXVAXOSIPTXEC-UHFFFAOYSA-N;CTSPAMFJBXKSOY-UHFFFAOYSA-N;ZIXGXMMUKPLXBB-UHFFFAOYSA-N;ZVDPYSVOZFINEE-UHFFFAOYSA-N;DVCSNHXRZUVYAM-UHFFFAOYSA-N;IYJILWQAFPUBHP-UHFFFAOYSA-N	[M+H]+;[M+H]+;[M+H]+;[M+H]+;[M+H]+;[M+H]+;[M+H]+;[M+H]+;[M+H]+;[M+H]+;[M+H]+;[M+H]+	247.128871696;247.1289;247.1289;247.128871688;247.128871688;247.128871696;247.128871696;247.123;247.123;247.128871696;247.128871696;247.128871696	155.6;155.59;155.59;155.61;155.77;156.54;156.55;155.52;155.65;156.7;156.7;156.82	10;11;11;10;10;10;10;13;13;10;10;10	3.08;3.08;3.08;3.09;3.19;3.67;3.67;3.03;3.12;3.77;3.77;3.84	0.46;0.46;0.46;0.45;0.4;0.17;0.16;0.48;0.44;0.12;0.12;0.08	0.9924;0.9787;0.9787;0.9823;0.9953;1;0.9886;0.8409;0.8393;0.9698;0.9566;0.9723	0.83268;0.82309;0.82309;0.82261;0.81671;0.751;0.74002;0.73263;0.71951;0.71486;0.70562;0.70461	3;6;7;5;2;1;4;11;12;9;10;8	1;2;3;4;5;6;7;8;9;10;11;12
3303	M1009T673C305	1008.57	673	305.4	46485	AllCCS00018177;AllCCS00018178;AllCCS00018185;AllCCS00018194	CDP-DG(18:0/18:1(11Z));CDP-DG(18:0/18:1(9Z));CDP-DG(18:1(11Z)/18:0);CDP-DG(18:1(9Z)/18:0)	FBSLHTWQFOZAGL-DNLPIHBOSA-N;BZFPCBWCAKHOFP-WGSLHIROSA-N;DJBNZGPJCVNART-DOPBKWFCSA-N;MLSXVHUEBZQJSW-INSNHAQQSA-N	[M+H]+;[M+H]+;[M+H]+;[M+H]+	1008.568543109;1008.568543109;1008.568543109;1008.568543109	314.79;314.79;314.79;314.79	1;1;1;1	2.98;2.98;2.98;2.98	0.51;0.51;0.51;0.51	1;1;1;1	0.853;0.853;0.853;0.853	1;2;3;4	1;2;3;4
3305	M307T628C166	307.11	628	166.3	48438	AllCCS00015183;AllCCS00000733	Glutathione amide;Fluconazole	FBCIXVYKFFJYFT-WDSKDSINSA-N;RFHAOTPXVQNOHP-UHFFFAOYSA-N	[M+H]+;[M+H]+	307.1071;307.111365444	164.21;168.83	9;5	1.27;1.5	1;1	1;0.8851	1;0.91957	1;2	1;2
3307	M274T688C165	274.187	688	164.9	32095	AllCCS00024041;AllCCS00023667	Valyl-Arginine;Arginyl-Valine	IBIDRSSEHFLGSD-UHFFFAOYSA-N;DAQIJMOLTMGJLO-UHFFFAOYSA-N	[M+H]+;[M+H]+	274.187389627;274.187389627	162.92;162.91	2;2	1.22;1.22	1;1	1;0.9829	1;0.98803	1;2	1;2
3309	M115T405C121	115.087	405	121.2	35066	AllCCS00016848;AllCCS00014837;AllCCS00050332;AllCCS00015265	3-Amino-2-piperidone;N-Nitrosopiperidine;N-Mononitrosopiperazine;L-Prolinamide	YCCMTCQQDULIFE-UHFFFAOYSA-N;UWSDONTXWQOZFN-UHFFFAOYSA-N;GYOBZYGGVLLHBK-UHFFFAOYSA-N;VLJNHYLEOZPXFW-BYPYZUCNSA-N	[M+H]+;[M+H]+;[M+H]+;[M+H]+	115.086612952;115.0866;115.086612952;115.0866	123.75;123.74;124;124.43	1;1;1;1	2.06;2.05;2.26;2.6	0.97;0.97;0.87;0.7	1;0.9433;0.9465;0.9635	0.991;0.95131;0.92355;0.88445	1;4;3;2	1;2;3;4
3315	M262T749C156	262.129	749	156.5	36573	AllCCS00008299;AllCCS00022751;AllCCS00051299;AllCCS00050675;AllCCS00006143;AllCCS00006145;AllCCS00028017;AllCCS00028776;AllCCS00032617	Mycosporine;Methylmalonylcarnitine;O-methylmalonyl-L-carnitine;Succinylcarnitine;Heterodendrin;Lotaustralin;Lotaustralin;Epidermin;Camelinin	VVTDHOIRNPCGTH-NSHDSACASA-N;XROYFEWIXXCPAW-MQWKRIRWSA-N;XROYFEWIXXCPAW-BRFYHDHCSA-N;HAEVNYBCYZZDFL-MRVPVSSYSA-N;CQWWASNOGSDPRL-MPVQUNCYSA-N;WEWBWVMTOYUPHH-QHAQEBJBSA-N;WEWBWVMTOYUPHH-UHFFFAOYSA-N;GDSYPXWUHMRTHT-UHFFFAOYSA-N;BULCNSNGNSSTBP-UHFFFAOYSA-N	[M+H]+;[M+H]+;[M+H]+;[M+H]+;[M+H]+;[M+H]+;[M+H]+;[M+H]+;[M+H]+	262.1285;262.128537345;262.128537336;262.128537336;262.1285;262.1285;262.128537345;262.128537345;262.129405743	157.53;157.87;157.83;160.24;160.46;160.9;160.9;160.81;161.37	2;2;2;2;2;2;2;2;1	0.65;0.87;0.84;2.33;2.47;2.73;2.73;2.68;3.02	1;1;1;0.83;0.77;0.63;0.63;0.66;0.49	1;0.9767;0.9754;0.9774;0.9793;0.986;0.986;0.9527;0.7635	1;0.98369;0.98278;0.93318;0.91651;0.8792;0.8792;0.86489;0.68145	1;6;7;5;4;2;3;8;9	1;2;3;4;5;6;7;8;9
3317	M478T193C212	478.29	193	211.7	27940	AllCCS00022107;AllCCS00022077	LysoPE(18:2(9Z,12Z)/0:0);LysoPE(0:0/18:2(9Z,12Z))	DBHKHNGBVGWQJE-USWSLJGRSA-N;SVRBKLJIDJHADS-USWSLJGRSA-N	[M+H]+;[M+H]+	478.292839279;478.292839279	219.03;219.48	5;5	3.35;3.54	0.33;0.23	0.9969;1	0.79683;0.769	2;1	1;2
3330	M729T72C262	728.513	72	262.1	33313	AllCCS00025196	Spirolide F	DNNVOGNTTHKDBO-JBASAIQMSA-N	[M+H]+	728.51	261.61	5	0.19	1	1	1	1	1
3335	M355T52C178	355.068	52	177.9	35391	AllCCS00003413;AllCCS00033986;AllCCS00091882;AllCCS00092057;AllCCS00002693	2-Caffeoylisocitrate;2-O-p-Coumaroylhydroxycitric acid;3,4,5-trihydroxy-6-[(8-hydroxy-2-oxo-2H-chromen-7-yl)oxy]oxane-2-carboxylic acid;3,4,5-trihydroxy-6-[(7-hydroxy-2-oxo-2H-chromen-6-yl)oxy]oxane-2-carboxylic acid;5-Amino-6-(5'-phosphoribosylamino)uracil	KYSQDMNDMYECNZ-DUXPYHPUSA-N;ZHUVVSHTKJAVQB-ZZXKWVIFSA-N;WDNFFLGXIZETEG-UHFFFAOYSA-N;DVXWUICHFVSCGC-UHFFFAOYSA-N;LZEXYCAGPMYXLX-UMMCILCDSA-N	[M+H]+;[M+H]+;[M+H]+;[M+H]+;[M+H]+	355.066;355.065996668;355.065996651;355.065996651;355.065	176.34;175.96;179.16;179.25;175.88	5;5;5;5;8	0.88;1.1;0.7;0.75;1.15	1;1;1;1;1	1;0.9765;0.9436;0.9436;0.9173	1;0.98355;0.96052;0.96052;0.94211	1;2;3;4;5	1;2;3;4;5
3349	M485T999C187	484.976	999	186.8	35665	AllCCS00000102	Uridine 5'-triphosphate	PGAVKCOVUIYSFO-XVFCMESISA-N	[M+H]+	484.976	193.17	1	3.3	0.35	1	0.805	1	1
3357	M347T73C182	347.206	73	182.1	34649	AllCCS00011403;AllCCS00011648;AllCCS00004158	9-Fluoro-11beta-hydroxypregna-4,16-diene-3,20-dione;6alpha-Fluoropregn-4-ene-3,11,20-trione;(3S,4S)-3-Hydroxytetradecane-1,3,4-tricarboxylate	WHFHAAOGZDECTE-OLGWUGKESA-N;YPUQOVRDUFZIKX-CQMXKPHISA-N;QFOFNCNFUGQWTO-DYVFJYSZSA-N	[M+H]+;[M+H]+;[M+H]+	347.2017;347.2017;347.2065	185.04;184.5;187.53	13;13;1	1.59;1.3;2.9	1;1;0.55	0.984;0.9386;1	0.9888;0.95702;0.865	2;3;1	1;2;3
3365	M114T832C121	114.066	832	121.2	30677	AllCCS00000019	Creatinine	DDRJAANPRJIHGJ-UHFFFAOYSA-N	[M+H]+	114.066	124.7	3	2.81	0.6	1	0.88	1	1
3371	M355T60C180	355.064	60	179.6	31843	AllCCS00002693;AllCCS00003413;AllCCS00091882;AllCCS00092057;AllCCS00033986;AllCCS00005061;AllCCS00009952	5-Amino-6-(5'-phosphoribosylamino)uracil;2-Caffeoylisocitrate;3,4,5-trihydroxy-6-[(8-hydroxy-2-oxo-2H-chromen-7-yl)oxy]oxane-2-carboxylic acid;3,4,5-trihydroxy-6-[(7-hydroxy-2-oxo-2H-chromen-6-yl)oxy]oxane-2-carboxylic acid;2-O-p-Coumaroylhydroxycitric acid;5-(3-(2,6-dichloro-4-(4,5-dihydro-2-oxazolyl)phenoxy)propyl)-3-methyl isoxazole;Phenolsulfonphthalein	LZEXYCAGPMYXLX-UMMCILCDSA-N;KYSQDMNDMYECNZ-DUXPYHPUSA-N;WDNFFLGXIZETEG-UHFFFAOYSA-N;DVXWUICHFVSCGC-UHFFFAOYSA-N;ZHUVVSHTKJAVQB-ZZXKWVIFSA-N;TUGBWRGTMLOFAX-UHFFFAOYSA-N;BELBBZDIHDAJOR-UHFFFAOYSA-N	[M+H]+;[M+H]+;[M+H]+;[M+H]+;[M+H]+;[M+H]+;[M+H]+	355.065;355.066;355.065996651;355.065996651;355.065996668;355.0611;355.0635	175.88;176.34;179.16;179.25;175.96;178.67;181.67	3;6;6;6;6;8;1	2.12;1.85;0.25;0.2;2.07;0.52;1.14	0.94;1;1;1;0.97;1;1	1;0.9474;0.9327;0.9327;0.9182;0.8875;0.8515	0.982;0.96318;0.95289;0.95289;0.93374;0.92125;0.89605	1;2;3;4;5;6;7	1;2;3;4;5;6;7
3372	M262T959C153	262.05	959	153.3	37350	AllCCS00000064	Phosphonotyrosine	DCWXELXMIBXGTH-QMMMGPOBSA-N	[M+H]+	262.048	156.97	10	2.34	0.83	1	0.949	1	1
3375	M327T54C176	327.174	54	175.6	30881	AllCCS00006321;AllCCS00032143	Caribine;Alkaloid AQC2	YZJARFWVCIXVDT-DVORTUFPSA-N;YUPRHHFLOLUPFG-UHFFFAOYSA-N	[M+H]+;[M+H]+	327.1703;327.17034258	179.04;180.17	11;11	1.92;2.54	1;0.73	0.9944;1	0.99608;0.919	2;1	1;2
3376	M411T628C195	411.094	628	194.9	34123	AllCCS00008614;AllCCS00090768;AllCCS00090767	Bensulfuron-methyl;6-[1-carboxy-2-(4-methoxy-1-benzofuran-5-yl)-2-oxoethyl]-3,4,5-trihydroxyoxane-2-carboxylic acid;3,4,5-trihydroxy-6-{[3-(4-methoxy-1-benzofuran-5-yl)-3-oxopropanoyl]oxy}oxane-2-carboxylic acid	XMQFTWRPUQYINF-UHFFFAOYSA-N;KNQNRYICSYYPEJ-UHFFFAOYSA-N;PWUOHQBVIUXKMZ-UHFFFAOYSA-N	[M+H]+;[M+H]+;[M+H]+	411.0969;411.0922114;411.0922114	192.58;195.29;193.26	7;4;4	1.2;0.2;0.85	1;1;1	1;0.9486;0.943	1;0.96402;0.9601	1;2;3	1;2;3
3377	M226T709C144	226.084	709	144	31752	AllCCS00027243;AllCCS00024551;AllCCS00006993;AllCCS00011003	1-Hydroxy-10-methylacridone;Methyl 3-carbazolecarboxylate;Murrayanine;(E)-4-Nitrostilbene	NHYDBJFGZCQFEO-UHFFFAOYSA-N;LZXXHWWSVRIDGR-UHFFFAOYSA-N;FWNZQNAJETXQPP-UHFFFAOYSA-N;ZISCOWXWCHUSMH-VOTSOKGWSA-N	[M+H]+;[M+H]+;[M+H]+;[M+H]+	226.086278601;226.086278601;226.0863;226.0863	147.99;149.75;149.63;149.5	11;11;12;12	2.7;3.84;3.76;3.68	0.65;0.08;0.12;0.16	0.9684;1;0.9749;0.9486	0.87288;0.724;0.71843;0.71202	3;1;2;4	1;2;3;4
3380	M303T121C163	303.063	121	163.1	32414	AllCCS00023474;AllCCS00005571	Olsalazine;Olsalazine	QQBDLJCYGRGAKP-FOCLMDBBSA-N;ULGVHUUBIHTFAM-PXNMLYILSA-N	[M+H]+;[M+H]+	303.061186062;303.0612	166.57;167.8	7;7	2.08;2.8	0.96;0.6	0.9864;1	0.97848;0.88	2;1	1;2
3395	M176T264C140	176.07	264	140.1	33470	AllCCS00002066;AllCCS00004618;AllCCS00000463;AllCCS00003575;AllCCS00032175;AllCCS00005082;AllCCS00003151;AllCCS00034360;AllCCS00004964;AllCCS00002740;AllCCS00004953;AllCCS00009108	Guanidinosuccinate;5-Hydroxyindoleacetaldehyde;Indoleacetic acid;(Indol-3-yl)glycolaldehyde;Hydroxymethyl indol-3-yl ketone;Gentianine;N-Acetylindoxyl;1-Methoxy-1H-indole-3-carboxaldehyde;3-Methyl-quinolin-2,8-diol;7-AMINO-4-METHYL-CHROMEN-2-ONE;2-Methylquinoline-3,4-diol;3-Hydroxy-2-methyl-1H-quinolin-4-one	VVHOUVWJCQOYGG-REOHCLBHSA-N;OBFAPCIUSYHFIE-UHFFFAOYSA-N;SEOVTRFCIGRIMH-UHFFFAOYSA-N;XKZDNWMDLGQXML-UHFFFAOYSA-N;IBLZDDPFMAFWKP-UHFFFAOYSA-N;DFNZYFAJQPLJFI-UHFFFAOYSA-N;NNJXIAOPPYUVAX-UHFFFAOYSA-N;NFGIENSPALNOON-UHFFFAOYSA-N;GODHBZSNKYNBID-UHFFFAOYSA-N;GLNDAGDHSLMOKX-UHFFFAOYSA-N;FSCXZVPPDJYLDD-UHFFFAOYSA-N;FSCXZVPPDJYLDD-UHFFFAOYSA-N	[M+H]+;[M+H]+;[M+H]+;[M+H]+;[M+H]+;[M+H]+;[M+H]+;[M+H]+;[M+H]+;[M+H]+;[M+H]+;[M+H]+	176.066605768;176.0706;176.070628528;176.0706;176.070628537;176.0706;176.0706;176.070628537;176.0706;176.0706;176.0706;176.0706	139.55;137.79;137.46;138.61;137.43;136.48;136.54;136.31;135.15;135.28;135.31;135.31	20;3;3;3;3;3;3;3;3;3;3;3	0.39;1.68;1.92;1.07;1.94;2.65;2.61;2.78;3.66;3.56;3.54;3.54	1;1;1;1;1;0.67;0.7;0.61;0.17;0.22;0.23;0.23	1;0.9471;0.9335;0.9314;0.9185;0.9641;0.9349;0.9236;0.9874;0.9581;0.9418;0.9418	1;0.96297;0.95345;0.95198;0.94295;0.87587;0.86443;0.82952;0.74218;0.73667;0.72826;0.72826	1;5;9;10;12;3;8;11;2;4;6;7	1;2;3;4;5;6;7;8;9;10;11;12
3399	M130T139C124	130.086	139	123.5	33270	AllCCS00063551;AllCCS00063550;AllCCS00024305;AllCCS00016827;AllCCS00051289;AllCCS00017926;AllCCS00000028;AllCCS00024313	1-Piperidine carboxylic acid;N-Methyl proline;L-trans-4-Methyl-2-pyrrolidinecarboxylic acid;Pipecolic acid;D-pipecolate;D-Pipecolic acid;L-Pipecolic acid;2-Pyrrolidineacetic acid	DNUTZBZXLPWRJG-UHFFFAOYSA-N;CWLQUGTUXBXTLF-YFKPBYRVSA-N;KKJQZEWNZXRJFG-UHFFFAOYSA-N;HXEACLLIILLPRG-UHFFFAOYSA-N;HXEACLLIILLPRG-UHFFFAOYSA-N;HXEACLLIILLPRG-RXMQYKEDSA-N;HXEACLLIILLPRG-YFKPBYRVSA-N;ADSALMJPJUKESW-UHFFFAOYSA-N	[M+H]+;[M+H]+;[M+H]+;[M+H]+;[M+H]+;[M+H]+;[M+H]+;[M+H]+	130.086278598;130.086278601;130.086278601;130.086278601;130.086278601;130.086278601;130.086278592;130.086278601	127.25;127.71;127.94;127.77;127.77;127.77;127.91;128.26	1;1;1;1;1;1;1;1	2.95;3.3;3.47;3.34;3.34;3.34;3.45;3.71	0.53;0.35;0.26;0.33;0.33;0.33;0.28;0.14	0.9718;0.9835;1;0.9626;0.9626;0.9474;0.9626;0.9645	0.83926;0.79345;0.778;0.77282;0.77282;0.76218;0.75782;0.71715	3;2;1;5;6;8;7;4	1;2;3;4;5;6;7;8
3405	M343T864C173	343.113	864	172.7	30960	AllCCS00002611	Streptidine 6-phosphate	UUUGVWGQJIFFRM-FUHDGFEASA-N	[M+H]+	343.113	173.61	1	0.52	1	1	1	1	1
3409	M230T718C150	230.149	718	150.5	31462	AllCCS00000878;AllCCS00027729	Pronetalol Hydrochloride;2,4,6,8-Decatetraenoic acid dehydropiperidide	HRSANNODOVBCST-UHFFFAOYSA-N;JLBTYPJRECBOEI-XOSAMSDTSA-N	[M+H]+;[M+H]+	230.153964228;230.153964235	155.3;155.83	19;19	3.09;3.42	0.45;0.29	0.9336;1	0.78852;0.787	2;1	1;2
3424	M250T93C158	250.093	93	158.3	29876	AllCCS00002621;AllCCS00018146	S-Acetyldihydrolipoamide;S-Acetyldihydrolipoamide-E	ARGXEXVCHMNAQU-UHFFFAOYSA-N;WXCOTNFMLYTGPZ-UHFFFAOYSA-N	[M+H]+;[M+H]+	250.093;250.093020237	155.75;155.17	0;0	1.64;2.02	1;0.99	0.9994;1	0.99958;0.997	2;1	1;2
3426	M519T886C215	519.228	886	214.7	32266	AllCCS00012493	NPC	APWFTHDYKJHNEV-NDEPHWFRSA-N	[M+H]+	519.224	220.85	7	2.78	0.61	1	0.883	1	1
3434	M460T628C203	460.16	628	202.9	31068	AllCCS00032146	Narceinone	HXFMRYFLZVSZMP-UHFFFAOYSA-N	[M+H]+	460.16	206.1	0	1.55	1	1	1	1	1
3438	M391T543C182	391.071	543	181.8	32753	AllCCS00015967	O-Carbamoyladenylate	CHSNPOFVFYPELH-KQYNXXCUSA-N	[M+H]+	391.076	183.67	12	1.02	1	1	1	1	1
3449	M354T737C177	354.128	737	176.6	30917	AllCCS00003073;AllCCS00014345	Boc-Asn-OPhNO2;Piperophos	IAPXDJMULQXGDD-NSHDSACASA-N;UNLYSVIDNRIVFJ-UHFFFAOYSA-N	[M+H]+;[M+H]+	354.1296;354.1321	178.32;179.78	6;13	0.96;1.77	1;1	1;0.8953	1;0.92671	1;2	1;2
3459	M159T454C133	159.091	454	133.3	31003	AllCCS00015003;AllCCS00007885	1,5-Naphthalenediamine;Nicotyrine	KQSABULTKYLFEV-UHFFFAOYSA-N;RYFOJXFXERAMLS-UHFFFAOYSA-N	[M+H]+;[M+H]+	159.0917;159.0917	134.46;130.74	3;3	0.86;1.96	1;1	1;0.9765	1;0.98355	1;2	1;2
3462	M233T708C150	233.124	708	150.5	30445	AllCCS00032644;AllCCS00000337;AllCCS00000740	L-Acetopine;Melatonin;Aminoglutethimide	LJNDQMBPIQGDNB-UHFFFAOYSA-N;DRLFMBDRBRZALE-UHFFFAOYSA-N;ROBVIMPUHSLWNV-UHFFFAOYSA-N	[M+H]+;[M+H]+;[M+H]+	233.12445502;233.128477752;233.128477752	150.45;153.25;154.49	2;19;19	0.03;1.79;2.58	1;1;0.71	1;0.9813;0.8824	1;0.98691;0.83068	1;2;3	1;2;3
3464	M206T201C141	206.102	201	141.3	26872	AllCCS00033776;AllCCS00033774;AllCCS00033777;AllCCS00033775;AllCCS00011797;AllCCS00011798;AllCCS00016239;AllCCS00016249	Dihydro-2,4-dimethyl-6-(1-methylpropyl)-4H-1,3,5-dithiazine;Dihydro-2,4-dimethyl-6-(2-methylpropyl)-4H-1,3,5-dithiazine;Dihydro-4,6-dimethyl-2-(1-methylpropyl)-4H-1,3,5-dithiazine;Dihydro-4,6-dimethyl-2-(2-methylpropyl)-4H-1,3,5-dithiazine;N-Acetyl-D-fucosamine;N-Acetyl-D-quinovosamine;N-Acetyl-L-fucosamine;N-Acetyl-L-rhamnosamine	WONMKWKUDGYZEA-UHFFFAOYSA-N;TWYULKMKVIUSSQ-UHFFFAOYSA-N;BLDFHTPIEUHZJY-UHFFFAOYSA-N;FVPPILNIVWRBNY-UHFFFAOYSA-N;XOCCAGJZGBCJME-IANFNVNHSA-N;XOCCAGJZGBCJME-ZQLGFOCFSA-N;XOCCAGJZGBCJME-VAYLDTTESA-N;XOCCAGJZGBCJME-DYYUQQNFSA-N	[M+H]+;[M+H]+;[M+H]+;[M+H]+;[M+H]+;[M+H]+;[M+H]+;[M+H]+	206.103190993;206.103190993;206.103190993;206.103190993;206.1023;206.1023;206.1023;206.1023	141.13;140.35;141.34;140.49;146.76;146.76;146.76;146.76	7;7;7;7;3;3;3;3	0.12;0.68;0.03;0.58;3.72;3.72;3.72;3.72	1;1;1;1;0.14;0.14;0.14;0.14	0.8386;0.8321;0.8119;0.8112;1;1;1;1	0.88702;0.88247;0.86833;0.86784;0.742;0.742;0.742;0.742	5;6;7;8;1;2;3;4	1;2;3;4;5;6;7;8
3465	M272T826C158	272.171	826	157.8	32621	AllCCS00023936;AllCCS00023662	Prolyl-Arginine;Arginyl-Proline	HMNSRTLZAJHSIK-UHFFFAOYSA-N;LQJAALCCPOTJGB-UHFFFAOYSA-N	[M+H]+;[M+H]+	272.171739563;272.171739563	160.03;159.53	2;2	1.39;1.08	1;1	1;0.9887	1;0.99209	1;2	1;2
3474	M218T737C149	218.124	737	148.6	29398	AllCCS00023086	N-Desmethylaminopyrine	JILCEWWZTBBOFS-UHFFFAOYSA-N	[M+H]+	218.129	148.6	21	0	1	1	1	1	1
3475	M494T82C228	494.322	82	227.5	29209	AllCCS00021429	LysoPC(16:1(9Z)/0:0)	LFUDDCMNKWEORN-ZXEGGCGDSA-N	[M+H]+	494.324	228.53	5	0.45	1	1	1	1	1
3480	M340T879C168	340.026	879	168.3	31382	AllCCS00014498	Trichlamide	NHTFLYKPEGXOAN-UHFFFAOYSA-N	[M+H]+	340.027	168.89	2	0.35	1	1	1	1	1
3499	M311T64C186	311.256	64	186.2	31437	AllCCS00010667;AllCCS00025688	Methoprene;(R)-2-Hydroxysterculic acid	NFGXHKASABOEEW-LDRANXPESA-N;NIMPMJIXSJYVEO-UHFFFAOYSA-N	[M+H]+;[M+H]+	311.2581;311.258094954	186.91;186.83	5;5	0.38;0.34	1;1	1;0.9963	1;0.99741	1;2	1;2
3508	M252T59C158	252.138	59	158.1	31572	AllCCS00050018;AllCCS00014347	Didesmethyl doxepin;Prosulfocarb	HLUSHBJOSPBFOC-OQLLNIDSSA-N;NQLVQOSNDJXLKG-UHFFFAOYSA-N	[M+H]+;[M+H]+	252.138314171;252.1417	158.96;158.71	2;15	0.54;0.38	1;1	1;0.8602	1;0.90214	1;2	1;2
3511	M478T290C212	478.29	290	211.5	29874	AllCCS00022107;AllCCS00022077	LysoPE(18:2(9Z,12Z)/0:0);LysoPE(0:0/18:2(9Z,12Z))	DBHKHNGBVGWQJE-USWSLJGRSA-N;SVRBKLJIDJHADS-USWSLJGRSA-N	[M+H]+;[M+H]+	478.292839279;478.292839279	219.03;219.48	5;5	3.44;3.64	0.28;0.18	1;0.9963	0.784;0.75141	1;2	1;2
3512	M203T64C144	203.062	64	143.6	28613	AllCCS00016172;AllCCS00024306;AllCCS00014706	N3-Fumaroyl-L-2,3-diaminopropanoate;Penmacric acid;ANTU	FYPSRFSOOLJBNE-QPHDTYRISA-N;QEFCFJFZZLNSPP-UHFFFAOYSA-N;PIVQQUNOTICCSA-UHFFFAOYSA-N	[M+H]+;[M+H]+;[M+H]+	203.0663;203.06627144;203.0638	143.47;143.57;142.45	21;21;9	0.09;0.02;0.81	1;1;1	1;0.99;0.9087	1;0.993;0.93609	1;2;3	1;2;3
3532	M277T815C158	277.085	815	158.3	29752	AllCCS00015732;AllCCS00000868	Biotin sulfone;Clenbuterol	QPFQYMONYBAUCY-ZKWXMUAHSA-N;STJMRWALKKWQGH-UHFFFAOYSA-N	[M+H]+;[M+H]+	277.0853;277.086918556	161.16;158.96	2;8	1.77;0.42	1;1	1;0.9402	1;0.95814	1;2	1;2
3538	M218T293C145	218.101	293	145	32673	AllCCS00014185;AllCCS00032003	Pymetrozine;1-Isothiocyanato-8-(methylthio)octane	QHMTXANCGGJZRX-WUXMJOGZSA-N;BFBMDZOSZQDEKW-UHFFFAOYSA-N	[M+H]+;[M+H]+	218.1037;218.103190993	148.5;149.61	10;8	2.36;3.08	0.82;0.46	1;0.8931	0.946;0.76317	1;2	1;2
3543	M274T646C168	274.187	646	167.5	30132	AllCCS00024041;AllCCS00023667	Valyl-Arginine;Arginyl-Valine	IBIDRSSEHFLGSD-UHFFFAOYSA-N;DAQIJMOLTMGJLO-UHFFFAOYSA-N	[M+H]+;[M+H]+	274.187389627;274.187389627	162.92;162.91	3;3	2.81;2.82	0.59;0.59	1;0.9677	0.877;0.85439	1;2	1;2
3545	M239T79C148	239.149	79	148	32140	AllCCS00008750	Pirimicarb	YFGYUFNIOHWBOB-UHFFFAOYSA-N	[M+H]+	239.15	152.28	8	2.81	0.59	1	0.877	1	1
3546	M335T53C175	335.163	53	175.4	33391	AllCCS00031142;AllCCS00011429	3'-N'-Acetylfusarochromanone;9-Fluoro-16alpha-hydroxyandrost-4-ene-3,11,17-trione	VXRAAUKUZQYZRW-UHFFFAOYSA-N;IASWIBHERBRGSC-MCRQTLMJSA-N	[M+H]+;[M+H]+	335.160171824;335.1653	178.95;179.48	9;7	1.98;2.27	1;0.86	0.9528;1	0.96696;0.958	2;1	1;2
3555	M193T296C138	193.06	296	137.8	31461	AllCCS00023712;AllCCS00023631	Cysteinyl-Alanine;Alanyl-Cysteine	HAYVTMHUNMMXCV-UHFFFAOYSA-N;JQDFGZKKXBEANU-UHFFFAOYSA-N	[M+H]+;[M+H]+	193.06416295;193.06416295	142.66;142.83	20;20	3.41;3.52	0.3;0.24	1;0.9984	0.79;0.77088	1;2	1;2
3563	M249T671C156	249.155	671	156.2	29025	AllCCS00005643	Pindolol	JZQKKSLKJUAGIC-UHFFFAOYSA-N	[M+H]+	249.16	159.53	20	2.09	0.96	1	0.988	1	1
3566	M94T486C111	94.065	486	111.4	29257	AllCCS00010795;AllCCS00050785	2-Methylpyridine;3-Methylpyridine	BSKHPKMHTQYZBB-UHFFFAOYSA-N;ITQTTZVARXURQS-UHFFFAOYSA-N	[M+H]+;[M+H]+	94.0651;94.065149229	114.49;115.07	1;2	2.7;3.19	0.65;0.41	1;1	0.895;0.823	1;2	1;2
3571	M368T55C199	368.314	55	199	28031	AllCCS00050970	N-Oleoyl GABA	NFYDTZXYPVTQHJ-KTKRTIGZSA-N	[M+H]+	368.316	200.78	6	0.89	1	1	1	1	1
3583	M415T620C177	414.955	620	177.3	29879	AllCCS00014116	Flusulfamide	GNVDAZSPJWCIQZ-UHFFFAOYSA-N	[M+H]+	414.953	179.18	4	1.05	1	1	1	1	1
3584	M613T1072C224	613.157	1072	224.4	31498	AllCCS00002221;AllCCS00000093	Glutathione disulfide;Glutathione disulfide	YPZRWBKMTBYPTK-BJDJZHNGSA-N;YPZRWBKMTBYPTK-UHFFFAOYSA-N	[M+H]+;[M+H]+	613.1593;613.159262464	226.73;227.76	3;3	1.03;1.48	1;1	1;0.9858	1;0.99006	1;2	1;2
3593	M1073T960C288	1073.19	960	287.6	40669	AllCCS00002508	CoA-glutathione	JYKWMJBUIXNJOG-JHKACSFWSA-N	[M+H]+	1073.19	286.35	3	0.44	1	1	1	1	1
3598	M99T146C116	99.0912	146	116.4	27435	AllCCS00031394	xi-4,5-Dihydro-2,4(5)-dimethyl-1H-imidazole	DIHAURBCYGTGCV-UHFFFAOYSA-N	[M+H]+	99.0917	121.03	5	3.83	0.09	1	0.727	1	1
3610	M234T1119C153	234.18	1119	152.8	30111	AllCCS00021784;AllCCS00007688;AllCCS00014479;AllCCS00029151	Hypusine;Deoxynupharidine;Tebutam;Rotundine B	BZUIJMCJNWUGKQ-IUCAKERBSA-N;VACYOTYBTLYIEB-NEBZKDRISA-N;RJKCKKDSSSRYCB-UHFFFAOYSA-N;IMDXDPUTIISQIM-UHFFFAOYSA-N	[M+H]+;[M+H]+;[M+H]+;[M+H]+	234.181241617;234.1853;234.1853;234.185264363	151.92;156;155.15;155.81	3;20;20;20	0.58;2.05;1.51;1.93	1;0.97;1;1	1;0.8864;0.8424;0.7777	1;0.91148;0.88968;0.84439	1;2;3;4	1;2;3;4
3612	M232T792C151	232.14	792	150.7	24499	AllCCS00023773;AllCCS00023654;AllCCS00005709	Glycyl-Arginine;Arginyl-Glycine;Aminophenazone	JLXVRFDTDUGQEE-UHFFFAOYSA-N;XUUXCWCKKCZEAW-UHFFFAOYSA-N;RMMXTBMQSGEXHJ-UHFFFAOYSA-N	[M+H]+;[M+H]+;[M+H]+	232.140439435;232.140439435;232.1445	149.94;149.61;151.9	3;3;21	0.51;0.73;0.79	1;1;1	1;0.9973;0.9014	1;0.99811;0.93098	1;2;3	1;2;3
3625	M510T278C237	510.388	278	237.2	32840	AllCCS00021792;AllCCS00051233	LysoPC(O-18:0);1-octadecylglycero-3-phosphocholine	XKBJVQHMEXMFDZ-AREMUKBSSA-N;XKBJVQHMEXMFDZ-UHFFFAOYSA-N	[M+H]+;[M+H]+	510.391825041;510.391825525	240.08;240.08	8;8	1.2;1.2	1;1	1;1	1;1	1;2	1;2
3627	M330T64C196	330.299	64	196.1	30682	AllCCS00018120;AllCCS00023048	Dihydroceramide;Palmitoyl Serinol	XSDVOEIEBUGRQX-RBUKOAKNSA-N;MZUNFYMZKTWADX-UHFFFAOYSA-N	[M+H]+;[M+H]+	330.300294119;330.300294119	193.86;191.54	5;5	1.16;2.38	1;0.81	1;0.9845	1;0.93215	1;2	1;2
3634	M244T673C155	244.129	673	155.3	27588	AllCCS00023748;AllCCS00023940;AllCCS00023951;AllCCS00008394;AllCCS00014673;AllCCS00023588	Glutaminylproline;Prolyl-Glutamine;Prolyl-Gamma-glutamate;Lemobiline;Ipazine;Agomelatine	NJMYZEJORPYOTO-BQBZGAKWSA-N;SHAQGFGGJSLLHE-UHFFFAOYSA-N;FSGFZJVYAZKWHO-UHFFFAOYSA-N;BXTFNWWMVUHWQA-UHFFFAOYSA-N;OWYWGLHRNBIFJP-UHFFFAOYSA-N;YJYPHIXNFHFHND-UHFFFAOYSA-N	[M+H]+;[M+H]+;[M+H]+;[M+H]+;[M+H]+;[M+H]+	244.129206039;244.129206047;244.129206047;244.1332;244.1324;244.133228793	152.58;153.03;152.96;152.68;155.74;156.23	0;0;0;16;13;16	1.78;1.48;1.53;1.72;0.28;0.6	1;1;1;1;1;1	1;0.9912;0.9617;0.815;0.7913;0.782	1;0.99384;0.97319;0.8705;0.85391;0.8474	1;2;3;4;5;6	1;2;3;4;5;6
3657	M269T644C152	269.039	644	152.1	27810	AllCCS00032180	(-)-Dioxibrassinin	DXLDPLVGKCAHPY-UHFFFAOYSA-N	[M+H]+	269.041	156.49	8	2.81	0.6	1	0.88	1	1
3663	M152T396C130	152.056	396	129.9	30775	AllCCS00001958;AllCCS00000323;AllCCS00016970	Guanine;2-Hydroxyadenine;8-Hydroxyadenine	UYTPUPDQBNUYGX-UHFFFAOYSA-N;DRAVOWXCEBXPTN-UHFFFAOYSA-N;RGKBRPAAQSHTED-UHFFFAOYSA-N	[M+H]+;[M+H]+;[M+H]+	152.05670978;152.05670978;152.056709807	132.24;132.83;132.98	2;2;2	1.77;2.21;2.32	1;0.9;0.84	0.9883;1;0.9958	0.99181;0.97;0.94906	3;1;2	1;2;3
3671	M243T260C153	243.119	260	152.6	27768	AllCCS00005697;AllCCS00008878	Thiopental;Diphenylcarbazide	IUJDSEJGGMCXSG-UHFFFAOYSA-N;KSPIHGBHKVISFI-UHFFFAOYSA-N	[M+H]+;[M+H]+	243.1162;243.1241	154.82;158.02	13;19	1.43;3.43	1;0.29	1;0.8714	1;0.69698	1;2	1;2
3672	M367T219C183	367.131	219	182.8	30116	AllCCS00023466;AllCCS00024626	Ridogrel;N-Caffeoyltryptophan	GLLPUTYLZIKEGF-HAVVHWLPSA-N;XITPERBRJNUFSB-SOFGYWHQSA-N	[M+H]+;[M+H]+	367.126427035;367.128871696	181.93;187.37	12;6	0.48;2.44	1;0.78	0.9338;1	0.95366;0.934	2;1	1;2
3684	M263T881C159	263.087	881	158.9	28433	AllCCS00025121;AllCCS00021806;AllCCS00023697;AllCCS00023757	gamma-Glutamylaspartic acid;L-beta-aspartyl-L-glutamic acid;Aspartyl-Glutamate;Glutamylaspartic acid	JTJZAUVWVBUZAU-WHFBIAKZSA-N;DBMVITQDGVMXEY-UHFFFAOYSA-N;CKAJHWFHHFSCDT-UHFFFAOYSA-N;FYYSIASRLDJUNP-WHFBIAKZSA-N	[M+H]+;[M+H]+;[M+H]+;[M+H]+	263.087400812;263.087400812;263.087400799;263.087400799	155.99;155.99;155.99;155.99	2;2;2;2	1.87;1.87;1.87;1.87	1;1;1;1	1;0.9988;0.9905;0.9905	1;0.99916;0.99335;0.99335	1;2;3;4	1;2;3;4
3688	M691T261C268	690.503	261	268.2	32620	AllCCS00020015;AllCCS00020016;AllCCS00020204;AllCCS00020237;AllCCS00020047;AllCCS00020174;AllCCS00081434;AllCCS00081435;AllCCS00081533;AllCCS00081554;AllCCS00080537;AllCCS00080655;AllCCS00020111;AllCCS00020143;AllCCS00019095;AllCCS00019127	PE(14:0/18:1(11Z));PE(14:0/18:1(9Z));PE(18:1(11Z)/14:0);PE(18:1(9Z)/14:0);PE(14:1(9Z)/18:0);PE(18:0/14:1(9Z));PE-NMe2(14:0/16:1(9Z));PE-NMe2(14:1(9Z)/16:0);PE-NMe2(16:0/14:1(9Z));PE-NMe2(16:1(9Z)/14:0);PE-NMe(15:0/16:1(9Z));PE-NMe(16:1(9Z)/15:0);PE(16:0/16:1(9Z));PE(16:1(9Z)/16:0);PC(14:1(9Z)/15:0);PC(15:0/14:1(9Z))	UFSJDLNEPCFOCJ-JUOLSMOWSA-N;QZGYPUQNTDWNBR-XHYHITGYSA-N;ONLSYXWRWGUPKV-JUOLSMOWSA-N;MFWTZMQSTYTELL-XHYHITGYSA-N;HGOCPWTXRYWCLU-YPZHICNLSA-N;XOIOXNRWNRHGSK-YPZHICNLSA-N;IZOKLMDKBYJBAH-ICFOKQHNSA-N;KBAURDJBMLIRES-OWBHPGMISA-N;RQKNOMSXSZVFDR-OWBHPGMISA-N;SOTWPINCALTUTR-ICFOKQHNSA-N;JADURDCKRVMCGD-PEZBUJJGSA-N;CXYUDEXVAWCDFZ-PEZBUJJGSA-N;CZOSTDZGCCEZTJ-WMHOIYFHSA-N;QHNWICFFSBJICC-JUOLSMOWSA-N;YKVGKTU…	[M+H]+;[M+H]+;[M+H]+;[M+H]+;[M+H]+;[M+H]+;[M+H]+;[M+H]+;[M+H]+;[M+H]+;[M+H]+;[M+H]+;[M+H]+;[M+H]+;[M+H]+;[M+H]+	690.50685528;690.50685528;690.50685528;690.50685528;690.506854797;690.506854797;690.50685528;690.50685528;690.50685528;690.50685528;690.50685528;690.50685528;690.50685528;690.50685528;690.506854797;690.506854797	273.54;273.54;273.54;273.54;273.54;273.54;270.91;270.91;270.91;270.91;272.52;272.52;273.95;273.95;277.15;277.16	5;5;5;5;5;5;5;5;5;5;5;5;5;5;5;5	1.95;1.95;1.95;1.95;1.95;1.95;1;1;1;1;1.59;1.59;2.1;2.1;3.23;3.23	1;1;1;1;1;1;1;1;1;1;1;1;0.95;0.95;0.39;0.38	1;1;1;1;0.9817;0.9808;0.9683;0.9683;0.9683;0.9683;0.968;0.968;0.9848;0.9848;0.9489;0.9489	1;1;1;1;0.98719;0.98656;0.97781;0.97781;0.97781;0.97781;0.9776;0.9776;0.97436;0.97436;0.78123;0.77823	1;2;3;4;7;8;9;10;11;12;13;14;5;6;15;16	1;2;3;4;5;6;7;8;9;10;11;12;13;14;15;16
3691	M407T433C195	407.224	433	194.9	28543	AllCCS00011753;AllCCS00023551;AllCCS00005293;AllCCS00032234	Flurogestone acetate;Lincomycin;Lincomycin;Kiwiionoside	JKQQZJHNUVDHKP-FQJIPJFPSA-N;OJMMVQQUTAEWLP-ISVUEQNNSA-N;OJMMVQQUTAEWLP-KIDUDLJLSA-N;SGUOENJPMRQEMJ-AATRIKPKSA-N	[M+H]+;[M+H]+;[M+H]+;[M+H]+	407.2229;407.22105752;407.2211;407.227582686	196.79;199.53;199.72;199.51	2;7;7;9	0.96;2.32;2.41;2.31	1;0.84;0.79;0.84	0.9793;1;1;0.9237	0.98551;0.952;0.937;0.89859	3;1;2;4	1;2;3;4
3693	M234T62C149	234.113	62	149.3	29580	AllCCS00095511;AllCCS00023976;AllCCS00023957;AllCCS00023973;AllCCS00023749;AllCCS00023686	3-(4-hydroxyphenyl)-N-(4-oxobutyl)prop-2-enimidic acid;Threoninyl-Asparagine;Serylglutamine;Serinyl-Gamma-glutamate;Glutaminylserine;Asparaginyl-Threonine	FOGBIRCZQUTTLY-UHFFFAOYSA-N;UQTNIFUCMBFWEJ-UHFFFAOYSA-N;UJTZHGHXJKIAOS-UHFFFAOYSA-N;XSBSFWZOXUFADP-UHFFFAOYSA-N;UKKNTTCNGZLJEX-WHFBIAKZSA-N;VBKIFHUVGLOJKT-UHFFFAOYSA-N	[M+H]+;[M+H]+;[M+H]+;[M+H]+;[M+H]+;[M+H]+	234.112493347;234.108470605;234.108470605;234.108470605;234.108470595;234.108470605	152.26;151;149.82;149.37;149.82;150.99	0;17;17;17;17;17	1.94;1.13;0.35;0.05;0.35;1.12	1;1;1;1;1;1	1;0.9139;0.9013;0.9004;0.8995;0.8973	1;0.93973;0.93091;0.93028;0.92965;0.92811	1;2;3;4;5;6	1;2;3;4;5;6
3718	M317T481C169	317.077	481	169	28037	AllCCS00013623;AllCCS00051264;AllCCS00013904;AllCCS00013898;AllCCS00013899	Cysteinyldopa;2-S-cysteinyl-DOPA;4,5-Chrysenedicarboxylate;cis-4-(7-Hydroxtpyren-8-yl)-2-oxobut-3-enoate;cis-4-(8-Hydroxypyren-7-yl)-2-oxobut-3-enoate	SXISMOAILJWTID-BQBZGAKWSA-N;IAGPESOLVJAEAG-BQBZGAKWSA-N;QBOGQZZZDOFBTQ-UHFFFAOYSA-N;XDSTVDYTLSEQEM-HJWRWDBZSA-N;VGEQGUNFRLONKV-CLFYSBASSA-N	[M+H]+;[M+H]+;[M+H]+;[M+H]+;[M+H]+	317.0802;317.080207417;317.0809;317.0809;317.0809	168.57;168.63;173.12;174.03;174.85	9;9;11;11;11	0.26;0.22;2.38;2.89;3.35	1;1;0.81;0.55;0.33	1;1;0.8629;0.8629;0.8629	1;1;0.84703;0.76903;0.70303	1;2;3;4;5	1;2;3;4;5
3728	M212T158C151	212.118	158	150.6	30175	AllCCS00023487;AllCCS00023267;AllCCS00014857	Varenicline;Pramipexole;Trp-P-1	JQSHBVHOMNKWFT-DTORHVGOSA-N;FASDKYOPVNHBLU-ZETCQYMHSA-N;LVTKHGUGBGNBPL-UHFFFAOYSA-N	[M+H]+;[M+H]+;[M+H]+	212.118247431;212.121618249;212.1182	147.22;149.44;146.38	3;19;3	2.3;0.78;2.88	0.85;1;0.56	1;0.9083;0.8942	0.955;0.93581;0.79394	1;2;3	1;2;3
3731	M218T549C148	218.149	549	148.2	27781	AllCCS00011952;AllCCS00004472;AllCCS00023638;AllCCS00023872;AllCCS00033013	gamma-L-Glutamylputrescine;beta-Alanyl-L-lysine;Alanyl-Lysine;Lysyl-Alanine;Ethoxyquin	WKGTVHGVLRCTCF-ZETCQYMHSA-N;PLDCWKCPEXNWJH-ZETCQYMHSA-N;QXRNAOYBCYVZCD-UHFFFAOYSA-N;QOOWRKBDDXQRHC-UHFFFAOYSA-N;DECIPOUIJURFOJ-UHFFFAOYSA-N	[M+H]+;[M+H]+;[M+H]+;[M+H]+;[M+H]+	218.1499;218.1499;218.149941489;218.149941489;218.153964235	147.49;147.94;149.01;148.89;147.94	3;3;3;3;21	0.48;0.18;0.54;0.46;0.18	1;1;1;1;1	1;0.9959;0.9948;0.8883;0.7402	1;0.99713;0.99636;0.92181;0.81814	1;2;3;4;5	1;2;3;4;5
3733	M433T286C198	433.189	286	198.3	27528	AllCCS00015557;AllCCS00029712;AllCCS00025198	Salvinorin A;Melledonal A;(2S,4S,6S)-2-[2-(4-Hydroxy-3-meyhoxyphenyl)ethyl]tetrahydro-6-(4,5-dihydroxy-3-methoxyphenyl)-2H-pyran-4-yl 4-acetate	OBSYBRPAKCASQB-AGQYDFLVSA-N;BYWJNFQCWYEWHX-UHFFFAOYSA-N;PCHXAHPLKORHMW-UHFFFAOYSA-N	[M+H]+;[M+H]+;[M+H]+	433.1857;433.185717872;433.185717872	200.46;200.58;206.12	7;7;7	1.08;1.14;3.79	1;1;0.1	1;0.9849;0.9943	1;0.98943;0.72601	1;3;2	1;2;3
3736	M203T888C144	203.15	888	143.8	27863	AllCCS00000092;AllCCS00002748;AllCCS00017548	N,N-dimethylarginine;Arg-OEt;N3, N4-Dimethylarginine	YDGMGEXADBMOMJ-LURJTMIESA-N;AKGWUHIOEVNNPC-LURJTMIESA-N;HVPFXCBJHIIJGS-LURJTMIESA-N	[M+H]+;[M+H]+;[M+H]+	203.150275816;203.1503;203.15027584	146.97;147;147.25	1;1;1	2.16;2.18;2.34	0.92;0.91;0.83	1;0.9763;0.9932	0.976;0.95641;0.94424	1;3;2	1;2;3
3738	M232T801C154	232.14	801	153.6	27269	AllCCS00005709;AllCCS00023773;AllCCS00023654	Aminophenazone;Glycyl-Arginine;Arginyl-Glycine	RMMXTBMQSGEXHJ-UHFFFAOYSA-N;JLXVRFDTDUGQEE-UHFFFAOYSA-N;XUUXCWCKKCZEAW-UHFFFAOYSA-N	[M+H]+;[M+H]+;[M+H]+	232.1445;232.140439435;232.140439435	151.9;149.94;149.61	20;3;3	1.12;2.44;2.67	1;0.78;0.67	0.9534;1;0.9894	0.96738;0.934;0.89358	3;1;2	1;2;3
3743	M321T124C164	321.131	124	163.6	30373	AllCCS00011809;AllCCS00027753;AllCCS00011811	Mugineic acid;Isomugineic acid;3-Epihydroxy-2'-deoxymugineic acid	GJRGEVKCJPPZIT-JBDRJPRFSA-N;GJRGEVKCJPPZIT-UHFFFAOYSA-N;UQYFTKWTXJZWBK-JBDRJPRFSA-N	[M+H]+;[M+H]+;[M+H]+	321.1293;321.129265626;321.1293	168.17;168.17;168.17	6;6;6	2.72;2.72;2.72	0.64;0.64;0.64	1;1;0.9857	0.892;0.892;0.88199	1;2;3	1;2;3
3746	M370T803C184	370.051	803	183.7	35364	AllCCS00008611	Amidosulfuron	CTTHWASMBLQOFR-UHFFFAOYSA-N	[M+H]+	370.049	176.85	6	3.87	0.06	1	0.718	1	1
3751	M341T64C200	341.302	64	199.8	24023	AllCCS00026843;AllCCS00014971	Polyoxyethylene (600) monoricinoleate;Glycidyl stearate	SFPNSCZLRJDTGT-SDNWHVSQSA-N;OUQGOXCIUOCDNN-UHFFFAOYSA-N	[M+H]+;[M+H]+	341.305045146;341.305	196.99;196.92	8;8	1.43;1.46	1;1	1;0.951	1;0.9657	1;2	1;2
3767	M560T799C212	560.08	799	211.7	26473	AllCCS00022404;AllCCS00003331;AllCCS00000160;AllCCS00002085;AllCCS00002957	Phosphoribosyl-AMP;Phosphoribosyl-AMP;ADP-ribose;Adenosine Diphosphate Ribose;ADP-D-ribose	RTQMRTSPTLIIHM-ZTRAZTMKSA-N;RTQMRTSPTLIIHM-KEOHHSTQSA-N;SRNWOUGRCWSEMX-UHFFFAOYSA-N;SRNWOUGRCWSEMX-KEOHHSTQSA-N;SDMADEZQMYCSNO-KEOHHSTQSA-N	[M+H]+;[M+H]+;[M+H]+;[M+H]+;[M+H]+	560.078973493;560.079;560.078973676;560.078973676;560.079	210.5;210.5;214.82;212.83;214.57	1;1;1;1;1	0.57;0.57;1.45;0.53;1.34	1;1;1;1;1	1;0.9882;0.988;0.988;0.986	1;0.99174;0.9916;0.9916;0.9902	1;2;3;4;5	1;2;3;4;5
3776	M467T721C199	467.135	721	199.2	27892	AllCCS00008951	S-(4-Azidophenacyl)glutathione	POHHFIIXXRDDJW-STQMWFEESA-N	[M+H]+	467.134	198.34	2	0.43	1	1	1	1	1
3779	M286T768C170	286.15	768	169.7	27999	AllCCS00008280	Cynometrine	UJMVRXMFOYOOMI-NWANDNLSSA-N	[M+H]+	286.155	168.1	16	0.95	1	1	1	1	1
3783	M188T132C137	188.092	132	136.7	21980	AllCCS00004580;AllCCS00003776;AllCCS00009391;AllCCS00016362	6-Acetamido-2-oxohexanoate;6-Acetamido-3-oxohexanoate;N-(3-(S)-Hydroxybutyryl)homoserine lactone;N-(3-Hydroxybutanoyl)-L-homoserine lactone	NGCXIFFZXAZRAF-UHFFFAOYSA-N;GICCYAKQXAHHKY-UHFFFAOYSA-N;FIXDIFPJOFIIEC-ZBHICJROSA-N;FIXDIFPJOFIIEC-GDVGLLTNSA-N	[M+H]+;[M+H]+;[M+H]+;[M+H]+	188.0918;188.0918;188.0918;188.0918	141.51;141.64;141.88;141.88	0;0;0;0	3.4;3.49;3.65;3.65	0.3;0.26;0.17;0.17	0.9882;0.9668;0.9607;0.9607	0.78174;0.75476;0.72349;0.72349	1;2;3;4	1;2;3;4
3790	M211T288C143	211.071	288	143.2	27124	AllCCS00026286;AllCCS00050643	N-Carbamoyl-2-amino-2-(4-hydroxyphenyl)acetic acid;N-(5-Amino-2-hydroxybenzoyl)glycine	GSHIDXLOTQDUAV-UHFFFAOYSA-N;HZXFAYOGIGTEDC-UHFFFAOYSA-N	[M+H]+;[M+H]+	211.071356818;211.071356818	146.08;145.69	3;3	1.97;1.71	1;1	1;0.9899	1;0.99293	1;2	1;2
3791	M250T481C155	250.144	481	154.8	25680	AllCCS00011356;AllCCS00007892;AllCCS00016194;AllCCS00063508	1-(4-Methoxyphenyl)-3-(4-morpholinyl)-1-propanone;Ruspolinone;4-O-Dimethylallyl-L-tyrosine;2-Pentanamido-3-phenylpropanoic acid	MARDRZQLSPCWMG-UHFFFAOYSA-N;TYXKSMFICLVQCO-UHFFFAOYSA-N;DVPQPQUTSYCKEZ-ZDUSSCGKSA-N;YXQLJEQFZUMUPB-UHFFFAOYSA-N	[M+H]+;[M+H]+;[M+H]+;[M+H]+	250.1438;250.1438;250.1438;250.143793476	157.53;159.01;159.14;159.69	0;0;0;0	1.73;2.65;2.73;3.06	1;0.68;0.64;0.47	1;0.9634;0.95;0.9692	1;0.87838;0.857;0.81944	1;3;4;2	1;2;3;4
3793	M268T659C156	268.127	659	155.9	26440	AllCCS00050195;AllCCS00002809;AllCCS00027933	4-amino-MX;Agaritine;L-Agaritine	PWFQZSWKBRPKJI-UHFFFAOYSA-N;SRSPQXBFDCGXIZ-JTQLQIEISA-N;SRSPQXBFDCGXIZ-UHFFFAOYSA-N	[M+H]+;[M+H]+;[M+H]+	268.129206047;268.1292;268.129206047	154.71;160.12;160.14	9;9;9	0.77;2.64;2.65	1;0.68;0.68	0.9157;1;1	0.94099;0.904;0.904	3;1;2	1;2;3
3797	M387T671C183	387.086	671	183.2	28064	AllCCS00011924	(7R)-7-(4-Carboxybutanamido)cephalosporanate	IXUSDMGLUJZNFO-BXUZGUMPSA-N	[M+H]+	387.086	180.34	1	1.59	1	1	1	1	1
3800	M480T242C226	480.341	242	226.1	29385	AllCCS00021450	LysoPC(P-16:0)	HTZINLFNXLXRBC-CQLBIITFSA-N	[M+H]+	480.345	229.64	8	1.54	1	1	1	1	1
3802	M258T57C170	258.206	57	170.1	28217	AllCCS00022799	N-Lauroylglycine	JWGGSJFIGIGFSQ-UHFFFAOYSA-N	[M+H]+	258.206	166	3	2.47	0.77	1	0.931	1	1
3820	M401T57C211	401.339	57	210.7	25598	AllCCS00033334;AllCCS00023527;AllCCS00049681;AllCCS00011896;AllCCS00029479;AllCCS00028387;AllCCS00000269;AllCCS00018104;AllCCS00049682;AllCCS00018105;AllCCS00004536;AllCCS00015159;AllCCS00016948;AllCCS00015506;AllCCS00016432;AllCCS00029845	5-(12,15-Heneicosadienyl)-1,3-benzenediol;Alfacalcidol;3beta-Hydroxy-5-cholestenal;24(S),25-Epoxycholesterol;1-Phenyl-1,3-heneicosanedione;(3beta,5alpha,6a)-Cholesta-8,14-diene-3,6-diol;Calcifediol;5,6-trans-25-Hydroxyvitamin D3;27alpha-Hydroxy-8-dehydrocholesterol;25-Hydroxytachysterol3;7alpha-Hydroxycholest-4-en-3-one;Spirostan;7-Ketocholesterol;(25S)-26-Hydroxycholest-4-en-3-one;(25R)-26-Hydro…	CFGQZPIKGWYREM-HZJYTTRNSA-N;OFHCOWSQAMBJIW-AVJTYSNKSA-N;JUGXQEJPWDYOJV-CYDOCGOVSA-N;OSENKJZWYQXHBN-XVYZBDJZSA-N;PVCWUUNBWBIRPO-UHFFFAOYSA-N;CZXLHIZQQUJTND-UHFFFAOYSA-N;JWUBBDSIWDLEOM-DTOXIADCSA-N;JWUBBDSIWDLEOM-ZMHTYULMSA-N;WGJXMUYDCGMVJH-VGABTXQKSA-N;REBCKWLPJGCBRY-GYDNJJFKSA-N;IOIZWEJGGCZDOL-RQDYSCIWSA-N;INLFWQCRAJUDCR-LHVCHFHMSA-N;YIKKMWSQVKJCOP-QJFKPLHKSA-N;CXUORUGFOXGJNY-NYJSJAOLSA-N;CXUORUG…	[M+H]+;[M+H]+;[M+H]+;[M+H]+;[M+H]+;[M+H]+;[M+H]+;[M+H]+;[M+H]+;[M+H]+;[M+H]+;[M+H]+;[M+H]+;[M+H]+;[M+H]+;[M+H]+	401.341430652;401.341430652;401.341430652;401.3414;401.341430652;401.341430652;401.341430648;401.341430652;401.341430652;401.341430652;401.3414;401.3414;401.341430652;401.3414;401.3414;401.341430652	212.42;206.46;206.63;206.71;214.49;206;205.87;205.87;205.87;205.56;205.23;205.52;204.95;204.92;204.92;203.58	5;5;5;5;5;5;5;5;5;5;5;5;5;5;5;5	0.81;2.05;1.97;1.93;1.77;2.28;2.35;2.35;2.35;2.5;2.67;2.52;2.81;2.82;2.82;3.5	1;0.97;1;1;1;0.86;0.83;0.83;0.83;0.75;0.67;0.74;0.6;0.59;0.59;0.25	0.9873;0.9926;0.9755;0.9598;0.9541;0.9754;0.9658;0.9658;0.9577;0.9676;1;0.9436;0.9942;0.9774;0.9774;0.961	0.99111;0.98582;0.98285;0.97186;0.96787;0.94078;0.92506;0.92506;0.91939;0.90232;0.901;0.88252;0.87594;0.86118;0.86118;0.7477	4;3;7;13;15;8;10;11;14;9;1;16;2;5;6;12	1;2;3;4;5;6;7;8;9;10;11;12;13;14;15;16
3834	M335T56C167	335.036	56	166.7	25542	AllCCS00035193	Lormetazepam	FJIKWRGCXUCUIG-UHFFFAOYSA-N	[M+H]+	335.035	172.08	4	3.13	0.44	0.9814	0.81898	1	1
3835	M118T453C121	118.065	453	120.8	24314	AllCCS00012152;AllCCS00000330	Phenylacetonitrile;Indole	SUSQOBVLVYHIEX-UHFFFAOYSA-N;SIKJAQJRHWYJAI-UHFFFAOYSA-N	[M+H]+;[M+H]+	118.0651;118.065149224	123.09;121.51	3;4	1.86;0.58	1;1	1;0.9391	1;0.95737	1;2	1;2
3852	M373T806C183	373.171	806	182.7	26436	AllCCS00013141	Clavamycin F	LSRMHWSOHWFVGB-PELMRAPFSA-N	[M+H]+	373.172	181.73	1	0.53	1	1	1	1	1
3858	M441T269C190	441.148	269	190.5	26229	AllCCS00016660	S-[(Z)-N-Hydroxy(phenyl)acetimidoyl]-L-glutathione	DMZSTCRTOPLDAY-XUJJJAFJSA-N	[M+H]+	441.144	196.31	10	2.96	0.52	1	0.856	1	1
3861	M717T225C272	716.519	225	272	20322	AllCCS00081439;AllCCS00081440;AllCCS00081604;AllCCS00081631;AllCCS00081471;AllCCS00081657;AllCCS00020146;AllCCS00020147;AllCCS00020208;AllCCS00020241;AllCCS00080612;AllCCS00080758;AllCCS00020115;AllCCS00020272;AllCCS00020467;AllCCS00020055;AllCCS00020435;AllCCS00020023;AllCCS00081441	PE-NMe2(14:1(9Z)/18:1(9Z));PE-NMe2(14:1(9Z)/18:1(11Z));PE-NMe2(18:1(11Z)/14:1(9Z));PE-NMe2(18:1(9Z)/14:1(9Z));PE-NMe2(14:0/18:2(9Z,12Z));PE-NMe2(18:2(9Z,12Z)/14:0);PE(16:1(9Z)/18:1(11Z));PE(16:1(9Z)/18:1(9Z));PE(18:1(11Z)/16:1(9Z));PE(18:1(9Z)/16:1(9Z));PE-NMe(15:0/18:2(9Z,12Z));PE-NMe(18:2(9Z,12Z)/15:0);PE(16:0/18:2(9Z,12Z));PE(18:2(9Z,12Z)/16:0);PE(20:2(11Z,14Z)/14:0);PE(14:1(9Z)/20:1(11Z));PE(…	WZDWDEFWBLUYQV-DUZKARGPSA-N;XNMSICRQUBMUEJ-NERFDCTISA-N;MTRLECOJZFXEPH-NERFDCTISA-N;NJNOWEBTEFVXJO-DUZKARGPSA-N;WTJQUMFHUXXGPF-WITMPDRSSA-N;GLLJQJKLIFETQX-WITMPDRSSA-N;QVUWNEQTPVMHQT-RLSIPVDZSA-N;RAMNOXDFBNFSFC-AVWHJSSGSA-N;SPKIMNVTCJNMOI-RLSIPVDZSA-N;UIELPOKGTOHFNL-AVWHJSSGSA-N;HGOYMOSSTFHVPR-DUZKARGPSA-N;CCXGEBYFBOFMCC-DUZKARGPSA-N;HBZNVZIRJWODIB-NHCUFCNUSA-N;XEPGAKWBGZDKCZ-NHCUFCNUSA-N;QVAHLHS…	[M+H]+;[M+H]+;[M+H]+;[M+H]+;[M+H]+;[M+H]+;[M+H]+;[M+H]+;[M+H]+;[M+H]+;[M+H]+;[M+H]+;[M+H]+;[M+H]+;[M+H]+;[M+H]+;[M+H]+;[M+H]+;[M+H]+	716.522505345;716.522505345;716.522505345;716.522505345;716.522505345;716.522505345;716.522505345;716.522505345;716.522505345;716.522505345;716.522505345;716.522505345;716.522504861;716.522504861;716.522504861;716.522504861;716.522504861;716.522504861;716.522505345	272.96;272.96;272.98;272.98;273.54;273.55;276.83;276.83;276.83;276.83;275.42;275.43;277.39;277.39;276.84;276.27;276.27;276.84;274.38	5;5;5;5;5;5;5;5;5;5;5;5;5;5;5;5;5;5;5	0.35;0.35;0.36;0.36;0.56;0.57;1.74;1.74;1.74;1.74;1.24;1.25;1.94;1.94;1.75;1.55;1.55;1.75;0.87	1;1;1;1;1;1;1;1;1;1;1;1;1;1;1;1;1;1;1	1;1;1;1;0.9996;0.9996;0.9962;0.9962;0.9962;0.9962;0.9962;0.9962;0.9958;0.9958;0.9888;0.9879;0.9876;0.9854;0.9632	1;1;1;1;0.99972;0.99972;0.99734;0.99734;0.99734;0.99734;0.99734;0.99734;0.99706;0.99706;0.99216;0.99153;0.99132;0.98978;0.97424	1;2;3;4;5;6;7;8;9;10;11;12;13;14;15;16;17;18;19	1;2;3;4;5;6;7;8;9;10;11;12;13;14;15;16;17;18;19
3863	M213T782C154	213.123	782	153.9	29365	AllCCS00023506	Butobarbital	STDBAQMTJLUMFW-UHFFFAOYSA-N	[M+H]+	213.123	148.55	0	3.6	0.2	0.8935	0.68545	1	1
3867	M320T225C172	320.105	225	172	23369	AllCCS00010245;AllCCS00010274;AllCCS00009261;AllCCS00023343	Ro 19-4603;Benzamil;Tetrodotoxin;Ibandronate	ZIGMMUKDYCABPW-UHFFFAOYSA-N;KXDROGADUISDGY-UHFFFAOYSA-N;SLBCPBUVHCASIJ-UFHSVNPDSA-O;MPBVHIBUJCELCL-UHFFFAOYSA-N	[M+H]+;[M+H]+;[M+H]+;[M+H]+	320.1064;320.1021;320.1089;320.102275119	170.35;172.91;167.89;171.32	3;10;11;10	0.97;0.53;2.45;0.4	1;1;0.78;1	0.9983;0.9511;1;0.8885	0.99881;0.96577;0.934;0.92195	2;3;1;4	1;2;3;4
3869	M701T80C273	700.524	80	273.4	27651	AllCCS00020298;AllCCS00021963;AllCCS00020171;AllCCS00020172;AllCCS00022015;AllCCS00022044	PE(18:2(9Z,12Z)/P-16:0);PE(P-16:0/18:2(9Z,12Z));PE(16:1(9Z)/P-18:1(11Z));PE(16:1(9Z)/P-18:1(9Z));PE(P-18:1(11Z)/16:1(9Z));PE(P-18:1(9Z)/16:1(9Z))	RWZCDKOWUAMDMA-CCJYEBHUSA-N;LJVXDBWIBQQKFU-CCJYEBHUSA-N;JMGFSDKKQCFELC-KTHSIHKKSA-N;KVMOASQARMCFEX-OBEJFMRTSA-N;VOXTUTPXXDMGBT-KTHSIHKKSA-N;LALFTIIBOJSVNP-OBEJFMRTSA-N	[M+H]+;[M+H]+;[M+H]+;[M+H]+;[M+H]+;[M+H]+	700.527590239;700.527590239;700.527590239;700.527590239;700.527590239;700.527590239	275.06;275.06;274.56;274.56;274.57;274.57	5;5;5;5;5;5	0.6;0.6;0.42;0.42;0.43;0.43	1;1;1;1;1;1	1;1;0.8898;0.8898;0.8898;0.8898	1;1;0.92286;0.92286;0.92286;0.92286	1;2;3;4;5;6	1;2;3;4;5;6
[truncated: 2,167 more rows]

## Sheet: Human_plasma_pos
Number	feature	mz	rt	ccs	intmed	id	name	inchikey	adduct	mz_lib	ccs_lib	mz_error	ccs_error	ccs_score	msms_score	composite_score	rank_msms	rank_ccs_msms
[truncated: 1,074 more rows]

[truncated: 4 more sheets: Fly_tissue_pos, MEF_cell_neg, Human_plasma_neg, Fly_tissue_neg]
