# Supplementary material for: Ion mobility collision cross-section atlas for known and unknown metabolite annotation in untargeted metabolomics
Source: Nat Commun. 2020 Aug 28;11:4334. doi: 10.1038/s41467-020-18171-8 (PMC7455731; doi:10.1038/s41467-020-18171-8)
Supplement: Supplementary file 11 — Supplementary Data 8 [file 41467_2020_18171_MOESM11_ESM.xlsx]

## Sheet: Abundance_table
feature	mz	rt	ccs	036W 01 MA-d3-c3 SR	036W 02 MA-d3-c3 SR	036W 03 MA-d3-c3 SR	036W 04 MA-d3-c3 SR	036W 05 MA-d3-c3 SR	036W 06 MA-d3-c3 SR	036W 07 MA-d3-c3 SR	036W 08 MA-d3-c3 SR	036W 09 MA-d3-c3 SR	036W 10 MA-d3-c3 SR	104W 01 MA-d3-c3 SR	104W 02 MA-d3-c3 SR	104W 03 MA-d3-c3 SR	104W 04 MA-d3-c3 SR	104W 05 MA-d3-c3 SR	104W 06 MA-d3-c3 SR	104W 07 MA-d3-c3 SR	104W 08 MA-d3-c3 SR	104W 09 MA-d3-c3 SR	104W 10 MA-d3-c3 SR	QC 01 MA-d3-c3 SR	QC 02 MA-d3-c3 SR	QC 03 MA-d3-c3 SR
M759T114C287	758.567	1.894	286.71	50500000	77500000	43700000	80000000	61800000	64800000	45200000	0.001	58500000	57400000	55800000	55200000	46300000	38800000	41100000	43000000	0.001	66500000	48000000	86200000	51000000	62500000	36800000
M761T196C289	760.581	3.263	289.41	78400000	70100000	0.001	69200000	0.001	64600000	29000000	101000000	0.001	0.001	57600000	59000000	0.001	0.001	0.001	0.001	97400000	62500000	0.001	0.001	69800000	74700000	0.001
M807T145C294	806.568	2.409	293.48	56300000	40800000	41900000	63000000	50800000	37600000	54100000	42200000	57100000	40400000	48600000	44300000	49500000	46300000	35800000	50600000	26800000	44000000	49700000	51500000	48800000	50400000	37600000
M759T259C288	758.567	4.315	288.33	42100000	50000000	46300000	51600000	47100000	51200000	51000000	30500000	40700000	37900000	37100000	38500000	37100000	37300000	38800000	37800000	17900000	40900000	38500000	45400000	42400000	44400000	41900000
M757T188C285	756.552	3.125	284.68	88100000	82500000	2735928	98000000	4019028	79300000	36600000	4187744	6308998	4740160	96500000	93500000	7703734	7451724	4815984	5062587	3497444	87300000	6400498	5424408	6371407	98900000	0.001
M783T157C290	782.567	2.621	289.97	38600000	0.001	31500000	42600000	36000000	0.001	36300000	28500000	40300000	42800000	43200000	34800000	45400000	40000000	29800000	40400000	31000000	42400000	47800000	39000000	43000000	36600000	28600000
M759T193C288	758.567	3.222	287.46	0.001	0.001	42800000	0.001	95700000	0.001	0.001	76100000	94800000	82400000	0.001	0.001	0.001	0.001	56600000	58100000	31400000	0.001	80300000	98000000	92700000	0.001	0.001
M496T329C232	496.337	5.482	231.71	25800000	19700000	20000000	23900000	22100000	25500000	25000000	21700000	26100000	23100000	27500000	20900000	24800000	30900000	18900000	21800000	25900000	26100000	25700000	25700000	25600000	24900000	25700000
M814T309C307	813.682	5.155	306.75	27200000	27300000	20200000	21900000	18000000	22800000	24100000	22400000	16000000	17200000	22100000	20900000	20400000	7122343	29000000	36800000	0.001	28200000	32300000	25100000	24700000	23900000	24600000
M568T295C236	568.338	4.922	236.47	26800000	27500000	25400000	36700000	36000000	19100000	27100000	29900000	37100000	29400000	20000000	16800000	23900000	24800000	0.001	18600000	11400000	10500000	20200000	31000000	27900000	25800000	13900000
M811T234C298	810.599	3.9	297.5	18000000	14800000	20700000	16800000	19000000	15600000	16500000	12100000	16100000	24500000	17200000	25600000	20200000	19300000	27800000	26300000	10100000	20500000	23300000	23200000	22200000	21500000	23300000
M496T345C231	496.337	5.751	231.24	23900000	20000000	19500000	20900000	20800000	21500000	24500000	20500000	22900000	22500000	20300000	16900000	20100000	23100000	16100000	16900000	20900000	22000000	21700000	22400000	21000000	19800000	22200000
M524T319C239	524.366	5.315	239.43	17700000	16400000	16100000	14600000	21700000	16300000	18000000	15800000	15700000	20800000	19800000	20500000	19600000	23900000	24900000	20700000	17400000	18400000	23500000	16300000	21700000	17700000	21300000
M787T216C294	786.599	3.606	294.25	21900000	22400000	10800000	20800000	30000000	21400000	8174994	0.001	20300000	10000000	35400000	39200000	7082854	26400000	29900000	34800000	0.001	6437773	25200000	18800000	29800000	8700106	9742465
M524T338C240	524.368	5.639	239.76	17600000	17100000	17000000	15900000	16300000	17000000	20600000	12500000	17000000	16600000	14600000	14900000	15300000	14000000	19700000	22100000	12200000	18800000	24100000	15000000	21800000	16500000	19300000
M785T173C292	784.582	2.876	292.47	28200000	28400000	0.001	0.001	0.001	21900000	21800000	27200000	0.001	0.001	30100000	31500000	27900000	23900000	33300000	37700000	0.001	0.001	24800000	23700000	28200000	28600000	0.001
M520T308C230	520.337	5.133	229.79	9371978	17600000	18800000	16500000	23700000	8441087	17200000	18300000	23500000	20000000	17100000	14500000	20300000	25100000	5447788	7866069	0.001	8549695	19400000	18800000	19400000	8601553	27400000
M544T298C233	544.337	4.975	232.84	15500000	13400000	15100000	18000000	19600000	17400000	15300000	15500000	22100000	26200000	17700000	14400000	23200000	26700000	12000000	16500000	11200000	14500000	21300000	25700000	20900000	17700000	11300000
M783T100C290	782.567	1.672	290.21	18200000	21400000	0.001	20200000	22700000	0.001	0.001	14900000	18900000	13200000	19100000	16700000	21700000	19300000	18600000	17800000	12800000	21400000	24800000	22700000	9052215	18800000	13000000
M704T319C285	703.572	5.315	284.85	16200000	15600000	19100000	16500000	14500000	15900000	17600000	13100000	8883999	12400000	13400000	13800000	13700000	4274473	17000000	25500000	30800000	18200000	15300000	14500000	14600000	15000000	14100000
M520T330C230	520.338	5.497	230.46	15600000	13700000	16200000	14200000	16600000	13300000	13300000	13800000	16000000	15500000	12300000	12600000	13800000	13900000	10900000	11400000	7818015	12200000	13700000	14200000	13700000	14300000	18600000
M787T105C294	786.598	1.751	293.87	21100000	32200000	0.001	0.001	35900000	0.001	0.001	7076654	24900000	10400000	0.001	0.001	11200000	17800000	43100000	27900000	7497500	9944647	31100000	18500000	0.001	10500000	2488405
M811T143C297	810.599	2.382	297.38	15400000	11000000	21700000	14800000	8731086	12700000	17600000	6696050	15300000	22300000	6739305	22200000	0.001	18800000	24000000	24700000	6503669	15900000	5879272	16500000	18800000	18200000	0.001
M704T294C284	703.572	4.906	284.34	18200000	17300000	22700000	16200000	10300000	17000000	19900000	17200000	5762300	9105676	9711482	10400000	10200000	3352434	22000000	14700000	0.001	24700000	17100000	19100000	8288653	11000000	19500000
M807T93C294	806.568	1.55	293.53	13400000	16700000	0.001	14600000	28200000	17100000	9900890	7855247	12800000	8994088	14700000	12000000	11700000	11800000	17700000	10400000	4978502	21300000	10900000	26800000	8299243	12300000	13400000
M787T267C294	786.598	4.458	294.38	20400000	20100000	0.001	20100000	25100000	18900000	0.001	5818181	0.001	9351179	0.001	0.001	8189169	12300000	25100000	22100000	2706199	6280722	21900000	17300000	18700000	10900000	11200000
M735T262C286_1	734.567	4.363	286.43	10600000	9879336	11200000	10600000	8617963	11200000	11500000	11300000	8678904	8455992	10800000	8543600	11100000	5707494	13400000	14300000	50700000	16700000	14100000	14000000	11700000	12000000	11600000
M783T224C290	782.568	3.725	290.19	13000000	10200000	11100000	14300000	12100000	10800000	12500000	8998391	14000000	11700000	0.001	0.001	14600000	12400000	9399914	11600000	7006796	14300000	16500000	17700000	14600000	12900000	11300000
M522T305C235	522.351	5.079	235.4	15500000	15300000	9619815	13800000	0.001	14300000	13800000	19700000	5744064	14400000	17700000	3553475	7799270	8519650	6781077	5453629	12600000	9498209	5296348	0.001	14200000	14300000	9261750
M787T252C294	786.598	4.2	294.29	8335557	7416063	34000000	7526633	12000000	8408912	21900000	6037129	17000000	6246731	17400000	21500000	5415257	14500000	13400000	12100000	7393490	5093805	9894889	8534856	11400000	5793851	0.001
M783T244C290	782.567	4.073	290.06	7631578	0.001	7653419	8982290	16300000	7362286	7340051	5938372	8861868	18600000	26800000	21100000	10600000	13900000	9906604	18500000	6541223	9161929	12200000	9621603	9688503	7680864	0.001
M522T326C236	522.351	5.431	235.8	12900000	11300000	11900000	10600000	6698456	10400000	10700000	14100000	7457674	8849316	0.001	14400000	12200000	7113779	13800000	12200000	11100000	6911649	12500000	7852852	8942664	13300000	10200000
M628T345C267	627.532	5.744	266.7	9658184	9821015	10200000	9673147	8682044	7715706	8916197	8098247	7123853	7712922	7907363	8642855	7163867	4152747	9342829	9942752	5936374	8522667	9462124	9235065	8037844	8187706	8181480
M735T203C286	734.567	3.379	286.09	5837916	4467280	4704704	4863919	4610276	4722861	5533746	6144839	4826477	5488326	8530554	6018843	7447051	5714403	6510226	8209737	29200000	8956472	6179882	5711791	7263585	6595686	10200000
M769T221C285	768.552	3.686	284.67	7255892	5792770	5661036	6268072	6820189	6529755	6215819	7994058	7444099	9482908	5727748	7084607	6616046	7993746	7393962	7199095	0.001	7888803	7561198	5802203	7685032	7613949	8477287
M568T321C236	568.338	5.355	236.47	7650566	7337496	10800000	10700000	10800000	6205237	7628460	9196509	11100000	7895969	6696939	6597946	8876558	9018571	4593038	5820673	4116233	5845180	5231282	9002174	7587490	7494290	8502084
M162T666C133	162.112	11.099	133.03	6900906	6782145	7644762	8254312	8598707	5778110	6447734	6619511	7419620	6493711	9751687	7418401	7667182	7906496	5915319	8653767	7113875	6583624	7222920	6275080	7806391	6727543	7622869
M544T324C234	544.337	5.398	233.58	5297932	4853199	6873017	6763006	6900495	5483821	6090283	6387544	8207361	7927695	6834289	6411009	8929286	8688166	4945119	5632668	4640991	5916180	7304604	8583841	7063564	6849273	7906349
M525T691C210	525.141	11.518	210.38	8495150	6644975	4953846	7789827	6506040	6626581	7097942	6437021	6868778	6671590	7129112	7894077	7402095	2340352	7517135	7724988	4445103	7617521	5643848	5587659	6623853	7236859	7625911
M631T60C277	630.615	1	277.28	7740110	10600000	5727057	5743738	3776436	10300000	12400000	7702635	6213644	5573987	5509338	4133061	4050330	2080632	3936846	8056418	2917843	8388195	7746180	7878362	6830994	6766476	7648826
M781T162C287	780.552	2.696	287.12	5131071	28200000	5029796	4848147	4333286	30800000	6246202	4197540	4153562	5009549	3997184	4576168	4818964	5610569	3999956	4791144	0.001	4084456	4646216	5383696	4506988	4413847	0.001
M522T340C234	522.351	5.669	233.95	5990517	8784418	5213989	5670368	4897582	7365556	5784923	10100000	6932280	6088916	5550765	5231950	5494869	6667465	5823162	5760583	6213075	4869362	7659961	5560956	7155929	6182209	7292524
M833T132C299	832.583	2.205	299.02	0.001	8481645	3999746	9822753	5328019	9039620	4366589	5586294	8037480	7663027	8607330	11400000	5868231	0.001	7147231	9160228	4052891	4783724	4262109	9360695	6877781	6544700	6735040
M704T284C285	703.572	4.732	284.58	0.001	0.001	0.001	0.001	8090503	0.001	0.001	0.001	6414420	10200000	6853981	6285628	6712021	0.001	0.001	11700000	8818143	0.001	0.001	0.001	10400000	8827211	0.001
M733T197C282	732.552	3.285	282.26	7218169	6649682	2267625	6692437	1872665	5389590	4446034	6962616	3964786	3472855	4196386	3931791	4034832	2766235	2854083	4250873	10700000	5925987	3269044	2323062	5307479	5699312	8001194
M137T298C128	137.046	4.969	127.59	6809616	6337866	6706903	6364602	6965189	5798520	6656751	5922965	6155358	7005230	6565015	6716001	6235886	7966515	7634036	4836723	4770830	5217217	5172658	5092661	6094644	6186697	6480582
M788T314C303	787.666	5.233	302.91	5770447	9343033	4881598	0.001	3931578	9121936	7985276	4025385	4102182	6257368	2919456	8233419	4585984	1430021	8489191	5588413	1493676	7786340	6691713	5149315	6386665	6720661	5515714
M765T135C280_1	764.521	2.246	279.59	6961530	5679345	6447314	5169016	6086622	6241787	5228902	7743201	6756874	2985363	5419689	6356845	6550240	6407783	5655173	6574485	2849983	7417117	4829698	7170438	6217226	6523102	0.001
M520T343C228	520.337	5.71	228.4	4527012	6831647	10200000	5669268	6644813	5599936	6415781	7472102	7541954	6150958	4439619	4482199	5399429	4610952	3730635	3294977	3088056	3199435	3488166	4862431	4757965	5242018	6438566
M184T302C243	184.073	5.041	243	4265356	4857251	4649019	4763760	4957223	4628599	4708869	5189899	5578417	5296490	3900511	3218365	4461167	5379969	2534972	3153452	3128269	3452823	3684589	5018522	5027575	4735563	5023122
M765T224C280	764.521	3.74	279.77	5380132	4286201	4496565	4251113	4087705	4018630	4485899	4693941	4460016	2906456	6483117	4785594	4828491	3947890	3333765	4689070	0.001	4918016	3970011	5119155	6573023	4874088	3254432
M1540T178C422	1540.13	2.963	422.1	6192411	8236494	9287983	6285121	5993382	5880472	7421085	6265385	4993745	5224225	5310128	5973652	5519976	0.001	0.001	6537340	0.001	5554080	0.001	0.001	5721576	0.001	0.001
M805T872C218_1	805.197	14.532	218.15	3594313	3255685	6305457	3617284	4128888	2080490	4269201	3629981	2945992	2851740	4447479	4335722	6411840	4883786	2469505	4982727	4744967	5554045	6243403	8650247	4475308	4804312	4896564
M1517T189C418	1517.13	3.157	418.15	0.001	0.001	0.001	0.001	5847888	7526504	0.001	0.001	6029627	0.001	4881772	0.001	6099855	2956354	0.001	5462143	0.001	6762214	5226883	0.001	6635823	7330977	133221
M1516T188C418	1516.13	3.125	417.61	5669873	0.001	10800000	7839308	6281577	5121113	0.001	4132063	6024875	5186308	4437999	5064949	6190754	3275106	0.001	4022713	5197503	5602225	0.001	7616411	5153797	5879438	0.001
M805T872C218_2	805.447	14.532	218.16	3442166	2948288	6217707	3472801	4063393	2113400	3881996	3288785	2733392	2646090	4127663	4311121	5738600	4854400	2486979	4837842	4727143	5054921	6255733	8275434	4478793	4696129	4421012
M628T326C267	627.532	5.438	266.79	3555196	3497232	3306996	2829708	3817485	3568809	2846258	3468374	4023586	3966238	5953286	7038064	5136447	2960936	6217416	6271898	3764248	5625019	5160910	3635760	4623638	4189759	4733482
M613T947C226	613.158	15.786	226.08	3227956	6048392	4406042	4933205	4715048	2561039	8679726	2829220	5398033	4700218	4496489	3355864	3321879	5629457	3258987	3216082	3414317	3299797	5578906	5753565	4115676	4289281	4253386
M812T308C304	811.666	5.135	304.14	2767581	2453944	2210667	2642660	2087955	2378821	2525207	1952923	1837681	1697594	3317331	2944343	2885403	1129364	4065279	5937996	29000000	3972274	4640425	2859732	3370501	3257407	3416724
M814T282C306	813.682	4.703	306.49	5607800	5845497	6963606	0.001	5428956	5631450	0.001	8225587	0.001	7109318	7306811	6815754	0.001	3282633	0.001	0.001	0.001	0.001	10400000	10100000	0.001	7220667	0.001
M813T355C289	812.542	5.922	289.22	3350225	3393941	5713164	3215136	3866372	1650312	4416456	3977490	3011436	4749626	3859707	4094527	4627320	2195886	4971747	6273366	5487053	4182358	5454345	3780447	4187236	3752360	4072252
M781T246C287	780.552	4.098	287.35	945630	6146690	1313818	1441975	1327181	3087150	3003330	1955397	1447093	1855758	972134	1436541	1098028	1731824	1156533	1357225	0.001	970150	948466	1472019	1467324	2587447	8273130
M184T906C137	184.073	15.093	136.75	3738311	6069670	3210463	4441353	4306560	3168120	4093814	2229816	5204599	3954975	2126267	4094508	4924712	6381324	2148762	4489793	3555680	3209815	4941421	2317167	4100669	3966496	4147203
M735T114C286	734.567	1.904	285.76	3889526	0.001	4225497	4088502	1409499	2508291	4573140	5341864	2802799	2108145	3875405	3393267	0.001	1854921	2866874	4533455	19500000	5858145	4140089	2668705	2585985	4543962	1831454
M1517T253C420	1517.13	4.217	419.7	0.001	0.001	0.001	0.001	0.001	0.001	0.001	0.001	0.001	3421702	3111869	3135554	3691929	0.001	0.001	3058844	0.001	3887673	3650922	0.001	4043353	3956694	3892662
M521T59C253	520.506	0.986	252.82	5192443	4501495	5805391	3634222	3396672	4792859	4888026	4157195	2236602	3870784	3252792	2725761	2731552	1582941	2696492	4680907	6882641	3491951	3077619	3249733	3173268	3716010	3143795
M837T354C292	836.542	5.894	291.94	4004406	4510065	4090435	4090659	3263807	1949075	3801915	3544134	2886493	2651177	3878277	4107370	3674438	1559916	3431277	4137074	6482119	4587289	3736617	4542043	3878635	3832991	3813879
M783T269C290_1	782.567	4.488	290.26	5234315	2777951	2969886	5636175	4268406	3445299	3913216	2233258	4165309	3429555	0.001	0.001	4815779	0.001	3311161	3841320	1562304	4008689	5104868	4665229	3609440	4182266	3617651
M781T101C287	780.552	1.679	287.38	2349566	3427535	0.001	0.001	2038647	21800000	17600000	1836449	2181199	2472872	2100533	2075577	2221701	2235447	2423355	2005752	1277370	2499427	2156617	2286911	888445	2574025	0.001
M462T360C204_1	462.265	6.005	204.38	1917861	2186040	2127837	973745	4073759	11300000	1465650	1449498	2010015	2451946	2008239	1625761	2626834	3204225	7664523	2156368	1845528	3719894	1497048	3328296	3552942	3574056	3543447
M769T267C285	768.552	4.449	285.05	5242478	5305652	5925862	5359793	2773277	5141193	5830992	3829932	2905056	3130485	1506547	1756329	2040169	1200059	3126296	2536920	2567445	2910571	3375133	4410868	2883905	3060210	2859363
M1538T167C419	1538.11	2.787	418.86	0.001	1092384	743716	1166051	0.001	840053	0.001	0.001	559974	532509	456773	579741	637510	0.001	0.001	536111	350387	665988	0.001	719690	601745	740424	8770609
M429T54C215	429.371	0.901	215.34	3329852	4403638	4726086	2917224	4103718	3828381	3605419	5772443	3147898	2906560	2512110	2264519	3541280	2125052	2815253	3051754	2632757	2404140	2278600	3852641	2724218	2601731	2921938
M793T224C288	792.552	3.732	287.62	2809307	2508870	3080473	2333788	3328242	2972707	2579433	2142386	2712103	3674470	2245181	3013932	1910663	2286115	2851570	2270811	2345285	2674579	1791212	1913947	3171454	3192350	3329846
M811T92C298	810.599	1.537	297.58	0.001	5327216	3659648	3148610	0.001	0.001	0.001	1516435	0.001	5507606	2027403	6326727	2580531	4893503	13700000	6432578	1575502	7736007	0.001	0.001	3508241	0.001	3679077
M568T335C235	568.338	5.579	234.95	3132145	3495475	4210415	3733434	3713656	2763582	3291468	3873518	3820212	3158990	2189842	2480284	2810270	2593863	1997537	2053428	2100734	1734147	1713403	3004748	3132673	2995977	3467830
M733T257C282	732.552	4.277	282.46	4301333	4076661	2063414	3891788	1166179	3656545	4418774	3825511	2556200	2105259	2253348	2164955	2282710	1730008	1872633	2267168	5129279	3628187	2366547	1653729	2963235	3049629	3559960
M261T780C159	261.144	13.002	158.62	3724379	2962787	3922176	4124195	4348956	3252053	5041158	3214068	3103323	3459488	2540857	2009161	4106137	3578556	2915743	1479182	738384	2407995	3309407	3540058	2926272	3266861	3108280
M578T79C259	577.516	1.311	259.3	2601198	4138792	0.001	0.001	0.001	0.001	2848227	3551873	3421368	2487962	2892925	2985455	2452085	2107234	2113136	2474723	3008481	3562740	2459924	0.001	3117466	2598954	3557447
M806T872C218	805.698	14.531	218.19	2143234	1967675	4286200	2481130	2599482	1449565	2717203	2272553	1909965	1811109	2893959	3014090	4166465	3323864	1540040	3157486	3224283	3716808	4122528	5849766	3039172	3084196	3119878
M786T311C300_1	785.651	5.181	300.1	3978431	4516914	3330150	7325520	2185840	3560997	2696021	2548039	2283291	2571249	1403538	3682866	2314735	1181142	3883116	1260038	787510	3031815	4330694	2901083	2864708	3101448	2827515
M628T345C306_1	627.532	5.745	305.69	3351945	4580988	3616890	3299540	2794310	2777726	3087460	3836738	2382590	2612446	2673060	2865612	2587552	1371587	2847701	3250772	1997122	2933344	3200086	3104272	2962344	2975116	2921127
M733T110C282	732.552	1.828	281.97	5992993	4115966	0.001	5374082	431750	3313627	3601639	6117855	2311010	0.001	1849655	2480762	1958864	1252966	1323006	2584087	8495611	2851714	2732149	2269132	2680120	3676898	2144338
M811T271C297	810.599	4.511	297.24	2826690	0.001	2560262	3036253	2157234	2114048	2409272	1168862	2715962	3495721	1647983	3608229	1785529	2605416	4335855	0.001	728640	2920375	2516042	3055707	2941305	2835818	3011717
M1540T103C421	1540.13	1.719	420.79	3679178	3390578	0.001	0.001	4098628	5202773	4327938	0.001	4861025	3571572	2101315	3346963	0.001	1639980	2309573	2433480	1429815	4057993	4211767	5864374	2719037	0.001	3383186
M757T94C284	756.552	1.562	283.72	1320020	1626355	3256563	1537053	889633	24300000	1781989	870615	1281445	3063778	0.001	1059112	1553217	3778412	1214342	3475223	537701	1353891	1333916	1772321	3270906	1383193	1646162
M812T282C305	811.667	4.698	304.59	0.001	1448155	1684372	1335314	1284449	1472921	1273881	1805090	1566711	1533315	0.001	1921964	6090380	563560	7206540	13900000	5386795	2411115	2290681	2623150	1578778	1730843	1548131
M137T407C127	137.046	6.778	127.17	1489976	2095798	1280970	2158672	1469580	730444	1498146	1162731	1449727	1308487	4445168	4357562	5459821	4055088	3805457	2893598	978286	3344931	4807894	5503113	2700769	2689457	2769829
M1588T150C427	1588.13	2.504	426.8	2200437	1766650	2569790	3639891	2793583	3488976	0.001	1237391	3168105	1493549	3476692	1516418	3704733	1958254	4069300	4432789	742522	2661115	4875336	3786292	1800760	1914612	0.001
M745T264C280	744.552	4.405	280.53	2871420	3763265	4349784	2653100	2541213	3700612	3744925	2958830	2239594	2512772	1404604	1935370	1643855	1093732	2248184	2088150	0.001	2200578	2325752	3529816	2617453	2694624	2627469
M807T271C294	806.568	4.518	293.48	3770576	2134455	2429558	4669090	3371459	2270031	2877677	1705455	2933937	1854557	2793552	2637810	2693458	2275642	2208802	2612610	832633	2512510	2954310	3076596	2530337	2608648	2509312
M805T872C218_3	804.946	14.53	218.24	1876059	1769648	3248364	2071953	2258936	1179497	2281478	1998367	1574327	1476402	2396161	2353418	3484192	2652455	1343238	2623419	2561853	3076934	3560750	4509617	2353609	2532337	2645681
M258T724C156	258.109	12.067	156.49	1742980	3457188	2730028	2459513	1372560	1434214	1927313	2556480	2067883	1661537	1663376	3108646	5121397	3034351	1184311	1411745	2582685	2083960	1992694	2686204	2477051	2505293	2534297
M184T328C243	184.073	5.471	242.65	2230137	2418973	2620427	2673169	2593958	2390404	2335745	3162283	2663572	2683974	2290345	2131549	2628970	2279191	1645970	1983273	1929661	1969960	2153824	2397474	2450807	2417427	2548181
M629T58C274	628.6	0.967	274.11	2755373	3359502	1811480	1913544	1334459	2413024	2987933	2345609	2162048	1740483	1980172	1333696	1326754	0.001	1435042	2040591	8784288	2277285	2393261	2453794	2421643	2167421	2642627
M544T337C231	544.337	5.612	230.89	2204025	2059391	2875049	2446275	2404384	2117440	2187530	2509043	2748902	2800687	2047778	2041711	2789890	2490357	1677820	1561451	1864611	1694927	1734271	2681112	2270970	2332053	2543797
M1516T253C419	1516.13	4.211	418.69	2433089	2456856	5468893	0.001	0.001	2513969	5649537	0.001	3985566	2100663	2247631	2312793	3034244	2465970	0.001	1794241	0.001	2400038	0.001	4505280	2430967	2338205	2360145
M1590T144C428	1590.14	2.4	428.16	3808280	4043621	0.001	0.001	0.001	0.001	0.001	3211893	0.001	3193007	0.001	3654008	0.001	0.001	0.001	0.001	0.001	0.001	0.001	0.001	3397806	3628349	0.001
M1516T100C418	1516.13	1.67	417.77	0.001	7175323	9008823	6493568	4845123	0.001	6657064	0.001	1007395	0.001	0.001	0.001	0.001	1792422	2957482	2236419	0.001	1050232	0.001	3434297	0.001	3382837	2343104
M717T262C274	716.52	4.368	273.48	2745831	3755881	4393791	2181710	2003497	3169556	3579253	2593319	2111505	2293076	1285470	1635753	1643294	1181338	1149785	1473587	1778840	2010718	1785930	3370724	2225810	2305617	2242701
M815T281C307	814.686	4.691	306.69	0.001	0.001	0.001	2285137	0.001	0.001	0.001	0.001	3617657	0.001	3647198	0.001	3043669	0.001	0.001	0.001	0.001	4612037	0.001	0.001	3463709	0.001	3380560
M288T70C186	288.288	1.174	186.17	174464	130881	208173	188958	263659	164669	190566	134973	123142	290317	252727	172194	162832	94982.8	290518	159703	143428	227887	345746	142903	2013266	2339459	2261767
M104T724C167	104.107	12.068	166.88	1686321	3025420	2384208	2164214	1286156	1374501	1738946	2525283	1923171	1579376	1663196	2706560	4078648	2697861	1105814	1465779	2373771	1993038	1957781	2305346	2191799	2203529	2178122
M494T334C226	494.322	5.57	226.3	1994059	2496176	1070225	1720628	945788	2595572	1808804	2135636	1653515	1547372	1341021	1171562	1469638	1995407	1463329	1411773	1734195	2028346	1992542	1156470	2139361	2076477	2114348
M527T854C213	527.157	14.228	213.04	2807509	1719090	1818939	2658276	2159288	2218248	2004838	1811349	2149722	2147926	1988074	2073155	2068949	1255706	1572369	2107438	1379485	1916698	1344429	1430922	1788606	2108124	2243626
M1564T98C424	1564.13	1.634	424.12	3576054	2475847	3068627	3719270	3362481	2798215	3175895	1231261	2562715	0.001	0.001	2039565	2172782	1417587	0.001	2111430	1168994	3433755	2528097	0.001	2881346	3225248	0.001
M523T53C242	523.448	0.89	241.52	1506835	1803792	1483221	5667260	848391	2084251	2517269	990562	1850857	865516	1209179	786721	855898	758569	1554770	2989391	1297861	2665023	3039989	1911860	2151300	1752360	2111745
M1568T101C426	1568.16	1.681	425.82	0.001	0.001	2472581	0.001	3031829	0.001	0.001	0.001	0.001	1787612	0.001	0.001	0.001	1284453	0.001	0.001	1744730	0.001	3523716	0.001	1721802	1885990	2396438
M550T844C218	550.125	14.059	217.82	1008958	2025176	1439966	1271659	2031899	1413067	2382418	877971	1981387	1809197	2282623	1546086	1555444	2033808	1639297	1498202	1791653	1531409	2443035	2680530	1987243	2007734	1823221
M663T52C278	663.452	0.862	277.57	2901005	1783294	2583413	2872424	2034235	2202809	1977355	1546319	1444103	1815766	1808026	1730589	1756418	1058342	1933733	1950913	1956281	1726050	1588494	1854211	1291982	1864980	1540217
M603T59C269	602.584	0.976	269.28	3006107	3401454	2058781	2650462	1571792	2792919	2560437	2148299	2359528	1923156	581421	1175169	776952	704909	1223429	553036	0.001	1558999	2165690	1934138	1995610	1637047	2091128
M741T219C277	740.521	3.65	276.72	1960050	1684062	1279028	1519997	0.001	1474818	1169605	1986001	1761851	1758068	1753510	1578143	1690376	1554107	1342014	1803671	1316266	1915754	1578471	1557361	1782258	1799802	2126800
M741T146C276	740.52	2.426	276.49	2462153	2013218	1386359	1683206	1512096	2019612	416191	2291707	2287617	2347012	1503821	1572956	2057947	1938833	1550894	1975300	828185	2018537	1877029	1844999	1995921	2010344	1558990
M363T553C176	363.088	9.214	175.82	1895160	1648651	2325257	2210122	2084699	1767409	1473563	1846796	2251169	1746724	1454617	1617281	1466216	1668229	1572065	1082827	193576	1312897	1209765	1642752	1602111	1849729	2045677
M833T86C299	832.584	1.435	298.84	2205299	1399899	621405	1276984	4696800	950578	945714	508987	0.001	1314079	2763690	3420332	2267935	2031717	4824694	1007396	0.001	2475523	1208716	0.001	1823643	1695208	1942941
M814T354C305	813.682	5.9	305.32	1833158	2465868	2015599	2031147	1116604	996729	2079173	1924647	1089481	1147809	1250886	0.001	1439766	287672	1243596	2880515	1536399	2769689	3540392	3394244	1982346	1633537	1757999
M118T499C121	118.086	8.314	120.95	1817308	1732123	580403	2767722	1871405	987138	1127476	596144	2721605	876994	3468178	2403132	1858852	1034786	1054177	2905243	292763	2036915	2044278	963816	1799084	1746868	1788936
M246T1014C158_1	246.18	16.9	157.8	1734126	1839473	2561574	1631602	1768666	1845242	1971921	2056812	1360301	1847423	1300749	1212127	2118254	1962421	1313268	1005879	720675	1268158	1454176	2223683	1710674	1786614	1821950
M757T254C284	756.552	4.229	283.99	1755582	1608460	1016324	1815803	1444886	1624371	1698066	1132326	2141384	1531110	1882233	1957570	2442444	2313053	1468300	1644656	988029	1918716	2147683	1687746	1722352	1722639	1802707
M1564T235C425	1564.13	3.923	424.93	1856690	2004095	2457910	0.001	1425889	1374936	0.001	2706712	2635689	0.001	2612195	2696184	2891143	0.001	1493109	2108742	1529350	2888920	2020860	2134112	2818493	0.001	0.001
M428T54C217	428.386	0.908	216.58	2104258	2393088	2821500	773291	2239633	1968607	2012955	2786193	1534605	1978405	1807370	1602470	2079943	0.001	0.001	1481788	1549739	1514710	890321	1959509	1407674	1640781	1533785
M875T57C320	874.783	0.944	320.2	1208033	1271659	1252165	1996105	1731031	1420431	1743825	1144158	1598058	1426858	1144289	1659417	1714189	376585	2548533	1750399	0.001	1201903	2147770	0.001	1625470	1704419	1627067
M831T238C295	830.568	3.963	295.41	0.001	978796	513501	951309	0.001	941320	0.001	641685	916909	838135	428368	572620	644087	612654	0.001	731305	568165	0.001	779807	0.001	776010	0.001	4093236
M385T64C304	385.272	1.063	303.62	1361443	1834974	1967265	1452370	2117858	1384285	1588782	1920534	1669009	1909660	1498743	1758278	1860076	2094065	1633938	1092952	1127807	964291	1382523	1753156	1480828	1668460	1604866
M831T134C296	830.568	2.233	295.55	6071593	1886875	0.001	1844423	1958805	1852087	1453248	1390907	1767147	1763753	1215666	1024497	1095892	603810	1288308	1623917	1357864	1007061	1453193	1478592	1438084	870609	786439
M1542T251C424	1542.14	4.191	424.05	2786656	1389509	3278433	2829393	0.001	2889624	2904056	2360801	0.001	0.001	2436159	2633731	0.001	0.001	2799844	2421497	1568000	0.001	0.001	0.001	2382663	2431539	0.001
M1590T237C429	1590.14	3.953	428.75	0.001	0.001	0.001	0.001	0.001	2423303	0.001	0.001	0.001	0.001	0.001	0.001	0.001	0.001	0.001	0.001	0.001	0.001	0.001	3014854	2392687	2371702	0.001
M1036T933C260	1035.93	15.542	260.2	1203092	1881115	1850519	1581298	1459119	1074421	2279977	1351860	1494046	1478716	855318	792462	1085560	759932	567180	753719	3063613	668614	628712	1259924	1450131	1638124	1604803
M888T345C303	887.563	5.743	302.92	1805219	1896324	1883502	1734366	1539823	1445825	1635500	1495352	1326478	1482303	1472162	1568151	1432167	781971	1715652	1807293	1100271	1574452	1741771	1655576	1543994	1545010	1491222
M478T329C230	478.327	5.485	229.66	1639005	1256022	1279932	1475884	1374724	1570889	1577060	1270790	1502707	1386450	1608052	1173166	1483677	1897915	1216415	1317921	1627820	1719283	1520823	1513477	1523455	1610907	1520099
M576T78C257	575.501	1.307	256.85	1004239	1086139	2916592	2465418	2584715	3052742	1389230	816240	1907001	791726	1411547	1121762	1080636	1037167	801572	1226404	371384	1648399	1356491	2886144	1482593	1112793	1546084
M732T316C291_1	731.603	5.27	290.6	1584789	1528303	1618193	1526925	1129213	1551194	1679339	1514341	753935	1087758	1295216	1507793	1273227	402234	2360644	3097919	2359012	1575386	1376576	1247284	1537624	1440312	1293477
M628T76C266	627.532	1.263	266.31	770149	755460	1548128	3050305	1440975	1218481	1564498	843120	1300464	1015078	991122	970302	973822	483674	1980849	1836857	892156	870837	855976	966571	1425515	1506557	1623050
M1035T933C260	1035.43	15.543	260.17	1151701	1774828	1785729	1463635	1500830	1037570	2131247	1308856	1374895	1402250	811870	706636	1050595	735161	520005	715232	2905031	640153	604094	1217717	1294537	1580869	1533034
M1514T104C417	1514.11	1.737	416.62	4140215	727706	478516	0.001	0.001	4266247	981783	4992561	571769	2582084	0.001	283749	491368	204688	0.001	0.001	2383005	284315	595012	0.001	3940834	423781	0.001
M1588T242C428	1588.13	4.025	427.54	1442662	2664414	1115255	1741648	1166091	929087	1451273	2069533	1319283	2176156	2023490	2143460	1187884	745341	2357700	1165344	521034	1195302	0.001	1370695	912529	835652	1130294
M339T67C195	339.287	1.121	195.1	1556588	1542875	1537762	1329713	1054390	1599599	1440030	2374885	990724	1106053	1192523	1216352	1385401	821477	1630047	1645872	2346149	1351413	1374173	1186559	1400611	1420507	1390391
M802T314C306	801.681	5.23	305.88	986203	1487390	739231	1274068	959541	1873546	1491477	958948	995638	1162422	1759628	1637993	1416687	383570	2154743	3430299	348964	2042395	2022153	1553380	1548312	0.001	1593390
M385T64C196	385.272	1.074	195.83	1196306	1670048	1707688	1368806	1782319	1328089	1531798	1773610	1413759	1547542	1274587	1465046	1567902	1672574	1477308	1027068	1030019	863672	1248865	1589610	1270108	1492359	1364275
M1526T200C416	1526.11	3.335	415.9	0.001	1143652	1324499	1351425	0.001	0.001	1166212	1512985	1153726	1456594	1411459	1058174	1303345	705898	0.001	0.001	0.001	0.001	0.001	1415280	1149751	1415301	1706643
M805T148C291	804.552	2.46	290.72	1770195	2306312	1057939	2034943	1258231	1735211	1653108	1400806	1630625	1494048	1369125	1305936	1786666	1894166	0.001	1881927	1110760	1284703	0.001	1487308	1696263	1409479	0.001
M478T345C230_1	478.327	5.755	229.49	1569752	1282655	1461195	1506882	1390748	1480437	1656154	1334184	1517051	1406157	1353364	985947	1305778	1611832	979816	1086252	1263175	1470371	1420476	1583081	1395970	1364465	1488395
M325T854C218	325.111	14.231	217.74	2144651	1400509	1087702	2203847	1479014	1594446	1607240	1195285	1657228	1497387	1149357	1040414	1284248	309936	1200475	1198749	543093	1237098	916062	1003332	1432204	1360021	1398012
M480T361C207	480.276	6.02	206.59	725487	511488	557150	340559	1499502	4862330	412018	340105	476349	822786	705063	531272	1432153	1045157	2828518	828102	697845	1371793	478860	1133216	1358276	1431471	1342089
M800T310C303	799.667	5.162	303.24	1448781	1320873	865510	1163173	846090	1183355	1123947	1081656	1200474	926061	1180902	1095553	1233660	530495	1306421	1816828	390692	1307647	1506017	1475864	1276048	1499773	1291691
M269T52C173	269.225	0.872	173.05	1814087	2022789	1428158	1808062	736876	1675092	1513043	1490520	1332228	1271153	1145626	661654	676128	432362	968156	1689081	1792084	1308974	1312985	1725193	831310	1404646	837866
M494T348C225	494.322	5.804	225.04	1404672	1713206	1036867	1325936	841058	1568119	1350633	1480933	1343432	1300396	1097668	979162	1337216	1908890	1113020	1121206	1125160	1201726	1679536	1262158	1321559	1361537	1333561
M1562T157C422	1562.11	2.611	422.24	0.001	6285155	447900	441389	269927	6144458	669294	5080290	493594	303436	348222	345145	519583	307248	3971551	375613	205243	450576	0.001	0.001	405071	431835	0.001
M732T292C291	731.604	4.859	290.67	1126856	1088577	1504782	895743	553061	1116059	1240122	1358853	796250	1387988	763281	796374	565642	200995	2223677	3174002	1815565	1453052	1342209	1178880	1281246	1342577	1340818
M773T188C290	772.583	3.129	290.14	1795875	1424049	253136	1594691	1487522	816759	1608905	1580916	1903388	1728796	1459858	1729648	1578041	875524	1319135	1909978	0.001	780519	977729	1238940	1100977	1822454	988137
M631T74C276	630.616	1.225	276.49	0.001	2326614	1095209	0.001	696663	0.001	0.001	1340407	741293	874359	815769	601932	841665	136707	642156	0.001	0.001	1734586	1949160	2262163	1205064	1392899	1277755
M1538T101C419	1538.11	1.687	419.14	591443	1028257	548105	4332911	203862	960744	761067	260288	732322	215106	451034	367642	3257164	227498	406097	503020	0.001	0.001	645888	0.001	492161	2951490	399099
M1592T97C429	1592.16	1.613	428.85	0.001	0.001	958781	1616741	0.001	0.001	0.001	0.001	0.001	1364199	2134751	1596218	0.001	1493558	0.001	0.001	577119	0.001	2487174	0.001	1306373	1605858	882418
M745T205C281	744.552	3.421	280.76	1238359	0.001	1402144	1219843	1039312	1363176	1516571	1463192	1982821	747761	1716922	1733146	0.001	1293210	1260680	1629103	0.001	1876392	1434792	1715291	1486493	1309085	0.001
M628T326C306	627.532	5.433	305.65	1076624	0.001	735098	829222	1153291	851178	727454	0.001	1225056	1167247	1928664	2267708	1501893	946311	2256551	1952342	1226379	1721632	0.001	0.001	1240837	1294772	1129790
M765T267C280	764.521	4.446	280.31	2375153	1967322	2425838	2254352	1517357	1627824	2269026	1473698	1331589	0.001	0.001	0.001	0.001	0.001	1103212	1281049	0.001	1365138	1306198	2084489	0.001	1362793	0.001
M793T128C288	792.552	2.137	287.49	1182864	1716251	0.001	0.001	2320749	2079915	0.001	332497	2043625	2846740	848566	1780196	0.001	1594344	2271134	1757204	0.001	2094656	1475083	0.001	1375384	1085401	0.001
M815T219C300	814.627	3.655	299.63	1091306	1201089	781939	0.001	807262	904292	883729	1267539	1013721	1209115	933893	1362512	807254	795637	1257553	982970	800249	944369	1101990	691647	1080033	1207631	1348312
M1540T249C422	1540.13	4.152	421.7	702829	624456	674762	865105	1324575	651558	783179	449394	2341665	2488871	734403	658747	2610299	0.001	433165	601854	367690	2216483	2787066	2724636	687255	630212	2311810
M1514T186C416	1514.11	3.099	416.21	932626	8551101	913396	1101771	502230	862859	1259466	559677	835171	558408	564816	0.001	883663	449856	3315847	624014	559675	851742	811960	0.001	726157	820755	0.001
M741T260C277	740.52	4.337	276.9	1754926	1927676	1500234	1490124	862683	1423138	1483871	1347112	848230	1138810	1011777	1003469	1123730	1061502	939987	1026774	784232	842247	1090161	1404248	1080459	1099788	1098315
M604T78C264	603.532	1.304	263.55	866154	941881	1267478	1216051	1561286	882491	862687	927765	980577	734264	1153500	987581	639489	599014	1229068	1125422	1066531	873012	620206	1024357	1366874	862834	1329489
M446T54C222	446.397	0.905	221.89	1352592	1448659	1760404	458262	1442410	1142252	1282268	1829555	1124254	1383287	1258319	1161812	1415221	764563	993329	940931	1033045	1040109	568224	1271742	914068	1045112	982573
M760T314C296	759.635	5.241	296.37	1181926	1197388	1390400	955724	945299	1435425	1097430	949704	617432	1389515	662753	1253497	690448	339278	2130549	1286204	1062160	1272973	1173281	921786	1187601	1156940	1031269
M565T816C221	565.136	13.598	220.73	491344	1084354	776622	547665	1082240	833331	983478	537994	1023492	909048	1027091	755736	695048	1034610	810028	760606	934533	635093	1214655	1371615	1147346	1031174	1070612
M624T76C263	623.501	1.26	262.74	510620	690393	1465705	2817585	1164710	950848	1344371	422905	915356	408746	551758	274260	385972	181560	1276796	1345827	265872	361430	362679	764802	1031874	1174934	1031134
M687T812C239	687.194	13.527	239.22	1364849	896733	588497	1207783	976298	953951	930707	985894	1189014	1034853	1076011	1204430	1092715	21712.2	932287	1322024	814286	1212235	705367	601175	990907	1103016	1138666
M485T70C211	485.357	1.172	210.64	911973	683111	955639	1083542	689096	624880	1103388	614831	819035	531148	1070129	1152743	1345380	1039222	628629	1503705	1106106	1458846	2323905	1895312	1011948	1002794	1041655
M788T355C302	787.667	5.914	301.85	910528	1580688	1078833	1492726	784181	819502	1444544	937835	950015	1260055	588695	0.001	672855	147596	795258	0.001	112613	1537960	1574280	1085936	1100285	1045423	1050996
M1588T98C428	1588.13	1.635	427.94	1339153	0.001	922945	0.001	1953139	1635848	1143565	1117109	1569627	0.001	1536929	767975	2293171	791841	1773556	0.001	0.001	1435263	1240699	1675215	0.001	929783	1427077
M262T907C154	262.049	15.12	153.62	875221	1517124	674413	892929	1170443	872555	786288	561465	1424602	1032818	644902	1134966	1178493	2108488	687298	1202540	1119891	947610	1537444	696077	1128138	942354	921812
M1568T87C426	1568.16	1.443	426.05	0.001	0.001	955888	0.001	871697	0.001	0.001	0.001	0.001	0.001	0.001	0.001	0.001	712493	0.001	0.001	0.001	0.001	0.001	0.001	1327334	907088	908810
M1540T228C421	1540.13	3.797	421.28	924106	924478	587809	905906	0.001	919888	0.001	1055617	1033720	934189	831578	730577	843529	0.001	769049	760952	635568	875129	1085176	728537	1061719	998572	1008220
M791T230C284	790.537	3.837	283.47	952037	1481128	0.001	662073	930416	1074815	694994	1627173	1405121	1679317	729225	982984	1097359	944545	1938315	871100	345773	928891	906579	1170437	1008620	0.001	1656504
M316T69C195	316.319	1.148	195.37	47265.1	83077.7	68389	50004.1	67928.7	49706.6	67941	41465.5	79898.1	82426.1	82546.9	41849.7	69429.2	35394.9	74405	87820.2	77677.9	95113.9	216083	83601.3	1058789	842731	1128881
M1490T257C416	1490.11	4.278	415.82	1164182	1134027	1034058	1218871	789554	1146313	1341068	1163809	0.001	662168	0.001	0.001	883585	404842	781837	881311	2651653	0.001	0.001	1128486	1042492	982478	969515
M1490T194C414	1490.11	3.233	414.01	1071128	1054627	0.001	0.001	427356	0.001	0.001	1088276	524405	0.001	579970	504624	696850	264365	426244	0.001	2446439	0.001	659186	727359	813797	872289	1287094
M104T343C253	104.107	5.717	253.22	949663	867032	1650624	1544988	900735	850383	1069596	830956	871210	910590	795813	656814	791641	940211	746907	718447	1837445	735059	734231	956331	868507	855279	904994
M873T54C318	872.768	0.908	317.59	639796	627046	756182	892066	1456137	810145	1019769	406269	1126298	895275	790870	1211228	1392059	303956	995649	1062725	1174983	811112	1143739	1542879	979142	953907	952336
M686T784C198	686.348	13.062	197.65	836658	393168	965766	1089082	1089370	740217	997467	560252	792884	445471	401560	666383	1215245	915032	466829	974746	63736.5	1562583	1565290	1815312	887808	960319	1000390
M731T197C279	730.536	3.287	278.74	1088106	1004594	553033	1011707	298387	874962	632328	730442	777058	566962	635902	729492	880439	628340	477354	725992	1224246	825063	811163	498456	808878	761608	1255843
M306T773C172	306.153	12.886	171.48	950873	978333	1035953	1055594	1261117	950532	707996	640889	964390	971498	1481962	889867	758678	968420	750952	930687	371588	773921	784235	1252305	920464	925894	943298
M1450T279C402	1449.98	4.657	401.84	1161588	1304169	535036	1496620	428509	1116374	980424	565436	1554525	1049928	665414	372024	370849	70832	435483	1462347	609801	1187451	665566	725580	928150	931323	924472
M290T745C166	290.159	12.409	165.64	847124	678386	1529045	908498	1168606	549876	951891	543582	823796	889278	4117613	478917	0.001	679815	852646	0.001	504557	616857	0.001	756563	939117	902659	938007
M600T77C259	599.501	1.291	259.37	817524	921082	1016517	1720743	878413	1096349	1129530	734159	1071912	664784	588654	399247	396662	324588	750569	879466	451758	440714	425082	531391	951196	845878	974429
M717T211C273	716.52	3.521	273.16	836735	966565	963421	586699	664695	856993	1011394	854930	883545	1564224	701901	841316	741595	840502	547674	562764	488267	743785	512706	1384336	889366	896108	983297
M542T304C230	542.322	5.061	230.17	836327	1520178	854480	790365	766929	1368669	1101238	1120463	879683	1525265	868106	808813	770149	1216922	568044	794483	306167	671904	710252	891100	976831	995714	671910
M664T921C233	664.17	15.352	233.35	980747	966805	2237452	1081384	1433191	1456848	1839776	1595729	759320	1249104	274745	325130	454954	749394	451474	155139	200680	316884	370105	432120	868134	911510	941359
M1016T330C327	1015.67	5.504	327.38	805196	754050	1271499	1099996	1256676	877407	1284401	930687	1261031	1128722	600734	366682	912333	2023017	191904	348120	470650	535783	585700	1430907	772958	829300	805362
M1088T304C338	1087.67	5.068	338.49	728532	798211	1540286	960696	1689854	524487	880791	1279608	1686746	1228037	620930	583970	868236	1200854	0.001	333606	244037	438215	773729	1673019	710408	747988	621018
M600T348C260	599.5	5.808	259.52	1256258	1528698	835044	1461689	681842	820912	1459561	923127	864971	665834	837995	496546	644314	402938	435983	705334	712794	925935	754733	843745	949768	846533	905028
M1616T146C432	1616.16	2.429	431.5	1432874	1419385	1988766	1625993	1863375	1293513	1329348	0.001	1370711	0.001	0.001	0.001	0.001	0.001	1852716	0.001	0.001	1501589	0.001	2066225	0.001	0.001	0.001
M1612T238C432	1612.13	3.967	432.06	0.001	0.001	0.001	1098620	0.001	0.001	0.001	0.001	0.001	778.488	0.001	1130540	1245276	0.001	1621275	1499918	0.001	1242609	1832831	0.001	1340653	1320526	0.001
M184T619C144	184.09	10.314	143.59	1100525	650531	861407	896864	876772	575778	888796	727601	1173764	865831	1668489	803119	1194331	923962	636877	871451	341984	917238	929970	741602	828258	883855	942179
M814T155C298	813.617	2.584	298.52	493142	0.001	0.001	1368143	0.001	0.001	0.001	0.001	0.001	0.001	1498520	0.001	0.001	0.001	0.001	617649	0.001	0.001	304334	0.001	1557531	0.001	1096413
M1032T360C293	1031.59	6.005	293.33	237735	283711	312105	0.001	0.001	0.001	160027	145096	296800	429779	0.001	189198	527801	814649	0.001	370773	246292	0.001	164886	757850	830328	941967	835199
M1524T198C415	1524.09	3.306	414.95	1478363	1073038	0.001	0.001	0.001	1135261	125342	1244502	0.001	594899	0.001	0.001	168854	0.001	999896	1241109	0.001	1427047	1212458	0.001	710511	711973	1165407
M689T940C232	689.21	15.66	231.86	1434991	617780	451276	1244927	537927	647561	794743	570547	866186	594565	809091	851672	938249	91677.8	677002	1008890	515843	884409	488534	487896	826952	861187	893969
M267T53C246	267.209	0.89	246.37	560640	774038	619300	2438049	354941	907714	1010257	400070	833740	400751	470238	310686	334697	364697	657609	1375367	546860	1164706	1341651	747297	917661	722595	920200
M1040T310C333	1039.67	5.166	333.2	731077	1169862	2173559	1137916	0.001	729404	1205808	0.001	0.001	0.001	642204	624821	985446	1631870	0.001	278878	321390	393780	0.001	1702419	837115	880589	819705
M276T753C161	276.143	12.556	160.97	964403	754157	976849	949045	993017	753664	892018	619840	1043892	883206	2056646	625948	625459	836503	565113	557505	469552	724424	681808	885418	831611	796243	810970
M210T363C142_1	210.079	6.048	142.21	431228	125025	128504	126597	287373	94389.7	166023	114991	161794	120234	140424	118725	241457	122999	119069	118529	124386	188857	126243	241543	839856	813342	832772
M267T54C165	267.209	0.892	164.9	607054	705789	616755	2295908	377111	917317	979481	414484	869706	376142	474663	318482	353182	362077	645534	1310638	540694	1092848	1299430	789026	866680	736078	850406
M203T1017C144	203.149	16.952	143.84	885000	1279873	1402894	467613	855207	1061528	1416266	894836	802185	1200237	429328	330740	444948	550394	356364	470648	1474241	601556	375584	570208	834953	773494	822132
M787T1154C290	786.598	19.233	290.34	79086.2	263906	0.001	523684	256134	1439664	785505	67972.6	417374	775255	147232	92371.1	138464	0.001	1726614	69579.4	1252307	237759	2538980	2340540	1332292	678858	405398
M565T447C240	565.311	7.451	240.5	1228139	943287	1215647	993196	787399	1421897	1548255	772889	856032	1077247	392611	357429	400719	618964	422805	428216	571136	519428	618885	850671	768684	777407	774778
M806T47C289_1	805.547	0.782	289.08	667848	757562	803184	748343	642094	640172	779886	746244	570423	578817	875828	1026495	866007	320616	707958	838331	1730912	1060582	663915	878686	696325	806620	751986
M1612T146C430	1612.13	2.426	430.17	1401571	0.001	1125362	0.001	0.001	811492	1192907	0.001	0.001	1377813	0.001	1545235	1711185	892514	0.001	2180594	678115	1165203	0.001	1650905	0.001	1488844	0.001
M761T1153C286	760.582	19.217	286.21	114404	326622	0.001	639574	100418	1614841	867622	135295	349689	582346	115196	42853.9	86577	0.001	1089342	0.001	2910399	245423	1637339	1939579	1297802	668419	380784
M1589T93C428	1589.13	1.556	427.47	0.001	0.001	0.001	1233961	0.001	0.001	644368	0.001	0.001	1177540	0.001	1494787	0.001	0.001	0.001	833104	0.001	608113	0.001	0.001	1326502	980823	0.001
M325T939C241	325.111	15.658	241.11	1287485	691590	313107	1235721	614781	792735	828774	534121	878775	630468	729955	693990	865101	24012.1	627544	837262	305467	854493	522304	464812	772068	719907	799639
M482T351C222	482.322	5.842	221.97	1077381	693980	1066907	897730	915567	969546	1276945	767898	968062	1069784	320935	422957	452123	669657	533201	492008	565293	526679	513362	636977	737632	760072	792335
M160T718C134	160.133	11.968	134.14	829101	360068	546091	475182	942013	1057746	1245655	493273	384206	919072	516183	624882	432859	707152	1074728	626404	1235485	697084	1211748	836881	765021	739288	781733
M119T63C215	119.085	1.042	215.43	555474	428490	683046	576960	775694	551954	493927	512624	579782	387930	641869	868985	1091303	1411858	822449	1030266	808028	767137	1066220	1162903	774361	567575	767199
M104T327C254	104.107	5.445	253.62	684663	617324	0.001	0.001	650262	736326	734023	648311	689621	716678	799832	660550	757286	870941	636710	655242	0.001	786837	725745	676262	759447	788690	727549
M600T333C260	599.5	5.544	260.51	910478	1027532	471609	889979	474884	686429	878601	686334	698177	503133	909958	594493	669060	401896	386510	708018	615199	1047546	642597	569501	771149	774027	728315
M782T47C286	781.547	0.785	285.96	546226	495254	807207	546348	620663	555101	726214	704015	500036	858190	755386	1046194	919309	438913	839641	1108295	1245115	909059	801252	654513	645298	764793	738172
M765T246C279	764.521	4.102	279.25	451821	0.001	410938	299131	901405	287167	0.001	566623	1012949	465640	0.001	2567296	1381674	2859971	682298	715325	396346	983741	417516	605029	0.001	656746	187390
M624T75C291	623.501	1.257	290.85	360393	462331	884634	1431654	733938	554020	768241	320109	618757	295895	395114	213182	323976	160702	1067295	833902	167517	272569	298872	510635	610872	712490	926010
M163T854C226	163.06	14.238	225.88	1170874	737127	589475	1221272	804569	923640	886449	636190	919157	755568	612481	572402	699098	170063	649423	671228	277928	663083	497804	519302	736480	748446	754273
M365T736C181	365.104	12.263	181.21	846049	656792	833097	742561	783526	825876	799687	694813	772640	779794	724045	693888	604095	793611	728089	771585	369513	652234	698693	645456	688711	754078	794893
M888T326C303	887.562	5.437	302.61	589085	585654	540931	461234	665937	596514	446113	603691	702522	671087	1080859	1271106	825388	533384	1111789	1087669	652660	985399	887283	608766	788852	705712	713267
M1570T248C428	1570.17	4.126	427.93	0.001	0.001	0.001	1473270	0.001	0.001	0.001	963223	0.001	0.001	1277070	0.001	1253348	0.001	0.001	0.001	0.001	0.001	1675747	0.001	936643	0.001	1270948
M747T264C291	746.603	4.397	290.9	0.001	0.001	646611	0.001	211248	0.001	0.001	0.001	0.001	515175	445560	0.001	483685	232521	628990	795752	8723921	920627	565573	520448	814018	537091	654408
M604T353C262_1	603.531	5.89	261.89	852825	797416	827750	979684	556855	620306	832837	694299	931117	392194	699251	655243	683907	495381	532348	429862	643754	833432	821482	936935	735179	722357	724115
M721T266C288	720.587	4.431	287.5	410993	441687	660189	424591	317802	543915	530291	554609	0.001	385097	160004	297814	357676	0.001	580387	677962	6081779	834928	590374	551951	601794	625163	591511
M805T240C291	804.552	4.008	291.06	0.001	0.001	272837	0.001	366317	0.001	283040	568512	782809	655763	357747	721068	831709	514674	681580	759240	0.001	491904	0.001	721906	749317	696036	707746
M773T111C290	772.583	1.849	289.95	528362	1023253	226876	754555	490183	852594	702590	717327	1225204	690785	733108	556407	770725	333583	755799	939585	467485	807053	766778	609959	705122	485139	0.001
M1064T305C336	1063.67	5.091	335.87	488686	599578	1091304	613977	1060916	390271	561109	1189688	1158471	1050001	576035	491863	810051	1036875	81378.9	244620	264575	341885	648767	1214163	557432	553078	405903
M417T631C198	417.244	10.512	198.27	554390	943199	925111	775360	800259	703622	995987	1009878	715606	752815	469197	481772	460431	574702	400594	365615	603299	441180	365952	784876	669058	705041	705936
M793T269C288	792.552	4.49	288.2	1193850	1097518	1634372	1071996	822465	1084777	1334648	476411	579318	714593	329941	493088	199268	258199	649420	425175	268230	552112	0.001	662430	0.001	0.001	648340
M781T90C287	780.552	1.499	287.35	0.001	0.001	0.001	0.001	0.001	0.001	1086398	0.001	0.001	0.001	0.001	0.001	0.001	0.001	0.001	0.001	0.001	0.001	0.001	803189	1178573	0.001	897082
M687T784C198	686.85	13.062	197.66	626359	302589	722125	815452	886247	533346	791460	421285	556465	313907	336893	505019	924336	683561	337161	756676	43560.1	1236695	1187815	1435674	659462	686868	721987
M506T339C238	506.358	5.642	237.88	673627	592127	693700	564462	699706	615412	745706	533244	536401	669648	584245	534808	563914	543386	748397	687761	0.001	671482	744095	608272	668118	692554	673687
M617T59C274	616.6	0.983	273.8	929701	978214	451448	680494	402691	850268	1017220	795099	946301	590928	525102	377719	411786	275016	312249	579062	200351	607631	626650	779718	676865	605991	745758
M791T125C283	790.536	2.081	283.24	710246	0.001	384416	0.001	494478	747714	0.001	1639198	1053833	1493785	0.001	890606	933875	894646	1752950	966573	82373.9	0.001	700852	751053	810099	0.001	0.001
M269T52C165	269.225	0.872	165.12	929468	1289006	962948	956914	354154	1116068	774812	766888	0.001	485142	522757	290268	410266	206831	503119	875070	883822	837875	527161	717209	428238	0.001	413238
M291T404C230	291.068	6.736	229.69	419592	531134	328532	554975	345967	147593	397504	239846	344097	315624	919533	846448	1037235	845960	827280	647299	131287	703832	899719	1114327	659165	652038	658532
M550T296C235	550.327	4.939	234.56	735123	725401	783719	905913	919894	411516	771434	746593	929377	796817	486336	402670	550358	613387	166733	482254	117691	236926	346627	858731	722681	712983	502941
M337T67C190	337.272	1.12	189.49	536202	382348	727116	561978	951079	494324	594500	355664	612158	465445	726369	685546	865577	756255	507219	613710	1013369	703220	624345	727221	597722	666570	592058
M510T342C236	510.353	5.696	235.65	714566	506543	417496	683161	630354	636870	706379	496206	770337	618282	582188	483614	591809	600409	522931	617232	0.001	591470	618568	615183	627143	632455	660212
M773T265C290	772.583	4.418	289.88	738748	899651	667740	803971	612812	710585	721997	559074	1186097	544948	465937	818440	523122	552892	494325	541503	0.001	534152	629139	647292	617138	660183	636794
M471T70C228	471.395	1.162	227.53	1041735	1730549	900829	1163942	814362	797110	928582	817378	994830	854881	0.001	736104	358060	60793.9	745571	0.001	0.001	232689	197001	230765	670821	564784	678460
M104T486C118	104.107	8.094	117.52	611698	605231	735491	559642	523634	631652	747792	696044	525649	691385	454023	588987	771793	728908	548821	496814	867684	491844	509036	528893	613028	612044	687540
M541T691C212	541.115	11.519	211.99	862319	671653	611117	866470	630559	304228	748111	621966	593127	672199	377495	539967	626194	152289	575433	540078	327191	521764	424098	490097	576907	638680	682117
M502T331C229	502.327	5.513	228.78	437710	642277	291518	687130	728164	574192	533342	643306	760632	684657	597021	583319	693878	518996	346106	479202	245358	452426	525732	587736	606142	559809	729458
M339T67C298	339.287	1.11	297.83	666105	696197	649892	586577	508899	700973	602978	1037558	446340	541585	510334	535857	605948	375246	747372	693781	972578	544997	595540	500393	584741	595144	634514
M761T357C287	760.582	5.943	287.05	1032646	1144656	677620	1543380	0.001	363351	0.001	954031	402651	443106	0.001	0.001	406752	181641	0.001	511528	871019	488316	548989	519044	724601	606705	538983
M1612T148C430	1612.13	2.471	429.59	0.001	0.001	0.001	1777643	1496082	0.001	0.001	1103869	0.001	0.001	966089	0.001	0.001	0.001	0.001	0.001	0.001	0.001	2257071	0.001	1833046	0.001	2873.16
M1576T228C424	1576.12	3.808	423.87	0.001	379351	0.001	0.001	0.001	414640	0.001	210293	592519	150150	511855	626561	0.001	0.001	0.001	0.001	0.001	538378	596781	522741	601663	596355	637668
M1276T1196C345	1276.35	19.937	344.65	610295	616106	616294	625035	608534	588290	639071	611735	600295	603639	626561	647696	583919	538853	608670	607371	633145	611203	613040	591715	571854	615457	621805
M805T93C291	804.552	1.549	290.92	664470	572674	338472	542740	645989	802570	354777	329958	647454	448406	762155	486891	582060	603001	931542	495264	243607	837905	840664	789600	350556	772920	535281
M120T535C121	120.102	8.919	121.26	632880	1431447	1337937	521195	624739	778256	622404	1350365	1104279	640873	113697	566126	265694	322564	481189	142766	187221	153561	147990	425400	571073	401893	384720
M839T234C303	838.628	3.898	303.13	683136	641386	560102	614279	462548	555513	602484	510345	609831	646116	420081	577822	432458	343244	546379	0.001	571087	527970	640846	477062	591670	611767	559440
M1612T241C431	1612.13	4.02	430.89	872040	1524827	698202	0.001	733222	608354	865775	992873	1185944	460611	604785	0.001	0.001	773474	0.001	0.001	503829	0.001	0.001	1875828	0.001	0.001	514771
M1564T244C424	1564.13	4.075	424.21	1359683	1111375	1067139	1151792	0.001	1177291	860367	0.001	0.001	676710	0.001	0.001	0.001	1779086	0.001	0.001	0.001	0.001	1227898	1267793	0.001	826742	0.001
M759T1151C284	758.567	19.181	283.67	74782.3	177483	114215	344282	154571	764810	568868	80051.4	298399	432581	89056.2	52229.3	88792.1	38566	624544	52491.1	738265	137086	1704126	2987360	998587	481342	270146
M415T63C202	415.21	1.042	201.72	433987	338795	549456	417088	598893	404688	373318	437366	464424	311074	506328	633076	804076	1101762	634412	761000	623954	541481	858597	869039	605900	443989	568703
M814T270C298	813.617	4.497	298.51	706789	0.001	0.001	0.001	0.001	0.001	0.001	0.001	0.001	0.001	507750	737794	0.001	0.001	0.001	585772	0.001	273171	741278	271653	561504	572130	610179
M542T327C231	542.322	5.451	230.83	470998	839581	609971	491040	491113	785131	696814	648813	484673	885905	497192	526686	519690	608136	400999	520309	213807	382292	393832	542068	588885	564255	587154
M583T447C242	583.322	7.45	241.57	839619	677214	833684	665210	596212	988014	1034987	555460	613593	782704	281889	273551	290580	457575	317049	304022	437961	342637	479646	625333	578738	559964	581614
M506T320C238	506.358	5.325	237.9	521413	418101	577838	423904	576809	544265	603686	503520	434106	611033	664488	593859	592324	662317	731349	598599	0.001	588720	637551	481630	593405	554072	562291
M1350T1204C358	1350.37	20.075	358.54	608241	458432	615392	613805	173918	609254	622862	584838	606614	587095	594933	622442	581777	581368	596714	580923	643572	569815	549392	596640	606134	465224	560429
M795T140C295	794.601	2.336	295.2	0.001	0.001	278546	0.001	522881	0.001	0.001	316679	0.001	0.001	291893	0.001	0.001	0.001	769663	912241	7378470	149619	570132	184081	330984	293928	0.001
M948T973C217_1	948.464	16.215	216.69	126019	529942	1251938	120394	433936	489049	641230	415790	183831	428483	526573	388330	481346	193478	784365	252098	2310168	392901	360327	390028	503587	514040	684138
M704T353C283	703.572	5.886	283.16	508940	0.001	903302	674826	455543	294968	629116	379511	0.001	371249	401480	343297	505742	107007	438433	1107599	1379270	839939	911337	866675	568082	472690	498150
M1202T1190C330	1202.33	19.832	330.35	530908	564650	574813	541180	537217	521150	539514	543460	556298	530252	562628	545242	542519	517444	522732	544090	562675	542838	524734	529392	544228	546861	561975
M602T352C259	601.515	5.865	259.44	640758	987979	467248	852162	504515	451469	831185	784929	682344	375732	515672	392332	425508	315120	372052	365168	257441	499544	666271	611648	551541	539949	560123
M628T74C294	627.532	1.241	293.65	424267	0.001	846001	1366667	767973	644853	779657	465929	859714	624556	477475	0.001	574992	0.001	0.001	1145766	458379	0.001	2277.51	477515	829156	821484	0.001
M576T356C255	575.5	5.927	255.44	703599	592150	714756	1030560	488518	310843	1050606	385157	808678	245947	367605	385456	625039	433682	128334	240450	256013	689650	537118	951294	546902	551794	550053
M502T311C228	502.327	5.191	228.48	594728	290477	769708	423368	536696	413338	338928	404482	1059674	865627	786823	573983	732056	1143498	176251	440304	136417	282737	537084	478703	325704	412002	483645
M899T55C323	898.783	0.919	323.1	425550	371119	340778	677114	722181	579046	552499	205286	608903	619809	685153	952688	0.001	151778	656360	1062379	0.001	503770	1128304	736586	701630	702112	0.001
M620T213C253	620.407	3.546	253.19	301485	152230	98172.9	5150516	113504	211364	502214	53672.7	902672	156754	351238	0.001	15196.6	0.001	74686.2	1709177	6589.1	289408	147378	63625.5	697145	597618	349746
M484T947C227	484.115	15.784	227.17	395600	750156	566662	580832	550877	300749	1052658	349047	683421	601803	579478	420957	422914	683641	388066	384359	413362	386757	682855	724787	499102	527361	534790
M482T352C230	482.358	5.87	230.5	209289	181776	445298	218780	235726	290881	301680	286987	176235	286052	257157	175295	265429	263679	221392	239567	5561498	561920	317801	318889	444050	479694	461217
M600T279C257	599.5	4.654	256.8	667647	633725	380956	770034	289925	600294	575450	404139	752992	544279	368811	268031	277194	64789	265174	658460	394498	651569	444824	471708	540107	546547	531889
M548T300C236	548.366	5.003	235.95	693666	719480	392464	715553	437761	541604	505024	1006525	732662	557235	435023	362427	406780	267260	335111	437608	788478	462375	454957	464988	235275	592163	320305
M843T950C214_1	842.599	15.836	214.32	339667	360254	422716	356849	371174	416502	504819	324217	479766	421523	491958	378413	550356	381818	370734	350897	1269350	427537	347300	451287	504885	552546	546825
M1516T87C418	1516.13	1.442	417.83	0.001	0.001	0.001	0.001	0.001	0.001	0.001	0.001	0.001	0.001	0.001	0.001	842003	0.001	0.001	0.001	0.001	0.001	0.001	0.001	621091	978600	0.001
M1571T250C428	1571.18	4.173	428.26	0.001	0.001	0.001	0.001	0.001	0.001	0.001	0.001	0.001	0.001	0.001	0.001	0.001	0.001	0.001	0.001	624768	0.001	219274	0.001	0.001	784284	812079
M120T546C121	120.102	9.106	121.22	629024	0.001	0.001	454110	502641	670527	665467	0.001	0.001	594369	158864	0.001	255039	406972	0.001	141299	421102	102858	59524.5	0.001	432088	558916	605096
M304T716C170	304.174	11.939	169.96	609216	919319	961654	474354	407642	313572	1178436	355615	706205	583152	718540	227576	270993	304314	146314	160625	189159	321696	140826	296989	494589	522999	563501
M161T692C223	161.044	11.54	222.79	732565	484416	340362	717341	580623	600571	476217	450350	676334	547050	504771	534234	530699	123189	534882	548702	211784	531458	361336	381275	514670	541141	523337
M1044T315C334	1043.7	5.245	333.64	897197	0.001	0.001	0.001	1185237	0.001	0.001	0.001	1035157	1267370	510185	518946	622276	1308402	225621	363430	490336	402350	663071	1032235	730012	0.001	0.001
M809T355C285	808.51	5.913	285.11	841575	808016	0.001	913517	568707	0.001	0.001	563035	802132	526528	721246	495802	760777	414731	365621	652525	490441	710099	0.001	843084	0.001	689274	0.001
M482T335C223	482.322	5.579	222.73	623200	435218	604644	478275	511221	554659	616256	460698	497620	574247	257685	316937	270702	416056	426180	349256	0.001	259513	356834	376823	574958	542898	443774
M797T149C294	796.584	2.49	293.79	0.001	175310	508705	0.001	0.001	527998	0.001	496007	679943	664354	563492	0.001	510791	429093	0.001	0.001	0.001	0.001	0.001	567530	540976	604811	401295
M1588T86C428	1588.13	1.431	427.91	0.001	702492	383168	0.001	899616	650365	452745	0.001	0.001	725939	0.001	0.001	0.001	0.001	883897	742609	0.001	521959	636512	815773	784566	0.001	759935
M510T324C236	510.354	5.403	235.89	555031	367814	367412	465226	463920	462516	507264	421204	594026	521430	547060	435703	484069	594180	520927	550836	0.001	535448	482188	452534	507755	517417	515971
M626T343C264	625.516	5.712	263.99	501628	870746	314260	594013	382142	510381	541826	597176	438566	368564	515751	395321	416766	282318	534626	710784	382292	444396	702431	511592	519196	492164	523588
M248T595C156	248.148	9.909	155.62	527216	229190	176724	478870	407549	182319	469879	187737	822078	269193	825345	449846	704041	423415	301920	815879	394358	767254	863656	671931	510956	474294	481272
M948T973C217_2	948.214	16.214	216.7	106112	459998	1113465	110446	386594	433127	607241	381652	179924	387179	496816	377505	476538	156738	715448	247879	1902713	334857	354487	333121	462416	484634	540143
M359T697C184	359.202	11.618	183.91	254885	590429	182713	594860	476420	153847	398089	196146	575509	274025	438452	613658	685123	581450	376792	605462	348870	547362	599174	1257467	488546	477713	509917
M690T295C281	689.557	4.924	280.92	487782	442270	668521	393074	332873	470865	565126	400874	204587	242541	319020	321855	424758	150084	411042	670022	314994	528922	438718	548105	475401	477112	501998
M604T966C188_1	604.329	16.098	188.22	418661	358670	742422	546473	631452	630014	848496	593109	521101	454488	252685	215209	356534	291633	106935	328322	1321548	260623	215546	350184	426315	475180	549265
M604T966C188_2	603.994	16.098	188.22	420038	410448	754260	547889	629587	706359	774195	662305	479551	461988	277971	207856	324503	293937	122503	329069	1433839	283899	216295	333963	482516	443103	521083
M843T950C214_2	842.799	15.836	214.3	283966	337612	381007	330846	294643	352296	423687	294771	415169	353170	453645	352545	455249	339968	310609	327126	1185536	360027	266494	420815	430968	502792	514880
M835T273C300	834.599	4.554	299.8	1317847	818377	1200349	1340312	0.001	881068	1162722	0.001	0.001	0.001	854613	731943	0.001	590613	0.001	0.001	0.001	742788	0.001	0.001	0.001	912731	0.001
M333T813C178_1	333.139	13.551	178.06	907150	498034	297676	501146	444747	606444	794868	163430	541878	285096	659287	328794	473206	313308	283031	65770.2	147622	494456	425873	463957	493345	473126	478078
M1550T222C419	1550.11	3.701	419.21	956918	735623	309907	476599	836298	676418	0.001	0.001	777487	737528	579067	826564	366503	441879	0.001	331448	0.001	0.001	647716	903430	317978	267967	269655
M628T354C290	627.532	5.904	290.27	392784	432871	770307	394465	425019	181277	529452	484096	303716	584495	442247	480701	562620	254364	359084	735312	640011	430239	547920	489926	480158	432406	479021
M325T811C247	325.111	13.516	247.01	847060	350265	0.001	749804	418798	387368	0.001	338382	554057	402937	478165	510165	558466	4531.23	478589	626563	198997	0.001	273948	0.001	461980	466532	485156
M767T267C281	766.534	4.444	281.13	0.001	0.001	0.001	0.001	0.001	0.001	0.001	0.001	0.001	671436	492396	668438	751576	447747	0.001	0.001	379317	0.001	0.001	0.001	671827	0.001	741514
M454T356C214	454.291	5.94	213.87	651838	519887	659503	514302	474301	349791	814001	649498	541521	579717	287164	266724	346591	544436	185039	297387	471258	389316	327183	481560	487388	472585	452143
M526T298C232	526.327	4.963	231.71	344769	293990	346959	417495	440336	332771	362953	400689	523571	539947	0.001	293440	402897	434178	118170	286748	217270	310724	512715	589560	489498	451905	470063
M821T139C297	820.584	2.32	297.02	586418	354745	567464	683320	625930	0.001	343336	497837	623667	520760	406027	151596	467148	373606	538537	661447	0.001	393192	306476	545848	541339	512258	355458
M669T947C226	669.078	15.779	226.44	266357	427357	307665	246073	650872	832104	305795	330701	467059	336286	521712	475193	347358	332090	628857	508212	302702	393846	597675	976321	495276	420184	465234
M1592T85C429	1592.16	1.422	429.43	0.001	0.001	0.001	0.001	0.001	0.001	834624	0.001	0.001	714983	0.001	860933	0.001	0.001	0.001	0.001	0.001	734980	0.001	0.001	703787	677541	0.001
M842T950C214_1	842.399	15.837	214.33	294697	331023	388188	304949	299579	360946	409114	307190	367059	361845	388006	349688	444994	330020	305630	248045	1014480	326582	266910	372982	454186	448647	477013
M797T229C294	796.584	3.815	293.55	499040	0.001	0.001	665909	576918	231896	399885	384821	809792	726424	532654	689580	722772	611610	659591	790256	0.001	0.001	189876	691439	0.001	0.001	0.001
M922T277C243	922.01	4.62	242.8	479380	294232	0.001	0.001	1003741	588791	1012801	314608	514064	269109	669139	0.001	807274	415926	592908	417908	323076	0.001	743281	720764	349679	662759	166025
M878T60C322	877.802	0.993	322.04	374966	446271	259129	679850	0.001	0.001	427669	99979.4	0.001	0.001	199411	0.001	0.001	0.001	1119454	0.001	0.001	0.001	536439	258924	433967	479464	455598
M652T75C269	651.532	1.258	269.04	275167	306227	694532	938896	558244	447663	536813	266433	331782	284393	285603	296327	282797	110276	601190	446662	377675	258965	207002	337955	427801	462408	471153
M524T298C240	524.366	4.975	239.49	530319	0.001	0.001	0.001	356430	586893	441623	0.001	410930	656402	250335	532987	576464	466122	0.001	475780	903453	265612	300876	418059	526380	472912	359177
M504T305C233	504.342	5.079	233.16	451098	643795	383693	449075	142732	587373	423334	818696	425281	552433	0.001	303495	264442	294613	206628	209740	462926	310476	189758	146867	539702	496531	317248
M341T447C244	341.303	7.45	244.05	663879	540028	657980	528593	444003	728579	818099	422564	462388	592002	233355	193541	228697	370111	238935	235401	339991	269058	348529	459538	450803	438112	462059
M1552T219C420	1552.12	3.654	420.27	0.001	0.001	0.001	0.001	0.001	0.001	532004	344978	0.001	0.001	0.001	0.001	0.001	0.001	0.001	0.001	0.001	0.001	0.001	0.001	0.001	574555	776206
M759T362C284	758.567	6.037	284.19	568855	556730	1041073	1723302	785053	428058	657591	204570	0.001	139526	0.001	0.001	0.001	0.001	217160	207229	276244	420789	0.001	639765	750194	0.001	599276
M333T571C200	332.892	9.515	200.39	427754	343379	790043	576791	281650	320006	605389	482980	245803	289246	327947	275579	511319	391995	325091	327051	503993	316067	323234	432562	363159	451385	525058
M123T110C125	123.055	1.833	125.27	392108	354603	303409	360937	463017	348442	365104	454814	516582	569937	496824	463313	578622	771648	620845	363733	230364	472382	387286	358769	493787	400111	381400
M1112T302C341	1111.67	5.031	340.86	342616	314585	678403	500492	728705	220920	358562	490685	835249	563465	368270	282198	475738	551214	64727.3	213206	120645	249469	443267	1031034	321111	364564	303342
M1040T331C331	1039.67	5.512	331.32	456810	632009	46989.8	0.001	1031525	488154	29982.7	665791	950781	941408	0.001	283134	684663	0.001	120052	258213	227014	315116	434883	1195556	525873	0.001	0.001
M518T331C229	518.321	5.523	228.72	508085	346240	418051	527958	375608	388389	557889	362895	564796	421381	464566	345447	449932	624776	257957	365768	289837	439589	379111	422317	444990	454014	415073
M361T312C218	361.272	5.207	218.51	424139	409416	461464	408104	519007	422044	440198	510700	540183	579599	311835	408990	510749	746892	166474	298729	266885	395367	424373	504196	256686	458797	455914
M1040T328C331	1039.67	5.469	331.36	0.001	0.001	942526	762676	0.001	0.001	743346	0.001	186821	0.001	382274	0.001	0.001	1280700	0.001	0.001	0.001	0.001	0.001	0.001	144924	555757	597157
M385T310C222	385.272	5.174	221.84	283518	236019	693223	452659	710087	500973	551307	317801	560923	634568	339773	404488	483041	628877	138169	277021	369770	186462	310488	571288	517467	269914	492155
M526T332C220	526.291	5.539	220.08	474812	390718	671126	363598	466826	406419	505712	521556	403505	444285	0.001	316743	0.001	371084	355750	208729	181084	192142	204897	305454	442377	381243	463500
M897T53C321	896.768	0.877	320.8	0.001	207866	212799	318878	466769	274180	0.001	0.001	0.001	359580	321304	422272	0.001	0.001	250153	413510	514126	0.001	0.001	400468	367869	334144	577627
M789T941C216_1	788.888	15.679	215.55	99627	464516	939515	166201	328814	251568	376338	631016	258313	299410	279009	254887	352917	938230	187622	338761	448740	364078	794119	737095	324412	314074	357812
M785T356C282	784.51	5.939	282.31	413621	423451	521300	381728	362737	175823	582155	502727	412036	470357	422436	332160	486439	263171	164757	469598	304937	403385	528083	435220	425705	418098	430746
M702T818C195_1	701.876	13.636	195.43	376906	286141	636093	557417	349778	294063	564314	517130	389241	420441	100197	138605	217900	182023	164633	322416	72443.2	663682	444733	308704	391103	436174	446215
M800T283C304	799.667	4.714	303.62	446506	456883	442146	330485	316096	517307	413939	625726	628335	0.001	0.001	473617	485626	266253	420746	774958	117495	545788	609406	608968	422672	466951	379666
M949T973C217	948.715	16.214	216.68	103011	369040	986947	80348.5	302707	383522	505010	320461	150922	326723	422736	282448	387964	125890	611977	205394	1921835	290998	284007	308422	455336	415476	0.001
M731T257C279	730.536	4.276	278.73	498143	486514	266772	401475	176290	506946	479950	316090	445814	349151	306513	384670	437802	311346	257785	346448	468783	397779	411829	327836	410011	425715	417426
M774T314C300	773.65	5.226	299.53	622284	590215	410032	607811	310452	670898	487898	324222	449523	661483	249666	428427	316903	133267	463106	400733	0.001	395777	402956	368742	458144	342563	401436
M469T70C222	469.38	1.172	222.5	265911	1125706	533249	687063	748632	239788	230733	318130	374439	326633	129875	764827	451685	226605	672949	26553.5	11943.5	157227	558212	413634	353121	347506	366812
M626T325C264	625.516	5.42	264.09	357028	523026	175004	335398	288623	362054	363900	408176	349481	278311	644005	423992	406407	299248	543485	686953	369203	403932	624870	340133	423364	419259	364750
M305T693C215	305.085	11.548	215.18	593083	374815	238725	542544	484243	443225	393679	355829	506038	422735	404136	403332	415638	92421.6	410557	433355	137670	399675	266809	290479	393467	413091	415324
M521T73C252	520.506	1.222	252.15	531630	471752	586261	255982	281744	494814	508402	385718	169654	326393	224807	167923	221759	67753.9	225508	372941	1426947	458858	435775	498468	323563	333138	314862
M791T117C283	790.536	1.944	283.18	0.001	0.001	0.001	425352	0.001	0.001	363373	0.001	0.001	0.001	687087	0.001	0.001	0.001	0.001	0.001	259171	546824	0.001	0.001	0.001	576520	627548
M850T64C294	849.505	1.065	294.39	300959	497236	519665	350468	562800	341333	413256	485601	414616	524956	333811	401206	437869	561544	401414	217816	228994	161211	326169	470309	337033	450070	401058
M288T701C173	288.226	11.684	172.81	296922	904905	969711	536119	482944	587367	813915	1031843	422753	526014	57890.2	79915.4	118667	70691.4	60569.5	64433.7	136652	128853	90238.3	152954	379652	401715	410700
M815T271C300	814.628	4.514	299.65	865222	0.001	0.001	808284	555154	0.001	678998	0.001	0.001	0.001	0.001	0.001	352741	0.001	0.001	0.001	0.001	534937	0.001	440604	581907	0.001	604492
M778T48C282	777.516	0.792	281.62	431721	448471	517148	472725	288185	368934	548699	453170	267871	231458	267714	329365	395723	157419	233067	389778	278005	484864	390774	545840	354679	427487	401783
M1195T51C358	1194.82	0.846	357.62	304499	491909	343216	416233	335623	385552	461766	432743	438560	257809	257134	269070	375549	419923	271343	289121	391277	340867	438760	467887	471926	254546	455298
M337T67C296	337.272	1.111	295.63	300552	250737	474021	304134	644403	260637	375939	220224	355186	324374	476545	435300	569319	479416	292447	347218	540856	339315	398459	462182	362215	399725	354574
M480T352C216	480.306	5.86	215.94	378428	344688	335347	234728	351337	462833	349209	438624	359665	381861	344048	262243	334443	626394	357293	312743	225334	318172	361271	438796	387522	381659	408223
M919T52C325	918.752	0.86	324.67	309921	481447	111734	102992	611873	298699	199175	194352	798450	488760	445062	369923	559262	60399.2	68095.9	94362.3	72267.1	499622	629874	691342	528423	109459	537115
M537T722C218	537.193	12.038	217.53	102336	562860	223730	149556	65127.1	66099.5	88026.5	356207	207109	116890	220918	771079	1380426	870360	86644.9	195125	1015974	449277	405409	489949	325074	317887	302056
M752T822C200	751.651	13.692	199.56	143605	32439.9	140065	104803	147869	131189	140765	87605.2	78749.9	82469.2	529189	466245	695015	294787	428519	817062	90652.1	1091718	1153456	1016297	372655	383913	415906
M1638T138C434	1638.14	2.296	434.1	503725	497684	633445	592620	0.001	395375	537877	391266	0.001	400024	0.001	586982	519295	216287	549521	831194	215957	406104	527828	0.001	468926	627950	0.001
M1638T239C435	1638.14	3.978	435.16	560759	666078	89936.4	660939	653265	566529	144361	0.001	0.001	0.001	337435	478404	416439	93492.9	753514	662948	0.001	418248	688111	597300	118990	499480	488988
M502T333C216	502.291	5.556	216.38	344016	355993	526977	417692	355817	441136	372469	439533	421226	600974	257890	369010	438989	548620	286171	235040	310374	307754	324266	389188	364086	342192	422020
M144T652C126	144.047	10.875	126.52	357645	538965	513307	453992	418264	374593	458694	366817	465753	349993	265146	261917	300960	343563	237558	197293	165433	195316	224258	501359	383221	401168	372824
M620T277C253	620.406	4.619	253.36	92028.8	57569.1	76074.2	3087841	100050	167536	286089	51051.7	508093	74002.1	155654	0.001	22580.6	18659.7	63795.3	1094152	3481.94	150885	78084	34979.8	368187	388594	399862
M992T332C322	991.67	5.535	321.51	0.001	308154	539371	0.001	0.001	494104	583601	376221	551091	0.001	434107	201559	503625	0.001	169574	228036	817283	498766	0.001	514715	308595	495950	350069
M518T59C248	518.49	0.982	247.61	561004	445497	908456	521340	463635	530414	552004	403857	259749	452717	268499	243901	266352	220926	253738	293894	229749	243960	244452	277162	293720	345812	317040
M690T321C281	689.556	5.343	281.43	427710	388405	525698	371855	376414	416588	442391	315801	292984	330370	315233	333586	538557	127912	299842	768303	232598	359397	337639	389822	350052	361148	355063
M516T360C214	516.297	6.003	214.43	205233	239796	235928	95425.3	452345	1000262	176114	150251	227108	258109	235512	188240	290604	372774	819891	231212	201467	405433	167142	354632	375119	373512	385191
M849T57C316	848.767	0.947	315.86	357948	337410	191313	604510	176070	304536	460864	491016	319006	221120	301053	432412	0.001	50782	507201	324957	0.001	310695	445773	206648	377546	385769	362283
M600T77C287	599.501	1.284	287.34	317169	306841	382494	613651	330700	379581	433631	265092	399268	297580	233344	159036	199828	129901	322303	392423	207654	187769	186661	203203	383568	368145	366813
M482T337C232	482.358	5.609	231.61	170242	125285	167128	135952	140660	267414	180577	161501	206082	179567	208053	121693	195621	198123	163782	165287	3949598	344510	204152	164711	256123	265162	213070
M815T246C300	814.627	4.097	299.71	339812	0.001	302751	0.001	282548	0.001	316126	471942	358934	336615	230151	387915	206286	0.001	0.001	311040	393494	299504	341935	237261	350847	386004	374416
M1612T85C431	1612.13	1.412	431.17	0.001	215720	371147	335746	354257	198824	362202	351740	594568	326529	0.001	0.001	0.001	0.001	426730	0.001	0.001	0.001	551034	265686	0.001	704866	406090
M628T279C265	627.532	4.645	265.2	400073	416924	562059	346183	323269	381623	445112	384900	284575	339042	318859	334728	308059	0.001	426384	439931	357603	386344	420453	488727	382744	403285	322733
M605T62C272	604.599	1.028	271.85	0.001	0.001	0.001	955065	505268	116116	0.001	0.001	774948	516030	295319	654500	430703	302328	687155	305805	0.001	842889	359057	643904	0.001	0.001	0.001
M1128T1184C316	1128.31	19.73	316.2	371652	381380	369304	364572	362932	350528	364380	377374	395464	387905	380563	345916	368680	365234	360095	363605	393548	377086	339588	367002	364520	379834	363355
M60T665C148	60.081	11.09	148.23	420177	320659	350347	408170	428025	300812	357246	323308	430651	314607	452752	344215	400658	357331	299282	453218	376008	346732	343311	346753	374938	365885	352941
M282T559C162	282.153	9.316	162.47	619470	666347	578315	517682	403756	692809	849069	694070	400225	558156	34150.3	82729.7	127319	145778	66581.5	54553.1	93956.6	35432.9	28868.4	63525.6	348766	438967	307590
M504T326C234	504.342	5.44	233.62	432901	549028	434336	399764	233810	445230	436586	630695	315893	358516	0.001	304546	345048	290851	437472	369773	400201	274789	370056	257713	314496	347197	382253
M515T723C213	515.211	12.048	213.14	131790	0.001	445363	344615	85922.7	85672.6	191617	539274	230886	0.001	0.001	0.001	2077797	665742	0.001	96583.3	0.001	0.001	353075	562609	396716	353909	330609
M793T75C290	792.518	1.247	289.53	0.001	0.001	0.001	0.001	0.001	0.001	532142	0.001	498035	212282	221964	95935	0.001	0.001	369258	373331	0.001	186737	0.001	0.001	0.001	528673	542895
M86T905C146	86.0963	15.087	146.27	293123	495565	259210	407374	327602	211640	233708	167558	432826	247155	173905	320191	437026	532330	184556	390505	289450	296446	434474	183588	361355	353394	344460
M628T220C286	627.532	3.674	285.72	395714	313442	325282	338722	375010	338428	333979	208666	424318	533907	0.001	431275	384440	189291	385146	456574	451685	430041	390265	316582	439329	427579	0.001
M365T738C245	365.103	12.299	245.18	229634	322576	307740	293808	275275	332050	292184	280329	217717	347916	267782	202558	237123	354378	302764	269060	106812	285881	291667	240212	345497	352229	353675
M868T64C299	867.516	1.059	299.04	265430	412109	433162	318456	475556	290986	370985	404597	380901	481941	312941	367291	396311	452672	347448	206265	195736	172144	289378	410806	302214	355737	347721
M787T358C291	786.598	5.964	291.1	638445	0.001	717215	0.001	780898	305296	819826	307355	374435	469555	403666	266184	52734	154237	411730	498699	0.001	0.001	531595	240091	284841	263016	496709
M1488T194C413	1488.09	3.232	413.33	0.001	0.001	974138	1091407	2170.39	877063	1350969	0.001	94969.5	441093	0.001	58574.6	0.001	0.001	1238.55	713165	140100	1084013	85335.1	0.001	86688.7	90051.2	105222
M177T577C121	176.875	9.616	120.76	306629	260098	425064	327443	253182	230565	352760	325620	238861	266535	363308	319423	391548	327755	224362	311479	453729	299016	234621	298950	287895	347699	400620
M789T941C216_2	789.39	15.68	215.55	99934.6	361484	780119	153196	266317	215242	319699	502491	186164	244262	225271	211808	265741	746702	159488	256723	344801	294455	668702	597927	253360	249108	274988
M303T71C185	303.23	1.188	185.31	326982	467387	696575	977235	214978	791859	685406	242234	122051	138699	148941	74791.2	167800	365554	154880	315110	266914	261647	247831	231129	255676	218763	195773
M752T821C200_1	751.901	13.691	199.62	147195	20922.6	135712	85556.5	121253	129405	104270	76454.4	80369.6	73060.6	496275	398007	653032	256292	390984	698695	84675.8	949203	980100	824236	340863	348447	342366
M760T289C297	759.635	4.81	296.95	363850	570827	0.001	378890	0.001	625983	555358	399201	472404	407830	0.001	363330	0.001	0.001	675740	808076	0.001	0.001	627635	610906	489410	189643	0.001
M260T768C162	260.17	12.795	162.1	223784	356739	312441	359797	306347	235815	369424	361934	330877	302024	252368	264233	338125	401462	216995	303730	417216	402106	357091	623384	313027	330258	384314
M910T345C304	909.544	5.744	303.83	362979	344263	430596	351444	322484	224340	285161	339411	303938	318743	405500	434410	343957	283745	327323	623524	237900	309379	307730	282498	254840	299466	314368
M1616T90C432	1616.16	1.492	432.05	449755	311910	0.001	0.001	665297	228098	463268	0.001	0.001	818605	870174	463131	0.001	571748	0.001	0.001	0.001	947064	616872	403074	283294	473191	0.001
M833T838C217_1	833.467	13.963	217.25	210524	77280	317775	115352	181188	163645	176202	111910	81120.5	120172	486612	386146	700449	574574	316849	321430	281102	436260	642685	862203	307155	339486	362907
M508T347C235	508.373	5.784	234.7	143320	121498	177236	113582	126462	187493	170763	192066	121496	183012	138334	83737.8	128952	122825	188661	184182	3637808	351486	206256	139673	298775	282170	310424
M829T240C296	828.55	3.996	296.07	828420	215587	158045	251312	943447	210034	789459	126761	195158	133520	148180	125712	122916	198137	585122	155424	61882.7	521076	193519	746441	156576	629012	156608
M548T323C237	548.367	5.389	236.61	325355	386793	267052	324688	220380	320583	283798	484029	390353	266108	273321	365362	306452	289090	205061	268475	740452	243116	295541	276110	337990	298909	367279
M138T523C124	138.055	8.714	124.11	434230	333602	297524	307656	394840	256428	495013	212385	363731	251948	251617	393896	233441	188711	347968	376374	154097	337405	247640	154985	321391	323742	355599
M702T818C195_2	702.127	13.635	195.45	313213	219566	495942	448160	295283	234443	450322	385463	324356	314367	69249.5	77461.1	180682	74140.4	118510	244120	63133.8	502273	346537	221274	311858	337638	349086
M992T345C321	991.67	5.754	321.1	351869	223135	416446	0.001	0.001	356687	0.001	281530	504406	395139	458825	164829	390401	0.001	103415	0.001	0.001	339024	348031	0.001	337276	311173	348259
M333T571C211	332.892	9.514	211.17	341980	256042	710955	486198	208354	213697	525331	334514	152036	193330	237126	199388	373147	250513	188316	216331	403213	199945	229406	329954	230903	324918	436718
M843T950C214_3	843	15.836	214.31	179962	253049	270965	231999	214893	248016	314829	185328	295084	270586	314991	264070	327373	216238	239526	219599	814302	266400	195144	286091	302467	331704	355105
M834T838C217_1	833.718	13.963	217.22	198832	73703.1	307806	111918	173146	156860	161237	117685	76444.5	95677.4	495289	382028	736645	537969	322488	345334	253576	403200	664220	811218	291434	353954	340344
M244T440C224	244.092	7.325	224.54	739545	414044	583209	578882	327789	633454	659792	197207	341372	373906	94299.4	78215.7	247768	240122	237749	98733	173054	202564	116077	209649	334424	309031	304563
M184T619C157	184.089	10.315	157.2	378816	240486	302440	310423	309679	223706	312667	277041	432691	289117	565299	286018	427497	347586	239824	332570	122688	321546	344892	233793	301501	337702	338011
M325T975C262	325.111	16.255	261.94	696134	270407	134558	713354	199078	101607	331969	275049	356654	313066	183894	240392	383568	0.001	183426	320446	101500	371804	156582	167613	327386	326394	318669
M1490T102C414	1490.11	1.698	413.85	766006	0.001	641621	676427	0.001	0.001	951112	440647	315692	0.001	0.001	179690	411430	47091	0.001	297055	483185	756380	0.001	465373	0.001	293637	0.001
M731T108C279	730.536	1.805	278.59	843532	547212	406418	446425	95845.3	532884	333452	457078	0.001	247670	343976	0.001	0.001	285700	0.001	515193	728445	376641	0.001	271148	319298	0.001	396143
M1020T323C328	1019.7	5.386	327.61	0.001	223601	432858	240584	302993	0.001	315321	0.001	0.001	0.001	200154	154643	207188	608058	144812	179958	394947	257397	265006	356698	328015	270962	363472
M361T334C219	361.272	5.561	218.69	252059	280971	300645	272249	307290	298231	266832	358618	337268	376570	200744	239715	321983	410349	224426	217172	189489	235734	257530	329943	328041	312326	319200
M707T260C279	706.536	4.334	279.11	307286	242392	219350	270300	0.001	342718	307761	346799	212992	180196	285857	0.001	0.001	0.001	349439	427920	1922434	433520	291047	223976	310279	331727	306634
M502T313C217	502.291	5.213	216.68	470174	238885	340490	314538	400073	293028	248307	0.001	545038	481137	243436	404781	0.001	562295	262194	237942	298893	333183	334436	327085	270412	0.001	301954
M276T726C162	276.143	12.106	161.78	40172	46852.8	29572	22465.5	24149.1	13720	41309.1	32158.7	41077.9	46450.1	127610	52623.4	37929.6	49274	63860	156702	4897563	389350	115092	71338.8	197088	184559	202097
M103T665C138	103.039	11.09	138.15	299582	260227	295145	337612	332358	254540	293338	277378	321194	268892	372991	292916	309998	304968	233180	339151	262472	300378	280206	271044	297103	324173	320648
M464T351C221	464.311	5.845	221.39	446087	287025	448381	322768	390775	384004	497591	319224	313542	438200	120837	154418	160367	242364	213202	197361	330047	209855	186711	235214	290420	316267	329852
M702T294C281	701.557	4.901	281.3	454687	349926	596411	426935	192604	438798	457727	362401	126476	159142	195470	246090	226626	124115	265138	359367	232000	212959	578174	219318	437144	227623	271447
M814T1157C304	813.682	19.288	303.61	0.001	193414	243555	180725	63523.6	420140	235799	105746	110820	151088	47068.5	0.001	0.001	0.001	275804	0.001	2939969	126216	486674	618330	223008	156013	107678
M508T331C236	508.372	5.515	235.64	84813	113681	200001	0.001	0.001	0.001	112763	147772	118256	0.001	171141	0.001	0.001	0.001	228170	216370	4095997	386753	226502	0.001	292685	334773	302130
M831T91C296	830.568	1.511	295.71	165940	366286	161704	197477	364670	436921	0.001	0.001	399127	428347	413110	0.001	323600	154435	444801	378009	0.001	0.001	0.001	1929653	0.001	161034	0.001
M793T83C289	792.553	1.385	289.28	76783.5	0.001	0.001	0.001	795126	982214	0.001	917186	0.001	0.001	0.001	182784	706458	681603	182795	0.001	0.001	0.001	740583	880559	0.001	146062	0.001
M789T362C285	788.541	6.033	285.24	255916	0.001	283503	260240	169975	110014	331912	292274	211779	184004	322840	156579	197282	95600.5	216247	360131	1852207	349880	247313	229182	298170	0.001	305825
M992T328C322	991.67	5.473	321.56	694341	0.001	0.001	680606	552996	0.001	818652	0.001	0.001	609040	0.001	0.001	0.001	1480528	0.001	0.001	0.001	0.001	458700	816490	208184	0.001	109592
M518T312C227	518.321	5.199	226.89	327850	120775	194290	354842	214581	273890	397196	239833	431051	243502	253383	172294	310155	392150	98257.8	172589	130294	302725	98228.7	251021	286962	272326	356474
M655T919C233	655.168	15.314	232.78	319502	292816	248943	232851	335675	332067	796777	199350	357066	276996	311122	156202	208403	167052	174251	141701	220406	227733	389798	334861	319255	297392	297781
M487T853C270	487.163	14.224	269.53	693490	271894	172496	766912	376498	378668	371886	233110	467317	360106	201549	209761	307000	11307.6	302845	272605	70825.4	258892	208792	154298	277225	276698	263047
M559T404C226	559.149	6.738	225.6	172359	241040	165154	263242	154549	62056.6	176363	115077	150574	141537	424035	393364	497828	351199	378940	294942	58280.7	327871	426298	491312	303393	303178	299304
M725T228C277	724.525	3.799	276.72	0.001	108943	129343	0.001	161193	152323	144648	212287	78154.4	238029	350277	177552	230616	188899	0.001	322779	3018738	260088	119377	107221	299303	283607	322121
M258T749C156	258.109	12.485	156.07	258982	414198	323717	336125	174055	191083	269385	373270	261039	202407	121150	0.001	717894	334829	94873	85554	403257	179507	31036.7	216773	283741	327541	289684
M283T618C159	283.061	10.301	159.22	426041	251385	422054	425598	263775	240777	419099	243436	298547	264572	295240	177753	375734	196110	148612	197047	107070	219169	244142	265296	266058	289587	339713
M1498T258C412	1498.08	4.293	411.84	311264	530398	541204	197377	122459	296022	517345	131124	150114	119482	122568	365045	215882	122502	168439	191683	0.001	245972	159868	200855	226866	432787	229893
M1526T258C417	1526.11	4.299	417.28	566471	0.001	0.001	578249	487236	0.001	581796	0.001	0.001	0.001	0.001	0.001	0.001	328676	420448	0.001	0.001	0.001	469306	0.001	450838	0.001	426837
M1333T309C390	1333.01	5.155	389.66	319012	389457	539539	367310	330084	222217	415340	412202	303746	298644	147212	207912	186837	74396	61926.5	249330	191865	196314	373192	564335	242876	264483	237296
M235T571C203_1	234.916	9.516	203.26	316367	230044	556704	420626	226002	248410	410216	314238	179715	205639	244994	208611	345873	286273	229053	234904	350916	213077	228068	301979	234157	300446	341171
M1612T94C431	1612.13	1.563	430.81	261098	371481	215614	493470	447938	0.001	0.001	0.001	0.001	0.001	569320	746594	413860	307230	689276	954666	337457	0.001	0.001	0.001	352477	0.001	0.001
M498T360C214	498.286	6.005	214.51	150523	192874	162729	72478.7	350747	900834	131350	123628	172416	202336	185861	135348	235484	306702	673816	194008	168690	301808	134454	278400	293710	281240	291096
M811T1153C294	810.598	19.219	293.88	26636.9	73041.2	0.001	138434	86232.7	408883	199569	0.001	111718	264238	46334.8	35374.9	0.001	0.001	754682	0.001	449999	77400.2	1421148	1394756	513976	223092	126866
M436T356C214	436.28	5.939	213.78	429867	312905	404065	327967	284490	219171	495983	408371	330954	344873	167367	166030	227822	356656	121000	196538	279928	208317	195819	276127	280361	302823	277454
M1064T323C334	1063.67	5.379	333.52	280969	232354	163679	319175	519687	217017	258593	311388	460876	445069	169548	122311	237873	709827	66413.4	126148	151154	163377	184615	460384	312120	292141	258819
M1524T257C417	1524.09	4.276	416.84	0.001	595199	594928	0.001	0.001	544740	0.001	568302	441733	447622	315852	398405	440596	0.001	0.001	381492	0.001	421128	0.001	587359	0.001	432784	0.001
M280T722C160	280.091	12.041	159.58	175624	271096	224942	184534	139516	152929	175923	285929	248547	197509	363332	480773	459020	457292	193527	307120	457978	334396	256629	310586	277667	289150	285300
M600T349C300	599.5	5.81	299.5	421933	518826	287343	461792	222878	295166	514120	318333	285072	183538	262491	186988	205852	127034	146228	233978	203919	312975	226572	262487	282658	278521	281556
M802T354C305	801.681	5.901	304.73	164236	163027	210228	280692	166323	154784	347003	237196	267966	272767	251202	211827	226473	33265.5	247281	824116	25672.2	491217	530796	549222	290354	287345	258582
M707T206C279	706.535	3.427	278.84	226110	199555	151006	187801	87357.9	185856	232584	254392	135005	143263	252866	174513	203695	127262	239851	283957	1849010	324207	156752	118380	229047	256635	361237
M502T59C249	502.495	0.983	249.02	380482	347323	459588	257784	256585	363765	381807	255265	137753	300900	232598	175532	196858	94106.3	206089	327062	544957	255243	216834	240182	212564	251298	232056
M494T316C227	494.322	5.27	226.71	433518	591532	251308	446236	0.001	0.001	500619	766527	368703	326661	297556	217995	286327	266877	0.001	157746	542562	0.001	0.001	164871	0.001	0.001	0.001
M847T55C313	846.752	0.911	313.14	268405	228927	160720	367468	186168	261234	352631	220458	304105	177398	253899	361285	276290	54184.6	305123	262290	410832	250630	334429	177253	286565	289668	262631
M1498T197C411	1498.08	3.281	410.56	243603	378528	387186	291889	217487	472745	338228	265534	220621	288931	0.001	0.001	428291	236576	140902	353376	248523	259193	357302	430074	152452	0.001	485615
M1502T259C414	1502.11	4.311	414.42	458418	0.001	0.001	0.001	0.001	514060	0.001	514485	0.001	0.001	0.001	0.001	343192	0.001	338522	338634	437915	391934	0.001	0.001	415217	0.001	418260
M262T751C157	262.127	12.518	156.59	250054	190448	254810	528746	230757	162984	236994	206634	183079	197641	328703	257319	356472	165790	104065	423238	140984	381900	228807	580238	273152	283518	276074
M652T343C270	651.532	5.722	269.57	352244	430627	325513	385930	125046	284773	293377	297047	261745	164338	211680	391255	215096	106881	251864	231775	359072	295481	240908	292234	289265	263810	275839
M759T335C285	758.567	5.585	285.37	484325	424392	0.001	456412	388408	342078	244470	123788	293476	200901	169852	0.001	268998	0.001	303964	321476	0.001	211437	0.001	169540	360812	205761	260327
M649T59C279	648.626	0.985	279.31	239085	378815	288784	179675	151369	383050	460807	292278	210642	245702	209802	190146	189543	96769.1	179086	256629	356844	274765	265984	260302	268971	265029	292770
M773T250C290	772.584	4.164	290.24	248514	215586	202936	233506	274658	209134	201900	263405	0.001	276422	284373	0.001	272294	0.001	308741	358435	0.001	256177	210922	202246	281493	263963	275681
M385T332C222_1	385.272	5.532	222.07	265040	241928	338846	253377	337965	274786	260865	308565	267767	331497	156180	186331	233124	264039	153266	168147	160176	190640	142628	284946	277659	262287	280748
M901T58C324	900.798	0.962	324.36	0.001	574221	0.001	0.001	573662	0.001	0.001	370706	594890	0.001	0.001	0.001	649642	139780	1578811	0.001	474418	494210	0.001	0.001	0.001	23869.9	685657
M791T269C297	790.623	4.481	296.78	561744	1194921	0.001	0.001	237786	684516	706154	0.001	0.001	0.001	314355	322788	0.001	101924	0.001	423956	0.001	400574	496545	0.001	386869	0.001	0.001
M652T353C293	651.532	5.888	292.89	267136	332653	330902	303758	220966	149534	289428	255113	209712	179916	294145	244394	274822	88926.7	184851	331896	473120	251603	249806	324016	273134	259137	282911
M871T52C315	870.752	0.873	315.37	196629	176931	202967	221555	384403	243398	319845	99844.2	334186	275615	222035	362517	427777	94010.3	223974	304901	160660	259228	315844	252755	278012	247633	285377
M817T355C308	816.7	5.916	307.49	0.001	409237	258761	299818	184338	158844	351826	263448	0.001	0.001	199736	0.001	0.001	0.001	272264	696683	0.001	196706	605785	585354	257378	293923	255988
M1574T140C423	1574.11	2.34	422.82	533298	0.001	0.001	344724	0.001	560592	0.001	0.001	523759	582450	401704	0.001	589310	0.001	0.001	633229	0.001	559822	625357	0.001	504126	0.001	0.001
M104T748C166	104.107	12.471	166.44	232371	347566	353783	301334	125480	156260	246815	307727	233836	178137	118832	243572	779263	322710	67877.3	0.001	337364	164292	0.001	217504	235005	292260	273597
M803T827C217	803.404	13.787	217.03	50911.4	26983	74123.1	82131.7	64981.2	33980.8	94805.7	81756.4	44691.9	33086.9	131180	233889	332633	246140	55435.1	336189	812636	666766	533090	434456	225385	275754	298590
M975T890C211_1	975.147	14.838	210.63	212122	105774	268280	282857	237263	224535	212933	201415	197820	157156	166533	167896	284532	126586	165082	454184	186849	595327	625933	454280	187090	172604	227404
M628T215C265	627.532	3.59	264.95	363313	0.001	305520	0.001	284377	270960	301485	231785	295227	0.001	0.001	0.001	0.001	345456	328248	397780	397618	0.001	301865	0.001	414969	382265	0.001
M525T777C208	525.141	12.95	207.58	417482	201454	163594	276130	229521	246781	208492	214142	394284	266327	327677	328474	232490	54998.6	248476	300668	103986	252591	172180	147060	237275	268294	291161
M702T818C195_3	701.626	13.634	195.41	232626	173173	385984	375338	215114	173162	337466	301629	250892	267814	59399.9	88495.1	139717	107886	91710	189665	53607.8	403168	294249	187198	234653	294668	263555
M363T526C176	363.088	8.759	175.98	415245	187050	374358	294799	273003	321535	192795	238664	220623	421418	142766	234114	202582	205511	225701	122319	24446.3	253925	164072	261516	230625	261048	301110
M1474T260C409	1474.08	4.329	409.09	313959	389754	353368	7839.29	193369	347395	365405	347900	241953	238838	174676	184026	211267	120017	133109	185519	189124	252753	237358	300609	279657	261978	249294
M384T767C189	384.113	12.777	189.08	682133	257253	385009	572764	211075	809892	502117	353691	437110	193432	58654.1	43754.7	61096.4	56362.2	82975.1	45599.9	289179	72023.9	69644.6	85272.9	259062	239950	250657
M576T78C285	575.501	1.302	285.07	161905	162712	232330	299873	198192	168850	270983	127920	336704	137955	305254	193625	183406	174612	136915	221276	66302.3	359218	254510	311761	250904	199276	336320
M123T92C125	123.055	1.525	125.26	166500	155325	128078	176014	292675	248457	130340	337955	422504	296055	306205	315437	355273	670161	226725	228091	170311	189669	239468	176432	286900	282090	180251
M550T335C242	550.385	5.582	241.51	258407	455521	173964	184469	170109	370236	256316	329624	288170	267501	178342	251852	218740	224000	225530	167476	223820	235882	424730	241839	262964	252242	264620
M629T73C272	628.599	1.212	272.46	178845	257863	225191	319643	82360.9	227689	274550	154298	93433.6	128588	160507	66562.4	137551	839898	198218	257093	992072	212921	110061	279279	190102	206065	206147
M1514T253C417	1514.11	4.216	416.7	274028	309344	286484	327172	219016	306689	326559	174219	300402	211409	226999	236821	316472	281851	167290	191078	158646	246783	304911	321062	245378	237434	244445
M552T334C247	552.4	5.56	246.92	417628	478537	254741	386726	201328	364690	398119	216330	303896	198609	102050	167859	143377	97943	213444	71933.8	48095.5	236092	336488	225937	279969	248634	246078
M538T336C243	538.385	5.598	243.4	299697	276598	0.001	289618	230304	277076	337559	275989	347413	191842	256105	204562	246538	196966	118030	219844	67357.1	249070	295662	315153	266055	250943	255718
M605T966C188	604.663	16.098	188.28	208232	194019	380045	255844	336226	297424	416754	286494	224506	224242	132170	83834.4	160197	136442	62212.3	193872	765974	154730	124998	179277	265858	267959	234054
M716T825C197_1	716.132	13.756	196.91	204594	123199	583237	269899	101672	0.001	513951	203946	111354	154839	124676	121209	319010	214356	54892.2	180690	227842	870818	556182	166299	226690	255531	280249
M480T336C216	480.306	5.598	216.01	318984	276057	175745	198081	225740	309650	260021	306032	195738	249970	160428	197280	192032	387372	258201	223011	111749	174995	230581	287182	268689	237508	257805
M272T982C156	272.088	16.366	155.81	172194	73595.8	258143	116782	142369	288251	334852	602481	167625	207849	84889.6	251427	211761	295456	191865	101899	197812	41134	81779.8	117965	237135	280286	244767
M683T53C268	682.538	0.876	267.62	151516	173575	417625	175303	586994	150242	293599	96021.2	240846	269862	205175	207816	403417	658614	111184	87703.5	65437.7	131474	233655	411041	214952	279415	254418
M576T262C274	575.5	4.367	274.44	308905	427876	518340	240545	210044	357490	395365	297305	228224	260446	117899	169240	167269	124568	108048	152535	166898	223745	188389	368895	247672	252523	256977
M829T144C296	828.55	2.404	295.95	261213	229373	1065383	300102	322585	248067	242553	170614	272960	164812	198744	192022	175602	237147	209872	61497.9	85679.2	157838	229682	208853	202700	176244	151172
M1205T1190C330	1205.33	19.829	330.35	363085	0.001	0.001	0.001	0.001	0.001	0.001	386203	0.001	0.001	0.001	389165	393030	390101	0.001	0.001	372228	0.001	350731	342850	0.001	371320	378441
M915T818C224_1	915.485	13.641	224.45	241162	170180	387840	276457	241198	238639	383580	237884	129432	189687	103670	164564	270622	166263	240788	252064	47646.4	373009	387024	356991	227688	243319	275093
M529T571C209	528.847	9.514	208.62	291026	200802	572728	407606	149027	149279	501888	273717	112959	172588	166922	144495	289481	209410	158039	170440	309986	158410	173866	268476	179451	254132	309462
M1562T100C422	1562.11	1.665	422.19	210097	280993	341139	295860	153176	293545	338522	183183	381683	244012	100640	157675	377580	193258	179958	296401	0.001	228545	402096	271155	298383	194311	213584
M948T973C217_3	947.963	16.215	216.68	55085.9	239723	585376	51316.7	183476	200242	304114	198335	69373.6	188101	273940	180562	225375	86256.7	359066	126485	760816	187564	140450	154747	220614	249343	269132
M246T438C159	246.169	7.304	158.66	328836	162286	402144	239956	628175	376845	494209	350296	264090	465260	75579.3	31303.3	69526.1	98993	83039.1	121059	160528	115139	73387.9	22447.7	249349	230635	256070
M603T431C236	603.291	7.191	236.13	231650	352965	393046	311762	287404	310808	388919	330921	252170	323880	129301	118635	190953	209586	138496	142602	117599	147008	200300	320381	241892	236871	241599
M801T220C297	800.614	3.659	296.64	247103	247016	220074	241160	252334	200691	18832.1	272539	355910	193447	363014	198284	298126	301863	78752.2	241205	34772.7	186260	55125.8	223142	272302	255277	206499
M112T439C237	112.05	7.323	237.36	567909	306721	422843	438175	242851	436728	508147	134188	249415	279419	78450.9	53149.9	194293	170192	177766	80699.4	127076	146161	84660.2	169079	246678	227071	221620
M350T786C186	350.179	13.1	186.27	259776	299256	446820	295958	481943	307210	264932	195556	300591	298369	260223	156669	146925	178387	110470	45074.7	13061.1	118734	136813	253849	245628	226570	257854
M348T767C172	348.069	12.785	172.38	219114	337317	478420	443060	347955	169800	315535	347051	288017	184236	86293.1	79301.1	86309.3	158222	69778.7	137293	0.001	133599	108370	185068	234882	239387	252190
M851T975C257	851.263	16.253	257.41	333503	207594	128854	341013	151110	165217	204590	214500	221563	208284	205938	261591	262652	33581.7	170289	261265	177583	260891	163385	180051	221114	239944	259900
M975T890C211_2	974.813	14.839	210.6	191647	106288	240573	243504	226857	183901	229315	158703	166830	143946	140364	135636	255200	107323	156679	422418	161420	581070	529674	416353	166106	157843	187881
M144T500C127	144.101	8.334	127.06	283517	259047	61056.4	368617	162729	62379	115262	94506.9	185194	80256.1	567289	282864	259693	89834.7	414112	471766	95027	524568	291019	107747	246953	226084	219283
M915T819C224	915.235	13.642	224.46	208024	150507	360344	270448	223828	217958	336944	244264	119114	159392	87846.8	153032	289705	166734	206453	240354	45404.1	333616	352186	314465	219208	237687	259314
M552T312C246	552.399	5.201	246.3	360090	347202	225458	332664	202211	313227	328661	190976	333882	217938	131859	187828	170732	143172	200235	65753.2	47027.9	271295	287075	197613	275731	265078	174308
M702T319C282	701.557	5.313	281.94	284623	198388	284448	270922	219179	248588	221981	162469	159910	150994	196944	231089	252447	104841	309054	368927	222113	251416	295660	261510	233090	240527	241383
M855T234C299	854.568	3.903	299.34	354326	311425	101864	369637	212026	353714	262575	205172	238601	252262	202780	133555	134679	167002	180740	245085	464370	153943	231030	183150	206679	193039	226814
M538T361C212	538.279	6.012	211.7	118990	98090.3	107336	55678.9	243144	174539	88941.2	122451	173374	210359	223318	183302	189438	314646	241557	146257	108571	266178	117047	146416	231957	229678	248594
M849T905C262	849.247	15.089	262.16	330994	148838	57116.7	336364	111564	113993	169616	220462	238068	214423	195876	263330	314290	0.001	188317	304855	124468	331213	111894	115777	197674	247566	264125
M1514T88C416	1514.11	1.471	416.52	0.001	177866	0.001	161656	78106.1	0.001	0.001	1192517	134546	74341.8	97703.8	121552	136019	115638	199317	644352	873733	149376	118802	444484	0.001	124464	383447
M177T575C188	176.875	9.58	188.09	213935	217586	436879	244648	180330	0.001	248372	204807	0.001	197021	278207	246700	266427	231315	254284	477844	440517	133916	205905	235297	163143	204521	305781
M815T167C299	814.626	2.779	299.2	541031	0.001	520934	0.001	363513	420655	0.001	0.001	458609	0.001	431776	0.001	443784	0.001	872810	0.001	0.001	0.001	390348	270514	0.001	0.001	0.001
M531T884C179_1	530.77	14.734	179.13	274387	303582	366644	260953	244756	268181	447948	374975	230904	201843	67945.8	89440.4	93461.2	87977.2	73107	87383.1	287289	96069	174478	183060	163410	270585	272755
M807T359C291	806.567	5.985	290.74	260231	0.001	203334	612708	242677	177451	507727	174847	236521	0.001	0.001	188843	169246	0.001	0.001	209069	0.001	0.001	284999	366263	277065	217362	207999
M1131T1184C316	1131.31	19.733	316.2	221618	0.001	0.001	227289	227148	0.001	0.001	230644	0.001	0.001	0.001	248572	235167	0.001	0.001	0.001	0.001	0.001	0.001	236571	226792	224465	250765
M814T395C304	813.682	6.583	303.79	235694	282735	293224	383468	170515	217362	309468	225218	194145	131336	149160	52776.7	152090	0.001	155843	154647	120065	315379	370218	398064	319480	140444	241036
M310T816C169	310.175	13.604	169.25	276132	426589	389033	336591	284010	378662	401232	357339	332036	304214	60521.9	79134.9	82962.4	154724	64783.3	57149.7	323603	104414	70005.4	183753	180046	237392	259190
M771T171C286	770.565	2.852	286.39	0.001	616251	474496	498841	519989	0.001	0.001	0.001	576044	0.001	0.001	438823	0.001	0.001	278744	561811	0.001	0.001	512315	183773	685003	0.001	0.001
M834T838C217_2	833.969	13.964	217.29	150150	47640.1	218262	70997.8	124713	95522.5	105634	66215.7	49063.3	85321.3	324906	282103	492143	398046	215910	256094	168456	289735	407690	622050	203772	228020	267346
M975T890C211_3	975.481	14.837	210.59	172535	103808	241226	239476	196225	181230	219004	174548	167371	124953	139335	135114	233478	114394	139899	419846	162528	564561	537673	389428	169407	150178	172881
M1051T717C249	1050.53	11.946	249.32	432724	38458.8	401948	255046	278292	272156	172219	106082	119662	89386.5	59682.4	141008	282985	198186	129684	204840	3988.2	341568	162270	199133	209324	230071	258233
M942T900C247	942.394	15.004	247.22	248083	306841	731705	282854	218848	348585	399016	562242	226217	243573	9108.47	5447.38	26190.1	39011.6	20753.6	24547.8	879866	38239.1	15362.5	22404.8	186751	195023	204044
M788T1159C300	787.666	19.322	300.31	0.001	420379	548836	250686	82525.8	611267	305916	128820	75674.6	190433	0.001	0.001	0.001	0.001	275276	43693.3	780128	137766	346849	416700	154120	200939	144196
M652T75C295	651.532	1.253	294.92	236594	226508	504044	0.001	411295	0.001	333543	260496	284607	264871	294593	290316	289042	112620	0.001	0.001	410214	278915	0.001	299768	327111	0.001	364318
M751T821C200	751.4	13.691	199.6	97822.6	18027.1	99517.6	66951.7	89866.5	96577	82815.9	63451.5	52068.1	51655.3	315862	276270	441300	170190	282463	466619	61808.1	645312	672230	556181	221328	229474	219298
M600T279C406	599.5	4.656	406.23	261683	289140	136307	360657	95785	292057	247786	140433	365101	247526	167659	88250	93651.9	0.001	110654	328314	175292	307896	166573	174799	230986	234229	224644
M601T58C267	600.569	0.967	267.06	260557	507038	236972	243081	173636	293356	257814	265235	256398	179051	90769.6	140824	110731	119493	141278	105571	380297	156379	303442	265903	235132	185514	268181
M802T66C288	801.505	1.106	287.93	241528	106466	315204	340800	277417	272272	260877	76543.1	178774	216123	181532	224848	213578	244368	126746	223268	237349	70688.5	186177	196819	208536	257948	220201
M184T973C137	184.073	16.221	136.65	87956	238106	100552	426072	164400	100524	129470	105438	261094	320443	133872	316169	238610	503684	81361.8	393514	95177	177146	292137	97864.1	264138	190083	231458
M487T939C238	487.164	15.655	238.23	402409	194545	111568	390518	189290	216691	237979	199080	281065	232771	200063	208174	268716	6452.12	201509	259705	89263.2	280476	144250	141164	231119	215637	238728
M765T83C280	764.521	1.389	279.86	0.001	0.001	472778	317524	413083	0.001	0.001	0.001	0.001	441502	452320	458231	521028	605818	0.001	469343	140262	0.001	277418	0.001	0.001	0.001	0.001
M499T69C234	499.426	1.143	234.44	404349	611692	364357	418064	222454	361087	489623	395245	300455	288686	15143.9	197582	127506	17351.5	113688	5554.52	0.001	94391.3	67934.6	62010.4	175876	257110	209254
M620T61C268	620.49	1.019	268.08	296190	144797	225230	163458	216308	181261	190217	184916	328808	284918	313932	360262	326636	214708	0.001	243274	81447.7	277780	203545	296363	164142	268937	178690
M797T75C293	796.546	1.25	292.79	0.001	0.001	0.001	825869	0.001	0.001	342345	0.001	280361	173125	0.001	0.001	0.001	0.001	0.001	267032	0.001	0.001	0.001	0.001	278472	401068	0.001
M487T975C259	487.163	16.254	259.2	503891	182068	44589.2	447305	0.001	0.001	253636	176152	243812	214342	130362	158418	256478	0.001	121302	224063	63353.4	252579	103076	111214	231473	211298	236756
M523T553C208	523.125	9.214	207.69	145177	123151	116668	135015	127317	72146.9	103653	193616	207847	126385	450768	515777	318654	86513.2	196809	348855	110421	263193	138638	156148	165419	217689	296058
M804T827C217	803.906	13.787	217.07	58928.8	30874.4	69218.9	69143.5	62048.3	0.001	94354	72564.3	69131.5	28416	117148	207359	264662	225529	26152.4	356661	726407	588436	454750	463620	192906	223311	260490
M405T754C193	405.207	12.566	193.06	121065	181708	208878	141647	128172	170957	221926	234035	123376	175826	135055	101980	123393	157092	157535	163914	1591688	172140	76586.2	101382	203739	218359	215325
M325T854C271	325.111	14.228	270.56	613872	0.001	0.001	0.001	0.001	0.001	0.001	0.001	0.001	0.001	0.001	0.001	0.001	17167.7	0.001	251240	0.001	0.001	131669	0.001	0.001	342104	330744
M943T900C247_1	942.896	15.004	247.23	250722	300758	664429	260066	220956	337102	373690	531516	211561	232928	6896.92	5195.16	26734.1	36010.5	20246.9	31773.2	889890	46346	19187.7	14795	176464	185294	216058
M716T825C197_2	716.382	13.755	196.91	170197	80167.9	478922	262890	0.001	0.001	411034	180007	111850	130982	104174	109072	277135	159964	0.001	213146	163645	659661	453785	168962	182321	244311	245445
M1178T794C348	1178.5	13.241	348.07	323258	315795	387228	388193	250060	341138	344700	280025	300294	284507	80726.8	100361	94430.8	178856	61708.6	82567.1	45468.3	121614	102220	218927	207148	218146	245204
M504T340C232	504.342	5.671	232.43	205638	297499	187579	186131	170413	242623	228644	323269	207105	267411	214219	167966	213256	231844	193101	225799	264472	151055	247419	206973	213184	222796	216808
M811T355C286	810.524	5.921	285.72	0.001	0.001	409684	0.001	0.001	186979	380852	0.001	0.001	0.001	0.001	0.001	0.001	0.001	0.001	0.001	0.001	0.001	442291	0.001	326066	0.001	338394
M1550T246C420	1550.11	4.103	420.01	239307	187005	317676	192427	285729	203543	177508	0.001	428950	329977	0.001	320181	209172	363320	282045	166006	0.001	190956	188342	295486	135412	148584	143581
M779T164C285	778.536	2.739	284.64	218617	409692	117564	219082	124264	263124	185730	157074	123068	230900	164424	220071	257857	240117	152518	234278	0.001	209256	233726	190020	271640	188770	196067
M650T75C295	649.516	1.249	295.25	76338.8	100876	164467	564101	154009	322019	129013	76740.2	110459	61418.8	85136.5	57860.4	63674.8	32130.7	412648	368027	50066.7	42587.8	202548	101731	136939	369039	149358
M184T319C298	184.073	5.316	298.13	207754	208466	251060	207384	178082	201693	224333	147535	98508.7	129608	131580	160882	175762	84554.8	299143	538723	548424	218525	180384	172296	151964	152454	163312
M572T292C239	572.367	4.865	239.15	288779	305936	293746	329462	184702	282752	316719	349370	259588	302557	0.001	0.001	0.001	178183	69498	203382	275874	200076	186437	246170	273372	286632	93640.4
M861T235C305	860.614	3.923	305.04	0.001	379288	256650	0.001	129638	289130	312890	210743	276157	0.001	115679	0.001	173012	0.001	174008	0.001	0.001	184826	0.001	230816	218372	209474	223012
M1586T96C426	1586.11	1.601	426.1	751506	1754691	0.001	94692.7	69239.3	110474	102291	11953.3	76556.6	107706	0.001	0.001	105328	0.001	57481.9	119694	590481	114067	145831	119970	37908.4	105835	88870.7
M1092T321C339	1091.7	5.348	338.85	308651	0.001	585663	403604	512782	0.001	440024	0.001	0.001	384987	167561	187428	0.001	0.001	113125	165798	168594	154004	224912	482728	0.001	256801	0.001
M464T335C222	464.311	5.578	221.83	310027	180931	227673	199282	231601	266587	287174	187364	188608	281034	82188.5	120344	101864	163578	170299	156312	307972	139449	139136	144046	223548	202292	219078
M323T811C247	323.096	13.518	247.16	371097	174892	62820.1	337147	169609	183064	179483	161770	270976	195192	240152	230462	261205	0.001	207408	318217	108403	282248	119777	109017	212108	210408	222264
M549T59C259	548.537	0.981	259.36	200916	226453	257134	127170	148268	266693	231629	236118	93082.7	167110	226686	156254	159934	100808	235283	415754	434228	211149	191837	202453	203835	190340	188085
M361T431C194	361.271	7.188	193.56	196377	282561	338699	254860	237372	258934	314736	277360	202566	298264	134950	97578.3	166095	193406	126693	126301	117817	141670	186519	253706	229656	202156	210464
M786T748C248	786.163	12.466	248.3	165553	246686	251632	293511	210241	193738	266487	181158	213858	185387	168762	158196	254393	209998	197792	173831	64715.2	169590	252910	310779	213050	213853	215080
M1554T101C422	1554.14	1.687	421.88	0.001	0.001	0.001	185775	186572	0.001	201003	0.001	237318	0.001	197849	197400	0.001	0.001	223795	261604	0.001	167400	0.001	0.001	0.001	348447	292451
M506T59C250	506.49	0.987	249.7	307476	257993	394368	200559	245121	261298	313310	209195	214239	292327	178430	142351	211981	115274	111160	247502	83435.1	156076	120902	166642	187213	201281	207479
M576T69C237	576.409	1.151	236.69	54073	90289.8	70318.9	188513	83376.8	66900.6	58669	45008	94317.6	39661.8	150829	50203.4	104725	22657.6	122062	33924	68022.5	66723.8	62590.5	669596	214904	143632	275662
M480T363C214	480.276	6.043	214.5	146041	86301.4	0.001	0.001	240651	755833	0.001	0.001	95059	189362	0.001	0.001	0.001	160763	539927	186256	166542	0.001	0.001	123610	171897	241867	220255
M685T52C271	684.553	0.875	271.18	215828	229808	322175	210647	335495	151070	224009	160426	181499	217518	172704	176537	236656	401431	176062	100316	97822.2	114180	242048	249822	198029	222518	206136
M605T74C272	604.6	1.227	271.91	80717.2	192077	103183	135545	189439	99611.2	173177	146264	175558	126827	91054.3	163015	133063	26539.6	240092	61678	149418	329197	0.001	291626	254827	188359	188332
M1341T343C376	1340.85	5.717	375.85	346701	149513	291211	255616	211186	271138	346145	249400	201267	231908	113816	121166	119940	151242	124872	147538	151555	184532	93128.3	200932	214918	215195	198978
M497T69C230	497.411	1.153	230.43	187392	796478	245608	275815	226367	131089	302768	186230	363197	202901	28601.3	306551	193663	34007.5	154337	16971.2	0.001	114767	157658	119709	201440	207162	219053
M855T118C299	854.567	1.962	299	262438	281045	93371.7	317314	216977	253181	203076	208590	244862	247632	156496	104335	109518	110454	148091	274680	401726	142430	228923	143847	161217	190754	1064.46
M550T322C235	550.327	5.36	234.66	210192	223576	304059	262614	279651	192695	215795	229298	270059	228105	212396	174154	265859	231952	119518	130881	119842	68444.9	165845	243502	215557	169682	202316
M735T1153C284	734.566	19.216	283.6	0.001	0.001	0.001	0.001	0.001	160088	66209.6	0.001	0.001	75649.7	0.001	0.001	0.001	0.001	177830	0.001	3046193	0.001	283671	331822	160890	80281.9	46512.2
M945T51C329	944.767	0.857	329.11	105268	264070	118279	80457.1	254447	0.001	236556	27777.5	0.001	0.001	258869	181547	213325	65357.8	196913	186180	211278	222508	329272	393471	241116	105043	272971
M1472T285C404	1471.96	4.756	403.99	224125	220503	153288	242848	96367.3	237797	216497	123272	304948	229398	155399	86549.9	96754.3	0.001	100682	225392	161978	251340	138554	161342	203120	205294	210677
M361T431C246	361.271	7.187	245.56	196522	274354	338892	249844	236464	257416	315067	274044	205727	264532	128192	101607	138164	189655	125281	110346	107783	125518	174698	263429	198299	203282	216229
M543T711C216	543.275	11.858	216.17	265334	162140	336013	292572	269996	272871	284673	230845	210327	218710	64419.4	112888	161134	143020	119843	156434	31525.5	284180	251519	231886	192476	191515	217348
M578T79C287	577.516	1.31	287.43	273891	373421	206077	225374	0.001	276129	0.001	386934	0.001	283439	0.001	310934	268218	0.001	204157	256806	344881	0.001	0.001	263315	323229	288282	0.001
M538T316C243	538.384	5.263	242.8	209027	166644	152178	182221	202663	185417	252522	200344	297498	176872	255818	198180	260854	235968	138914	172153	71052.6	197875	230989	203279	202208	202896	205406
M606T63C272	605.602	1.042	271.83	116910	0.001	126153	43102.3	0.001	182747	229093	186624	0.001	0.001	0.001	0.001	0.001	0.001	0.001	0.001	103391	0.001	0.001	22662.6	201201	191746	217437
M401T768C192	401.212	12.802	191.86	245354	297798	284804	241239	249168	352389	311934	268375	256631	300462	73692.9	93081.6	128150	134600	96977.4	41515.2	113252	81306.6	117247	189181	198660	206537	204694
M755T181C282	754.536	3.011	281.81	315625	86587.4	0.001	322618	0.001	266975	92384.5	223955	296034	0.001	254896	79115.3	425162	312322	191147	385062	0.001	348318	341645	103054	173512	171954	61569.6
M548T294C236	548.366	4.898	235.99	0.001	0.001	0.001	0.001	0.001	0.001	0.001	0.001	0.001	0.001	0.001	0.001	0.001	238094	0.001	0.001	0.001	0.001	0.001	0.001	353121	0.001	253139
M604T337C263	603.531	5.611	263.16	171679	173805	118019	172015	151987	161596	128755	176248	295946	112184	306080	304500	216527	212594	201510	141045	203005	258218	205281	200513	192508	206869	202465
M873T840C219_1	872.959	13.996	218.61	232302	132607	292522	266069	225600	188481	246452	187332	150616	171052	56429.1	90739.1	172127	116622	120212	161922	26114.8	260719	235069	249324	191032	193872	215444
M752T821C200_2	752.152	13.691	199.58	67683.2	11344	75147.8	52202.1	74199.1	61320.8	78035.1	45906.2	41577.2	40692.4	320638	232555	352888	149889	238940	437235	46514.9	558380	605356	505442	167970	191640	200205
M650T75C266	649.516	1.254	265.87	85927.3	147421	227432	482209	206084	235474	196678	101474	144084	79731.6	105294	63502.6	97459.9	40248	355599	271148	95463.1	49381.3	98067.8	125503	188530	203211	206565
M363T552C240	363.088	9.206	239.54	182206	210307	332276	225958	269237	233864	159447	273756	293382	188173	103621	145610	106146	154986	142162	48805.1	0.001	86139.9	90225.9	142628	164876	204824	228434
M599T333C299	599.5	5.547	299.28	227595	310442	133341	226316	134266	183296	206873	187278	189630	140150	254251	152619	190324	85088.2	102663	206308	191397	291789	182967	164036	221108	214836	159916
M1328T359C359	1327.83	5.988	359.17	96309.1	98897.3	146136	50652.3	204194	309666	89536.4	84990.6	89173.9	155298	118198	92839	174119	90610.8	363529	184505	121483	207720	128361	174048	202885	192656	198967
M244T702C155	244.074	11.696	155.16	214453	124600	145923	138391	202034	140611	141716	130176	282689	205916	425552	181280	211763	283236	174166	159569	67717.8	184632	229305	156594	204904	197026	192128
M702T818C195_4	702.378	13.627	195.4	183779	138775	284749	211997	165198	134798	256813	219386	181398	191201	33651	43367.2	46488.9	37256.9	73276.1	73592.2	19493.2	305150	210972	129722	192800	206699	193176
M307T406C171	307.042	6.774	170.72	171602	184359	132047	193646	157924	55928.3	154226	95541.1	109476	110061	307438	104167	316325	293293	153338	210498	118048	244361	286588	198168	126317	227766	238466
M652T299C246	652.335	4.976	246.22	68254.7	0.001	0.001	9246.81	9212.56	227620	0.001	8780.67	0.001	0.001	293285	156644	517721	176693	877151	486647	575714	418255	41190.8	70221.5	104042	132748	119764
M339T53C274	339.287	0.883	273.63	275555	214455	244343	173906	210793	200849	192728	275648	132844	193226	139736	157226	194370	299732	216686	110317	114018	103597	211668	145608	177317	213884	198306
M843T950C214_4	843.201	15.836	214.31	112322	145400	0.001	136840	135684	148746	180490	0.001	0.001	149684	0.001	146800	195646	120803	136873	123552	478072	143693	124074	188016	165635	197151	224855
M735T356C284	734.566	5.934	284.29	173721	165524	219065	146208	0.001	80842.2	148516	206154	104721	0.001	186697	105228	217164	57398.7	0.001	213785	887229	542891	132035	322838	206508	213037	0.001
M1054T1178C303	1054.3	19.627	302.72	190930	190625	194588	185337	185440	180782	192261	189979	194636	191184	190868	203011	194328	196585	195508	207902	191998	203927	181872	190867	185056	202443	195574
M759T353C285	758.567	5.89	284.55	0.001	383254	0.001	0.001	0.001	293196	521019	194612	400491	180107	246886	262162	391473	180143	171965	218542	0.001	0.001	440074	0.001	0.001	466030	0.001
M584T922C222_1	584.131	15.365	221.92	126924	200007	154240	117351	193997	137605	201482	113021	213770	178773	309814	229347	175574	177366	205091	193565	161356	181152	268842	343378	202385	181828	168346
M873T840C218	872.708	13.996	218.52	207223	121131	303429	263835	192070	192383	252866	184747	166003	160025	72556.6	92166.8	168615	104915	106987	163922	17894.4	253189	226897	204541	189962	182828	209550
M379T558C178_1	379.062	9.301	178.33	991.15	188384	160420	148622	235566	191064	180156	188362	212002	183926	157370	148784	147146	191206	189353	112782	30282.5	142041	149864	149198	165019	201277	215912
M498T361C208	498.286	6.023	207.56	98473.1	103225	94935.3	36799.5	199193	603292	83683.5	71294.3	98086.3	126562	117340	86823.6	174164	144675	407408	140477	116648	206233	75263.7	159812	188318	202805	190744
M604T78C291_1	603.532	1.297	291	181961	168339	261189	257805	246938	184046	199386	0.001	214495	164519	234251	201983	139911	108971	252809	275233	262818	177059	123610	196221	0.001	0.001	249072
M337T53C271	337.272	0.88	270.87	130232	127996	294009	134379	441525	135706	207010	87280	143640	149604	166907	198440	293772	512676	121956	89604.6	48687.2	106854	197054	261545	170550	212846	188555
M298T922C196	298.051	15.364	196.34	273529	321344	491228	347986	321588	268455	584032	276285	172562	280866	0.001	4585.05	0.001	97536.9	11018.3	0.001	297882	41107.8	54938.3	0.001	38541.1	73905.9	69537.3
M921T734C210	921.482	12.234	210.29	51689.9	0.001	31982.3	7033.68	13402.9	0.001	35321.6	6340.17	10449.7	5745.56	174163	0.001	360676	209146	0.001	271189	56945.5	334020	401466	82924.9	204228	145863	225714
M753T234C284	752.556	3.907	284.25	0.001	56534	56138.2	78405.3	142260	95180.7	27465.3	0.001	77340.4	99100.1	341314	0.001	191675	0.001	116260	128945	1914530	360460	74626.7	63266.7	109264	0.001	112413
M626T344C304	625.516	5.725	303.57	203454	331298	118641	5846.95	141898	170534	202996	219377	170729	146556	199472	156557	156444	105373	206117	291437	141349	158270	258990	192033	197549	185279	190432
M1532T223C415	1532.07	3.716	415.35	0.001	0.001	115813	0.001	193150	264674	217786	0.001	284645	0.001	179981	236950	238169	212892	282957	0.001	0.001	282254	251263	243412	273444	297422	0.001
M570T431C226	570.28	7.176	226.47	261989	333806	289636	341451	221936	263924	269912	225270	220955	181515	98341.6	73217.9	140040	111480	91327.3	69304.9	113513	123535	105748	265239	183227	196570	180127
M677T897C195_1	677.03	14.945	195.31	54335.4	71957	107498	101225	100987	64015.7	158621	100921	83849.2	59526	128957	107580	142250	91244.4	51005.3	106121	1824583	125424	121093	194794	161139	161387	180944
M526T443C229	526.311	7.381	228.88	225160	203673	384916	281278	230841	246898	343382	268199	172966	268135	78061.7	75389.2	102547	153345	133144	94868.8	142863	96441.7	141200	145890	174732	187652	180843
M910T326C304	909.544	5.429	303.86	151310	110847	120054	116981	178020	117838	101809	126634	187982	183364	362515	410336	257030	225666	253956	0.001	181887	216634	193568	137143	193700	189793	184702
M325T854C272	325.111	14.227	271.63	0.001	349440	178759	530440	263039	270435	380083	165564	310672	232281	244750	125174	183360	0.001	149734	0.001	34983	245908	0.001	112917	240056	0.001	0.001
M119T298C137	119.035	4.963	137.26	187885	186998	213189	168438	196342	175816	199967	190860	177209	207892	178357	192080	194975	251781	217048	131402	126908	157243	152902	151697	166347	191253	208033
M1050T717C249	1050.02	11.947	249.28	349456	35268.8	346962	203701	207567	205506	148730	102594	113710	90175.3	60439.3	109063	227674	170144	116547	177661	0.001	272010	137582	195342	171368	175480	216630
M137T404C240	137.045	6.739	240.02	60429.3	100746	51633.4	121737	37204.8	0.001	55340.9	24303.9	32072.5	32156.5	312600	260616	560647	264955	264530	159032	10513.9	236582	516561	653933	169710	140275	149328
M649T854C268_1	649.216	14.226	267.69	486737	0.001	138012	425331	0.001	0.001	0.001	0.001	0.001	0.001	0.001	136131	0.001	0.001	168438	174571	0.001	0.001	91893.1	0.001	196050	187867	175661
M180T833C135	180.088	13.887	134.86	78798.8	251108	190548	18857.8	285749	138386	121379	304580	153415	252788	66666.1	261839	237146	387731	434968	23997.5	41254.4	110100	136792	220403	180241	184120	176693
M716T825C197_3	715.881	13.754	196.89	136102	80104.8	360309	220909	87033.7	0.001	336446	154097	84339.7	102448	76869.4	69967.6	228691	108840	0.001	102200	109332	544094	448099	118299	142906	184337	228933
M1536T219C418	1536.1	3.656	417.63	0.001	206800	0.001	0.001	0.001	0.001	0.001	0.001	0.001	0.001	0.001	0.001	0.001	0.001	0.001	0.001	0.001	288371	0.001	0.001	275075	280502	0.001
M1491T108C413	1491.11	1.803	413.13	0.001	0.001	0.001	0.001	0.001	0.001	0.001	274071	0.001	0.001	0.001	0.001	0.001	0.001	0.001	0.001	294444	0.001	0.001	0.001	165783	109026	280271
M794T269C288	793.555	4.48	288.53	0.001	0.001	0.001	0.001	0.001	482793	0.001	0.001	0.001	0.001	0.001	0.001	0.001	0.001	0.001	0.001	0.001	0.001	193284	0.001	263227	291503	0.001
M998T803C257_1	997.538	13.377	256.56	89746.1	259115	357009	265970	175673	46432.2	216208	250719	159774	146975	85061.8	77158	226357	112053	16833.4	108810	135623	160192	206651	459592	171025	189324	192974
M550T907C228	550.125	15.118	227.84	110117	198969	144750	136980	186548	141715	250786	77130.5	197090	170127	229384	123103	126821	153708	157028	121430	97951.1	109930	196233	273309	183283	176886	191475
M468T353C222	468.306	5.888	221.59	215931	190094	144478	183037	105983	194690	215262	191090	201490	181676	146117	119961	181128	241461	118372	175236	222298	183253	209111	165282	181194	192522	176979
M550T317C241	550.384	5.276	241.02	202182	305940	0.001	121724	128671	265370	201991	150926	198162	184235	169284	226954	230250	197252	149923	92627.7	223859	163309	282110	175393	170794	181303	180189
M337T360C207	337.25	6.007	206.78	85613.8	145551	111377	57856.5	229179	668312	90500.8	66729.4	95103.6	156279	112496	112887	141114	228322	474627	110632	58799.2	284162	124720	187738	168513	181212	200605
M471T69C259	471.395	1.158	259.4	333019	486750	248667	308559	229013	233157	237332	242827	307210	288052	7524.23	225255	97065.9	0.001	215457	0.001	0.001	71537.1	60529.7	53175.6	176486	150724	181703
M291T414C177	291.068	6.899	176.79	186929	165691	116996	217747	0.001	0.001	126424	162983	73847.4	171450	0.001	0.001	184905	307626	120584	101101	104157	0.001	0.001	166765	249891	205226	89570.6
M496T331C325	496.337	5.522	324.82	215849	128566	215278	170185	202269	168589	264616	155015	189212	211524	112554	111264	143366	291479	99546	95465.3	213065	152531	120081	212147	177586	185078	180688
M494T680C201	494.146	11.328	200.61	171384	160927	118203	137662	146943	143198	133488	170368	152166	167620	230867	286857	211234	71821	191321	236430	110638	215533	143878	144288	156048	192345	194442
M1488T257C414	1488.09	4.289	413.49	0.001	0.001	1308.89	0.001	0.001	0.001	0.001	0.001	802014	65069.5	253751	640282	0.001	41075.9	0.001	68814.9	94130.3	1201918	325481	120377	90770.9	86463.6	83633.8
M454T341C214	454.29	5.682	213.56	235761	170134	160219	147920	201571	231660	210204	201276	174737	197091	103760	99535.4	111951	234054	103344	131054	174812	137480	109884	155677	193228	176879	171339
M787T336C292	786.598	5.6	291.59	0.001	0.001	0.001	292438	0.001	0.001	216412	112973	212513	0.001	229414	0.001	0.001	85780.2	282697	388093	0.001	0.001	0.001	242766	181956	155750	203532
M576T262C255	575.5	4.363	255.35	208679	239164	308001	183300	128811	209302	281621	193028	161659	148481	97067.8	106885	120882	75946.8	61483.7	129644	45435.3	167138	150910	252056	168016	198313	170612
M159T413C183	159.027	6.881	182.66	120022	142966	85557.3	161132	100973	31983.9	145117	155063	105013	153719	134444	324100	0.001	177526	144698	283621	133150	0.001	195052	161525	223657	215060	98073.1
M825T235C301	824.614	3.918	300.77	121293	71539.1	0.001	241012	91990.8	186268	202662	173286	304038	219375	146903	215226	170755	187894	89074.1	116205	0.001	0.001	0.001	274643	96770.8	218736	221282
M1598T245C432	1598.2	4.091	432.22	0.001	0.001	0.001	192314	0.001	257283	0.001	0.001	149152	0.001	0.001	0.001	0.001	0.001	0.001	195819	0.001	0.001	202661	0.001	171084	0.001	365651
M387T65C198	387.286	1.083	198.22	150968	173358	216544	153711	150537	164634	184930	208938	174456	184793	173904	190390	172190	176016	166153	181588	292280	144526	142813	168827	178657	0.001	183363
M860T350C297	859.53	5.833	296.61	227790	287175	198188	297441	121259	147723	284503	232383	209476	128231	188450	0.001	165598	97073.1	81360.4	173390	192751	197953	171849	153482	174326	161984	162657
M749T234C280	748.525	3.892	279.89	57693	149089	135770	0.001	157227	0.001	87557.4	164889	0.001	138983	250455	0.001	0.001	0.001	0.001	0.001	2283337	0.001	0.001	121935	0.001	0.001	201836
M548T337C236	548.368	5.616	235.78	157150	195695	143306	146283	129772	192039	136220	244644	182597	170482	161912	154873	157866	158177	119729	139111	455028	138753	168008	149734	175761	177253	178706
M302T391C166	302.195	6.515	166.06	152548	114047	115435	144377	96010.7	63843.9	147349	81000.3	108437	69229.9	170318	216041	217454	110920	231260	400335	169230	274607	358426	232631	169717	177883	184089
M385T429C229	385.271	7.145	228.6	237224	303956	249741	307082	215465	238020	244134	208405	203352	171892	89833.5	72856	128019	114894	71138	71761.6	103609	117623	112166	252593	164584	184259	182270
M602T54C261	601.516	0.894	260.88	191901	136680	244124	113854	242583	174335	178346	150492	83337.5	146364	129967	213821	189818	223146	233263	120773	59623.4	99209.4	210160	131683	171667	180806	177233
M377T386C189	377.144	6.438	188.73	275476	234646	347629	270440	220470	429520	348227	217766	185458	198964	57461.6	40547.7	87763.1	109947	87461.8	51648.7	50699.7	70810.8	104530	135670	176460	158248	177566
M774T977C197_1	773.741	16.291	196.9	72651.4	257624	351230	107609	148787	167226	237508	225266	185174	153596	126361	121599	166481	175675	68859.4	146054	100098	170489	260001	277837	169736	176109	175760
M361T431C226	361.271	7.18	225.84	168802	198421	286842	208637	221089	176608	245124	198421	155570	251500	85608.6	76022.8	170599	185210	103057	117486	85834.6	107849	160824	184408	174719	176524	176760
M842T950C214_2	842.198	15.836	214.28	113943	128237	183431	125073	124110	146379	165959	126625	176249	139152	172578	132563	186136	121033	124934	116450	413219	132813	106115	150569	162314	168910	196284
M604T265C281	603.531	4.417	281.3	194992	282448	326959	163788	161246	260124	289538	225774	125580	151898	79018.9	118903	98178.2	51345.4	151873	125235	164338	141664	143039	256135	163513	176732	152586
M583T70C251	583.447	1.161	250.7	236946	551437	241568	320940	234079	237928	270265	195806	308603	203194	13630.8	173228	97195.1	0.001	220570	0.001	0.001	72470.4	63724.9	50764.9	191956	157504	164994
M1064T928C263	1063.96	15.469	262.78	158701	212128	238562	199737	154220	121758	292570	168105	179781	149686	101029	86429.3	114509	65764	71574.8	127225	568356	88822.4	67406.1	150851	166271	169509	185865
M291T407C172	291.068	6.786	171.79	153001	189734	141646	154380	350601	127186	123457	79394.5	93657.7	140577	323463	60609.8	138791	0.001	267506	238161	0.001	241000	125450	223305	191133	213540	116745
M998T803C257_2	997.872	13.377	256.58	78718.8	235015	319041	223954	148513	41933.4	190188	210308	169767	130379	81501	71522.4	193928	108398	16756.6	99231.6	124151	145153	162947	411629	151946	177276	191642
M443T70C220	443.364	1.175	220.25	271022	203118	320617	372995	468266	167070	117167	150817	87624.9	130262	47145.8	203200	124947	57827.8	488940	16865.8	5337.65	46029.9	62050.6	131072	122490	152827	117237
M783T1150C288	782.566	19.172	287.57	0.001	52002.5	35087.2	87581.6	0.001	244229	128639	0.001	76801.3	126526	0.001	18946.4	0.001	0.001	295904	0.001	326247	39934.7	758410	1048827	310741	141698	68401.6
M1063T928C263	1063.46	15.469	262.67	152178	199084	212071	185824	151862	106132	295097	161842	164039	135940	88466.3	77794.2	115047	54377.5	72417.7	116725	510087	71761.5	58389.1	134738	161325	176737	182229
M566T297C237	566.32	4.95	237.01	145830	138611	166080	161123	250057	68838.4	130647	152168	249251	213096	106632	210586	212624	302992	100583	87089.4	0.001	72303.7	207526	225624	162759	178045	178808
M916T818C224	915.736	13.641	224.47	186350	125644	256554	193586	203968	155863	271964	177549	97084.2	115998	73062.3	118306	194420	109087	153212	161818	35322.4	260491	263015	256618	149474	181723	186040
M1136T301C344	1135.67	5.023	343.66	0.001	0.001	482302	339770	464264	0.001	220633	292022	467138	0.001	132474	134641	186820	0.001	0.001	96293.1	0.001	0.001	137022	494435	148816	0.001	0.001
M220T702C160	220.105	11.696	159.93	184282	95836.5	94342.7	84601.4	140366	121023	149439	113575	194455	167211	348600	168717	207775	257304	129473	160429	85024.3	163334	199832	144360	167456	169035	180275
M745T705C260	745.419	11.753	259.83	134832	95124.5	159134	89434	104487	158129	155252	107658	81587.3	137912	237995	245392	207790	228645	386728	185313	205368	164093	164199	195213	166608	168401	175085
M893T51C319	892.736	0.853	318.76	47091.9	146512	134148	172997	51632.8	48054.8	76879.4	0.001	431343	174561	37450.4	166949	72658.5	0.001	32260.3	48213.3	38044.7	367698	69430.9	57161.7	176349	145273	191797
M564T766C191	564.336	12.766	191.41	209008	183268	153960	231929	303688	170302	252620	204661	320627	160556	52381	72384.8	52768.1	169260	102996	51865.1	118414	60742.4	98150.7	180664	172215	178092	162633
M811T854C267	811.27	14.226	266.61	283963	167494	124579	350254	176332	201520	221587	132650	227610	159644	116207	100311	141097	8806.4	119482	132913	37971.6	130535	97367.3	106567	167498	175460	168950
M1048T317C334	1047.73	5.291	333.53	312411	0.001	0.001	0.001	0.001	0.001	0.001	0.001	0.001	440723	194842	0.001	0.001	0.001	0.001	267262	0.001	0.001	0.001	309414	265331	0.001	246455
M852T832C212_1	852.12	13.87	211.87	216555	152882	471170	307294	187046	233293	297301	259454	196852	307597	29272.3	37923.6	68293.9	48035.8	50211	75363.3	46102.9	216134	134995	73440.2	141509	173509	166483
M512T75C236	512.335	1.254	236.36	263365	199200	255553	174604	147097	263180	318754	192152	186800	292224	59393.9	125373	106441	80382.3	113622	0.001	15916.3	90703.2	71025.6	60803.1	162730	172304	176100
M593T704C187	593.316	11.725	187.38	52015.8	60696.4	175642	84249.4	145530	60414.1	152272	152595	71822.5	55699.5	38725	129930	163895	180172	69739.6	135660	235317	474327	365706	385469	171302	163473	176283
M777T738C194_1	776.743	12.296	194.03	32329.8	7401.5	29538.1	9227.92	25980.8	39866.8	67147.8	18555	0.001	18702.5	360225	256756	390055	280913	148066	343893	0.001	205013	921482	236719	142509	151485	140220
M773T91C290	772.583	1.516	290.06	343599	0.001	131923	344702	321871	350679	250995	0.001	0.001	0.001	0.001	247625	0.001	239332	201894	0.001	0.001	0.001	0.001	248449	0.001	211448	295011
M1496T197C411	1496.06	3.289	411.02	0.001	37461.6	0.001	4731.73	0.001	25448	0.001	0.001	0.001	0.001	0.001	0.001	0.001	0.001	0.001	0.001	0.001	0.001	14871.2	0.001	0.001	482198	23460.1
M1037T970C230_1	1036.84	16.162	229.8	85033.2	105205	355085	42813	55311.4	145906	166917	122965	36641.8	116572	86135.2	72244.4	117335	22425.9	139415	56233.6	1454987	103795	32718.2	52375.6	127264	162180	176468
M788T395C301	787.666	6.583	300.57	169122	269480	235894	289686	123104	319153	320356	176514	138194	214624	0.001	34826.9	0.001	0.001	169737	0.001	0.001	222858	250230	239249	164264	139359	201610
M526T325C233	526.327	5.413	232.84	69385.9	111956	0.001	0.001	125699	164503	0.001	115489	188255	137356	203285	164795	185607	125806	141393	0.001	12299.9	135920	156984	194128	142884	175876	185904
M784T310C297	783.635	5.174	297.15	156223	188906	180783	162239	126986	176202	110423	117516	112001	88807.5	95491.5	256843	181902	75239.8	242351	157932	328546	188081	236280	180998	189374	141188	158818
M797T270C293	796.582	4.492	293.14	217477	207357	206505	226252	141461	237827	239543	165862	192502	158063	136576	123567	150166	99335.9	0.001	168801	0.001	0.001	172485	185779	173295	164686	164714
M1047T932C259	1046.92	15.541	259.32	95108.4	171341	178050	124868	144719	108424	202527	140846	142884	142507	119601	112684	137706	102443	49644.1	105791	501702	81031.9	69023.9	146448	145376	182660	174031
M1068T323C335	1067.7	5.384	335.24	184976	103252	109395	214351	236854	115727	74077.8	199246	199542	230488	135957	128935	233752	310541	87656.4	114574	0.001	115794	205302	337760	149164	157121	159290
M628T268C286	627.532	4.475	285.98	294250	304656	379330	297886	0.001	291758	354283	104296	139803	182540	0.001	0.001	0.001	0.001	197888	68965.1	49131.3	187355	213683	269464	144057	0.001	0.001
M618T54C260	617.511	0.895	260.26	137242	73589.6	187771	76697.9	369363	133513	142099	107458	100996	114840	151449	229305	254637	0.001	182184	109479	58955.8	87750.3	193483	158149	156051	178822	164390
M602T352C300	601.515	5.873	300.24	192719	326409	184647	269634	148047	142690	230764	225015	221775	109266	149425	122277	143244	109949	115762	96263	0.001	162446	179834	187386	175876	159348	150742
M818T415C266	817.581	6.914	266.06	9368.83	72408.9	101313	0.001	112135	2581655	22008.8	43310.5	31745.3	8594.79	0.001	0.001	0.001	0.001	332735	0.001	0.001	0.001	0.001	0.001	10984.8	15896.1	0.001
M784T283C298	783.634	4.712	297.81	120928	158048	0.001	0.001	113206	138697	102019	162142	136809	161399	0.001	190676	156522	7817.44	263847	123210	272699	182020	156482	241022	146965	159632	189776
M203T553C149	203.052	9.221	148.79	123728	170208	209098	151278	171089	86292.4	0.001	163201	198463	181055	292610	266078	279315	85740.4	157770	263736	0.001	244009	121307	143485	173086	178422	144653
M205T61C144	205.079	1.018	144.49	172923	66724.3	132220	69957.3	327493	58729.8	82770.9	55110.1	90127.4	139581	243421	307153	339612	185072	248928	183866	145766	200613	147086	110761	122703	172609	143998
M359T685C174	359.123	11.413	173.58	102442	201532	102469	68556.1	233935	121822	82612.9	186915	149166	154185	107944	144433	217914	257739	201295	120505	122940	257308	262360	209925	130849	102226	206924
M612T728C225	612.297	12.125	225.25	126400	193944	209707	121483	159592	146156	186069	207002	153300	192376	194628	138843	121400	144887	139241	154035	144687	163088	177763	198974	178497	167208	149265
M833T838C217_2	833.216	13.964	217.26	106739	33690.9	159080	60695.1	81179.4	76167.9	79913	45651.9	42152.5	52443.1	243783	184783	392187	290658	160362	174323	113731	211106	330933	450871	159446	173121	147573
M532T66C229	532.382	1.096	228.92	75804.8	47401.9	124969	243384	119800	120750	36776.6	36311	48698.8	51262.5	156770	69758.1	124486	30650.7	176935	25218.1	34906.5	55417	60078.9	392856	109233	197696	186510
M835T357C292	834.524	5.95	291.47	122188	288582	249405	221770	105112	35309	207709	0.001	169552	115870	322018	315539	0.001	153784	0.001	0.001	405276	239472	336332	0.001	143904	148286	133109
M305T811C248	305.085	13.521	247.57	283459	133156	47866	268784	139102	133319	146645	110448	198958	138307	169495	181492	204353	0.001	159898	233400	75602.4	212827	75013.6	86500.7	160903	167719	162282
M123T110C133	123.055	1.833	133.34	211586	106646	164513	163481	222855	144763	91109.7	158376	215634	286065	201473	160963	161695	391779	0.001	189084	121040	0.001	106592	174300	202155	211176	0.001
M677T897C195_2	676.696	14.945	195.33	46906.9	79603.9	91233	81349.9	72761.6	53458.3	128181	97318.5	80811.5	59416.9	113034	88256	123522	73879.4	42469.4	85273.5	1568908	111913	102544	167372	125423	147023	152243
M627T58C271	626.585	0.962	271.26	166206	262857	155447	120679	89967.1	147183	205667	166509	158373	122376	0.001	97488.1	84002.4	63523.2	92226.3	148663	266062	142689	158858	178846	170369	129757	190099
M576T339C258	575.5	5.649	257.53	153528	116714	138147	163987	140026	114001	169337	106761	304676	70445.4	151834	165730	212449	187568	53253.3	71534.8	76905.7	271688	133212	203686	160191	166815	162508
M120T490C128	120.08	8.166	128.37	141646	256382	545167	240887	171642	186703	301431	241491	151055	395068	13453.8	0.001	40911.1	47274.7	0.001	21037.2	0.001	67419.7	49833.1	381907	136459	148926	149747
M520T310C330	520.337	5.169	330.25	153483	152456	271311	167652	324065	84283.4	189315	228265	298055	280872	104391	110115	188526	318557	0.001	0.001	0.001	38908.4	117563	221730	195822	94312.3	151112
M1586T155C425	1586.11	2.591	424.8	308746	375125	194059	333524	157717	0.001	0.001	167601	0.001	204358	166014	0.001	204071	0.001	145349	226572	2384.49	226784	242124	281409	206893	208198	1179.05
M624T226C280	623.5	3.76	280.51	223444	170293	192658	158944	156251	69895.7	58049.8	137361	188964	168440	176949	170642	193078	121841	109719	260619	114484	196785	137438	228582	104223	179044	47947.7
M184T345C241	184.073	5.75	240.58	131089	120991	161507	173938	173282	145412	206188	0.001	179059	147753	139941	111276	147735	177864	121026	124577	141100	164119	154026	190614	173756	152526	158802
M632T350C267	631.556	5.835	267.25	0.001	220235	133951	0.001	105908	139501	0.001	358721	172307	104057	0.001	119735	93132.7	0.001	0.001	0.001	97378.2	118908	173158	123128	180926	178595	125516
M1088T322C338	1087.67	5.372	337.64	0.001	254600	74703.7	200214	229700	201426	0.001	328815	324173	178102	82285.3	87136.7	263914	425597	0.001	59906.1	71867.8	0.001	98222.2	334825	237405	119210	0.001
M620T72C244	620.435	1.199	244.26	41900.5	62867	85841.1	241036	87900.2	78869.8	48402	57764.5	91494.7	36935.6	144691	50907.8	140690	32859.8	120698	43484.3	112200	37794.9	76797.4	910950	181433	110881	189703
M502T343C227	502.327	5.723	227.07	136023	204378	0.001	181481	212904	174757	172375	216918	186359	181761	139268	147661	174178	11592	99270.4	103515	90556.9	81267.2	114949	183021	159164	170261	152564
M604T270C262	603.531	4.494	261.72	98382	233751	272510	172083	144647	219447	237498	179299	129220	0.001	0.001	82023.2	62012	23778.7	88177.7	145412	136558	137718	145405	205329	146194	163611	172123
M576T54C257	575.501	0.9	257.06	183471	127874	264136	198717	227617	152560	217852	184799	121478	124997	89673	147605	152098	119214	142367	83898.9	94966.8	87815.7	164307	123048	152070	170779	158901
M1031T849C270	1031.33	14.15	270.18	253160	85126.6	150974	254974	83096.2	99286.2	173359	180701	97540.9	154778	184331	157037	190347	125686	123252	154887	94603.2	186614	61963.5	157070	120963	165661	194388
M357T1023C185	357.248	17.05	185.07	178810	219769	230275	182929	162483	189780	237982	186571	134801	158253	107592	94308.6	178745	147879	109446	114598	129598	123736	134512	184270	147787	149153	170398
M606T62C265	606.474	1.026	265.38	164082	129246	149965	119188	115088	113967	121537	174061	274865	151146	202829	179822	179268	97336.9	77911.7	113954	41203.6	234280	116450	172525	167370	140543	171021
M886T344C301	885.546	5.74	300.85	200828	254024	143679	217010	146936	149720	192461	188180	96323.1	84927	124643	87445.9	112055	63215.8	176839	230845	129856	179445	238040	170984	166707	181591	118013
M578T356C258	577.514	5.937	257.62	238832	155794	0.001	271867	0.001	153344	345875	220576	0.001	72860.9	0.001	112056	127914	0.001	40576.5	0.001	194580	187178	159851	0.001	159847	155752	162236
M802T283C306	801.68	4.713	305.69	195556	269096	0.001	0.001	187854	0.001	234309	276153	366341	0.001	0.001	307614	232718	129897	0.001	579772	0.001	374445	0.001	0.001	0.001	280421	0.001
M203T636C142	203.138	10.592	142.25	172004	258395	521643	154065	156250	147296	490536	376947	102653	260641	3347.65	13867.5	19375	24675.7	7137.52	7465.36	268801	0.001	0.001	10483.6	128168	161791	182988
M831T86C295	830.568	1.427	294.97	252295	0.001	160667	277760	281235	0.001	290432	270418	0.001	0.001	0.001	0.001	0.001	309252	0.001	0.001	244679	235549	0.001	0.001	241899	228001	0.001
M550T911C217	550.125	15.18	217.3	102140	178690	45921.6	109542	158703	101000	213930	61615.6	173665	43948.4	183409	124774	119923	99628.5	133830	122171	117385	107210	158706	230160	169397	135598	164751
M1037T970C230_2	1037.18	16.161	229.89	70454.3	85305.9	299324	32930.4	52030.6	138819	130391	104833	35718.8	100565	74799.9	64152.9	85576.6	18159	101187	47499.5	1205826	76260.4	26812.7	37827.3	142942	155445	171016
M323T693C215	323.096	11.542	214.79	232379	140877	89913.3	214706	181704	164116	144956	120803	195617	170718	155215	157882	155796	30106	153599	166479	57262.2	156473	109617	112376	152880	153964	161764
M817T771C197	817.082	12.856	196.64	148262	8383.27	139997	39827.3	48717.6	0.001	103795	33520.4	30796.9	13759.5	178046	249883	368048	332776	0.001	306442	141246	371557	466022	141666	129837	94323.3	176254
M542T340C228	542.321	5.664	227.55	135989	263138	231760	135400	112986	211714	236339	230460	150475	239064	102447	121043	115798	131858	86796	95091.7	62685.1	79604.6	73663.9	137450	146784	145145	175852
M501T539C224	501.064	8.991	223.58	212430	69221.1	37978	148398	134732	158647	282247	0.001	0.001	181353	183768	58796.4	177257	135678	133857	322238	303901	182423	226149	169292	159583	0.001	170570
M348T816C171	348.068	13.592	171.39	56814.1	150910	145070	93032	78285	51673.2	86558.1	85349.7	100420	51729.3	273570	298955	344920	179548	151156	89151.1	0.001	120632	399630	359840	169094	136461	137060
M551T969C182	551.301	16.155	181.67	136652	215870	201553	172873	207987	169617	215316	206806	192252	172184	89281.4	134810	104170	187442	80470.3	95954.4	85390.8	110565	108984	211764	143515	153265	170216
M664T958C234	664.17	15.961	233.73	171234	184263	265099	149318	232194	356676	168647	266221	128601	220678	56756.9	91596.5	57411.9	0.001	161940	43176.7	0.001	0.001	58642.3	96352.4	151805	132456	182420
M955T825C210_1	954.507	13.753	209.88	118947	71084.5	439184	194405	0.001	0.001	380503	185028	78833.6	80684.6	44163.8	51750.7	198880	119113	0.001	101670	104522	485175	368523	75324.9	112810	187364	159713
M1073T872C269_1	1073.26	14.526	268.77	122810	82312	223617	152052	130487	61210	150138	101651	75915.6	77735.6	139419	143350	271151	148914	61480.7	160783	158515	188766	254701	360352	149332	148122	164882
M1046T307C329	1045.62	5.112	328.76	146135	96524.9	249024	156263	328860	120225	180349	193090	263976	271045	87750.7	0.001	156713	336754	0.001	32746.9	44575.6	45369.7	64444.1	120791	180824	151311	128651
M613T985C226	613.157	16.416	225.84	94807.2	169444	135976	99808.6	108072	91090.4	156771	125728	230703	154349	184549	158094	129880	0.001	108895	289456	232949	138352	265282	195783	159887	138282	143505
M137T571C178	136.94	9.519	177.77	157191	130141	248248	197565	103059	107309	205928	155612	83509.2	113839	125347	106409	161671	144978	125871	109479	156540	107128	121347	143666	123882	151743	184595
M603T74C269	602.584	1.227	268.96	336778	396428	287456	138858	96774.2	275718	281145	113573	90719.1	124921	24902.9	77595.9	71268.2	12166.7	72698.4	18379.1	17863.9	146128	224710	255102	74564.9	112627	79146.3
M925T55C328	924.796	0.909	328.12	0.001	0.001	135007	0.001	184331	147969	0.001	0.001	289790	0.001	0.001	0.001	210537	0.001	0.001	0.001	0.001	239419	327769	266456	228070	0.001	231299
M1074T872C269	1073.59	14.528	268.8	112403	84063.9	232596	146532	141998	58090	143492	101542	72028.8	79588.6	130598	123209	231496	134633	57950	154711	156091	204975	232298	335018	136650	166245	156450
M921T749C210	921.146	12.476	210.28	74041.2	2483.14	26505.3	7704.45	42891.5	0.001	35940.5	3399.68	7126.77	6837.26	162793	167680	401376	156672	447128	406114	0.001	378177	550227	182505	136366	133428	49576.3
M1046T932C259	1046.42	15.541	259.36	96272.6	167709	174435	126972	123936	91221.8	183517	128020	136318	150253	127217	121131	128401	101976	51492.7	98075.2	462791	91856.9	73961.7	132652	123238	162916	172523
M1048T339C333	1047.73	5.642	332.9	347943	0.001	0.001	333943	0.001	0.001	520525	0.001	0.001	398734	0.001	157072	205119	0.001	254831	311460	0.001	155804	0.001	364720	231065	0.001	222287
M814T795C205	813.777	13.258	204.96	191375	111980	375901	233166	138933	197425	239267	212824	157672	258797	38803.8	36141	98586.5	48196.4	69951.7	86958.7	24933.6	208198	190581	100030	142572	156250	157745
M613T59C275	612.605	0.984	274.76	150390	196524	109356	113448	64590.4	162919	238807	145677	0.001	105591	113857	76097.3	75955.6	35273.2	77012.7	144594	198951	152096	162524	167438	165382	126670	163184
M974T890C211	974.479	14.836	210.58	131876	67274.3	148298	154250	150879	122561	151156	104472	116297	89560.9	100408	83437.9	153131	62130.7	88016.2	238921	96502.9	365388	335955	266175	120306	93500.8	133612
M604T78C291_2	603.531	1.293	291.34	0.001	0.001	0.001	0.001	0.001	0.001	0.001	0.001	0.001	0.001	0.001	0.001	0.001	0.001	0.001	0.001	0.001	0.001	0.001	0.001	240133	213819	0.001
M161T811C256	161.044	13.52	256.46	285106	126843	49151.8	258390	108662	126445	123484	97225.5	170480	120727	159704	166013	180538	0.001	145411	225170	64360.6	191886	81506.6	67953	161119	142004	148726
M895T52C320	894.751	0.866	320	226534	0.001	0.001	0.001	211819	116259	387893	110549	0.001	0.001	146539	0.001	715684	105944	103160	148147	142060	0.001	418621	178178	0.001	0.001	0.001
M502T348C215	502.29	5.803	214.56	136504	129183	258951	151520	151838	141106	169424	237495	153194	195897	75433.4	139288	160198	204202	103673	75325.8	124097	66959.1	66840.2	146966	142946	148527	158611
M122T653C171	122.071	10.878	171.04	137818	207753	224174	128846	168628	123530	175233	164202	186104	144661	106264	103733	123746	119046	87670.7	73265.1	61175.7	68403.8	84900.6	176352	143106	147753	159197
M578T115C258	577.516	1.919	257.49	287382	261612	141942	209172	94236	229011	191449	235777	127830	165573	79720.4	60955.2	59728.9	19901.2	111647	106434	247961	126554	127330	111718	209362	157417	82950.6
M694T39C246	694.136	0.648	245.68	234565	163166	43666.3	153652	113975	35839.2	146870	71740.2	65416.3	30348.7	127681	116766	169673	197188	362974	145829	235124	28315.3	189746	34508.8	155264	125639	168527
M1601T234C428	1601.13	3.893	427.54	322011	0.001	0.001	302656	364890	0.001	0.001	0.001	286460	383074	224261	0.001	268537	0.001	341103	339647	0.001	0.001	138669	0.001	334612	0.001	0.001
M525T693C280	525.14	11.543	280.5	250093	149670	88156.4	251010	178858	181483	177961	146499	187936	162889	144901	161960	146369	0.001	170829	153420	30215.3	174833	112252	98080.5	145675	134588	148481
M815T105C299	814.625	1.746	299.16	0.001	0.001	0.001	235793	0.001	0.001	231822	0.001	0.001	0.001	80905.1	0.001	0.001	127971	485874	414240	0.001	224880	225917	0.001	188619	255694	0.001
M523T67C240	523.448	1.119	240.42	0.001	0.001	0.001	0.001	0.001	0.001	0.001	32830.4	98084.7	91021.3	107328	0.001	41453.3	0.001	115867	395052	0.001	248004	222905	0.001	152258	119970	170948
M305T465C172	305.159	7.748	171.54	233528	97931.2	128843	157684	335260	77293.8	66631.6	63085.6	147859	66725.3	26524.9	168358	129954	196772	136199	123060	0.001	46602.4	169670	388231	149983	156161	135441
M1053T950C251_1	1053	15.835	250.73	89049.5	93198.9	124972	109730	79588.8	98266.2	149212	78626.3	120646	102445	129064	95349.6	168323	82790.9	82590.6	76432.1	442205	119482	84105	118958	119751	158368	163416
M496T329C388	496.337	5.476	388.29	154567	132014	105632	145613	125064	126006	141553	125135	135855	122723	153045	105702	150996	121002	119674	137776	163871	168066	150252	154629	157810	138429	145207
M760T354C296	759.635	5.898	295.65	0.001	169699	264214	187901	130789	60609.3	175366	137338	85364	227575	61211.5	147901	0.001	0.001	180375	183443	64641.4	211782	189411	168497	170113	132887	137615
M774T286C300	773.65	4.762	299.96	169402	170860	185848	156126	95601	249850	219285	219524	304568	300458	0.001	106826	86035.2	0.001	150369	236232	0.001	0.001	126814	151765	190559	97696	131167
M427T922C194	427.093	15.375	194.13	204881	267177	372406	253014	241761	209881	448926	191084	138782	200846	0.001	0.001	0.001	88713.2	0.001	23138.8	170726	32529.7	42661.5	29735.4	59681.3	41506.2	53561.6
M718T317C288	717.588	5.289	287.82	150690	150989	155742	182064	119538	166057	179136	147210	95153.3	138707	127818	127548	135852	38369.2	175978	251990	182562	132302	106831	145253	141545	135558	144655
M347T810C183	347.154	13.493	182.75	156519	92107.3	185249	58696	103321	214967	190296	120363	63626.8	105007	367123	93781.1	224933	97230.8	123085	15555.4	326115	127772	124582	115880	127272	133179	128752
M771T757C192	771.395	12.613	191.99	112274	10671.9	72709	42300.1	83197.9	37135.9	87730.9	2163.07	28729.6	12796.3	56933.1	174709	236649	171218	134902	119444	117407	458984	351686	301655	140898	142988	151716
M344T786C173	344.145	13.092	173.35	206856	108521	198406	197753	180012	210093	196586	134491	176513	219288	77757.1	92081.2	122296	129066	113991	62304.2	20356.3	100796	153356	191106	141302	142709	144686
M575T58C262	574.553	0.973	261.54	198463	216545	218994	165757	178777	205771	173949	222129	126519	162799	71505.7	83797.8	72720.1	103348	182123	82947.7	69839.7	92901.6	127815	133895	149364	119927	145740
M453T654C189	453.121	10.895	188.86	209757	168652	243236	259835	221359	190568	152044	158385	189583	314927	61935.4	59999	83453.4	137498	112711	31905.4	26728.7	55421.5	78738.4	129105	134237	127556	129832
M702T284C281	701.557	4.733	281.05	0.001	0.001	0.001	0.001	238695	0.001	0.001	0.001	180390	232825	164832	188545	223304	102280	335318	466517	214229	279565	0.001	256908	0.001	217362	164662
M626T325C304	625.515	5.42	303.68	105952	169705	45659	107574	91145.1	103702	91622.6	132034	112419	91189.8	246053	166889	153140	100333	197566	250766	132047	142979	217668	99898	140948	140822	149477
M754T48C278	753.516	0.793	278.44	146441	139224	145922	158829	99417.6	138105	198051	170060	117252	123155	126887	118547	160462	72136.4	97740.9	155902	119366	157923	171006	142477	134161	150678	145342
M921T758C210	921.482	12.637	210.47	123512	0.001	0.001	6965.83	50129.3	54026.2	0.001	0.001	20587.6	7023.23	155222	394137	267238	269941	685502	378171	25613.7	230864	0.001	198383	0.001	79524	0.001
M355T415C188	355.261	6.91	188.49	93148.2	183896	213271	46528.1	220715	1003667	101043	158430	149578	106828	0.001	8551.51	13830.5	35279.2	412211	15065.5	0.001	54322.8	11529.7	36480.1	120623	118272	116405
M496T345C388	496.337	5.749	388.11	143615	121637	166881	187801	127163	120937	150857	133528	152719	112279	112888	76898.9	100738	137940	83303.8	129795	117037	139466	159120	183060	153231	126940	149229
M1664T238C438	1664.16	3.972	438.46	226157	297344	26063.1	256624	45821.9	214582	300567	169436	123402	151087	77867	27985.4	0.001	21636.4	230855	226016	0.001	128768	156928	178071	0.001	34780.9	194027
M873T840C219_2	873.21	13.996	218.58	163886	94915.3	200088	170500	168000	158250	154976	137111	100934	114975	41342.2	69068.3	136174	84864.8	77953.5	112928	0.001	175894	166030	150979	126482	146964	151173
M970T357C299	969.583	5.958	299.3	92369.1	69410	105080	28497.2	184431	304685	88763.4	61176.3	75802.6	99721	53768.1	31247.3	66416.2	176497	114538	53292.2	54663.9	124379	36008.6	118576	133172	144285	146739
M120T508C128	120.08	8.473	128.24	106128	259595	0.001	137933	170426	145720	128757	226876	140584	0.001	67106.8	67139.3	138434	134040	204296	67443.7	223330	200081	129624	0.001	105736	96910.6	220798
M102T535C117	102.091	8.912	116.81	144171	358524	344878	130750	163652	215392	170260	136238	282587	171843	22112.3	133455	61159.9	177453	102591	32386.4	46291.6	35377.6	32478.3	59998.7	100397	100120	78942.3
M991T853C265	991.334	14.222	265.37	288366	155438	114526	301215	160820	198229	198832	117385	220994	149824	104460	94992.3	130272	0.001	117233	117735	36483.6	132021	89252.8	78238.1	109651	153162	138719
M993T893C277	993.224	14.877	277.01	53053.9	200675	136819	172790	122077	36344.7	162150	96138.5	98348.8	81993.6	142754	84166.1	176946	145012	140694	87486.7	57921.7	113411	191687	268323	136698	136955	145409
M1508T220C412	1508.07	3.66	411.55	0.001	140619	87857.7	68653	89171.8	127147	118381	0.001	0.001	174880	113233	127086	128534	97753.3	59782.2	0.001	0.001	168916	0.001	0.001	147997	139875	130729
M922T745C210	921.817	12.414	210.18	50591.7	0.001	0.001	10095.6	0.001	0.001	73704.8	4156.56	17523.9	0.001	63906.7	246424	328630	198685	555079	219104	0.001	247902	705548	68909.7	117804	76102.2	147380
M841T355C295	840.57	5.915	294.79	130115	174178	0.001	135969	79823.9	59286.5	143019	159057	86275	106830	123758	100599	101455	43542.1	80302.8	158771	576755	159303	124361	0.001	135673	141178	140283
M810T308C302	809.65	5.135	301.82	105546	125402	143056	130203	86172.2	97721.5	110744	82001.8	100161	65512.8	158926	170651	118588	62640.1	150636	217539	328309	176688	179578	144484	137616	142880	134940
M577T59C266	576.568	0.987	265.77	120727	132396	139031	107852	129075	188311	195852	119177	103003	137624	96758.3	137451	108514	74260.6	197385	106999	102342	195410	188295	186048	146855	117865	150277
M1535T221C416	1535.09	3.678	416.17	0.001	0.001	0.001	0.001	101393	0.001	0.001	0.001	0.001	0.001	217291	0.001	0.001	0.001	0.001	0.001	0.001	78223.2	0.001	210164	165154	0.001	249723
M1576T98C424	1576.12	1.631	424.18	0.001	0.001	0.001	0.001	0.001	0.001	0.001	0.001	0.001	0.001	137058	67631.4	86602.8	0.001	202190	298105	0.001	0.001	204872	0.001	222487	192022	0.001
M807T1150C290	806.567	19.165	290.22	46329	55200.7	38058.7	74413.9	37629.1	149593	134231	0.001	60146.4	102427	25945.9	25481.7	0.001	0.001	196435	0.001	168122	45116.3	481944	882586	242519	105630	64548.9
M184T295C297	184.073	4.917	297.4	177359	138209	305736	160946	0.001	185553	206503	143064	49583.6	0.001	110698	106144	104893	64656.3	198086	273580	319378	131448	74953.6	0.001	0.001	86647	0.001
M773T978C197	773.407	16.292	196.99	46833.3	217506	273943	91226.1	138632	114133	195017	173217	146760	117203	104612	100015	122342	138641	68263.7	92394.5	0.001	100947	216206	202748	143678	131802	136408
M102T546C117	102.091	9.104	116.75	157693	0.001	0.001	112603	121514	168679	183889	204786	0.001	160430	42023.5	0.001	61480.9	0.001	0.001	27611.5	106702	25663.1	12668.9	37187	123286	135882	152492
M817T772C197	816.748	12.873	196.64	136237	0.001	62910.8	0.001	0.001	0.001	81637.1	0.001	0.001	0.001	242558	37600.4	234113	357898	0.001	445231	129092	285822	612486	117111	71038.5	57632.8	132537
M524T67C242	524.454	1.112	241.91	181421	64380.9	0.001	0.001	26472.7	123880	73485.5	105137	89611.4	100588	148472	46591.1	85884.2	0.001	94351.2	0.001	175361	0.001	0.001	141869	64150.1	152185	193951
M740T68C283	739.524	1.139	282.56	0.001	0.001	0.001	127598	78585.8	164436	135564	287162	0.001	84820.4	0.001	0.001	0.001	0.001	147895	129640	297519	128315	122787	0.001	131685	145502	133031
M248T733C153	248.112	12.22	152.81	115972	148871	110954	144466	92236.4	103386	98300.6	182042	167865	131969	147448	116555	144038	153410	108195	85712.9	50201.3	105895	146193	144234	147476	145784	116257
M699T794C247	699.377	13.229	247.1	105737	37579	117283	87740.6	152980	128154	117257	88281	70530.6	59747.7	81046	140939	197891	159879	161065	179196	43390.2	253899	285120	255590	140096	129749	131820
M717T103C273	716.52	1.715	272.81	0.001	0.001	0.001	0.001	264226	0.001	0.001	0.001	295847	220122	289949	319582	298963	346158	77718.4	279763	80276.5	236111	0.001	0.001	132118	152246	0.001
M485T71C219_1	485.356	1.18	219.14	128054	79096.9	102484	110146	81647.2	73439.2	123575	66546.5	108154	81732.3	152161	184836	166360	119931	70936.2	166383	135109	253236	252534	181715	125550	129051	151150
M376T540C225	376.049	8.992	225.25	182763	59478.3	30054.8	105130	104058	118682	231198	17714.2	20997.2	131782	143321	40997.5	157668	107820	105630	241976	244916	139843	173826	133206	127642	139497	138137
M717T825C197	716.633	13.755	196.85	100087	50265.3	273854	144598	46755	0.001	266478	103591	56312.5	71995.5	42008.3	40015.7	162489	85670.6	15083.7	87491.8	107656	417076	280140	95714.7	118491	122436	161514
M485T811C244	485.148	13.514	244.11	242824	116306	43199.9	192816	112988	108808	108524	90721.7	153008	113132	147903	144280	167373	0.001	138715	203206	65167.3	185732	83579.3	61457	136146	130599	134975
M1352T359C362	1351.83	5.984	361.83	0.001	136162	116067	62365.2	184162	294907	86077.7	0.001	100902	99473.7	0.001	0.001	0.001	0.001	236057	0.001	115774	231606	0.001	217926	203856	197543	0.001
M1424T280C398	1423.96	4.666	397.48	126108	146124	66952.1	143034	56293.4	150375	97858	105599	195371	122730	0.001	0.001	69751.8	0.001	0.001	186743	64149.4	195594	129239	146190	137993	131794	131118
M251T539C204	251.035	8.991	204.54	161989	64930	34038.8	124009	106022	117713	202458	0.001	21564.7	125840	131124	54573.2	163296	116575	107860	215480	231224	141894	166421	129453	126686	139870	134165
M852T832C212_2	852.454	13.87	211.84	165311	124214	303880	238574	137359	176015	250308	190831	165061	216116	28371.5	25932	56338.3	33432.2	38129.9	71844.5	35689.7	174350	98474.2	54128.7	122018	138813	139352
M771T1009C202	770.732	16.812	201.79	6871.67	4527.22	217213	8044.89	0.001	0.001	13218.6	14020.6	0.001	0.001	0.001	0.001	0.001	0.001	0.001	16781.4	2354690	16712.6	14555.3	0.001	157844	66302.6	144555
M338T57C200	338.339	0.95	200.49	12372	12831.1	229176	1166.9	23352.2	8115.51	0.001	2572.84	8643.89	280363	94688.6	8664.81	0.001	91802.6	7337.14	0.001	3149.06	1854555	9027.15	8927.81	102011	91315.2	117798
M739T148C273	738.504	2.474	273	188167	254815	11633.1	110377	15037	174828	134422	175730	140236	84418.9	140468	164482	153385	194623	103753	117830	56724.8	192004	88333.9	151848	109245	134938	0.001
M339T54C195	339.287	0.9	195.13	208002	131474	174370	141030	119503	166739	148545	230063	76389.6	98533.9	90616.8	123412	112303	195753	177907	80651.4	97169.4	53308.7	139989	86731.1	111585	150166	114483
M422T814C200	422.222	13.563	199.84	109374	238489	142105	172716	224343	75766.9	217681	245588	221483	201038	61475.2	83153	97132	84910.2	66038.9	53664.6	62045.3	62058.7	56575.1	166885	123062	105522	106608
M1053T950C251_2	1053.25	15.835	250.76	77083.7	91007	111642	89736.9	75935.4	74021.8	118511	69957.7	93750.5	87415.8	103593	84753.6	140223	74303.3	75286.4	71251.5	395476	84658.7	64795.8	95953.5	119254	125587	149950
M334T761C179	334.184	12.69	179.36	95407.3	139845	370797	151631	236933	134517	154713	146761	166664	142782	195265	68179.6	66943	85203.3	56605.1	20218.2	14853.8	54370.8	50288.2	155082	129370	125662	139634
M1020T338C327	1019.7	5.636	327.06	158730	96605.2	0.001	187622	162129	147921	274887	0.001	112700	160366	93324.9	49957.4	109330	332838	75453.9	97409.4	147084	93074.2	132734	195362	102668	122332	107220
M556T70C237	556.439	1.161	237.43	131513	1172925	52783	46085.3	132769	63689.5	163281	56223.5	88637	75748.5	29619.8	65455.3	41821.7	91502.2	100936	31252.7	19764.2	54349.8	44056.7	36094.8	149158	102725	142023
M777T232C288	776.557	3.872	287.51	114991	103705	176897	108533	201988	297663	129093	156720	0.001	127332	246363	195912	176773	93725.8	259776	149734	0.001	0.001	80717	0.001	133157	0.001	184696
M365T727C237	365.103	12.12	236.95	145058	102836	140925	105481	124918	124931	130816	134055	140768	138810	113907	80778.8	73428.1	131417	124418	102282	25902.3	87509.8	121455	87963.6	109085	139429	144054
M526T346C218	526.29	5.765	218.24	155452	128129	275250	143105	154152	122272	160517	197707	141528	174469	0.001	104098	101246	110003	73417.8	45603.4	108362	44970.6	32841.8	115601	117005	120635	153561
M285T71C172	285.219	1.185	171.76	170059	188363	215857	241593	94492.6	274806	254655	131960	95528.8	65240.7	64553.7	0.001	70727.5	129844	79980.2	116163	78575.1	98306.8	106271	130922	149103	139506	80234.5
M1528T113C417	1528.12	1.877	417.23	190996	0.001	155371	233949	0.001	0.001	457969	0.001	397614	264344	0.001	218393	0.001	0.001	0.001	0.001	0.001	0.001	0.001	260853	0.001	149917	239995
M684T915C190_1	684.353	15.247	190.53	164140	247679	196778	268699	143791	118755	151734	184700	195990	102752	48949.2	34233.4	73150.1	44419.8	13190.2	66592.3	84522.1	79584.6	41202.6	153610	123865	139882	124868
M341T344C271	341.302	5.735	270.74	147146	162038	159488	136331	131336	121860	134977	132893	106110	121032	104287	142273	111294	54065.8	135530	159723	73060.6	124944	136733	133792	120143	135256	133157
M489T838C198	489.113	13.972	197.59	59753.1	179025	205273	118874	74650.9	35394.8	160918	77160.1	99859.8	123364	88857.4	103034	183653	117952	104014	122615	98725.9	106306	169107	190315	133174	126046	128700
M829T90C296	828.55	1.499	295.99	128815	66934.4	59539.4	122440	165823	154156	87445.8	64144.7	112616	73585	105412	318362	105192	116222	174468	85301.3	28643.2	69815	388534	147382	40189.5	78750.4	246828
M734T821C198_1	733.891	13.681	197.58	155651	58268.1	129489	152542	69806.3	78780.7	134730	65818.8	102483	82791.9	91184.8	115106	157004	65152.4	142617	207756	5025.82	298229	279436	178185	43632.5	36305.2	34126.7
M1333T939C306	1333.45	15.651	305.48	313476	109405	0.001	282873	94412.8	0.001	0.001	81665.1	167652	107063	0.001	98757.5	151073	0.001	105031	141220	0.001	154780	72104	58116.4	128036	121162	134576
M518T345C234	518.32	5.757	233.95	99621.8	56757.4	74882.2	83066.1	133192	112561	83222.2	104102	159870	132283	186142	131066	160162	470328	60743	99221.7	94463.4	98077.3	87874.5	119805	106164	116144	108175
M731T90C278	730.536	1.495	278.54	0.001	0.001	0.001	0.001	82884.2	0.001	0.001	177056	176614	99439.8	89583.8	206309	223658	106318	214115	0.001	243162	0.001	200082	3391.2	167288	214175	0.001
M718T293C288	717.587	4.878	287.47	133200	105602	183345	118778	63248.1	128614	160514	161246	111855	86056.4	55882.6	74191.5	65671.9	20751.6	168085	328883	183107	139187	129097	116760	73688.6	150400	141810
M546T432C224	546.28	7.207	223.46	122855	143610	217203	158568	168288	136101	193311	156809	129210	191518	62637.4	56081.3	121762	123670	77329.9	83877.8	63809.6	71175.2	110740	144641	123549	135186	120083
M307T404C218	307.042	6.726	218.16	91496	98031.6	79982.7	121725	61942.6	27715	80969.7	41597.7	59344.9	60393.7	174924	170891	207034	184589	110973	99263	28443.6	148900	182744	166636	93274.1	150072	136284
M758T313C294	757.619	5.21	293.53	148780	126332	159857	145941	118937	121881	116765	126699	67746.3	105267	90658.1	120133	127713	60282.2	291332	128192	82398.7	104952	156310	129932	133755	123854	117917
M550T951C218	550.125	15.851	218.51	100593	137829	87467.7	95895.8	104213	75124.7	150863	76404.2	141179	148170	177012	99386	101990	151298	110375	118434	81304.5	117741	135749	144786	138376	141323	98913.1
M627T571C229	626.824	9.513	228.62	154095	105029	303312	210772	72874	83250.6	218052	133925	57753.4	82421	76924.7	67192.3	141915	103111	79631.3	84894.6	156984	82636.2	80197	121430	85650.7	125800	166126
M831T64C290	831.494	1.071	289.97	77165.7	178312	195463	95402.3	179923	111658	137391	143884	135940	162609	97992.7	120621	127697	183060	130622	60634.7	68295.8	49766.6	98916.5	148024	100478	140905	132178
M758T285C294	757.619	4.746	294.47	138228	110714	193630	0.001	110582	118976	91507.8	128740	90102.6	141796	94722.8	166953	110459	49070.8	242738	181702	72288.9	140420	132304	149475	129675	123851	121149
M520T331C328	520.337	5.519	328.35	99840.2	109718	170226	117101	174745	139983	133364	126391	180934	171602	47262.2	60702.5	106050	152175	34990.1	46136.8	36043.6	21609.2	57207.8	127847	140745	112273	121524
M1112T322C341	1111.67	5.369	340.58	96535.4	66321.6	218340	193109	207312	70281.4	111539	121040	212885	156941	79543.6	69981.3	157138	216778	30980.7	44657.7	35767.8	58190.7	74584.1	273958	86983.6	96689.7	97989.9
M317T746C173	317.191	12.433	172.69	53235	132306	89297.4	105230	91648.5	54119.2	118012	98736.8	81682.3	55583.6	94530	100820	150022	164150	95894.2	175072	204908	187501	174062	237843	116816	128606	128568
M469T70C255	469.38	1.171	254.94	67096.3	311164	159536	188804	217384	66052.8	59374.8	113768	110546	92220.6	38665.9	261864	141908	81593.3	214442	6273.72	2656.12	50159.9	168578	127662	109759	89865.8	100157
M649T854C268_2	649.216	14.225	267.71	0.001	251975	0.001	0.001	212406	280276	282643	165959	260806	233028	143036	0.001	237521	17425.1	0.001	0.001	37350.6	219263	0.001	137433	0.001	0.001	0.001
M707T101C279	706.535	1.687	278.62	84325.3	105722	55531.3	81832.5	0.001	105281	140436	176706	27136.3	33166.8	115576	47337.8	53452.6	34370.5	92551.4	132503	853206	195539	99778.7	40087.1	50600.7	65350.9	75082.6
M590T842C219	590.118	14.04	218.6	51363	89009.1	110520	61309.9	84967	58342.9	112058	64821.1	105313	104290	171459	127719	104222	219306	55860.2	126672	171024	85497.6	102207	146646	107273	125275	138284
M508T443C229	508.3	7.379	228.79	162309	131108	246157	169494	157142	174689	246736	170480	115281	161070	53981.5	40776.6	69455.9	90263.5	86137.5	66647.3	83902.6	61355.1	86679.6	98358.6	116690	127060	117974
M590T295C240	590.319	4.92	240.3	121194	101991	146795	119377	213221	56236.5	101638	163838	206258	165686	127081	165458	74223.6	192436	56961.9	81595.3	0.001	93169.5	118017	163253	113823	119502	92611.8
M647T1159C274	647.456	19.319	273.66	39052.8	66636	76758.7	74804.3	42972.5	37504.1	109904	183323	152418	151190	84549	459240	218779	58759.4	103639	83291.1	160564	182518	100352	81154.5	72960.2	36555.2	83591.4
M955T825C210_2	954.841	13.757	209.99	81040.5	54629.9	343866	148194	0.001	1136.57	300360	124697	66985.2	76229.7	52823.4	43606.1	165689	71766.1	0.001	105305	92539.7	358986	278297	71842.2	87729.9	123070	158345
M777T776C216_1	777.221	12.936	215.9	46381.8	3963.44	24912.7	0.001	40615.6	20027.9	29392.1	4948.19	17346.9	11246	207168	226118	303886	282047	327875	167400	0.001	109463	386569	76624.5	103381	130378	134189
M745T92C282	744.551	1.528	281.48	178537	190990	0.001	155529	239791	106374	227773	152563	0.001	186648	186304	0.001	236158	271428	172421	0.001	0.001	0.001	147192	0.001	0.001	203584	0.001
M776T738C194	776.409	12.295	193.97	20849.7	4155.77	20927.7	0.001	17355.4	28598.2	49417.1	12882.3	12194.4	11356.1	265650	181268	284422	212125	101358	245822	0.001	136372	678390	164976	98770.6	99730.4	111453
M600T72C246	600.466	1.203	245.64	161377	1060067	53859.3	54353.2	152723	76664.3	144637	43934.9	59702	93515.6	41054.9	58040.1	49632.8	100627	116007	25832	23257.6	58044.1	41761	23969.9	116999	131148	101021
M1666T238C439	1666.17	3.974	438.95	0.001	0.001	358161	0.001	0.001	0.001	0.001	0.001	0.001	0.001	0.001	127856	102985	0.001	0.001	0.001	82411.6	0.001	0.001	0.001	188571	176783	0.001
M1153T1006C298	1153.39	16.762	298.52	300958	99972.9	0.001	324528	83463.5	93738.5	137190	88000.6	132290	108032	71892.1	77263.9	155230	6884.62	64526.6	119232	37390.1	154383	54663.4	34497.3	103916	129108	130587
M102T535C123	102.091	8.918	123.07	130808	291661	271460	112864	133173	172109	144163	266781	237301	140941	18792.8	104046	45254.2	60245	93184.7	29199.9	37282.7	52762.5	39073.8	39878	97693.6	88303	77128
M852T832C212_3	851.785	13.869	211.84	153614	105080	317524	214798	140440	181203	202277	197978	140166	211433	16850.4	25335.6	47270.9	33878.1	33480.1	60832.6	31953.5	159027	87923.1	48773.7	120329	108836	117728
M915T599C212_1	915.479	9.981	211.59	77213.5	12166.4	59969.3	49293.1	105379	51209.8	49580	26019.4	27034.5	25938.5	90126.6	235288	216667	140886	225015	170918	11948.4	309678	239674	282985	114240	93148.1	112659
M1227T318C371	1226.93	5.308	370.94	159846	158342	0.001	157867	146637	112771	259015	0.001	54088	132681	64370.6	69698.6	87261.8	31156	71961.1	193993	288254	101872	138186	176760	97804.8	0.001	126536
M761T395C286	760.582	6.581	286.25	218374	201450	162914	341385	0.001	167899	343953	141100	0.001	0.001	0.001	0.001	0.001	0.001	74392.7	0.001	242419	0.001	94512.9	62641.3	123050	103018	134595
M732T354C289	731.603	5.894	289.38	106300	111634	103242	129975	74129.6	58349.2	144910	108966	38625.5	78395.1	71508.8	80625.9	86051.7	15123.5	124167	373736	168141	182547	172197	171809	96626.2	102471	107533
M801T269C297	800.613	4.483	296.64	203829	203106	194748	240408	204626	0.001	0.001	0.001	291413	0.001	189450	0.001	188974	132443	0.001	0.001	44496.6	0.001	0.001	0.001	168301	0.001	191600
M628T283C307	627.531	4.709	306.96	104498	117082	197256	93354.2	137498	92418.9	103578	57443.5	96988.8	111107	0.001	160580	137761	76456.5	164267	83743	159904	150687	180038	172626	73199.3	72240.2	116282
M759T395C284	758.566	6.578	283.7	198781	195468	274318	430895	108084	121861	243655	102893	106185	122972	50749.4	0.001	0.001	0.001	58345.7	143909	0.001	0.001	0.001	0.001	127746	105826	125207
M159T420C177	159.027	7.004	177.09	29029	54822.8	28819.5	155851	66231.9	25867	34247.4	0.001	48075.6	43813.4	224178	295267	151332	167959	130456	248887	111499	218004	170005	175157	80044	0.001	64749.6
M547T58C255	546.521	0.974	255.37	117330	161735	238630	132161	123641	170780	127799	198171	69349.6	103584	86492.1	63993.5	85296.2	76346.8	137587	132211	114546	55846.4	80733	96936.1	97779.6	105321	95834.1
M527T832C214	527.156	13.871	214.25	96227.3	0.001	0.001	185272	0.001	0.001	200909	0.001	195211	0.001	0.001	0.001	11490.7	0.001	29297.3	14016.5	0.001	0.001	33795.5	32069.5	141018	65599	148950
M365T714C179	365.103	11.892	179.04	157554	136200	222549	141851	173854	213670	175284	189546	97413.8	200188	15461.7	25557.2	27147.7	124599	45312.7	15423.2	10292.5	43389.6	37696.2	93673.2	131361	114375	109154
M1170T290C355	1169.74	4.828	354.79	106522	100726	102348	79839.3	118307	118292	82377.2	116538	139387	97890.1	0.001	81793.4	53015.4	10393.6	66967.9	146916	0.001	136088	126582	126895	118255	123927	111462
M429T74C215	429.371	1.228	214.88	178238	302632	257415	0.001	220717	208537	275422	300565	0.001	0.001	0.001	89980.6	172614	88120.8	0.001	0.001	0.001	115943	0.001	0.001	175818	177779	0.001
M316T74C168	316.21	1.232	168.54	124246	88451.7	128104	95771.8	94813.4	60245.8	121205	122363	89086.3	106832	155786	176613	163258	155317	76106.3	123991	153354	120351	104581	94913.6	89173.5	118073	143962
M689T928C245	689.21	15.463	245.05	190824	97867.4	101126	212047	168301	209004	140546	111104	159193	95018.9	52067.1	52315.4	60979	13832.1	65052.1	39376.7	5874.41	58704.2	39511.6	55287.3	109749	118618	124864
M334T736C177	334.184	12.272	176.64	75911.2	94101.7	346179	82414.7	126548	73729.5	160089	121515	104857	134862	434168	54108.9	37929.9	88955.5	69360.6	4880.4	5244.15	52406.6	41366	101645	121439	113287	117882
M771T1022C202_1	770.899	17.029	201.66	0.001	13166.4	43557.1	7907.25	18107.7	5354.5	24288	14769.1	0.001	0.001	49111	9311.38	10208.6	0.001	0.001	37097.1	0.001	26217.5	22040.6	7015.91	88069.2	141918	122141
M468T339C222	468.306	5.651	222.01	128063	110939	59702.2	97050.7	51438.4	116597	109426	98955.6	126330	89154.5	78038.6	79679.3	84614.2	116837	80317.7	102552	275930	109539	108094	80835.8	121321	117726	112702
M828T309C310	827.697	5.142	309.58	98785	118787	64298.5	83598.3	52810.6	95863.9	132744	85319.3	54245.7	75152.2	160848	92614	63568.7	21069	105831	331278	97337.4	125818	138338	127519	118221	108398	124610
M896T955C222_1	895.622	15.923	222.03	46179.9	54473.2	72417.3	44389.1	39331.9	45953.1	59645.2	40954.7	46932	65563.3	211306	142160	182900	93943.4	147130	95409.3	209141	102352	83846.5	114591	100275	105562	144916
M777T738C194_2	777.078	12.295	193.86	18141.3	5159.85	14845.6	12331.4	15811.4	30693	43158.4	5920.32	10216.3	6980.11	260427	177133	259191	216326	109780	240358	0.001	133261	616594	161898	102045	97533.9	99874.2
M799T164C295	798.596	2.735	294.84	0.001	0.001	0.001	0.001	0.001	0.001	0.001	92863.4	0.001	123419	0.001	0.001	0.001	0.001	128632	273807	0.001	0.001	0.001	0.001	26804.5	165443	158378
M647T58C276	646.611	0.968	276.04	121151	129422	90625.9	71533.7	65824.4	93042	117618	104486	98320.2	80146.2	103393	59995.3	70403.4	42618.8	66490.5	132631	190170	102486	101352	105634	112226	109484	128226
M267T621C157	267.087	10.353	157.26	151052	84068.3	63209.7	109977	116399	87398.5	101750	83399.3	166020	116232	193405	121379	129470	104559	100214	124930	33867.3	120376	120331	92265.2	123592	111870	114152
M163T940C250	163.059	15.667	249.6	153539	117490	47720.5	162003	91696.9	139776	124390	98858.2	158421	90371.2	80930.5	112282	142384	979.581	123204	146598	46726.4	163706	67225.4	78797.8	110358	136479	102686
M1054T361C292	1053.57	6.014	292.41	38701.4	27570.4	36513.4	8609.95	147354	274945	18358.4	29943.3	63416.3	77849.7	73860.4	49622.3	111918	175748	282452	62827.1	40142	142046	19848.5	85729.4	103222	121924	123148
M775T234C285	774.542	3.895	285.34	0.001	0.001	37416.3	0.001	0.001	50167.6	135315	45438.5	89336.4	0.001	0.001	0.001	42550.7	27117.9	60051.4	0.001	1376481	271442	0.001	184074	0.001	276143	0.001
M495T678C202	495.132	11.296	201.85	122070	94712	69832.4	94233.1	94414.4	89194.9	0.001	105098	0.001	104470	152100	0.001	155084	0.001	0.001	0.001	56480.1	0.001	101223	0.001	97033.4	118863	131866
M1053T950C251_3	1052.75	15.835	250.77	66916.3	74753.3	107232	90034.8	66680.9	79227.9	108669	49003.9	91466.7	68677.1	97840	70743.6	120698	75545.7	63653.5	64363.4	386034	82985.1	43298.3	98963.2	102267	117654	127705
M730T285C288	729.587	4.75	288.16	78560.1	43547.2	148800	79266.6	45365.3	88891.9	107308	105560	54286.8	82946.2	61729.1	69600.4	85518.3	35979.7	229988	300335	162530	120596	128779	107598	117272	116165	113880
M687T787C231	687.194	13.112	230.7	224329	121735	22446.5	192338	111564	110967	86985.4	64900.6	126112	76261.5	144541	150861	174222	0.001	107582	206622	48100.3	176232	87987.1	41897.2	106438	116089	124621
M267T72C166	267.209	1.193	165.6	82348.4	108304	118763	228778	36150.5	175018	173092	74342.3	28096.1	73712.8	85254.5	17056.6	57231.3	67207.5	59748.3	219354	98183.1	156432	127445	124908	113238	106655	127091
M228T619C155	228.079	10.315	155.06	144055	78099.1	114484	113338	113757	72801.4	114713	92231.1	162786	122588	205627	107874	159329	119338	77072.9	120316	50582	131420	115436	95769.5	110461	112258	104733
M120T600C121	120.102	9.999	121.27	232399	151345	201299	80982.4	100460	353865	330740	204757	82799	204044	0.001	0.001	0.001	61112.9	19172.6	0.001	0.001	7878.51	1362.36	0.001	100117	82990.5	163622
M813T795C205	813.442	13.258	204.96	138341	86383.7	263088	166233	106612	150894	169051	171723	97821.1	192496	30404.1	26784.1	76400.9	40210.2	52973	64179.3	22934.6	153138	141957	74264.3	103208	123136	119686
M162T747C133	162.112	12.45	132.73	46412.8	58623	107802	127370	0.001	0.001	34138.8	90656.3	147967	0.001	182168	110057	125966	189975	118588	164579	143488	0.001	124002	164334	181081	122082	42809.3
M1389T333C382	1388.85	5.556	382.25	91491.1	0.001	110095	86962.7	120931	98590.5	83566.2	120265	118737	129645	82667.3	129414	119750	104988	109451	96754.4	48752.7	85200.3	104696	113275	113623	113844	118388
M759T253C311	758.566	4.215	310.67	71091.8	95520.9	0.001	94433.1	0.001	152135	0.001	109681	140526	153203	0.001	0.001	0.001	63584.4	76254.9	142369	56258.2	0.001	78356.7	0.001	216671	128434	0.001
M436T341C213	436.28	5.682	213.44	152110	105642	96083.2	94055.3	107992	133903	145828	132912	106266	122964	63453.4	66695.4	72655.6	133492	65762.2	63912.9	95846.2	86918.6	58274.1	93748.9	130683	102624	111025
M755T256C282	754.535	4.264	282.44	169813	134094	121640	164062	56599.6	153258	91500	122504	91991.3	102406	135401	132720	107281	131787	115475	135679	0.001	101980	92054.7	63742.6	72489.3	132862	138804
M177T577C177	176.874	9.615	176.95	91532.2	70706.2	116144	100687	50700.9	51919.3	88741.4	66181	87664.4	91477.9	138071	87887.4	130264	78700.4	0.001	0.001	193393	105152	73137.8	98236.7	90829.9	125205	127302
M771T1006C202_1	770.565	16.767	201.85	2975.16	0.001	158211	10271.5	1558.46	0.001	3613.76	7101.04	2091.97	3842.73	0.001	4873.69	4988.42	2942.07	0.001	8817.68	1733433	11464.1	0.001	0.001	27507.3	122892	192820
M102T546C123	102.091	9.104	123.01	132443	0.001	0.001	107701	104425	139524	155321	0.001	0.001	114742	34970.4	0.001	73872.2	88228.8	0.001	28144.7	105244	0.001	0.001	33120	111691	114599	116672
M755T111C282	754.536	1.851	281.56	84456.8	173348	0.001	237588	33392.5	108194	0.001	88881.7	180638	56472.9	66023.6	143091	256752	169660	54759.2	0.001	0.001	248033	277951	101868	81705.4	62267.5	106032
M518T345C224	518.321	5.75	224.51	98104.5	146825	130367	129202	112406	103494	149190	103551	157097	133512	78539.7	63502.3	108243	120831	76949.5	93890.5	36965.2	72316.9	91956.9	136458	125570	104172	111810
M771T1005C202_1	770.902	16.757	202.44	1215.18	0.001	116663	0.001	0.001	0.001	5064	5470.81	0.001	0.001	0.001	0.001	0.001	0.001	11365.4	0.001	2119814	17115.2	0.001	0.001	29388.6	0.001	109650
M496T315C206	496.27	5.248	206.42	0.001	63813.8	110994	40843.2	75424.6	508820	8603.46	148894	128027	65803.8	124992	128785	88408.9	195024	407191	12435.1	0.001	116886	24181.7	27497.5	106213	129365	89440.7
M664T75C253	664.461	1.244	252.9	40719.8	33276.1	75290.5	211789	116136	60175.2	23376.1	57121.7	46720.2	28563.3	206082	61953.6	163758	43275.5	121986	41615	81337.7	26857.7	70965.8	764233	98762	105147	85857.8
M915T818C224_2	914.984	13.641	224.45	101503	73108.4	166485	136589	129437	98922.5	149533	113514	53978.6	73511.2	49987.3	74526.7	139038	76783.2	92833	115119	0.001	143659	146254	171247	100772	113732	126292
M62T354C250	62.0602	5.898	250.25	107026	97385	177489	80107	148511	82366.4	189233	160599	97716.3	100641	61443.9	53931.8	89654.4	161265	0.001	76206.8	138581	91655	102606	138424	92096.5	103193	145200
M1013T995C282	1013.32	16.578	281.78	121336	101731	84911.9	117230	90708	87620.1	113299	105136	108904	102107	96521.5	99750.7	117460	62227.5	90093.6	63556.2	64150.3	107289	84859.7	89670.9	112542	107064	120705
M442T59C224	442.366	0.98	224.18	135135	122831	232490	148849	120933	107943	145827	105318	89244.5	161665	115204	90354.7	76745.5	103279	136486	67990.4	19948.8	80853.9	86588.8	106850	73665.5	128641	95103.4
M650T300C230	650.32	5.006	229.72	28589.9	90222.6	68726.5	29107.7	88549.1	396753	16991.9	89878.3	91106.4	59613.8	104738	80139.4	57702.3	200892	578170	19635.7	8137.09	82799.1	33869	34768.6	110702	119547	107638
M541T54C245	541.46	0.893	244.69	98365	169612	54047	369606	38183.6	0.001	77940.9	90139.5	100574	41999.3	75131.6	61745.2	45729.1	43927.9	106017	250866	57031	145843	246303	79374.9	112737	133711	91373.7
M677T897C195_3	677.365	14.944	195.34	42212.7	42745.1	68043.4	53708.9	62127.9	46378	98131.9	65486.7	53893.9	35213	76772.7	66494.9	90217.8	57650.4	34055.7	74453.9	1025386	66886.3	66670.8	123422	93878.5	103086	114407
M948T809C208_1	948.16	13.488	207.91	106869	47348.1	151734	126333	95563.3	60144.1	100166	106644	72535.3	70328	57131.2	77643.9	155239	60730.8	53931.6	167326	91198.1	317917	209375	121238	74960.7	72572	96208.5
M1136T322C344	1135.67	5.362	343.57	99085.3	87130.4	252192	217000	253997	64345.3	0.001	148605	194055	119665	51547.4	57319	123157	169488	18237.9	42554	22576.1	38021	50795.9	238888	69661.1	98889.4	86212.7
M480T75C206	480.276	1.246	205.83	127681	58373.1	164366	22759.3	116270	162364	80142.3	79232.7	62796.5	226001	127888	134432	101387	99319.8	63877.8	44913.4	51444.4	118863	110545	155663	118743	92965.1	125524
M406T696C189	406.13	11.598	188.74	82503.4	74445.4	97267.9	59176.1	92028.9	88847.9	106252	106898	58868.8	102834	116268	84770.4	141960	106566	121726	103973	367927	116894	87849.7	130611	96404.3	105488	123336
M1136T302C344	1135.67	5.029	343.55	193181	227814	0.001	0.001	0.001	123431	0.001	0.001	0.001	216398	0.001	0.001	0.001	206941	20900.1	0.001	40039.2	103843	0.001	0.001	0.001	178695	158356
M820T66C292	819.515	1.098	292.54	68096.9	58705.7	154440	150429	170818	71385	138578	47440.7	119605	138667	132592	120618	151042	144927	80490.4	72632.6	110484	96668.4	90013.9	119878	92904.2	78447.6	97821.1
M554T362C215	554.248	6.027	215.32	62636.8	44319.2	60730.8	33068.7	118439	157725	41764.6	51077.6	78849.8	78643.2	88533.5	88342.8	99959.8	116654	178473	89930	46454.7	119848	50655	68177.3	111989	109609	112593
M578T55C260	577.516	0.911	259.76	196650	138405	178531	177162	0.001	145166	157464	278544	81439	89586.1	50982.7	90371.5	84218.9	46366.6	100744	58204.6	116846	69684.7	93921.8	73309.3	87128.8	129405	103556
M906T710C228	906.451	11.831	228.22	214860	18160.6	171676	96689.1	140463	185697	133500	39290	52067.8	64972.5	20088.9	48098	117478	83229.1	85260	82048.8	0.001	164458	130198	151590	109279	106754	117848
M666T53C267	665.511	0.88	267.43	48629.8	99861.5	192796	69967.3	235687	64163.6	107754	37051.1	89485.5	100324	74039.4	87541.6	167616	315810	76322.4	46685.1	42796.2	57337.9	120567	182273	89505.6	110236	106503
M859T357C295	858.522	5.945	295.13	130290	98678.7	45802	144088	54869.4	20007.5	123966	126039	126930	93715.8	128805	208433	158352	93673.4	44370.3	151140	205619	78916.5	130829	49683.3	63522.6	61652.2	117818
M594T704C187	593.817	11.727	187.36	30381	39550.7	123396	44066.6	89644.6	40428.2	91975.7	88013	37783.6	37910	23107.2	77232.8	115576	114702	39035.3	80211.9	146170	312634	243055	266257	106667	114853	110246
M774T977C197_2	774.075	16.291	197	54594.9	186663	223708	51104	118042	70813.2	155925	152832	112744	96139.1	97602.9	73324.8	76334	113386	58798.8	95997.4	63887.1	64831.3	155116	188984	118080	95349.2	104897
M672T795C195	672.359	13.25	194.58	147777	214854	205151	186638	165512	179352	167356	161878	132333	143615	13838.2	16713.2	19009.7	40497.5	17317.6	17586.8	113519	30738.8	18629.9	45946.2	92069.7	102362	135696
M807T91C262	806.566	1.509	261.84	0.001	0.001	0.001	0.001	71261.8	31279.5	0.001	0.001	0.001	0.001	98176.9	0.001	0.001	0.001	0.001	0.001	24979	0.001	0.001	101689	9124.96	188370	130622
M907T710C228	906.952	11.831	228.12	213316	20421.8	174771	108625	147852	187744	120466	35113.8	52525.2	65284.6	24819.7	47038.9	112635	84383.5	91051.7	75632.1	4289.39	170147	144772	140802	112635	102481	112989
M565T766C191	564.838	12.764	191.42	120211	121503	96766.8	142928	185500	110190	140674	122882	207926	107959	31552.8	46581.3	30544.4	115499	63778.3	29966.7	61261.2	37528.4	64213.7	130430	107231	110686	110140
M810T281C302	809.65	4.678	302.32	49842.7	88202.1	124139	61059.7	62402.5	0.001	61758.9	96471.1	84785.7	94103.8	121649	128054	124304	67022.6	147590	220014	193721	128751	163747	169359	79538.4	103009	104995
M1538T249C419	1538.11	4.15	419.18	120984	100509	59447.2	74053.7	120061	129698	86456.9	60243.7	155151	133796	115279	125984	136631	141241	64027.4	107242	0.001	131748	141687	180285	135913	0.001	119100
M860T332C296	859.53	5.539	295.96	124836	70184.4	70291.4	121247	66687.4	89185.4	131074	90838.8	100604	72792.5	150860	86851.5	109782	60610.6	59943.6	111798	100253	150736	88422.8	78303	101503	113049	112919
M628T75C305	627.532	1.246	304.89	125396	0.001	1958.36	0.001	53125.6	0.001	0.001	147162	0.001	134657	309521	318652	246014	130550	0.001	0.001	170199	218867	186141	136922	0.001	107614	0.001
M1554T263C422	1554.14	4.38	421.5	0.001	0.001	0.001	169786	141908	0.001	200666	0.001	90246	0.001	0.001	0.001	0.001	0.001	158842	0.001	0.001	0.001	143539	0.001	122438	120316	84080.9
M322T859C171	322.068	14.319	170.78	0.001	0.001	2123.9	0.001	6396.8	0.001	0.001	7013.11	38766.3	13704.7	324687	308280	205850	194371	221670	185236	6033.51	155056	226246	282429	83946.8	57378.2	58100.1
M576T356C295	575.5	5.927	295.14	139961	114860	152992	202685	100346	66276.6	202818	77320.3	177607	42895.9	71542.5	63601.8	133691	98494.2	22652.6	36045.7	45181.2	136178	98023.7	189817	100959	107523	111458
M797T86C294	796.583	1.428	293.47	0.001	0.001	367634	0.001	257548	309138	0.001	0.001	139829	0.001	102184	117481	312167	241929	84787.2	84585.2	0.001	0.001	155368	0.001	60049.3	131640	47356.7
M734T821C198_2	734.142	13.681	197.54	133392	45636.3	107021	117708	60093.2	54254.7	116834	49066.1	76074.4	62630.1	58001.2	93192.8	143634	57988.5	108111	196137	7139.75	265456	261398	150410	28389.7	27988.7	30452.5
M1024T312C321	1023.6	5.208	320.94	0.001	0.001	1208.81	0.001	0.001	0.001	0.001	0.001	0.001	0.001	108417	168962	1069.49	0.001	0.001	34365.8	25924.3	68227.7	21180.2	0.001	76124.3	0.001	248398
M771T756C192	771.061	12.602	191.85	91929.4	5576.79	55266.4	30002.3	58429.2	0.001	78046.8	17640.5	12791.9	8469.31	40935.8	111465	125766	105718	104186	147548	100804	371212	262414	181093	93922.5	112603	117853
M523T526C208	523.125	8.771	208.13	113160	67898.5	75985.4	82093.2	75672	51866	70995.2	79715.1	78485	82407.8	115342	170310	138629	26490.2	102347	126034	19797.7	128962	71426.9	107113	82960.6	106829	134478
M1223T316C370	1222.9	5.269	369.96	115560	164845	343536	114357	181966	58851	161943	156832	88970.6	119241	59891	77392.6	105677	0.001	0.001	100742	129476	47321	0.001	133443	57007.4	110717	62991.5
M1016T311C330	1015.67	5.186	330.04	94490.8	99741.4	150348	102534	115040	52995.9	149409	0.001	126090	115195	71436.7	53930.5	91619.3	127539	0.001	19631.6	168462	47954	67847	112442	68234.1	92998.3	162397
M495T604C207	495.123	10.069	207.38	135348	42113	61143.8	95141.1	61222.8	36038	120488	41461.4	134049	63169.1	230280	82214.8	162106	65840.6	41740.6	68308.7	19285.3	93361.6	134862	111000	90954	115842	115960
M849T236C304	848.615	3.926	303.77	141985	104959	160248	165910	161210	130819	176510	130678	163484	122574	88035.1	105019	87081.5	58576.6	57143.3	0.001	0.001	75227.3	79178	140295	113733	78525.5	126328
M684T915C190_2	684.019	15.248	190.53	111500	198729	177354	254826	135826	102826	137438	140190	160139	102914	45466.6	37563.9	91061.8	33863.5	8958.01	65114	79590.3	66420.4	31961.2	137963	111762	101715	107948
M512T67C230	512.413	1.118	229.76	93720.3	911658	25195	31082.8	83144.7	35216.5	142846	38793.6	63914.9	58072.8	24645.1	30940.9	26838	62066.3	61351	24492.2	13833.8	47903.9	35299.6	21643.5	128286	67366.4	125690
M1315T939C305	1315.44	15.65	305.27	370730	86443.5	36140.8	245919	91118.3	98087.2	127396	100473	131727	102492	77422.8	80479.2	122371	0.001	75842.1	119031	35241.2	126828	62464.8	48544.6	97978.8	99896.1	115308
M739T266C276	738.503	4.439	275.78	148252	187745	175379	115901	87717.2	143140	179197	130131	74004.5	139443	61482.5	47409.7	85573.7	76694.9	84668.3	34555.6	6966.52	84423.1	107182	160949	118600	37478.6	116693
M772T78C284	771.515	1.303	283.55	90763.7	172748	94555.5	0.001	0.001	120289	108416	119702	151265	120078	106644	105612	59308.4	89388.8	74883.2	93016.6	74871.5	66001.1	48077.8	69460.3	120874	78638.9	120100
M580T282C242	580.358	4.696	242.35	0.001	15301.3	0.001	110970	50602.1	0.001	21827.5	0.001	0.001	0.001	57387.9	52781.2	57593	0.001	0.001	77171.2	0.001	78268.4	57951.1	100277	78411.5	88012.2	152517
M549T53C247	549.464	0.888	246.67	0.001	66200.9	65237.6	250985	27612	118965	131728	92055.3	84933.9	39778.3	48964.7	16473.2	22285	30819.6	83348.7	159927	104390	105428	124797	81094	118717	91292.4	108484
M533T360C214	533.323	6.004	214.37	49209.4	66082.6	59536.3	27670.8	112979	298409	40936.3	37152.9	59576.8	68729.3	66590	53822.7	69339.3	101700	213080	59970.6	63380.9	118994	42589.3	105825	103752	109677	104898
M184T305C137	184.073	5.088	137.19	99826.9	116023	112396	119328	111606	114200	118931	136919	128838	138112	88499	76973	100225	128532	75659.4	81280.1	84134.3	86970.4	66434.5	99397.4	111352	103181	103748
M835T1152C297	834.598	19.2	296.89	0.001	0.001	0.001	53862.5	23846.4	193685	99096	0.001	0.001	89332.6	0.001	0.001	0.001	0.001	302258	0.001	210104	0.001	376200	480001	202572	76840.6	38858.7
M112T440C119	112.05	7.327	119.25	190791	135818	196178	164321	116862	197776	163706	93675.8	133410	147572	59745.7	61770.3	102967	114890	0.001	0.001	0.001	83213	59652.3	88048.1	0.001	0.001	112924
M626T540C238	626.079	8.992	237.79	134152	53856.6	28939.5	95305	95033.9	110873	188602	15219.2	13269.9	118691	114580	34193.5	114503	87332.6	82838.8	203721	196573	120480	151740	93891.9	109156	105833	101438
M786T353C299	785.65	5.884	299.32	178294	236876	179404	199907	0.001	88584.7	179367	116051	92051	85255.4	42297.4	98225.6	0.001	17139	100514	0.001	25357.7	0.001	202078	192613	156508	102072	57607.8
M539T53C251	539.443	0.891	250.6	104388	146554	56422.9	0.001	11929	119905	140480	96859	113929	83382.9	148578	35956.2	81016.2	40277.2	69668.4	132807	91047.6	271598	229414	133680	119664	0.001	79150.7
M817T770C197	817.417	12.831	196.7	96754.9	5438.14	70104.2	34500.9	21140.1	0.001	76165.1	16459.8	21496.3	21191.3	119086	103477	279981	243611	0.001	197472	86857.3	274600	371060	67618.3	47916.9	61057.3	116260
M747T92C286	746.567	1.539	286	211192	312472	0.001	0.001	124715	399694	0.001	314811	188070	106201	0.001	264466	0.001	92128.7	0.001	0.001	0.001	0.001	91338.4	0.001	0.001	0.001	0.001
M814T796C205	814.111	13.259	204.97	124189	78602.5	254240	154726	107832	128513	176027	142853	107666	169837	24458.5	34533.1	61355.7	41939.3	49357.7	59709.1	15719.9	138568	130552	74468.4	103371	108460	103583
M1638T84C435	1638.14	1.394	435.11	264343	140171	0.001	0.001	0.001	97969.5	0.001	0.001	0.001	206416	197312	272304	0.001	42125.6	363382	0.001	23964.9	195324	178599	116253	90496.5	203350	0.001
M649T975C258	649.216	16.255	258.03	227412	91247.6	28553.9	0.001	80552.3	27698	107145	0.001	109382	109319	37126.5	85381.4	0.001	0.001	51933.9	0.001	0.001	129052	42828.2	60161.8	108240	117108	87585.8
M896T955C222_2	895.822	15.923	222.11	39399.7	59247.8	64101.9	48158.9	35551.1	37542.1	50098.8	50231.9	41550.1	55662.1	159368	129497	167978	82832.5	134292	100655	193212	107456	74366.4	100394	93355.8	95669.2	123723
M952T358C299	951.572	5.96	298.76	69592.6	47511.1	83638.9	21198.6	120663	201708	61127.1	51133.4	58505.2	79215.4	43316.6	18954.2	58365.4	125169	89228.1	39904.4	38020.2	88372.4	22759.1	84304.2	95937.6	111844	104871
M531T884C179_2	531.272	14.733	179.27	152491	141989	185793	139169	168455	118795	240681	199869	78830.4	104146	21353.8	62467.5	40079	36740.1	35956.2	55565.6	135312	35586.2	37667.7	82494.6	123359	89874.4	99295.7
M652T325C270	651.531	5.41	269.54	111096	120868	75475.8	117617	64152.2	104886	83447.4	124466	108927	64341.5	109108	0.001	87425.8	64738.9	133176	91871.3	148109	142139	93929.9	76843.5	101813	114088	96330.3
M110T1049C119	110.071	17.491	119.43	107122	190020	306446	200047	0.001	0.001	0.001	234027	0.001	0.001	138418	0.001	0.001	0.001	28773.2	99387	92186.1	0.001	116231	135030	131722	73642.3	106682
M759T246C263	758.566	4.108	263.15	0.001	0.001	161483	0.001	272591	0.001	386286	148173	779514	140967	0.001	0.001	0.001	0.001	0.001	0.001	188437	0.001	0.001	0.001	88544.8	0.001	81265.5
M635T950C224	635.139	15.834	224.49	51119.2	125586	131590	63875	80844.1	45730.5	145237	75231.9	100392	111814	125337	108647	86434.6	211048	69673.8	86340.3	122335	76885.1	132194	125632	59463.3	112646	97308.1
M627T571C242	626.823	9.512	241.92	114072	79153.9	266482	160229	62062.5	67926.2	172009	106831	42579.2	61338.3	70355.1	52342.7	110244	81638.4	60770.9	60781.1	122040	55166.9	70753.9	105978	72101.8	103740	135088
M777T273C291	776.577	4.544	290.77	0.001	0.001	0.001	0.001	0.001	202879	0.001	0.001	0.001	0.001	0.001	126487	0.001	34178.4	0.001	133235	0.001	0.001	0.001	0.001	158765	0.001	150884
M541T58C257	540.532	0.975	257.31	97289.9	376419	192432	99165.3	61990.5	146625	146955	127167	74514.2	86142	0.001	69311.9	0.001	0.001	65501.7	90151.8	193161	0.001	102623	114813	101631	101186	106752
M1424T1200C372	1424.39	20.005	372.07	121706	70154.8	106513	212504	78357.5	68814.1	216572	125396	128353	0.001	195346	230168	175719	123310	102992	68428.8	0.001	0.001	0.001	0.001	65870.9	243348	0.001
M997T803C257	997.203	13.376	256.59	56544.3	146675	197300	147026	95806.8	33066.8	123622	126033	92938.9	84195.9	46239.6	55042.7	122971	66150.6	11652.8	68858.6	77567.2	92185.5	111744	274913	89385.1	110961	108111
M816T1163C306	815.696	19.389	305.74	0.001	206218	236028	131666	0.001	271867	166874	95526.1	0.001	0.001	0.001	0.001	0.001	0.001	180760	0.001	0.001	103593	300897	356078	0.001	0.001	87745.8
M599T290C358	599.5	4.84	358.07	147589	83550.5	119123	114525	89113.9	54425.4	110330	95367.9	108599	73495.4	47177.5	66913.1	73225.1	23095.1	39310.9	106291	63245.3	105521	89702.8	93948	98267.7	121914	87193.6
M488T63C221	488.356	1.047	221.38	38925.3	45425.6	67490.4	127637	69508.1	79588.2	12574.2	32319.5	55974.9	21160	50343.3	29591	67065.5	24864	75706.5	23425.4	42446.1	27000.1	61891.5	356838	94272.6	82634.4	128501
M1211T51C361	1210.81	0.851	361.2	85005.6	110220	102372	111560	99054.5	114237	102996	121258	88835.3	84980.2	80181.6	88481.2	135380	158219	86453.4	78241	108014	64505.4	102714	106318	99357.3	75017	89372.8
M202T161C143	202.179	2.677	143.31	80424.2	54264.1	58773.9	71955.6	91945.6	70662.5	134143	65283.9	97652.4	67183.2	110857	113853	124161	209566	100871	130580	81629.6	111560	105973	90871.7	114491	85435.6	104145
M840T415C267	839.563	6.916	267.38	6101.85	81558.9	96580.7	0.001	163589	1285296	28906.2	48923.5	47422.1	20492.5	0.001	0.001	0.001	0.001	246468	0.001	0.001	0.001	0.001	0.001	10243.6	8426.99	9523.02
M332T741C176	332.168	12.342	176.5	93760.1	90443.7	89325.8	86911.2	141029	79776.5	66361	61701.7	120784	89912.7	197394	106801	111156	105746	78962.5	100581	33933.4	105973	115596	137725	93241.7	102882	93485.4
M573T78C253	573.485	1.306	252.84	96440	104646	103354	133531	102382	118625	124362	97297.1	158750	72450.3	81906.6	94099.2	82409.4	83215.3	56370.8	94804.6	24977.8	118582	112528	108349	113605	75154.8	113276
M145T854C228	145.049	14.24	227.72	158968	109859	82711.3	156917	116482	120060	139291	94141.5	135629	121466	99926.8	86495.1	100440	18786.9	99298.2	93874.9	37575.1	94081	71964.9	72822.6	88054.7	96247.4	104372
M764T93C290	763.594	1.545	289.68	237700	310865	0.001	235378	0.001	0.001	214569	0.001	0.001	0.001	0.001	0.001	181582	0.001	0.001	0.001	307422	0.001	0.001	293913	159292	0.001	141740
M916T599C212	915.813	9.977	211.59	52646.4	11001	51940.5	28020.9	81619.3	41785.2	49609.8	21934.6	26299.1	21192.8	73625.3	181957	201637	116974	175659	140904	8998.63	270756	206019	241406	94383.1	77652.2	84405.4
M581T70C247	581.432	1.172	247.25	72222.1	291337	100490	170865	201211	59062.4	59949	65471.8	100873	63259.3	24532.8	146861	116532	48361.3	188922	3226.35	0.001	32743.3	148419	106852	67619.1	78443.4	90230.1
M806T218C291	805.554	3.638	291.42	150254	0.001	0.001	237388	0.001	0.001	0.001	0.001	0.001	0.001	81141.6	0.001	0.001	0.001	113270	0.001	0.001	0.001	0.001	212731	146367	153675	0.001
M650T281C255	650.436	4.687	255.34	47472.2	48099.8	54915.8	211730	57223.8	90913.2	59417.8	31979.5	62695.7	33790.5	41041.7	50602.7	40567.4	0.001	51814.3	0.001	26511.3	47412.5	55910.8	72503.1	84128.2	111692	104180
M1351T811C322	1351.4	13.514	322.24	182970	79289.2	28343.1	147084	84311.3	86252.1	92111.5	89550.7	130275	98218.2	100619	109378	99620.4	0.001	82761.9	130877	46476.9	130615	49025.5	37463	88221.3	108021	103569
M487T811C244	487.163	13.511	244.12	191546	83415.7	25806.6	160536	90175.3	88940.5	83126.2	66362.7	128771	83266.2	109636	119108	137317	0.001	110705	134953	47277.3	129275	59048	54454.3	102965	97363.4	99169.7
M1367T350C380	1366.86	5.835	380.45	206983	182826	67409	180383	124699	190838	233147	166198	0.001	135702	23593	0.001	19352.8	15785.6	101342	81129.3	0.001	0.001	121284	140878	117558	114573	31853.8
M777T776C216_2	777.021	12.931	216.01	37211.6	8589.35	15904	12517.5	38923.3	26666.9	34416.8	3216.63	11793.5	0.001	183202	196880	239449	232394	274020	151539	0.001	108414	333404	69986.3	83948.1	106387	107600
M653T75C296	652.535	1.253	295.66	0.001	87960.2	210810	0.001	172764	0.001	152043	99568.1	0.001	101691	119295	0.001	0.001	0.001	0.001	0.001	0.001	0.001	0.001	118321	135555	0.001	161671
M415T72C213	415.333	1.197	213.01	78590.5	81226	140143	75868.5	157511	77534.9	112063	51551.1	63932.7	47896.6	66902.4	136659	148317	173601	104683	41372.6	29956.6	63650.9	76621.8	182595	107966	89121.2	99899.4
M829T853C266	829.28	14.224	265.63	195234	99693.5	76769.8	221774	116223	150794	135811	84946.7	140585	105368	70077.7	67171.5	99615.6	10126.1	81039.4	89663.1	25322.4	71087.7	67262.4	65164.8	88533.8	102353	102694
M762T256C257	761.585	4.26	257.23	0.001	179566	0.001	93212	609.416	64968.8	0.001	0.001	0.001	29621.9	0.001	0.001	0.001	0.001	0.001	0.001	0.001	0.001	0.001	0.001	84796.1	0.001	210829
M1037T970C230_3	1036.51	16.161	229.79	47465.1	73403	209045	29487	41026.1	90944.6	91493.2	69404.6	22959.8	61895.1	52882.6	40226.7	85918.3	12569.7	78026.7	38407.7	816206	57894.6	21782.8	26040.7	83885.4	97352.5	108386
M375T597C176	375.096	9.95	175.89	52485.9	132836	32599	60210.1	160153	141333	78790.4	76547.4	110770	87619.2	96951.9	156211	74251.4	90061.5	144392	100761	113236	46864.5	113209	92351.6	62423.9	71401.5	61463.6
M980T1172C289	980.276	19.525	288.62	97132.1	97760.5	95391.8	100139	96601.2	86531.7	102458	97993.8	95022.8	94181.5	88192.7	111612	101495	97992.3	96509.2	97789.4	100445	97767.6	97138.3	95725.7	98065.1	99305.2	96821.1
M777T776C216_3	777.421	12.934	216.04	40581.5	3681.62	17967.7	0.001	14738.5	25323.5	0.001	2580.05	4837.73	12675.8	161153	167240	246526	239246	257580	140774	5467.06	86480.5	297258	60750.8	87485.9	88634.1	117905
M763T139C276	762.504	2.312	275.7	197647	93146.2	3991.01	0.001	42188.8	65568.5	90646.1	100269	132490	100895	0.001	120903	73904.9	184913	48825.4	167985	99465.9	162752	125605	136712	154595	0.001	10096.6
M671T546C247	671.349	9.092	247.02	13684.2	14398.8	36751.8	30033.5	38141.2	18108.4	23638.6	0.001	19865.6	0.001	52550.3	85196.8	129663	102929	196478	154026	34513.8	354261	439678	201585	60291.1	48518.8	39656.8
M540T54C252	540.474	0.904	251.79	62098.6	163772	74372.3	153612	0.001	136812	116816	0.001	120360	0.001	140669	0.001	40232.8	0.001	0.001	179835	114978	226710	126788	205394	105711	94588.5	91399.3
M1337T312C390	1337.04	5.206	390.22	0.001	0.001	0.001	109562	76464.4	0.001	148743	0.001	0.001	113093	0.001	52082.1	52807.3	0.001	40055.5	104366	0.001	76383.2	155637	153797	95052.9	88942.8	107522
M685T711C230	685.178	11.852	230.33	118252	63831.8	0.001	0.001	48310.6	45631.3	49308.1	43651.4	110661	64334.1	184958	217500	133215	0.001	84220.1	359362	91602.6	155246	106797	61805	78701.6	0.001	107914
M529T571C229	528.846	9.512	229.29	109008	73731.9	230317	155909	52599.9	74139.2	174801	110998	44191.3	56199.8	63978.5	56909.2	127578	79785.8	55411	73375.9	127498	53020.7	63184.6	94441	73972.4	91500.4	124752
M412T1085C160	412.247	18.08	160.32	62956.8	90366.3	119179	85602.3	58716.2	62226.6	167929	80620.9	76892.8	57547.8	66012.3	70001.4	112572	119568	44872	98915.1	69882.1	126155	125745	238054	73386.4	117061	91949.7
M1186T704C345	1185.62	11.726	344.72	21031.4	40220.1	0.001	57891.8	71798.1	21713	103796	51440.9	28560.2	27622.5	13411.9	44641.9	93046.7	75876.7	24190.8	0.001	102471	245090	193206	0.001	99252.9	92787.4	97980.9
M1383T345C383	1382.89	5.748	383.42	107558	91906.1	100344	120230	109501	106074	121502	89042.5	101445	102196	86283.8	59051.5	88106	83698.2	76611	81991.1	68914.6	106358	110742	117820	105379	96526.2	87636.6
M1022T332C324	1021.62	5.526	324.16	106338	81389.5	158623	106295	134879	123987	124618	109075	109254	135501	56980.9	54156.2	103104	179837	36018	0.001	71788.7	57870.6	45706.5	131638	86434.3	107687	91705.9
M819T84C295	818.568	1.398	295.24	16508.1	14318.2	0.001	13744	322824	0.001	0.001	284857	0.001	0.001	0.001	136303	181586	164672	0.001	263073	0.001	0.001	220847	306233	156815	0.001	0.001
M341T447C199	341.303	7.448	198.79	138858	114338	165029	119372	101832	177747	199221	91982.9	102865	136331	49336.7	41668.4	46659.1	66977.3	49681	43052.1	64632.1	50706.5	73827.3	88254.4	87540.1	80147.8	96881
M644T75C253	644.492	1.247	253.33	171596	714124	35043.4	28365.5	160243	50115.2	120873	35162	41536.9	94868.4	41333.2	52267.9	36173.1	89357.5	110735	13530	0.001	56395.7	28871.2	22396.9	68241.1	143066	76609.3
M123T91C133	123.055	1.523	133.2	91524.4	45760.6	59300.7	84253.1	125188	0.001	65756.8	0.001	0.001	160867	146570	134258	132814	330413	117108	112698	63479.8	93553.6	62846.6	91100.5	98064.5	100406	71023.4
M341T335C199	341.303	5.587	198.99	103973	91417.7	108719	90298.9	85154.4	97173.4	107329	92845.8	96672.2	124533	106496	130867	70885.6	70211.9	75147	158813	102030	80894.3	55660.7	67753.9	86419.5	98660.3	97842.8
M872T840C219	872.457	13.996	218.59	113584	69169	151030	132221	136368	98741.5	131909	120314	84017	88062.5	31087.7	57855	106380	45551	54988.1	85963.8	0.001	122654	137407	104890	98982.1	82915.8	105344
M940T756C206	940.121	12.605	205.83	0.001	0.001	0.001	0.001	0.001	0.001	0.001	0.001	0.001	0.001	0.001	0.001	0.001	0.001	0.001	8594.52	0.001	0.001	0.001	0.001	46911.1	103613	135589
M746T107C281	745.555	1.785	280.91	0.001	116964	0.001	0.001	0.001	0.001	184447	0.001	0.001	144416	171707	76514.3	164521	0.001	0.001	0.001	0.001	0.001	0.001	0.001	81689.2	203781	0.001
M337T54C190	337.271	0.896	189.93	84381.7	54376.3	149275	73277.3	185391	76610.1	109237	53518.3	58701.9	67308.9	78980.2	97586.3	120049	256759	72828.6	51523.1	34540.6	49097.3	113432	114905	85226.6	103937	83918.6
M1044T338C332	1043.7	5.641	331.7	151137	223985	0.001	0.001	0.001	0.001	232892	253066	71155.8	121520	141060	55378.8	85601.4	0.001	107934	0.001	117216	61907.3	132460	144130	84774.9	0.001	0.001
M973T823C209_1	973.481	13.721	208.88	41273.3	0.001	106191	43722.7	46881.5	18153.7	88095.8	62633.3	35084.3	28819.4	35073.1	42901.6	86197.6	2092.86	26418	80333.2	33184.8	266578	212339	93446.9	87933	94671.8	102279
M1073T872C269_2	1072.92	14.526	268.76	69719.3	62720.2	142296	86493.3	74646.4	29322.1	93753.3	49760.4	48181	44928.9	68566.1	76932.7	160864	84227	25131.7	108075	91809.2	125382	144853	188589	90726.8	95769.1	98276.5
M250T1055C188	250.092	17.585	188.41	30222.2	21382.6	10640.8	76490	20526.3	3353.14	89419.9	49716.1	0.001	7379.21	35997.9	29012.9	169994	184547	162526	0.001	43452.4	99791.1	68722.5	156876	87541	152364	44767.1
M762T251C245	761.585	4.18	245.17	62214.5	0.001	41825.5	78416.7	0.001	65145.8	0.001	0.001	0.001	0.001	23664.6	0.001	10176.9	0.001	0.001	0.001	0.001	0.001	0.001	0.001	87679	114562	81938.4
M751T540C253	751.094	8.992	252.55	146516	42261.5	24085.8	97369.3	83957.3	95862.7	189897	0.001	0.001	114787	123531	0.001	127050	92441.1	93703.1	195101	217154	124093	0.001	121144	108237	114446	0.001
M125T904C141	124.999	15.069	140.57	65848	147950	68799.4	113314	77155.1	66647.6	87850.7	0.001	133227	95956	27560.4	77604.8	77271.1	169781	38054.1	46520.4	95199.7	77939.4	71601	56568.8	87129.7	97923.9	97943.6
M1367T334C381	1366.86	5.57	380.64	179053	128742	0.001	105032	171855	173569	116910	0.001	89455.4	180442	3730.49	110578	0.001	0.001	149462	135912	100519	128469	112266	0.001	158852	0.001	0.001
M861T123C304	860.613	2.042	303.83	102271	53755.4	65409.2	0.001	0.001	0.001	94111.2	123273	0.001	98252.5	81405.7	100291	129384	76453.2	118394	106453	0.001	113670	0.001	131681	135616	108617	38638.7
M235T571C185	234.916	9.516	184.81	99788	67131.5	133477	111664	75414	70173.9	100171	98382	57528.2	86181.4	84028.4	55761.5	89344.9	78190	66975.4	69690.5	90035.8	73181.6	75417.7	86309.9	90791.5	86800.6	104099
M792T75C290	791.519	1.247	290.1	57103.1	94427.9	0.001	0.001	0.001	0.001	87541.1	104905	0.001	64852.9	91624.3	90389.2	77970.5	0.001	0.001	0.001	221664	106211	39486.8	135000	88162.2	72501.3	120993
M1350T360C361	1349.81	5.998	360.95	105843	0.001	47254.4	8013.03	57098.3	14173.3	18813.1	67208.5	24699	42699.7	114908	94005	142910	71795.6	44844.8	125960	28355	38770.8	96642.7	29568.4	62311.4	31745.2	187489
M827T270C298	826.593	4.502	298.17	63835.7	106845	90574.1	209820	91442.3	66411.9	102854	68102.2	0.001	65938.2	103573	108204	106549	44610.7	111137	197088	18896.4	95273.6	0.001	126190	94205.8	97321.2	89395.4
M313T356C216	313.272	5.939	216.27	136391	101204	134960	113256	89410.8	70063	152582	129301	104254	109192	55686.7	58058.1	69293.9	116462	38197.6	64904.4	95696.4	70412.1	70132.4	91076.9	93619.2	93007.9	90582.1
M760T337C296	759.634	5.62	295.64	105299	149685	180806	0.001	131161	0.001	130098	0.001	86482.1	159446	83311.1	0.001	93505.6	31703.2	0.001	0.001	0.001	0.001	0.001	127868	118477	0.001	162074
M1031T859C283	1031.33	14.311	282.71	105464	62237.1	70944.2	114037	81404.9	84759.8	65023.7	74597.4	85658.1	69225.7	91580.8	91056.4	84419.2	51564.3	57738.2	94646.8	70484.3	87541.3	54070.5	67672.6	76706.3	109227	94498.4
M755T199C282	754.536	3.312	281.53	0.001	166687	0.001	159684	160875	0.001	0.001	0.001	0.001	249640	0.001	102399	0.001	0.001	0.001	0.001	0.001	0.001	0.001	82242.5	135775	117248	27203.3
M738T68C280	737.509	1.14	280.1	144974	64248.3	120735	85236.6	98729.4	84414.9	101869	83468.9	68527.5	44282.7	79805.3	68947.2	107807	54151.2	87276.4	104161	208262	96012.7	82596.9	79619.2	87000.8	88469.5	88730.6
M805T266C292	804.551	4.425	292.24	72036	0.001	0.001	0.001	137203	0.001	127987	36286.3	144432	122390	188428	171261	186845	183738	0.001	153489	0.001	141283	199360	0.001	0.001	66530.3	151052
M1586T86C426	1586.11	1.431	426.33	0.001	71810.5	74532.7	566155	0.001	61260.2	73687.9	582727	108915	0.001	91943.6	78627.7	0.001	85797.7	0.001	0.001	0.001	0.001	0.001	62750.4	59644.7	0.001	26172.9
M746T315C294	745.619	5.253	293.6	124247	93329.7	119061	110129	97026.7	117266	118602	93528.6	74584.1	98137.9	79073.9	88560.2	96753.7	25086.5	125585	141673	19345.6	77705.4	77733.6	73836.7	102376	87833.4	87219.7
M1524T79C416	1524.07	1.313	415.91	104437	93969.3	121009	0.001	0.001	94131.8	0.001	0.001	0.001	0.001	93680.6	60143.8	0.001	0.001	0.001	66994.9	0.001	122087	81552	0.001	98002.1	75939.7	103454
M1022T311C325	1021.62	5.186	325.37	75240.2	39542.4	124282	81459.4	165634	29958.6	99282.8	121022	177510	176433	0.001	71485.4	101551	244652	7933.11	0.001	0.001	50117.7	0.001	127643	112182	102239	62280.5
M1369T335C381	1368.88	5.584	381.23	0.001	0.001	118767	0.001	0.001	0.001	0.001	0.001	128428	0.001	0.001	0.001	87975.8	0.001	0.001	0.001	0.001	0.001	0.001	0.001	0.001	136990	139335
M656T828C225	656.199	13.798	224.86	99935.1	63900.6	21776.2	81198.9	68344.8	56590.2	56716.3	68407.2	91939.5	76776.4	128773	167620	116530	0.001	88501.2	210034	75219.2	146520	58717.9	48087.7	76521.6	91428.9	107390
M268T604C156	268.05	10.065	155.74	82940.6	51375.8	64155.2	75973.8	58991.2	33576	83499.3	50597.5	106277	78469	143668	72897.4	110178	68867.2	53104.5	59732.3	21310.5	82242.1	106250	98770.2	88140.6	96883.1	90208.1
M973T1007C298	973.323	16.777	297.82	0.001	0.001	34381.2	159991	111762	95049.8	124149	0.001	98039.8	67124.8	70378.5	0.001	0.001	0.001	0.001	0.001	0.001	0.001	64165.7	47391.6	79822.3	103966	91409.7
M431T571C210	430.869	9.515	209.58	96048	75070	199278	147166	49495.3	60481.1	137136	85107.6	37118.8	52398.3	54099.9	46002.3	111016	70794.2	52159.3	57978.9	114280	55183.2	60867.8	87301.8	73757.9	91543.2	109374
M244T220C177	244.262	3.661	176.98	0.001	0.001	0.001	0.001	4082.2	0.001	0.001	0.001	0.001	2403.78	4422.96	0.001	2820.57	5052.72	3712.83	0.001	0.001	0.001	9536.55	3319.04	95516.6	91841.7	87230.4
M599T221C278	599.5	3.682	277.71	130493	118756	90038.6	0.001	0.001	58975.3	114172	106075	52932.8	118176	44548.6	113604	89233.8	45074.1	0.001	127228	69937.8	66840	108241	98413.8	88216.4	138554	47735
M523T689C202	523.125	11.491	202.16	127901	59086.7	42894.8	79954.4	79230.9	67762	75225.1	89563.5	75159.2	98964.1	139135	178370	115661	0.001	95174.9	158631	55984.7	142624	71796.7	75928.8	83216.4	65355.3	125703
M443T230C217	443.23	3.841	217.42	0.001	0.001	0.001	0.001	0.001	0.001	0.001	0.001	0.001	0.001	4934.13	29062	118759	161948	1202404	89725.1	139981	33460	8214.83	34233.1	65248.2	71880.4	65045.2
M573T55C249	573.461	0.92	249.43	0.001	0.001	16145.4	0.001	0.001	131902	0.001	0.001	86951.3	0.001	0.001	0.001	105002	0.001	182048	207025	126166	161591	245881	222720	0.001	130754	142013
M771T1005C202_2	771.067	16.746	201.8	1785.33	0.001	84690.2	0.001	0.001	0.001	0.001	4749.53	0.001	0.001	4217.94	0.001	9353.72	0.001	0.001	6130.55	1707395	0.001	0.001	0.001	11896.5	48732.2	86021.5
M895T955C222_1	895.422	15.924	222.08	37016.1	46419.4	59632.2	0.001	39160	33491.9	52455.2	40811.2	35877.3	48839.5	150181	111511	146604	71581.9	128896	77186.1	164797	79047.5	61685.4	68586.7	84428.2	87127.1	100704
M580T1039C181	580.318	17.319	180.72	48655.5	56417.5	86636.6	71381.4	76483.5	60608.6	91369.8	88321.3	68127.7	51149	111892	70094.4	128805	108687	85724.1	90942.4	81244	98492.8	123080	132844	83501.9	95172.4	93539.9
M900T843C222	900.39	14.055	221.57	0.001	0.001	0.001	0.001	0.001	0.001	0.001	0.001	0.001	0.001	0.001	0.001	0.001	0.001	0.001	0.001	0.001	0.001	0.001	3569.1	84019.5	84580.9	103098
M221T722C161	221.018	12.041	161.18	57491.8	96706.5	79271	50330.1	43471.5	46111.9	45325.3	99045.7	71116.1	60582.3	115202	167443	144878	140629	55109.8	92831.1	153568	95413.4	93641.3	100902	76474.5	88406.3	81562.3
M552T969C182	551.802	16.155	181.63	74776.9	123955	115186	105321	135566	94785.2	116434	110541	101402	93531.8	58940.4	78284.3	54909.9	112506	45703.3	51765.8	37113.5	67356.6	65453.9	114239	76415.1	100921	93944.3
M821T88C297	820.584	1.469	296.94	111240	0.001	551127	50426	80041.1	25341.4	0.001	31328.6	139175	143616	0.001	25438	282870	0.001	201173	0.001	0.001	0.001	69667.3	87251	0.001	0.001	49745.8
M1053T950C251_4	1053.5	15.835	250.69	52910.5	60345.3	65393.6	71016.6	43569.5	50831.2	94353.6	41624.3	65733.2	70295.6	70803	52274.4	110103	54227.1	45734.9	53506.7	265759	60853.5	47743.2	63882.5	78229.2	91025.9	100354
M495T678C209	495.13	11.293	208.83	88572.7	64224.9	46013.9	74697.1	71919.1	70309.9	61739.7	78445	77753.6	84634.5	114669	146709	108912	34145.1	110299	142826	55616.3	110092	82022.7	78424.3	86464.6	92729.4	90320.6
M1001T540C268	1001.12	8.992	268.28	119610	0.001	0.001	66726.3	63406.9	84348.8	148431	0.001	0.001	90225	101004	23725.7	102868	71999.8	64059.6	168909	180358	90744.2	116693	90483.3	85028.1	95084.6	89164
M819T141C295	818.568	2.351	294.99	112929	160529	0.001	135905	0.001	390354	152835	146657	159093	123516	38201.8	112555	0.001	82832.6	0.001	0.001	0.001	0.001	116836	58800.4	74021.9	38066	36828.8
M822T66C294	821.53	1.097	294.31	135947	164796	0.001	0.001	125292	151162	0.001	243834	0.001	0.001	0.001	147526	0.001	103443	173238	113552	0.001	0.001	125545	0.001	132308	135796	0.001
M935T816C210	935.5	13.604	209.49	75083.4	34244.8	154386	133646	70610.6	0.001	104181	59224.4	94716.4	74509.8	0.001	0.001	11654.4	13193.2	0.001	64016.8	5165.6	137023	0.001	0.001	84719.3	87829.8	95382.2
M421T844C219	421.082	14.061	218.83	51994.9	115506	74670.1	62596.5	79764.2	59516.1	106238	39728.9	101668	82024.3	116536	74701.5	70427.4	86973.6	74097.7	72729.3	80546	66184.4	110593	150354	80422.1	86061.7	101174
M491T38C232	491.29	0.634	231.7	119492	79202.6	68270.3	100062	94816.8	61968.9	118667	38436.6	61502.3	72293.6	71015.6	60773.4	108712	63501.1	80532.5	93095.2	47555.9	106509	96346.2	92965.8	95957.1	83986.9	87562.4
M539T596C210	539.099	9.94	210.49	71243.7	74882.7	24936.1	64826.6	72710.2	43226.6	21912.7	44721.2	88935.1	59812.9	100418	170857	72962	5758.49	132513	104923	35365.1	40585.9	75870.1	46948.5	87178.3	68310.1	111953
M1483T544C394	1482.9	9.069	394.4	91285.7	83883.2	74538	101339	53767	65654.5	78545.5	132860	95079.6	48325.6	129410	84920.2	95613.4	0.001	95439	93453.4	0.001	119991	140496	118587	86606.8	83416.9	96466.8
M128T53C118	128.062	0.883	118	102435	117216	95658.1	149144	52875.5	110928	116125	90639.2	71951	64473.3	71947.9	42459.2	56804.2	48237.8	65863.1	113838	93778.3	99931.6	101952	107539	60828.9	61190.1	62842.4
M1467T281C404	1467	4.69	403.87	52232.6	108250	0.001	119779	0.001	97531.2	85732.6	0.001	135126	85538.9	0.001	0.001	0.001	0.001	27804	123562	27012.3	106287	60509.1	37053.6	87413.6	93350	84501.2
M948T809C208_2	948.495	13.488	207.77	79415.1	33953.8	121970	99637.8	65714.1	62045.3	91284.3	91134.8	63841.8	62872.8	48084.3	52636.3	108423	49633.8	40299.2	139398	73399.6	231309	162491	81175	66867.6	73039	76558.7
M245T619C155	245.106	10.316	154.94	99491.5	65576.3	77335.2	89013.9	91099	63299.8	79876	62494.4	107253	78371.8	163245	77266.5	111554	98820.9	51425.2	88046.2	33865.4	78325.3	84301.9	78790.3	85158.9	89682.8	88508.5
M369T1035C188	369.247	17.251	188.5	110338	126343	165960	121459	80854.6	122020	143976	107278	81956.2	100374	47387.4	36742.1	50653.1	59473.6	39798.5	38662.7	78621.6	62130.9	66295.6	74980.5	77782.1	89930.7	95176
M900T846C222	899.89	14.102	221.61	0.001	0.001	0.001	0.001	0.001	0.001	0.001	0.001	0.001	0.001	0.001	0.001	0.001	0.001	0.001	0.001	0.001	0.001	6765.84	0.001	87651	82345.8	92786.3
M1413T331C385	1412.85	5.512	384.95	87904.4	117991	182610	89911.7	121863	95543.6	93274.8	87482.7	92599.9	108849	65362.8	92532.7	83244.6	58614.3	78841.9	58916.9	55258.2	65071.4	0.001	88576	78329.4	96464.1	87354.6
M890T796C220_1	889.814	13.271	219.51	57713	70346.6	175516	121690	78558.9	75572.3	120476	139282	62961.8	97411.5	17336.4	16988	52046.7	17272.1	25376.5	38946.2	178832	159043	102851	53583.1	88132.1	89771.9	84177.2
M755T222C282	754.537	3.7	281.63	119454	108578	14882.4	0.001	0.001	0.001	0.001	0.001	145529	0.001	0.001	132978	0.001	104418	0.001	0.001	0.001	0.001	0.001	93526.5	0.001	111890	149818
M817T790C197	817.082	13.174	196.72	42048.1	2195.32	0.001	8726.48	36516.8	34477.4	41495.8	15090.1	14290.5	6987.96	123865	0.001	182693	123450	226594	131630	126360	190862	341173	93790.1	0.001	58796.8	0.001
M487T994C284	487.163	16.573	283.49	172425	60589.9	29469.3	193328	79734.3	75881.5	106778	75879.8	69903.3	43680	47257.7	47199.1	83114.5	12658.6	46674.8	56826.7	18671.3	65684.9	37970.9	29802.8	68437.6	84980.6	107711
M1062T717C246	1061.52	11.946	245.72	184088	8485.43	84975.1	46924.1	78946.1	77455.1	41469.1	31263.2	50752.8	38102.8	45432.3	77928.3	108306	78589.6	36013.2	89278.4	0.001	129518	59819.1	67775.9	68201.9	85252.3	107360
M104T724C118	104.107	12.063	118.49	54837.6	128801	92161.2	86321.6	41568.1	46855	60150.2	99335.7	74316.3	65407.1	58518.8	108182	165233	118070	35855.8	51462	86824.5	77185.6	57696.8	96478.7	87919.9	86132.2	86372.1
M623T346C262	623.5	5.773	262.46	103241	126840	79432.7	131662	69460.2	64196.2	111327	77382.1	102046	57270.3	65424.4	50369.4	83865.1	42497.8	0.001	51640.4	58563.4	85471.5	80228.5	102000	89357.9	83922.7	86770.7
M1016T344C324	1015.67	5.728	324.16	74598.9	73763.8	170788	102468	108794	96558.2	151053	89317.6	0.001	127478	56686.5	34510.7	76306.8	297095	19764.9	27959.5	47334.9	37035.4	50688.2	89938.7	65868.9	69746.8	67211.2
M1553T247C422	1553.13	4.114	421.78	0.001	0.001	0.001	0.001	0.001	129318	0.001	0.001	0.001	0.001	0.001	0.001	0.001	144626	228698	36025.1	0.001	0.001	137385	0.001	137413	0.001	121940
M772T756C192	771.73	12.593	191.81	75408.9	6932.06	39618.3	30969.7	50383.1	21399.3	43602.9	13540.6	13822.7	9339.77	21824.3	100627	171899	90782.4	77040.9	77644	85720.6	321480	285982	189574	102907	70972.6	72240.2
M620T54C263	619.526	0.892	263.19	118343	0.001	141898	63424.5	159687	117234	106884	0.001	59186.5	86759.6	0.001	134227	112474	161666	141375	68864.6	0.001	48138.7	124640	82661.9	96557.6	102638	0.001
M537T455C233	537.28	7.582	233.43	158613	157190	97086.4	127550	50990.4	166268	246811	102174	102647	85167.2	35472.7	20143.2	32817.7	59234.3	16529.1	22652.8	68004.6	59307.1	48159.8	69828.7	76213.6	85880.4	83070.9
M954T826C210	954.171	13.769	209.89	78542	35082.4	253142	117964	35436.1	963.517	217918	93907.8	60393.8	49797.6	0.001	29746.1	113306	50514.4	0.001	0.001	80944.3	230950	225911	51744.1	0.001	93204.3	101591
M730T315C288	729.587	5.25	287.75	75470.1	91101.9	95829.4	72168.1	60682.3	76791.7	78734.5	67566.6	35094.8	53093.3	87606.6	96010.7	91317	31989.7	161818	183892	125871	81807.6	86834.7	70871.7	72381.2	78969.4	83357.5
M786T337C300	785.651	5.612	299.48	148317	0.001	0.001	179998	105436	173125	119432	151018	98064.5	117632	54272.9	0.001	0.001	24643.5	0.001	60590.7	0.001	126666	199985	162768	101105	0.001	130776
M203T553C195	203.052	9.216	194.59	84041.6	75620.9	83461.6	88998.8	63465.7	53258.6	57106.3	66244.1	75749.6	70510.8	98760.2	119087	124335	66014.8	73063.9	100795	12334.2	98053.2	89975.1	89489.3	81290.9	85096.8	91719
M783T67C284	783.494	1.109	284.24	46295.4	31548.8	183003	98379.2	116081	43637.2	58244.6	24137.8	64810.8	45587.2	59923.4	92785.8	81095.3	112270	45623	30097.9	35644.4	52841.1	70023.4	70812.4	104557	52582.9	100803
M1170T1005C298	1170.41	16.751	297.59	286380	51980.2	7106.55	280302	12842.9	12021.4	60369.3	65762.1	73568.3	66546.7	39562	60640.1	147694	2701.2	27521.8	126249	33347.1	147820	22393.5	25447.8	80061.8	86974.9	90846.2
M122T31C122	122.054	0.518	121.93	127925	124349	65616.9	103666	100310	95870.3	68343.8	0.001	81713.3	173340	63696.5	50479.6	0.001	55330.1	51433.6	166993	128089	95638.8	74651.4	86862.2	117108	41482.7	0.001
M429T38C214	429.37	0.637	214.35	56268.7	123198	92026.3	59078.1	64950.9	76680.4	129308	84641.3	72616.4	49669.3	75234	77252.2	147487	34173.6	110149	84535.5	0.001	70461.6	149548	148864	70073.2	82425.7	75131.6
M613T944C178	613.157	15.741	177.57	87575	74805.8	64425.7	127928	75698.9	44292.7	144714	34466	98454.7	61591.3	85409.1	46451.8	61020.2	0.001	47455.6	51961.4	37283.2	51952.3	51340	62502.2	72520.9	85958	97249.5
M801T172C297	800.613	2.867	296.95	78552.5	142279	0.001	116994	116700	115940	0.001	141299	187492	0.001	146595	136604	110222	121695	71922.1	116283	33023.1	0.001	0.001	68441.6	0.001	5714.02	0.001
M184T283C298	184.073	4.72	297.49	0.001	26514.1	0.001	0.001	0.001	0.001	0.001	0.001	54806.2	128571	47472.8	65974	56877.4	82510.4	242472	486864	401128	108680	0.001	0.001	0.001	70812.5	39857.7
M854T948C216_1	853.811	15.807	216.2	56344	64841	79089.2	54559.3	59892.3	52207.7	90121	68692.6	63939.4	70804.5	46609.5	42293.7	50289.2	28701.5	39274.9	42497.2	325134	40923	31433.1	39208	80607.4	82386.2	90995
M462T336C216	462.295	5.597	216.01	102447	100132	60224.4	66428.9	75100.1	105483	70971.7	107883	84238.2	83268.7	72031.6	69548.8	73059.4	133973	77573.3	78611.2	60732.4	66393.5	86071.7	100828	93943.7	84338.9	75246.3
M137T335C127	137.045	5.588	126.92	94172.6	94778.7	48759.9	90801.4	111246	63209.2	55171.9	83531.2	83844.6	123928	94735.2	73252.3	0.001	122704	0.001	66072.8	214261	48949.6	0.001	0.001	104840	72781.6	75891.1
M110T1134C120	110.071	18.892	119.49	146964	153910	56360.2	136996	0.001	0.001	0.001	53994.2	133264	91834.4	65507.1	69925.1	0.001	80894.4	75610.1	0.001	57556.1	0.001	0.001	0.001	80201.3	67602.8	105553
M631T1163C276	630.615	19.381	275.48	7564.27	36234.7	0.001	0.001	0.001	88461	0.001	0.001	0.001	17507.7	0.001	0.001	5243.68	0.001	0.001	0.001	1218700	0.001	143914	171235	31777.6	26022.2	0.001
M707T738C241	707.22	12.294	241.42	90284.4	81332.7	100369	83797.3	80806.9	78249.8	94412.3	74252.4	83339.7	76416.7	77147.5	65570.1	65044.2	104063	70690.1	73439.9	34591.2	52813.5	81331.7	81004.2	72559.2	92328	88425.6
M581T978C170_1	580.557	16.298	170.08	28679.7	123039	161328	29245.5	97507.9	59785.6	96799	114243	73656.1	79573.7	65172.3	64816.6	71956.4	99748.2	47170.6	74816.1	41095.3	86166.1	130604	138963	79883.6	85201.9	78196.7
M524T317C331	524.367	5.281	331.37	86693.4	38341.3	104959	38333.6	138504	25472.2	89708.1	118501	37629	125908	42114.1	53258	75432.4	111106	34875.8	51283.3	59795.1	70994	74414.9	67787.8	78967.3	83098	90045.6
M514T289C237	514.307	4.812	237.26	111087	84581.1	73196.1	462098	80944.2	84837.4	129676	0.001	264645	68182.7	92257.8	0.001	0.001	50580.4	0.001	79248.6	0.001	52185.2	0.001	46707.3	85159.2	58789.6	60803.2
M184T328C137	184.073	5.47	137.11	70719.9	94651.7	101906	101564	88529.5	97919.2	98754.5	101335	105400	93950.2	66564.9	63517.5	78825.8	77690.5	50891.4	67911.4	73390.1	65725.8	82116.4	92289.9	79865.9	87379.2	84680.2
M1040T717C244	1039.54	11.949	244.44	188978	16257	185269	99093.8	117718	120750	79975.3	36639.2	51018.4	45668.7	16239.5	42024.1	81439.1	57149.3	47512.5	66620.1	0.001	94977.9	63902.3	84569.8	71033.8	85766.3	94951.1
M1475T198C408	1475.08	3.293	408.15	0.001	0.001	0.001	0.001	0.001	0.001	0.001	156603	0.001	7305.04	74688.1	94778.6	0.001	0.001	7943.71	57875.3	1998.9	0.001	0.001	0.001	129594	122058	0.001
M708T77C263	708.487	1.285	262.95	30606.6	18635.4	52772.6	157287	68614.6	42810.8	10373.1	37948.2	32997.7	27165	200938	63875	116466	27136.1	134712	32813.1	51443.4	18756.9	49336.4	501426	62425.4	93966.4	58431
M487T439C220	487.176	7.32	219.51	231798	107000	161145	169540	90848.2	177801	181867	53087.8	85444.9	102770	11194.7	0.001	47294.8	43946.3	48134.4	15871.1	42629.4	49530.8	15920.5	38585.7	78069.5	83923.1	84365.2
M136T283C125	136.062	4.719	124.93	50618.5	49667.4	66581.1	43192.1	96644.5	53977.1	42782.8	51255.5	60568.2	73549.2	179087	108063	122784	248458	89353.9	27340.3	84884	58188.6	56971.1	107143	53232.3	70815.8	89629.2
M445T55C221	445.365	0.91	221.23	60446.6	115229	102835	137609	85251.4	92873	99572.6	101815	69309.5	58271.7	68672	39180.7	74924.4	62106.1	61703.1	109799	34618.7	89023.2	85981	120801	72600.1	65000.2	64699.5
M855T83C298	854.569	1.377	298.45	123034	0.001	61739.8	193487	136014	137742	112243	74909.5	72125.9	85810	85014.6	66046.6	63659.7	55817.5	106385	118225	97866.4	0.001	73116.9	0.001	0.001	105469	17398.2
M836T798C188_1	835.719	13.299	188.37	0.001	0.001	0.001	0.001	0.001	0.001	0.001	0.001	0.001	0.001	0.001	0.001	0.001	0.001	0.001	0.001	0.001	0.001	0.001	0.001	81531.8	82653.9	85105.5
M196T618C162	195.994	10.304	162	110246	59129.8	110476	114071	70381	62335.4	115721	66117.1	74292.6	72410.6	69804.8	52864.4	101062	50576.9	34581.4	57309.6	23756.6	54296.4	69486.6	65753.3	74731	78799.7	95714
M768T75C287	767.521	1.252	286.8	72739.4	78086.9	68581.8	0.001	0.001	0.001	80406.1	0.001	77586.9	131339	127082	105187	99437.4	0.001	0.001	0.001	213788	106324	10549.5	104740	100196	67557.5	81333.9
M673T794C195	672.86	13.236	194.62	82218.7	155463	141133	108079	111761	102204	157179	173220	89851.9	114664	11747.9	10370.8	16009.9	19170.6	0.001	3588.49	70767.9	14095.6	15735	31356.3	74215.5	87683	87111.7
M285T56C172	285.219	0.929	171.77	68047.9	89732.7	134271	140483	78997.8	140454	73143.6	71265.9	112432	53706.2	34571.4	29231.3	34152.4	180026	47166.7	71509	51123.3	50643.5	56225.2	141474	56561.7	61595.1	70970
M1357T307C392	1357.01	5.121	392.1	0.001	0.001	120998	106199	97444.5	45916.2	92546.7	91793.3	88925.3	104112	77609.2	87475.1	90553.4	35585.6	0.001	94692.5	72039.4	90245	142490	217445	47970.2	91297.4	60954.6
M317T787C173	317.191	13.11	172.72	129400	93289.6	92861.5	129336	75642.6	122850	109410	78180.6	98852.2	107729	49775.2	50920	45945.6	103865	65087.1	48327.2	50078.3	44946.2	46415.3	73703.3	73463.7	83005.8	91866.2
M761T247C240	760.581	4.118	240.49	0.001	0.001	230005	0.001	0.001	0.001	0.001	0.001	24394.5	0.001	92029.8	88131.6	0.001	0.001	0.001	151486	263130	196828	0.001	0.001	36932.1	164686	46325.6
M605T907C189	605.308	15.117	188.69	39679.2	28316.9	75989.3	38294.5	49746.5	45222.7	54606	30914.9	29185.2	41825.6	128943	99163.4	174222	105507	137719	92871.1	87547	91821.8	115020	120185	72922.9	87569.1	87280.9
M444T81C223	444.381	1.357	222.98	27612.8	76823.7	164005	111749	93891.2	148832	13657.8	194537	45061.9	28439.3	25370.6	41569.3	127045	168554	50705.5	77258.8	26215.8	9478.96	85001.1	135209	68885.9	48925.4	29989.4
M550T335C233	550.327	5.581	233.09	60677.9	89228.7	123124	92319.5	94851.8	72973.7	67609.9	109346	106102	93094.1	56184.3	63961.8	52497.5	36074.2	45021.4	38561.8	51659.4	27293.5	47316	47799.9	81437.1	70188.9	95677.8
M244T152C176	244.262	2.53	176.5	0.001	0.001	0.001	0.001	1802.75	0.001	0.001	0.001	0.001	0.001	0.001	0.001	0.001	0.001	0.001	0.001	0.001	0.001	9427.73	0.001	93838.7	85638.2	67753.8
M487T854C284	487.163	14.23	284.42	0.001	51525.8	42108.1	0.001	0.001	111236	95220.3	54417.3	0.001	0.001	41188.7	0.001	0.001	0.001	0.001	0.001	13851	72321.3	0.001	61468.8	50385.6	96465.4	100122
M804T47C286	803.531	0.788	285.5	87228.6	114186	89588.4	82060.2	51274.7	87079.8	93300.5	108298	40252.2	42426.4	65189.6	77633.9	92049.7	29204	71045.8	102879	110049	81001.4	102374	116591	71718.3	91954.4	75062.1
M361T65C300	361.271	1.081	299.57	57184.8	48371.6	84013.6	70652.2	50197	49683.4	86035.8	33446.2	38429.2	69889.2	132564	83813.9	94181.4	71168.7	67224.3	105209	204575	118946	91250.4	86309.4	75736	72283.1	97438.4
M940T751C208	940.455	12.517	208.39	0.001	0.001	0.001	0.001	0.001	0.001	0.001	0.001	0.001	0.001	0.001	3190.11	0.001	0.001	1400.26	0.001	0.001	0.001	0.001	837.201	93566.6	92508.8	60349.2
M779T93C285	778.536	1.553	284.86	96850.7	89732.6	0.001	68918.9	0.001	83848.2	40366.7	86214.9	69168.1	79326.2	88821.4	67398.8	107896	188013	97886.5	116276	0.001	59140.4	174667	43626.3	72288.7	118685	55438
M859T236C303	858.596	3.934	303.14	334362	91937.4	0.001	375555	0.001	103793	0.001	74556.6	61648.3	0.001	0.001	0.001	0.001	127996	68307.6	130414	0.001	0.001	270236	0.001	0.001	61268.5	0.001
M991T994C286	991.334	16.566	286.16	188981	64356.4	24395.4	198959	33072.2	41110.4	100429	67541.8	94167.3	72183	44986.3	53145.9	110525	12655.9	39152.4	86466.4	21179.9	94536.6	30979.5	11897.1	82534.6	82922.3	79912.3
M302T378C165	302.195	6.295	165.41	33464.8	22787	28272.5	41387.3	24692.2	15217.2	35751.2	25217.2	24009.1	26188.7	124868	101016	106771	53591.7	105044	281491	149725	136219	177796	122096	81107.9	70879	74096
M759T88C255	758.567	1.472	255.37	0.001	99225.5	0.001	0.001	144555	0.001	0.001	172206	0.001	0.001	0.001	0.001	0.001	0.001	0.001	115265	0.001	0.001	0.001	0.001	140950	103788	0.001
M715T259C269	714.504	4.318	269.15	107588	130912	104299	81685.9	39222.3	85239	119827	78305.7	77020.6	68572.5	71772.4	72377.6	89100.4	73841.5	39501.2	51898.5	23285.8	81850.2	65408.2	85586.7	80397.3	79163.6	84854
M520T330C391	520.337	5.499	391.37	52294.9	78145.4	95026.3	64992.1	79414.2	70072.7	80279.3	84560.9	98307.2	65474.6	80507.2	66316.7	79430.9	76679.1	34069.9	55051.8	26246	53598	57751.8	74447.9	84366.2	68646.3	91088.5
M845T53C311	844.736	0.877	310.72	74728.3	57736.7	50539.9	85348.3	63304.2	78354.3	95915.4	43393.4	95310.8	66111.6	73252.8	125437	106557	21212.8	85173.4	80348.6	66253.5	81806.9	96780.6	56019.7	84483.5	72034.1	87459.1
M262T954C154	262.049	15.901	153.47	0.001	91256.5	0.001	80513.6	0.001	0.001	84662.4	0.001	151924	63368.9	89859.1	0.001	0.001	34897.5	0.001	56466.8	0.001	0.001	84987	0.001	70025.4	89888.5	83048.9
M1012T689C227_1	1011.87	11.485	226.94	25866	2802.44	22120.5	0.001	18331.4	24795.9	28073.3	6849.81	2854.04	0.001	151215	130805	196409	105758	168019	154354	0.001	105493	353456	62523.3	84497	74183.9	84062.8
M337T321C215	337.271	5.345	215.08	57568.2	82664.3	90798.1	59708.8	108256	81737	96414.3	97133.3	80607.4	103574	47503.3	71111.7	69756.2	103235	38576.4	30233.4	37578.9	46146.1	41749.3	94414.9	77658.2	85402.7	79524.3
M1188T290C356	1187.75	4.84	356.09	84996.6	72825.1	98407.8	84837.1	72131.9	57463.1	77130.6	75708.2	89478.6	60005.6	41644.5	48575.1	77238.8	0.001	33003	69698.9	51755.1	83907.6	66269.9	102437	77862	90171.2	74443
M998T888C255	997.51	14.796	254.72	45837.5	106856	154343	115482	83436.3	54130.3	111771	80028.1	62070.9	58101.5	49598	48186.3	67176.6	69871	25372.4	73528.2	75715.8	57799.1	50982	104090	73300.3	78945.6	89898.7
M344T79C198	344.26	1.319	198.25	13731.2	22471.4	18663.7	3526.01	18700.9	36304.8	13636.9	28778.6	27407.7	24503.5	50989.8	67063.9	84376.5	411768	50865.6	8790.02	453374	65142.6	97883.1	112108	95990.8	43023.1	63965.5
M543T853C214	543.13	14.217	214.29	103588	63891.7	78028.7	96869.3	65642.3	71671	97140.9	70134.3	74769.8	78951.7	27928.8	63337.4	61434.1	50390.9	61492.7	76988.6	51726.8	63427.6	31967.7	19942.8	71524.6	77600.4	91607.9
M332T814C178	332.144	13.561	177.93	59497.5	58023.8	92216.6	51619	70822.8	72082.9	87123.7	62133.9	53986.2	84784.9	164737	67865.1	107408	97044.8	61969.7	46118.5	0.001	71953.7	103334	88581.9	77362.9	78890.8	84442.3
M603T445C236	603.29	7.416	236.1	77456.9	116895	201754	111565	79409.5	109006	149975	115886	61633.8	110976	38772.8	40782.9	58606.8	71829.9	45684.9	28806.3	56871.2	23187.5	25147.8	78985.9	70851.9	85204.3	83927.6
M886T326C301	885.546	5.425	301.11	62356.6	112436	32753	51214.9	57959.7	58367.7	57434.9	81930.4	73761.7	0.001	136895	101420	86604.4	65463.7	123258	155975	48025.8	85075.6	123958	59699.7	83773.5	80228.7	76371.9
M1383T329C384	1382.89	5.476	383.91	89460.3	66122	44439.6	0.001	70752.6	54759	63165.3	52050.6	74656.4	71510.6	92399.2	76249.1	76982.4	77077.8	71797.9	79990.4	79948.2	103230	86959.1	79760.2	84013.2	79482.7	76240.1
M855T278C298	854.554	4.641	297.73	57332.7	52593.5	79113.4	61388.3	79031.2	32417.4	28593.1	36175.3	68154.5	65934.3	102257	125185	108181	43416.6	106416	110905	73211.4	95880.9	125434	138852	75440.4	72542.5	90231.7
M896T710C230	895.961	11.832	230.02	173887	16964.9	148702	71164.3	111377	134188	105438	21661.8	39940.6	51932.3	16934.8	31949	76519.8	51540.3	64741.9	42489.4	0.001	103930	84835.4	102469	80608.4	81385.7	76541.2
M269T641C188	268.997	10.689	188.16	31327.5	95557.9	23122.9	41673.7	78529.9	165155	106436	44904.5	45956.3	57043.7	37358.1	36397.9	72617.2	81396.7	135271	39192.9	49694.1	98088.9	217532	130914	92307.5	71164.8	56038.2
M997T888C255	997.008	14.796	254.71	51154.1	104398	153365	112224	71082.2	48115.6	105437	117123	65713.4	48326.7	50972.8	45548.6	64274.9	54654.4	26180.5	64334.1	68401.4	52245.8	41847.7	95168.3	72925.7	77740.7	87389
M332T552C172	332.093	9.208	171.9	56419.7	56084.3	95037.4	57213.6	68119.2	55182.5	44836	69135.5	91334.2	54102.6	103471	99859.7	78328.2	99268.1	78171.3	74023.2	14517.6	61402.4	55479	72551.9	70913.2	71549	95464.8
M870T955C219_1	870.011	15.914	219.11	38028.1	45569.3	49052.1	36216.2	28300.9	27818.9	44668.6	28763.9	42647.1	32891.8	133305	80426.4	130053	43512.8	78324.6	82024.8	166618	79737.5	58918.8	82321.3	72935.9	72447.9	92494.2
M734T821C198_3	733.64	13.681	197.51	100582	25093.1	78060.3	91482.5	45991.1	38098.1	71017.9	43537	55814.4	48428.5	54627.6	76279.7	104612	43493.8	75815.3	138792	0.001	193946	197075	102028	21551.9	27350	22951
M663T1151C275	663.451	19.191	275.29	74902.8	69835.9	80181.6	78066.5	73902.5	71196.8	85439.7	81698	89066.7	79374	71724.2	84910.8	82470.4	72241.9	54563.2	91714.7	72625.7	83895.8	74460.1	65678.1	77118.7	82013.5	77959.6
M895T710C230	895.46	11.832	229.98	199707	18930.2	160401	85111.7	105233	144621	99056.9	29021.3	46542.1	45416.9	16444.9	27929.9	73519.9	48206.8	54472.8	51521.1	0.001	100994	83125.6	91168.1	77130.2	89208.7	70325.5
M137T353C127	137.045	5.881	126.95	0.001	148627	0.001	133707	100508	42249.5	74712.1	0.001	148059	141570	96615	65920.1	0.001	96221.9	64961	54978.7	57385	46947.8	0.001	65385.9	86050	73413.5	76097.4
M1512T264C414	1512.1	4.392	413.93	0.001	213064	0.001	0.001	56824.2	182522	211321	117296	71596.2	0.001	1509.43	0.001	0.001	0.001	0.001	67180.3	0.001	71264.1	97706.1	0.001	76749.5	87475.1	71267.1
M691T263C269	690.504	4.382	268.77	96439.7	162010	63664.9	76003.2	13305.5	101268	114992	122119	43273.4	40438	45512.5	21402.9	36093.7	0.001	21820.1	43949.7	107234	94385.4	50583.8	50206.4	80153.7	76670.7	78389.1
M739T224C273	738.504	3.731	273.45	50369.7	164564	24120.3	38944.1	0.001	118928	65172.8	96091.2	65455.4	101607	32628.3	27449.1	94987.6	111190	47194.4	32959.1	0.001	100518	37931	100608	102903	99807	32059.2
M1157T756C261	1156.59	12.606	260.76	30886.1	0.001	27270.6	18495.4	33436.7	17972.2	21077.9	0.001	7111.42	1248.32	21254.7	84665.7	144378	74162.6	53576.5	96728.5	34334.3	272971	229092	148776	63838.9	80789.4	90056.2
M122T653C123	122.071	10.878	122.62	80719.4	117603	122279	74856.7	76764.2	78216.7	110137	99448.7	101147	96154	70300.2	62772.5	58515.2	74912.1	46497.6	37000.9	27717.7	38833.2	45805.4	98986.9	74638.5	81811.5	78209.7
M685T915C191	684.687	15.249	190.59	67042.2	133382	103855	166798	83122.3	63785.6	75928.3	78698	107518	53284.6	24857	17044.5	48830.9	19597.9	7066.39	32378.2	51837.7	38530.9	26685	84143.6	79668	81814.2	72955.2
M643T431C244	643.282	7.187	243.82	69291.5	97329.2	108899	86259.9	79662.4	89318.7	105716	93500.1	79785.1	82386	44086.8	33553.4	56390.3	70011.8	37910.3	42454.8	45523.9	45133.7	64016.4	92280	73803.9	80917.5	79121.4
M551T53C249	551.48	0.887	248.81	76302.5	95900.1	72369.9	253138	26791.1	118196	110577	0.001	72553.7	38036.3	46019.7	24006.8	26350.4	26064.1	59621	138418	129338	117434	123422	0.001	94203.3	88693.2	0.001
M572T320C240	572.366	5.336	239.68	82117.7	82269.6	75866.4	88574.2	59222.7	69052.8	84462	84506.4	79799.1	86682.4	86064.3	54975.3	67382.7	66903.9	49708	64832.6	196123	64898.7	43119.3	64389.3	74637.3	76180.3	77736.5
M102T666C138	102.091	11.092	138.32	74449.6	69202	70585.9	68337.5	85479.6	62742.6	73937.3	61420.2	83314.4	68442.7	104503	74646.6	83829.8	69002.9	60447.9	81810.1	62833.4	78292.4	64837.6	62662.4	73525.4	83883	74906.6
M524T338C327	524.368	5.635	326.87	90612.2	67538.8	120690	85132.5	100393	93927.3	139574	80463.7	59672.2	85271.9	31353.5	42054	56623.4	87429.2	58603.4	53497.4	73930.5	64676.6	61636.8	91220.3	70597.5	40222.4	64830.5
M651T60C281	650.64	0.994	281.06	63422.5	181667	205774	53352.4	50047.5	150195	230009	133528	76823.9	0.001	94111.8	102976	0.001	0.001	0.001	0.001	0.001	0.001	106073	93788.8	0.001	102419	107892
M232T472C154	232.154	7.859	153.72	63401.1	93311.9	160574	101417	218713	66252.8	112622	94773.3	82114.4	69801.6	39100	15629.9	31425.8	51050.6	48562	35135.2	189722	41007.7	14784.2	5773.66	76472.1	67625.9	60472.9
M129T642C175	128.953	10.693	175.15	27309.7	69832.5	32112.4	32001.7	117317	173033	153502	43565.3	31788.3	61990.2	44821.5	65528.4	49707.8	88129.5	50993.1	67527.1	77048.1	121803	135442	90612	41324.3	50118.8	61317.6
M337T340C215	337.271	5.667	215.01	58775.9	90001.3	117984	59405.5	106198	89715.9	85996.4	98856.6	75811.3	93213.4	35757	55791.9	69489.2	89513.9	33051.5	34534	38451	44716.4	40190.1	100908	77388.7	72954.8	79766.1
M857T690C269	857.414	11.497	268.59	44352.6	10651.5	55779.4	38038.2	46447.2	33937.1	44674.2	19716.1	19382.5	20757.2	57322.5	90416.7	158370	102804	136509	131072	0.001	155804	216212	151738	65074.6	70002.3	77052.2
M905T59C327	904.823	0.991	326.56	49451.7	81322.1	40218.9	137043	29365.9	51590.9	0.001	22585.3	0.001	63140.3	36501.4	78075.5	30126.7	0.001	0.001	107326	0.001	0.001	114473	30706.8	66927.5	85974.2	76549.7
M184T102C304	184.073	1.708	304.26	0.001	39994.1	20337.2	0.001	0.001	0.001	0.001	0.001	39538	0.001	0.001	0.001	98185.4	251532	417817	358266	180114	0.001	66544.6	48297	31505.7	0.001	22332.7
M163T693C223	163.059	11.543	222.65	102821	56029.3	41119.4	94541.2	98037	78071.4	69615.1	72006.8	108662	82890.4	78098.2	78917.3	69765.1	9934.64	74556.3	81648.4	31035.3	83022	51266.6	53506.9	74672.9	76199.9	77075.2
M1002T821C215	1001.86	13.691	214.89	23150.3	3054.09	31254.1	21250.1	28279.7	34499.5	37408.7	0.001	11863.8	16470.9	99114.1	89640.1	120755	59799.9	90897.7	183266	22613.7	217339	185112	171207	82468.3	69545.2	75765.9
M186T604C142	186.106	10.065	141.49	77472.9	46790.4	62255.8	57819.8	52682.2	31065.1	75729.5	39900	111860	57235.4	196096	67665.7	130797	89314.5	57656	59044.8	23689.8	72810	106387	101388	71406	85544.2	69021.8
M577T788C188	577.361	13.135	188.02	82936.9	260534	188270	172970	114937	114192	181951	140397	93418	83875	2440.56	0.001	9692.65	8612.7	8340	0.001	22160	9779.32	5483.85	17152.5	70621.9	67991.4	81539.1
M623T446C244	623.313	7.438	244.47	115633	92738.8	119472	111074	3646.05	72622	139767	92221.5	91123.6	115479	30959.9	48672.8	55565.9	76316.2	47838.7	61293.8	66720.5	63108	65860.4	45891.1	39387.7	46789.2	86159
M785T246C265	784.581	4.098	265.29	0.001	0.001	148980	0.001	35506.8	0.001	0.001	227168	91264.6	0.001	0.001	0.001	0.001	0.001	104159	74525	77068	0.001	14494.4	0.001	103096	124082	0.001
M571T870C192	571.349	14.496	191.62	78595	158809	100447	109463	85054.5	95556.7	130910	74518.9	95764.2	65199.5	22630.7	22468.6	35020.1	42633.1	17303.2	20776.7	25383.4	28373.9	20292.6	71328.5	66679	83029.3	77022.7
M158T481C130	158.117	8.017	130.43	0.001	17293.6	0.001	55599.4	8880.09	0.001	1110.84	3817.98	35328.3	1278.84	818896	94681.3	71768.6	32873.9	38212.3	123064	0.001	123014	63131.6	20003.6	41288.4	48155.1	49660.8
M832T328C309	831.692	5.471	308.69	83751.8	119600	48375.3	91096.4	46196.1	83714.8	85358.1	61663.9	52320	64732.1	59957.1	79487.2	37095.9	0.001	120838	148260	10301.3	88022.5	105242	87853.8	82166.6	68274.7	75871
M494T709C198	494.146	11.818	198.47	73167.9	38330.5	23849.8	40033.4	67895.1	66170	32772.4	70191.4	81945.7	72799.3	110874	173960	66903.8	12540.1	99738.8	143152	78404.1	113710	72607.9	43519.5	73736.2	84630.8	67560.7
M621T59C271	620.596	0.981	270.9	92310	117568	83600.7	81922.6	62618.8	80356	90943.4	76986.5	89207.1	89487.2	0.001	69145.5	0.001	33853.1	55367.8	64547.7	0.001	86582.4	71516.7	71591.1	72870.1	66494.5	86527.9
M829T975C258	829.281	16.251	258.09	167954	56307.2	18228.9	187714	29056.1	35311.2	71848.4	53698.6	82825.8	57241.2	37834.1	59565.6	106715	4457.05	38073.1	88501.5	23383.5	98500.3	31317.4	29488.8	74470.3	77092.6	73592.2
M703T812C241	703.167	13.525	240.59	107291	69977	50783.4	105822	64361.3	76238.5	83106.4	61658.4	78450.1	85350.2	65605.2	44801.4	73543.1	0.001	68593.5	75376	47510.5	79820.7	44305.3	42168.9	73483.5	70195.3	81241.1
M110T1090C120	110.071	18.171	119.46	142590	150858	95003.2	191468	0.001	0.001	0.001	110137	0.001	0.001	56853.2	0.001	0.001	140160	51427.6	170545	70017.9	0.001	137789	128117	187537	37228.8	0.001
M1070T305C332	1069.62	5.078	331.54	69264.1	47583.7	88672.5	49222.8	130875	56941.8	66389	100754	124997	131478	52622.6	49955.2	58192.5	178096	14679.2	28122.2	21749	33843.9	59355.3	135613	73361.1	86645.7	51760.4
M1502T104C413	1502.11	1.737	412.86	25018	168204	0.001	150326	34644.9	0.001	127427	44247.1	0.001	0.001	101822	0.001	0.001	56051	44764.3	117771	0.001	0.001	68898.4	74535.3	133007	0.001	91421.3
M317T813C178	317.191	13.542	177.88	151463	105382	111861	113518	81979.5	190282	110441	86319.9	123833	133277	22993.3	24497.5	11328.6	68083.6	29044.5	27522	28841.2	26949.5	22814.6	24548.2	58637.5	65058.3	78673.5
M774T90C290	773.586	1.504	290.22	92512.4	30568.4	4500.41	0.001	0.001	48106.3	0.001	77834.2	171818	0.001	154005	0.001	103125	108389	0.001	0.001	0.001	0.001	0.001	0.001	0.001	169307	54720.3
M915T599C212_2	915.145	9.981	211.61	42093.9	10838.5	42736	27000.8	70824.5	28330.9	38377.7	17875.4	19174.6	12526.1	61374.2	135114	129751	85556.1	127384	102287	6526.88	189716	158260	180484	65375.4	63322.7	68938.5
M759T189C396	758.566	3.152	395.6	0.001	34833.4	68064.5	0.001	0.001	0.001	177470	0.001	21900.9	0.001	0.001	0.001	0.001	0.001	21039.7	48079.1	45519.1	62504	22653.1	9947.9	135044	50870	36402.6
M341T350C199	341.303	5.826	198.73	104472	83289.8	107999	90124.7	94317.6	102264	119673	73752.7	72990.4	91848.2	0.001	0.001	42957.6	47507	80027.3	0.001	68749.8	67416.6	70095.1	76792.9	73127.6	80766.9	68073.1
M1484T263C409	1484.06	4.385	408.87	133768	214407	0.001	114671	0.001	0.001	212008	0.001	0.001	71462.5	21457.5	0.001	0.001	0.001	41432.9	51751.6	0.001	57406.2	77920.4	163022	67823.8	82858.5	70971
M159T404C177	159.027	6.729	177.1	138343	91333.4	100722	0.001	83418.5	46756.7	82509.7	101378	105681	96677.3	63661.3	0.001	117928	78124.4	0.001	0.001	0.001	0.001	46176.2	81922	111820	0.001	108167
M621T431C243	621.301	7.191	243.01	60295.2	94179.3	116138	85501.4	88643.4	90258.9	122648	90084.9	71758.6	94836.2	38766.8	32217.8	45277.6	56411.9	39878.3	38256.1	37699.5	38683.6	60911.2	83122.8	69834.2	80815.3	69243
M255T80C156	255.064	1.326	155.75	214604	35554.6	211178	100047	102214	164940	110816	18905.6	77029.4	50132.6	18281.9	103778	28753.7	167289	23647.7	9152.37	4336.78	8182.24	9645.41	7206.28	53209.1	70587.2	50690.4
M896T955C222_3	896.023	15.921	222.01	27467.1	38841	48179.6	22030.4	20597.5	32518.3	23386.1	25612.3	35974.5	43296.1	140832	99595.5	137804	56869.3	96265.1	56242	132823	80407.3	54923.2	63360.8	61902.2	70044.7	87557.1
M1044T337C332	1043.7	5.612	331.91	0.001	0.001	212320	138511	116191	186847	113620	0.001	75593.8	201314	0.001	0.001	0.001	197623	0.001	110036	0.001	0.001	0.001	99431.6	0.001	122264	97213.4
M467T811C244	467.137	13.519	244.33	135115	57235.4	22048	122298	61475.8	68898.8	68369	50149.4	91753.9	61243.8	92653.2	86081.3	95904	0.001	82883.3	121883	33939.5	121405	46001.4	41361.2	71446.1	77770	68392.8
M905T345C306	904.588	5.746	305.75	100456	120130	85256	76781.9	68333.4	63778.8	66384.3	67262.7	54801.6	63670.9	60774.4	58976.4	57902.1	30003.9	100708	78157.2	40322.1	85302.9	65781.5	81850.2	68499.2	58615.2	91938.8
M1476T281C406	1475.98	4.679	406.47	0.001	0.001	0.001	0.001	0.001	0.001	661.757	0.001	0.001	0.001	68924.1	30189.5	0.001	0.001	0.001	127042	0.001	0.001	0.001	0.001	104986	0.001	113704
M797T92C294	796.584	1.535	294.14	0.001	0.001	0.001	84843.4	92507.7	0.001	0.001	0.001	0.001	0.001	85296.4	0.001	0.001	0.001	0.001	161846	0.001	64985.6	0.001	0.001	134147	0.001	84525.6
M582T843C179	581.624	14.046	178.59	13578.1	0.001	36677.4	14877.8	9961.37	0.001	39986.7	0.001	0.001	3384.86	82167.2	60817.8	173230	192167	5044.11	125535	33214.2	162212	331941	171517	28899.5	37721.8	35713.5
M922T760C210	921.816	12.672	210.38	42081.8	4142.65	20400.8	9240.41	82792.6	62197.3	0.001	1757.21	0.001	19785.4	116195	0.001	195363	203911	0.001	305365	70184.8	195210	0.001	126972	30667.9	52536.3	38956.9
M685T682C235	685.178	11.362	235.08	83942.2	43761.9	25317.5	61847.9	54676.5	0.001	43986.4	57594.6	65190.2	60614.1	92503.7	122152	119381	0.001	84490.1	142368	48008.3	118877	32148.4	39158	69505.3	75692.9	72952.5
M549T79C252	549.485	1.31	252.45	73971.2	74919.4	37043.2	102591	20665.7	64177.7	94037	59113.6	89672.5	25851.1	77152.2	52879	55665.7	28407.2	35839.4	0.001	42649.4	141426	71393.1	64955.7	74487.8	61084.1	82157.5
M359T1077C174	359.123	17.942	173.59	85142.2	0.001	0.001	52357.4	39426.7	0.001	0.001	92879	103050	0.001	188013	160629	122077	0.001	109947	0.001	102406	100494	0.001	104231	70903.7	60914.2	85489.9
M241T555C152	241.078	9.257	152.12	97398.7	14014.4	80079.8	86164.3	20521.4	12776	59441.2	45548	28159.3	75312.9	47405	42815.3	73776.7	51873.6	23022.5	137263	24144.9	133936	103879	69929.9	55850.1	80107.1	81102.7
M361T65C193	361.272	1.091	193.43	65370.3	31519.1	79087.2	60557.1	52374.8	50268.2	74417.5	43521.8	58751.8	51899.2	86368.5	63404.6	85261.1	63060.4	62793.2	106965	167651	94452.3	77560.3	71468.8	54892.1	67062.7	63713.6
M720T335C290	719.567	5.576	289.86	84519.3	105198	66646.5	70197.1	27335.7	91954.4	71926.8	80087.1	27086.4	45023.1	56317.1	56281.7	40954.4	12205.2	97986.2	142584	191775	76155.5	43582.3	54587.8	65988.7	53034.7	67481.8
M837T276C297	836.542	4.602	296.68	50045.8	0.001	15252.6	50457.3	79163.5	0.001	0.001	56829.7	71833	0.001	0.001	0.001	74357	58133.9	77653.1	82644.3	0.001	79344.2	68758.3	76575.4	56392	68732.8	91067.9
M689T77C262	688.518	1.288	262.32	136936	574135	15826.5	18835.1	96756.6	40607.2	113356	20552.8	28822.1	65883.7	33382.1	33869.5	25525.8	56923.1	91458.6	12441.5	0.001	49084.8	15171.7	7249.15	52194.2	94449.4	54018
M226T727C144	226.083	12.119	144.28	20642	71348.7	53338.3	27785.7	23586.1	13499.9	22493	78695.2	42946.7	35386.4	68754.1	129356	212823	190404	37764.9	58651.1	120353	61972.3	67676.2	98974.6	55224.6	59354.1	61009.2
M760T728C211_1	759.882	12.141	210.96	72034.9	15608.6	56299.6	33333.2	59218.8	62925.2	56436.1	24133.8	25998.2	23528.4	54018.1	71258.4	81008.8	108661	90989.2	123037	0.001	170459	175296	131680	68472.7	69643.6	76242.6
M478T354C212	478.29	5.901	211.66	61967.4	72622.9	131624	54549.5	94583.2	60451.8	102639	113256	76350.8	110882	35705.6	42548	50492	85360	31935.5	33443.6	59452.8	35756.1	39781.6	86694	63793.1	76402.9	75018.3
M629T839C224	629.188	13.99	223.74	128748	40867.9	12341.2	94188	39964.5	39091.7	38993.3	52522.9	78405	66321.4	99454.9	110528	110300	760.9	63191.3	168824	46658.8	113922	36185.2	26935.8	66719.8	76845.3	71518.3
M62T336C254	62.0602	5.605	253.96	95838	56655.2	56609.3	53480.4	66931.2	86013.4	101894	71079.8	62453.3	92505.9	0.001	34868.2	34148.1	0.001	96067.7	0.001	70640.3	0.001	0.001	0.001	80829.1	77532.3	56655.8
M1464T258C410	1464.09	4.295	410.36	0.001	0.001	62313.9	107464	22834.2	108238	0.001	0.001	0.001	30988.8	0.001	0.001	0.001	0.001	0.001	0.001	569690	0.001	0.001	0.001	109710	105307	0.001
M1592T261C429	1592.16	4.352	428.55	96180.9	0.001	0.001	115817	136474	65083.3	59228.6	32488.3	59176.7	0.001	0.001	0.001	0.001	0.001	82409.4	78347.9	6028.95	0.001	0.001	78559.7	74126.4	65929	74054.3
M129T642C160	128.953	10.699	159.9	52674.2	56853.1	57034.3	56833.3	44541.7	44168.4	62164	55490.1	54111.7	47181.4	75018.7	82672.8	97181	81456.8	61885.2	81742.8	80999.1	91600.2	60172	63288.6	60012	70847	83199.4
M756T68C284	755.52	1.141	283.97	77997.1	35740.7	107398	85260.7	73156.4	57622.2	76811.4	56694.3	51261.5	34315.7	64644.3	60567.5	89734.8	43079.3	59064.3	83408.7	174869	70857.2	60988.1	62166.3	57326.8	71605.7	68755.3
M607T52C278	607.388	0.862	277.76	122082	60000.6	107580	107922	76017.5	83201	76986.9	63310.6	45018.7	61139.1	66400.4	61708.8	57381.1	35128.1	76777.6	80356.8	65098.3	61590.3	55389.7	60281.6	46814.9	66969.3	45307.5
M557T56C248	557.454	0.925	248.3	64356.4	57938.6	85548.4	146305	31431.2	91734.9	0.001	54418.6	65807.3	39901.8	85164	42648.3	49460.4	40860.9	55929.1	0.001	71806.1	4993.96	121381	90995	68017.3	65156.4	80221.2
M262T965C154	262.049	16.091	153.47	35436	101773	13558.5	0.001	117638	95694	0.001	16919.8	55661.6	54636.6	0.001	154041	192914	217676	95114.7	42857.9	31068.2	44918.1	151350	0.001	32979.7	0.001	0.001
M389T66C202	389.302	1.094	201.8	45984.4	53970.8	74994.6	40895.5	39157.6	44932.6	59341.9	44767.1	36387.8	49693.5	79755.2	60620	58209.3	38613.4	73689.8	111230	247107	90476.9	67949.3	68751.3	63871.8	69189.6	78836.8
M890T796C220_2	890.148	13.272	219.48	53578.1	63769.1	131767	94190.8	62090.9	38853	101880	105248	39361.4	66901.7	6898.88	13261.6	30990.1	13422.6	12863.1	36529.9	149505	129242	64270.2	46215.6	72659.1	76758.1	62469
M615T54C259	615.495	0.901	258.82	61615.2	35417.4	78488.5	34953	0.001	52090.8	63998	42949.8	0.001	37559.5	72401.4	108196	0.001	389168	72423.3	51486.4	0.001	47363.2	87491.6	0.001	75523.3	64227	71477.4
M973T823C209_2	972.813	13.713	209.05	19050.2	6754	50948.7	19033.8	16293.2	0.001	42255.8	36282.1	21355.8	0.001	8205.74	16753.9	58446.4	18096.6	18349.7	35488.4	19971.2	145163	83058.7	59810.3	66575.4	78048.3	66586.9
M1004T772C224_1	1003.53	12.862	224.02	113163	108312	174040	183220	57485.5	89300.4	164281	118665	109330	140067	0.001	2698.26	6942.29	0.001	1670.88	0.001	0.001	11813.7	7947.18	12772.7	62156.4	66874.3	81511.8
M787T395C290	786.598	6.582	290.18	249409	0.001	193269	210046	87978.9	83208.8	0.001	91099.3	57215.9	87639.5	0.001	0.001	0.001	0.001	73232.6	77441.3	0.001	0.001	115490	72471.9	85361.4	0.001	86857.6
M499T69C266	499.426	1.143	265.51	137716	162347	105129	118287	76674	113217	151271	123839	84878.5	106039	0.001	68072.3	50878.5	3396.27	34266.1	0.001	0.001	25061.8	20925.6	15925.7	52191	80382.3	48426
M1061T717C246	1061.01	11.946	245.79	150920	6169.86	75646	47591.9	65156.7	84950.6	41326.2	23335.1	44327.6	35935.5	40298.3	75422.9	98040.8	73570.6	28638.8	78173.3	808.219	100022	40515.6	55428.7	53349.8	70368.2	85754
M136T815C180	136.061	13.587	180.29	18807.5	57567.8	61492.6	22734.4	38605.2	17889.8	46892.8	49560.9	31013.8	23933.6	115306	140716	125951	101876	82830.4	47343.2	21076.9	34271.6	180476	176600	64130.1	63886.5	68868.3
M163T811C256	163.059	13.518	256.2	130026	43988.2	19759.8	111468	53162	54206.3	62874.4	48085.2	91045.5	63441.8	78529.8	76681.5	77572.5	0.001	75724.6	97264	30202.2	90580.9	38370.7	40561.3	64124.4	71143.4	73282.2
M341T351C224	341.303	5.845	223.58	89493.5	66997.1	103944	81790.1	90727.6	94947.7	122523	70192.5	66682.6	96741.4	33779.8	32462	30860	63118	50450.8	45945.5	69656.2	45439	46668.2	45687	64807.3	78175.9	65540.2
M1002T822C215_1	1002.2	13.692	214.88	18081.1	0.001	34409.3	0.001	21740.8	26073.5	24887.4	11148.2	0.001	9154.31	92241.7	76208.2	105596	49073.1	73367.6	153282	15628.6	193487	162778	161974	55877.4	80258.3	72072.4
M1562T244C422	1562.11	4.075	421.81	0.001	132455	84949.7	110809	55459.2	160250	134602	80867.3	0.001	41695.1	77945.1	47892	99704.9	0.001	61480.7	0.001	0.001	96455.4	111684	90748.5	98076.7	0.001	90557.5
M783T146C269	782.566	2.426	269.07	38639.6	22433	9463.18	140720	7155.53	0.001	7686.12	0.001	0.001	0.001	7655.27	0.001	62313.5	0.001	15944.3	10127.8	0.001	0.001	28297.4	0.001	0.001	91464.1	116420
M1507T258C418	1507.15	4.308	418.01	113577	158624	115222	0.001	51007.8	121495	128951	0.001	0.001	73771.8	0.001	56429.2	0.001	0.001	0.001	0.001	0.001	104069	0.001	0.001	0.001	106015	101665
M907T955C224_1	906.831	15.922	224.09	30673.3	35376.4	47065.7	38615.6	23841.4	29361.5	41608.4	25350.5	31341.4	34872.8	72815.8	52731.3	80296.4	33629.5	51745.6	59022.2	141465	48327.7	36109.2	43507.6	64553.1	62189.5	80318.3
M524T1160C242	524.456	19.33	242.18	0.001	47191.6	0.001	73913.6	9524.52	192065	82116.8	0.001	64499.6	61571.9	31089.9	0.001	0.001	0.001	93392.7	1969.23	137898	72509.7	247637	264646	110380	68825.1	11921
M497T69C262	497.411	1.151	261.56	54279.9	240674	64166.8	80478.4	72933.3	39483.8	93262.3	55393.5	120024	77817.7	5889.86	129960	66773.4	10708.7	59044.8	3446.32	0.001	39382.1	54069.9	32311.6	59997.7	68006.1	78970.2
M1012T689C227_2	1012.2	11.486	226.79	18523.4	0.001	15614.8	3199.51	7875.64	26670.9	37031.2	0.001	0.001	5123.02	125371	103952	179964	99552.3	157150	151781	0.001	91567.4	288528	66115.5	57421.7	69599.9	73860.6
M631T280C276	630.614	4.67	275.88	0.001	1244.64	20397.4	1211.88	27786.5	0.001	0.001	0.001	61251.9	54453.1	209915	102292	90527	0.001	0.001	208455	0.001	295373	170285	134810	41132.9	0.001	59165.6
M268T312C156	268.103	5.197	155.52	21736.4	16218.2	9779.27	31036.9	20057.6	23391.2	24041.7	25644.2	41384.7	25855.8	272497	120298	206695	104079	84002.6	26306.6	0.001	94009.3	100908	128681	66541.3	66339.3	64211.2
M1210T290C356	1209.73	4.829	355.73	82065.9	42670.1	100538	57740.1	82679	0.001	64119.1	57155.6	80920.9	65454.1	48290.1	59747.8	67807	22282.7	39591	63884	29937.5	70534.9	0.001	77936.7	56240.9	75797.2	74127.1
M595T862C187	595.323	14.359	187.19	32897	6091.69	38673.2	22956.5	30503.7	41697.4	25637.1	16421	23571.3	19460.4	58524.2	94840.3	101244	120334	98827.4	123465	0.001	94277.3	275283	148168	46219	47915.2	61408.1
M836T309C306	835.663	5.151	306.53	0.001	69500.6	0.001	56685.2	56549.4	54047.3	66384.5	0.001	44698.9	57369.7	89092.6	144093	72671.6	0.001	58806	0.001	88915.5	0.001	116927	0.001	57107.8	77684.3	70981
M580T978C170	580.306	16.297	170.04	29475.3	92727.7	129306	40192.3	70713	46995.9	82840.7	91126.8	62778.4	49684.3	71884.2	46927.4	66468.9	71576.7	36346.9	57501.3	26524.6	62652	121239	112497	61297.5	73714	61707.5
M1562T86C423	1562.11	1.429	422.6	115398	117311	0.001	122666	110432	129616	108314	0.001	0.001	0.001	109395	86224.6	0.001	103946	82426.5	0.001	71946.5	100810	0.001	109640	0.001	99250.2	104028
M1474T194C407	1474.08	3.234	406.94	122920	139096	158986	0.001	93659.1	114154	184664	0.001	132362	0.001	52055.6	0.001	116520	96771.8	17823.5	0.001	0.001	0.001	0.001	138300	0.001	0.001	0.001
M816T395C306	815.695	6.576	306.1	0.001	0.001	143107	155805	37956.2	115786	173583	0.001	111510	97080	24806.4	0.001	0.001	0.001	72172.7	0.001	0.001	90688.6	0.001	144642	122047	82370.4	0.001
M1365T339C379	1364.84	5.651	379.06	48528.5	64793.4	78712.8	42085.5	78588.2	69925.3	0.001	132459	60269.5	72126	74654.6	51597.2	75276.8	95655.9	28729.1	44648.8	26143.2	34595.7	40927.9	91510.8	52422.9	91580	60222.5
M951T56C332	950.81	0.927	332.27	0.001	0.001	31738	84463.3	45095.7	35501.8	62345.7	0.001	0.001	0.001	0.001	50634.9	0.001	13170.8	0.001	0.001	3233.48	0.001	126407	85705.6	67017.4	64763.4	72071.3
M948T809C208_3	947.826	13.489	207.98	58106.8	27039.5	96367.3	59147.6	59723.2	38526.3	61680	75839.2	38668.3	53114.1	33489.9	40382.9	77658.6	27981.9	37385.7	114966	55344.8	216673	104149	77645.7	49888.1	47463.3	58010.6
M870T955C219_2	870.211	15.911	219.03	32962.9	36420.5	39119.2	39467.1	0.001	34001.6	42106.8	26008.8	35670.7	0.001	134020	82176.7	117655	53908.8	79843.4	71924.8	148830	69651.6	53817.5	75299.4	69998.9	65329.1	67347.5
M524T339C393	524.368	5.645	393.08	70310.7	58099.7	86582.2	57652.4	65565.1	75556.3	81616.1	73300.3	46418.5	71097.2	44623.8	53586.9	48403.8	45118.1	60555.5	88681.8	49792.8	61686.9	68964.6	82996.9	70912.6	75144.4	56484.3
M594T279C245	594.373	4.65	244.98	28750.5	3544.75	0.001	75284.1	13769.9	30638.3	0.001	0.001	42691.5	32557.7	35785	0.001	52162.2	21805.1	36170.3	60737.4	15194.9	35496	53392.9	41536.1	56748.7	62209.2	83531.8
M587T62C264	586.52	1.029	263.79	137840	105925	99655.1	76219.1	60777.8	102396	159072	57849.2	74888.1	90968.8	16311.7	37661.3	52522.1	12565.6	22554	40034.2	37962.2	75288.1	32090.1	55691.7	58351.5	69483.9	67914
M402T764C190	402.211	12.727	190.16	85211.1	111584	125592	0.001	0.001	68236.4	120365	0.001	86495.5	89282	0.001	0.001	33603.3	35821.7	36280	15551.9	124496	30590.3	0.001	0.001	63878.3	72685.1	65608.1
M385T332C195	385.271	5.53	195.43	59966	60585.9	103860	63760.1	88430.6	84050.2	68779.9	79181.8	72455.3	86067.5	37467.9	45112.2	45916	61680.2	37926.4	30412.1	40369.1	47573.1	34235	66555.6	70892.6	65293.1	65684.9
M1143T540C285	1143.17	8.992	284.86	88807.4	23590	10216	49735.6	51179.7	62284.1	112706	5930.66	5475.37	63536.2	70887.5	7373.22	73354.9	46639.7	47060.2	131523	137320	77831.3	97050.5	69127.4	59235.9	68043.6	74406.2
M385T312C195	385.271	5.197	195.31	69020.4	39030.2	133664	54208.4	99662.1	56324.1	61933.1	46760.9	60913.5	133518	69776.5	80091.4	102399	85955.6	26859.3	0.001	38700.5	81907.3	23265.3	70843.4	51301.1	55754	94367.6
M769T64C276	768.535	1.073	276.1	0.001	37579	50688.4	0.001	44623.4	45066.1	69218.3	29837.7	64186.2	24228.2	99431.8	77842	100637	195266	44004.4	59941.8	0.001	135170	118763	145878	63429.2	51203.8	73068.7
M630T891C245	630.282	14.856	244.68	48233.3	111184	137596	85370.8	105451	92048.9	107785	187554	87857.4	109492	10678.3	10569.5	18502.8	20745.9	10098.5	6582.83	84818.1	7923.73	0.001	30803.5	68055.6	67156.6	65784.7
M60T718C149	60.0809	11.966	149.28	68362.5	30393.3	50913	50860.7	76170.1	89866.9	109978	40920.3	32047.4	74050.7	46302.1	64330.1	39734.8	57454.8	84464.4	61149.8	105810	67040.3	106327	79620.2	77450.4	58775.2	62230.8
M760T249C245	759.57	4.148	244.99	0.001	0.001	2259.78	99332.7	0.001	89429.1	0.001	0.001	0.001	0.001	0.001	73718.2	75720.4	0.001	2456.26	0.001	0.001	0.001	0.001	0.001	118508	81758.8	0.001
M311T68C186	311.256	1.129	186.17	95363.4	79592	52288.3	102161	40878.7	80669.2	104141	104113	57209.5	43588.2	71389.3	61701.3	77117.2	48240.4	42423.6	46706.7	57378.7	81560	57944.3	30066.8	57844.8	71775.1	63431.4
M957T651C239_1	957.493	10.85	239.31	46779.9	8233.4	85973	21071.3	62095.4	50549.9	56221.8	35140.4	6852.32	18861.4	6764.45	21130.9	49879.1	33204.2	22451.7	34398.7	12461.2	198587	97745.9	70921.9	73364.4	62066.9	64710.8
M595T947C226	595.146	15.783	225.71	53148.9	94188.6	69984.9	75622.8	80762.5	35871.4	137843	33672.9	91005.2	76752.2	73515.5	49221.9	52113.1	78673.3	41583	48577.8	45483.7	41787.4	73833.4	79031.3	61213.6	60610.2	76883
M341T326C271	341.302	5.439	270.83	53793.7	56903.2	53306.8	42844.4	56903.1	50924.9	44078.4	44298.4	58289.2	54830.1	97268.5	101542	72510.1	42298.1	97572.4	94613.9	68161.3	94874.4	90505.2	56800.3	68846.2	68014.6	51627.2
M267T70C245	267.209	1.165	245.43	63087.1	33936.8	0.001	0.001	0.001	0.001	82422.6	25858.5	24368	19072.2	51308.1	6436.36	24555.2	0.001	50452.1	215367	34646.9	132702	108901	75499.4	69859.8	63970.4	66007.3
M1039T717C244	1039.03	11.949	244.47	148923	14498.5	172346	94228.9	77725.5	93691.6	83152.1	35369.8	40652.1	30551.1	11089.9	30500.7	81545.7	48481.9	51044.6	50308.1	0.001	98005.6	49534.7	56934	66226.2	65412.7	67983
M755T93C282	754.535	1.542	281.87	108632	56268.7	0.001	0.001	40464.5	72229.3	92307.6	33322.5	0.001	66390.4	49332	72374.7	0.001	0.001	33953.2	0.001	0.001	0.001	0.001	55732	89652.2	77740.8	31633.5
M524T321C213	524.368	5.357	212.61	0.001	67710.2	35189.8	0.001	0.001	0.001	53166.9	0.001	0.001	21660.1	0.001	40574.7	90327.6	0.001	0.001	65813.4	45896.6	65134.8	65204.1	79416.8	62577	68606.1	67399.9
M244T467C151	244.078	7.788	150.69	47289.2	166761	110857	127847	144444	116211	167387	75848.8	148252	137496	0.001	0.001	0.001	10755.6	0.001	11362.7	0.001	9035.35	38769.9	10631.4	36096.9	31979.3	39865.2
M282T159C185	282.277	2.646	185.06	85734.9	99402.3	60820.3	77281.5	45995.1	67051.9	57623.9	101190	37492.3	60318.8	43800.7	41287.8	46308.2	24064.3	54471.3	62217.3	58709.6	82876.5	72553.4	80317.3	74736.2	63384.9	59948.7
M476T334C225	476.311	5.57	224.82	76185	114210	17957.1	84429.1	34134.4	85371.4	42096.5	98041.5	58712.2	63107.6	60970.5	46608.8	62975.4	81255.4	48002.7	49084	69231.9	64693.9	61235.1	45804.1	70355.5	61309.4	66223.6
M651T776C196_1	650.829	12.927	196.31	78201.6	34450.3	82993.3	119024	90627.6	40632.6	93215.7	40633.2	71532	35436.7	15629.9	33113.8	59180.7	28287	17640.8	60192	15794.7	134383	82888.3	83405.9	61996.7	68838.3	66830.3
M886T76C302	885.548	1.272	302.17	54016.1	0.001	36163.8	13814.2	36485	41929.6	36119.7	67844.8	73426.4	55265.8	96245.2	105238	84399.4	54313.4	42488.8	75770	71931.4	97714.1	66978.7	65982.9	70980.1	52404.9	73748.4
M854T948C216_2	854.011	15.808	216.16	44678.4	52325	80641.6	48478.9	42040.1	51076.4	72184.2	50660.2	60776.6	58004.7	0.001	34404.7	44319.6	26985.4	32333.2	40198.4	256363	37167.6	17151.6	41200.2	58928.4	58222.8	79742.9
M615T58C271	614.585	0.969	271.38	75356.1	103828	51959.3	53253	0.001	75958.1	90592.4	77754.7	81190.5	41498.7	52974	19738	44379.9	26397.4	24757.8	57249.9	62303.8	59234.5	74837.3	80246.6	62038.3	53444.7	81405.9
M907T956C224_1	907.031	15.925	224.06	37404	36289.1	52802.6	37621.9	0.001	33681.8	40809	0.001	31282.7	33624.5	88702.9	68555.3	90388.1	41462.1	72695	60588.3	163231	60301.4	38666.6	40058	52053.8	62946.2	81077.9
M734T821C198_4	734.392	13.682	197.53	77107.3	24391.6	70599.7	79564.6	31884.2	30177.9	76227.5	22463.9	40747.6	50547.2	37877.8	56497.8	79937.8	32926.6	62968.2	116743	3329	170223	151322	89719.1	20199	19810.5	18069.8
M635T61C271	634.505	1.012	270.99	109365	45810.7	66500.2	47448.8	70740.4	53014.2	50877.9	70541.8	117719	76526.9	50169.4	82796.3	94384.8	57045.6	59123.5	85240.7	17886.6	64109.3	0.001	84462.2	49666.2	82601.7	59300.2
M726T225C276	725.528	3.743	276.49	0.001	0.001	30925.6	0.001	0.001	0.001	0.001	43637.7	0.001	0.001	0.001	0.001	0.001	0.001	0.001	0.001	0.001	144859	0.001	15804.9	68715.7	39444	87372.9
M973T854C266	973.323	14.225	266.13	0.001	84849.4	0.001	183811	96963.7	100892	0.001	68564.9	123779	0.001	0.001	58201.6	74226.9	0.001	62107.8	64404.6	12834.8	71408.4	34718.9	50792.2	85237.3	61654.4	48448.2
M699T415C244	699.356	6.909	244.19	44497.8	123652	94469.2	21318.6	133910	260406	63228.8	79065.3	72946.6	44887.1	2296.74	3359.22	0.001	10937.2	307566	0.001	0.001	25980.8	0.001	12881.7	59473.4	54290.9	49497.7
M1009T853C265	1009.34	14.22	265.04	102930	0.001	59979.4	0.001	52916.4	79376.7	59969.1	30818.3	78247.3	91718.4	27697.4	0.001	0.001	0.001	45621.4	47531.9	0.001	53735.4	38143.1	0.001	87002.5	49742.8	58201.2
M430T688C188	430.159	11.474	187.54	64733.4	90668	0.001	77307	61490.5	65370.2	19943.7	70946.2	70669.7	75910.4	29529.8	99808.2	26519.8	139453	58955.2	74879.9	92775.9	45120.6	77832.6	57154.5	65798.4	40973.3	60257.5
M613T1003C226	613.157	16.71	225.65	37629.5	58771.3	36880.2	22808.8	40314.2	25617.8	37588.9	59760.4	0.001	55064.8	105717	60407.3	34435.7	121142	96093	0.001	0.001	145788	0.001	123500	50656.4	76022.3	68101
M927T57C329	926.812	0.957	329.26	61661.1	71944.3	0.001	142036	0.001	1069.83	0.001	37340.9	0.001	83957.8	88908.9	100091	0.001	0.001	163318	112387	182361	0.001	154613	96840.1	0.001	107533	0.001
M697T784C193	697.339	13.062	193.12	48089.1	19049.9	55480.7	57152.1	51027.4	23664.9	47723.6	27468.1	33844.6	23881.2	41389.1	80304.3	112853	96660.8	28568.8	128778	7866.29	155930	127757	127760	48589.4	66014.5	73500.8
M1057T1177C303	1057.29	19.624	302.7	109820	107097	0.001	0.001	0.001	104416	109185	0.001	108347	0.001	99197.5	109354	111492	105523	0.001	0.001	104711	112236	0.001	112485	0.001	0.001	98725.9
M304T735C169	304.161	12.244	169.22	42165.5	68715.2	63830.3	58179.9	50857.4	39327.3	84977.8	52197.5	61504.6	55794.2	0.001	53072.6	50074.8	61822.9	47785.8	0.001	0.001	51484.8	44744.8	68457	60986.5	61715.4	71152.8
M59T406C206	59.0603	6.774	205.52	39806.3	35417.1	26816.8	43955.4	21133.2	9810.28	19644	23034.5	22880.5	24041.3	128545	130792	163298	86675.2	61433.8	92337.8	29606.6	117292	83784.7	129893	47362.1	46812.4	59900.8
M1450T260C406	1450.08	4.334	405.75	0.001	0.001	81720	0.001	0.001	49532.9	54331.3	95110.4	0.001	47586.8	31502.2	0.001	0.001	7588.34	39374.2	0.001	138439	80520	54783.5	93536.2	60242.4	65343.8	67911.2
M759T192C370	758.566	3.202	370.44	0.001	0.001	0.001	120275	24306	30159	0.001	0.001	1935.61	50486.8	4404.7	73060.2	53309.8	15818.6	16421.2	0.001	50907.3	0.001	0.001	144428	56965.6	136450	0.001
M637T53C262	636.553	0.89	262.48	78687.4	52693	84322	28070	119170	63786.5	59493.5	61643.6	40661.8	53067.7	49223.8	107199	84407.5	127385	82507.7	39235.6	0.001	27570.5	72234.3	45321.2	62378.1	65294.4	65665.2
M649T939C237	649.217	15.654	236.83	123195	0.001	24970.2	107392	0.001	67375.6	63914.7	49811	81721.7	69869.6	58324.8	54198.6	77345.6	0.001	56279.3	77418.3	0.001	70811.6	40756.9	30186.3	59887.5	69692.8	63636.2
M501T539C239	501.063	8.991	238.92	0.001	0.001	0.001	46859.3	46537.2	0.001	100747	0.001	0.001	0.001	0.001	19115.2	61789.6	40142.2	47360.5	107076	0.001	0.001	81859.4	59766	63712.8	60379.7	68999.9
M642T53C264	641.511	0.887	264	63122.1	34104.1	92203.1	47132.8	90977.6	30266.4	74701	52912.5	55710.7	55502.8	27930.2	0.001	74779.5	116973	74893.4	33965.3	43191.1	34591	96916.3	45795	57010.6	68976.3	67070.7
M110T298C129	110.035	4.963	129.23	68099.3	48510.5	85788.5	72921.5	61790.9	60400.2	51976	56007	65091.2	61442.1	62174.4	76853.6	65447.1	92790.3	80632.1	48069.8	40430.8	48372.1	56952.1	43071.6	50358	78145.5	64483.4
M164T61C131	164.04	1.019	130.95	65347.9	28014.6	48677.6	25546.3	135908	21039.4	28217	20930.9	34007.1	61559.1	79870.2	114050	142044	70872.4	92191.8	71654.9	50502.6	81475.2	50837.3	63695.4	55321.1	68469.2	60931.3
M671T790C203_1	670.683	13.164	203.22	55639.6	44541.7	85737.8	91425.1	35103.7	17370	61299.6	72083.8	47551.1	39522.3	0.001	4215.64	0.001	8042.47	0.001	12539.6	0.001	57784.3	53195.5	20363.4	56073.3	81598.9	54646.6
M997T837C211	997.16	13.942	211.38	0.001	0.001	0.001	0.001	0.001	0.001	0.001	0.001	0.001	0.001	0.001	0.001	0.001	0.001	0.001	0.001	0.001	2874.49	0.001	1230.49	58054	51295.9	82755.7
M617T74C273	616.6	1.226	272.87	122193	132994	56149.1	0.001	39043	109702	102783	78076	63792.4	49562.9	38940.9	24879	51779.1	0.001	34391	49658.6	39166.4	72426.9	87764.3	123652	59493	56585.9	61510.3
M735T262C286_2	734.749	4.36	286.18	0.001	0.001	0.001	0.001	0.001	137041	0.001	102459	0.001	0.001	102021	0.001	105668	0.001	48652.5	0.001	0.001	0.001	0.001	0.001	27492.1	75971.2	87914.3
M1554T247C422	1554.14	4.117	422.39	0.001	0.001	112321	0.001	150240	0.001	90318.6	87338.4	130930	185191	116089	152906	0.001	0.001	0.001	173129	0.001	0.001	0.001	77031.8	0.001	0.001	145337
M811T1006C298	811.269	16.775	298.21	102522	72643.7	40176.9	143453	65601.6	74470.8	144004	43374.6	73642.3	58458.1	51443.8	19760.6	47821.7	3890.05	0.001	25566.2	7976.15	40050.5	21614.6	25655	62794.4	61260.3	67209.6
M426T272C215	426.355	4.53	215.32	72342.3	0.001	141872	57819.7	117228	125108	32040	76166.5	48325.1	48466.2	54471.2	10361.8	19479.2	35919.5	44840.4	0.001	351928	25189.8	0.001	12818.8	54418.3	62892	65364.9
M854T948C216_3	853.611	15.807	216.08	32254.6	52227.1	53472.1	42441.7	33204.7	52341	58896.7	39741.3	43265.3	56461.7	30658.9	29274.1	41805.1	20235.3	30696.4	32236.3	233444	28636	23840.2	30022.5	50242.8	71695.7	68875.2
M325T904C268	325.111	15.073	267.46	176987	43183.2	0.001	159212	31820.1	21148.3	51505.6	54401.4	84960	56976.3	38076.9	78904.1	117755	0.001	38279	111271	28387.9	121131	30215.4	26504.7	61261	0.001	57090.2
M652T342C309	651.531	5.698	309.02	79649.3	100188	61545.1	85641.5	36258.8	58095.4	53366	85586.9	70570.7	31179.4	36670.7	51009.8	36846.6	30123.2	54694.5	42175.8	47788.2	53043.3	50070.8	44693.2	67285	60323.9	62492.3
M711T895C180_1	710.609	14.918	180	50494.1	30725.8	71953.8	45672.3	48553.4	57216.4	56940.7	47101.7	38841	36195.7	48249.3	61148	53913.8	18396.5	44565.3	68268.5	312216	64908.8	44159	54087.8	61529.4	70051.1	58479.9
M798T810C260	798.252	13.495	260.41	125953	66145.4	38875	126834	69085.1	118939	85293.4	68736.1	92555.2	78809.5	20054.1	17257.3	35937.6	0.001	38505.3	30408.9	44094.1	39733.9	0.001	25009.6	68910	64620.8	56441.4
M925T697C212_1	925.482	11.623	211.66	18213.8	0.001	0.001	12328.7	24399.8	14334	7458.97	0.001	0.001	0.001	95329.2	47779.4	101772	30746.4	310765	378025	13451.9	84153.2	93233.6	33423.3	0.001	2936.63	1504.45
M715T826C187	714.709	13.771	187.4	33873.1	91765.3	85376.4	70666.7	57205.5	53835.8	89376.2	92981.4	58549.4	37913.2	19505	15066.5	21249.3	19071.5	12584	28698.7	377978	23696.5	22359.2	51555.3	52919.2	49972.1	63116.4
M785T247C253	784.581	4.11	253.22	36088.7	0.001	0.001	10672.4	0.001	41233.5	21171	8552.11	40927.1	0.001	0.001	0.001	59801.5	0.001	0.001	57388.2	0.001	131798	0.001	0.001	70919.6	24272	94043.8
M1586T243C426	1586.11	4.048	425.61	128780	136682	50438	133168	76739.6	155354	125590	0.001	0.001	0.001	57651.5	0.001	0.001	70484.4	45778.2	71123.9	0.001	59385.9	77997.3	71356.1	23035.4	90537.8	0.001
M631T694C230	631.354	11.561	229.89	94641.9	109650	185791	104557	79912.5	123073	135666	93725.1	70793.6	106658	0.001	6172.75	0.001	10853.9	0.001	0.001	0.001	7252.54	0.001	22527.4	57069.7	57010.3	74767.7
M783T152C318	782.566	2.537	317.87	26969.1	0.001	0.001	81919.9	26946.8	0.001	44494.6	13780.8	4989.67	0.001	21743.9	0.001	11256.3	0.001	0.001	27447.7	0.001	0.001	41198.7	40954	10296.7	128975	49575
M821T737C197_1	821.082	12.28	196.82	17821.6	0.001	5507.38	14856.4	20756.1	16727.8	15462.5	2951.79	5839.67	2663.49	88754.3	50518.5	90018.7	28678.9	178172	364468	47178.2	118924	127520	60286.5	2639.8	0.001	2352.07
M565T949C221	565.136	15.819	220.85	49952.9	65413.5	37420.9	51845.1	68876.9	43691.3	76913.5	42528.2	65761.3	66086.8	74166	50174	36521.1	71022.9	59343.7	61407.2	31313	48518.8	62951.5	88148.1	68364.7	64058.7	55852.3
M870T955C219_3	869.81	15.912	219.07	27922.3	30361.5	38105.2	29690.8	19799.5	29756.4	33954.5	34165.5	31807.6	29402.5	111620	75546.1	111505	37134.4	70797.6	78281.4	124839	65135.3	46154.5	68142.6	54476.3	60803.6	72619.3
M524T320C394	524.368	5.329	393.67	66606.1	56009.2	39866.1	53507.3	54872.4	33464.8	34563	60294	40576.6	75428.1	74592.7	82138.4	84936.6	56683.4	76120.6	81576.3	62650.1	84753	79197.1	53582.8	50880.6	50998.3	68968
M857T234C302	856.58	3.906	302.44	0.001	0.001	157023	0.001	167434	0.001	0.001	0.001	0.001	203980	0.001	218724	84508.2	0.001	0.001	0.001	213204	98609	0.001	103984	40415.6	0.001	137301
M281T458C160	281.105	7.637	159.67	189743	118936	318764	156243	10770.2	29505.9	364868	22884	7552.07	0.001	0.001	1657.49	0.001	0.001	3198.7	11787.9	0.001	5503.23	4771.17	0.001	31040	29883	38313
M566T323C237	566.32	5.389	237.16	58160.6	42885.2	71611.8	66053.9	72604.6	37392.1	47241.3	48390.1	76995.3	70000.6	61715.7	73429.7	86703.5	98565.1	37560.7	47269.2	38314.4	49287.8	63105.3	69785.5	62235.2	58928.5	65744.2
M138T545C124	138.055	9.09	124.09	23513.8	37168.5	35594.7	48086.3	35230.6	29924.7	32244.3	25172.6	48102.5	37401.5	100887	79244	63211.1	65291.7	115230	104164	26004.1	80541.7	134976	124040	42844.3	38913.3	33853.1
M413T72C207	413.317	1.207	207.04	14374.9	35535.7	0.001	27419.3	37801.8	37256.3	14402.6	0.001	22892.9	12269.3	103125	121914	162739	153256	169109	50181.4	44181.2	36741.4	90377.2	111708	53407.2	55298.9	55957.1
M649T854C283	649.216	14.228	283.31	0.001	40108.4	19017.8	130983	57537.3	68772	0.001	0.001	92060.2	50895.6	19307	34825.2	0.001	0.001	0.001	0.001	0.001	0.001	0.001	21762.9	52407.2	69575.1	64676.8
M779T113C285	778.536	1.885	284.79	83503.8	83697.4	35123.8	64851.3	52704.6	151355	50350.2	44931.7	76133.6	61093.2	58137.6	92707.9	89206.3	0.001	94285.2	60097.9	0.001	43911.3	0.001	102076	34281.5	0.001	53450.8
M235T571C214	234.916	9.514	214.14	62432.2	54914.2	114982	92911.1	38025.6	47630.3	109954	66117.1	30219.8	38403.6	38934.6	34073.1	74000.2	38854.8	43390.9	30378.3	66669	44373.2	42035.1	63091.6	44832.8	67876.8	73781.6
M496T345C321	496.336	5.744	320.8	39724.4	40702.5	110474	57300.1	79461.8	83507.4	87391.5	59932	76658	83351.5	0.001	29430	65665.4	158602	31136.4	39861.1	36108.6	50264.6	42386.7	67488.8	61975.7	42854.3	59889.3
M514T281C255	514.306	4.676	255.39	52255.5	56340.9	52534.6	241995	47852	77436.6	67254.6	34862.2	122132	38562.2	49786.2	4252.95	5296.6	92714.5	0.001	16586.4	0.001	31240.6	0.001	21391.5	54773.6	55365.2	75735.9
M148T871C168	148.06	14.52	168.37	67492.6	45125.7	71517.7	47374	66427.1	89636.5	48355.4	31251.2	61786	58330.2	59370.9	63892.2	65364.4	82177.9	98522.3	56989.1	17843.8	54015.1	72103.1	81355.8	63959.6	54914.2	50558.6
M973T824C209	973.147	13.725	209.11	29423.2	22486.3	97992.4	50253.1	40316.7	7209.94	84940	64408.2	22734.2	21133.1	35239.7	27217.5	85279	15536.2	24613.3	77746.9	40938.7	240932	165767	83308.9	69579.9	88424.9	1086.26
M926T346C305	925.518	5.772	305.04	96382.3	43833.9	87414.3	52634.1	55525.8	0.001	60885	67735.7	56855.2	64394.1	66314.6	92680	56819.9	45264.4	70680	96767.5	42828.1	60799.1	70000.5	42372.6	55087	59163	71182.5
M907T956C224_2	907.23	15.927	224.09	29285.5	25467.2	47351.9	25553.2	17812.7	22502.1	39870.7	30672.3	28498.6	37909.1	76460.9	61387.8	84132.8	0.001	54167.4	69274.3	140647	43506.7	28654.2	54902.2	58855.8	57884.9	68635.1
M325T692C215	325.111	11.532	214.62	0.001	0.001	0.001	125322	0.001	103233	0.001	80021.2	108470	100208	94192	0.001	0.001	13893.5	93154.9	0.001	34275.2	87099.4	66934.9	62675.2	84918.1	0.001	100272
M789T268C295	788.802	4.472	295.27	0.001	0.001	0.001	110965	77251	107670	0.001	0.001	0.001	0.001	0.001	0.001	0.001	14282.8	0.001	0.001	0.001	0.001	14391.7	0.001	112235	72716.4	0.001
M1464T257C410	1464.09	4.289	410.26	118374	122042	0.001	0.001	0.001	0.001	131868	75859.6	49851.8	0.001	56913.8	26351.1	57003	11942.2	38133.9	176546	0.001	150071	159248	58683.5	0.001	0.001	0.001
M487T853C215	487.163	14.221	215.16	105928	60258.9	53808.6	113468	69864.4	74357.7	75160.8	68278.7	84175.4	63396.5	49195.2	42844.1	65419.3	0.001	54860.1	52588.8	21723.7	58393.8	41298	44656	73727.4	52781.2	58310.7
M521T54C239	521.432	0.893	238.99	30037.5	48662.4	39983.8	138600	24465.1	52098.1	59964.4	29194.1	48262.1	19717.9	39285	26335.2	28017.3	29361.1	56100.4	123998	38407	84153.5	105860	58955.7	61698.5	55536.9	67515.9
M1116T863C250_1	1115.7	14.383	249.73	28570.3	69859.8	56755.1	22327.9	23481.4	49255.2	64796.9	61714.6	49553	82379.3	33833.2	33781.6	28019.2	37284.6	29425.2	15080.2	580.338	60477.2	54528.1	53793.2	55808.5	62417.7	66497.6
M836T798C188_2	836.052	13.296	188.43	0.001	0.001	0.001	0.001	0.001	0.001	0.001	0.001	0.001	0.001	0.001	0.001	0.001	0.001	0.001	0.001	0.001	0.001	0.001	0.001	71756.7	53722.2	59122.4
M716T890C197_1	716.131	14.827	196.91	48786	28765.9	52988.7	58074	55667.8	29651.4	60938.7	48558.8	42595.6	36255.5	47345	28495.8	72354.6	33752.3	38071.4	112646	0.001	192774	136119	103795	47590.3	34839.9	52414.4
M814T311C286	813.68	5.18	285.53	182948	231578	0.001	209151	0.001	8936.48	107088	50356	0.001	0.001	34850.7	0.001	0.001	3957.91	0.001	175866	0.001	4937.58	217042	0.001	0.001	88910.8	0.001
M753T79C272	752.514	1.321	272.05	16074	14765.9	38190.5	108591	40093.9	29910.8	16324	22054.8	26945.2	14934.7	177020	47897.5	80121.2	15169.6	91642.2	38224.2	59798.1	16019.6	33485	338007	51634.4	67819.3	48865.3
M1004T772C224_2	1003.87	12.861	224.1	110305	107457	153986	160264	57927.8	91141.1	132238	86153.9	86765	140842	0.001	0.001	7228	0.001	0.001	0.001	0.001	7712.45	0.001	9096.55	70309.6	46991.4	66399.3
M201T619C145	201.117	10.318	145.01	73821.9	44756.7	60458.7	50166.2	60528.2	42673.9	55083.4	43066.4	75193.2	51181.9	97094	54034	70074.1	59945.5	34336.8	55321.5	20918.9	49008.9	62729.8	52534.2	55796.4	60066.4	67776.5
M599T355C284	599.5	5.923	283.47	60061.2	39251.2	82775.4	80645.5	43413.7	0.001	97192.4	71721.4	72221.2	64470.4	70559	54099.3	79007	34004	22927	61340.7	38584.3	0.001	77193.9	58149.6	58169.5	61617.6	63701.5
M760T728C211_2	760.384	12.14	210.95	46268.3	5400.06	44465	31081.4	47826.5	55110.3	42929.4	15162.6	24240.9	20688.4	35883.9	65279	82476.1	93192.9	70848.8	100629	0.001	139522	143044	126021	56711.7	58002.5	68322.5
M359T552C174	359.123	9.201	173.78	40239.6	44567.9	41535.5	38389.8	51616.8	40719.8	31663.7	47167.1	64213.2	46632.7	86762	94746.8	76274.1	78411.6	89238.5	78387.2	50524.9	69737.7	76004.3	73391.2	54368.3	50706.6	54904.2
M786T67C286	785.51	1.11	285.98	112086	177320	0.001	0.001	0.001	142902	123315	245679	0.001	107376	0.001	0.001	75753.2	87335.4	0.001	60190.8	88134.1	0.001	0.001	0.001	0.001	92263.5	0.001
M606T840C222	606.222	13.998	222.06	115582	38552.5	11145	79168.8	46360.2	51818.9	35336.2	34233.6	77179.5	48603.7	96288.8	93867.5	96306.7	0.001	66819.7	133480	30785.5	103031	32788.5	27915.4	58680.8	59129.7	58593.1
M801T247C297	800.614	4.117	297.15	62328.2	63065.8	62525.6	65954.8	100974	72507.5	87430.3	80398.9	124997	81293.8	0.001	98295.6	0.001	68090.1	55055.7	0.001	62200.2	60994.2	72689	0.001	87684.9	0.001	85626.1
M188T485C141	188.07	8.076	140.89	65556	141810	161911	129917	58621.7	35167.7	131090	130391	69694.7	79049	0.001	3269.65	0.001	0.001	0.001	0.001	39880.4	0.001	0.001	55055.3	69748	61365.8	51351.6
M361T334C193	361.271	5.559	193.37	44793	40858.1	61739.5	57492.1	63995	54896	57820.1	60654.5	70660.1	65674.2	30819.8	44115.2	55633.6	83960.3	42532.2	31892.3	27088.8	43609.3	45172.3	60025.3	63748.5	54281.8	63993
M137T659C204	137.045	10.98	204.11	94319.1	87620.8	68625.4	127149	126632	92976.6	90903.6	28519.3	88427.2	91675.8	35685.4	21661.9	36515.5	56425.4	50771.9	13164.8	4949.96	20996.1	14283.9	61416.6	66707.9	47128.8	66491.4
M361T313C193	361.271	5.216	193.22	35349.2	59605.6	63611.3	59798.9	45687.2	38992.5	57302.4	80342.6	78930	89796.2	48615.3	57530.3	83714.5	115678	22074.2	35630.3	38279.6	58272.6	64586.6	75024.8	74407.1	39145.4	64172.9
M60T902C154	60.0809	15.036	153.69	46457	105450	47891.3	89680.6	72342.4	49238.6	59105.2	31367.5	85759.9	38802.9	15046.7	73422.6	87167.5	101160	36855.7	57182.5	63286.2	37029.6	92751.7	18596.3	51047.3	54115.2	24092.4
M1135T1006C297	1135.38	16.771	297.26	94984.6	60951.2	42029.9	130716	67622.1	65040.9	106022	52151.1	71998.3	62021.6	46027.6	37028.1	46219.2	10513.4	40257.8	45872.4	13245.5	50036	34783.9	32753.2	62388.8	62074	56793.7
M613T791C196_1	612.88	13.184	196.4	51305.5	167587	106131	121063	74638.7	75384.8	129803	105348	87579.9	64755.8	7402.7	22828.6	18360.6	20734.6	9465.54	8979.36	40516	15391.7	14678.5	45921.4	60713.7	53614.1	66846.1
M453T673C189	453.121	11.224	188.78	67639.3	81392.3	0.001	72541.4	81413.7	82959.1	71761.4	59484.5	63781.8	0.001	32314.3	47494.8	45300.6	92458.8	57600.3	21457.5	8699.74	15045.5	31258.2	50982.8	63880.5	59608.4	57293.5
M478T341C212	478.291	5.677	212.48	0.001	64942.2	101526	45395.8	70990.3	65267	84955.5	77037.5	67025.5	82897.7	0.001	70874.3	0.001	60507.3	0.001	21171.3	0.001	0.001	0.001	58372.3	61145	56379.9	62971.5
M365T686C174	365.103	11.437	173.84	45870.2	54196.5	55488.3	33722.5	34690.1	41123.5	47744.4	60448.3	36999.7	53658.9	56659.9	63645.4	62079.3	83811.6	84211.7	53978.7	112800	78501.2	84492	58870.7	47174.3	63211	49074
M317T641C175	316.919	10.688	174.93	35209.7	72666.3	19299.9	39150.8	57436.4	52606.8	47402.9	47482.8	45963.9	55480.8	54685.7	74966.8	75660.9	80473.9	74517	62685	69603.7	83688.3	72891.5	74354.5	76016.1	55387.9	49004.3
M233T552C148	233.062	9.193	147.67	110298	61842.3	40997.1	96703.8	63168.9	55540.3	37918.2	37680.2	92148.5	65179	62428.3	86469.9	80525	41193.2	52139	64666.1	1666.85	62596.5	36013.8	51500.5	44653	64785.7	43940.8
M957T651C239_2	956.992	10.85	239.29	38723.8	0.001	84582	20509	56352.9	43605.4	53377.7	29407.1	8484.97	21797	0.001	19349.5	43093.6	27889.5	27827.4	30236.5	14637.4	187961	89932.7	62197.2	65723.2	61008.7	53192.1
M267T705C159	267.132	11.75	158.6	78239.4	88019.7	66630	81069.9	74437.6	71088.8	102772	49907.6	141104	46929.1	24789.7	57057.8	35192.4	45166.6	42555.8	13041.7	13465.8	55837.6	32097.7	29046.9	62602.7	60896.3	56326.1
M676T298C278	675.54	4.966	277.85	73112.4	0.001	98362.9	0.001	55967.6	75155.6	72404.9	23112.3	0.001	36509.6	93478.2	84960.6	95344.5	21085.8	90730.9	105236	89155.5	0.001	101918	81738.7	42353.5	39285.8	68793.9
M794T723C255	794.296	12.046	254.95	0.001	88546.9	14281.9	6415.86	0.001	0.001	3410.03	31317.8	7616.01	0.001	4929	67915.4	546160	115763	0.001	2804.07	183208	28624.5	27506.7	67885.4	25926.5	16923.9	15261.4
M671T790C203_2	671.017	13.163	203.26	73093.7	15902.9	79901.4	136998	35268.3	23600.2	85312.3	61366	53764.2	77329.2	0.001	6702.54	23260.5	7995.49	10589.3	18036.4	0.001	62655.8	47603.7	23351.7	67535.9	60548.7	50913.6
M835T798C188	835.384	13.301	188.32	0.001	0.001	0.001	0.001	0.001	0.001	0.001	0.001	0.001	0.001	0.001	0.001	0.001	0.001	0.001	0.001	0.001	0.001	0.001	0.001	53574.1	57164.4	68026.9
M599T263C278	599.499	4.382	277.5	128612	134302	108770	100213	1315.01	41401.2	119832	85146.8	50048.5	0.001	64781.4	60137.4	0.001	21995.2	48142.2	55775.7	0.001	0.001	71452.8	96418.5	62332.1	66947.1	0.001
M264T59C184	264.267	0.98	183.64	79587.6	82431	99010.2	61706.5	51578.8	77335.9	81482.4	61386	28051.6	52479.4	43450.2	33824.6	33935.2	17848.5	41920.2	72670.5	117793	47583.9	52202.3	49162.5	44550.2	61060.4	51873.1
M619T73C275	618.614	1.22	275.07	0.001	37268.9	0.001	0.001	33841.6	0.001	59267.6	53175.2	47543.6	36396.4	45598.1	50106.2	58471.4	8691.93	0.001	0.001	51606.2	99796.2	90561.6	125382	59098.3	61276.2	57323.9
M817T792C197	817.416	13.196	196.68	42286.6	0.001	24445.3	0.001	29190	0.001	0.001	0.001	5348.61	0.001	67435.9	72050.4	177657	106477	173781	100842	49579.4	155851	90570.1	89070.5	30755.6	24818.8	0.001
M823T266C296	822.563	4.426	295.55	0.001	0.001	0.001	0.001	0.001	0.001	0.001	0.001	94183.6	0.001	101899	89986.8	107114	101542	0.001	133277	12741.7	81113.1	109202	0.001	0.001	87561.4	89920.5
M269T74C170	269.127	1.228	169.85	31550.1	21835.9	43067.4	117287	39190.7	44941.7	94275.5	23603.5	25592.9	46233.1	32389.5	26672.5	34493.1	10784.7	45712.2	19981.1	83248.6	124796	56737.3	22657	51955.4	62505.1	62950
M1355T940C326	1355.43	15.672	326.27	105399	42881.8	46484.5	118555	43552.2	69965.6	63606.3	52001.4	76460.7	34824.6	47541	61051.5	71082.1	0.001	59789.8	77445.8	67541.2	56208.3	44260.9	31946.8	48519.5	61056.6	67655.8
M86T76C328	86.0599	1.262	328.01	16653.7	22776.2	72583.2	206307	61375.4	47974.4	46758.3	15113.2	46426.9	8037.61	14868.9	9063.61	8057.39	3057.92	71760.2	95540.6	3782.13	15747	15867.8	26262.8	45112.6	63681.5	68194.3
M708T313C286	707.591	5.211	285.8	2485.15	0.001	105837	35901.9	23346.8	79750.7	0.001	32465.4	14462.6	0.001	47198.2	0.001	0.001	0.001	0.001	0.001	157482	0.001	0.001	17930.5	76349.1	38037.5	62537.6
M1556T250C424	1556.15	4.159	424.52	69414.2	57329.6	0.001	71590.7	74900.1	70238.6	62400.9	0.001	0.001	84905.3	0.001	143489	0.001	0.001	114461	0.001	0.001	0.001	0.001	0.001	89026.6	87177.1	0.001
M302T696C168	302.158	11.6	168.43	72612.9	106998	92145.6	49060.9	45483	46921.5	186673	35177.5	75208.7	91697.9	88667.8	30350.8	34041.7	40213.7	26864.6	18503.1	12078.1	43613.4	37080.9	41076.4	58382.4	58387.7	51885.5
M417T53C211	417.251	0.888	211.22	28577.9	26934.5	137362	34884	164672	52206.8	0.001	84029.2	18989.5	40321.3	59400.2	110955	110730	39833.2	96607.2	16881.8	14286.8	18632.8	42620.4	76117.3	28139.8	40690.8	22929.5
M475T42C235	475.295	0.703	235.23	86423.6	35984.7	74466	67269.2	60174.2	59777.3	66490.8	42057.7	36892.9	52885.3	62647.8	49397.6	62796.9	42618.4	58473.3	51565.1	33972.1	48597.9	71856	56010.8	49440	75676	50976.4
M731T52C276	730.538	0.863	276.05	0.001	0.001	0.001	68135.7	142556	46183.7	52216.3	40783.9	57691.3	51640.6	58272.3	38600.1	101842	187284	38152.8	22686.9	0.001	45345.4	75166.7	147149	60467.6	0.001	0.001
M613T1125C225	613.157	18.756	225.1	34320.4	38187.5	28340	45890.6	69896.1	44297	73046.9	42718.8	34934.6	41992.1	0.001	0.001	0.001	0.001	23329.1	21989.3	31548.8	40966.7	62577.7	0.001	64716	79105.5	31962.6
M765T830C206	765.37	13.83	206.18	33421.2	57436.2	64137.3	71783.9	43521.9	35671.7	75806.6	45392.2	55020.3	35973.3	11212.5	20732.4	42058	35149.5	10655.7	48577.8	0.001	71985.8	80544.6	57167.5	60249.4	52208.5	63000.5
M811T994C282	811.269	16.572	282.23	144369	68799.5	0.001	159288	37031.1	57088.3	100430	33326.1	79104.6	38992.8	53416.5	42170.6	78734.4	4910.43	26664.2	50688.2	0.001	72032.8	39486.6	0.001	64560.8	70758	39685.4
M656T343C273	655.562	5.716	272.71	123341	140388	54259.5	99771	27214	76880.7	74549.1	0.001	62648	54418.9	32166.2	48609.1	24369.2	9674.74	54067.6	0.001	98813.7	82702.7	57764.3	43221.9	58529.4	70537.6	0.001
M622T885C188_1	622.036	14.742	187.78	91713.1	146013	100076	123311	63077	90025.3	132304	75603.6	101775	64661.5	7486.54	16434.8	12828.2	20639.8	6669.2	0.001	0.001	10697	11245.4	26859.5	56818.8	54812.3	63019
M565T711C225	565.257	11.858	224.61	74858.4	47737.4	79616.6	68511.2	81175.6	85620.3	79334.6	52892.2	63886.5	70791.5	19155.6	30466.9	40148.8	31984.7	44264.6	44887.8	10769.4	91673.2	69085.3	75701.2	50991.9	56042.9	55356.1
M1488T99C413	1488.09	1.644	412.87	0.001	425154	29331.4	32112.3	0.001	376641	84513	20048.9	6244.6	796.972	0.001	8427.12	12454.4	0.001	0.001	53063.1	87968.9	24613.7	0.001	0.001	3691.38	0.001	994.549
M448T269C214	448.339	4.48	214.43	23822.5	18883.3	51464.8	30944.2	58933.7	41560.8	21808.5	18045.8	38094.6	19746.7	135771	81495.8	137778	118102	79837.3	76041.2	61247.5	63066.7	49267.8	35399.2	36886.2	49681.6	45629.4
M1601T138C428	1601.13	2.299	427.72	188650	128858	179036	20980.8	0.001	2698.57	0.001	0.001	175499	180114	108170	0.001	0.001	0.001	0.001	0.001	0.001	176020	0.001	0.001	89276.2	0.001	1737.93
M582T845C178	581.957	14.083	178.5	0.001	2504.28	11802.1	0.001	10611.9	0.001	0.001	5126.21	2705.62	759.56	35209.5	0.001	167984	93959.6	14182.7	110722	0.001	216935	342473	144147	0.001	37842.1	36001.1
M441T71C215	441.348	1.188	214.57	26185.8	53146.3	39756.5	33681.4	71663.1	0.001	0.001	0.001	0.001	0.001	124263	92259.3	80298.5	118670	203196	16048.9	9988.59	29159.5	98599.4	159853	60050.7	51326.6	58426.8
M785T74C288	784.546	1.235	287.71	0.001	0.001	80766.1	0.001	0.001	46868.4	55657.1	0.001	0.001	0.001	0.001	106540	106286	0.001	0.001	0.001	159389	78316.4	0.001	58520.9	65418.3	70553.9	37463.3
M973T943C208	973.306	15.721	208.54	62834.8	35468.6	23537.8	85269.7	31043.4	30614.4	73047.4	19677.7	45149.9	32416.2	42170.4	28749	42527	0.001	21018.6	35063	12143.7	27476.4	20019.3	29190.9	46009.2	61948.9	65369.1
M105T641C176	104.992	10.69	175.79	24505.7	71486.3	28719.5	39361.7	60725.6	90018.5	64630.8	45868.4	35374.6	40107.7	43298.1	42855.3	64583.3	66477.2	81732.7	40989.2	48146.7	76264.1	110480	79329.8	61930.7	61207.5	43955.8
M1064T333C332	1063.67	5.555	332.18	68361.1	45537.5	0.001	107622	88819.6	60250.8	111014	71524.5	83215.5	74048.6	33256.9	23029.2	62018.3	117181	0.001	0.001	54260.4	22619.5	26185.9	102312	38946.6	50274.6	61052.3
M1175T1006C297	1175.37	16.768	296.56	70868.9	38206.8	20416.7	65735.3	0.001	14861.9	44316.1	49337.2	40767.2	44874.5	41783	53125.7	72903.8	10273.2	16406.1	73448.4	48722.8	74938	23771.3	43796.7	54186.7	57482.4	60668.8
M659T53C267	658.538	0.88	266.92	61034.8	39975.9	68742.6	0.001	77391.6	39426.9	74253.1	44356.2	47631	39350.4	89043.7	52945.7	0.001	95715.3	66774.3	30515.8	28438.7	49662.4	89330.8	48209.6	46922.7	66344.1	58908.6
M525T755C210	525.14	12.59	209.51	0.001	30983	32532.1	60836.6	47172.7	51029.9	56123.8	42368.2	0.001	59260.3	63327.6	64913.5	46955	6297.19	67532.8	63733	22368.4	61739.2	28273	26529.6	48258.8	63420.6	60493.5
M623T354C286	623.5	5.907	285.96	60416.3	111271	58947.3	0.001	35603.4	39930.5	86487.9	43948.4	64589.5	31971.8	64694.8	39475.5	59170.9	22530.2	30346.4	51959	36364.7	70113	61769.4	84264.5	60607.6	60403.7	51077.6
M885T63C300	884.543	1.057	300.09	39092.5	61543.2	70487.6	59681.2	80814	52366.8	57348.9	60621.8	66048	78173.3	46283.1	56900.5	66669.9	75199.2	63519.8	38378.4	30079.2	24277.3	47229.7	69617.4	40160.7	61023	42912.3
M400T279C213	400.34	4.643	212.71	21879.9	0.001	51308	17727.7	89997.7	46395.5	22921.3	0.001	42277.6	17746.8	23286.2	13386.2	12281.5	23077.4	0.001	10747	556593	0.001	7129.2	11604.3	71378.9	35766.9	64482.5
M685T750C234	685.178	12.492	233.8	80565.2	20431.2	5029.22	41209.4	36485.3	0.001	25268.6	26045.2	20393.5	37767.6	131192	163464	89452.6	0.001	64637.3	158748	58933.3	109145	49241.8	26167.7	34115.6	54451	73564.3
M1343T351C376	1342.86	5.852	376.38	88730.1	0.001	0.001	0.001	60660.5	55254.2	0.001	84207.6	74765.2	44227.8	27045.3	29090.5	25913.5	32070.8	27228.6	0.001	0.001	30606.7	0.001	59197.5	57286.7	58956.7	55001.6
M916T72C306	915.568	1.204	305.87	53372.7	34197	37719.5	30443	48539.6	0.001	36786.4	55378.7	49739.4	64279	91641.2	112729	97108.6	54801.7	0.001	62091.1	43774.8	75484.4	47291.3	51939.4	47194.4	56434.9	67590.6
M800T354C302	799.665	5.899	302.08	82178.3	91185.6	63568.9	73971.1	31940.4	38384.5	47531.9	58475.7	51136.3	41978.4	43148.5	36899.4	63801.7	0.001	27515.1	0.001	0.001	82054.1	0.001	112128	59719.6	55612	55876
M520T314C393	520.337	5.228	392.81	33901.9	0.001	24764.3	34612.7	83357.4	22982.9	0.001	39237.7	60423.6	56716.8	59385	42371.9	55032.1	54776.7	14704.1	26826.7	6829.31	40091.5	34016.2	50588.6	65609.4	53167.2	52134.6
M292T262C173	292.179	4.371	172.82	0.001	0.001	0.001	0.001	0.001	0.001	0.001	0.001	0.001	0.001	912.562	19899.2	104752	99722.1	711943	28867.9	145153	16113.9	0.001	11826.6	51755.2	40578.6	42777.5
M678T276C262	678.467	4.596	261.46	27217.6	29939.7	0.001	58916.5	43454.4	0.001	29052	26070.6	38901.4	28775.3	38937.7	37936	32294.4	26001.1	44179.9	72498.7	10256.6	29925.8	44697.3	44145.2	54565.7	54551.1	61620.8
M796T52C288	795.626	0.869	288.48	86311.7	212186	0.001	111508	8895.09	104984	73429	34107	97300.1	0.001	0.001	0.001	4134.56	0.001	0.001	95248.1	234689	21666.2	17512.1	36190.3	27657.8	0.001	67598.4
M889T796C220	889.479	13.271	219.56	45014.7	50618.2	129156	78010.3	45164.9	41935.5	89240	94378.6	42217.5	65456.8	12392.1	13826.4	17412.6	11367.9	15127	29322.5	133428	119074	60547.3	41835.2	58348.7	55748.9	56518
M749T201C289	748.58	3.347	288.79	145448	0.001	116795	166382	22091.3	96242.1	0.001	0.001	0.001	0.001	0.001	111385	132137	72601.4	185476	0.001	0.001	88015	0.001	0.001	0.001	75160.9	0.001
M814T75C290	814.499	1.258	289.8	23743.9	49364.1	56653.5	128915	105520	78942.6	61079.6	35548.6	88670.4	21021.8	30763.5	0.001	29697	21753.2	94954.3	43280.5	0.001	10992.4	26816.6	42826.7	50787.1	59601.3	60050.6
M796T699C212	796.403	11.644	211.65	47580.5	51980.8	61738.1	93892.1	104257	62077.8	67951.8	63193.3	67113.2	27948.1	0.001	21674.9	38812.4	27840.1	9318.5	0.001	9966.77	33568.2	22011.1	29942.4	49764.4	55311.3	65323.4
M175T394C248	175.022	6.564	247.61	85578.4	61313.9	82608.9	67104.5	65725.6	87956.2	76367.8	81393	74761.6	84811	29606.8	20862.5	29276.5	41968.6	27004.3	35710.8	55006.3	27458.7	13469.4	24989.3	54084.7	57547.6	58726.4
M539T559C210	539.099	9.319	209.73	25120	38524	21164.2	29492.9	39375.4	21528.7	34059.1	34975.9	38580.8	36790.2	148097	96935.4	67695.7	20119.7	67628.1	118803	1315.42	92622.9	52558.1	40400.3	45529.4	44739	79799.9
M580T308C244	580.358	5.141	244.23	23660	0.001	20347.3	56963.8	25791.5	19187.8	15040.7	0.001	20557.3	16064	39448.2	41481.2	40590.2	31230.2	30401.7	38504.1	36265.6	44127.1	44398.7	36160.6	48587.8	51219.7	70119.2
M560T364C216	560.26	6.064	216.05	40290.2	21516.4	20912.7	10206.2	66773.8	49687.7	21583.8	39298	52534.8	69114.2	74373.4	59931.3	71753.2	108096	78426.4	51455.5	33519.5	59987.7	26999.8	32264.5	59583.1	61967.7	48307.2
M540T675C209	540.151	11.244	209.16	50006.8	45038.6	27073	32679	44413.6	39135.9	37105.5	39663.2	52481.2	40740.2	64815.1	77533.7	68039.5	15245.2	58401.9	65714.8	25887.2	58842.6	44862.8	44876.5	51631.9	56203	61921.5
M778T776C216	777.622	12.934	215.94	15637.7	0.001	8963.04	0.001	16655.3	13814.7	16154.3	0.001	5362.05	5746.51	87272.3	84201.3	139174	133108	174971	81267.8	0.001	50516.7	177850	41451.1	51063.9	56474.6	61950.1
M370T79C200	370.275	1.312	199.77	4661.33	16512.1	11813	0.001	6783.95	18411.4	0.001	21811.3	29150.8	11528.4	61392.9	53810.8	45561.6	237188	33583.3	5204.75	271120	63446.5	53084.7	74538.7	72486.1	37607.4	59336.4
M773T540C232	773.076	9.008	231.78	59500.9	36291.4	34079.2	56548.7	44622.8	45976.4	68742.2	24863.1	23541.7	55899.4	70307.2	42542.2	64387.6	53086	48954.8	83275	83406.7	60224.6	68042.7	59522	49273.6	63528.6	56234
M997T837C212	996.827	13.952	212.04	0.001	0.001	0.001	0.001	0.001	0.001	0.001	0.001	0.001	0.001	0.001	0.001	0.001	0.001	0.001	3951.94	0.001	0.001	0.001	6359.68	55933.1	62581.2	50493.2
M777T80C280	776.569	1.339	279.58	54061.4	659386	0.001	5473.84	23344.5	0.001	109515	15379.6	28231.8	22995.6	21415.7	16528.6	0.001	32216.3	0.001	0.001	0.001	47756.2	0.001	7218.1	60475.9	40408.6	68023.4
M165T54C224	165.09	0.902	224.24	60517.6	77817.3	93204.2	51581.4	78138.2	71517.8	59398.7	101786	48326.1	40134.8	33047.5	30056.3	62033.4	42401.7	41440.5	52239.9	49029.7	30458.7	36762.2	65273	48065.9	35031.6	37072.7
M732T890C195_1	731.611	14.839	194.66	40855.6	32997.8	62272.4	72130.8	41889.5	24755.2	47244	41909	0.001	30236.3	37736.9	23976	57935	17955.8	44515.6	115704	47519.6	161322	125404	97856.6	32884.5	41663.7	47852
M929T761C217	928.81	12.689	217.25	13193.4	0.001	0.001	0.001	0.001	4470.34	0.001	0.001	0.001	0.001	94341.5	116351	156818	47034.3	178027	200828	8124.56	112972	138844	52459.2	0.001	0.001	29174.6
M714T826C188	714.375	13.77	187.46	34661.4	75625.2	70756.9	74018	56760.1	54261.9	70860.8	81413.9	58730	38912.2	14606.2	10948.2	18016	14662.8	11389.3	23099.5	312596	32807.6	17794.8	51188.2	48756.1	43871.4	60694.9
M583T344C307	583.321	5.734	306.66	70707.2	37772.8	72928.4	0.001	60895.5	61604.9	53366.9	61189.6	50338.5	57276	54720.3	64437.3	55963.1	0.001	66757.5	70872.1	34305.8	61262.7	73402.2	78350	51120.9	58608.2	58730.9
M277T557C159	277.088	9.289	159.34	49935.5	30065	140002	64791.9	21966.7	8624.58	70393.1	78336.8	26874.5	21143.2	24363.3	27807.7	33228.1	47256.5	3397.08	8508.71	2919.01	5325.84	7572.99	20473.7	17812.8	52282.3	98323.8
M749T109C279	748.524	1.815	279.13	10413.1	0.001	0.001	0.001	3842.12	16686.2	0.001	0.001	0.001	0.001	65776.3	31681.6	34328.2	38909.2	25347.9	74995.5	749942	67368.7	0.001	3231.28	55448.7	16238.9	13318.7
M750T264C290	749.586	4.396	290.43	0.001	0.001	0.001	0.001	28800.5	0.001	0.001	0.001	0.001	0.001	0.001	15635.5	0.001	0.001	0.001	0.001	0.001	0.001	49106.2	0.001	0.001	100358	67668.4
M1116T863C250_2	1115.53	14.379	249.69	0.001	67531.4	58086.2	23399.7	0.001	38524.6	0.001	60219	40566.7	86286.5	22821.1	31672.8	28067.8	0.001	23240	0.001	16883.6	54066.2	40474.3	44551.8	59566.9	50797.3	57616
M622T885C188_2	621.702	14.743	187.82	79093.5	129782	108531	119109	62277.1	91426	138580	58036.4	87816.6	56948.9	11815.5	20845.2	17189.5	15767.1	6305.08	8551.89	0.001	8887.37	6992.21	31769.2	57219.5	56372.1	54276
M1175T1008C306	1175.37	16.792	305.75	26159.5	62635.2	71711	30460.3	94676.2	69032.7	62445.9	51495.3	74689.1	57847.6	66792.1	34387.7	18272.3	48235.1	71395.1	8920.76	9880.05	9139.65	64552.6	54342.1	50592.4	54260.7	62969.8
M480T311C206	480.275	5.182	206.27	14116.1	0.001	0.001	0.001	0.001	55903.4	0.001	0.001	0.001	0.001	86905.5	42791.4	154745	34965.7	232681	156866	177181	146488	14948.5	0.001	33599.5	33628.7	36836.8
M538T56C253	537.532	0.941	253.34	79383.7	55802.9	126842	76563.7	66408.8	94103.8	77016	86032.6	0.001	37339.6	0.001	26790.4	0.001	25866.9	65854.1	108469	55850.5	50989.2	42433.4	40464.8	43178.6	71408.4	40930.1
M787T248C213	786.597	4.129	213.43	0.001	0.001	23261	13489.2	0.001	0.001	27802.5	0.001	0.001	0.001	0.001	0.001	0.001	21324	0.001	47394.2	0.001	14108.1	0.001	105822	51130.4	55350.7	60895.8
M869T51C314	868.735	0.857	313.71	52404.7	40124.8	50942	51018	67263.8	50523.7	71285.4	25943.6	0.001	50600.8	39165.4	69373.1	78628.2	10398.6	35056.3	51211.6	37057.8	53002.5	66741.1	54189.4	63554	42174.9	61044.5
M834T277C298	833.585	4.611	297.56	162694	0.001	91358.4	0.001	136673	0.001	121703	110918	123317	0.001	117961	7307.85	0.001	0.001	0.001	0.001	40823.7	44564.1	0.001	146028	0.001	134289	32483.7
M759T143C230	758.565	2.39	230.26	0.001	76935.3	52831.8	0.001	31281	107604	130297	0.001	13275	0.001	0.001	5549.78	0.001	0.001	0.001	12422.5	0.001	8879.16	2887.23	21975.6	2905.63	0.001	163802
M613T1083C225	613.157	18.054	225.19	0.001	37879.5	24045.7	49670.8	133941	0.001	73167.5	46034.1	160570	0.001	0.001	30515.1	0.001	43193.1	0.001	39241.9	0.001	0.001	72971.4	293505	38083.7	82591.2	45983.6
M771T1006C202_2	771.233	16.773	201.9	0.001	0.001	87744.6	0.001	0.001	0.001	0.001	0.001	0.001	0.001	9490.3	0.001	0.001	0.001	0.001	8054.39	1005287	0.001	0.001	0.001	10678.1	20667.7	45035.7
M759T248C218	758.566	4.13	217.69	148203	0.001	163706	17846.8	151940	0.001	0.001	11344.5	172380	143996	9855.02	0.001	0.001	0.001	92996	0.001	88725.6	0.001	0.001	109135	0.001	0.001	0.001
M1297T939C305_1	1297.43	15.648	305.34	180839	0.001	0.001	146899	0.001	88054.1	0.001	50602.7	85578.3	66727.9	84115.9	45026.3	122000	0.001	60131.9	0.001	0.001	120548	27304.4	31219.4	0.001	0.001	60152.6
M129T642C181	128.953	10.708	181.07	37847.7	59571.3	76771	40489.1	0.001	0.001	0.001	37460.3	29070.1	33394.6	25937.3	0.001	32396.5	33966.8	56060.4	31343.6	31382.1	0.001	0.001	48600.9	40405.7	55130.9	70253.9
M101T718C140	101.059	11.969	139.48	57534	24571.3	36887.2	30015.3	66988.8	74262.3	93097.5	44479.5	23243.2	56132.3	31905.2	41318	28289.2	47975.4	83599.7	43213.4	98710.5	48820.6	104924	59679.7	59003.3	54413.7	52184.3
M836T807C197	835.721	13.458	196.88	19795.3	0.001	1539.2	0.001	15136.8	23605.7	0.001	3706.61	0.001	0.001	44303.6	35797.2	58069	10559.1	93025.7	103293	9220.65	90042.8	164844	64892.2	48642.3	66110.8	50782
M816T164C300	815.632	2.736	299.63	0.001	147439	81356.7	102249	70692.8	0.001	0.001	135883	0.001	112446	0.001	142277	0.001	0.001	0.001	0.001	205529	101394	3872.79	0.001	0.001	0.001	0.001
M968T614C217_1	968.169	10.228	217.14	68430.1	6404.65	27930.1	24656.7	43331.5	22845.2	26240.3	7576.07	17313.4	8307.47	40862.8	88910.9	93027.9	89048	114813	78810.4	0.001	67512.5	114430	161246	54015.1	54328.7	47633.1
M539T57C255	538.519	0.953	255.24	0.001	99542.6	0.001	65668.9	27774.8	0.001	88815.5	112177	57268.8	64316.7	72461	50651	62102.9	31408.1	72949	0.001	84544.7	89815.9	58156	60571.3	63975.1	0.001	63423.8
M821T270C296	820.583	4.502	296.51	74711	39680.7	56162.9	51324	56349.3	0.001	52306.8	10876.6	59401.2	45185.7	35593.9	0.001	28331.7	17732.6	36154.3	52373.3	0.001	0.001	32491	55474.8	72616.8	46301.1	45767.6
M838T274C301	837.614	4.561	300.84	92077.4	35064.4	0.001	0.001	84068.3	0.001	0.001	0.001	54228.7	0.001	0.001	0.001	0.001	0.001	0.001	3642.97	0.001	0.001	72871.8	57035.6	65104.3	67815.2	31731.5
M269T74C173	269.225	1.239	172.74	0.001	0.001	42532.5	0.001	30969.8	0.001	0.001	0.001	0.001	57154.5	48313.4	18289.2	23356	56396.8	38038.6	0.001	66153.1	74052.1	45806.4	104485	55803.6	54978.2	53856
M943T51C326	942.751	0.844	326.5	16670.2	39544.6	33069.2	20290.7	60797.7	122881	54172.4	8678.04	201722	247435	32457.4	28302.5	42500.8	9980.73	0.001	24896.7	22803.3	41077.2	37815.1	51322.2	39429.2	27125	51287.4
M1636T141C433	1636.12	2.351	432.89	37731.1	0.001	13554.1	0.001	677531	35226.7	0.001	14478.2	0.001	677.063	201944	4021.7	22864.4	1443.24	0.001	49460.7	0.001	0.001	0.001	37213.2	38813.6	18200.2	0.001
M478T321C213	478.289	5.343	213.04	0.001	57162.1	57092.6	37946	69624.4	0.001	49482	66647.7	0.001	62144.7	25973.2	43838.3	48410.7	63688.1	22108	0.001	5779.18	0.001	0.001	55518.1	57351.4	49527.7	57336.7
M600T53C258	599.5	0.885	258.25	55667.7	0.001	115550	57916.3	134798	55975.2	68199.4	0.001	39746.7	0.001	42573	72140.7	88639.2	100225	50952.3	49417.2	34980.2	0.001	58687.9	68425.2	54717	0.001	59431.2
M590T52C260	590.479	0.874	260.01	78836.7	65573.1	80654.4	79678.3	0.001	79457.6	49610	91332.3	92390	58006.3	45879.1	0.001	81580.5	0.001	53176.1	35811.2	0.001	44336.8	63131.7	76260.3	51120.9	58773.7	53985.5
M581T978C170_2	580.808	16.295	170.06	15307.3	85867.6	119111	21567	55985.9	32079.3	66724.6	71983.9	52570.9	49403.1	36249.6	40336.5	43168	64434.1	26705.6	47885.9	36576.5	46911.3	87142.9	91814.9	41417.1	37561.2	51485.2
M430T79C217	430.37	1.313	217.17	0.001	0.001	101332	76342.7	0.001	97261.9	0.001	105047	103972	84476.8	79384.2	37253.7	67630.7	87571.4	35539.3	51850.8	85275.8	0.001	0.001	77661.1	0.001	41376.2	96962.7
M488T759C216	488.28	12.648	215.75	43969.1	66094	63313.2	86188.4	51386.8	59421.2	77809	69488.5	57987.8	43169.6	7909.2	18988.2	30286.8	20314.5	17304.2	29606.8	25014.5	95506.8	80031.9	60219.6	54373.2	55669.8	53250.1
M184T724C137	184.073	12.065	136.99	37053	78071.7	61613.7	61269.5	20905.9	34293.9	48552.6	52894.9	36277.7	35349.6	31908.9	61219.4	121463	57760.5	0.001	0.001	55038.7	42701.7	37728.2	49782.4	47899.8	59163.9	56025.4
M992T357C301	991.565	5.956	301.23	46417	21932.1	44424.1	15626.3	66189	13714.1	36915.3	42447.1	52662.6	78130.6	50205.1	33524.6	52831.4	135876	20588.5	35893.3	46600.4	40899.2	19824.5	36228.8	50369	53849.5	58832.3
M667T853C267	667.226	14.224	266.55	106566	62482.9	40740.2	130750	53410	64690.2	90683.3	43042.7	87973.1	53928.7	38797.3	30582.9	53367.7	0.001	50736.7	40550.6	18368.9	56707.5	28305.4	34767.2	61188.9	52020.1	40123.5
M719T912C189_1	718.712	15.202	188.63	43141.1	57111.3	79916.8	56589.2	54558.8	60451.4	68716.2	64070.6	37940.3	47790.1	21645.3	27446.7	31908.9	37722.7	23698.1	20576.2	231470	38628.1	30781	50623.1	57469.6	45222.3	58955.2
M731T890C195	731.36	14.837	194.61	42803.7	14671.8	62945	58003.3	46398.5	34721.5	56372.9	33868.4	43364.3	20250.5	44236.4	35475.6	65303.2	19861.1	36657.3	103302	25082.5	132581	112964	94887	37767.2	31558	53750.4
M608T299C260	608.461	4.976	259.86	60621.7	61919.9	57075.8	51338.6	33848.1	52617.5	62946.9	52076.1	45580.2	37686.6	58877.3	43627.4	43585.8	0.001	71987.8	81931.7	24232.6	61621	76714	55019.7	54545.4	50835.4	57131.1
M348T748C253	348.068	12.468	253.01	37059.6	60396.8	57103.1	73150.8	58576.8	49147.4	72581.4	47225.9	54343.3	46296.8	45782.9	41957.6	62857.5	49370	48322.6	39968.2	12632	43819.4	63021.7	86661.1	50532.4	59876.9	52053.3
M783T246C254	782.566	4.101	253.93	178751	0.001	87797.6	0.001	141523	0.001	14882.6	0.001	0.001	0.001	209418	57102.1	0.001	0.001	120893	118391	67752.5	0.001	0.001	83973.5	0.001	0.001	0.001
M1009T843C213	1008.52	14.042	212.65	52385.3	19936	86225.1	73233.2	71184.3	23131.5	129170	70886.8	55599	63802.5	34050.1	37649.4	77549.8	6402.12	27484.3	40469.4	12237.5	67191.2	68791.9	62032.6	39952.4	44799.9	43467.7
M1088T797C266_1	1087.6	13.285	265.86	39329.7	0.001	84542.3	44581.8	58114.6	13801.9	58986	31274	23744.2	21106.5	41055.4	47341	96732.5	59046.7	26679.3	46275.9	10186.5	53643	67583.5	112209	57454.6	49109.9	55321.3
M357T753C180	357.211	12.552	179.94	56451.3	61329.8	84125.9	53046.7	32350.6	67777.4	67393.2	36901.7	45359.2	78732.9	35452.2	15097.6	56093.7	56758.2	0.001	0.001	18993	24904.2	20856.6	35962.4	49496.4	59806.2	52486.9
M823T76C295	822.557	1.274	295.23	76324	0.001	0.001	136065	0.001	0.001	0.001	0.001	0.001	0.001	0.001	0.001	0.001	0.001	0.001	0.001	0.001	44980.4	0.001	0.001	76991.2	0.001	84760.5
M1024T326C321	1023.6	5.436	320.83	102472	50793.2	0.001	0.001	118358	49964.1	0.001	0.001	0.001	0.001	71777.1	0.001	42555.6	0.001	105042	50180.8	0.001	54728.4	47992.3	0.001	69379.8	0.001	92344.6
M1267T906C250_1	1267.24	15.106	250.23	36018.1	71547.4	65944	80434.3	41093.1	43898.2	82122.8	51301.5	57029.1	50873.8	25298.8	15286.4	39140.7	17309.3	30988.5	22595.8	131760	23304.8	16403.6	41518.5	47132.6	55709.2	58745.8
M257T499C169	257.146	8.314	169.24	27960.2	63751.8	15175	94010.8	66552.2	31710.6	43957.2	16398.8	103030	29540.4	156499	75899.7	38273.8	26913	3156.43	113592	0.001	61447.3	83327.7	24146.3	43766.5	43226.1	43096.9
M136T789C178	136.061	13.152	177.51	50459.2	93719.9	99080.7	62614.4	72654.3	63087.4	70310.5	83846.3	68093.2	66654.3	22528.4	23258.6	16629.7	27929.7	33602.6	18089	134470	17960.5	14275.5	30922.8	38396.9	44733.2	67848.9
M799T246C295	798.597	4.097	295.42	14265.5	27245.3	0.001	19139.8	0.001	63201.6	0.001	88289.7	0.001	67619.8	82252.1	25979	97970.6	43755.5	0.001	85409.3	0.001	15033	0.001	78945.5	0.001	92499.8	67830
M332T522C172	332.093	8.704	172.47	66711.4	29484.4	58564.5	37302.8	42740.9	58644.8	23980.5	54688.8	38878.6	64296.8	31241.5	29700.8	50248.2	21367.1	0.001	28546.1	0.001	0.001	30764	53583	45723.1	56196.1	58252.6
M971T921C249	971.379	15.358	248.63	31936.3	63461.9	82207.6	50438.5	31928.3	60299.1	86498.4	61052.4	34032.2	57487.9	7175.83	7483.02	19072.4	5785.35	11122.6	0.001	285604	13469.2	10470.7	15512.1	41297.8	59799.6	59043.2
M771T1030C202	770.733	17.169	201.68	0.001	10164.3	0.001	24011.8	39078.7	13632.6	40219	10459.2	8056.54	0.001	11946.6	21214.7	5023.02	7091.98	48601.4	7258.45	0.001	30934.2	0.001	30312.9	0.001	59563.9	100561
M870T955C219_4	870.412	15.914	219.08	27037.5	24338	27302	35061.6	23617.1	19782.2	24686.6	20848.6	34197.5	27687.4	100940	68961.5	94607.4	48740.8	60495.8	55608.8	103310	47907.7	47223.2	55290.2	41300.8	62521.4	56285.2
M313T455C237	313.271	7.582	237.03	94141.6	99296.1	62017.4	86183.8	33539.3	104297	151305	53093.1	66225.2	48323	26364.4	13092	20580.7	34007.8	0.001	13908.6	48882.1	28801.9	28926.6	49168.8	49012.3	51215.5	59784.7
M676T322C278	675.54	5.372	278.29	51972.1	55095	69966.4	39269.8	35986	46456.2	56651.1	38674	29304	28876	48393.8	61829.2	56875.1	10189.2	61159.6	137108	62261.3	56087.7	61747.7	56973.2	52511	48340.2	51759.2
M1018T341C326	1017.68	5.681	325.79	56770.4	65204	0.001	64523.2	0.001	75408.5	86347.3	106800	0.001	69526.6	36437	21319.6	44714.4	190069	19771.4	29065.8	61677.4	22023.9	45340.8	68889.2	47154.1	44940.7	42834.6
M779T216C285	778.537	3.597	285.18	134056	128159	99752.9	127191	89858.8	114727	87385.4	0.001	0.001	0.001	0.001	74338.5	0.001	78873.6	0.001	0.001	0.001	0.001	0.001	129268	0.001	50327.1	0.001
M611T69C257	611.478	1.144	257.33	104521	179643	99948.6	87430.4	47282.5	79240.4	133236	69259.9	83971.3	73751.8	0.001	42875.2	31849	1271.57	28328.9	0.001	0.001	0.001	0.001	0.001	41807.5	64116.3	47086.4
M359T701C174	359.123	11.676	173.63	99260.4	0.001	0.001	39857.8	0.001	141539	61410.4	0.001	86075.7	117052	43267.9	62099.2	0.001	0.001	148815	122988	136465	0.001	0.001	0.001	48340.5	93207.8	0.001
M269T70C173	269.225	1.159	172.75	75715.5	97503.2	0.001	92024.7	23583	97072.7	83226.7	86442.4	82577.3	0.001	0.001	0.001	20927.5	0.001	24627.4	157855	0.001	96946.4	62750.2	57089.8	0.001	0.001	0.001
M313T356C191	313.272	5.937	191.35	75133.6	53039.3	61950	60290.6	57134.6	33993.3	76584.1	62243.5	55237.8	51646.1	31479.7	27399.4	29880.7	53193.1	25239.6	33990.7	45631.7	42217.3	33618.3	50835.9	52265.7	51416.7	54968.2
M1199T320C366	1198.9	5.34	365.86	45656.3	41067.5	0.001	35669.6	35285.8	33872.4	37770.7	26185	16776.4	36545.7	11549.9	0.001	8569.25	12589.8	8552.2	37777.4	110325	29659.2	0.001	41153.1	50443.8	30575.2	77521.4
M611T58C272	610.589	0.965	271.6	69559.2	82445.5	44646.9	46641.7	27407.8	54598.6	70379.1	61381.1	126187	35142.4	40535.8	26203.5	25250.9	12102.4	25813.2	40852.3	116350	41927	48587.8	60858.1	50280.9	46019.8	55938.4
M716T890C197_2	716.382	14.825	196.71	40438.6	18710.8	46666.6	57518.2	43420.7	35472.7	39834.1	35888.1	30910	37500.6	29788	35088.6	53200.2	17710.6	33136.9	100045	43979.8	149998	114354	90461.5	43623.2	38562.4	42599.4
M997T836C211	997.495	13.936	211.35	0.001	0.001	0.001	0.001	0.001	0.001	0.001	0.001	0.001	0.001	0.001	0.001	0.001	0.001	0.001	0.001	0.001	3849.45	0.001	0.001	45260.3	45847.6	66214.8
M146T486C143	146.06	8.092	143.13	52471.8	110596	128763	81340.9	55213.7	96494.5	115994	71713.9	45716.8	91975.2	0.001	0.001	26270.8	26740.1	0.001	0.001	63087.9	23367	0.001	58901.1	54558	19790.6	46633.3
M906T1166C274	906.257	19.429	274.2	40609.6	48671.3	56409.8	48043.7	42232.6	45503.5	46565.1	50506.7	53044.6	0.001	47384.6	54453.3	51908.4	53108.9	48009.8	51602.2	48531.8	43493.9	48195.7	41348.4	51669.1	55779.2	49807.4
M1040T717C256	1039.54	11.948	255.48	126197	11217.8	139238	79932.7	71217.2	82625.2	52007.9	24702.5	28445.2	28772.9	14194	31644.1	60824.2	34094	34563.2	47488.7	0.001	71354.6	43039.2	45573.5	44267.8	56805.9	56125.2
M656T797C226	656.199	13.278	225.94	65087.6	45973.5	15421.4	45247.2	40028.1	37355.7	40243.4	42160.2	56185.2	37996.2	92409.7	92274	73689	0.001	66817.4	109537	40258.8	76077.2	35799.1	33612.3	45443.1	45975.2	64242.7
M587T826C188	587.313	13.766	188.08	54313.8	53502.1	74946.7	52819.8	56587.6	74365.8	78635.5	53818.2	33325.6	62410.6	25106.5	37602.3	37222.8	53911	38284.2	27264.5	87364.3	41619.9	37050.7	65756.8	43018.2	50191.2	62822.8
M166T73C133	166.049	1.21	132.61	116082	31785.7	220162	27932.3	92413.9	73081.4	49545.7	197817	33675.5	49416.7	0.001	9458.65	38714.9	41609	4103.62	0.001	13929	23106.1	9184.15	13705.3	32827.9	58568.6	35439.9
M141T53C122	141.07	0.883	121.72	56562.7	78224.6	59183.5	92547.7	31394.4	76836.6	65950.5	45085.8	38931	34917.1	36431.1	29322.9	27567.1	28612.8	41662.8	55746.9	61470.2	58731.3	67376.6	58358.5	34263.5	38781.3	40614.3
M759T96C263	758.566	1.595	263.23	0.001	59206	0.001	0.001	91318.6	0.001	0.001	0.001	39181.6	75438.3	0.001	92375.1	0.001	0.001	11216.5	0.001	49640.6	0.001	139129	201958	30403.2	126268	0.001
M750T236C280	749.528	3.929	279.81	47729.2	0.001	0.001	22078.4	0.001	49939.7	0.001	0.001	0.001	0.001	0.001	0.001	0.001	0.001	50327	0.001	0.001	102764	33597	0.001	63265.6	93308.8	0.001
M862T790C228_1	861.738	13.168	227.8	42091	15749.5	48997.1	22542.2	24754.9	33964.2	31783.6	17962.2	0.001	17568.7	67288.7	57534.1	90887.4	75353.3	41818.8	48933.5	41442.5	46481.3	64279.6	129006	42650.6	55490.5	58174.5
M1381T307C394	1381.01	5.116	394.37	73840.3	0.001	111956	82156.3	77389.9	27976.2	72921.6	79628.2	62094.1	50109.5	0.001	52218.8	46474.8	0.001	0.001	52819.5	32019.9	42384	60860.9	115636	0.001	0.001	35181.5
M585T58C266	584.573	0.974	266.27	77313.7	102439	60881.5	71458.7	35717.4	79233	71085.1	63225.3	59560.9	49049.8	14760.1	20137.4	10453.2	14115.8	27629.2	0.001	4696.49	32767.7	60398.6	41140	54388.1	46597.7	55024.1
M761T94C263	760.58	1.574	263.36	0.001	0.001	0.001	10982.3	0.001	0.001	0.001	111759	26304.7	0.001	0.001	0.001	7775.25	0.001	0.001	0.001	0.001	0.001	0.001	0.001	93811	62180.7	0.001
M602T260C278	601.514	4.33	277.65	0.001	0.001	0.001	0.001	40438.4	0.001	0.001	0.001	7181.9	43829.8	0.001	49354.8	46731.5	34359.1	40384.7	0.001	10985.1	36748.1	62890.5	0.001	45307.1	50680	59914.6
M269T404C230	269.086	6.727	230.37	13312.5	23083.9	5138.21	44501.4	10754.8	0.001	12095	0.001	9533.1	6380.51	94572.2	63512.1	153472	71313.1	71448.8	32654.7	0.001	66639.2	158287	202451	49413.7	41973.2	50526.9
M363T66C195	363.287	1.106	195.02	51938.1	38263.2	66307.2	46485.4	42528.9	44633.6	53185.3	45330.7	49521.7	35736.1	48209.3	50221.2	49849.3	39889.2	44571.3	50950.9	63360.7	61583.7	53296.1	51778	53132.4	51732.3	50850
M953T760C207_1	953.163	12.674	207.34	10196	4779.81	19064.7	12863.5	18181.5	26425.6	17618.1	14333.7	14391.5	11664.9	9826.64	12256.9	19481.1	11988.5	15327.4	44241.2	17148.1	59539.8	54198.7	40865.2	55933.1	53942	45737.1
M614T346C263	613.515	5.775	263.06	74659.6	73971.9	43280.3	67434.6	46207.7	42533.9	67352.3	45624.6	64742.8	40844.6	56838.9	24408.3	40987.5	20358.3	27211.9	60725.3	0.001	47382.6	41157.1	49736.9	52683.6	51246.3	51427.3
M649T995C283	649.216	16.583	282.56	0.001	0.001	48502.8	176426	0.001	0.001	0.001	0.001	64886.2	78292.4	50896.3	46257.4	86771.5	1656.01	42299	58309.4	0.001	79589.3	35313.2	33745.8	65811.2	0.001	89501.2
M609T69C254	609.463	1.153	254.25	43453	224207	74303.8	62357.8	57274.4	31495.1	78494.7	46016.1	95388.3	41755.3	6017.27	91826.6	50588.6	6974.49	42190.1	0.001	0.001	24412.7	37437.1	20971.8	34468.2	48338.5	59931.4
M772T312C297	771.634	5.201	296.79	65416.6	79902	55788.5	56999.4	34721.2	72122.2	44130.2	47894.3	56272.4	33899.3	14526.5	74455.4	55825.6	36305.9	67914.1	18652.2	3667.16	46881.7	70613.1	56481.7	43862.4	55825.1	55533.2
M1087T797C266_1	1087.26	13.286	265.94	40449.9	31733.7	92262.4	48654.1	60691.8	16717.5	59450.9	33636.5	26937.6	24821.8	42640	49719.9	94890.4	48924.3	20468.6	48654.2	0.001	54678.8	72728.8	118487	49782.2	46447.8	58895
M682T811C243	682.238	13.515	242.55	92005.4	37419.9	17470.4	83025.5	42091.9	41290.4	42359.5	33105.1	55680.2	44332.8	63906.5	54144.7	59615.4	0.001	49053	72834.7	16281.8	61604.2	28465.7	23840	46868.2	50548.9	57636.3
M759T143C261	758.566	2.387	260.86	0.001	28651.2	56690.7	301871	0.001	0.001	0.001	0.001	0.001	41633.5	9555.2	16401.5	16448.7	0.001	10731.4	42109.3	0.001	0.001	26420.7	0.001	32737	0.001	122292
M940T753C199_1	940.12	12.544	199.1	0.001	0.001	0.001	0.001	0.001	0.001	0.001	0.001	0.001	0.001	0.001	0.001	0.001	0.001	0.001	0.001	0.001	0.001	0.001	0.001	43461	51175.5	60205.9
M711T895C180_2	710.86	14.919	180.07	42538.3	33573.1	58156.6	37014.1	35032	47954.3	46452.2	44882.8	31427.1	25507.6	50442.4	38003.3	51436.5	13318.4	42038	56440.8	249221	47115.1	33825	47265.6	49972	51701.3	52592.8
M953T760C215_1	953.163	12.674	214.6	12665.2	0.001	0.001	10055.4	23066.1	18772.8	14184.3	0.001	9196.44	8400.84	12793.8	10996.6	21501.3	0.001	14630	29957.9	9903.66	69954.7	35724	33789.8	53622.9	50016.3	51091
M998T333C321	997.622	5.545	320.97	52079.5	35301.2	78062.1	54498.5	57056.1	61375.8	71888.4	59428.3	59621.6	68059.8	31262.2	30595.3	50516.7	128225	18704.3	0.001	38187.1	32406.3	27429.9	76091.4	44470.5	46438.5	43610.1
M544T305C333	544.337	5.082	333.15	49216.7	32090.8	52122.9	49625.5	83829.8	40298.4	44248.5	50186.8	74604.9	107531	32620.8	30906	53655.4	117426	12205.3	20643	15476.4	35860.6	47513.6	80360.3	50406.1	51347.6	39280
M293T641C189	292.958	10.689	189.28	24024.2	63831.9	17767.7	23579.1	47743.4	92182.4	56707.8	36375.2	38828.6	38984.1	28114	35997.8	51186.8	53291.1	85148.6	40502	39585.5	69659	107122	77909.1	52713.8	44185.9	30234.7
M1062T308C334	1061.65	5.132	333.48	37344.4	81725.8	92082.3	62431.8	58600	42901.5	76642.3	83866.6	86258.2	98879.9	29389.2	31800.3	44308.9	71221.2	0.001	13713.9	0.001	21322.6	28179.1	65711.1	36993.4	47408.8	35772.1
M661T1006C190	660.915	16.774	189.7	0.001	0.001	52419.7	0.001	0.001	0.001	0.001	3294.48	1164.54	0.001	0.001	0.001	0.001	0.001	0.001	0.001	967658	0.001	0.001	0.001	0.001	12192.2	41097.6
M146T703C130	146.117	11.711	129.55	45008.3	45543.9	33327.4	60301.3	34118.6	36466.5	87501.4	46328.8	59104.6	31674.6	71725.1	42735.3	71113.9	55215	21080.8	64971.4	39940.2	37629.7	57112.4	52121.2	56407.6	47314.1	49789
M604T985C188	604.328	16.419	188.11	31963.9	38439.6	0.001	42654.6	0.001	54180	11559.5	37423.6	0.001	0.001	27245.3	14642.5	21301.5	26416.3	0.001	33630.3	0.001	23557.8	12169.7	32765.8	35920	64089.7	53443.2
M746T291C294	745.618	4.855	293.55	72390.9	27900.9	0.001	0.001	55606.7	0.001	64560	70375.5	72837.1	77856.8	52587.1	70042.2	19712.8	13354.2	100674	132186	0.001	68032.2	53333.3	70721.5	0.001	16132.1	57613.4
M302T63C190	302.246	1.053	190.19	58994.1	49123.6	60587.8	51131.3	34372.2	94548.5	49822.1	46085.9	64593.4	40662.9	47662	27041	28118.5	114880	27229.8	43586.7	45069.4	47485.5	24069.4	65103.5	39984.2	49769.8	43867.5
M463T54C226	463.376	0.9	226.24	25223.2	0.001	44470.8	41539.2	36439.7	46869.9	34251	38560.3	14468.7	32274	42503.8	46417.7	62103.7	123460	98034.4	85752.1	0.001	98866	118317	30385.4	41996	47262.9	42829
M137T571C210	136.939	9.516	210.24	60226.8	47864	70971.9	71107.5	58472.2	44004.6	78853.2	47432.7	25627.2	32651.2	41962.2	40264.1	53165.4	53066.3	25718.8	36367.5	69654.7	40678.6	42125.3	59761	36818.5	48534.5	67564
M141T702C160	141.011	11.696	160.39	55499.6	23652.1	38749.4	30130	59844.7	37463.9	42296.5	34694.2	76628.7	52855.1	108411	49626.8	58105.3	85820	43629.3	42619.5	18975.9	59653.2	58328.8	42422.1	50440.7	41468.4	51586.3
M1027T692C278	1027.29	11.541	277.77	93564.5	49076.2	22708.5	84506.4	64994.8	61069.9	50952.7	37320.5	68429.5	55031.6	43413.7	54816.6	54519.2	0.001	62318.6	54948.2	7698.7	59994.1	39022	30786.5	48323.1	50736.6	53816.1
M771T45C282	770.531	0.749	282.16	43889.9	28027.4	65086.5	46228.9	24418.2	24997.2	42071.4	49564.4	24333.7	28616.7	43425.2	61017.7	49024.2	12664	29505.6	78924.2	53712.4	48892.6	38190.1	47519.2	38285.9	57705.9	56857.4
M487T904C264	487.163	15.066	264.37	141709	29454.7	3323.3	129739	17250.3	14078	37315.4	51930.8	66280.8	55898	34782.3	58422.6	96212.4	0.001	36439.2	83197.2	17090.6	100767	13881.3	17025.1	54289.1	52334.3	46200.2
M240T392C156	240.101	6.539	155.46	61318.4	42336.6	60521.4	81184.9	71393.8	44430.7	68950.5	42238.5	77169.2	46964	53723.5	29250.7	49767.2	56386.1	30424.6	21488.5	17887.3	41237.1	53479.7	51203.1	48620.4	53327.8	50859.1
M100T1014C168	100.076	16.898	168.53	54074.3	67275	82092.7	43908.6	46117.7	61446.6	55895.9	62684.8	48035.9	49692.8	39190.6	38339.4	78470.6	59852	30009.4	29240.5	22429.2	38986.5	44444.1	65711.3	45257.4	55192	43488.2
M1532T128C414	1532.06	2.138	414.15	0.001	0.001	0.001	6383.91	37695.6	0.001	0.001	60934.1	2378.74	0.001	0.001	0.001	0.001	102035	0.001	0.001	0.001	0.001	0.001	0.001	74158.3	66700.7	11576.2
M1116T862C250	1115.86	14.373	249.66	23769	59924.9	56700.6	29873.7	22027.2	38395.8	62352.9	56327.9	43201.3	71668.2	0.001	28196.5	24726.2	33269.9	24031.8	10903.7	18088.2	57787.6	48794.5	53266.9	51823.5	51829.6	48672.6
M1267T906C250_2	1266.91	15.104	250.2	38960.1	64215.9	54706	70708.6	39815.7	45451.8	77206.7	41580.9	60183.6	45291.4	15543.1	22129.7	32496.9	13744	20656.9	21746.1	122370	23996.9	0.001	36270.7	42732.7	57584.6	51746.9
M527T915C213	527.156	15.246	213.18	85326.7	74827.6	0.001	102945	45688.4	99600.7	58553.7	56321.8	67175.1	52590.2	51531.2	54739.9	41641.8	7601.71	38816.8	36936.5	13741.4	29944.1	51542	43828.3	0.001	56958	32527.9
M730T822C198	730.362	13.696	197.76	32475	0.001	52095.6	0.001	7342.96	1226.7	42003.7	27457.4	3898.01	8364.79	0.001	0.001	22579.3	0.001	0.001	27957	14887.6	146176	98527.9	65472.8	52777.2	23512.7	75459.6
M310T771C169	310.174	12.844	169.26	52265.6	73342.9	57523.5	40203.3	0.001	28016.5	50552.8	70077.8	44466.1	55316.8	5717.13	14805	8613.97	12760.9	0.001	0.001	82728.4	6494.15	5422.91	35898.7	52144.7	73485.8	25880.5
M972T922C249	971.88	15.359	248.64	29603	62626.8	80230.4	42893	31847.6	50423.5	83702	61374.5	34629.9	59367.7	7145.13	6895.45	17230.9	7818.37	11615.3	7872.3	259276	11404.9	3806.3	13673.4	44398	47820.5	59256.2
M1156T758C261	1156.09	12.629	261	33047	0.001	6052.2	0.001	0.001	0.001	25169.9	0.001	4669.34	1841.6	11604.2	66413.8	105473	77652.3	23090	76464.1	38009.1	195140	164692	98168.3	44193.5	43512.9	63642.1
M974T943C209	973.807	15.722	208.6	49522.8	24407.9	22560.6	83183.9	28143.6	22617.7	61090.4	15545.2	42728.1	25730.1	32667.2	24176.3	36758	0.001	21106.2	28106.8	9980.51	24439.3	16544.2	20876.1	40215.4	54374.3	56302.3
M301T509C191	301.141	8.479	191.39	31139.3	0.001	34634	32914	74201.5	38561.2	79563.7	70074.4	28271.3	40946.8	0.001	0.001	0.001	27761.1	18103.5	0.001	68835.3	21561.3	63914.6	48245.8	51103	62619	36730.5
M718T912C189	718.377	15.201	188.63	42850	43138.9	69662.7	39082.2	51526	54240	61248	55180	40078.9	42620.7	20549.9	18960.3	30231.7	31967.9	23876.1	21122.8	239972	33699.9	33149	49705	37878.9	50952.6	53219.9
M1636T239C433	1636.13	3.976	433.11	30855.7	39171.9	12902.4	45307.1	14760.8	31643.4	0.001	380564	144863	0.001	16401.4	0.001	13221.8	21917.6	5659.01	10948.3	212126	0.001	21572.5	0.001	0.001	19222.2	21195
M328T1131C174	328.21	18.843	174.28	79011.9	91695.7	0.001	43237.7	17185.5	66435.3	61546.1	0.001	76688.1	83807.3	65263.4	24469.2	0.001	60076.1	44981.1	0.001	72436.1	0.001	47534.4	20245	53932.5	65714.4	30498.1
M665T819C194_1	664.832	13.658	194.24	62622.9	152466	76218.1	110190	71331	41036.4	63220.7	77828.3	167755	39571.3	7454.29	14229.5	16918.8	14087.5	2990.28	10749.4	10767.2	8742.76	5939.29	45422.3	45905.9	40087.4	52001
M774T354C299	773.65	5.893	298.68	65487.7	95228	73707.9	100897	41985.1	44652.2	104939	53994.6	55346	73106.8	0.001	28814.2	40098.5	0.001	25044	56235.1	0.001	0.001	71479.6	67838.6	60182.4	45661.8	32931.2
M613T944C210	613.157	15.741	210.22	42420.1	33680	31980.3	70775.9	43136.2	33180.8	68306.6	20735.6	52380.1	25774.6	49437.2	36098.6	34673.4	1474.4	29812.5	37958.2	16416.7	31234.1	34714.5	49278	40870.2	51215.7	57673.2
M1068T338C334	1067.7	5.629	333.48	46247.3	31268.7	0.001	55609.1	49697.5	0.001	0.001	0.001	45888.3	0.001	16457.4	19610.5	45735.4	0.001	21988.7	25814.5	47836.4	14401	35269.1	63747.1	45004.1	47094.1	57582.4
M211T56C146	211.165	0.928	146.04	42134.8	40066.4	53524.6	65904.1	62773.3	50303.6	51962.1	68261.6	73973.4	63538.5	34731	37260.1	59129.3	127916	41131.1	30893.5	20064.2	0.001	0.001	73962.1	51922.9	46492.8	45311.2
M862T790C228_2	861.989	13.167	227.85	46127.4	13270.8	48006.6	22132.4	33977.4	34718.5	37439.5	21643.5	19972.2	26833.7	62681.7	60225.2	94170.2	75482.2	51793.5	40334.7	39709.4	41051.3	72714.5	130662	40772.1	56129.3	52634.7
M628T47C287	627.531	0.781	286.6	34090.6	0.001	71450.3	0.001	36304	32529	50181.8	50842.7	30908.6	49136.3	51086.7	68838.7	74452.1	0.001	61400.6	88337.8	93699.3	66675.3	57443.9	46507.6	41986.8	55690.1	51591.7
M591T60C269	590.583	0.993	269.42	43737.8	0.001	29989.5	68134.5	51384.1	0.001	70706.9	51789.7	98565.7	41022.5	27384.8	40312.9	47954.3	25636.7	46865.6	36630.9	7153.62	59981	0.001	56796.9	43549.9	45963.2	59586.2
M811T975C257	811.269	16.253	257.06	143794	50692.2	7196	152824	16427.8	21157.7	60454	56058.7	63333.4	45743.8	27180.2	36051.9	84306.9	0.001	25085.5	60519.9	0.001	87214.5	23723	31840.8	47979.1	43848	46963.3
M587T818C216	587.117	13.64	215.83	15146.3	54823.7	56928.9	22834.3	60599.4	48619.2	48735.1	37319.8	58069.1	53291.7	37583.3	33825.3	18276.4	85969.8	37142.2	39675.7	58170.4	30990.9	47793	68611	56857	45899.5	46257.2
M1307T943C239	1306.92	15.711	238.56	49207.1	22260.5	13691.1	80573	20744.5	25356.6	48138.2	8951.39	31837.5	17684.6	28898.6	22394.6	32753.3	0.001	16301.7	30803.5	9058.51	23355	14074.6	25922.9	37071.7	55962.5	55900.1
M935T818C210	935.165	13.638	209.6	52431.3	36560.8	104318	85501.3	47306.6	39374.9	77244.1	69484.9	31435.3	54035.6	1091.04	0.001	7035.36	0.001	8056.58	6598.84	0.001	78841.2	0.001	0.001	33769.1	60387.3	54771.7
M208T1148C151	208.169	19.129	150.69	52434.9	50563.1	59482.5	50314.4	46959.7	39872.1	0.001	50899.2	74057.9	42537.1	64846.4	75911.6	57335.1	76417.5	42603.9	44935.7	34444.3	47616.2	48180.6	32445.1	35985.3	0.001	60446.3
M607T52C265	607.389	0.864	265.45	80154.9	36116.8	64634.1	91952.8	50877.6	58631.6	62054.3	34168.8	34542.2	51541.6	49067	42532.3	39033.1	23998.5	49998.5	47315.2	45286.2	46021.2	36077.9	47576.9	31203.4	46214.3	40700.2
M341T335C224	341.302	5.583	224.34	73860.9	47273.6	61876.8	55671.8	59772.8	65898.3	77776.9	45871.6	42044.5	58557.5	0.001	30166.8	27725.4	31085.4	28918	28720.6	59059.7	39866.8	29988.6	32055.3	48998.8	50770.1	48900.2
M840T771C194_1	840.455	12.844	193.94	112829	34984	106574	70263.8	51860.3	70011.1	93146	37999.5	44490.9	63068.1	5888.69	15626.3	33478.6	5983.84	30559.9	18712.3	0.001	30521.5	19099.8	30611.8	47110.7	48370.4	53132.2
M163T735C188	163.06	12.254	188.47	71036.1	50483.3	57121.5	65158	68488.8	81424.9	56008.3	45712.3	63527	56374.5	32298.5	24140.2	27373.2	32832.1	25719.9	20132.9	6963.02	20061	32919.8	24498.2	50204.2	50171.7	48071.8
M973T994C283	973.323	16.566	282.63	0.001	0.001	0.001	154160	30793.5	54439.6	59271.4	43349.4	59833.8	53596	39614.5	0.001	73718.9	0.001	27707.4	30218	15209.5	72540.6	0.001	0.001	22523.3	62216.2	63645.1
M890T766C231_1	890.259	12.759	231.3	36252.2	16297.5	32753.8	17845.5	24590	23824.9	27934.9	10548.2	12905.6	14355.9	82701.5	72457.1	101561	75055.1	41339	45324.9	30306.4	49512.5	84387.5	139439	44531.4	47689.4	56104.6
M479T838C212	479.244	13.974	212.16	16890.5	89023.5	42689.2	60456.8	88375.1	43568.7	44338.5	41883.9	38147.2	24546.4	33466.2	25769.8	55783.2	38504.4	23623.9	33374.4	19850.3	27701.8	29765.1	68914.4	62033.9	30401.4	55752.4
M450T747C209	450.279	12.453	209.36	29889.3	151373	102422	54010.9	99853.9	31246	121598	194538	74901.5	85833.2	4820.12	6755.84	11661.6	2528.51	0.001	0.001	0.001	0.001	2934.52	13143.4	44658.8	45671.6	48490.1
M385T64C373	385.271	1.069	372.58	17278.3	56523.5	59323.4	41062.5	63203.2	51602.8	56750.6	60247.2	43184.6	62599.6	38114.1	61371.8	72223	56946.8	51498	28078.9	32210	13442.1	42817.9	50431.7	40196.4	62145.3	45700.2
M289T854C219_1	289.09	14.238	218.75	0.001	0.001	0.001	108847	77086.2	89964.4	79643	0.001	0.001	0.001	0.001	0.001	0.001	14199.5	0.001	0.001	0.001	0.001	0.001	55659.3	69529.1	0.001	78475.9
M578T788C188	577.863	13.134	188.12	58161.5	152950	114159	107364	70260.5	72221.6	118837	87581.4	64820.8	58846.4	0.001	2244.09	0.001	5407.31	1450.22	3302.89	16318.3	4974.24	0.001	10403.7	42932.4	56538.1	48508.1
M824T772C192	824.409	12.871	191.56	0.001	0.001	0.001	0.001	0.001	0.001	0.001	0.001	0.001	0.001	59884.3	103479	133493	199082	0.001	117480	41485.6	138145	151338	42015.8	0.001	25656.6	18947.6
M137T478C127	137.045	7.961	127.12	0.001	20659.7	0.001	44816.3	0.001	0.001	19133.6	10792.1	0.001	0.001	155838	190136	148600	0.001	109120	0.001	19627.7	91379.9	87912.8	88171	0.001	49414.2	35557.6
M508T329C219	508.279	5.49	218.65	57135.8	51453.9	90430.5	43550.8	50843.3	0.001	56335.4	57617.8	44346.2	0.001	0.001	31836	39158.8	0.001	31842.6	18720.8	42530.7	22081	0.001	40638.3	43211.7	55161.5	49398.5
M204T813C218	204.086	13.551	218.19	0.001	0.001	0.001	0.001	0.001	0.001	1187.3	0.001	0.001	0.001	110906	84956.8	114681	108759	75084.8	80796.3	26880.3	97840.9	140977	141849	45831.1	39949.4	30627
M348T800C218	348.068	13.341	217.62	0.001	59522.1	8280.12	28308.3	6822.4	0.001	7853.92	5385.65	9983.85	0.001	42311	94856.8	184256	36810.2	92909	48140.1	0.001	41518.6	124716	158796	45758.9	49984.5	51738.4
M467T693C212	467.137	11.543	212.35	68332.9	47396.9	28190	68903.9	55989.9	61928.8	50838.7	40112.6	67967.9	54630.1	56375	69167.6	56756.7	0.001	47896.7	53115.7	20253.8	45291.1	40953.5	34325	45356.2	46098.6	55929.4
M974T824C209	973.815	13.738	208.85	34560.1	10792.9	89762	20846.2	32567.4	8572.8	65107.1	54315.3	0.001	17211.2	32193.4	4007.41	0.001	5361.45	0.001	72146.5	40242.7	236433	177510	80241.7	0.001	0.001	0.001
M1046T331C328	1045.62	5.519	327.95	34351.2	34148.4	110868	40871.2	106926	51509.5	36074.1	59825.8	77085.9	61569.9	21222.3	25198.6	49103.1	63445.9	11537.2	22883.8	17817.8	22975.2	17133.4	78796.3	54871.3	40327.1	51985.9
M716T843C197_1	716.131	14.05	196.71	42556.2	29535.6	108329	55233.8	43582.8	0.001	61113.8	50230	43416.1	44177.1	40915.4	31374.7	72627	0.001	26129.5	81162.5	15174.5	0.001	152261	82571.3	0.001	65244	64906.1
M1428T1201C372	1428.38	20.009	372.08	85684.8	98796.7	0.001	99924.3	0.001	0.001	0.001	0.001	0.001	0.001	101998	100221	100211	108982	0.001	129144	0.001	79874.9	75487.9	0.001	0.001	0.001	0.001
M606T907C189	605.81	15.119	188.72	19406.6	15952.1	41135.9	28479	27927.4	23540.9	32495.1	18790.6	17259.1	29003.6	89321.3	59358.5	102510	79520.9	75290.7	68146.5	47415.5	60011.2	67105.8	77197.1	43571.3	51905.4	48487.2
M854T948C216_4	854.212	15.806	216.13	34282.9	46466.6	55130.6	28543.7	34117.8	52343.5	41165.6	43779.9	51982.4	37275.1	24520.2	19348	28912.8	20607.5	27006.2	26220.7	188561	25671.8	8045.69	34672.2	45999.2	44935.9	56030.5
M953T760C215_2	953.497	12.675	214.59	0.001	2811.38	12628.9	9832.31	14290.7	18342.2	11089.2	16569.3	3080.86	8563.12	6880.91	6919.31	14330.8	4855.67	14517.5	40347.1	14394.1	50656	41515.2	25409.2	40745.2	52016.4	53884.6
M926T697C212	925.817	11.624	211.73	17033.8	0.001	0.001	12317.8	18791.1	11052.1	0.001	0.001	2037.2	0.001	86936.9	36591	95700.1	13282	243171	279485	0.001	61537.7	71093.1	27509.5	0.001	0.001	0.001
M446T75C219	446.278	1.256	219.39	59750.9	90914.9	87806.6	9766.6	89912.7	46603	86968.3	80131.3	32847	115576	26974.6	44619.5	39158.4	28305.8	46043.8	0.001	0.001	21979	34316.7	34340.9	39429.7	47944	33421.7
M859T123C302	858.596	2.055	301.7	0.001	0.001	0.001	108408	0.001	0.001	54010.9	34729.9	0.001	0.001	67683.8	0.001	0.001	44152.2	0.001	100740	211562	47619.9	166821	79358.9	75919.6	70451.5	0.001
M1271T320C375	1270.9	5.328	375.36	62392	52607.3	146583	103041	65023.4	34263.4	90455.8	44808.9	35560.2	39381.2	12937.3	17605.6	26536.7	0.001	10089.3	35759.4	61380.1	27810	24059.6	85425.8	30223.6	36536.4	32682.3
M136T788C193	136.061	13.136	192.9	0.001	34562.5	0.001	0.001	77703.9	29122.7	19631.3	0.001	98659.3	45570.8	101699	30141.8	42110.6	55748.3	26660.5	12872.4	27105.6	15346.9	0.001	48112.6	43801.2	74382.1	28028.8
M838T413C290	837.543	6.88	290.31	67229	56593.5	0.001	0.001	0.001	72833.5	0.001	0.001	0.001	31972.7	0.001	80923.2	28583.2	2036.44	0.001	40093.6	0.001	34992.2	0.001	0.001	45238	0.001	100696
M698T784C193	697.84	13.062	193.18	34574.8	9825.04	34551	33306.1	40639	18872.7	41083.1	21543.2	23960.5	17333.4	38372.4	63466	87057.6	69035.6	29413.2	100174	1534.92	113468	100494	93798	43044.5	47819.2	51269.4
M1315T939C315	1315.44	15.655	315.25	0.001	37847.4	13034.7	110322	31084.5	51332.3	54868.7	0.001	60911.9	31819.5	22974.8	41640.2	58728.9	0.001	42221.5	49652.9	0.001	60725.3	19680.1	17355.6	45831.6	48780.8	51188
M316T422C175	316.21	7.041	174.75	55546.7	108384	77756.2	78243.2	12500.2	28574.8	327210	50184.4	41329	41801.1	25633.9	18299.6	28013.4	7502.05	4205.25	4068.18	0.001	28147.8	22188.3	11447.8	53328.8	38909.2	32905.9
M1002T822C215_2	1001.53	13.694	214.74	15405.5	0.001	17617.8	0.001	0.001	15211.9	16378.9	10398.9	3633.25	5939.49	67919.8	50822.6	66515.5	31784.2	46756.8	107930	9139.36	131218	120061	100058	41695.4	47918.9	56026.6
M1508T264C412	1508.06	4.397	412.35	100781	0.001	200696	96684.3	48912.3	131124	0.001	0.001	0.001	0.001	9760.34	25515.3	25873.6	0.001	54309.5	38272.6	0.001	47140.6	50553.1	140060	0.001	0.001	0.001
M385T772C183	385.126	12.872	182.79	0.001	0.001	45450	0.001	0.001	57971	47311.1	37667.2	80938.8	47357.2	45225.1	0.001	70693.4	35606	42271.3	29207.8	0.001	0.001	64335.2	50102.6	50006.2	41421.6	53910.7
M825T871C220_1	824.938	14.519	220.32	18657.2	6593.12	5852.14	2039.1	13149	0.001	19272.8	18895.7	0.001	12325.4	67035.8	105105	124794	218512	26803.1	36954.9	44550.7	81541.5	103121	63565.3	17489	13544.1	22052.5
M1626T237C432	1626.14	3.955	432.37	0.001	0.001	0.001	91485.2	99637.2	64647.6	62120.8	0.001	0.001	62897.1	0.001	37508.5	48349.9	28253.3	0.001	0.001	0.001	55631.5	0.001	76402	0.001	93849.9	51321.4
M851T979C269	851.262	16.32	268.64	4396.91	53116.1	103556	0.001	116648	112525	91194.8	41236.7	40871.5	44046.5	49925.9	15232.8	5224	96058.8	64168	7808.69	6669.46	4445.75	57573.9	52106.2	41668.6	44052.4	46544.3
M140T499C175	140.068	8.314	175.35	25174.5	58077.4	15646	127402	54588.5	28390.8	34251.8	11077.4	94554.4	25304.3	118653	64966.2	40851.8	26189.7	2498.6	103384	0.001	50432.3	67540.3	17532.6	45195.6	41603.1	45284.6
M549T990C178_1	548.802	16.499	177.68	41203.1	63602.2	71723.1	48650.2	61231.4	51357.2	61687.7	69074.9	54896.9	53980.4	36833.5	33859.3	36476.6	37483.6	28612.6	43957.7	40973	31902.8	33619.2	61784.8	43567.6	49773.6	51520.7
M882T877C235_1	881.885	14.621	235.04	34769.2	76508.8	67894	39075	58492.5	32996.1	74196.7	28270.8	58939.4	66786.9	17603.5	20863.3	28361.1	18539.4	19649.8	20158.1	181985	17952.7	18101.7	30444.8	47806.1	48712.4	48330.7
M547T53C244	547.448	0.891	244.29	62626.2	38552.6	29418.6	126442	19339.5	64684.1	52559	34182.6	46163.3	22149.1	20433.2	13075.3	0.001	28218.8	36974.6	75803.5	37202.2	35739.7	54176.2	45913.4	48419.4	41586.5	54317
M759T166C358	758.564	2.759	358.48	8836.92	13580.3	0.001	0.001	3645.52	15962.3	5597.99	9674.36	0.001	0.001	4882.4	7068.38	0.001	0.001	1981.18	0.001	6279.32	0.001	17728.9	3012.85	0.001	0.001	144002
M829T950C224_1	829.197	15.832	223.93	48564.7	57012.5	70908	76928.6	80155.2	63308.5	67744.2	102973	43380.3	68571.2	11532.8	0.001	17440.5	8847.07	0.001	14488.9	0.001	33350.2	0.001	18124.8	41539.4	53615.6	48686.3
M494T709C210	494.146	11.82	209.75	45965.2	9604.33	8733.19	15806.7	43485.2	36005.5	21553.3	25627.8	57675.3	47211.4	83207.6	112088	65868.2	0.001	54835.6	91785.4	47558.8	64234.9	32180.8	12235.4	41817.7	59596.3	42276
M1476T196C408	1476.09	3.27	408.51	68830.9	130587	151704	0.001	66761.3	0.001	0.001	0.001	0.001	0.001	20561.8	0.001	79512.4	64504.5	28371.1	0.001	175689	128880	40313.8	0.001	0.001	0.001	0.001
M203T683C145	203.138	11.39	144.91	44475.4	125380	263853	0.001	101796	124548	55659.5	82253.3	23922.4	91837	0.001	0.001	0.001	2502.4	0.001	0.001	39100.6	0.001	0.001	0.001	0.001	71391.8	0.001
M363T432C195	363.286	7.203	194.59	46627.7	81153.3	66810.4	63834.7	43121.5	68899	77135.8	111589	53673.4	41560.3	17915.5	20580.2	32847.9	37826.5	26284.4	12564.9	0.001	19739.7	31499.3	38921.3	45467.3	41234.8	56594.2
M492T59C246	492.474	0.991	245.66	68903.4	74267.2	87795.2	52098.6	46680.7	51691.5	71886.4	39481.5	41278.1	48854.8	44099.9	36170.4	35285.1	18549.2	31390	58202.9	23713.8	39603.2	28792.1	35784.5	50002.8	42658	50596.7
M785T337C283	784.509	5.618	283.14	0.001	47941.1	53312.4	26506.5	0.001	38966.9	56175.6	0.001	37569.1	41738.3	61215.1	0.001	64610.5	31060	46734.5	74993.7	60623.7	0.001	92184.8	50144.9	60299.1	36001.7	46887.2
M210T387C143	210.132	6.443	143.31	17893.1	0.001	4746.66	0.001	0.001	0.001	5434.26	5982.04	11139.4	0.001	0.001	0.001	0.001	4058.93	10854.7	0.001	0.001	6513	7112.66	18506.8	46158.1	45020.3	51933.9
M1044T946C260	1043.93	15.765	260.02	25747.4	81500.5	75229.8	78056.1	67391.4	56749.2	50071.5	42579.8	35525.9	40228	24549.6	17316.5	23531.2	25837.3	24087.8	29160.5	109072	18602	18433.8	33351.5	47017.7	53553.1	42540.4
M668T59C204_1	667.948	0.987	204.25	35948.4	30589	57031.2	25240.2	46238.7	42420	60333	15059	20957.4	17830.9	43845.1	38719.5	63629.9	116108	67513.2	35596.6	60502.7	35083.2	58748.3	82018.4	30984.6	40520.9	34649.7
M667T571C231	666.759	9.52	231.41	39577.9	30048.5	68392.6	40992.6	22304	18378.3	52040.9	41988.5	24569.4	27406.9	40333.5	35978.9	61670.2	42165.6	30234.6	32811	70266.8	31620.5	26735.3	32336	36241	42286	64461.3
M303T72C179	303.23	1.194	179.16	0.001	0.001	0.001	0.001	0.001	0.001	0.001	0.001	52931.5	87462.5	0.001	38400.1	0.001	0.001	0.001	0.001	0.001	0.001	0.001	151292	0.001	70489.2	72434.4
M303T71C174	303.23	1.187	174.01	74307.6	0.001	0.001	0.001	0.001	0.001	0.001	64451.2	29704.9	0.001	20388.3	0.001	0.001	0.001	0.001	65602	0.001	54695.4	40602.2	0.001	66927.4	33364.6	42362.6
M915T813C268	915.227	13.552	268.06	89179.7	73538.3	166633	147849	54404.3	37094.7	173704	70870.7	74065.4	0.001	12913.4	0.001	0.001	23814.1	0.001	5404.74	4590.64	11667.4	4989.54	0.001	25550.8	29441.2	25409
M1506T194C417	1506.14	3.226	417.17	1257.57	0.001	0.001	117472	0.001	119544	134689	240182	63960.4	32801	0.001	40155.1	0.001	10635.8	0.001	0.001	0.001	133472	0.001	55441.3	66523.8	0.001	0.001
M241T776C154	241.128	12.931	153.91	34449.8	24162.9	41422.8	31436.2	60160.8	52547.2	40464.9	37331.9	29414.5	33613.6	18449.9	15971.2	23908.2	34037.6	28162	13210.6	348769	33139.1	24547.5	24254.1	39109.2	43047.8	54162
M821T737C197_2	821.417	12.287	196.87	18427.7	0.001	0.001	7141.72	13282.8	10079.6	5826.06	5460.91	5123.21	5410.26	65024.4	30143.1	73007.4	26516.9	142172	261588	35549.4	103641	93539.4	46478.7	5212.12	0.001	0.001
M1073T956C288	1073.19	15.936	288.14	4593.99	39370.4	22783.1	11282.3	13080.8	3167.6	27506	28756.6	17841.5	8961.13	81211.5	56690.6	125860	75555.4	74749.8	40121.5	0.001	47803.2	106954	162083	39155.2	40833.3	45542.6
M716T809C198	715.874	13.491	197.46	50906.7	0.001	61611	48622.8	38826.5	30505.3	43244	53128.5	25488.8	36576.2	28575.8	33431.1	67477.7	23695.4	28944.9	71005.8	46562.9	117807	98957.8	42043.9	26543.9	41097.4	38607.6
M759T92C308	758.566	1.54	308.54	0.001	0.001	0.001	0.001	61878.6	0.001	0.001	0.001	0.001	50015.7	51061.5	0.001	0.001	23448.3	0.001	26161.6	35906.2	90602.6	30164.6	0.001	6890.38	0.001	135061
M210T427C143	210.132	7.119	143.41	13038.6	0.001	0.001	0.001	11628.9	0.001	6426.53	0.001	0.001	0.001	4496.07	0.001	0.001	0.001	0.001	4557.95	0.001	12620.1	0.001	6116.24	50579.7	65598.6	25703
M589T58C267	588.568	0.975	266.86	82434.1	90004.9	47961.6	65127.1	46576.9	67854.3	63068.7	75998.9	88323.2	51142.8	15605.5	35147.8	34502.8	28103.4	11091.8	3895.21	0.001	31937.8	51462.9	55370.7	39946.7	42439.8	54394.9
M119T406C137	119.035	6.76	137.19	13599.5	14408.7	12444.1	33170.9	19522.8	0.001	14222.2	13613.6	0.001	10896.2	71736.5	29590.6	112972	73300.3	83883.8	17666.5	0.001	60466.1	85227.7	100459	52907.6	42846.7	46042.9
M402T597C181	402.096	9.947	181.26	26013.9	64782.4	17076.8	59118.8	90765.6	39771.7	45657.1	53094	24130.1	73798.9	45729.9	60534.9	35094.8	44840.2	82272.1	55144.6	0.001	27237.4	56189	43921.8	42794.2	69581.3	26617.2
M555T455C234	555.29	7.581	234.04	94864.1	87428.2	54734.1	85411.9	31599.5	101324	131127	45946.6	53740.1	45932.6	23394.6	0.001	15691.3	31895.3	4529.89	13523.8	30884.1	19781.6	28773.2	44457.1	38358.6	43850.2	28807.5
M581T1039C181	580.819	17.322	180.72	21827.3	38003.3	50426.2	42602	35991.4	28322.9	51857.5	41105.3	32625.8	25208.6	53658.1	50080.1	64061.4	54856.4	44211.3	52247.1	46059.5	59525.7	72518.3	79355.6	49778.8	41095.2	48454.4
M1039T717C256	1039.03	11.949	255.47	113852	10542.4	98352.2	55788.2	65197.5	70628.9	46667.1	24054.3	24147.9	21511.9	9300.61	21452.3	54802.5	28640.6	29683.6	39298.4	0.001	61060.8	37989.6	50651.3	42086.8	46102.6	53374.8
M1268T906C250	1267.57	15.104	250.17	33994	62603.5	56530.6	55148.5	30255.4	37464.2	61524.2	39271.6	56564.7	43910.8	16766.7	19834.1	30429.6	11381.5	21978.7	13404.4	110476	15659.9	12580.9	38397	35215.3	55281.3	51060.9
M503T811C244	503.158	13.511	244	86846.1	41902.8	0.001	69342.5	34640.6	37487	44169.7	25442.3	52668.8	35868.3	55567	49452.2	55337	0.001	37781.6	65680.9	17856.9	57871.9	13326.5	22994.8	46529	46923.1	48078.5
M1460T262C405	1460.06	4.359	405.45	0.001	132728	0.001	34705.5	37556.6	96329.8	0.001	67396.1	29730.3	50858.4	2978.4	31365.1	14316.8	0.001	6215.96	11869	0.001	36842.8	42802.5	0.001	46014.7	49323.2	46081.8
M613T1058C225	613.157	17.633	225.2	55327.5	92030.8	30289.7	76688.2	0.001	22717.4	56983.2	24014.5	83524.7	58515	36783.7	44581	84502.8	56873.4	37698.9	55190.4	19568.3	33870.6	71811.1	0.001	48158.5	16791.5	59756.6
M855T92C300	854.567	1.539	299.46	31087.6	0.001	0.001	0.001	0.001	29769.9	0.001	0.001	0.001	34178.1	0.001	0.001	19220.9	0.001	29240.6	48359.4	0.001	25693.6	14417.3	10605.8	43836.4	0.001	97272
M732T890C195_2	731.86	14.838	194.69	37255.6	15975.1	51047.6	51897.2	32463.5	33059	46327.3	15212.4	31074.7	12261.5	28694.2	25739.1	52008	22581.8	20076.6	95221.7	44356.8	134334	109977	77760	30624	26534.7	37843.3
M890T766C231_2	890.009	12.759	231.21	31692.2	0.001	32665.6	12872.7	20652.9	18545.7	19862.5	13244	14615.9	12250.8	75471.1	64224.2	91479.8	66749.9	49498	65716.8	33200.2	44604.9	72375.3	113171	41811.4	53210.2	45541.7
M668T36C262	668.072	0.608	262.3	78538.2	67630.9	6798.89	56453.3	17508.7	12734.7	41224.3	18324.6	0.001	4735.18	43007.6	40594.7	62903.7	73190.4	153380	60599.2	102312	9557.77	73310.4	12445.9	34351.4	27566.2	69479.7
M484T332C215	484.279	5.54	215.05	47796.3	48252	66275	53167	42107.9	50227.1	55340.7	56472.2	46948.9	58731.9	21533.7	37971.1	41251	56483.8	33286.5	22951.5	44762.7	23627.2	22763	42260.5	49583.9	52534	38062.6
M336T724C172	336.085	12.061	172.43	33764.1	51250.3	24360.3	27423.3	32702.1	42684.9	22793.4	46476.1	61749.3	43582.1	48288.6	70699	70522.7	55512.8	46410.7	36083.1	62834.2	54673.2	60048.1	41718.2	57653.8	50150.3	30136.7
M787T246C242	786.597	4.095	242.27	0.001	67636.9	0.001	49653.3	0.001	0.001	0.001	47423.7	0.001	0.001	0.001	13009.5	0.001	0.001	0.001	0.001	0.001	0.001	0.001	24408.2	103417	0.001	36612.8
M688T836C250	688.36	13.939	250.19	24182.5	52624.1	52644.7	71611.5	44201.7	32373.8	63969.7	57549.4	55263.9	26857.1	8598.98	14777.6	22377.2	20030.9	14190.4	40826.9	35029.7	101160	73182.8	39504.1	41760.8	48053.2	49763.5
M244T456C159	244.153	7.601	159.26	56217.2	35469.1	112411	45788.7	160563	50634.8	99863.2	41559.6	53377.7	71550.3	12795.7	13395	25088.8	37995.9	27015.5	20513.9	7310.47	17972.7	25479.9	15107.3	43449.9	43176.8	51354.6
M213T791C148	213.122	13.176	147.89	60330.8	84743.3	61772.2	95161.8	0.001	102272	58140.7	103708	71168.3	59464.7	13778.8	11284.5	9006.19	25276.6	20255.7	15178.7	26020.2	15649.5	18045.1	21437.3	45285.1	46251.8	47857.4
M484T973C209	484.274	16.216	209.37	42478	0.001	60472.7	40496.7	34115	2219.53	69490.1	51549.3	37676	0.001	0.001	38455.2	0.001	0.001	0.001	37413.9	22084.7	0.001	59799.1	0.001	47859.2	47090.7	44439.4
M777T776C216_4	776.819	12.935	215.86	18705.4	0.001	8342.96	0.001	13771.1	5465.14	0.001	0.001	0.001	0.001	74304	80248.6	101634	97948.9	120821	69999.2	0.001	35495.4	124902	26921.2	41707.4	42892.5	54742.2
M145T53C127	145.101	0.879	126.98	41102.1	55627.8	48409.2	65269	27444.1	67495.2	58775.4	37996.5	49893	36510	46397	23276.8	26483.8	23920.9	38034.4	60493.9	52745.5	52363.8	59594.6	54076.2	31574	34088.3	38518.3
M882T350C297	881.512	5.837	297.25	46796.4	54526.6	20174.7	56582	45121.2	19606.5	42963.6	52831.8	56434.1	33427.4	73106.1	45523.8	33075.7	46965.8	0.001	54959.1	25661.1	33478	24797.8	38903	50074.8	42164.9	46611.4
M451T64C221	451.36	1.059	221.42	72993.4	275468	15014.6	12348.8	39301.8	19548.5	84320.8	12425.3	19994.6	46787.7	18303.3	22711.2	14343.2	25247	42390.1	7137.85	0.001	31781.6	5997.89	2020.54	35664.7	52119.4	51053.4
M244T75C147	244.039	1.257	147.23	0.001	0.001	0.001	0.001	0.001	0.001	0.001	0.001	0.001	0.001	0.001	0.001	0.001	0.001	0.001	0.001	0.001	0.001	0.001	0.001	44354.7	49199.5	44906.7
M613T1106C225	613.157	18.431	225.13	18569.8	37791.7	48810.7	104304	40398.8	51596.2	30430.8	18280.7	0.001	98753.1	69357.7	38188.3	92452.7	99295.5	28965	14100.3	0.001	21886.1	107602	0.001	37090.1	0.001	51172.9
M1135T939C306	1135.37	15.649	306.33	86506.4	27433.9	7876.01	69211.8	36042.6	26044	0.001	32220.1	41616.1	47190.4	24752.3	27682	31362.7	0.001	0.001	28371.1	6791.51	66409.5	0.001	14738.5	61927.1	40924.3	35032.9
M665T810C243	665.211	13.508	242.64	84809.5	35584.6	17714.5	72947.2	35449.6	39743.7	36613.4	29678.2	60024	34495.1	41164.7	54075.8	65590	0.001	46057.4	65843.5	19384.8	51529.4	29259.1	20058.5	45075.7	41955.2	50796.3
M936T818C210	935.833	13.632	209.46	65850.3	48587.9	130915	98651	45342.4	0.001	122309	75823.1	65864.2	75182.6	10751.4	0.001	7889.1	0.001	0.001	58498.6	0.001	92910.4	20082.8	0.001	61554.6	0.001	72708.1
M882T877C235_2	882.386	14.622	235.2	33262.3	74590.4	65252.2	40417.5	38356.3	40992.3	69742	14110.2	59164.2	59722.8	16243.1	14316.7	27436.6	12688	19486.9	20926.7	173783	18294.3	19776.2	27181.7	47801.6	46503.3	43351.4
M726T319C286	725.553	5.31	285.8	53019.3	44168.1	67939.3	46103.6	46780	36073.9	52862.5	33225.9	24191	34073	48906.1	59819.6	43459	15046.7	0.001	84386.4	100339	47425	36614.1	43013.3	37289	40463.7	39723.9
M766T830C206	765.872	13.829	206.29	30922.5	36737.4	47491.8	49652.8	31907.8	30856	61468.1	43894	47150.4	34883.9	10517.5	16643.3	33071.3	25640.2	10366	38830.7	3445.29	56828.4	64607.4	48388.2	38616.4	47581.4	51403.7
M701T768C197	700.861	12.794	196.74	32885.7	73687.7	78078.6	77430.6	29823.7	41384.8	89733	125237	59358.9	31102	0.001	1965.5	8519.61	3008.28	0.001	9031.23	60805.5	7492.14	883.65	9511.1	42067.2	45583	49689
M978T335C321	977.653	5.583	320.62	73680.2	38251.3	44712.1	44078.2	53182.6	57869.3	73411.4	45999.6	41282.4	69134.5	13999.6	15466.6	17263.4	75477.2	20287.7	17012.5	0.001	33512.9	23690.5	39366.5	53334.4	46574.2	37359.3
M940T753C199_2	940.455	12.544	198.83	0.001	0.001	0.001	0.001	0.001	0.001	0.001	0.001	0.001	0.001	0.001	0.001	0.001	0.001	0.001	0.001	0.001	0.001	0.001	0.001	48812.1	39514.8	48916.7
M252T464C164	252.169	7.739	163.72	53956.5	49785.3	42288.6	47049.4	48837.2	49817.2	46062.6	43558.4	52968.3	55289.3	44305.2	40548.5	44063.1	48800.5	45980.9	39954.5	33447.7	36688.3	44314.2	47140.6	50446.6	40083.7	38892.9
M840T771C194_2	840.205	12.843	193.96	116366	38659.4	100337	76925.5	75364.4	72466.4	79905.4	45954.6	44224.2	51989.3	7131.45	25239.1	42053.3	8775.95	32486.3	15012.4	1860.08	37429.9	12555.6	29003.4	39478.5	42188	48653.1
M811T242C257	810.597	4.03	257.29	91798.1	0.001	0.001	136760	59476.4	0.001	67920.4	0.001	0.001	112232	0.001	53688.4	0.001	0.001	117327	0.001	33686.5	97648	142091	601.701	0.001	0.001	47504.1
M436T816C222	436.093	13.597	222.02	14321.8	39841.2	37432	18881.8	30363.2	33693.8	38783.6	16390.7	50022.4	39950.4	48769.9	29900	27682.5	50083.8	27812.3	25821.5	30528.3	20661.3	43294.1	59591.8	44817	54087.3	37976.3
M623T59C274	622.609	0.976	273.93	32161.5	90628.7	128171	34070.6	0.001	59163.7	66563.4	60056.8	0.001	66806.5	0.001	53244.8	0.001	0.001	41206.3	0.001	8125.35	0.001	43184.6	0.001	41402.7	47925.5	47551.5
M651T776C196_2	651.33	12.929	196.32	41668.6	23292.2	60896.8	91118.1	70858.3	25411	70939	36525.7	49571.5	21347.3	8326.35	24169.4	39350.4	23640.8	11402.5	39493.3	12033.4	102528	55613.8	57893.5	48263.6	43682.1	44882.8
M812T355C303	811.666	5.913	303.01	28762	126261	144791	8564.71	0.001	0.001	0.001	24852.5	55102.8	49153.7	68633.2	0.001	0.001	0.001	58821.3	124358	0.001	90830.8	0.001	132015	0.001	0.001	0.001
M929T762C217	929.143	12.692	217.24	10762	0.001	0.001	0.001	4634.45	0.001	2132.86	0.001	0.001	0.001	91556.4	70881.6	91285.7	69208.1	122366	189227	8561.95	94878.6	116129	39930.6	0.001	22595.5	17732.4
M568T304C336	568.337	5.065	336.08	49528.6	60949.3	50148.3	5077.39	96618.2	40972.7	48352.5	58833.3	89444.9	77381.5	22466	23242.8	32122.3	72832.4	0.001	23618.9	16115	34781.7	27706.8	81305.4	35561	44703.1	42387.4
M742T920C244	742.147	15.34	243.97	44139.6	57608.4	111987	40446.2	88705.6	91302.5	89132.1	89947.9	40302.5	68791.8	15392.5	14160.9	17625.4	22267.9	32293.4	4015.48	0.001	13881.6	20512.8	21687.7	48541.4	46327.5	41762.3
M363T526C239	363.087	8.775	239.32	73490.7	30455	68707.8	56458.1	63210.3	59605.9	35964.9	44824.5	51035.7	60953.9	14789	24195.3	27628.4	34006.4	44104.2	17537.2	0.001	23806.1	26798.6	37283.8	36098.7	45670.4	54673.7
M647T811C243	647.201	13.514	242.69	79533.2	31511.2	11011.6	70393.9	37028.8	36492.8	33855.7	28106	54590.9	45977.5	43715.5	56426.2	59356.7	0.001	37725	69166.7	16021.7	60871.3	28073.1	17936.2	43025.1	48744.5	44656.6
M836T808C197	836.054	13.463	196.88	0.001	0.001	2804.69	0.001	13822.1	30229.2	0.001	0.001	0.001	2298.48	27393.4	40041.5	65918.7	16318.6	98330.9	102474	10199.4	133501	83530.5	60900.9	39105	44362.4	52956.9
M839T272C297	838.557	4.534	297.35	0.001	42929.5	68606.3	7388.2	0.001	0.001	0.001	70395.9	0.001	44964.2	85917	63183.9	0.001	0.001	73407	67425	37328	43210.7	0.001	0.001	69581.4	66589.8	0.001
M298T952C196	298.051	15.862	196.31	83679.1	99935.5	123798	89991.7	55642.8	40727.1	61965.7	96331.5	68989	115244	0.001	0.001	0.001	23650.1	12407	11021.1	0.001	9416.31	14907.1	0.001	11016.8	15207	31379.9
M783T148C260	782.566	2.46	259.96	0.001	25141.8	129165	0.001	0.001	22659.3	131490	0.001	2256.27	0.001	24786.6	6713.5	30531.1	0.001	12169.2	0.001	0.001	0.001	21578.5	0.001	0.001	92086.3	44058.4
M765T304C280	764.519	5.07	279.91	141307	59307.8	58422.2	150481	0.001	49809.8	77505.2	10697.8	39485.2	0.001	30428.1	48089	42813.2	26171.4	21820.1	55154.7	0.001	57173.3	0.001	37981.5	36408.7	37752.1	0.001
M391T553C184	391.1	9.221	184.5	29837.9	30428.2	33862.7	42748	22243.1	14400.2	28559.1	24150	24442.6	23864.7	89472.7	91974.8	66362.2	45145.6	48335.4	85503.4	21123	71760.7	53105.4	59318.4	26712.7	41373.9	55167.1
M759T150C253	758.566	2.504	253.31	0.001	0.001	84512.6	26981	47657.7	0.001	0.001	0.001	27630.1	0.001	9805.36	14591.8	20116.5	0.001	15209.1	11022.6	0.001	0.001	0.001	13317.5	8510.82	79835.6	47620.6
M623T328C263	623.5	5.462	262.9	0.001	92642.1	39001.9	75385.5	39649.7	58579.4	80487.5	0.001	72160.8	0.001	0.001	62512	0.001	48675.6	46712.5	71243.1	57478.9	83198.6	76115.5	0.001	55558.2	0.001	57325.4
M424T276C211	424.339	4.596	210.83	0.001	0.001	57513.2	19029.4	96252.5	45610.6	21145.4	12354.4	27422.4	0.001	103326	27827.2	24832.7	51065.9	27922.8	42224.2	81086.3	37703	23122.4	12143.9	46106.2	44185.9	45155.1
M876T712C205	875.795	11.861	205.4	47779	0.001	13645.6	8070.39	32103.2	0.001	24842.7	0.001	0.001	5628.79	26415.1	71552.8	84474.4	58835.4	36276.1	56514.3	8392.79	87495.2	81830.1	29247.6	36725.4	46585.2	52125.4
M687T834C231	687.193	13.9	231.16	70277.1	0.001	37885.3	0.001	62711.9	52020.2	49999.1	41652.3	68366.3	53809.8	53118.5	49129	45502.7	66784.7	38027.4	85293.9	15949.3	57747.3	28536.4	25347.6	38809.8	0.001	55137.3
M186T604C153	186.105	10.064	152.73	40444.4	22614.2	33344.8	23278.9	24748.8	14060.6	48965.5	22956	54834.9	33411.5	122839	44049.9	62491.9	36886.2	30244.8	31920.5	10901.7	48022.4	69584.4	53304.8	46366.4	42774	46174.3
M599T150C278	599.499	2.506	277.59	0.001	86261.8	13706.7	0.001	47564.7	60531.3	0.001	110143	54993.5	89594.6	44262	0.001	0.001	101484	0.001	44462	67329.4	67058.4	65448.1	48184.4	0.001	17208.5	0.001
M1012T689C227_3	1011.53	11.486	226.82	16525.3	0.001	0.001	0.001	5474.6	11618.8	13197.1	0.001	0.001	2356.43	84757.4	64106.6	120847	58692.6	89747.3	81541.2	0.001	48062.5	201506	35804.1	44182.5	40236.6	50502.8
M829T950C224_2	829.447	15.831	223.98	54971.8	53214.7	69059.6	81090.1	77285.6	62971.8	70034.2	102460	47347.9	69772.7	12739.2	0.001	17383.1	14481.2	5773.58	16975.6	21984.1	26369.9	15803.8	19819.3	49128.7	44542.6	41185.6
M758T48C281	757.546	0.792	281.41	0.001	42633.1	27265	34189.5	37769.1	0.001	0.001	46444.9	35247.3	40391.6	56486.5	54408.6	41969.5	22752.7	0.001	44814.1	299005	46471.9	0.001	33827.6	43838.9	42469.6	48456
M1013T997C291	1013.32	16.61	290.73	8067.23	45788.6	47812.3	22429.6	57980.8	57605.2	61390.7	35913.6	44348	45756.4	50031.2	15431.5	15259.5	37743.2	48307.7	6491.48	12036.2	7377.23	40043.1	43293.4	44566.2	43732	46391.7
M973T823C217	973.481	13.709	217.09	11065.7	8050.75	53916.8	22896.3	14574	0.001	51162.3	33737.9	10293.4	11334.7	0.001	768.956	48048.8	17237.4	0.001	34257	15040.6	110702	79373.3	41054.7	35721.9	52637	46309.8
M1494T79C410	1494.02	1.315	410.43	152308	0.001	0.001	0.001	0.001	21066.7	0.001	0.001	0.001	0.001	124490	0.001	124403	42423.2	0.001	0.001	0.001	251188	180954	0.001	129914	3249.09	0.001
M631T866C188_1	630.842	14.428	188.32	35824.5	6722.14	15151.2	22126	18890.5	22819	23012.9	4356.76	20052.7	9603.67	47802.1	57890.1	63787.9	63094.9	119019	76666.9	0.001	54021.8	165124	70529.1	37143.7	40659.2	38149.8
M975T744C214	975.5	12.405	213.9	27601.2	1675.63	8800.81	5943.77	18245.7	0.001	14731.6	0.001	4892.57	3356.47	71192.5	97011.2	173233	32911	126761	83282.2	4011.75	67110.4	112962	42251.4	14886.2	12138.1	11574.7
M1043T946C260	1043.42	15.766	260	29101.6	74413.8	78539.1	79626.1	55661.2	47935.2	54251.3	49470.4	40003.6	50606.2	18971.4	18244.7	22011.4	24912.5	17312.6	24751.9	113301	13816.7	20250.2	35242.1	48069.6	46701.2	39354.9
M1009T843C212	1008.86	14.042	212.3	43208.8	29097.8	78142.4	62810.3	56551.9	15780.9	113709	70225.2	46597.3	51403.6	23499.3	35187.7	56809.1	0.001	24417.8	16224.2	4140.82	49644.7	61091.5	55108.6	38510.7	44772.1	30918.5
M759T92C313	758.566	1.533	313.06	0.001	25006.7	0.001	0.001	0.001	0.001	0.001	50887.8	0.001	8075.3	0.001	0.001	79524.4	29975.4	0.001	26322.4	31497.1	0.001	0.001	0.001	51351	29905.1	52592.7
M710T895C180	710.358	14.918	179.95	30195.5	23979	42354.7	30058.9	31347.2	44217.4	43086.2	29489.8	18086.3	21745.5	32224.3	26715.9	35328.5	15984.4	25574	50161.3	191123	44649.8	24535	42390.6	37090.3	44556.8	52109.9
M476T348C224	476.31	5.801	224.16	52988.2	54841	39776.8	45814.2	17031.9	74466.2	38099.9	43639.9	39921	47487.1	37971.2	24085.8	40335.4	89662.9	29091.6	31264.6	42747.1	44171.8	60139.9	38018.4	36851.5	30067.1	30087.6
M325T944C181	325.111	15.738	180.58	0.001	53992.2	39433.9	0.001	60394.5	48185.6	107726	34789.5	77464.8	60905.3	53558.4	31385.3	50825.7	0.001	40131.5	41518.6	23607.2	49448.9	0.001	52737.9	0.001	65010.4	68177.5
M705T940C234	705.183	15.659	234.22	85753.8	22060.7	24340.1	74648.4	22960.4	34171.4	36652.3	22681.4	36012.2	24681.1	33057.1	36072.5	34843.2	0.001	33027.6	51155.3	22241.3	32647.8	20776	26623.2	33317.6	42821.8	57030.9
M480T293C206	480.275	4.887	206.22	0.001	0.001	0.001	0.001	0.001	72114.7	0.001	0.001	0.001	0.001	59198.7	25242.1	89900.3	25199.9	106195	124962	211048	132211	11787.6	10234.1	47548.9	45804.9	39671.8
M220T702C149	220.105	11.692	149.1	42084.8	27130	22616.2	23064.9	41239.7	31643.5	39671.2	26775.4	41433.5	34416.9	87282.1	45998.9	56049.6	68217.8	35482.2	40865	26513.2	44536.2	59359.4	35092.7	39726.6	49101.8	44163.3
M969T614C217	968.503	10.226	217.17	50304.7	0.001	19418.8	20563.5	27804.8	23929.2	24034.8	3630.46	10374.6	0.001	25998.7	72387.9	81694.9	84209.1	87967.2	58440.5	0.001	62167.9	110672	122474	40409.1	39518	41543.1
M779T246C285	778.535	4.104	284.73	44405.9	43817.4	17026.1	33556.6	25224.6	32580.2	31580.8	32286.7	57792	50616.9	49046.2	80495.8	61687.4	74219.1	52310.6	43429.6	0.001	57991.1	61560.5	33846.2	45355.4	0.001	46075.9
M577T491C243	577.278	8.177	243.07	61264.1	56951.4	64804.9	70612.3	45355.2	58857	71989.9	53213.2	50050.4	53556	13656	21447.1	31245	42465.5	17776.3	28163.6	0.001	40900.5	40268.7	60363.9	39799.4	37646.9	44309.2
M839T270C303	838.627	4.507	302.56	123401	0.001	0.001	124897	0.001	75097.4	0.001	0.001	65710.6	103675	67252.4	71907.4	0.001	42926.4	0.001	27946.2	0.001	0.001	101714	77090.6	0.001	89724.7	0.001
M289T854C219_2	289.09	14.236	218.77	114148	71009.8	51517.2	0.001	0.001	0.001	0.001	59208.9	84900	74581.4	55777.6	53076.7	66230.6	0.001	56963.6	63397.2	24271	56125.8	50259.1	0.001	0.001	66405.3	0.001
M430T706C188	430.159	11.765	187.53	0.001	18626.9	10230.5	0.001	62039.2	62552.7	12354.1	47810.3	63545.4	53771.3	44670	84789	14577.9	0.001	75094.6	52853	0.001	34952.7	0.001	0.001	65473.4	10607.9	56067.7
M872T844C227	871.933	14.059	226.74	8394.06	1353.1	10258.9	0.001	3888.91	0.001	26985.4	2991.7	5129.4	2492.11	40974.9	51400.5	61216.2	122371	0.001	123192	61553.8	125350	155958	76825.1	18593.7	16926.6	31121.2
M415T130C191	415.251	2.175	190.67	38388.3	0.001	16299.7	14791.6	26674.1	21551	29251	48900.7	18981	24604.6	40320.4	34731.4	22949.1	53179.2	0.001	0.001	103270	19081.8	22641.3	12158.6	33433.8	51789.7	46755.3
M514T300C255	514.307	5.002	255.29	38981.6	0.001	52613.2	0.001	31205.5	40714.4	46230.3	45902.2	64871.3	19842	0.001	10958.1	31595.9	52890.5	0.001	24877.1	9921.05	49489.5	28865.5	26833.2	36321.3	36251.2	59376.6
M431T863C193	431.234	14.377	192.65	4721.67	11585.1	16002.1	8487.27	11313.1	5458.76	5695.5	12471.2	10341.6	8211.66	76799	64138.1	38618.8	40329.4	28408.8	108551	256442	80486.7	45458.8	42988.4	21366.8	25188.4	31809.6
M112T441C118	112.05	7.348	117.85	0.001	0.001	0.001	0.001	0.001	0.001	0.001	0.001	0.001	0.001	0.001	0.001	0.001	0.001	55113.1	27015.9	62625.3	0.001	0.001	0.001	64565.4	66812.6	0.001
M1050T314C331	1049.65	5.233	330.76	45843	33263.2	68422.2	35876.4	81097	30314.9	67286.4	5487.48	52297.6	81097.6	25790.2	31537.1	36259.2	83112.2	0.001	15468.3	27734.8	24492	22949.3	48783	46065.3	40464.1	44796.3
M536T827C169	535.938	13.786	168.75	0.001	0.001	0.001	0.001	0.001	0.001	0.001	0.001	0.001	0.001	34154.4	28178.7	84126	42666.6	0.001	57050.8	161079	172266	110884	135980	47122.6	52022.2	32176.5
M613T791C196_2	613.382	13.185	196.42	37159.2	100003	71387.1	79379.8	45076.8	45534.9	85177.6	57157.2	61394.7	33914.6	1873.56	10382.3	12467.7	12167	5250.52	4992.17	25395	10125.7	0.001	28248.4	37876.7	48269.2	45143.4
M821T737C197_3	820.748	12.283	196.96	11745.1	0.001	2363.01	7160.36	16491	9144.63	5918.85	0.001	2309.8	1964.08	61843.4	29947.6	69115.7	21096.1	127514	248538	29624.6	92510.3	100255	37300.4	0.001	0.001	0.001
M471T63C221	471.329	1.046	221.19	16201.6	21499.4	38042.4	50095.6	28068.5	31249.3	5862.15	14744.5	22712.9	13306.7	27359.8	11299.2	32962.3	9249.33	30059.5	11192	15027	14408	27703.6	139388	48835	34884.6	47435.8
M615T772C184	614.794	12.861	183.5	17220	0.001	8347.51	4411.23	11653.7	12330.6	12230.4	3358.13	0.001	0.001	30633.2	49009	117374	33182.3	69816.7	52164.3	27127.1	116909	215941	91802	0.001	20970	17633.8
M1306T943C238	1306.41	15.714	238.52	44700.9	19754.2	13753.4	61944.7	22689.5	18294.6	39694.8	8945.48	30263	17976.9	24601.5	18210	26498.8	0.001	16749.9	22982.3	0.001	20180.5	0.001	0.001	33280.4	46548.2	51168.8
M246T1064C158	246.179	17.732	157.73	55267.4	84223.2	0.001	108963	37584.5	0.001	0.001	87776.2	0.001	102072	31992.6	31862.1	75514.7	0.001	37428	0.001	0.001	41420.6	80875.4	0.001	43742	87112.9	0.001
M203T1121C144	203.149	18.679	143.93	11915.1	94033	61864.6	51787.6	31209.4	37783	47404	78730.2	13438.7	33534.4	12146.6	3266.86	14241.3	48285.7	17195.7	5459.01	62904.4	23038.9	0.001	10727.1	34964.2	48795.2	46989.2
M199T53C145	199.147	0.877	144.79	59466.5	74123.3	56166.3	71821	21680.5	63220.9	54823	44000.8	36723.4	29958.3	26919.6	16074.8	19021	15702.1	27186.3	63815.8	52010.2	46905.1	38326.1	52083.8	20391.5	31530	22003.9
M313T55C193	313.272	0.909	192.55	56016.6	41855.6	63045.2	47816.7	63011.9	39462.3	64246.1	64542.7	31131.5	31022.3	36576.7	42664.7	35329.5	43480.4	35431	24156.9	37233.1	23586.2	48344.8	39441.2	38981.6	45820.1	39536
M385T790C183	385.127	13.163	182.69	32159.4	51146	39750.1	0.001	24865.8	32245.2	36069.2	24516.9	34780	48661	101623	105276	53393.6	88699.5	53773.7	0.001	0.001	0.001	77961.2	63424.4	41097.3	47158	35227.5
M443T70C253	443.364	1.175	253.15	73164	54142.3	77206.2	89858.4	114490	49351.4	25867.7	35387.9	19373.6	30001.1	11356.5	55835.7	23929.2	20215.4	128356	3899.88	0.001	13806.1	16258.9	25275.8	36485.8	33479.2	28759.9
M213T52C149	213.163	0.874	149	73963.6	78613.6	60159.4	0.001	24581.4	77352.8	65202.4	58376.8	48204.6	45049	46766.8	17446.2	23022	12602.8	35086.2	65770.2	73089.5	59754.6	0.001	0.001	36186.3	37654.5	27721.7
M759T186C235	758.566	3.096	234.96	0.001	0.001	0.001	0.001	0.001	0.001	0.001	0.001	0.001	0.001	0.001	35475.8	16755.7	6049.6	0.001	0.001	1548.41	0.001	0.001	0.001	0.001	66267.2	63146.8
M198T635C148	198.069	10.576	148.17	50667.8	27584.7	31784.5	42581.2	41628.9	27186.6	40650.7	30201.3	81783.8	40486.9	101253	50652.5	50588.6	46978.6	27332.2	39261.1	10613.1	44022	49484.9	28007.2	35657.5	43599.7	44052.5
M468T63C222	468.387	1.046	221.8	93021.3	270065	16219	16494.6	0.001	16187.4	78190.5	8883.69	24988.7	49986.6	0.001	0.001	12337.7	38789.4	44649	7025.39	6919.19	23048.5	10231	5519.86	37056.8	46476	45759.9
M272T212C184	272.292	3.539	183.85	0.001	0.001	0.001	0.001	0.001	0.001	0.001	0.001	1351.16	1195.16	0.001	0.001	1017.19	0.001	0.001	0.001	0.001	0.001	6052.81	0.001	50784.5	42193	36234.5
M1506T221C411	1506.05	3.688	410.68	136602	0.001	21454	18330.6	9039.39	45111.8	11922.3	159619	137756	0.001	0.001	41319	0.001	12106.2	0.001	124905	0.001	0.001	21673.4	120398	37449.7	0.001	0.001
M1389T316C383	1388.84	5.268	382.75	25796.7	30502.4	17000.6	27505.5	49400.6	16121.5	18133.2	34770.9	56736.9	54998.3	45065.1	53502.1	57476.5	65643	27470	30018.1	17548.6	0.001	38668.4	34511.9	49343.3	44723.2	34956.4
M869T749C204_1	869.467	12.484	204.41	38971.4	0.001	34400.3	6721.21	33618.5	51627	26015.3	0.001	6823.1	9636.43	23188.4	67001	82437.1	62624.2	156902	54344	0.001	73729.4	79763.8	52335.4	34091.9	38562.1	51683.9
M583T884C224	583.146	14.726	223.47	20195.8	42447.6	27607.8	24559.2	34505.9	26769.2	39252.6	25822.3	47198.1	35657.5	72550.6	51667.5	38479.9	43604.4	28413.1	49253.6	37276.2	29694.7	55933.2	75452.6	46230.2	40764.5	41828.8
M701T891C240	701.319	14.851	240.06	41690.7	41296.7	60508.3	86719.4	76539.3	58814.9	68101.1	91432.8	96475.4	46790.2	0.001	8571.87	6841.88	13098.2	0.001	5485.93	3313.68	7163.69	0.001	16367.9	30680.7	39668.9	58279.8
M977T846C217	976.513	14.103	216.82	27964.9	32451.1	140468	55977.6	24835.2	25120.6	64023.6	78958	37803.4	44454.3	0.001	5375.17	19231.9	13312.8	0.001	6785.42	0.001	35138.7	27205	27778.3	32816.8	42396.8	53379.9
M871T784C200_1	871.1	13.063	200.05	30400.8	1169.25	15614.2	4056.14	15408.7	12847.6	21842.8	7945.48	0.001	7160.38	74472.5	60447	134266	40334.2	75206.8	53254.6	6545.91	80920.1	147049	66844.2	10733	12063.4	14309.7
M585T431C237	585.279	7.189	236.7	36217.9	49480.1	72093.8	54694.3	41604.1	45744.4	67936.5	47646.7	37786.8	55667.3	11912	9237.05	31433	37976.6	13994.3	17805.4	16752.2	15999	37358.2	52719.1	38571.3	43540.8	46194.9
M137T298C263	137.045	4.974	263.29	13361.7	2675.23	0.001	0.001	0.001	51572.8	0.001	9257.18	0.001	3949.26	65359.6	30574.1	112095	37192.5	192269	103882	115483	90928.3	11184.2	15410.6	27281.6	35914.9	29834.1
M730T821C196	730.111	13.69	195.95	8813.27	0.001	15077.7	7393.15	12027.2	0.001	33517.6	11543.4	6746.05	7901.4	6229.93	15913.2	39585.1	0.001	10824.7	23946.4	13053.8	106847	49955.3	48392.9	37160.9	40736.4	50368
M468T686C203	468.243	11.438	202.78	57993.2	68784.7	63592.7	37128.2	41955.9	83428.8	68186.8	55454.3	49150.4	95407.9	17746.6	25919.1	12774.7	40125.9	18598.8	8603.09	27767.2	20823.6	24737.9	35554	45408.5	41477.6	37505.1
M369T55C204	369.349	0.924	203.92	61843.6	32365.2	93531.7	31268.5	46622.1	31935.1	36749.2	71782.2	18303.7	59235.3	39470.7	24473.1	27553.9	0.001	41038.8	52541.2	120808	16520.3	22989.7	22255.2	18653.7	22396.1	25635.1
M1297T939C305_2	1297.43	15.649	305.39	0.001	55283.6	28663	0.001	51784.8	0.001	84068.1	0.001	0.001	0.001	0.001	0.001	0.001	0.001	0.001	77363.7	16373.5	0.001	0.001	0.001	63262.8	64400.7	0.001
M514T306C256	514.307	5.108	255.82	50337.3	29116	0.001	314650	36794.4	54718.5	52147.2	0.001	78942.8	27226.1	90604.3	0.001	0.001	75637.3	0.001	39461.5	0.001	0.001	0.001	0.001	50878	41710	0.001
M382T505C188	382.177	8.416	187.74	51182.7	0.001	45675.5	202234	20483.7	85323.1	49659	0.001	44210.7	15037.1	0.001	0.001	3252.43	23483.4	0.001	82458.3	0.001	33302.3	0.001	21384.9	43659.6	50938.4	32841.1
M1315T1015C317	1315.44	16.921	317.3	98576.5	49105.3	21403.5	140926	24978.4	66063.5	65648.3	53869.9	60127.5	45699.1	26422.1	24432.8	42240.3	0.001	20890.3	27932.7	7365.57	32127.4	20401.7	20589.5	36207.7	44120	41927
M371T157C183	371.225	2.613	182.91	0.001	14266.9	7064.95	12524.3	0.001	11241.7	0.001	41353.2	7368.63	13993.5	34290.4	31115.2	12877.9	28254.3	16631.5	19078.7	86479.2	8073.66	10499.7	9876.66	36969.5	37302.7	52712.8
M572T870C192	571.851	14.494	191.62	48453.8	81581.5	55585.8	67655.9	55631.2	47289.2	85228.8	48435.2	45342.7	31947.1	11305.2	10994.8	15519.4	18112.9	5937.43	11391.4	12025.2	19030.4	10949	39262.7	34886.7	49366.7	42663.3
M1455T545C390	1454.87	9.082	390	47572.4	0.001	25735.4	24584.8	37732.4	0.001	11417.8	26876.4	73366.4	41454.2	4970.95	63771.1	54036.5	3373.71	21390.6	2754.74	0.001	87905	38074.8	0.001	49444.5	19109.7	58059.8
M102T666C117	102.091	11.094	117.15	54179.3	50482.8	34122.2	55930.8	40442.7	25358.9	50848.2	51642.3	57220	28634.2	38158.8	34654.1	27348.9	47976.9	25948.8	34992.9	27878.5	32036.5	32810.8	31943	37602.1	46658.9	42297.8
M634T71C248	634.45	1.184	248.38	74946.2	12632.7	26885.7	22855.8	24578	20031.1	202459	10681.9	20737.5	26517.7	33044.5	21930.3	17982.8	14797.2	37448.5	22624.5	21017.7	39774.1	16449.7	19955.4	41034	37748.5	47522.8
M430T1107C188	430.159	18.456	187.61	0.001	0.001	50376.7	25521.7	0.001	110227	0.001	40523.7	25408.5	121932	0.001	70191	93726.7	111739	30504.1	72316.3	52749.9	36410.2	0.001	0.001	0.001	0.001	0.001
M386T684C179	386.122	11.403	178.75	37660.1	0.001	37603.9	25862.7	45311.3	0.001	43005.9	0.001	41530.1	50981.9	19718.9	54174.5	63491.7	0.001	67515.8	0.001	0.001	46950.8	62011.3	0.001	43909.9	52334.3	29930.6
M520T693C212	520.185	11.551	211.91	62794.4	42424.5	16560	57931.9	51147	43511.9	39352.5	27043.5	51955.8	43073.8	33197.1	41627.6	34377.7	0.001	39540.5	45009	9793.12	37282.9	19916.4	26130.7	41067.2	43762.8	41328.8
M1052T950C251	1052.5	15.837	250.65	25369.6	26346	43599.1	28974.7	24604.8	18291.5	39066.1	19389	42073.7	28952.6	46788.9	26996.3	47258	20590.7	27127.7	26567.2	130839	27481.1	19648.8	36973.7	37097.9	43338.6	45671.7
M798T603C221_1	797.85	10.047	221.14	40658.2	2033.16	20848.8	12389.7	16843.9	26424	18020.8	0.001	0.001	0.001	32151.1	40569.8	79086.4	29690.1	77958.4	72203.6	0.001	40911.2	69945.7	30769	32030.8	41369.1	52662.5
M1031T785C262_1	1030.56	13.09	262.01	22712.9	59396.7	120728	50981.8	36974.3	17042.8	39141.9	64352.4	33180.9	44555	8793.55	13358.4	37613.8	22747.2	0.001	17429.2	65610.5	37819.1	33336.7	79103.5	38276.5	38542.9	49229.3
M788T249C262	787.601	4.158	262.01	0.001	34650.4	0.001	24125.8	51897.6	0.001	0.001	0.001	0.001	38894.9	0.001	53998.5	0.001	0.001	65462.5	0.001	0.001	45121.2	0.001	30069	55256.4	0.001	70493.5
M816T797C220_1	815.95	13.288	220.12	32676.7	28074.5	74138.3	37088.9	39087	15585.2	49733.6	30509.6	24365.2	19012	37498.6	47988.3	91783.2	44781.4	24630.3	34733.6	12984.4	56582.2	46314	88667.7	41375.9	39014.2	36546.3
M774T977C204_1	773.741	16.291	204.22	17615.5	45897.1	71358.6	20375.4	35237.9	0.001	43100.8	37240.5	39354.4	26941	25155.8	23290.1	31691.9	30256.5	14449.5	31848.7	0.001	32828	48929.1	55462.3	44839.4	48423.1	32110.3
M313T69C193	313.272	1.149	192.73	49047.4	38634.4	48567.2	54528.6	37975	43582.3	52858.7	50980.2	26428.2	34378.4	30434	29353.8	46936.3	13624	29166.4	36493.2	49870.3	44658.2	33147.2	20590.7	39946.5	42291	43112.9
M787T247C260	786.597	4.119	260.24	39623.3	62934.8	89032	18706.2	0.001	163918	45279.5	0.001	99677.4	0.001	152080	0.001	0.001	55883.8	0.001	64589.8	0.001	0.001	0.001	42535.5	0.001	0.001	0.001
M953T760C207_2	953.497	12.675	207.3	6345.66	0.001	14149.3	6631.3	16855.1	21039.3	10253.5	16680.7	11477.8	10198.7	9611.07	10089.8	15189.9	7901.98	9177.25	32675.3	12050.5	52069.2	32478.5	24505.6	45403.1	36541.7	43176.6
M739T769C187_1	739.048	12.812	187.38	20334.6	0.001	5906.55	5075.13	8731.34	9980.24	15075.6	0.001	0.001	4434.76	69767.4	60576	65103.4	67593.9	60403.7	92370.4	0.001	42725.5	243943	61324.4	40116.9	37808.9	40961.9
M1126T540C284	1126.14	8.992	284.44	59827.1	16615.5	7013.2	39389.3	33566.8	37660.8	76227	2498.57	4268.44	45263.3	50433.5	10302.5	54548.6	32862.8	33385	91759.3	88802.3	45407.6	61532.7	41709.4	39799.2	39603.6	44301
M978T821C211_1	978.186	13.681	210.92	64092	8606.23	54290.8	56156.5	31045.9	23344.1	50328.4	21284.6	14732.8	29682.6	14716.8	41482.4	49314.9	0.001	50694.9	72136.2	0.001	102901	93341.6	54625.7	8986.18	17955.1	12054.6
M447T642C175	446.844	10.693	174.64	26135.8	25265.3	15925.2	24619.7	27722.3	15584.2	28207.1	31369.7	40997.4	27869.3	79960.6	74228.4	65420.2	57053.1	14320.8	58607.7	58403.9	43314	22708.1	42555.2	38777.4	41306	44721.9
M365T774C179	365.103	12.892	179.31	0.001	43703.5	43884.2	49991.7	0.001	29682.9	52340.1	52567.5	0.001	39649.9	8185.09	0.001	6680.01	14054.6	36938.5	0.001	15691.7	22892.8	14137	18892.3	42226.6	27866.7	54697.9
M817T791C197	816.747	13.176	196.65	0.001	0.001	41852.7	0.001	31019.6	27917	27887.2	12094.4	0.001	5600	0.001	51957.4	153278	0.001	168053	0.001	66879.4	175538	0.001	69405.9	42608.9	56734.4	0.001
M277T871C162	277.102	14.521	162.45	44182	34392.6	42609.2	29907.7	45452.9	48095.4	37265.8	28260	39677.9	36582.4	43329.9	39488.9	56107.4	61436.4	57555.8	41777.3	12628.3	40586.1	49885.1	42190.2	43578.4	31376.8	34406.5
M802T395C304	801.681	6.577	303.48	29899.7	53815.1	35885.2	57249.1	16753.6	59091.5	82516.7	57690.7	26873.2	55071	28462	0.001	19417.2	0.001	26369.8	100464	0.001	51514.2	53326.8	0.001	41621.2	38671.7	44347
M115T53C115	115.054	0.886	114.98	41522.4	48687.9	45147.3	88756.3	13381.9	52948.6	47157	34556.8	39120	31597.5	29670.8	12090.6	24252.6	14982.7	27690.2	55094.3	40974.5	46902.8	40554.7	47596.3	38816.5	39019	46784
M536T825C169	536.271	13.755	168.74	7348.11	0.001	7909.55	6091.73	0.001	0.001	3492.47	6618.64	6863.28	0.001	25449.8	32907.2	76124.9	39573.1	8994.85	27761.4	116127	160316	114987	93189.5	27449.6	59092.2	37920.7
M592T687C225	592.206	11.445	224.59	60822.8	30976.4	14901.4	49157.1	45122.2	37286.6	25515.8	34508.9	58352	43633.6	38348.4	41276.8	37754.8	0.001	59527	44673.6	11592.1	56414.2	32804.7	29193.2	45358.1	37113.6	41923.6
M313T54C268	313.271	0.898	267.5	44193.9	34740.8	49582.4	54135.8	56938.8	41324.7	37613.8	79476.9	28587.2	31652.9	51550.5	44840.2	38754.8	35670.4	28967.5	23710.3	45974.4	0.001	55884.8	43987.2	16616.4	37969.4	58112.9
M1587T102C425	1587.12	1.703	425.43	53234.6	0.001	0.001	0.001	0.001	0.001	0.001	0.001	3875.16	0.001	0.001	0.001	0.001	0.001	14333.7	0.001	0.001	0.001	0.001	0.001	0.001	65474.7	58576.3
M816T797C220_2	815.699	13.287	220.18	34614.5	26576	63015.5	39094.3	39096.6	11569.8	42913.6	23946.8	22487.7	21554.5	33178.6	39196.8	83122	49641.4	14761.2	34520.6	10697.2	36339.7	40845.4	88822.1	44179.9	40025.9	39634.9
M1551T263C420	1551.11	4.383	419.46	0.001	0.001	0.001	175001	0.001	0.001	198687	0.001	94457.7	0.001	0.001	0.001	6800.35	0.001	0.001	0.001	0.001	0.001	115570	0.001	65989.2	0.001	57760.9
M1116T863C250_3	1116.03	14.381	249.74	18514.1	41468	41038.2	0.001	10145.5	27415.9	40391.1	39398.3	36084.4	52811.1	17213.9	22539.8	21054.6	34201.2	14345.2	12940.8	0.001	32678.7	28906.1	37620.4	39295.1	42422.3	41908.1
M244T469C158	244.077	7.81	157.68	47052.7	0.001	84689.6	0.001	0.001	55832.8	0.001	42329.2	0.001	0.001	0.001	0.001	0.001	16008	0.001	0.001	0.001	0.001	0.001	0.001	46074.4	35061	42392.9
M1094T303C334	1093.62	5.055	334.41	43422.6	38826.1	40797.7	56041.4	107500	31432.9	40419.7	56520.3	75170	70089.3	22839.5	23933.7	33235.7	71997.3	0.001	14366.2	0.001	26534.8	0.001	70024.2	0.001	48022.4	22798
M325T854C259	325.111	14.23	259.19	0.001	0.001	65519.1	149385	80470.2	94268.3	0.001	53924.3	0.001	57144.6	0.001	47224.1	79751.1	0.001	91187.7	0.001	0.001	0.001	47949	54702.3	89014.3	0.001	0.001
M85T665C141	85.0282	11.089	141.06	48104.9	36708.4	26711.7	41754.4	40467.6	30080.5	23876.3	29558.7	46658.6	40057.4	45790.3	42272.8	40143.1	36216.2	24396	52243.1	37518.2	38108.1	31011.7	39765	40729.8	35907	46539.1
M574T346C242	574.314	5.76	241.49	31150.4	27084	33013	31312.4	51471.9	33884.7	29941	24379.5	53065.3	49670.2	55955.2	41686.4	47696.3	68716.8	33630.3	29647.3	49092.6	43183.8	47250	39156.9	50254.4	37939.6	31723.1
M1278T308C375	1277.9	5.125	375.28	43201.2	36082.2	51658	115927	53026.2	19808.7	100776	24189.3	78080.9	28852	31092.5	42104.3	34755.4	21997.6	0.001	4607.19	26357.9	38149.6	0.001	69186.5	0.001	23109.2	41377.5
M443T53C219	443.316	0.884	219.04	23234.7	75072.9	56821.3	25306.8	31463.4	54715.8	53087	67938.9	23302.7	26421	40392.5	7334.65	23318.9	9711.77	23322.6	73110.9	28293.5	37949	38610.5	99956	32634.6	14729.1	25401
M596T862C187	595.825	14.359	187.12	14996.2	7358.75	17808.1	15034.6	14768.3	22071.1	16924.9	6740.04	11794	9886.36	38699.5	54400.1	56378.6	78612.6	50736.8	82081.2	0.001	57559.7	177673	85523.9	33488.6	38295.7	38996.9
M685T710C238	685.178	11.836	238.01	50959.7	0.001	3786.74	23874.9	19554	21434.1	8397.33	22329.8	40202.2	47526.8	64514.4	102078	33250.2	0.001	70726.2	0.001	40063.6	92146.1	0.001	0.001	26111.7	32975.4	63738.4
M129T642C128	128.953	10.702	127.94	32154.1	43211.1	26148.1	33975.4	35107.4	41043.9	41622.2	26045.7	35737.1	43364.3	43351.7	41618.7	45618.1	45936.1	41083.1	43945.1	46017.1	52162	56271.5	43978.7	35942.7	36815.5	38493.8
M1411T320C389	1410.92	5.335	388.95	42710	0.001	31611.2	30075.3	48878.7	0.001	0.001	48205.9	42194.9	0.001	77783.8	83930.2	0.001	45551.8	71025.2	77540.2	38706.7	65068.8	74339.1	40240.7	57235.7	0.001	47431
M967T50C331	966.752	0.839	330.69	7714.05	46673.4	15056.4	6390.52	53260.2	9556.59	56133.2	0.001	78763.6	30494.5	49830.1	10722.7	12671.9	0.001	21399.1	2823.53	0.001	66047.7	19575.7	27920.3	51966	11351.6	59309.7
M886T281C304	885.547	4.677	304.36	36125.7	27774	65403.2	28494.7	42269.9	9640	18607.3	46088.9	19838.2	31967.6	41685	49687.3	47589	21624.7	58018.9	59783.2	46576.9	50216.8	57066.3	59041.5	39478.8	50875	0.001
M624T246C261	623.5	4.101	261.21	0.001	0.001	0.001	0.001	56010.5	0.001	0.001	0.001	55378.1	0.001	69773.4	70994.3	66856.1	49969.3	45851.8	77888.9	42362	59461.7	0.001	0.001	0.001	46398.6	76116.6
M1003T772C224	1003.2	12.86	223.96	73871.8	61264.7	96653.4	112039	42605	55514	90809.7	64818.5	56451.5	95290.3	0.001	0.001	4989.93	0.001	0.001	0.001	0.001	7378.05	5057.78	9397.02	40959.5	35674.7	45856.7
M759T146C246	758.566	2.427	245.88	77177.3	173370	330086	0.001	43780.8	24078.6	0.001	60339.5	0.001	0.001	0.001	20759.6	27669.5	0.001	3644.82	11509.4	26243.5	4241.73	13639.2	0.001	35497.6	0.001	32347
M890T840C222_1	890.467	14.001	221.93	53488.9	15046.5	65639.4	54274.3	33248.8	41462.7	58405.3	36332.8	20495.2	17779.1	28285.1	0.001	77291.8	25552	61460.1	62281.5	9864.69	47353.9	40422.7	35423.5	40569.3	40950.8	40860.3
M495T68C228	495.391	1.139	228.11	36146	287776	19876.2	0.001	44392.8	15677.2	60096.5	18807.2	44655.6	27073.4	10219.6	32991.1	23510.7	20525.5	32432	4225.1	0.001	21305	29875.2	28961.7	47034.6	31923.2	43241.5
M702T794C232	702.204	13.228	231.6	50054	22404.4	10226.5	34902.7	27104	19679.7	23324.2	27218	46253.9	30496.4	61810.2	70322.7	54016	0.001	49478.7	84162.9	27078	66463	34904.2	22848	31163.2	46475.2	44481.8
M302T78C190	302.266	1.301	189.87	11693.8	0.001	20619.3	8877.73	13450.9	7530.27	8410.38	0.001	10245.4	17852.5	25328.5	16888.7	0.001	0.001	12971.9	15908.2	11318	13792.5	0.001	17891.6	32318.4	52604.5	37174.4
M759T141C312	758.566	2.354	312.17	0.001	0.001	0.001	10093.6	35329.8	0.001	40415.2	0.001	26845.9	0.001	0.001	13624.7	0.001	0.001	6409.7	11651.9	22352.1	0.001	0.001	216953	48112.6	0.001	73979.1
M864T353C299	863.561	5.888	299.37	56425.8	1730.16	51897.2	59435.5	37191.9	19666	51514.6	31760.9	60906.1	27850.5	0.001	0.001	7300.57	0.001	31363.6	9431.18	35768.8	51493.7	57203.7	61026.9	44519.6	34094	43161.8
M567T913C188	567.28	15.215	188.2	24454.2	43382.9	50401.1	33755.2	42458.5	31646.6	47296.4	51621	38723	25689	30319.7	27059.8	32726.2	17922.3	33263.1	37279.9	116417	37164.2	27889.7	40133.6	39422.2	41899.2	40450.3
M385T304C195	385.271	5.065	195.39	60642.6	57626.7	0.001	37518	58499.8	51323.6	52966.4	63678.4	73398.9	0.001	0.001	0.001	0.001	76354.9	28259.6	55337.3	36926.6	0.001	40781	53141.6	61752.4	59950.1	0.001
M715T826C188	715.043	13.77	187.48	24938.3	58740.3	50429.8	51934.9	47897.1	34413.3	47964.5	60467.2	38238.7	25832	12062.8	12474.3	11551.3	6496.76	11718.4	18533	230600	18315.7	10632.7	37350.8	38076.2	31850.2	43006.8
M872T842C227	872.435	14.025	226.76	0.001	0.001	25069.7	0.001	0.001	0.001	0.001	0.001	9509.1	0.001	48724.7	40058.9	101889	109077	0.001	96787.6	34563.4	144417	122204	78134.5	10056.9	24143.9	20682.8
M428T270C220	428.371	4.501	219.75	19897.5	7298.89	43710.4	5054.13	46964	23534.6	24560.9	0.001	10710.4	15339.7	36411.1	13847.1	5707.35	18294	33197.9	0.001	469764	11078.6	9274.81	14539.4	24398.8	28984.7	29694
M524T323C195	524.367	5.382	194.89	56859.8	0.001	51892.3	56474.1	28514.8	0.001	0.001	0.001	24998.1	29513.2	0.001	16412.4	32447.1	0.001	0.001	23161	16389.5	21031	29697.6	0.001	45208.6	36348.4	39799.6
M809T243C243	808.579	4.043	243.41	20376.7	0.001	0.001	59896	0.001	43671	0.001	18100	30273.2	0.001	34202.4	33719.6	0.001	0.001	0.001	0.001	21631.7	891.474	0.001	60682.4	34989.5	35449.7	50576.8
M446T596C190	446.133	9.935	189.57	25065.6	57425.9	14944.1	28453.4	67326.6	54440.9	12797.1	26165.5	69019.9	39166.2	35006.2	48523.4	23855.7	45199.4	58377.9	65788.4	19957	44102.4	28445.9	41933.2	44870.8	50452.5	25262.4
M110T1008C120	110.071	16.8	119.48	63514.6	67665.5	0.001	53722.1	0.001	0.001	0.001	0.001	38135.8	75765.3	18964	0.001	0.001	61979.3	51374.8	19683.2	0.001	0.001	46292.3	0.001	51421.9	41866.3	27392.1
M754T69C280	753.505	1.147	280.26	28237.2	0.001	55581.6	36126.2	61930.1	18398.2	35010.2	35870.1	35013.3	17510.1	52000.9	39430.7	67786	42560	27528.6	34509.1	71947.6	58212.4	40808.2	45232.6	24650.9	18780.6	39306.2
M371T120C183	371.225	2.003	182.9	34336	10605.9	13023.1	18645.3	24127.9	0.001	23326	46639.2	18365.5	26984.3	34293.8	35820.8	23091.2	50527.3	15232.5	30000.6	74704.2	12761.1	21550.5	0.001	46617	47029.3	26863.7
M222T618C161	222.045	10.3	161.01	45462.7	24705.2	50198.7	48693.1	27492.6	26493.7	52842.3	25043.6	33061.2	35225.1	31228.2	18315.2	43201.6	26240	16813.3	26611.3	11132	26767.2	29517.6	25503.7	31183.4	39726	49582.8
M367T797C180	367.195	13.277	180.4	28955.4	55426.4	69373.5	12785.8	60887.5	54950	64486.8	27132.1	44641.6	40228.8	16782.2	0.001	14857.1	29947.3	24892.2	22089.3	146351	29998.5	19361	39120.7	11206	43812.8	47716.1
M1012T864C254	1011.92	14.407	253.57	21449.3	51700.8	43664.5	22882.6	46301.1	26263.6	48170.5	35300.4	44392.5	44814.4	8543.72	9403.52	20371.8	15882.8	16628.9	10041.7	146896	17459.2	15822.1	25084.6	45279.2	35394.2	39569.5
M206T1074C129	206.151	17.897	129.38	35659.9	86813.1	85748.7	36013.6	34133.4	58491.7	44645.4	49022.6	44834.7	60391.1	17455.7	7759.08	32170.1	25132.5	16952.6	6215.54	38241	33457.7	33678	51298.6	48942.9	50334.9	14715.7
M646T299C248	646.314	4.985	248.49	35813	41787.7	39977.7	44572.5	77330.2	33285.9	31435.6	38670.8	61836.6	45825.6	41151.4	33935.8	30711.1	56422.7	27459.3	25215.7	13965.1	37120.9	36698.9	44765	26455.5	28117.1	31728.9
M341T811C247	341.106	13.511	246.77	75724	34512.3	10965.1	77548.8	36611.9	32667.7	36203.9	28504.7	53114	33999.1	45308.1	48377.8	50635.3	0.001	40523.5	66443.1	16523.8	55083.5	24572	19957.9	41202.5	39805.2	38669.3
M457T70C224	457.379	1.171	223.96	49795.9	77010	74752.2	94710.5	74407.6	42081.5	42910.8	45047.8	57154.7	39178.2	6488.17	36500.5	37133.2	14431.5	37717.1	0.001	0.001	21812.2	13951.6	32672.2	37482.8	30642.8	41200.7
M920T971C215_1	919.702	16.18	214.61	19040.2	38198	79148.1	10790.6	25990	48762.6	52683.9	30726.7	15925.1	33830.5	0.001	9726.63	12215.3	9071.07	18949.9	8216.45	174926	25706.2	11087.4	23117.2	38348.1	35784.5	45356.2
M214T702C144	214.106	11.705	144.29	17573.7	31719.5	16904.5	17844.9	12062.6	0.001	32617.1	31002.2	95847.5	29469.4	63768.1	44998.2	53591.3	106928	40596.7	31930.4	7205.33	11245.9	31083	119590	34013.4	35452	39044.4
M553T641C194	552.809	10.69	194.36	28964	27204.4	0.001	0.001	29084.9	0.001	0.001	28603	39799.8	30999.9	81003.3	95730.1	72680.6	64114.5	39867.1	67535.5	70929.9	56138.2	22348.6	40778.5	36171.5	39337.9	43044.9
M809T904C262	809.254	15.071	262.07	92205.1	23668	0.001	94422.6	8248.47	6873.81	17414.2	24011.8	35891.6	37786.8	0.001	36474.9	63878.2	0.001	19863.7	59989.1	14781.1	67182.8	12333	10715.7	37092.3	36713.6	45468.8
M258T723C218	258.109	12.048	217.9	10382.4	80892.9	37618.3	32168.7	9276.13	6740.28	17187.7	44896	16902.3	13736.5	13945.1	45277.2	210807	64242.1	6818.17	11583	56082.6	27794.7	38464.8	50112.4	34180.6	36317.8	26252.9
M649T73C278	648.626	1.223	278.48	49576.2	74766.4	42921	0.001	23859	0.001	0.001	48036.1	12213.5	26879.5	38246.1	21015.6	33440	3669.09	12465.9	0.001	109821	56256.7	62810.6	76351.8	35252.9	44124.2	39843.5
M903T78C304	902.572	1.308	303.51	32211.2	0.001	0.001	3422.7	13704.9	0.001	16395.3	39557	41993	51301.2	82874	96252.6	51788.6	25728.5	35859.6	60151.3	44647.3	65900.4	33775.2	38359.2	43800.4	29313.3	46006.2
M236T702C161	236.078	11.704	161.31	45650.8	35929.5	66213.8	49417.6	34704.1	26974.8	55227.5	34958.1	39383.2	38312.5	46688.2	23589.3	44371.4	39222.6	24789.6	20843.3	19471.7	29868	31247.9	32203.3	31014.9	42281.3	45785.9
M907T956C224_3	907.431	15.928	224.07	0.001	24250.5	34652.8	24365.7	22864.1	18786.8	31759.3	25011.2	0.001	21636	57179.2	46927.7	44069.5	26984.7	45892.1	38067.2	92624.4	35507.8	29122.6	29478.6	41433.2	34947.7	42378.1
M739T627C186_1	739.042	10.446	185.87	47577.4	7567.09	36990.9	31286.1	37174.4	23839.9	26223.2	10154.5	22502.4	7349.85	22018	50511.9	64963.6	46002.1	60330.3	52362.5	0.001	56151.5	77620.8	110040	33978.4	41316.9	37709.9
M827T66C292	826.557	1.094	292.23	0.001	0.001	52395.4	273153	63256.4	58498.5	49688.9	10034.8	42156	0.001	0.001	0.001	0.001	3127.4	45256.4	106758	0.001	0.001	0.001	35236.4	45609.8	33058.5	39799.7
M106T443C249	106.049	7.384	249.11	48082.2	63701.7	86415.3	51177.4	51973.5	55599.2	79156.7	68300.5	33465.5	49159.1	15731.3	13611.8	20544.7	27684.6	22636.2	14408.5	24533.5	9220.76	19316.6	34716.4	29435.1	35494.7	39932.4
M250T196C158	250.092	3.274	158.37	0.001	0.001	0.001	0.001	0.001	0.001	0.001	0.001	0.001	0.001	280166	117600	114249	178877	12232.9	0.001	0.001	21123.6	34176.4	29699.1	30523	29499	43310.1
M296T722C161	296.065	12.03	161.3	27759.3	51053.6	52296.7	33739.6	17587.8	19894	26778.1	42705.5	28165.8	26597.2	41099.9	46353.9	65733.9	61703.7	23441.6	32460.5	62458	35319.8	43349.6	49352.4	34002.7	45027	31049.5
M811T246C238	810.596	4.108	237.83	1556.65	0.001	0.001	0.001	34049.4	19638.4	13757.4	47970.5	0.001	0.001	0.001	0.001	839.554	0.001	0.001	439.236	35202	0.001	1608.77	0.001	36129.2	82010.9	0.001
M462T360C225	462.265	6.007	224.96	20717	19571.9	0.001	6745.01	0.001	117633	0.001	16122.4	0.001	17941.1	29031.3	14299.6	31263.3	39516.5	0.001	0.001	0.001	36536.7	14653.8	33141.9	37697	41114.1	39292.3
M608T325C261	608.462	5.414	260.86	58299.6	64303.4	43847.6	55220.4	29541.4	41038.2	58414.9	43582.7	30377.1	18700.2	38653.8	29988	27840.8	7205.61	39292.9	53943.1	19823.4	39678	48076.6	39410.6	41598.7	35397.4	37735.6
M1477T1023C339	1477.49	17.048	338.65	57752	43311.5	21281.8	88041.2	44296	55590.3	87214.8	31756.5	56939.4	27861.6	35702.9	0.001	21195.7	0.001	34762	9911.52	1867.15	12200	9580.92	20678.8	34582.5	41238	42065.9
M1407T329C387	1406.89	5.484	387.43	48950.4	68204.2	48424.5	44860.9	54221.2	0.001	34134.9	76213.7	52986.1	42484.2	47550.9	0.001	58283.7	0.001	46440.2	49789.7	22476.7	39107.6	0.001	51765.9	33737.1	36929.8	39077.4
M704T395C282	703.572	6.576	282.25	43730.4	49291.9	66979.1	71346.1	28842.7	58916.5	70863.5	70267.7	17949.8	51083.6	0.001	0.001	0.001	0.001	54279.2	0.001	82555.3	0.001	0.001	75810.4	54481.8	63381.9	0.001
M457T604C197	457.166	10.071	197.06	36296.8	11325.1	19566.8	16470.9	16034.7	6605.75	32175.3	11984.1	49640.1	24862.7	172440	33832.3	84448.4	38958.4	23961.4	34372.3	8695.15	42335.5	70551.6	50825.3	31882.3	33975.9	43407.9
M230T604C151	230.095	10.066	150.98	44007.9	20770	38380.7	21200.9	20363.4	17543.6	45446.2	19205.4	50927.2	35322.2	96187.9	31401.6	68874.4	35914.5	34967.2	30904	9657.52	33247.9	58039.5	36561.6	35717.9	42572.9	39467.6
M817T810C197	817.081	13.496	196.57	7932.43	0.001	10681.1	1688.53	16599.2	31590.7	7797.46	6756.61	8730.79	0.001	45550.9	48389.3	52528.2	31094.2	75413	139572	38079.5	87968.5	117040	56819.9	30578.3	34804.8	42681.8
M951T869C250	951.466	14.486	250.2	27903.6	51789.6	79313.6	69728.2	30242	35350.9	46429.3	78747.8	38326.9	19335.8	18359.5	18373.7	10712.5	16370.9	7066.78	19761.4	111049	19609.5	14141.3	33284.9	30163	39961.3	47423.2
M516T618C223	516.311	10.307	223.42	27860.6	46195.2	41451.1	35910.6	41582.9	33102.2	45408.5	42713.9	30943	29113.3	36006.5	41745.3	28980.6	29451.8	39678.2	40003.6	35466.1	32237.1	17941.3	46294.1	41944.7	36685	38902.2
M337T360C217	337.25	6.004	217.2	20769.5	0.001	33326.7	0.001	68340.1	165140	0.001	0.001	22310.9	0.001	29312	0.001	50702.1	0.001	137721	23078.4	24100	0.001	0.001	52394.6	0.001	53201.8	64228.7
M891T840C222_1	890.718	13.995	222	53646.3	7437.34	66919.5	45649.1	40759.7	39255.1	44249.4	34995.5	13563.2	19586.3	27401.1	44307.5	67631.4	0.001	56678.8	46099.5	4889.62	47475.7	37636.2	33682.5	37096.3	39357.3	40938.8
M555T71C244	555.416	1.177	244.07	64261.7	60476.6	68069.7	95238.8	91228.9	38172.8	25532.2	34893.8	13308.5	26824	12410.8	41829.5	29849.1	0.001	107124	0.001	0.001	19572.9	20149.7	32581	31468.3	38335.8	31964.6
M811T246C266	810.596	4.094	266.03	50020.9	0.001	0.001	2817.8	4627.04	108498	0.001	0.001	49032.7	0.001	10239.6	0.001	0.001	0.001	0.001	0.001	53560.5	0.001	0.001	0.001	0.001	2747.81	114365
M427T953C194	427.093	15.88	194.01	65300	86576.5	88669	43292.9	67556.2	58018.5	110412	70594.3	44729.3	75052	0.001	0.001	0.001	0.001	13441.5	0.001	44852.8	11521.5	0.001	0.001	8203.15	0.001	0.001
M207T618C162	207.022	10.305	161.47	55017.5	31793.8	58235.6	50178.4	33422.2	29864.8	55405.8	27212.7	35109.3	34478.3	35432.2	18022.5	43581.2	29599.1	18342.2	22482	12915	30352.6	32204.5	28154.6	36451.5	39122.4	41359.6
M973T822C217_1	973.146	13.703	217.1	19390.8	6821.48	54408.7	20178.2	17984.5	11243.8	36050.4	22901.2	3944.03	6202.97	11987.7	0.001	45200.6	14381.9	5419.25	0.001	20485	91233.8	82880.2	31689.1	41576.4	43469.6	31816.5
M810T58C222	810.039	0.965	222.51	24766.4	17246.5	45204	26380.7	39784.2	40712	30954.8	19658.7	18673.6	0.001	30127.7	26623.8	56595.5	52292.8	48792.8	53447.2	48096.1	25649.1	49250.4	124799	18288.9	14416.8	13880.3
M1343T51C401	1342.92	0.855	401.06	86550.4	16117.6	80903.6	94344.7	50892.6	54139.1	29662.4	23446.8	12028.2	28708.4	36812.2	29485.8	36949.4	0.001	42749.1	37181.7	45970.5	23925.6	21770.8	27175.4	6293.31	34099.2	9760.3
M925T697C212_2	925.148	11.621	211.6	12709.8	0.001	0.001	5266.76	13377.8	7254.76	2286.18	669.644	0.001	0.001	54863.8	33955.6	78015.7	13776.5	185034	232059	10571.6	52949	53675.3	21873.3	1173.56	0.001	0.001
M506T351C227	506.357	5.843	227.42	0.001	2876.96	8518.28	0.001	0.001	0.001	0.001	0.001	0.001	7882.03	14455.7	0.001	0.001	3428.89	0.001	0.001	678465	36131.3	14269	12147.1	40644.4	26295.5	31592.5
M771T1022C202_2	771.066	17.041	201.72	0.001	8263.47	33281.1	0.001	0.001	6421.52	6768.12	0.001	0.001	0.001	4846.48	0.001	6439.28	0.001	13208.8	8503.06	0.001	42937	6190.2	0.001	77572.5	0.001	38922.7
M1019T689C222_1	1019.19	11.482	221.83	0.001	0.001	6266.65	0.001	0.001	0.001	11238.8	0.001	0.001	0.001	69021.9	36697.2	89948.5	84002.7	68709.6	69626.4	0.001	43101.6	186918	32824.7	37304	37362.4	41774.1
M433T641C200	433.003	10.688	200.41	13968.9	49657.6	8571.22	21012.4	31944.2	100618	56553.2	26981.8	17564.6	20487.8	9870.86	13054.2	28654.3	30448.1	67280.6	13264.3	20664.5	51498.5	109936	83843.8	53537.3	35555.2	22452.8
M825T136C300	824.613	2.269	300.26	0.001	0.001	0.001	105425	0.001	0.001	26161.3	0.001	97456.5	80892.1	0.001	71953.8	0.001	115147	0.001	102027	0.001	13382.3	102524	60675.5	48897.4	0.001	0.001
M802T1162C303	801.681	19.362	303.11	0.001	61807.6	69948.6	45801.7	10497.4	109680	55923	0.001	0.001	0.001	0.001	7458.26	0.001	0.001	0.001	0.001	177267	0.001	93282.4	142817	0.001	47543.6	0.001
M780T833C203_1	780.161	13.881	202.94	20196.4	6968.22	20833.6	12439.8	10802.4	25909.9	17590	7392.36	0.001	0.001	43383	44252.8	82463.3	12410.8	43481.9	73723.8	13960.2	131280	78752.7	128424	33796.3	31343.2	35191.6
M759T192C348	758.566	3.205	347.86	0.001	0.001	162804	0.001	109291	20090.5	0.001	0.001	145120	0.001	3092.11	0.001	0.001	43101.6	31567.3	0.001	9696.94	136930	44949.1	939.643	8008.63	74567.4	33522.4
M112T441C122	112.05	7.347	122.02	0.001	0.001	0.001	0.001	0.001	0.001	0.001	0.001	0.001	0.001	0.001	0.001	0.001	0.001	54120.9	27941.2	48397.2	0.001	0.001	0.001	59118.9	56927.7	0.001
M137T571C191	136.939	9.516	191.29	39914.2	31016.7	61711.8	46926.4	29238	33876.1	50854.5	52959.3	22960	32798.4	29771.4	29693.1	42365.3	37807.6	36714.6	28166.8	53479.8	30826.6	40760.1	41795.9	33267	34462.4	43206.7
M598T305C243	598.314	5.086	243.01	0.001	27622.7	11642.6	31311.6	43463	33512.3	26607	31484	61658.2	60553.7	51950.3	49232.8	44922.2	94792	13858.9	15415.4	8162.61	18114.5	34955.1	21467.8	54812.6	43372.5	17824.6
M876T540C252	876.109	8.993	252.12	55137	13176.7	5973.47	27792.7	36029.2	35760.9	67783.6	0.001	4727.66	44976.7	44988.9	10348.6	45662.9	27067.4	29285.1	79212.7	73225.1	45112.5	51297.8	37702.2	35647.3	42061.8	38258.2
M802T153C298	801.616	2.549	297.95	5116.61	0.001	11969.2	0.001	14173	0.001	3482.56	0.001	24408.5	9989.27	36249.5	25594.6	0.001	0.001	0.001	0.001	6420.76	0.001	12277.9	8521.42	0.001	56206.8	59663.7
M347T768C180	347.191	12.796	180.37	35269.3	57776.8	45579.9	57007.5	30232.4	30578	60946.4	38319.2	42502.2	35310.2	29492.6	33225.2	28826.9	35820.2	23510.7	28484.5	35790.5	33345.6	30226	59675.5	37114.4	38228.7	34380.8
M716T844C197	716.382	14.062	196.72	22428.8	24428.4	69919	40483.8	27219.9	12133.3	64316.9	41250.2	0.001	37642.6	0.001	31218.9	56132.6	39044.6	0.001	0.001	50429.1	98021	92075	65081.9	48271.4	25236.7	35470.8
M788T89C264	787.601	1.486	264.42	11281.3	0.001	26530.6	0.001	0.001	0.001	14325	0.001	0.001	0.001	0.001	0.001	14055.5	0.001	0.001	4833.63	19727.6	0.001	0.001	0.001	0.001	50815.3	64794.8
M337T322C189	337.271	5.364	189.04	32375.9	50596.7	54084.2	30876.4	54512.6	46229.7	46971.2	55107.8	45302.1	53015	21966.9	34583.6	36238.7	55662.8	17812.7	16379.9	18592.2	21670.5	22223.3	47014.4	35770.1	37392.8	42410.9
M823T754C236_1	822.938	12.573	236.33	41846.6	42398.4	105364	72445.6	37013.7	56251.4	72206.3	64192.5	39958.4	74923.7	0.001	2793.24	8526.44	9801.22	0.001	0.001	0.001	17754.4	18952.8	10208.9	38823.3	39669.1	37079.9
M1413T315C386	1412.84	5.244	385.5	30170	0.001	0.001	21101.3	48534.9	0.001	0.001	32190.4	38576.9	33902.9	41511.3	46046.5	40697.2	49472.4	17657.5	0.001	17540.6	32753.8	22857.8	33596.2	46555.6	36571.9	32416.3
M81T652C128	81.0447	10.87	128.46	30538.4	52767.1	54591.4	40401.6	40477.5	47830.9	49088.6	45681.8	55296.8	38277.2	29817.2	28185.7	36072.9	33668.5	19680.2	19133.7	10627.7	14166.1	25566.2	65353.2	37434.5	27100.8	50669.6
M668T59C204_2	668.45	0.986	204.18	32689.9	26476.2	51490.8	27368.4	33446.9	37562.2	51866.9	16011.6	20279.1	15243.9	39408.3	31683.9	43152.3	90437.1	53936.8	33396.4	46368.8	24175.7	36075.3	56411.1	20310.7	34433.6	24889.9
M952T869C250	951.968	14.485	250.17	31233.8	43798.1	84598.5	60669.7	44130.9	35644.7	48785.1	77116.8	38101.6	22636.5	19724.1	16998.4	11976.1	24290.2	9624.16	17241.9	112888	25752.3	13072	28333.6	28114.4	38431.2	48559
M448T297C215	448.339	4.943	214.7	26426.5	17550.5	39933.9	23168.3	29109.8	33355.8	20758.2	17684.9	27893.8	12144.3	72488.4	55907.7	80922.3	51402.7	45666	61637.9	49242.9	38219.9	41090	22577	33428.1	31619.8	33539
M210T461C144	210.132	7.677	143.56	14328.5	3956.43	0.001	0.001	16314.3	0.001	8227.38	8545.51	10031.1	9239.12	8399.48	0.001	13756.6	0.001	0.001	0.001	0.001	0.001	0.001	0.001	51165.4	18903.5	44729.8
M810T58C223	809.538	0.964	222.78	11006.1	18969.7	45857.5	24873.5	45864.8	39180.6	25269.4	16317.8	17393.1	10916.4	27441	14295.4	55103.2	56589.4	47630.3	58809.7	58604.2	36127.1	49014	105500	12125.9	16494	19111.8
M59T498C132	59.073	8.303	131.62	54481.3	31881.6	15532.3	63594.5	29655.5	19719	25694.6	12344.3	55402.3	15908.4	69864.4	62490.6	35274.7	19761.9	18177.1	87945.9	3756.61	47620.8	40828.2	16036.6	30936.9	44337.9	39208.6
M231T460C158	231.09	7.674	158.51	27855.3	10255.2	25776.3	16520.2	1938.26	13029.7	22975.6	28164.7	55870.6	22217.8	168957	49824.4	66611.3	72926	27314.1	48056	5741.42	2049.14	51475.7	35154.7	39148.2	31370.2	43711.5
M597T76C256	597.485	1.273	256.24	0.001	0.001	60412.9	131831	36055.8	69497.2	95571.5	0.001	0.001	0.001	30759.9	18053.8	18224.5	10965	53148.7	56731.1	11872.1	0.001	25326	35548.2	50870.5	63270.3	0.001
M623T266C281	623.5	4.44	280.66	0.001	0.001	100092	87568.2	0.001	58117.6	91211.4	0.001	42575.4	33896.1	32502.2	42935.8	0.001	12162.7	0.001	0.001	1919.84	56083.5	15893.1	0.001	51968.3	50962.1	11119.2
M920T971C215_2	919.952	16.181	214.69	20843	33864	106563	13615	0.001	53636.2	53813.6	45531	15421.3	26719.2	11586.9	11999.4	22729.5	8128.22	17331.7	7777.1	211085	19605.8	14132.9	28347.2	33960	35712.2	44347.3
M948T835C293_1	948.462	13.913	292.57	0.001	0.001	10754.9	0.001	15808.2	0.001	0.001	0.001	0.001	0.001	48009.3	43099.6	67654.8	45922.8	51462.2	93514.2	0.001	106716	197158	79918	0.001	38700.2	0.001
M235T571C172	234.916	9.518	171.81	39244.8	31023.6	63013.4	51094	29482.9	27149.4	54456.9	47094.9	24445.9	30301	31094.3	24991.3	49077.2	40907.8	30370.8	33843.6	45441	29884.7	31711.9	44634	32095.5	41254.6	39905.9
M608T299C251	608.388	4.985	250.83	8744.83	0.001	0.001	18489.6	0.001	7655.91	0.001	0.001	0.001	0.001	13479.6	13795.6	4962.5	0.001	21112	23812.6	11033.4	0.001	14837.8	9622.81	16251.4	47220.9	50382.2
M976T744C214_1	975.834	12.408	213.86	31164.2	0.001	6973.65	0.001	12158.1	9079.09	12569.8	2290.74	4574.81	3032.91	55003.8	77083.3	123647	30125.3	119254	61562.1	3439.48	63717.3	105226	35108.7	9687.18	14880	15377.5
M759T254C426	758.566	4.229	426.06	0.001	19197.3	17275.6	13666.3	60636.2	23475.7	0.001	20910.5	36901.9	0.001	38502.1	8209.6	22092.7	33476.7	0.001	0.001	0.001	41749.6	0.001	29418.5	39949.8	57349.6	16101.2
M313T341C216	313.271	5.684	216.21	50534.6	37176.7	40957.1	36490	38504.5	42922.4	57784	40602	36492.6	49133	22597	26071.3	29158.6	50743.3	22765.2	18851.5	36472.2	28065.8	20237.8	32791.2	41516.6	35647.4	36169.3
M759T164C311	758.566	2.726	310.61	0.001	17870.8	0.001	0.001	10658.8	0.001	0.001	0.001	11098.4	0.001	0.001	10936.1	0.001	990.935	1806.29	0.001	0.001	0.001	0.001	0.001	8282.27	23275	81774.3
M446T71C221	446.396	1.183	221.37	73980.2	70217.4	81386.8	46913.2	72532	115737	62975.7	0.001	0.001	74622.8	10410.7	0.001	0.001	19822.6	52949.1	0.001	0.001	31485.3	0.001	0.001	0.001	40937.1	72365.1
M337T340C189	337.271	5.667	189.06	32609	49465.5	69640	43541.5	58189.4	46729.6	52727.4	53932.9	43115.4	44306.8	14299.9	26263.3	35728.9	42481.3	14407.4	14906.6	17858.1	20054.5	16903.1	57903.6	34310.8	37723.5	33907.2
M907T955C224_2	906.631	15.917	223.98	15538.7	20615.4	26069.8	26355.8	0.001	0.001	24649.5	14970.1	17295	22224.3	50792.7	41770.4	38384.5	20755	0.001	34051.8	90443.4	0.001	17803.7	29534.5	32459.4	36353	44343.3
M605T56C263	604.534	0.941	263.1	5821.83	0.001	66939.4	0.001	42777.5	0.001	0.001	4637.95	0.001	0.001	27355.1	0.001	39009.3	31297.8	0.001	0.001	0.001	0.001	57171.1	0.001	51247.6	0.001	61835.9
M942T925C243	942.471	15.414	243.16	26850.2	44236.2	65157.7	43663.8	37158.7	48869.1	45243.8	42668.8	25107.2	31145.5	3861.54	0.001	4556.93	7354.89	0.001	5455.37	216118	16449.9	7645.15	20398.1	33204	41868.2	37983.7
M797T699C212	796.904	11.642	211.56	33709.3	39408.4	52955.5	70294.6	81154.3	45348.1	58956.2	55468.7	58508.4	19442.5	8273.19	20318.2	20203	22858.6	0.001	0.001	3433.38	22918.9	0.001	27789	32824.2	43208.6	36861.7
M93T1049C122	93.0443	17.488	121.78	90343.6	45834.7	29461.9	21132.2	12523	0.001	47344.5	39410.9	23107.4	28321.9	12168.1	30193.1	26104.2	17379.1	0.001	9318.15	0.001	0.001	59583.6	20820.5	20158.7	31225.6	61234.1
M400T305C213	400.339	5.082	213	9387.05	7177.94	30641.2	12348.1	22206.1	13286.4	13786.9	8875.49	6563.52	10983.6	13476.3	0.001	6127.34	9189.73	5964.19	0.001	569034	11657.6	0.001	0.001	22696.8	17072.5	23981.9
M808T748C250	808.144	12.469	249.74	27980.8	37302.3	44379	46297.8	29927.6	31301.3	47783.8	27097.8	33676.5	32448.4	28568.2	20739.4	41769.4	37534.5	33535.7	25136.9	15792.8	27042.6	40258	63612.4	31638.2	39557.5	41379.5
M825T925C220	824.935	15.419	219.56	6031.01	0.001	0.001	0.001	16530.8	0.001	5908.91	2333.29	4425.63	0.001	0.001	112186	49955.8	90609.2	141268	62906.5	24690	0.001	193390	39781.1	33536.8	29175	0.001
M798T309C301	797.65	5.158	300.77	42544.9	37926	13198.5	36520	16750.8	31616.3	26450.1	28568.2	29254.6	19044.3	57095.4	0.001	57595.2	19901.8	38015.4	90705.7	46374.1	52329.9	56768.4	48712.8	32867.1	32390.2	36662.7
M327T394C240	327.054	6.562	239.82	54246.5	42776.7	66280.6	48705.4	46900.4	53968	59428.8	58103.3	52977	53875.7	18482.6	11834	21488.1	26159.4	18379.3	25271.8	39547.5	19966.5	9175.09	19689.2	33140	35772.2	40373.5
M311T68C293	311.255	1.127	293.42	67297.5	48554.1	40063.3	66126.8	21060.3	17977.2	59269.4	62443.2	45724.7	25661.3	47821.9	25376.2	33329.8	27214	0.001	13269.2	956.991	29160.3	14275.5	19830.8	26702.7	45059.1	40322.1
M415T170C191	415.251	2.834	190.69	34254.7	0.001	10570.1	14913.6	20947.5	18515.8	27097.8	43814.2	17945.2	17997.8	40063.4	21968	19969.1	39342.2	9598.23	14969.7	122911	15866.3	23407.2	0.001	34092.8	39224.1	38648
M809T238C274	808.579	3.96	274.43	0.001	0.001	0.001	42452.7	0.001	0.001	56887.7	0.001	0.001	0.001	0.001	0.001	3153.14	0.001	0.001	0.001	0.001	3551.01	0.001	0.001	64072.3	0.001	47742.6
M807T242C319	806.566	4.037	319.32	74389.1	0.001	0.001	0.001	0.001	21838.4	1974.65	0.001	0.001	6771.46	25571.6	43470.2	49437.2	0.001	27603.2	0.001	0.001	0.001	0.001	931.404	51805.3	59859	0.001
M947T895C214_1	947.144	14.919	214.34	33023.3	22875.7	40871	27424.7	22602.3	42869.6	39494	26434.6	23499	15918.8	21185.6	22020.7	38245.6	6939.31	28737.6	29608.3	215686	32367.8	20774.6	33732.5	28969.8	35074.7	36276.4
M268T61C183	268.262	1.02	182.57	0.001	2012.44	0.001	0.001	0.001	0.001	2654.19	1564.9	0.001	3510.13	0.001	0.001	0.001	0.001	0.001	1648.05	0.001	0.001	7182.63	0.001	30920.4	34477.7	46248.4
M716T889C197	715.88	14.819	196.89	3570.54	8822.18	50753.2	37132	32171.5	25826.8	29993	5195.91	27023	0.001	29055.9	24884.7	41554.6	12917.9	22227.5	64151.4	31048.1	140112	98923.1	57254.4	28731.5	33330.2	35523
M60T486C126	60.0808	8.095	125.96	26098.5	30747.6	46126.1	28919	30770.7	28773.5	38629.9	36253.6	28874.5	34449.4	24291.9	28661.4	47117	40052.8	26006.4	26480.5	49600.3	25665.4	22379.7	26680.6	35884.2	32242.8	43260.9
M362T679C185	362.215	11.312	184.64	39278.3	60433.4	128452	24147.6	26247	25985.3	181110	34660.7	43434.3	55711.6	29226.7	5834.75	11935.8	9809.88	4339.08	0.001	0.001	15684.4	6947.4	11847.6	27107.2	43859.8	40283.6
M759T689C203_1	759.15	11.484	202.88	6062.15	0.001	5707.6	1839.18	5792.47	0.001	8187.41	0.001	0.001	0.001	77010.5	58784.3	99124.3	43504.8	76541.9	86108.8	0.001	47868.8	146856	29652.6	29900.3	36193.4	45088.3
M133T78C125_1	133.076	1.303	125.39	36946.5	26160.1	30431.3	12947.2	49957.6	11136.8	45691.2	7451.94	17604	23571.9	35323.2	51231.8	61842.7	53533.8	43691.3	35023.6	40731.9	47584.4	31233.1	27957.7	33685.1	39784	37678.7
M262T983C154	262.049	16.383	153.48	14765.6	0.001	17519.3	19181.9	32374.7	0.001	0.001	10124.6	0.001	18176.3	0.001	40656.3	0.001	0.001	0.001	51117.6	31913	25021.4	0.001	34950.8	44347.8	36873.9	29847.7
M811T336C286	810.523	5.605	286.29	0.001	0.001	0.001	0.001	0.001	58389.2	59069.1	0.001	0.001	60021	0.001	0.001	0.001	21905.6	0.001	0.001	0.001	0.001	80820.2	0.001	60598.8	50350.8	0.001
M361T742C184	361.206	12.367	183.53	37360.4	64977.9	31082.7	49269.3	32284.8	45154.7	45904.3	34968.8	62054.7	55624.3	12655.6	14818.4	16770.5	23866.1	17401.7	18248.4	22745.2	23244.6	19018.8	32976.2	36135.7	40916.1	33747.5
M99T900C130	98.9839	15	129.89	24439.1	34683.3	26156.5	49380.9	26908.9	29207.8	13327.4	5197.69	23277	23860.9	12286.6	20067.5	30375.7	60736.4	6124.32	16917.1	18626.6	20045.1	19856.6	8399.49	35950.6	37007.1	37821.9
M592T79C263	591.531	1.311	262.88	31054.2	42797.4	33890.7	27998.5	21724.5	31895.2	25825.7	62758.2	45136.2	38747.4	36975.8	27225	24499	16842.5	30570.7	22145.2	40209.4	35320.9	17156.5	21497.1	45558.1	23743	41447.8
M218T513C149	218.138	8.55	148.75	48481.5	30868.7	36625.8	44002.8	60091	44321.6	30406.7	18643.7	46762.3	24570.3	51413.9	8222.77	20323.3	12211.6	0.001	43425	33583.2	36531.8	33266.6	30498.4	35248	40624.3	34874.8
M472T841C208	472.177	14.011	208.33	55104.9	18427.6	36738.2	37013.1	44052	17446	42078	28943.1	71861.6	38621.4	121122	13602.4	46758.8	40255.7	13591.2	45503.3	0.001	32611.3	28267.1	5479.35	35421.3	33466	37417.4
M426T300C216	426.355	4.992	215.94	44809	25030.3	66493.6	30902.6	45323.3	72545.9	29812.8	33982.9	28539.9	19877	24241.7	8736.52	6805.48	12075.5	27948.4	10139.6	231337	11469.9	5578.32	0.001	29321.4	30684	34321.3
M161T764C170	161.091	12.725	169.96	20848.7	49819.1	55521.4	84232.6	127563	43053.9	90885.6	36961	31606.9	83552	4566.62	4861.31	11835	13771.8	45828.3	0.001	13635.4	4037.94	2369.51	10424.1	33099.3	33965.4	29433.5
M759T252C350	758.566	4.198	350.54	0.001	0.001	0.001	51151.9	42701.5	49407.2	35623.9	0.001	0.001	35874.8	0.001	43686.1	0.001	0.001	24184	0.001	27047.8	30219.9	0.001	3035.1	56202.3	0.001	54078.9
M586T799C179_1	585.623	13.32	178.82	7685.08	1420.96	2245.52	25696.5	19755.7	10753.4	0.001	5574.2	6209.71	0.001	38770	24895.5	53878.2	19278.6	48455.3	209819	18129.8	77337.4	86438.8	78588.1	0.001	3274.09	0.001
M704T319C268	703.571	5.32	268.37	43491.2	95375.3	103323	0.001	62572.8	30413.7	0.001	0.001	0.001	27442.1	0.001	0.001	0.001	0.001	34064.1	74527.7	66496.7	0.001	0.001	65554.4	30575	6481.5	73122.6
M1333T940C317	1333.45	15.667	316.94	114165	40371	19045.5	124451	27331.5	49910.6	60167.3	32416.1	63569.3	47179.6	33198.3	0.001	0.001	0.001	0.001	55433.9	6089.89	61194.1	0.001	0.001	44716.2	42530.7	0.001
M686T602C177	686.352	10.034	177.45	24565.1	10344.4	36245.8	23629.6	40216.7	22715.1	29362	16347	14165.1	11549.1	26133.4	50909.3	78856.6	23268	37088.9	45022.9	0.001	83993.3	67239.8	92870.9	38551.1	34508	33619.6
M485T69C231	485.41	1.152	230.97	47661.5	110410	51952	77251.2	37979.5	40831.4	83536.9	44212.5	80016.8	44136	0.001	36739.1	21949.6	0.001	20007	0.001	0.001	16578.3	7959.41	11964.8	28921.4	31972.3	35867.4
M765T47C285	764.52	0.787	284.8	0.001	49499.7	76132.7	0.001	53656.7	0.001	61020.3	0.001	33640.1	0.001	46841.2	0.001	0.001	26510.8	68098.7	0.001	0.001	0.001	53728.6	0.001	0.001	60115.8	49791.8
M979T821C211	978.519	13.681	210.94	51196.1	0.001	42267.2	45437.7	16516.1	20686.8	49076	26716.3	23500.2	22067.7	14420.1	25961.6	40598.5	21563.1	18386.3	59552.7	0.001	100449	103502	50334	0.001	11813.2	6654.41
M667T63C281	666.636	1.055	281.4	53826.4	34995.7	30930.7	31225	15418.4	46736.4	61850.3	35251.8	38139.2	29454.4	27429.1	26603.7	13902.4	10294.6	21089.7	42441.7	11624.1	34031.5	51444.9	29419	30837.2	35252.6	43667.3
M825T872C220	825.188	14.526	220.44	0.001	0.001	16629.5	6268.13	9050.72	0.001	0.001	5883.89	9160.49	11605.2	63756.2	48445.4	156974	176153	0.001	41653.2	37328.2	47830	69050.9	31588.8	7890.42	16660.7	10366.6
M369T43C203	369.349	0.71	203.12	18519.6	56125.4	34279.9	28362.4	17575.4	34017.8	0.001	0.001	0.001	21792.6	0.001	0.001	29923.3	0.001	20050.4	0.001	0.001	0.001	33701.4	0.001	36345.7	20492.1	52794.5
M468T53C236	468.274	0.887	235.62	12871.3	25126.4	47328	7665.07	41599.4	17539	32791.5	50243.4	12588.6	20769.2	35252.1	34298.2	67575.6	21447.4	42456.1	39706.2	40326.5	14065.6	67151.7	99688.2	40287.9	28738.1	38130.1
M123T264C120	123.091	4.4	120.32	26902.8	21227.5	12784.7	23387.7	51701.7	31055.9	17079.1	19035.2	41961.1	41632.3	59109.2	45973.9	49339.1	87022.9	40748.8	25827.4	34560.7	44414.4	30136.3	26081.4	37457.5	35743	27669.9
M1509T264C413	1509.07	4.393	413.38	0.001	170268	0.001	0.001	0.001	0.001	147418	93938.8	0.001	0.001	0.001	0.001	8627.77	0.001	3797.65	0.001	0.001	7002.08	0.001	0.001	56233	0.001	53228.9
M313T342C192	313.271	5.694	191.47	48439.8	36559.1	38121.9	34489.3	34686.8	54135.4	48542.9	43220	33093.4	49612.2	20293.3	20393.9	31116.7	43841.2	20598.8	25070.6	40790.9	34370.1	25575.8	33449.9	35247.8	34503.5	39707.8
M795T918C193_1	795.449	15.292	193.23	33886.2	45526.5	53063	36009.9	38140.7	37276.4	50019.9	40943.2	23430.4	48746.4	43256.3	30637.2	26922.3	25066.4	30102.2	31574.5	0.001	43973.7	33890.6	28634.3	34132.9	38617	36612.8
M413T1085C160	412.748	18.088	160.27	13734.9	29984.2	60165	34068.5	17555.6	22264.8	61812	29223.7	28420.3	14321.9	24800.1	21997.2	40277.8	52748.8	10074.5	18055.3	17275.5	36464.5	55383.7	90344.2	35918.4	32481.5	40852.2
M716T810C197_1	716.125	13.492	197.39	35008.1	14852	50787.8	31869.8	30462.6	25951.5	33229.7	33193	31137.5	34412.1	24044.5	16197.9	39828	19403.2	22979.8	56458.9	23546.8	95814.9	70376.3	38237.7	26565.2	30262.6	30852.2
M733T79C271	732.544	1.321	271.22	30679.3	522048	5078.96	14422.9	0.001	0.001	36140.3	0.001	1523.26	16361.3	21963.6	0.001	0.001	0.001	54879.7	9885.08	2825.22	0.001	0.001	11786.7	0.001	28114.8	38466.3
M540T786C209	540.151	13.094	208.64	43112.2	29703.5	19461.9	27517.3	37479.3	36973.7	30550.8	33524.2	38782.6	35269.2	59546.4	60634.1	47396.2	8168.31	37216.1	53763.4	10875.6	30330.9	21278.9	26369.5	28577.7	34115.5	46385.4
M882T843C235_1	881.884	14.056	235.44	21915	19374.5	17825.4	2691.22	8760.36	32623.8	11523.4	55228.8	42144.3	33389.7	36209.6	40417.1	57168.5	29268.6	23421.4	29031	65482.1	29798.9	24181.4	45268.6	32907.7	38736.8	37275
M943T925C243	942.971	15.414	243.14	35742	42335.7	68983.4	45820	33246.4	39096.8	44487.4	49262.9	29942.4	30198.6	4845.67	9340.11	4944.33	13121.6	3567.18	0.001	202096	13236	9202.69	22840	24266	46693.6	37728.2
M1031T786C234	1030.56	13.092	234.49	22221.6	50372	100793	53519.7	34464.7	15766	45124.4	47109	29014.1	38578.2	7340.07	11458.2	36635	16956.7	8204.43	11696.4	65652.2	31794.3	35800.4	61780.7	24616.4	40896.4	40990.3
M419T42C235	419.232	0.703	235.33	43132.5	15308.8	24064.7	37836.3	40533.5	39271.3	0.001	28630.5	21198.6	35057.3	18441.4	36965.8	40699.3	21116.1	33409.9	36267.4	21836.7	33209.7	35728.9	32714.6	30008.3	48418.6	30168.5
M753T271C284	752.555	4.52	284.42	47970.9	36097.7	74443.5	61164.9	0.001	60175.8	74909.5	44130.2	0.001	0.001	1646.9	0.001	17288.5	0.001	48780.2	2851.82	245908	8442.73	0.001	0.001	30163.8	40539.3	0.001
M335T505C183	335.126	8.414	183.21	0.001	34766.8	45794.1	25425.7	33795.1	44078.6	11148.1	11685.1	22106.3	31730.1	0.001	0.001	0.001	15607.6	0.001	0.001	0.001	0.001	0.001	14847.2	57508.3	28011.8	23006.6
M622T885C188_3	622.37	14.745	187.71	49145.8	62365.2	52830.2	63161.1	42074.6	55936.8	79213.4	43569	46448.7	39449.4	0.001	7559.83	5885.86	5359.43	5537.59	3930.36	0.001	0.001	0.001	20328.8	25973.6	39632.6	42531.8
M355T947C229	355.071	15.788	229.3	18673.9	50760	34062.1	39914.5	39178.8	18638.5	76830.1	20537	51425.9	41764.7	31197.7	25999.5	23427.2	51321.1	26380.5	21251	28110.2	22509.7	46438.6	51506.6	31753.3	30905.3	37330.2
M527T849C273	527.155	14.158	273.25	30515.5	34827.6	28048.2	48888.6	18080.9	39138.3	13892.4	16765.5	23414.9	11777	37641.5	21381.8	0.001	10050.1	32878.1	16218.1	26127.5	18694.4	19337.8	27454.2	45149.1	40208.3	22607.2
M1188T720C251_1	1187.97	12.007	250.68	0.001	0.001	0.001	0.001	5302.27	5381.64	10493.4	0.001	0.001	0.001	78807	65869.1	85633.6	62394.8	133191	60729.5	0.001	29267	112204	27240.6	27190.5	35243.6	45527.6
M566T56C259	565.563	0.93	259.16	44379.8	44584.6	54622.8	46380	49502.1	69135.8	64895.4	0.001	0.001	41827.8	0.001	0.001	0.001	0.001	52103.8	81069.1	40968.7	38144.8	42087.3	49814.2	44186.1	0.001	35433.4
M333T571C182	332.892	9.513	182.36	28758	32170.3	61203.4	46272.8	17941.4	31115	36433.5	30952.4	27443.8	24604.2	34535.7	25264.1	46591.8	25842.2	32759.8	41941.8	56216.2	28910.2	35877.4	33117.2	35958.3	34834.8	37119.3
[truncated: 10,290 more rows]

## Sheet: Annotation_result
Number	feature	mz	rt	ccs	intmed	id	name	inchikey	adduct	mz_lib	ccs_lib	mz_error	ccs_error	ccs_score	msms_score	composite_score	rank_msms	rank_ccs_msms
[truncated: 1,223 more rows]

[truncated: 3 more sheets: Statistics_of_annotated_feature, Pathway_enrichment, Structure_enrichment]
