# Supplementary material for: Ion mobility collision cross-section atlas for known and unknown metabolite annotation in untargeted metabolomics
Source: Nat Commun. 2020 Aug 28;11:4334. doi: 10.1038/s41467-020-18171-8 (PMC7455731; doi:10.1038/s41467-020-18171-8)
Supplement: Supplementary file 13 — Source Data [file 41467_2020_18171_MOESM13_ESM.xlsx]

## Sheet: Figure 2e
Figure 2e
id_allccs	adduct	ccs	pred_ccs	polarity
AllCCS00000021	[M+Na]+	188.7	198.403	pos
AllCCS00000879	[M+H]+	152.535	153.205	pos
AllCCS00001366	[M+H]+	178.952	179.609	pos
AllCCS00000558	[M+Na]+	285.6	287.362	pos
AllCCS00000656	[M+H]+	283	284.89	pos
AllCCS00001638	[M+H]+	302.2	298.314	pos
AllCCS00000016	[M+H]+	134.5	137.938	pos
AllCCS00000336	[M+Na]+	153.9	153.759	pos
AllCCS00002109	[M+Na]+	136.4	140.592	pos
AllCCS00001694	[M+NH4]+	324.1	319.312	pos
AllCCS00000402	[M+Na]+	158.458	160.639	pos
AllCCS00001728	[M+NH4]+	340.7	338.07	pos
AllCCS00000698	[M+H]+	138.594	134.882	pos
AllCCS00000715	[M+H]+	132.924	134.202	pos
AllCCS00000900	[M+H]+	124.67	129.811	pos
AllCCS00001771	[M+Na]+	152.281	153.897	pos
AllCCS00001241	[M+H]+	211.355	202.768	pos
AllCCS00000956	[M+H]+	159.729	169.495	pos
AllCCS00000058	[M+H]+	124.949	125.08	pos
AllCCS00000921	[M+H]+	181.172	183.022	pos
AllCCS00000351	[M+H]+	151.702	149.671	pos
AllCCS00001524	[M+H]+	252.495	259.455	pos
AllCCS00002023	[M+H]+	130.129	127.697	pos
AllCCS00001776	[M+H]+	180.1	183.096	pos
AllCCS00000966	[M+H]+	200.985	212.826	pos
AllCCS00000767	[M+H]+	190.511	185.224	pos
AllCCS00000808	[M+H]+	159.356	144.577	pos
AllCCS00001218	[M+H]+	166.26	166.595	pos
AllCCS00002085	[M+H]+	212.4	212.829	pos
AllCCS00001162	[M+H]+	204.785	208.194	pos
AllCCS00000460	[M+H]+	143.102	145.176	pos
AllCCS00001329	[M+H]+	158.717	159.564	pos
AllCCS00001917	[M+Na]+	178.521	170.898	pos
AllCCS00001435	[M+H]+	138.276	142.665	pos
AllCCS00001630	[M+H]+	291.5	291.765	pos
AllCCS00001697	[M+NH4]+	331	327.344	pos
AllCCS00000079	[M+H]+	132.2	134.444	pos
AllCCS00001500	[M+H]+	164	165.098	pos
AllCCS00000257	[M+H]+	184.3	180.191	pos
AllCCS00000557	[M+NH4]+	293.8	291.156	pos
AllCCS00002111	[M+Na]+	154.2	159.795	pos
AllCCS00001653	[M+NH4]+	287.2	289.522	pos
AllCCS00000993	[M+H]+	165.149	167.78	pos
AllCCS00000226	[M+H]+	180.954	173.463	pos
AllCCS00001163	[M+H]+	183.16	186.079	pos
AllCCS00000575	[M+H]+	274.4	277.717	pos
AllCCS00000310	[M+H-H2O]+	136.558	143.093	pos
AllCCS00001925	[M+H]+	162.603	164.818	pos
AllCCS00001531	[M+Na]+	195.624	205.423	pos
AllCCS00000797	[M+H]+	168.905	155.604	pos
AllCCS00000406	[M+Na]+	143.076	146.122	pos
AllCCS00001272	[M+H]+	191.496	194.151	pos
AllCCS00000705	[M+H]+	126.022	128.337	pos
AllCCS00002090	[M+H]+	186.4	187.208	pos
AllCCS00001804	[M+Na]+	153.253	152.502	pos
AllCCS00002126	[M+H]+	133.9	134.863	pos
AllCCS00000163	[M+H]+	163.843	169.664	pos
AllCCS00000904	[M+H]+	133.536	140.295	pos
AllCCS00000152	[M+Na]+	209.842	213.898	pos
AllCCS00001858	[M+Na]+	189.145	184.728	pos
AllCCS00001757	[M+Na]+	162.737	160.586	pos
AllCCS00001813	[M+Na]+	176.5	179.426	pos
AllCCS00001426	[M+H]+	180.799	183.566	pos
AllCCS00000599	[M+H]+	288.1	291.114	pos
AllCCS00000912	[M+H]+	135.778	135.395	pos
AllCCS00001489	[M+H]+	164.785	168.506	pos
AllCCS00000585	[M+H]+	284.9	285.635	pos
AllCCS00001927	[M+Na]+	152.767	143.191	pos
AllCCS00002087	[M+H]+	241.4	242.423	pos
AllCCS00001972	[M+Na]+	225.405	221.117	pos
AllCCS00000294	[M+Na]+	154.867	146.86	pos
AllCCS00001791	[M+Na]+	146.115	143.28	pos
AllCCS00002118	[M+Na]+	156.1	160.542	pos
AllCCS00002188	[M+H]+	147.1	136.963	pos
AllCCS00001327	[M+H]+	192.604	189.321	pos
AllCCS00000547	[M+Na]+	269.7	263.643	pos
AllCCS00000686	[M+Na]+	227.7	230.185	pos
AllCCS00001918	[M+H]+	128.789	123.192	pos
AllCCS00001217	[M+Na]+	200.65	197.305	pos
AllCCS00001301	[M+H]+	148.8	148.953	pos
AllCCS00001991	[M+Na]+	239.533	237.796	pos
AllCCS00001016	[M+H]+	170.768	175.385	pos
AllCCS00000613	[M+H]+	293.4	296.052	pos
AllCCS00000343	[M+H]+	138.754	138.692	pos
AllCCS00000522	[M+H]+	147.428	150.007	pos
AllCCS00001357	[M+H]+	161.746	163.161	pos
AllCCS00000506	[M+H]+	119.615	125.782	pos
AllCCS00001068	[M+H]+	153.85	156.759	pos
AllCCS00001223	[M+H]+	184.449	186.95	pos
AllCCS00000328	[M+Na]+	152.2	144.558	pos
AllCCS00000505	[M+Na]+	155.207	153.846	pos
AllCCS00001542	[M+Na]+	270.9	267.307	pos
AllCCS00000036	[M+H]+	149.466	145.409	pos
AllCCS00001613	[M+H]+	240	243.741	pos
AllCCS00000513	[M+Na]+	135.8	139.548	pos
AllCCS00001674	[M+NH4]+	319.1	315.725	pos
AllCCS00000492	[M+Na]+	134.9	136.812	pos
AllCCS00000390	[M+Na]+	160	160.639	pos
AllCCS00000989	[M+H]+	195.668	196.951	pos
AllCCS00000564	[M+NH4]+	294.1	292.735	pos
AllCCS00002146	[M+Na]+	204.1	213.771	pos
AllCCS00000006	[M+H]+	147.3	146.702	pos
AllCCS00001183	[M+H]+	197.066	201.946	pos
AllCCS00000377	[M+Na]+	147.1	150.437	pos
AllCCS00000007	[M+H]+	147.1	143.995	pos
AllCCS00001143	[M+H]+	150.01	152.401	pos
AllCCS00000322	[M+H-H2O]+	124.7	130.749	pos
AllCCS00001999	[M+H]+	151.074	146.957	pos
AllCCS00000187	[M+H]+	174.336	181.924	pos
AllCCS00001579	[M+Na]+	298.8	297.386	pos
AllCCS00000575	[M+Na]+	278.1	277.986	pos
AllCCS00001730	[M+NH4]+	339.8	335.617	pos
AllCCS00001860	[M+Na]+	193.334	190.375	pos
AllCCS00001282	[M+H]+	179.888	190.629	pos
AllCCS00000554	[M+Na]+	281	284.052	pos
AllCCS00000468	[M+Na]+	150.7	148.296	pos
AllCCS00001150	[M+H]+	198.784	200.024	pos
AllCCS00000624	[M+Na]+	294.6	292.238	pos
AllCCS00000134	[M+H]+	219.637	218.564	pos
AllCCS00001679	[M+NH4]+	325.5	319.883	pos
AllCCS00001976	[M+Na]+	293.637	291.385	pos
AllCCS00001625	[M+H]+	290.4	292.993	pos
AllCCS00000839	[M+H]+	140.573	148.349	pos
AllCCS00001831	[M+Na]+	267.798	263.14	pos
AllCCS00000763	[M+H]+	148.272	152.184	pos
AllCCS00000215	[M+Na]+	153.1	150.793	pos
AllCCS00001216	[M+H]+	147.027	151.001	pos
AllCCS00000364	[M+H]+	126.1	128.781	pos
AllCCS00001980	[M+Na]+	133.011	133.417	pos
AllCCS00002182	[M+Na]+	211.8	188.967	pos
AllCCS00000659	[M+H]+	271.9	276.866	pos
AllCCS00001736	[M+NH4]+	347.5	346.854	pos
AllCCS00000105	[M+Na]+	196.166	197.68	pos
AllCCS00002051	[M+H]+	134.251	126.982	pos
AllCCS00001977	[M+Na]+	300.741	294.377	pos
AllCCS00000569	[M+Na]+	298.8	301.713	pos
AllCCS00000552	[M+Na]+	279.5	281.949	pos
AllCCS00001165	[M+H]+	214.015	211.983	pos
AllCCS00000118	[M+Na]+	221.502	226.776	pos
AllCCS00001028	[M+H]+	141.731	144.429	pos
AllCCS00001671	[M+NH4]+	311.5	308.439	pos
AllCCS00001483	[M+H]+	186.413	187.721	pos
AllCCS00000530	[M+H-H2O]+	121.182	124.04	pos
AllCCS00001616	[M+H]+	226	227.967	pos
AllCCS00001695	[M+NH4]+	322.7	317.735	pos
AllCCS00000281	[M+Na]+	263.073	249.427	pos
AllCCS00001108	[M+H]+	181.235	181.533	pos
AllCCS00001966	[M+H]+	186.2	187.413	pos
AllCCS00000158	[M+Na]+	189.7	186.477	pos
AllCCS00000041	[M+H]+	194.136	197.403	pos
AllCCS00000592	[M+H]+	280.6	286.553	pos
AllCCS00000482	[M+H]+	134.5	136.517	pos
AllCCS00000109	[M+Na]+	210.8	214.508	pos
AllCCS00001612	[M+H]+	244.8	248.755	pos
AllCCS00000606	[M+NH4]+	278.4	274.999	pos
AllCCS00001437	[M+H]+	152.388	156.831	pos
AllCCS00001974	[M+H]+	257.074	258.047	pos
AllCCS00000625	[M+H]+	291.9	293.094	pos
AllCCS00000414	[M+Na]+	141.4	146.122	pos
AllCCS00001410	[M+H]+	258.961	254.585	pos
AllCCS00001621	[M+H]+	277.9	282.143	pos
AllCCS00001647	[M+Na]+	286.8	287.261	pos
AllCCS00000721	[M+H]+	184.356	184.121	pos
AllCCS00000142	[M+Na]+	167.137	175.123	pos
AllCCS00001877	[M+H]+	222.791	223.575	pos
AllCCS00000488	[M+H]+	209.8	203.723	pos
AllCCS00000433	[M+H]+	141.375	138.206	pos
AllCCS00000009	[M+H]+	154.6	155.096	pos
AllCCS00000994	[M+H]+	144.64	145.309	pos
AllCCS00000922	[M+H]+	148.934	161.967	pos
AllCCS00001293	[M+H]+	226.264	236.381	pos
AllCCS00002129	[M+Na]+	148.4	151.44	pos
AllCCS00000591	[M+H]+	278	283.391	pos
AllCCS00001179	[M+H]+	212.475	208.249	pos
AllCCS00000558	[M+NH4]+	291.4	287.353	pos
AllCCS00000600	[M+NH4]+	268.9	269.312	pos
AllCCS00001348	[M+Na]+	157.314	160.645	pos
AllCCS00001994	[M+Na]+	247.825	270.481	pos
AllCCS00001096	[M+H]+	172.541	173.225	pos
AllCCS00001400	[M+H]+	193.678	201.305	pos
AllCCS00000372	[M+H]+	127.642	139.869	pos
AllCCS00000892	[M+H]+	129.129	141.186	pos
AllCCS00000951	[M+H]+	155.057	155.022	pos
AllCCS00001262	[M+H]+	218.479	207.334	pos
AllCCS00000117	[M+Na]+	222.3	219.849	pos
AllCCS00000888	[M+H]+	183.771	185.91	pos
AllCCS00001883	[M+Na]+	289.313	288.547	pos
AllCCS00001340	[M+H]+	148.918	144.205	pos
AllCCS00001120	[M+Na]+	173.664	169.95	pos
AllCCS00000851	[M+H]+	167.967	167.408	pos
AllCCS00000456	[M+H]+	174.655	179.479	pos
AllCCS00000146	[M+H]+	179.8	172.297	pos
AllCCS00000850	[M+H]+	180.725	180.249	pos
AllCCS00001807	[M+Na]+	156.436	159.795	pos
AllCCS00001369	[M+H]+	175.882	179.373	pos
AllCCS00001521	[M+H]+	198.177	196.339	pos
AllCCS00000028	[M+H]+	128.4	127.914	pos
AllCCS00001755	[M+H]+	139.033	142.722	pos
AllCCS00001928	[M+Na]+	155.666	146.623	pos
AllCCS00000777	[M+H]+	158.962	164.254	pos
AllCCS00000749	[M+H]+	199.228	201.55	pos
AllCCS00001320	[M+H]+	195.041	191.804	pos
AllCCS00000753	[M+H]+	177.209	177.745	pos
AllCCS00000206	[M+Na]+	176.8	181.029	pos
AllCCS00001942	[M+H]+	163.3	160.988	pos
AllCCS00001021	[M+H]+	164.53	163.955	pos
AllCCS00001670	[M+NH4]+	314.9	310.597	pos
AllCCS00000324	[M+H]+	153.695	153.131	pos
AllCCS00000166	[M+H]+	172.6	174.111	pos
AllCCS00002085	[M+Na]+	217.8	214.421	pos
AllCCS00000755	[M+H]+	145.903	136.058	pos
AllCCS00000124	[M+H]+	241.274	242.423	pos
AllCCS00000298	and analogues"
AllCCS00000928	[M+H]+	194.795	203.479	pos
AllCCS00000756	[M+H]+	121.207	125.389	pos
AllCCS00000750	[M+H]+	143.935	147.891	pos
AllCCS00000485	[M+Na]+	134	127.61	pos
AllCCS00000373	[M+Na]+	178.472	179.654	pos
AllCCS00001100	[M+H]+	176.383	175.068	pos
AllCCS00000252	[M+H]+	248.694	255.777	pos
AllCCS00001454	[M+Na]+	187.368	163.892	pos
AllCCS00001430	[M+H]+	146.415	152.611	pos
AllCCS00002177	[M+Na]+	142.2	145.776	pos
AllCCS00001904	[M+Na]+	197.867	204.5	pos
AllCCS00001910	[M+H]+	179.1	197.419	pos
AllCCS00000909	[M+H]+	154.632	152.377	pos
AllCCS00001235	[M+H]+	163.992	168.727	pos
AllCCS00000601	[M+NH4]+	272.4	273.09	pos
AllCCS00001479	[M+H]+	191.253	194.504	pos
AllCCS00000067	[M+Na]+	171.249	163.421	pos
AllCCS00002041	[M+H]+	166.49	175.813	pos
AllCCS00001172	[M+H]+	241.017	238.147	pos
AllCCS00000868	[M+H]+	164.445	158.962	pos
AllCCS00001440	[M+H]+	186.415	185.028	pos
AllCCS00000980	[M+H]+	170.677	176.264	pos
AllCCS00000612	[M+Na]+	295.1	294.779	pos
AllCCS00001832	[M+Na]+	283.13	273.807	pos
AllCCS00000906	[M+H]+	124.114	138.833	pos
AllCCS00001304	[M+H]+	144.23	147.346	pos
AllCCS00000347	[M+Na]+	148.1	142.891	pos
AllCCS00001450	[M+H]+	162.134	165.404	pos
AllCCS00002015	[M+Na]+	174.6	164.898	pos
AllCCS00001513	[M+H]+	233.962	232.58	pos
AllCCS00000540	[M+H]+	133.106	134.202	pos
AllCCS00001310	[M+Na]+	213.149	214.487	pos
AllCCS00000946	[M+H]+	178.628	178.334	pos
AllCCS00000941	[M+H]+	187.388	180.384	pos
AllCCS00000143	[M+H]+	162.482	165.888	pos
AllCCS00001061	[M+H]+	191.979	192.764	pos
AllCCS00000478	[M+H]+	143	138.433	pos
AllCCS00001002	[M+H]+	214.519	219.394	pos
AllCCS00001923	[M+H]+	153.32	145.882	pos
AllCCS00000087	[M+Na]+	133.684	139.004	pos
AllCCS00000501	[M+H]+	136.936	140.137	pos
AllCCS00001408	[M+H]+	166.498	171.065	pos
AllCCS00001971	[M+H]+	187.536	217.326	pos
AllCCS00000006	[M+Na]+	147.3	150.64	pos
AllCCS00000001	[M+H]+	133.594	138.137	pos
AllCCS00001448	[M+H]+	163.351	167.923	pos
AllCCS00000375	[M+Na]+	143	146.122	pos
AllCCS00001819	[M+Na]+	203.233	209.669	pos
AllCCS00000093	[M+H]+	225.466	227.764	pos
AllCCS00000410	[M+Na]+	174	178.995	pos
AllCCS00000619	[M+Na]+	290.7	288.191	pos
AllCCS00000337	[M+Na]+	157.8	157.86	pos
AllCCS00000987	[M+H]+	162.136	164.633	pos
AllCCS00000579	[M+H]+	280.5	284.254	pos
AllCCS00001365	[M+H]+	219.605	218.396	pos
AllCCS00001583	[M+NH4]+	307.5	303.627	pos
AllCCS00002157	[M+H]+	158.9	149.014	pos
AllCCS00000345	[M+Na]+	149.4	143.636	pos
AllCCS00001504	[M+H]+	171.005	185.787	pos
AllCCS00001226	[M+Na]+	183.98	193.558	pos
AllCCS00000446	[M+H]+	221.857	226.458	pos
AllCCS00001542	[M+H]+	264.4	266.574	pos
AllCCS00000547	[M+H]+	261.7	262.851	pos
AllCCS00001699	[M+NH4]+	327.8	324.355	pos
AllCCS00000150	[M+H]+	175.4	174.592	pos
AllCCS00000769	[M+H]+	153.308	153.651	pos
AllCCS00000315	[M+H]+	153.025	152.177	pos
AllCCS00000653	[M+Na]+	299.8	303.484	pos
AllCCS00000983	[M+H]+	146.879	148.578	pos
AllCCS00000574	[M+NH4]+	311.1	306.641	pos
AllCCS00001780	[M+Na]+	142.696	143.249	pos
AllCCS00001883	[M+H]+	294.474	288.601	pos
AllCCS00000484	[M+Na]+	133.4	135.711	pos
AllCCS00000092	[M+H]+	143.615	146.974	pos
AllCCS00001668	[M+NH4]+	319.9	314.533	pos
AllCCS00000050	[M+H]+	142.856	143.435	pos
AllCCS00001496	[M+H]+	156.391	160.422	pos
AllCCS00000719	[M+H]+	167.748	170.578	pos
AllCCS00002016	[M+Na]+	175.84	170.038	pos
AllCCS00001332	[M+H]+	124.357	134.882	pos
AllCCS00000969	[M+H]+	161.037	160.036	pos
AllCCS00000131	[M+Na]+	168.8	161.983	pos
AllCCS00001874	[M+Na]+	205.533	197.489	pos
AllCCS00001333	[M+Na]+	166.622	173.091	pos
AllCCS00001805	[M+Na]+	151.4	153.644	pos
AllCCS00001462	[M+H]+	151.95	156.907	pos
AllCCS00000897	[M+H]+	175.202	178.716	pos
AllCCS00002186	[M+Na]+	291	296.416	pos
AllCCS00001581	[M+Na]+	304.5	304.978	pos
AllCCS00001261	[M+H-H2O]+	210.554	214.502	pos
AllCCS00000843	[M+H]+	213.681	219.598	pos
AllCCS00000947	[M+H]+	186.734	189.735	pos
AllCCS00000416	[M+Na]+	175.4	179.649	pos
AllCCS00000738	[M+H]+	157.528	158.091	pos
AllCCS00002030	[M+H]+	145.37	143.225	pos
AllCCS00001169	[M+H]+	201.176	202.784	pos
AllCCS00000623	[M+Na]+	298.4	296.268	pos
AllCCS00001978	[M+H]+	198.662	220.817	pos
AllCCS00001870	[M+Na]+	197.891	197.785	pos
AllCCS00001683	[M+NH4]+	316.6	312.834	pos
AllCCS00000432	[M+H-H2O]+	126.956	130.133	pos
AllCCS00001488	[M+H]+	231.943	227.581	pos
AllCCS00001351	[M+Na]+	175.702	179.654	pos
AllCCS00000832	[M+H]+	170.001	174.879	pos
AllCCS00001111	[M+H]+	190.627	183.9	pos
AllCCS00000543	[M+Na]+	234.018	229.879	pos
AllCCS00001465	[M+H]+	147.278	152.991	pos
AllCCS00002140	[M+Na]+	265.2	262.651	pos
AllCCS00001000	[M+H]+	181.502	178.551	pos
AllCCS00000558	[M+H]+	290.5	287.297	pos
AllCCS00000063	[M+Na]+	144.613	147.503	pos
AllCCS00000997	[M+H]+	181.3	181.445	pos
AllCCS00000707	[M+H]+	223.924	215.911	pos
AllCCS00001512	[M+H]+	200.147	202.057	pos
AllCCS00000533	[M+Na]+	190.6	191.122	pos
AllCCS00000357	[M+Na]+	141	144.741	pos
AllCCS00000421	[M+Na]+	159.7	160.542	pos
AllCCS00000748	[M+H]+	142.558	149.521	pos
AllCCS00001027	[M+H]+	152.743	156.821	pos
AllCCS00001441	[M+H]+	242.482	233.124	pos
AllCCS00000265	[M+H-H2O]+	199.946	201.769	pos
AllCCS00001747	[M+Na]+	131.939	136.918	pos
AllCCS00000103	[M+Na]+	217.6	221.274	pos
AllCCS00002190	[M+Na]+	216.2	205.411	pos
AllCCS00000071	[M+H]+	129.9	128.72	pos
AllCCS00000785	[M+H]+	158.493	158.813	pos
AllCCS00001847	[M+Na]+	177	176.992	pos
AllCCS00001330	[M+H]+	193.36	193.063	pos
AllCCS00000536	[M+Na]+	151.2	149.27	pos
AllCCS00000166	[M+Na]+	184.1	177.726	pos
AllCCS00001244	[M+H]+	207.818	207.888	pos
AllCCS00000136	[M+Na]+	170.705	168.994	pos
AllCCS00000469	[M+H]+	150.628	153.663	pos
AllCCS00000510	[M+Na]+	134.2	139.488	pos
AllCCS00000614	[M+Na]+	214.7	214.273	pos
AllCCS00001588	[M+Na]+	279	278.874	pos
AllCCS00000915	[M+H]+	147.126	150.941	pos
AllCCS00000412	[M+H]+	141.892	143.869	pos
AllCCS00000260	[M+Na]+	216.859	215.185	pos
AllCCS00001765	[M+Na]+	136.7	138.062	pos
AllCCS00002020	[M+H]+	124.566	125.388	pos
AllCCS00000566	[M+Na]+	293.1	294.375	pos
AllCCS00000744	[M+H]+	182.447	175.632	pos
AllCCS00001067	[M+H]+	187.231	190.278	pos
AllCCS00000318	[M+H]+	189.6	185.99	pos
AllCCS00000621	[M+H]+	286	289.648	pos
AllCCS00000838	[M+H]+	196.545	203.793	pos
AllCCS00001056	[M+H]+	193.903	193.018	pos
AllCCS00001334	[M+H]+	179.333	171.421	pos
AllCCS00000451	[M+H]+	170.463	174.537	pos
AllCCS00000445	[M+H]+	286.588	290.2	pos
AllCCS00001958	[M+Na]+	137.5	137.85	pos
AllCCS00001550	[M+H]+	217.8	219.876	pos
AllCCS00000616	[M+Na]+	219.7	217.519	pos
AllCCS00001836	[M+H]+	150.167	149.659	pos
AllCCS00001443	[M+H]+	160.712	164.273	pos
AllCCS00000630	[M+H]+	276.8	278.048	pos
AllCCS00001042	[M+H]+	119.942	122.394	pos
AllCCS00001522	[M+H]+	185.234	194.797	pos
AllCCS00001852	[M+H]+	184.62	188.562	pos
AllCCS00000257	[M+Na]+	169.033	183.64	pos
AllCCS00001055	[M+H]+	161.991	159.34	pos
AllCCS00001029	[M+H]+	174.521	177.814	pos
AllCCS00000887	[M+H]+	143.675	146.019	pos
AllCCS00001477	[M+H]+	157.384	159.904	pos
AllCCS00001311	[M+H]+	183.054	181.649	pos
AllCCS00000548	[M+H]+	270.8	272.19	pos
AllCCS00001303	[M+H]+	222.51	223.738	pos
AllCCS00000709	[M+H]+	132.9	134.202	pos
AllCCS00000752	[M+H]+	169.894	159.745	pos
AllCCS00000070	[M+H]+	162.889	159.804	pos
AllCCS00001065	[M+H]+	181.07	177.627	pos
AllCCS00001121	[M+H]+	117.742	124.162	pos
AllCCS00001590	[M+H]+	304.3	299.621	pos
AllCCS00001571	[M+H]+	275.7	281.266	pos
AllCCS00001392	[M+H]+	181.981	178.815	pos
AllCCS00000300	[M+H]+	155.338	142.313	pos
AllCCS00001005	[M+H]+	126.842	130.421	pos
AllCCS00000327	[M+H]+	143.926	146.025	pos
AllCCS00000010	[M+H]+	142.438	143.046	pos
AllCCS00001215	[M+H]+	198.541	200.13	pos
AllCCS00000757	[M+H]+	108.752	124.715	pos
AllCCS00000208	[M+H]+	201.431	209.574	pos
AllCCS00001937	[M+Na]+	209.989	183.423	pos
AllCCS00000384	[M+Na]+	155.642	159.792	pos
AllCCS00001259	[M+H-H2O]+	256.753	262.947	pos
AllCCS00000543	[M+H]+	239.5	228.49	pos
AllCCS00001463	[M+H-H2O]+	137.268	142.047	pos
AllCCS00002140	[M+H]+	265.5	263.489	pos
AllCCS00000953	[M+H]+	158.381	157.554	pos
AllCCS00001059	[M+H]+	185.83	181.644	pos
AllCCS00000643	[M+H]+	301.2	303.364	pos
AllCCS00002184	[M+Na]+	252.2	261.9	pos
AllCCS00001967	[M+H]+	222.791	229.043	pos
AllCCS00002157	[M+Na]+	154.8	153.596	pos
AllCCS00001178	[M+H]+	200.541	203.67	pos
AllCCS00001972	[M+H]+	220.713	219.21	pos
AllCCS00000301	[M+H]+	122.17	124.869	pos
AllCCS00000587	[M+Na]+	290.1	289.215	pos
AllCCS00000370	[M+H]+	188.6	193.606	pos
AllCCS00002021	[M+H]+	125.705	130.267	pos
AllCCS00000725	[M+H]+	149.923	149.351	pos
AllCCS00000503	[M+Na]+	141.648	147.333	pos
AllCCS00000751	[M+H]+	166.063	163.158	pos
AllCCS00001707	[M+NH4]+	336.4	332.973	pos
AllCCS00000101	[M+Na]+	162.9	158.852	pos
AllCCS00000544	[M+H]+	146.798	148.912	pos
AllCCS00001024	[M+H]+	155.55	155.046	pos
AllCCS00000880	[M+H]+	134.722	133.095	pos
AllCCS00001256	[M+Na]+	185.588	190.135	pos
AllCCS00001020	[M+H]+	152.69	154.424	pos
AllCCS00001487	[M+H]+	157.277	155.391	pos
AllCCS00001987	[M+Na]+	225.767	225.547	pos
AllCCS00001308	[M+H]+	141.101	140.272	pos
AllCCS00000570	[M+H]+	301.1	299.058	pos
AllCCS00001110	[M+H]+	153.904	155.92	pos
AllCCS00001716	[M+NH4]+	336.5	331.134	pos
AllCCS00000002	[M+H]+	159.066	162.427	pos
AllCCS00000741	[M+H]+	166.272	167.797	pos
AllCCS00000062	[M+H]+	139.035	141.585	pos
AllCCS00000201	[M+Na]+	197.9	205.423	pos
AllCCS00000568	[M+H]+	300.6	299.207	pos
AllCCS00001899	[M+Na]+	193.367	182.746	pos
AllCCS00000688	[M+H]+	232.4	236.28	pos
AllCCS00000742	[M+H]+	185.061	183.746	pos
AllCCS00002187	[M+Na]+	182.2	181.775	pos
AllCCS00001243	[M+H]+	208.307	204.85	pos
AllCCS00001873	[M+Na]+	199.031	197.349	pos
AllCCS00001862	[M+Na]+	186.833	192.11	pos
AllCCS00000443	[M+H]+	155.725	155.553	pos
AllCCS00001249	[M+H]+	129.996	135.285	pos
AllCCS00001990	[M+H]+	233.3	232.564	pos
AllCCS00000676	[M+H]+	297.8	298.601	pos
AllCCS00001331	[M+H]+	194.931	192.949	pos
AllCCS00000677	[M+H]+	298.8	300.208	pos
AllCCS00001579	[M+NH4]+	301.5	297.474	pos
AllCCS00001420	[M+H]+	153.83	161.054	pos
AllCCS00001975	[M+Na]+	291.894	287.179	pos
AllCCS00000467	[M+Na]+	148.8	146.305	pos
AllCCS00002180	[M+Na]+	137.6	139.715	pos
AllCCS00001899	[M+H]+	179.4	179.148	pos
AllCCS00001983	[M+H]+	236.8	237.84	pos
AllCCS00000854	[M+H]+	181.639	177.133	pos
AllCCS00000272	[M+H-H2O]+	178.747	182.119	pos
AllCCS00000672	[M+H]+	296	298.807	pos
AllCCS00000011	[M-H]-	123.1	127.361	neg
AllCCS00000389	[M-H]-	156.418	158.642	neg
AllCCS00001545	[M+HCOO]-	298.9	304.627	neg
AllCCS00000214	[M-H]-	139.3	143.779	neg
AllCCS00000279	[M-H]-	127.46	134.454	neg
AllCCS00001815	[M-H]-	208.381	206.251	neg
AllCCS00000007	[M+Na-2H]-	142.1	141.834	neg
AllCCS00000128	[M-H]-	185.4	188.129	neg
AllCCS00002118	[M+Na-2H]-	156.8	147.483	neg
AllCCS00001837	[M-H]-	122.2	122.433	neg
AllCCS00000150	[M-H]-	171.3	169.333	neg
AllCCS00001853	[M-H]-	190.921	191.806	neg
AllCCS00000308	[M-H]-	124.301	128.78	neg
AllCCS00000317	[M-H]-	245.232	230.792	neg
AllCCS00000398	[M+Na-2H]-	225.077	227.972	neg
AllCCS00001868	[M-H]-	194.842	188.767	neg
AllCCS00000628	[M+HCOO]-	266.5	263.101	neg
AllCCS00000420	[M-H]-	144.4	149.452	neg
AllCCS00000022	[M+Na-2H]-	129.7	129.107	neg
AllCCS00000405	[M-H]-	143.967	145.104	neg
AllCCS00000132	[M-H]-	159.213	164.409	neg
AllCCS00001756	[M-H]-	153.267	146.057	neg
AllCCS00002083	[M-H]-	162.9	164.409	neg
AllCCS00001866	[M-H]-	187.435	187.881	neg
AllCCS00000422	[M-H]-	194.7	206.496	neg
AllCCS00000337	[M-H]-	155.2	157.775	neg
AllCCS00000352	[M-H]-	154.356	154.85	neg
AllCCS00000615	[M-H]-	211.4	215.928	neg
AllCCS00002103	[M-H]-	131.1	128.858	neg
AllCCS00000590	[M-H]-	268	269.482	neg
AllCCS00000167	[M+Na-2H]-	187.8	180.154	neg
AllCCS00000689	[M+HCOO]-	244.4	240.136	neg
AllCCS00001925	[M-H]-	167.462	166.551	neg
AllCCS00001563	[M-H]-	237.4	240.484	neg
AllCCS00001797	[M-H]-	195.344	189.363	neg
AllCCS00001827	[M-H]-	252.148	249.798	neg
AllCCS00000031	[M+Na-2H]-	133.291	137.933	neg
AllCCS00001589	[M+HCOO]-	285.4	285.118	neg
AllCCS00000102	[M+Na-2H]-	190.1	185.247	neg
AllCCS00000208	[M-H]-	197.357	203.187	neg
AllCCS00002131	[M-H]-	151.2	148.227	neg
AllCCS00001804	[M-H]-	140.853	140.125	neg
AllCCS00000427	[M-H]-	133.047	137.876	neg
AllCCS00000096	[M-H]-	184.2	179.311	neg
AllCCS00000585	[M-H]-	274.4	280.901	neg
AllCCS00000223	[M+Na-2H]-	134.2	136.455	neg
AllCCS00000117	[M-H]-	209.1	214.204	neg
AllCCS00001921	[M-H]-	156.906	161.069	neg
AllCCS00001748	[M-H]-	120.3	122.785	neg
AllCCS00000341	[M-H]-	196.259	199.697	neg
AllCCS00000149	[M-H]-	164.379	161.241	neg
AllCCS00000629	[M+HCOO]-	272.6	269.95	neg
AllCCS00000303	[M-H]-	122.068	126.842	neg
AllCCS00002092	[M+Na-2H]-	215.7	208.536	neg
AllCCS00002136	[M-H]-	155.3	146.811	neg
AllCCS00002100	[M-H]-	123.6	122.939	neg
AllCCS00000070	[M-H]-	152.43	159.54	neg
AllCCS00000387	[M-H]-	172.9	173.19	neg
AllCCS00000065	[M-H]-	134.252	137.768	neg
AllCCS00001885	[M-H]-	209.755	211.715	neg
AllCCS00001840	[M-H]-	133.433	133.015	neg
AllCCS00002107	[M-H]-	119.3	120.665	neg
AllCCS00001548	[M+HCOO]-	238.3	236.596	neg
AllCCS00000231	[M+Na-2H]-	213.938	212.383	neg
AllCCS00000387	[M+Na-2H]-	176.4	173.233	neg
AllCCS00001573	[M-H]-	269.8	272.192	neg
AllCCS00000224	[M-H]-	135.3	139.149	neg
AllCCS00001911	[M-H]-	194.3	194.934	neg
AllCCS00002086	[M+Na-2H]-	185.8	187.047	neg
AllCCS00001935	[M-H]-	178.488	171.131	neg
AllCCS00000112	[M-H]-	176.922	183.583	neg
AllCCS00001850	[M-H]-	182.375	186.32	neg
AllCCS00002089	[M+Na-2H]-	218.8	210.46	neg
AllCCS00000125	[M-H]-	191.3	189.966	neg
AllCCS00000645	[M-H]-	269.3	267.827	neg
AllCCS00000199	[M-H]-	128.538	129.662	neg
AllCCS00000287	[M-H]-	133.7	134.928	neg
AllCCS00001902	[M-H]-	193.5	191.779	neg
AllCCS00000597	[M-H]-	277.4	280.982	neg
AllCCS00000630	[M+HCOO]-	277.5	274.988	neg
AllCCS00001943	[M-H]-	168.803	165.395	neg
AllCCS00000426	[M-H]-	136.114	134.132	neg
AllCCS00000237	[M-H]-	301.81	301.408	neg
AllCCS00000126	[M-H]-	167.615	167.631	neg
AllCCS00000186	[M-H]-	175.645	178.51	neg
AllCCS00000680	[M+HCOO]-	289.6	289.808	neg
AllCCS00000180	[M-H]-	200.577	207.597	neg
AllCCS00000480	[M-H]-	114	117.165	neg
AllCCS00000596	[M-H]-	274.1	280.481	neg
AllCCS00000120	[M+Na-2H]-	179.12	177.021	neg
AllCCS00000178	[M-H]-	175.343	178.499	neg
AllCCS00001583	[M-H]-	298.7	297.744	neg
AllCCS00000012	[M+Na-2H]-	131.8	132.125	neg
AllCCS00001764	[M-H]-	120.679	122.689	neg
AllCCS00000181	[M-H]-	170.629	173.791	neg
AllCCS00001787	[M-H]-	130.967	128.497	neg
AllCCS00000171	[M-H]-	183.123	189.967	neg
AllCCS00000138	[M-H]-	169.162	170.98	neg
AllCCS00000411	[M-H]-	136.5	140.071	neg
AllCCS00000206	[M-H]-	174.3	178.476	neg
AllCCS00000143	[M+Na-2H]-	161.98	160.041	neg
AllCCS00000003	[M+Na-2H]-	151.057	150.316	neg
AllCCS00000575	[M-H]-	263.5	266.885	neg
AllCCS00000134	[M-H]-	208.725	214.204	neg
AllCCS00000004	[M+Na-2H]-	159.572	164.502	neg
AllCCS00000557	[M-H]-	277.6	281.946	neg
AllCCS00002114	[M-H]-	148.6	146.166	neg
AllCCS00001931	[M-H]-	288.84	262.35	neg
AllCCS00000075	[M-H]-	125.3	126.642	neg
AllCCS00001588	[M+HCOO]-	276.9	276.705	neg
AllCCS00000215	[M+Na-2H]-	145.6	149.564	neg
AllCCS00001803	[M-H]-	141.657	140.361	neg
AllCCS00001858	[M-H]-	180.632	180.019	neg
AllCCS00000611	[M-H]-	282.6	283.831	neg
AllCCS00002089	[M-H]-	209.5	209.179	neg
AllCCS00000163	[M-H]-	164.1	166.102	neg
AllCCS00000556	[M-H]-	276.2	279.156	neg
AllCCS00000239	[M-H]-	192.06	191.177	neg
AllCCS00000054	[M+Na-2H]-	189.781	187.915	neg
AllCCS00001777	[M-H]-	298.965	248.139	neg
AllCCS00001909	[M-H]-	192.567	192.259	neg
AllCCS00001755	[M+Na-2H]-	143.7	138.951	neg
AllCCS00002111	[M+Na-2H]-	154.7	147.54	neg
AllCCS00001839	[M-H]-	144.271	129.531	neg
AllCCS00000311	[M-H]-	128.1	125.719	neg
AllCCS00000083	[M-H]-	117.9	125.912	neg
AllCCS00000580	[M-H]-	268.1	273.874	neg
AllCCS00000127	[M+Na-2H]-	200.138	194.633	neg
AllCCS00001907	[M-H]-	191.133	192.852	neg
AllCCS00000288	[M-H]-	140.904	139.896	neg
AllCCS00000257	[M-H]-	182.13	186.972	neg
AllCCS00001795	[M-H]-	195.814	196.003	neg
AllCCS00000041	[M-H]-	196.418	195.276	neg
AllCCS00001938	[M-H]-	198.327	201.101	neg
AllCCS00002088	[M-H]-	178.4	182.853	neg
AllCCS00002069	[M-H]-	133.1	129.482	neg
AllCCS00000194	[M+Na-2H]-	131.7	132.54	neg
AllCCS00000555	[M-H]-	274.1	275.667	neg
AllCCS00000047	[M-H]-	166.713	167.836	neg
AllCCS00000416	[M-H]-	169.9	174.376	neg
AllCCS00001765	[M-H]-	132.6	131.492	neg
AllCCS00001538	[M-H]-	295.5	296.226	neg
AllCCS00002074	[M-H]-	127.8	127.172	neg
AllCCS00001590	[M+HCOO]-	303.2	299.705	neg
AllCCS00001774	[M-H]-	161.8	165.452	neg
AllCCS00000103	[M+Na-2H]-	227.9	218.936	neg
AllCCS00000472	[M-H]-	130.4	133.135	neg
AllCCS00001887	[M-H]-	205.097	200.947	neg
AllCCS00000064	[M+Na-2H]-	149.331	152.99	neg
AllCCS00000013	[M-H]-	206.155	212.656	neg
AllCCS00000216	[M-H]-	178.788	183.051	neg
AllCCS00002058	[M-H]-	118.9	119.807	neg
AllCCS00000041	[M+Na-2H]-	199.444	195.775	neg
AllCCS00002077	[M-H]-	152.8	155.812	neg
AllCCS00002094	[M+Na-2H]-	228.6	218.936	neg
AllCCS00000684	[M+HCOO]-	304.4	300.176	neg
AllCCS00001926	[M-H]-	180.666	176.233	neg
AllCCS00000232	[M+Na-2H]-	184.941	189.073	neg
AllCCS00000140	[M-H]-	161.403	163.629	neg
AllCCS00002091	[M-H]-	246.7	234.04	neg
AllCCS00001920	[M-H]-	131.201	132.735	neg
AllCCS00001741	[M-H]-	136.664	120.32	neg
AllCCS00000278	[M-H]-	272.172	282.335	neg
AllCCS00000055	[M-H]-	138.075	136.983	neg
AllCCS00001834	[M-H]-	317.6	348.632	neg
AllCCS00000163	[M+Na-2H]-	164.8	166.105	neg
AllCCS00000144	[M+Na-2H]-	179.8	169.84	neg
AllCCS00000005	[M-H]-	131.774	135.66	neg
AllCCS00000391	[M-H]-	128.296	132.643	neg
AllCCS00000362	[M-H]-	129.348	134.236	neg
AllCCS00000594	[M-H]-	272	273.115	neg
AllCCS00001854	[M-H]-	184.553	180.081	neg
AllCCS00000213	[M-H]-	203.907	195.644	neg
AllCCS00000548	[M+HCOO]-	270.6	268.194	neg
AllCCS00001937	[M-H]-	191.658	181.77	neg
AllCCS00000217	[M-H]-	183.172	186.413	neg
AllCCS00000613	[M-H]-	287.1	289.668	neg
AllCCS00001917	[M-H]-	172.053	164.817	neg
AllCCS00002118	[M-H]-	146.1	147.163	neg
AllCCS00002087	[M-H]-	243.7	243.821	neg
AllCCS00000126	[M+Na-2H]-	172.44	167.431	neg
AllCCS00000346	[M-H]-	124.484	130.556	neg
AllCCS00000371	[M-H]-	130.2	132.925	neg
AllCCS00000577	[M-H]-	267.1	267.202	neg
AllCCS00000044	[M+Na-2H]-	141.004	138.951	neg
AllCCS00000343	[M-H]-	134.491	138.905	neg
AllCCS00001826	[M-H]-	254.896	244.786	neg
AllCCS00000605	[M-H]-	260.9	267.421	neg
AllCCS00000432	[M-H]-	130.8	132.715	neg
AllCCS00000331	[M-H]-	120.103	125.496	neg
AllCCS00000150	[M+Na-2H]-	166.55	168.899	neg
AllCCS00000056	[M-H]-	124.492	126.639	neg
AllCCS00000330	[M-H]-	117.085	118.707	neg
AllCCS00001791	[M-H]-	128.9	129.8	neg
AllCCS00001897	[M-H]-	157.267	153.154	neg
AllCCS00001298	[M-H]-	158.9	157.883	neg
AllCCS00000010	[M+Na-2H]-	139.567	143.383	neg
AllCCS00001768	[M-H]-	131.436	132.648	neg
AllCCS00002147	[M-H]-	119.5	123.492	neg

## Sheet: Figure 2f
Figure 2f
id_zhulab	adduct	ccs	pred_ccs	polarity
L0608	[M+H]+	130	133.369	pos
L0614	[M+H]+	261.058	258.809	pos
L0621	[M+H]+	135.922	138.876	pos
L0622	[M+H]+	178.856	180.208	pos
L0625	[M+H]+	138.811	143.654	pos
L0626	[M+H]+	152.62	167.293	pos
L0628	[M+H]+	164.182	164.532	pos
L0632	[M+H]+	173.83	163.257	pos
L0633	[M+H]+	151.081	153.34	pos
L0637	[M+H]+	210.995	200.588	pos
L0638	[M+H]+	180.27	168.696	pos
L0640	[M+H]+	141.046	145.524	pos
L0642	[M+H]+	184.695	174.869	pos
L0643	[M+H]+	151.126	154.733	pos
L0645	[M+H]+	127.623	132.156	pos
L0647	[M+H]+	138.928	137.933	pos
L0648	[M+H]+	168.726	165.81	pos
L0650	[M+H]+	157.956	159.114	pos
L0651	[M+H]+	242.429	226.814	pos
L0654	[M+H]+	214.687	204.577	pos
L0656	[M+H]+	144.765	148.058	pos
L0657	[M+H]+	181.285	175.542	pos
L0658	[M+H]+	158.749	163.291	pos
L0659	[M+H]+	211.34	218.431	pos
L0663	[M+H]+	131.242	129.152	pos
L0665	[M+H]+	217.15	216.371	pos
L0666	[M+H]+	131.39	138.972	pos
L0667	[M+H]+	233.957	233.747	pos
L0672	[M+H]+	221.54	225.158	pos
L0678	[M+H]+	209.007	202.778	pos
L0679	[M+H]+	330.492	280.23	pos
L0680	[M+H]+	209.653	208.444	pos
L0681	[M+H]+	195.987	192.044	pos
L0682	[M+H]+	167.928	169.837	pos
L0684	[M+H]+	139.922	147.753	pos
L0689	[M+H]+	230.487	223.74	pos
L0691	[M+H]+	235.367	233.53	pos
L0692	[M+H]+	231.509	240	pos
L0697	[M+H]+	141.916	146.371	pos
L0698	[M+H]+	144.574	144.239	pos
L0699	[M+H]+	136.886	138.807	pos
L0701	[M+H]+	136.801	139.234	pos
L0702	[M+H]+	129.585	132.533	pos
L0703	[M+H]+	156.503	156.334	pos
L0704	[M+H]+	167.454	163.508	pos
L0705	[M+H]+	170.362	167.13	pos
L0706	[M+H]+	191.256	183.686	pos
L0707	[M+H]+	287.674	275.999	pos
L0708	[M+H]+	161.997	159.397	pos
L0709	[M+H]+	180.628	179.207	pos
L0713	[M+H]+	164.017	163.374	pos
L0716	[M+H]+	154.233	159.309	pos
L0717	[M+H]+	176.337	174.262	pos
L0718	[M+H]+	163.538	164.858	pos
L0720	[M+H]+	248.035	254.381	pos
L0722	[M+H]+	173.628	173.622	pos
L0725	[M+H]+	242.901	253.954	pos
L0726	[M+H]+	238.393	250.908	pos
L0727	[M+H]+	172.415	172.298	pos
L0733	[M+H]+	218.817	216.732	pos
L0740	[M+H]+	160.075	157.26	pos
L0742	[M+H]+	174.963	175.963	pos
L0743	[M+H]+	179.463	175.347	pos
L0745	[M+H]+	176.358	175.629	pos
L0746	[M+H]+	163.307	158.82	pos
L0747	[M+H]+	150.518	153.666	pos
L0748	[M+H]+	149.111	154.989	pos
L0749	[M+H]+	177.202	168.368	pos
L0752	[M+H]+	138.728	137.454	pos
L0759	[M+H]+	208.542	209.998	pos
L0760	[M+H]+	214.418	210.055	pos
L0761	[M+H]+	207.073	197.8	pos
L0762	[M+H]+	179.985	179.837	pos
L0763	[M+H]+	180.216	179.483	pos
L0768	[M+H]+	193.333	184.178	pos
L0774	[M+H]+	160.758	163.39	pos
L0776	[M+H]+	235.992	237.155	pos
L0785	[M+H]+	149.526	149.274	pos
L0787	[M+H]+	185.629	178.022	pos
L0791	[M+H]+	250.538	229.817	pos
L0792	[M+H]+	155.859	158.158	pos
L0793	[M+H]+	158.195	166.266	pos
L0796	[M+H]+	181.256	181.212	pos
L0798	[M+H]+	284.232	280.354	pos
L0799	[M+H]+	207.599	205.405	pos
L0800	[M+H]+	162.687	162.31	pos
L0801	[M+H]+	124.691	132.392	pos
L0803	[M+H]+	142.705	144.68	pos
L0804	[M+H]+	154.75	156.105	pos
L0805	[M+H]+	125.249	125.441	pos
L0807	[M+H]+	119.969	130.519	pos
L0808	[M+H]+	185.041	186.252	pos
L0812	[M+H]+	137.12	139.606	pos
L0819	[M+H]+	202.648	209.333	pos
L0826	[M+H]+	149.166	148.905	pos
L0836	[M+H]+	132.57	137.632	pos
L0837	[M+H]+	157.977	159.295	pos
L0839	[M+H]+	151.365	154.222	pos
L0841	[M+H]+	159.388	160.686	pos
L0846	[M+H]+	152.028	150.633	pos
L0848	[M+H]+	124.713	129.155	pos
L0851	[M+H]+	195.939	194.34	pos
L0856	[M+H]+	156.695	160.985	pos
L0859	[M+H]+	195.487	195.289	pos
L0862	[M+H]+	207.913	195.717	pos
L0863	[M+H]+	215.342	214.108	pos
L0865	[M+H]+	196.495	195.622	pos
L0608	[M-H]-	131.827	132.023	neg
L0610	[M-H]-	133.685	134.355	neg
L0611	[M-H]-	169.568	175.225	neg
L0614	[M-H]-	262.323	261.755	neg
L0617	[M-H]-	140.539	138.133	neg
L0620	[M-H]-	144.359	144.971	neg
L0622	[M-H]-	180.564	185.535	neg
L0626	[M-H]-	156.051	153.337	neg
L0627	[M-H]-	135.878	134.463	neg
L0632	[M-H]-	178.674	152.083	neg
L0640	[M-H]-	139.801	140.29	neg
L0643	[M-H]-	158.158	154.951	neg
L0644	[M-H]-	169.351	124.652	neg
L0646	[M-H]-	157.391	151.635	neg
L0648	[M-H]-	178.128	166.017	neg
L0650	[M-H]-	159.736	159.097	neg
L0651	[M-H]-	239.585	215.835	neg
L0654	[M-H]-	205.689	198.256	neg
L0657	[M-H]-	176.357	177.629	neg
L0658	[M-H]-	160.854	166.424	neg
L0661	[M-H]-	167.912	154.726	neg
L0662	[M-H]-	176.937	169.706	neg
L0665	[M-H]-	219.901	217.218	neg
L0669	[M-H]-	229.497	220.82	neg
L0671	[M-H]-	222.535	214.375	neg
L0672	[M-H]-	227.616	214.934	neg
L0673	[M-H]-	310.804	308.628	neg
L0674	[M-H]-	280.865	278.372	neg
L0677	[M-H]-	144.124	143.057	neg
L0678	[M-H]-	210.138	199.174	neg
L0679	[M-H]-	324.147	248.124	neg
L0681	[M-H]-	197.382	194.956	neg
L0682	[M-H]-	168.666	169.074	neg
L0683	[M-H]-	184.407	188.725	neg
L0686	[M-H]-	208.189	200.808	neg
L0687	[M-H]-	184.169	183.082	neg
L0688	[M-H]-	184.596	187.708	neg
L0689	[M-H]-	221.44	192.959	neg
L0690	[M-H]-	190.918	194.841	neg
L0691	[M-H]-	235.496	196.106	neg
L0692	[M-H]-	230.776	219.755	neg
L0693	[M-H]-	162.396	175.995	neg
L0696	[M-H]-	127.474	129.557	neg
L0699	[M-H]-	135.277	137.409	neg
L0700	[M-H]-	135.48	135.195	neg
L0701	[M-H]-	135.332	138.52	neg
L0702	[M-H]-	129.614	130.799	neg
L0703	[M-H]-	157.013	157.524	neg
L0704	[M-H]-	171.539	165.344	neg
L0705	[M-H]-	171.139	166.528	neg
L0706	[M-H]-	194.56	185.459	neg
L0707	[M-H]-	281.132	244.126	neg
L0708	[M-H]-	161.748	160.049	neg
L0709	[M-H]-	184.459	181.5	neg
L0711	[M-H]-	146.355	145.429	neg
L0712	[M-H]-	213.457	208.999	neg
L0713	[M-H]-	167.351	164.502	neg
L0718	[M-H]-	166.118	165.814	neg
L0719	[M-H]-	190.501	189.315	neg
L0720	[M-H]-	259.596	237.52	neg
L0722	[M-H]-	162.731	170.603	neg
L0723	[M-H]-	199.23	197.553	neg
L0724	[M-H]-	156.304	165.737	neg
L0725	[M-H]-	252.963	238.352	neg
L0726	[M-H]-	232.333	234.587	neg
L0728	[M-H]-	133.807	134.064	neg
L0729	[M-H]-	217.919	212.998	neg
L0730	[M-H]-	259.181	228.667	neg
L0735	[M-H]-	222.945	215.319	neg
L0736	[M-H]-	310.463	255.081	neg
L0737	[M-H]-	257.914	226.33	neg
L0739	[M-H]-	266.624	228.445	neg
L0740	[M-H]-	166.259	159.095	neg
L0742	[M-H]-	185.725	183.205	neg
L0744	[M-H]-	139.495	139.588	neg
L0745	[M-H]-	184.748	176.955	neg
L0750	[M-H]-	193.108	193.675	neg
L0753	[M-H]-	178.934	185.432	neg
L0759	[M-H]-	204.631	201.011	neg
L0761	[M-H]-	213.759	192.943	neg
L0762	[M-H]-	179.42	184.067	neg
L0763	[M-H]-	180.179	184.673	neg
L0769	[M-H]-	178.083	184.998	neg
L0770	[M-H]-	167.209	172.989	neg
L0771	[M-H]-	188.003	190.098	neg
L0772	[M-H]-	146.569	144.927	neg
L0773	[M-H]-	170.037	174.945	neg
L0775	[M-H]-	185.551	190.172	neg
L0776	[M-H]-	239.405	235.668	neg
L0777	[M-H]-	138.023	134.761	neg
L0781	[M-H]-	148.588	139.467	neg
L0784	[M-H]-	132.467	132.925	neg
L0787	[M-H]-	180.823	183.481	neg
L0788	[M-H]-	185.752	191.812	neg
L0793	[M-H]-	162.031	161.987	neg
L0797	[M-H]-	121.241	123.577	neg
L0798	[M-H]-	284.935	267.868	neg
L0799	[M-H]-	205.735	205.586	neg
L0800	[M-H]-	162.871	156.784	neg
L0803	[M-H]-	138.637	138.709	neg
L0808	[M-H]-	191.156	191.114	neg
L0816	[M-H]-	166.946	163.067	neg
L0819	[M-H]-	203.66	199.596	neg
L0822	[M-H]-	151.886	152.527	neg
L0826	[M-H]-	148.314	149.081	neg
L0829	[M-H]-	193.522	185.986	neg
L0835	[M-H]-	281.463	259.242	neg
L0836	[M-H]-	128.856	128.919	neg
L0837	[M-H]-	158.457	155.986	neg
L0839	[M-H]-	150.879	152.276	neg
L0841	[M-H]-	160.69	156.3	neg
L0842	[M-H]-	142.34	140.75	neg
L0848	[M-H]-	122.432	124.334	neg
L0850	[M-H]-	155.144	154.904	neg
L0851	[M-H]-	199.971	182.928	neg
L0855	[M-H]-	220.58	213.998	neg
L0856	[M-H]-	155.061	158.551	neg
L0858	[M-H]-	177.688	183.81	neg
L0859	[M-H]-	198.709	194.522	neg
L0862	[M-H]-	200.743	182.434	neg
L0863	[M-H]-	215.682	191.396	neg
L0865	[M-H]-	198.361	195.249	neg

## Sheet: Figure 2g
Figure 2g
Raw data						Summary table (N≥5)
rela_error	superclass					superclass	median	mean	number	within_4_percentage
5.14197	Organic acids and derivatives					Alkaloids and derivatives	0.71265	1.47192	6	0.833333
0.439377	Benzenoids					Benzenoids	2.59344	3.23501	117	0.717949
0.367384	Alkaloids and derivatives					Lignans, neolignans and related compounds	2.02337	3.45527	8	0.75
0.617101	Lipids and lipid-like molecules					Lipids and lipid-like molecules	1.286	2.09126	265	0.901887
0.667896	Lipids and lipid-like molecules					Nucleosides, nucleotides, and analogues	1.61986	1.97643	64	0.875
-1.286	Lipids and lipid-like molecules					Organic acids and derivatives	1.83401	2.34751	87	0.850575
2.55633	Organic acids and derivatives					Organic nitrogen compounds	1.12806	1.55102	8	1
-0.0914382	Organoheterocyclic compounds					Organic oxygen compounds	2.09296	2.40344	81	0.888889
3.0736	Organic oxygen compounds					Organoheterocyclic compounds	1.65887	2.20363	117	0.846154
-1.47746	Lipids and lipid-like molecules					Phenylpropanoids and polyketides	2.22901	3.10459	122	0.737705
1.37632	Organic oxygen compounds
-0.771871	Lipids and lipid-like molecules
-2.67883	Organic nitrogen compounds
0.961085	Organic nitrogen compounds
4.12385	Benzenoids
1.06152	Organic acids and derivatives
-4.06262	Lipids and lipid-like molecules
6.11408	Organoheterocyclic compounds
0.104156	Organic acids and derivatives
1.0211	Organoheterocyclic compounds
-1.33842	Organoheterocyclic compounds
-1.8692	Benzenoids
1.66346	Organic acids and derivatives
5.89136	Organoheterocyclic compounds
-2.7749	Benzenoids
-9.27435	Benzenoids
0.201035	Lipids and lipid-like molecules
0.202184	Nucleosides, nucleotides, and analogues
1.66459	Lipids and lipid-like molecules
1.44915	Lipids and lipid-like molecules
0.533692	Organic oxygen compounds
-4.27029	Benzenoids
3.17407	Phenylpropanoids and polyketides
0.0907617	Lipids and lipid-like molecules
-1.10462	Lipids and lipid-like molecules
1.69748	Organic acids and derivatives
0.669249	Nucleosides, nucleotides, and analogues
-2.22942	Lipids and lipid-like molecules
-0.900069	Lipids and lipid-like molecules
3.62848	Organic oxygen compounds
0.808622	Lipids and lipid-like molecules
1.59306	Organoheterocyclic compounds
-4.13992	Lipids and lipid-like molecules
1.59392	Lipids and lipid-like molecules
1.20887	Lipids and lipid-like molecules
4.7851	Benzenoids
1.36263	Benzenoids
-7.87476	Benzenoids
2.12868	Organic oxygen compounds
1.38645	Organic acids and derivatives
1.83671	Organic nitrogen compounds
0.433536	Nucleosides, nucleotides, and analogues
-0.489727	Organic oxygen compounds
0.719386	Organoheterocyclic compounds
3.5533	Nucleosides, nucleotides, and analogues
5.06096	Benzenoids
1.93313	Nucleosides, nucleotides, and analogues
-2.33528	Lipids and lipid-like molecules
-1.3219	Organic acids and derivatives
1.65771	Organic oxygen compounds
1.53077	Phenylpropanoids and polyketides
1.04628	Lipids and lipid-like molecules
-0.282557	Benzenoids
2.25802	Phenylpropanoids and polyketides
0.257822	Lipids and lipid-like molecules
-6.26807	Benzenoids
0.423904	Nucleosides, nucleotides, and analogues
-1.90235	Lipids and lipid-like molecules
-5.16984	Benzenoids
-1.94014	Organoheterocyclic compounds
2.84551	Organic oxygen compounds
-6.89114	Benzenoids
-1.70486	Organic oxygen compounds
-2.24571	Lipids and lipid-like molecules
1.09142	Lipids and lipid-like molecules
-4.3452	Benzenoids
-1.66704	Lipids and lipid-like molecules
0.102664	Organic acids and derivatives
-0.725212	Lipids and lipid-like molecules
2.70376	Organoheterocyclic compounds
0.903988	Lipids and lipid-like molecules
-0.0450755	Organoheterocyclic compounds
1.74952	Organic oxygen compounds
0.87465	Alkaloids and derivatives
5.15617	Organic acids and derivatives
1.89057	Organoheterocyclic compounds
1.35595	Lipids and lipid-like molecules
-5.02133	Organoheterocyclic compounds
-0.876889	Organic acids and derivatives
-1.32617	Lipids and lipid-like molecules
-2.71387	Organic acids and derivatives
1.55887	Lipids and lipid-like molecules
2.76014	Organic oxygen compounds
-1.05778	Lipids and lipid-like molecules
1.41708	Organic acids and derivatives
0.399104	Organic oxygen compounds
0.655966	Organoheterocyclic compounds
-0.464108	Lipids and lipid-like molecules
4.73851	Lipids and lipid-like molecules
-0.405944	Organic acids and derivatives
2.47647	Lipids and lipid-like molecules
2.26872	Organic oxygen compounds
-2.11094	Organic acids and derivatives
1.59428	Organoheterocyclic compounds
4.85052	Organoheterocyclic compounds
-2.72537	Organic oxygen compounds
4.35279	Lipids and lipid-like molecules
-0.473149	Lipids and lipid-like molecules
-0.0408665	Lipids and lipid-like molecules
-1.23094	Lipids and lipid-like molecules
-1.53057	Lipids and lipid-like molecules
5.97124	Organic acids and derivatives
1.08613	Lipids and lipid-like molecules
-1.59554	Organoheterocyclic compounds
0.62398	Organoheterocyclic compounds
-0.8019	Lipids and lipid-like molecules
-0.488866	Nucleosides, nucleotides, and analogues
-1.72576	Lipids and lipid-like molecules
-0.766814	Lipids and lipid-like molecules
0.893046	Lipids and lipid-like molecules
5.53155	Benzenoids
-1.73956	Organic oxygen compounds
2.63848	Benzenoids
-1.50694	Lipids and lipid-like molecules
2.7029	Lipids and lipid-like molecules
2.12599	Organoheterocyclic compounds
0.30541	Lipids and lipid-like molecules
-10.7805	Lipids and lipid-like molecules
1.82648	Lipids and lipid-like molecules
-0.18589	Lipids and lipid-like molecules
0.771767	Nucleosides, nucleotides, and analogues
-5.41473	Phenylpropanoids and polyketides
-2.11619	Lipids and lipid-like molecules
0.974974	Lipids and lipid-like molecules
0.876203	Lipids and lipid-like molecules
-0.94979	Lipids and lipid-like molecules
2.38102	Nucleosides, nucleotides, and analogues
1.90378	Organoheterocyclic compounds
-0.982821	Lipids and lipid-like molecules
0.701618	Phenylpropanoids and polyketides
2.3581	Benzenoids
0.870457	Lipids and lipid-like molecules
-1.53844	Lipids and lipid-like molecules
-5.1873	Lipids and lipid-like molecules
0.164502	Organoheterocyclic compounds
0.651247	Nucleosides, nucleotides, and analogues
-1.6991	Nucleosides, nucleotides, and analogues
1.68279	Organic acids and derivatives
2.12158	Lipids and lipid-like molecules
1.49934	Organoheterocyclic compounds
1.75881	Nucleosides, nucleotides, and analogues
1.61549	Lipids and lipid-like molecules
-1.22175	Lipids and lipid-like molecules
2.91557	Phenylpropanoids and polyketides
0.378136	Lipids and lipid-like molecules
0.409146	Lipids and lipid-like molecules
3.33934	Organic oxygen compounds
-1.69001	Phenylpropanoids and polyketides
1.52692	Lipids and lipid-like molecules
0.160875	Lipids and lipid-like molecules
-0.127484	Benzenoids
4.7777	Nucleosides, nucleotides, and analogues
0.351748	Lipids and lipid-like molecules
-2.89636	Organic acids and derivatives
-2.24179	Phenylpropanoids and polyketides
0.320639	Organic acids and derivatives
0.462325	Organoheterocyclic compounds
8.75103	Organoheterocyclic compounds
4.47129	Organic acids and derivatives
2.0484	Organoheterocyclic compounds
1.93918	Lipids and lipid-like molecules
-1.98876	Lipids and lipid-like molecules
-1.38895	Lipids and lipid-like molecules
0.15335	Lipids and lipid-like molecules
2.1172	Organic oxygen compounds
9.14174	Lipids and lipid-like molecules
0.396301	Organoheterocyclic compounds
3.93814	Phenylpropanoids and polyketides
9.57891	Organic oxygen compounds
9.3369	Benzenoids
-0.0227623	Organoheterocyclic compounds
-5.10125	Lipids and lipid-like molecules
-1.10258	Nucleosides, nucleotides, and analogues
1.16387	Benzenoids
-0.264827	Lipids and lipid-like molecules
-3.16436	Organic oxygen compounds
-2.13877	Organoheterocyclic compounds
-0.33305	Benzenoids
2.76223	Lipids and lipid-like molecules
-4.17289	Nucleosides, nucleotides, and analogues
-0.263453	Benzenoids
2.14702	Organic oxygen compounds
1.98537	Alkaloids and derivatives
-0.37884	Organic acids and derivatives
2.65306	Organic acids and derivatives
-5.80889	Benzenoids
3.32891	Benzenoids
1.16529	Benzenoids
-1.65937	Organic oxygen compounds
0.302716	Benzenoids
2.3921	Lipids and lipid-like molecules
-1.41551	Phenylpropanoids and polyketides
-0.349193	Organoheterocyclic compounds
-1.3664	Lipids and lipid-like molecules
-0.366881	Organoheterocyclic compounds
0.87542	Nucleosides, nucleotides, and analogues
-1.55126	Nucleosides, nucleotides, and analogues
-6.74801	Benzenoids
0.476551	Nucleosides, nucleotides, and analogues
4.98498	Benzenoids
-4.40804	Benzenoids
-1.57144	Lipids and lipid-like molecules
1.35171	Benzenoids
-0.457551	Lipids and lipid-like molecules
2.58508	Organic acids and derivatives
4.45771	Organoheterocyclic compounds
3.45026	Benzenoids
2.74852	Benzenoids
-4.76861	Organic acids and derivatives
0.662545	Organic oxygen compounds
-0.745786	Organoheterocyclic compounds
2.84803	Lipids and lipid-like molecules
-12.5296	Phenylpropanoids and polyketides
4.23235	Phenylpropanoids and polyketides
2.51472	Organic oxygen compounds
3.35264	Lipids and lipid-like molecules
10.2286	Lipids and lipid-like molecules
-1.45824	Benzenoids
2.88741	Lipids and lipid-like molecules
0.253419	Lipids and lipid-like molecules
1.70007	Phenylpropanoids and polyketides
-4.57103	Organic acids and derivatives
5.59963	Benzenoids
-1.19082	Lipids and lipid-like molecules
-3.33432	Benzenoids
-0.744076	Phenylpropanoids and polyketides
3.27348	Organoheterocyclic compounds
-0.108763	Lipids and lipid-like molecules
-3.2929	Organic oxygen compounds
11.859	Benzenoids
2.16045	Organic acids and derivatives
-3.51749	Organoheterocyclic compounds
2.01732	Phenylpropanoids and polyketides
-5.55683	Benzenoids
0.82305	Organic nitrogen compounds
0.627273	Organic acids and derivatives
-0.164522	Organoheterocyclic compounds
-3.7379	Organoheterocyclic compounds
2.09631	Nucleosides, nucleotides, and analogues
0.408989	Organoheterocyclic compounds
-3.19363	Organoheterocyclic compounds
2.27224	Organoheterocyclic compounds
-4.85132	Benzenoids
3.97951	Organic acids and derivatives
2.33744	Organic acids and derivatives
2.7426	Phenylpropanoids and polyketides
15.885	Lipids and lipid-like molecules
2.26757	Organic acids and derivatives
3.40064	Organic acids and derivatives
2.79863	Phenylpropanoids and polyketides
2.1831	Organic oxygen compounds
3.1664	Organic oxygen compounds
1.01918	Organic acids and derivatives
2.87081	Organic oxygen compounds
-0.8632	Lipids and lipid-like molecules
0.0378922	Organoheterocyclic compounds
1.53994	Organoheterocyclic compounds
1.33824	Lipids and lipid-like molecules
-0.55065	Alkaloids and derivatives
-1.25956	Lipids and lipid-like molecules
-6.22148	Organic acids and derivatives
-3.85785	Organoheterocyclic compounds
8.64412	Lignans, neolignans and related compounds
5.206	Lipids and lipid-like molecules
2.07408	Lipids and lipid-like molecules
0.822157	Lipids and lipid-like molecules
0.439981	Lipids and lipid-like molecules
-1.05102	Lipids and lipid-like molecules
-0.460887	Nucleosides, nucleotides, and analogues
0.223917	Benzenoids
-0.554285	Organoheterocyclic compounds
1.22885	Lipids and lipid-like molecules
1.15665	Organoheterocyclic compounds
-1.43328	Lipids and lipid-like molecules
0.387403	Organic acids and derivatives
-1.99446	Lipids and lipid-like molecules
1.73256	Organic acids and derivatives
2.33946	Organic acids and derivatives
-1.67786	Lipids and lipid-like molecules
0.405377	Organic acids and derivatives
2.5775	Nucleosides, nucleotides, and analogues
1.68694	Benzenoids
-3.29939	Benzenoids
8.46377	Organic oxygen compounds
-0.622021	Organoheterocyclic compounds
-4.03837	Nucleosides, nucleotides, and analogues
-3.91377	Lipids and lipid-like molecules
3.88232	Organic oxygen compounds
1.48207	Organic oxygen compounds
3.2621	Phenylpropanoids and polyketides
2.00568	Benzenoids
1.86132	Lipids and lipid-like molecules
0.157097	Lipids and lipid-like molecules
1.87527	Lipids and lipid-like molecules
2.76873	Benzenoids
1.60741	Organoheterocyclic compounds
2.42239	Organic oxygen compounds
0.35736	Benzenoids
-1.4752	Benzenoids
0.799377	Lipids and lipid-like molecules
-0.714427	Lipids and lipid-like molecules
11.1518	Lipids and lipid-like molecules
-0.0537049	Lipids and lipid-like molecules
-1.18954	Lipids and lipid-like molecules
2.50231	Phenylpropanoids and polyketides
-1.88042	Phenylpropanoids and polyketides
2.24902	Organic oxygen compounds
2.86953	Benzenoids
-3.52888	Organoheterocyclic compounds
-1.76849	Phenylpropanoids and polyketides
3.87859	Phenylpropanoids and polyketides
-0.961043	Lipids and lipid-like molecules
-1.62556	Organoheterocyclic compounds
-1.10259	Lipids and lipid-like molecules
1.9983	Organic acids and derivatives
0.0801359	Organoheterocyclic compounds
-3.57857	Organic nitrogen compounds
0.273787	Organic nitrogen compounds
2.6535	Organoheterocyclic compounds
0.527136	Organic oxygen compounds
4.88432	Benzenoids
2.67003	Organoheterocyclic compounds
-3.85941	Phenylpropanoids and polyketides
0.911293	Lipids and lipid-like molecules
3.77354	Organic acids and derivatives
1.68846	Nucleosides, nucleotides, and analogues
-4.9905	Benzenoids
-0.908187	Organic acids and derivatives
0.202194	Benzenoids
-0.00476924	Lipids and lipid-like molecules
-0.153919	Organic oxygen compounds
-1.27661	Organic nitrogen compounds
-3.46231	Nucleosides, nucleotides, and analogues
0.0336358	Lipids and lipid-like molecules
-1.00221	Nucleosides, nucleotides, and analogues
2.01478	Organoheterocyclic compounds
3.94002	Organic oxygen compounds
-0.199068	Lipids and lipid-like molecules
-0.0450853	Lipids and lipid-like molecules
2.59344	Benzenoids
1.3935	Organic oxygen compounds
-0.772086	Lipids and lipid-like molecules
0.996672	Organic acids and derivatives
0.659518	Benzenoids
0.435134	Lipids and lipid-like molecules
-3.73512	Benzenoids
1.62727	Organoheterocyclic compounds
-1.90426	Organoheterocyclic compounds
1.2755	Lipids and lipid-like molecules
3.68797	Benzenoids
-0.456633	Organoheterocyclic compounds
-4.41193	Organic oxygen compounds
2.39041	Lipids and lipid-like molecules
1.26031	Lipids and lipid-like molecules
0.254618	Organoheterocyclic compounds
0.953191	Lipids and lipid-like molecules
-0.992632	Lipids and lipid-like molecules
-0.338062	Organic oxygen compounds
2.21622	Phenylpropanoids and polyketides
0.450884	Lipids and lipid-like molecules
2.04474	Organoheterocyclic compounds
2.13511	Lipids and lipid-like molecules
8.64144	Lipids and lipid-like molecules
-1.63654	Organoheterocyclic compounds
1.88688	Organoheterocyclic compounds
1.63127	Benzenoids
1.60141	Phenylpropanoids and polyketides
-0.767413	Organic acids and derivatives
0.513427	Lipids and lipid-like molecules
0.551888	Organic acids and derivatives
0.97951	Organic nitrogen compounds
-5.97356	Benzenoids
-1.89408	Organic acids and derivatives
-1.90154	Organoheterocyclic compounds
5.45293	Organoheterocyclic compounds
-1.53774	Lipids and lipid-like molecules
2.01893	Lipids and lipid-like molecules
-1.73974	Phenylpropanoids and polyketides
-8.38527	Benzenoids
2.8221	Organoheterocyclic compounds
1.45865	Organoheterocyclic compounds
0.426713	Organic acids and derivatives
0.800424	Lipids and lipid-like molecules
14.6786	Benzenoids
4.04237	Lipids and lipid-like molecules
-12.6511	Phenylpropanoids and polyketides
2.66583	Organic oxygen compounds
2.41225	Lipids and lipid-like molecules
-4.59694	Phenylpropanoids and polyketides
3.48087	Phenylpropanoids and polyketides
-0.757339	Lipids and lipid-like molecules
-0.522164	Organoheterocyclic compounds
-2.25279	Organoheterocyclic compounds
0.718533	Lipids and lipid-like molecules
3.84606	Lipids and lipid-like molecules
2.80621	Nucleosides, nucleotides, and analogues
-0.778084	Organic acids and derivatives
1.56031	Lipids and lipid-like molecules
-0.681304	Lipids and lipid-like molecules
2.20984	Benzenoids
-0.304991	Lipids and lipid-like molecules
2.65437	Organic oxygen compounds
3.62843	Benzenoids
-0.381189	Benzenoids
4.01307	Organic acids and derivatives
-1.7492	Benzenoids
-1.01878	Lipids and lipid-like molecules
-2.48509	Nucleosides, nucleotides, and analogues
1.44033	Phenylpropanoids and polyketides
-0.323844	Organoheterocyclic compounds
-1.20779	Benzenoids
2.45018	Lipids and lipid-like molecules
1.13548	Organoheterocyclic compounds
-1.1995	Phenylpropanoids and polyketides
-0.0974945	Lipids and lipid-like molecules
-0.588098	Organic acids and derivatives
-0.678022	Lipids and lipid-like molecules
1.31005	Organoheterocyclic compounds
-1.59465	Lipids and lipid-like molecules
2.11329	Organic acids and derivatives
0.917215	Benzenoids
1.83401	Organic acids and derivatives
3.80143	Lipids and lipid-like molecules
-0.463453	Lipids and lipid-like molecules
-5.49271	Lipids and lipid-like molecules
1.66938	Lipids and lipid-like molecules
-0.71046	Benzenoids
-0.233229	Lipids and lipid-like molecules
-1.65936	Lipids and lipid-like molecules
-0.844973	Lipids and lipid-like molecules
2.82436	Lipids and lipid-like molecules
-0.110772	Lipids and lipid-like molecules
4.06894	Lipids and lipid-like molecules
-0.3154	Lipids and lipid-like molecules
0.269068	Lipids and lipid-like molecules
-1.01674	Organic oxygen compounds
0.471159	Lipids and lipid-like molecules
-1.33548	Lipids and lipid-like molecules
4.69619	Phenylpropanoids and polyketides
-1.61533	Lipids and lipid-like molecules
-1.67645	Organoheterocyclic compounds
1.53688	Organic oxygen compounds
-0.140582	Lipids and lipid-like molecules
0.439134	Lipids and lipid-like molecules
-2.48031	Benzenoids
1.88615	Lipids and lipid-like molecules
0.948415	Lipids and lipid-like molecules
3.46146	Organic acids and derivatives
1.42155	Organic oxygen compounds
1.91586	Lipids and lipid-like molecules
3.21545	Lipids and lipid-like molecules
5.48706	Lipids and lipid-like molecules
-1.02211	Organic oxygen compounds
-0.187534	Organic acids and derivatives
1.47175	Nucleosides, nucleotides, and analogues
-5.94208	Organic oxygen compounds
0.190422	Organic oxygen compounds
-1.14812	Nucleosides, nucleotides, and analogues
0.463596	Lipids and lipid-like molecules
3.60396	Benzenoids
-5.88841	Organoheterocyclic compounds
1.28637	Organic oxygen compounds
-3.11762	Lipids and lipid-like molecules
-1.27552	Lipids and lipid-like molecules
3.49838	Organic oxygen compounds
-0.457101	Organic acids and derivatives
0.789963	Organic oxygen compounds
3.26321	Nucleosides, nucleotides, and analogues
-4.70405	Organic acids and derivatives
0.926257	Nucleosides, nucleotides, and analogues
0.237498	Lipids and lipid-like molecules
6.05846	Organic oxygen compounds
1.65887	Organoheterocyclic compounds
0.320311	Organoheterocyclic compounds
2.14183	Lipids and lipid-like molecules
-1.70984	Benzenoids
0.552975	Lipids and lipid-like molecules
-4.07159	Nucleosides, nucleotides, and analogues
-1.74469	Lipids and lipid-like molecules
-0.543863	Benzenoids
1.29896	Lipids and lipid-like molecules
-3.06202	Organoheterocyclic compounds
-0.932214	Organic oxygen compounds
3.48218	Organic acids and derivatives
-0.098961	Lipids and lipid-like molecules
-2.55268	Nucleosides, nucleotides, and analogues
2.95393	Lipids and lipid-like molecules
-1.96657	Organoheterocyclic compounds
-0.517218	Organic oxygen compounds
3.62942	Phenylpropanoids and polyketides
-2.65419	Nucleosides, nucleotides, and analogues
2.36927	Lipids and lipid-like molecules
1.68021	Lipids and lipid-like molecules
2.44076	Nucleosides, nucleotides, and analogues
2.65373	Benzenoids
2.06577	Organic acids and derivatives
1.75161	Organoheterocyclic compounds
-1.90871	Nucleosides, nucleotides, and analogues
-0.97209	Lipids and lipid-like molecules
3.91087	Benzenoids
-3.32126	Nucleosides, nucleotides, and analogues
-0.535016	Benzenoids
4.66447	Organic acids and derivatives
0.167835	Organic oxygen compounds
2.61889	Organic acids and derivatives
0.934705	Lipids and lipid-like molecules
-0.313509	Organic oxygen compounds
1.14447	Organic oxygen compounds
-0.714959	Lipids and lipid-like molecules
-0.726953	Lipids and lipid-like molecules
-1.79543	Organic oxygen compounds
0.886474	Lipids and lipid-like molecules
2.84463	Lipids and lipid-like molecules
0.326519	Lipids and lipid-like molecules
0.671236	Nucleosides, nucleotides, and analogues
-4.12189	Phenylpropanoids and polyketides
3.76483	Nucleosides, nucleotides, and analogues
2.16303	Lipids and lipid-like molecules
-3.8115	Nucleosides, nucleotides, and analogues
-0.697477	Nucleosides, nucleotides, and analogues
-0.546937	Lipids and lipid-like molecules
0.874498	Lipids and lipid-like molecules
0.918244	Benzenoids
-0.889299	Lipids and lipid-like molecules
1.29121	Lipids and lipid-like molecules
-0.905356	Lipids and lipid-like molecules
-2.01852	Phenylpropanoids and polyketides
-1.45655	Phenylpropanoids and polyketides
-0.133232	Lipids and lipid-like molecules
0.00944495	Nucleosides, nucleotides, and analogues
1.63106	Lipids and lipid-like molecules
0.0718883	Lipids and lipid-like molecules
3.4999	Lipids and lipid-like molecules
2.77662	Organoheterocyclic compounds
2.32802	Lipids and lipid-like molecules
-1.172	Nucleosides, nucleotides, and analogues
1.80002	Lipids and lipid-like molecules
-0.320029	Lipids and lipid-like molecules
0.246618	Organic acids and derivatives
1.66556	Organic acids and derivatives
1.85323	Lipids and lipid-like molecules
-1.8861	Organoheterocyclic compounds
3.73768	Lipids and lipid-like molecules
1.07519	Nucleosides, nucleotides, and analogues
2.61605	Organic oxygen compounds
2.396	Lipids and lipid-like molecules
-1.19701	Nucleosides, nucleotides, and analogues
-0.490766	Organic acids and derivatives
1.28468	Lipids and lipid-like molecules
2.62485	Nucleosides, nucleotides, and analogues
3.08954	Organic acids and derivatives
1.56541	Lipids and lipid-like molecules
-1.63764	Organic oxygen compounds
-9.17134	Phenylpropanoids and polyketides
1.07142	Organic acids and derivatives
-0.0704625	Lipids and lipid-like molecules
2.72273	Lipids and lipid-like molecules
-0.915274	Organic oxygen compounds
-0.33948	Lipids and lipid-like molecules
0.435473	Lipids and lipid-like molecules
-0.153397	Nucleosides, nucleotides, and analogues
1.21988	Nucleosides, nucleotides, and analogues
1.07013	Lipids and lipid-like molecules
-0.459635	Lipids and lipid-like molecules
-0.982965	Organic acids and derivatives
-17.0006	Organic acids and derivatives
-0.159666	Lipids and lipid-like molecules
-3.30488	Organic acids and derivatives
-4.62856	Organic oxygen compounds
-10.217	Organic oxygen compounds
-1.85853	Benzenoids
6.79554	Organic acids and derivatives
2.15382	Lipids and lipid-like molecules
-2.75084	Nucleosides, nucleotides, and analogues
0.898942	Lipids and lipid-like molecules
-0.715916	Benzenoids
2.65825	Lipids and lipid-like molecules
0.0968278	Organoheterocyclic compounds
-0.581483	Organic acids and derivatives
1.3986	Phenylpropanoids and polyketides
2.49582	Nucleosides, nucleotides, and analogues
-2.7183	Organic acids and derivatives
0.638019	Lipids and lipid-like molecules
0.571613	Lipids and lipid-like molecules
0.673649	Organic acids and derivatives
2.63422	Organic oxygen compounds
-0.835816	Organic acids and derivatives
0.245803	Lipids and lipid-like molecules
-0.491181	Organic acids and derivatives
-1.15283	Lipids and lipid-like molecules
2.25711	Organic acids and derivatives
-3.93341	Nucleosides, nucleotides, and analogues
2.09718	Organoheterocyclic compounds
-2.02318	Lipids and lipid-like molecules
2.4503	Organic acids and derivatives
3.15326	Organic acids and derivatives
2.38477	Lipids and lipid-like molecules
0.762753	Organic acids and derivatives
-1.8398	Organic acids and derivatives
1.97123	Organic acids and derivatives
-4.22758	Nucleosides, nucleotides, and analogues
-1.38777	Lipids and lipid-like molecules
-2.45379	Benzenoids
2.23395	Lipids and lipid-like molecules
1.37949	Nucleosides, nucleotides, and analogues
-5.13169	Nucleosides, nucleotides, and analogues
1.16862	Benzenoids
-11.9591	Organic acids and derivatives
3.73382	Lipids and lipid-like molecules
-0.791118	Organic acids and derivatives
9.77081	Organic oxygen compounds
0.791652	Nucleosides, nucleotides, and analogues
-5.53964	Nucleosides, nucleotides, and analogues
2.94883	Organic acids and derivatives
3.38882	Organic oxygen compounds
3.77936	Organoheterocyclic compounds
0.409814	Lipids and lipid-like molecules
-2.42319	Lipids and lipid-like molecules
-4.05236	Lipids and lipid-like molecules
-0.889319	Lipids and lipid-like molecules
-5.15908	Phenylpropanoids and polyketides
1.76958	Lipids and lipid-like molecules
0.894507	Lipids and lipid-like molecules
-4.20605	Benzenoids
0.727304	Organic oxygen compounds
0.0497909	Nucleosides, nucleotides, and analogues
-2.90464	Nucleosides, nucleotides, and analogues
4.87837	Organoheterocyclic compounds
2.09296	Organic oxygen compounds
0.0381018	Lipids and lipid-like molecules
-1.45613	Organic acids and derivatives
3.28181	Organoheterocyclic compounds
-3.96655	Organic oxygen compounds
2.4993	Lipids and lipid-like molecules
1.46371	Phenylpropanoids and polyketides
4.49019	Organoheterocyclic compounds
1.41058	Nucleosides, nucleotides, and analogues
1.72454	Organic acids and derivatives
1.38586	Organoheterocyclic compounds
0.698496	Organoheterocyclic compounds
-2.61521	Lipids and lipid-like molecules
-0.639868	Organic acids and derivatives
2.73438	Organic acids and derivatives
0.92211	Organic acids and derivatives
3.34042	Lipids and lipid-like molecules
2.59205	Organic oxygen compounds
-0.861653	Organic oxygen compounds
2.17288	Organoheterocyclic compounds
0.756026	Lipids and lipid-like molecules
3.48919	Organoheterocyclic compounds
9.61405	Benzenoids
0.212609	Benzenoids
-6.08285	Benzenoids
1.49569	Organic acids and derivatives
-4.93276	Benzenoids
-6.42016	Organoheterocyclic compounds
3.17449	Organic oxygen compounds
-5.32025	Organoheterocyclic compounds
2.38656	Benzenoids
3.55152	Organoheterocyclic compounds
-0.716256	Organoheterocyclic compounds
-1.72798	Phenylpropanoids and polyketides
0.733214	Phenylpropanoids and polyketides
-6.44122	Phenylpropanoids and polyketides
-4.70902	Organic oxygen compounds
2.27499	Benzenoids
-3.16783	Phenylpropanoids and polyketides
2.86101	Benzenoids
3.35488	Lipids and lipid-like molecules
-1.59243	Benzenoids
5.77029	Phenylpropanoids and polyketides
-0.0895848	Phenylpropanoids and polyketides
1.63335	Phenylpropanoids and polyketides
-2.98039	Phenylpropanoids and polyketides
-15.2082	Lipids and lipid-like molecules
-2.01185	Lignans, neolignans and related compounds
1.1367	Phenylpropanoids and polyketides
5.59656	Phenylpropanoids and polyketides
-2.92728	Phenylpropanoids and polyketides
-0.78033	Phenylpropanoids and polyketides
3.66787	Phenylpropanoids and polyketides
3.13892	Phenylpropanoids and polyketides
-0.231286	Phenylpropanoids and polyketides
1.40363	Phenylpropanoids and polyketides
1.77847	Phenylpropanoids and polyketides
2.2749	Phenylpropanoids and polyketides
-0.107451	Phenylpropanoids and polyketides
-2.35634	Phenylpropanoids and polyketides
-1.89717	Phenylpropanoids and polyketides
-3.95814	Phenylpropanoids and polyketides
-1.60501	Phenylpropanoids and polyketides
-0.78668	Phenylpropanoids and polyketides
-0.391769	Phenylpropanoids and polyketides
3.29112	Lipids and lipid-like molecules
-1.17699	Organoheterocyclic compounds
0.807369	Phenylpropanoids and polyketides
2.55854	Organoheterocyclic compounds
-0.00369261	Phenylpropanoids and polyketides
4.55042	Organoheterocyclic compounds
5.2498	Organoheterocyclic compounds
-0.0679003	Alkaloids and derivatives
-0.953046	Lipids and lipid-like molecules
-1.75861	Phenylpropanoids and polyketides
0.571482	Lipids and lipid-like molecules
-2.29323	Phenylpropanoids and polyketides
-0.413884	Phenylpropanoids and polyketides
-2.74816	Phenylpropanoids and polyketides
2.09129	Phenylpropanoids and polyketides
3.94181	Phenylpropanoids and polyketides
-4.98555	Alkaloids and derivatives
-0.918705	Lipids and lipid-like molecules
0.698096	Lignans, neolignans and related compounds
-2.0349	Lignans, neolignans and related compounds
-4.47828	Phenylpropanoids and polyketides
-0.0823024	Lipids and lipid-like molecules
-0.406949	Lipids and lipid-like molecules
-4.73543	Phenylpropanoids and polyketides
1.63734	Phenylpropanoids and polyketides
0.492683	Phenylpropanoids and polyketides
-0.168109	Lipids and lipid-like molecules
-4.09784	Phenylpropanoids and polyketides
-8.27052	Lignans, neolignans and related compounds
1.47514	Nucleosides, nucleotides, and analogues
5.10186	Nucleosides, nucleotides, and analogues
-0.0245644	Organoheterocyclic compounds
-1.05682	Organoheterocyclic compounds
-0.232032	Benzenoids
6.17587	Phenylpropanoids and polyketides
1.38384	Organoheterocyclic compounds
0.875447	Benzenoids
0.153238	Organoheterocyclic compounds
8.79343	Organoheterocyclic compounds
0.654162	Lipids and lipid-like molecules
1.81273	Organoheterocyclic compounds
3.29895	Organic oxygen compounds
-0.175348	Organoheterocyclic compounds
3.81811	Organoheterocyclic compounds
0.834077	Organoheterocyclic compounds
1.88777	Benzenoids
0.814476	Benzenoids
-0.917748	Organoheterocyclic compounds
3.56223	Benzenoids
-0.81608	Organoheterocyclic compounds
2.73746	Benzenoids
-0.101568	Phenylpropanoids and polyketides
-5.86608	Benzenoids
-0.572907	Phenylpropanoids and polyketides
-0.444592	Phenylpropanoids and polyketides
0.149091	Organic oxygen compounds
0.500749	Organic oxygen compounds
3.33616	Lipids and lipid-like molecules
-0.216295	Organic oxygen compounds
-1.7119	Organoheterocyclic compounds
0.424289	Benzenoids
2.75314	Lipids and lipid-like molecules
-1.73898	Benzenoids
-1.04146	Lipids and lipid-like molecules
-14.8823	Benzenoids
0.349622	Organic oxygen compounds
-2.02768	Benzenoids
-3.65684	Organoheterocyclic compounds
-6.79901	Phenylpropanoids and polyketides
-0.400263	Phenylpropanoids and polyketides
-9.91321	Phenylpropanoids and polyketides
-3.6136	Organic oxygen compounds
0.721427	Phenylpropanoids and polyketides
3.46237	Benzenoids
-7.85273	Phenylpropanoids and polyketides
-4.08702	Phenylpropanoids and polyketides
-3.78092	Phenylpropanoids and polyketides
-3.66674	Lipids and lipid-like molecules
-5.57169	Phenylpropanoids and polyketides
-0.700175	Lipids and lipid-like molecules
-0.740702	Benzenoids
-5.21731	Phenylpropanoids and polyketides
-23.4533	Lipids and lipid-like molecules
-1.22933	Lignans, neolignans and related compounds
0.241722	Phenylpropanoids and polyketides
2.34137	Lipids and lipid-like molecules
-3.54542	Lipids and lipid-like molecules
-0.590132	Lipids and lipid-like molecules
1.6859	Lipids and lipid-like molecules
-12.8615	Phenylpropanoids and polyketides
2.05496	Benzenoids
-16.7264	Phenylpropanoids and polyketides
-4.77536	Phenylpropanoids and polyketides
8.37389	Lipids and lipid-like molecules
1.63395	Phenylpropanoids and polyketides
1.57591	Phenylpropanoids and polyketides
-0.20976	Phenylpropanoids and polyketides
2.35512	Phenylpropanoids and polyketides
0.91465	Phenylpropanoids and polyketides
0.32562	Phenylpropanoids and polyketides
-3.6114	Phenylpropanoids and polyketides
-2.69433	Phenylpropanoids and polyketides
-4.67742	Phenylpropanoids and polyketides
-1.0506	Phenylpropanoids and polyketides
-1.60445	Phenylpropanoids and polyketides
-0.63264	Benzenoids
-2.08855	Organic oxygen compounds
-1.70286	Phenylpropanoids and polyketides
-0.18297	Phenylpropanoids and polyketides
-0.622676	Lipids and lipid-like molecules
-8.5041	Organoheterocyclic compounds
4.83718	Phenylpropanoids and polyketides
-0.841912	Phenylpropanoids and polyketides
6.03487	Lipids and lipid-like molecules
-5.77597	Organoheterocyclic compounds
0.970412	Organoheterocyclic compounds
0.192029	Organic oxygen compounds
-2.25804	Lipids and lipid-like molecules
-11.7733	Lipids and lipid-like molecules
-3.42051	Lipids and lipid-like molecules
-17.8385	Lipids and lipid-like molecules
-12.246	Lipids and lipid-like molecules
-14.3196	Lipids and lipid-like molecules
-4.30929	Phenylpropanoids and polyketides
-1.35666	Lipids and lipid-like molecules
0.0669489	Phenylpropanoids and polyketides
-4.21825	Phenylpropanoids and polyketides
0.293661	Phenylpropanoids and polyketides
3.63123	Lipids and lipid-like molecules
-1.7693	Lignans, neolignans and related compounds
-9.73821	Phenylpropanoids and polyketides
2.59027	Lipids and lipid-like molecules
2.49452	Lipids and lipid-like molecules
3.88278	Benzenoids
3.45706	Benzenoids
1.11409	Benzenoids
-1.12028	Benzenoids
2.88618	Benzenoids
2.49018	Phenylpropanoids and polyketides
-1.56097	Phenylpropanoids and polyketides
-2.36334	Benzenoids
-6.13795	Benzenoids
0.346018	Organic oxygen compounds
1.47012	Phenylpropanoids and polyketides
3.2626	Lipids and lipid-like molecules
-0.027088	Nucleosides, nucleotides, and analogues
1.92652	Benzenoids
-0.0722652	Organoheterocyclic compounds
-3.73731	Benzenoids
0.052065	Organoheterocyclic compounds
-0.0215442	Lipids and lipid-like molecules
-2.32358	Benzenoids
-1.99572	Organic oxygen compounds
0.422236	Nucleosides, nucleotides, and analogues
0.517132	Organoheterocyclic compounds
-3.89413	Benzenoids
-7.89463	Phenylpropanoids and polyketides
0.048265	Organoheterocyclic compounds
-1.55887	Organoheterocyclic compounds
0.926209	Benzenoids
-2.73227	Benzenoids
-1.11687	Organoheterocyclic compounds
1.55285	Benzenoids
-0.154718	Nucleosides, nucleotides, and analogues
-8.52267	Organoheterocyclic compounds
-2.98406	Lignans, neolignans and related compounds
2.251	Benzenoids
3.44559	Lipids and lipid-like molecules
-2.10709	Phenylpropanoids and polyketides
-9.1207	Benzenoids
-11.2605	Phenylpropanoids and polyketides
-1.56875	Phenylpropanoids and polyketides

## Sheet: Figure 2h
Figure 2g
Raw data								Summary table (barplot)
id_allccs	adduct	ccs	pred_ccs	tool	rela_error			tool	number_less_2	number_less_4	number_less_10	group	percentage
AllCCS00000021	[M+Na]+	188.7	198.403	ccs_allccs	5.14			AllCCS	258	399	462	pcg_less_2	54.5
AllCCS00001366	[M+H]+	178.952	179.609	ccs_allccs	0.37			DeepCCS	171	291	436	pcg_less_2	36.2
AllCCS00000558	[M+Na]+	285.6	287.362	ccs_allccs	0.62			ISiCLE	65	134	324	pcg_less_2	13.7
AllCCS00000656	[M+H]+	283	284.89	ccs_allccs	0.67			MetCCS	198	332	445	pcg_less_2	41.9
AllCCS00001638	[M+H]+	302.2	298.314	ccs_allccs	1.29			AllCCS	258	399	462	pcg_less_4	84.4
AllCCS00000016	[M+H]+	134.5	137.938	ccs_allccs	2.56			DeepCCS	171	291	436	pcg_less_4	61.5
AllCCS00000336	[M+Na]+	153.9	153.759	ccs_allccs	0.09			ISiCLE	65	134	324	pcg_less_4	28.3
AllCCS00002109	[M+Na]+	136.4	140.592	ccs_allccs	3.07			MetCCS	198	332	445	pcg_less_4	70.2
AllCCS00000402	[M+Na]+	158.458	160.639	ccs_allccs	1.38			AllCCS	258	399	462	pcg_less_10	97.7
AllCCS00000698	[M+H]+	138.594	134.882	ccs_allccs	2.68			DeepCCS	171	291	436	pcg_less_10	92.2
AllCCS00000715	[M+H]+	132.924	134.202	ccs_allccs	0.96			ISiCLE	65	134	324	pcg_less_10	68.5
AllCCS00000900	[M+H]+	124.67	129.811	ccs_allccs	4.12			MetCCS	198	332	445	pcg_less_10	94.1
AllCCS00001771	[M+Na]+	152.281	153.897	ccs_allccs	1.06
AllCCS00000956	[M+H]+	159.729	169.495	ccs_allccs	6.11
AllCCS00000058	[M+H]+	124.949	125.08	ccs_allccs	0.1
AllCCS00000921	[M+H]+	181.172	183.022	ccs_allccs	1.02
AllCCS00000351	[M+H]+	151.702	149.671	ccs_allccs	1.34
AllCCS00001776	[M+H]+	180.1	183.096	ccs_allccs	1.66
AllCCS00000767	[M+H]+	190.511	185.224	ccs_allccs	2.77
AllCCS00000808	[M+H]+	159.356	144.577	ccs_allccs	9.27
AllCCS00001218	[M+H]+	166.26	166.595	ccs_allccs	0.2
AllCCS00001162	[M+H]+	204.785	208.194	ccs_allccs	1.66
AllCCS00000460	[M+H]+	143.102	145.176	ccs_allccs	1.45
AllCCS00001329	[M+H]+	158.717	159.564	ccs_allccs	0.53
AllCCS00001917	[M+Na]+	178.521	170.898	ccs_allccs	4.27
AllCCS00001435	[M+H]+	138.276	142.665	ccs_allccs	3.17
AllCCS00000079	[M+H]+	132.2	134.444	ccs_allccs	1.7
AllCCS00000257	[M+H]+	184.3	180.191	ccs_allccs	2.23
AllCCS00000993	[M+H]+	165.149	167.78	ccs_allccs	1.59
AllCCS00000226	[M+H]+	180.954	173.463	ccs_allccs	4.14
AllCCS00001163	[M+H]+	183.16	186.079	ccs_allccs	1.59
AllCCS00000575	[M+H]+	274.4	277.717	ccs_allccs	1.21
AllCCS00001925	[M+H]+	162.603	164.818	ccs_allccs	1.36
AllCCS00000797	[M+H]+	168.905	155.604	ccs_allccs	7.87
AllCCS00000406	[M+Na]+	143.076	146.122	ccs_allccs	2.13
AllCCS00001272	[M+H]+	191.496	194.151	ccs_allccs	1.39
AllCCS00000705	[M+H]+	126.022	128.337	ccs_allccs	1.84
AllCCS00002090	[M+H]+	186.4	187.208	ccs_allccs	0.43
AllCCS00001804	[M+Na]+	153.253	152.502	ccs_allccs	0.49
AllCCS00002126	[M+H]+	133.9	134.863	ccs_allccs	0.72
AllCCS00000163	[M+H]+	163.843	169.664	ccs_allccs	3.55
AllCCS00000904	[M+H]+	133.536	140.295	ccs_allccs	5.06
AllCCS00000152	[M+Na]+	209.842	213.898	ccs_allccs	1.93
AllCCS00001858	[M+Na]+	189.145	184.728	ccs_allccs	2.34
AllCCS00001757	[M+Na]+	162.737	160.586	ccs_allccs	1.32
AllCCS00001813	[M+Na]+	176.5	179.426	ccs_allccs	1.66
AllCCS00001426	[M+H]+	180.799	183.566	ccs_allccs	1.53
AllCCS00000599	[M+H]+	288.1	291.114	ccs_allccs	1.05
AllCCS00001489	[M+H]+	164.785	168.506	ccs_allccs	2.26
AllCCS00000585	[M+H]+	284.9	285.635	ccs_allccs	0.26
AllCCS00001927	[M+Na]+	152.767	143.191	ccs_allccs	6.27
AllCCS00002087	[M+H]+	241.4	242.423	ccs_allccs	0.42
AllCCS00001972	[M+Na]+	225.405	221.117	ccs_allccs	1.9
AllCCS00000294	[M+Na]+	154.867	146.86	ccs_allccs	5.17
AllCCS00001791	[M+Na]+	146.115	143.28	ccs_allccs	1.94
AllCCS00002188	[M+H]+	147.1	136.963	ccs_allccs	6.89
AllCCS00001918	[M+H]+	128.789	123.192	ccs_allccs	4.35
AllCCS00001991	[M+Na]+	239.533	237.796	ccs_allccs	0.73
AllCCS00001016	[M+H]+	170.768	175.385	ccs_allccs	2.7
AllCCS00000613	[M+H]+	293.4	296.052	ccs_allccs	0.9
AllCCS00000343	[M+H]+	138.754	138.692	ccs_allccs	0.05
AllCCS00000506	[M+H]+	119.615	125.782	ccs_allccs	5.16
AllCCS00001068	[M+H]+	153.85	156.759	ccs_allccs	1.89
AllCCS00001223	[M+H]+	184.449	186.95	ccs_allccs	1.36
AllCCS00000328	[M+Na]+	152.2	144.558	ccs_allccs	5.02
AllCCS00000505	[M+Na]+	155.207	153.846	ccs_allccs	0.88
AllCCS00000036	[M+H]+	149.466	145.409	ccs_allccs	2.71
AllCCS00000513	[M+Na]+	135.8	139.548	ccs_allccs	2.76
AllCCS00000492	[M+Na]+	134.9	136.812	ccs_allccs	1.42
AllCCS00000390	[M+Na]+	160	160.639	ccs_allccs	0.4
AllCCS00000989	[M+H]+	195.668	196.951	ccs_allccs	0.66
AllCCS00002146	[M+Na]+	204.1	213.771	ccs_allccs	4.74
AllCCS00000006	[M+H]+	147.3	146.702	ccs_allccs	0.41
AllCCS00001183	[M+H]+	197.066	201.946	ccs_allccs	2.48
AllCCS00000377	[M+Na]+	147.1	150.437	ccs_allccs	2.27
AllCCS00000007	[M+H]+	147.1	143.995	ccs_allccs	2.11
AllCCS00001143	[M+H]+	150.01	152.401	ccs_allccs	1.59
AllCCS00001999	[M+H]+	151.074	146.957	ccs_allccs	2.73
AllCCS00000187	[M+H]+	174.336	181.924	ccs_allccs	4.35
AllCCS00000575	[M+Na]+	278.1	277.986	ccs_allccs	0.04
AllCCS00001860	[M+Na]+	193.334	190.375	ccs_allccs	1.53
AllCCS00001282	[M+H]+	179.888	190.629	ccs_allccs	5.97
AllCCS00000554	[M+Na]+	281	284.052	ccs_allccs	1.09
AllCCS00000468	[M+Na]+	150.7	148.296	ccs_allccs	1.6
AllCCS00001150	[M+H]+	198.784	200.024	ccs_allccs	0.62
AllCCS00000134	[M+H]+	219.637	218.564	ccs_allccs	0.49
AllCCS00001976	[M+Na]+	293.637	291.385	ccs_allccs	0.77
AllCCS00001831	[M+Na]+	267.798	263.14	ccs_allccs	1.74
AllCCS00000763	[M+H]+	148.272	152.184	ccs_allccs	2.64
AllCCS00001216	[M+H]+	147.027	151.001	ccs_allccs	2.7
AllCCS00000364	[M+H]+	126.1	128.781	ccs_allccs	2.13
AllCCS00002182	[M+Na]+	211.8	188.967	ccs_allccs	10.78
AllCCS00000659	[M+H]+	271.9	276.866	ccs_allccs	1.83
AllCCS00000105	[M+Na]+	196.166	197.68	ccs_allccs	0.77
AllCCS00002051	[M+H]+	134.251	126.982	ccs_allccs	5.41
AllCCS00001977	[M+Na]+	300.741	294.377	ccs_allccs	2.12
AllCCS00001165	[M+H]+	214.015	211.983	ccs_allccs	0.95
AllCCS00000118	[M+Na]+	221.502	226.776	ccs_allccs	2.38
AllCCS00001028	[M+H]+	141.731	144.429	ccs_allccs	1.9
AllCCS00001483	[M+H]+	186.413	187.721	ccs_allccs	0.7
AllCCS00000281	[M+Na]+	263.073	249.427	ccs_allccs	5.19
AllCCS00001108	[M+H]+	181.235	181.533	ccs_allccs	0.16
AllCCS00001966	[M+H]+	186.2	187.413	ccs_allccs	0.65
AllCCS00000158	[M+Na]+	189.7	186.477	ccs_allccs	1.7
AllCCS00000041	[M+H]+	194.136	197.403	ccs_allccs	1.68
AllCCS00000592	[M+H]+	280.6	286.553	ccs_allccs	2.12
AllCCS00000482	[M+H]+	134.5	136.517	ccs_allccs	1.5
AllCCS00000109	[M+Na]+	210.8	214.508	ccs_allccs	1.76
AllCCS00001612	[M+H]+	244.8	248.755	ccs_allccs	1.62
AllCCS00001437	[M+H]+	152.388	156.831	ccs_allccs	2.92
AllCCS00001974	[M+H]+	257.074	258.047	ccs_allccs	0.38
AllCCS00000625	[M+H]+	291.9	293.094	ccs_allccs	0.41
AllCCS00000414	[M+Na]+	141.4	146.122	ccs_allccs	3.34
AllCCS00001647	[M+Na]+	286.8	287.261	ccs_allccs	0.16
AllCCS00000142	[M+Na]+	167.137	175.123	ccs_allccs	4.78
AllCCS00001877	[M+H]+	222.791	223.575	ccs_allccs	0.35
AllCCS00000488	[M+H]+	209.8	203.723	ccs_allccs	2.9
AllCCS00000433	[M+H]+	141.375	138.206	ccs_allccs	2.24
AllCCS00000009	[M+H]+	154.6	155.096	ccs_allccs	0.32
AllCCS00000994	[M+H]+	144.64	145.309	ccs_allccs	0.46
AllCCS00001293	[M+H]+	226.264	236.381	ccs_allccs	4.47
AllCCS00001179	[M+H]+	212.475	208.249	ccs_allccs	1.99
AllCCS00001994	[M+Na]+	247.825	270.481	ccs_allccs	9.14
AllCCS00001096	[M+H]+	172.541	173.225	ccs_allccs	0.4
AllCCS00001400	[M+H]+	193.678	201.305	ccs_allccs	3.94
AllCCS00000372	[M+H]+	127.642	139.869	ccs_allccs	9.58
AllCCS00000892	[M+H]+	129.129	141.186	ccs_allccs	9.34
AllCCS00000951	[M+H]+	155.057	155.022	ccs_allccs	0.02
AllCCS00001262	[M+H]+	218.479	207.334	ccs_allccs	5.1
AllCCS00000117	[M+Na]+	222.3	219.849	ccs_allccs	1.1
AllCCS00001883	[M+Na]+	289.313	288.547	ccs_allccs	0.26
AllCCS00001340	[M+H]+	148.918	144.205	ccs_allccs	3.16
AllCCS00000851	[M+H]+	167.967	167.408	ccs_allccs	0.33
AllCCS00000456	[M+H]+	174.655	179.479	ccs_allccs	2.76
AllCCS00000146	[M+H]+	179.8	172.297	ccs_allccs	4.17
AllCCS00000850	[M+H]+	180.725	180.249	ccs_allccs	0.26
AllCCS00001807	[M+Na]+	156.436	159.795	ccs_allccs	2.15
AllCCS00001369	[M+H]+	175.882	179.373	ccs_allccs	1.99
AllCCS00000028	[M+H]+	128.4	127.914	ccs_allccs	0.38
AllCCS00001755	[M+H]+	139.033	142.722	ccs_allccs	2.65
AllCCS00001928	[M+Na]+	155.666	146.623	ccs_allccs	5.81
AllCCS00000777	[M+H]+	158.962	164.254	ccs_allccs	3.33
AllCCS00000749	[M+H]+	199.228	201.55	ccs_allccs	1.17
AllCCS00001320	[M+H]+	195.041	191.804	ccs_allccs	1.66
AllCCS00001942	[M+H]+	163.3	160.988	ccs_allccs	1.42
AllCCS00001021	[M+H]+	164.53	163.955	ccs_allccs	0.35
AllCCS00000324	[M+H]+	153.695	153.131	ccs_allccs	0.37
AllCCS00000166	[M+H]+	172.6	174.111	ccs_allccs	0.88
AllCCS00000755	[M+H]+	145.903	136.058	ccs_allccs	6.75
AllCCS00000124	[M+H]+	241.274	242.423	ccs_allccs	0.48
AllCCS00000863	[M+H]+	159.169	161.321	ccs_allccs	1.35
AllCCS00002162	[M+H]+	152.2	156.134	ccs_allccs	2.59
AllCCS00000756	[M+H]+	121.207	125.389	ccs_allccs	3.45
AllCCS00000750	[M+H]+	143.935	147.891	ccs_allccs	2.75
AllCCS00000373	[M+Na]+	178.472	179.654	ccs_allccs	0.66
AllCCS00001100	[M+H]+	176.383	175.068	ccs_allccs	0.75
AllCCS00000252	[M+H]+	248.694	255.777	ccs_allccs	2.85
AllCCS00001454	[M+Na]+	187.368	163.892	ccs_allccs	12.53
AllCCS00001430	[M+H]+	146.415	152.611	ccs_allccs	4.23
AllCCS00002177	[M+Na]+	142.2	145.776	ccs_allccs	2.51
AllCCS00001910	[M+H]+	179.1	197.419	ccs_allccs	10.23
AllCCS00000909	[M+H]+	154.632	152.377	ccs_allccs	1.46
AllCCS00001235	[M+H]+	163.992	168.727	ccs_allccs	2.89
AllCCS00001479	[M+H]+	191.253	194.504	ccs_allccs	1.7
AllCCS00000067	[M+Na]+	171.249	163.421	ccs_allccs	4.57
AllCCS00000868	[M+H]+	164.445	158.962	ccs_allccs	3.33
AllCCS00001440	[M+H]+	186.415	185.028	ccs_allccs	0.74
AllCCS00000980	[M+H]+	170.677	176.264	ccs_allccs	3.27
AllCCS00000612	[M+Na]+	295.1	294.779	ccs_allccs	0.11
AllCCS00000906	[M+H]+	124.114	138.833	ccs_allccs	11.86
AllCCS00001304	[M+H]+	144.23	147.346	ccs_allccs	2.16
AllCCS00000347	[M+Na]+	148.1	142.891	ccs_allccs	3.52
AllCCS00001450	[M+H]+	162.134	165.404	ccs_allccs	2.02
AllCCS00002015	[M+Na]+	174.6	164.898	ccs_allccs	5.56
AllCCS00000946	[M+H]+	178.628	178.334	ccs_allccs	0.16
AllCCS00000941	[M+H]+	187.388	180.384	ccs_allccs	3.74
AllCCS00000143	[M+H]+	162.482	165.888	ccs_allccs	2.1
AllCCS00001061	[M+H]+	191.979	192.764	ccs_allccs	0.41
AllCCS00000478	[M+H]+	143	138.433	ccs_allccs	3.19
AllCCS00001002	[M+H]+	214.519	219.394	ccs_allccs	2.27
AllCCS00001923	[M+H]+	153.32	145.882	ccs_allccs	4.85
AllCCS00000087	[M+Na]+	133.684	139.004	ccs_allccs	3.98
AllCCS00000501	[M+H]+	136.936	140.137	ccs_allccs	2.34
AllCCS00001408	[M+H]+	166.498	171.065	ccs_allccs	2.74
AllCCS00001971	[M+H]+	187.536	217.326	ccs_allccs	15.89
AllCCS00000006	[M+Na]+	147.3	150.64	ccs_allccs	2.27
AllCCS00000001	[M+H]+	133.594	138.137	ccs_allccs	3.4
AllCCS00001448	[M+H]+	163.351	167.923	ccs_allccs	2.8
AllCCS00000375	[M+Na]+	143	146.122	ccs_allccs	2.18
AllCCS00001819	[M+Na]+	203.233	209.669	ccs_allccs	3.17
AllCCS00000093	[M+H]+	225.466	227.764	ccs_allccs	1.02
AllCCS00000410	[M+Na]+	174	178.995	ccs_allccs	2.87
AllCCS00000337	[M+Na]+	157.8	157.86	ccs_allccs	0.04
AllCCS00000987	[M+H]+	162.136	164.633	ccs_allccs	1.54
AllCCS00000579	[M+H]+	280.5	284.254	ccs_allccs	1.34
AllCCS00001365	[M+H]+	219.605	218.396	ccs_allccs	0.55
AllCCS00002157	[M+H]+	158.9	149.014	ccs_allccs	6.22
AllCCS00000345	[M+Na]+	149.4	143.636	ccs_allccs	3.86
AllCCS00001504	[M+H]+	171.005	185.787	ccs_allccs	8.64
AllCCS00001226	[M+Na]+	183.98	193.558	ccs_allccs	5.21
AllCCS00000446	[M+H]+	221.857	226.458	ccs_allccs	2.07
AllCCS00000150	[M+H]+	175.4	174.592	ccs_allccs	0.46
AllCCS00000769	[M+H]+	153.308	153.651	ccs_allccs	0.22
AllCCS00000315	[M+H]+	153.025	152.177	ccs_allccs	0.55
AllCCS00000653	[M+Na]+	299.8	303.484	ccs_allccs	1.23
AllCCS00000983	[M+H]+	146.879	148.578	ccs_allccs	1.16
AllCCS00001780	[M+Na]+	142.696	143.249	ccs_allccs	0.39
AllCCS00001883	[M+H]+	294.474	288.601	ccs_allccs	1.99
AllCCS00000484	[M+Na]+	133.4	135.711	ccs_allccs	1.73
AllCCS00000092	[M+H]+	143.615	146.974	ccs_allccs	2.34
AllCCS00000050	[M+H]+	142.856	143.435	ccs_allccs	0.41
AllCCS00001496	[M+H]+	156.391	160.422	ccs_allccs	2.58
AllCCS00000719	[M+H]+	167.748	170.578	ccs_allccs	1.69
AllCCS00002016	[M+Na]+	175.84	170.038	ccs_allccs	3.3
AllCCS00001332	[M+H]+	124.357	134.882	ccs_allccs	8.46
AllCCS00000969	[M+H]+	161.037	160.036	ccs_allccs	0.62
AllCCS00000131	[M+Na]+	168.8	161.983	ccs_allccs	4.04
AllCCS00001874	[M+Na]+	205.533	197.489	ccs_allccs	3.91
AllCCS00001805	[M+Na]+	151.4	153.644	ccs_allccs	1.48
AllCCS00001462	[M+H]+	151.95	156.907	ccs_allccs	3.26
AllCCS00000897	[M+H]+	175.202	178.716	ccs_allccs	2.01
AllCCS00002186	[M+Na]+	291	296.416	ccs_allccs	1.86
AllCCS00001581	[M+Na]+	304.5	304.978	ccs_allccs	0.16
AllCCS00000843	[M+H]+	213.681	219.598	ccs_allccs	2.77
AllCCS00000947	[M+H]+	186.734	189.735	ccs_allccs	1.61
AllCCS00000416	[M+Na]+	175.4	179.649	ccs_allccs	2.42
AllCCS00000738	[M+H]+	157.528	158.091	ccs_allccs	0.36
AllCCS00001169	[M+H]+	201.176	202.784	ccs_allccs	0.8
AllCCS00000623	[M+Na]+	298.4	296.268	ccs_allccs	0.71
AllCCS00001978	[M+H]+	198.662	220.817	ccs_allccs	11.15
AllCCS00001870	[M+Na]+	197.891	197.785	ccs_allccs	0.05
AllCCS00000832	[M+H]+	170.001	174.879	ccs_allccs	2.87
AllCCS00001111	[M+H]+	190.627	183.9	ccs_allccs	3.53
AllCCS00000543	[M+Na]+	234.018	229.879	ccs_allccs	1.77
AllCCS00001465	[M+H]+	147.278	152.991	ccs_allccs	3.88
AllCCS00000558	[M+H]+	290.5	287.297	ccs_allccs	1.1
AllCCS00000063	[M+Na]+	144.613	147.503	ccs_allccs	2
AllCCS00000997	[M+H]+	181.3	181.445	ccs_allccs	0.08
AllCCS00000707	[M+H]+	223.924	215.911	ccs_allccs	3.58
AllCCS00000533	[M+Na]+	190.6	191.122	ccs_allccs	0.27
AllCCS00000357	[M+Na]+	141	144.741	ccs_allccs	2.65
AllCCS00000421	[M+Na]+	159.7	160.542	ccs_allccs	0.53
AllCCS00000748	[M+H]+	142.558	149.521	ccs_allccs	4.88
AllCCS00001027	[M+H]+	152.743	156.821	ccs_allccs	2.67
AllCCS00001441	[M+H]+	242.482	233.124	ccs_allccs	3.86
AllCCS00001747	[M+Na]+	131.939	136.918	ccs_allccs	3.77
AllCCS00000103	[M+Na]+	217.6	221.274	ccs_allccs	1.69
AllCCS00000071	[M+H]+	129.9	128.72	ccs_allccs	0.91
AllCCS00000785	[M+H]+	158.493	158.813	ccs_allccs	0.2
AllCCS00001847	[M+Na]+	177	176.992	ccs_allccs	0
AllCCS00000536	[M+Na]+	151.2	149.27	ccs_allccs	1.28
AllCCS00000166	[M+Na]+	184.1	177.726	ccs_allccs	3.46
AllCCS00001244	[M+H]+	207.818	207.888	ccs_allccs	0.03
AllCCS00000136	[M+Na]+	170.705	168.994	ccs_allccs	1
AllCCS00000469	[M+H]+	150.628	153.663	ccs_allccs	2.01
AllCCS00000510	[M+Na]+	134.2	139.488	ccs_allccs	3.94
AllCCS00000614	[M+Na]+	214.7	214.273	ccs_allccs	0.2
AllCCS00000915	[M+H]+	147.126	150.941	ccs_allccs	2.59
AllCCS00000412	[M+H]+	141.892	143.869	ccs_allccs	1.39
AllCCS00001765	[M+Na]+	136.7	138.062	ccs_allccs	1
AllCCS00000744	[M+H]+	182.447	175.632	ccs_allccs	3.74
AllCCS00001067	[M+H]+	187.231	190.278	ccs_allccs	1.63
AllCCS00000318	[M+H]+	189.6	185.99	ccs_allccs	1.9
AllCCS00000621	[M+H]+	286	289.648	ccs_allccs	1.28
AllCCS00000838	[M+H]+	196.545	203.793	ccs_allccs	3.69
AllCCS00001056	[M+H]+	193.903	193.018	ccs_allccs	0.46
AllCCS00000451	[M+H]+	170.463	174.537	ccs_allccs	2.39
AllCCS00000445	[M+H]+	286.588	290.2	ccs_allccs	1.26
AllCCS00001958	[M+Na]+	137.5	137.85	ccs_allccs	0.25
AllCCS00001550	[M+H]+	217.8	219.876	ccs_allccs	0.95
AllCCS00000616	[M+Na]+	219.7	217.519	ccs_allccs	0.99
AllCCS00001836	[M+H]+	150.167	149.659	ccs_allccs	0.34
AllCCS00001443	[M+H]+	160.712	164.273	ccs_allccs	2.22
AllCCS00000630	[M+H]+	276.8	278.048	ccs_allccs	0.45
AllCCS00001042	[M+H]+	119.942	122.394	ccs_allccs	2.04
AllCCS00001522	[M+H]+	185.234	194.797	ccs_allccs	5.16
AllCCS00000257	[M+Na]+	169.033	183.64	ccs_allccs	8.64
AllCCS00001055	[M+H]+	161.991	159.34	ccs_allccs	1.64
AllCCS00001029	[M+H]+	174.521	177.814	ccs_allccs	1.89
AllCCS00000887	[M+H]+	143.675	146.019	ccs_allccs	1.63
AllCCS00001477	[M+H]+	157.384	159.904	ccs_allccs	1.6
AllCCS00001303	[M+H]+	222.51	223.738	ccs_allccs	0.55
AllCCS00000709	[M+H]+	132.9	134.202	ccs_allccs	0.98
AllCCS00000752	[M+H]+	169.894	159.745	ccs_allccs	5.97
AllCCS00000070	[M+H]+	162.889	159.804	ccs_allccs	1.89
AllCCS00001065	[M+H]+	181.07	177.627	ccs_allccs	1.9
AllCCS00001121	[M+H]+	117.742	124.162	ccs_allccs	5.45
AllCCS00001571	[M+H]+	275.7	281.266	ccs_allccs	2.02
AllCCS00001392	[M+H]+	181.981	178.815	ccs_allccs	1.74
AllCCS00000300	[M+H]+	155.338	142.313	ccs_allccs	8.39
AllCCS00001005	[M+H]+	126.842	130.421	ccs_allccs	2.82
AllCCS00000327	[M+H]+	143.926	146.025	ccs_allccs	1.46
AllCCS00000010	[M+H]+	142.438	143.046	ccs_allccs	0.43
AllCCS00001215	[M+H]+	198.541	200.13	ccs_allccs	0.8
AllCCS00000757	[M+H]+	108.752	124.715	ccs_allccs	14.68
AllCCS00000208	[M+H]+	201.431	209.574	ccs_allccs	4.04
AllCCS00001937	[M+Na]+	209.989	183.423	ccs_allccs	12.65
AllCCS00000384	[M+Na]+	155.642	159.792	ccs_allccs	2.67
AllCCS00000543	[M+H]+	239.5	228.49	ccs_allccs	4.6
AllCCS00000953	[M+H]+	158.381	157.554	ccs_allccs	0.52
AllCCS00001059	[M+H]+	185.83	181.644	ccs_allccs	2.25
AllCCS00002184	[M+Na]+	252.2	261.9	ccs_allccs	3.85
AllCCS00001967	[M+H]+	222.791	229.043	ccs_allccs	2.81
AllCCS00002157	[M+Na]+	154.8	153.596	ccs_allccs	0.78
AllCCS00001178	[M+H]+	200.541	203.67	ccs_allccs	1.56
AllCCS00001972	[M+H]+	220.713	219.21	ccs_allccs	0.68
AllCCS00000587	[M+Na]+	290.1	289.215	ccs_allccs	0.3
AllCCS00000370	[M+H]+	188.6	193.606	ccs_allccs	2.65
AllCCS00000725	[M+H]+	149.923	149.351	ccs_allccs	0.38
AllCCS00000503	[M+Na]+	141.648	147.333	ccs_allccs	4.01
AllCCS00000751	[M+H]+	166.063	163.158	ccs_allccs	1.75
AllCCS00000101	[M+Na]+	162.9	158.852	ccs_allccs	2.49
AllCCS00000544	[M+H]+	146.798	148.912	ccs_allccs	1.44
AllCCS00000880	[M+H]+	134.722	133.095	ccs_allccs	1.21
AllCCS00001256	[M+Na]+	185.588	190.135	ccs_allccs	2.45
AllCCS00001020	[M+H]+	152.69	154.424	ccs_allccs	1.14
AllCCS00001487	[M+H]+	157.277	155.391	ccs_allccs	1.2
AllCCS00001987	[M+Na]+	225.767	225.547	ccs_allccs	0.1
AllCCS00001110	[M+H]+	153.904	155.92	ccs_allccs	1.31
AllCCS00000002	[M+H]+	159.066	162.427	ccs_allccs	2.11
AllCCS00000741	[M+H]+	166.272	167.797	ccs_allccs	0.92
AllCCS00000062	[M+H]+	139.035	141.585	ccs_allccs	1.83
AllCCS00000201	[M+Na]+	197.9	205.423	ccs_allccs	3.8
AllCCS00001899	[M+Na]+	193.367	182.746	ccs_allccs	5.49
AllCCS00000688	[M+H]+	232.4	236.28	ccs_allccs	1.67
AllCCS00000742	[M+H]+	185.061	183.746	ccs_allccs	0.71
AllCCS00001873	[M+Na]+	199.031	197.349	ccs_allccs	0.84
AllCCS00001862	[M+Na]+	186.833	192.11	ccs_allccs	2.82
AllCCS00000443	[M+H]+	155.725	155.553	ccs_allccs	0.11
AllCCS00001990	[M+H]+	233.3	232.564	ccs_allccs	0.32
AllCCS00000676	[M+H]+	297.8	298.601	ccs_allccs	0.27
AllCCS00000677	[M+H]+	298.8	300.208	ccs_allccs	0.47
AllCCS00001420	[M+H]+	153.83	161.054	ccs_allccs	4.7
AllCCS00001975	[M+Na]+	291.894	287.179	ccs_allccs	1.62
AllCCS00000467	[M+Na]+	148.8	146.305	ccs_allccs	1.68
AllCCS00002180	[M+Na]+	137.6	139.715	ccs_allccs	1.54
AllCCS00001899	[M+H]+	179.4	179.148	ccs_allccs	0.14
AllCCS00001983	[M+H]+	236.8	237.84	ccs_allccs	0.44
AllCCS00000854	[M+H]+	181.639	177.133	ccs_allccs	2.48
AllCCS00000672	[M+H]+	296	298.807	ccs_allccs	0.95
AllCCS00000021	[M+Na]+	188.7	198.3	ccs_metccs	5.09
AllCCS00001366	[M+H]+	178.952	177.6	ccs_metccs	0.76
AllCCS00000558	[M+Na]+	285.6	291.8	ccs_metccs	2.17
AllCCS00000656	[M+H]+	283	293.5	ccs_metccs	3.71
AllCCS00001638	[M+H]+	302.2	291.7	ccs_metccs	3.47
AllCCS00000016	[M+H]+	134.5	137.8	ccs_metccs	2.45
AllCCS00000336	[M+Na]+	153.9	153.3	ccs_metccs	0.39
AllCCS00002109	[M+Na]+	136.4	134.1	ccs_metccs	1.69
AllCCS00000402	[M+Na]+	158.458	156.8	ccs_metccs	1.05
AllCCS00000698	[M+H]+	138.594	129.3	ccs_metccs	6.71
AllCCS00000715	[M+H]+	132.924	140	ccs_metccs	5.32
AllCCS00000900	[M+H]+	124.67	129.8	ccs_metccs	4.12
AllCCS00001771	[M+Na]+	152.281	150.1	ccs_metccs	1.43
AllCCS00000956	[M+H]+	159.729	165.1	ccs_metccs	3.36
AllCCS00000058	[M+H]+	124.949	123.5	ccs_metccs	1.16
AllCCS00000921	[M+H]+	181.172	183	ccs_metccs	1.01
AllCCS00000351	[M+H]+	151.702	148.9	ccs_metccs	1.85
AllCCS00001776	[M+H]+	180.1	182.1	ccs_metccs	1.11
AllCCS00000767	[M+H]+	190.511	197	ccs_metccs	3.41
AllCCS00000808	[M+H]+	159.356	139.3	ccs_metccs	12.59
AllCCS00001218	[M+H]+	166.26	239.2	ccs_metccs	43.87
AllCCS00001162	[M+H]+	204.785	225.3	ccs_metccs	10.02
AllCCS00000460	[M+H]+	143.102	136.3	ccs_metccs	4.75
AllCCS00001329	[M+H]+	158.717	161.8	ccs_metccs	1.94
AllCCS00001917	[M+Na]+	178.521	173.5	ccs_metccs	2.81
AllCCS00001435	[M+H]+	138.276	142.7	ccs_metccs	3.2
AllCCS00000079	[M+H]+	132.2	132.8	ccs_metccs	0.45
AllCCS00000257	[M+H]+	184.3	181.9	ccs_metccs	1.3
AllCCS00000993	[M+H]+	165.149	158.8	ccs_metccs	3.84
AllCCS00000226	[M+H]+	180.954	176.7	ccs_metccs	2.35
AllCCS00001163	[M+H]+	183.16	190.5	ccs_metccs	4.01
AllCCS00000575	[M+H]+	274.4	286.4	ccs_metccs	4.37
AllCCS00001925	[M+H]+	162.603	166.9	ccs_metccs	2.64
AllCCS00000797	[M+H]+	168.905	152.4	ccs_metccs	9.77
AllCCS00000406	[M+Na]+	143.076	142.3	ccs_metccs	0.54
AllCCS00001272	[M+H]+	191.496	204.8	ccs_metccs	6.95
AllCCS00000705	[M+H]+	126.022	124.7	ccs_metccs	1.05
AllCCS00002090	[M+H]+	186.4	188.1	ccs_metccs	0.91
AllCCS00001804	[M+Na]+	153.253	149.6	ccs_metccs	2.38
AllCCS00002126	[M+H]+	133.9	135.1	ccs_metccs	0.9
AllCCS00000163	[M+H]+	163.843	165.6	ccs_metccs	1.07
AllCCS00000904	[M+H]+	133.536	138.1	ccs_metccs	3.42
AllCCS00000152	[M+Na]+	209.842	207.3	ccs_metccs	1.21
AllCCS00001858	[M+Na]+	189.145	188.8	ccs_metccs	0.18
AllCCS00001757	[M+Na]+	162.737	160.5	ccs_metccs	1.37
AllCCS00001813	[M+Na]+	176.5	173.5	ccs_metccs	1.7
AllCCS00001426	[M+H]+	180.799	200.3	ccs_metccs	10.79
AllCCS00000599	[M+H]+	288.1	295.3	ccs_metccs	2.5
AllCCS00001489	[M+H]+	164.785	175.4	ccs_metccs	6.44
AllCCS00000585	[M+H]+	284.9	291.8	ccs_metccs	2.42
AllCCS00001927	[M+Na]+	152.767	142.3	ccs_metccs	6.85
AllCCS00002087	[M+H]+	241.4	240.2	ccs_metccs	0.5
AllCCS00001972	[M+Na]+	225.405	228.2	ccs_metccs	1.24
AllCCS00000294	[M+Na]+	154.867	148.1	ccs_metccs	4.37
AllCCS00001791	[M+Na]+	146.115	144	ccs_metccs	1.45
AllCCS00002188	[M+H]+	147.1	134.7	ccs_metccs	8.43
AllCCS00001918	[M+H]+	128.789	123.7	ccs_metccs	3.95
AllCCS00001991	[M+Na]+	239.533	240.3	ccs_metccs	0.32
AllCCS00001016	[M+H]+	170.768	176	ccs_metccs	3.06
AllCCS00000613	[M+H]+	293.4	318.3	ccs_metccs	8.49
AllCCS00000343	[M+H]+	138.754	137.8	ccs_metccs	0.69
AllCCS00000506	[M+H]+	119.615	120.6	ccs_metccs	0.82
AllCCS00001068	[M+H]+	153.85	158.3	ccs_metccs	2.89
AllCCS00001223	[M+H]+	184.449	189.6	ccs_metccs	2.79
AllCCS00000328	[M+Na]+	152.2	146.9	ccs_metccs	3.48
AllCCS00000505	[M+Na]+	155.207	152.1	ccs_metccs	2
AllCCS00000036	[M+H]+	149.466	144.8	ccs_metccs	3.12
AllCCS00000513	[M+Na]+	135.8	136.2	ccs_metccs	0.29
AllCCS00000492	[M+Na]+	134.9	138.5	ccs_metccs	2.67
AllCCS00000390	[M+Na]+	160	156.8	ccs_metccs	2
AllCCS00000989	[M+H]+	195.668	202.8	ccs_metccs	3.65
AllCCS00002146	[M+Na]+	204.1	207.4	ccs_metccs	1.62
AllCCS00000006	[M+H]+	147.3	147	ccs_metccs	0.2
AllCCS00001183	[M+H]+	197.066	218.2	ccs_metccs	10.72
AllCCS00000377	[M+Na]+	147.1	145.9	ccs_metccs	0.82
AllCCS00000007	[M+H]+	147.1	143.2	ccs_metccs	2.65
AllCCS00001143	[M+H]+	150.01	151.9	ccs_metccs	1.26
AllCCS00001999	[M+H]+	151.074	145.3	ccs_metccs	3.82
AllCCS00000187	[M+H]+	174.336	182.5	ccs_metccs	4.68
AllCCS00000575	[M+Na]+	278.1	289.2	ccs_metccs	3.99
AllCCS00001860	[M+Na]+	193.334	189.7	ccs_metccs	1.88
AllCCS00001282	[M+H]+	179.888	195.8	ccs_metccs	8.85
AllCCS00000554	[M+Na]+	281	289.7	ccs_metccs	3.1
AllCCS00000468	[M+Na]+	150.7	151.8	ccs_metccs	0.73
AllCCS00001150	[M+H]+	198.784	203.4	ccs_metccs	2.32
AllCCS00000134	[M+H]+	219.637	222.8	ccs_metccs	1.44
AllCCS00001976	[M+Na]+	293.637	292.1	ccs_metccs	0.52
AllCCS00001831	[M+Na]+	267.798	240.8	ccs_metccs	10.08
AllCCS00000763	[M+H]+	148.272	151.6	ccs_metccs	2.24
AllCCS00001216	[M+H]+	147.027	152	ccs_metccs	3.38
AllCCS00000364	[M+H]+	126.1	122.4	ccs_metccs	2.93
AllCCS00002182	[M+Na]+	211.8	193.6	ccs_metccs	8.59
AllCCS00000659	[M+H]+	271.9	293.4	ccs_metccs	7.91
AllCCS00000105	[M+Na]+	196.166	194.5	ccs_metccs	0.85
AllCCS00002051	[M+H]+	134.251	122.2	ccs_metccs	8.98
AllCCS00001977	[M+Na]+	300.741	306.8	ccs_metccs	2.01
AllCCS00001165	[M+H]+	214.015	234.9	ccs_metccs	9.76
AllCCS00000118	[M+Na]+	221.502	217.4	ccs_metccs	1.85
AllCCS00001028	[M+H]+	141.731	143.1	ccs_metccs	0.97
AllCCS00001483	[M+H]+	186.413	203.7	ccs_metccs	9.27
AllCCS00000281	[M+Na]+	263.073	245.4	ccs_metccs	6.72
AllCCS00001108	[M+H]+	181.235	187.9	ccs_metccs	3.68
AllCCS00001966	[M+H]+	186.2	190.6	ccs_metccs	2.36
AllCCS00000158	[M+Na]+	189.7	191	ccs_metccs	0.69
AllCCS00000041	[M+H]+	194.136	197.5	ccs_metccs	1.73
AllCCS00000592	[M+H]+	280.6	293.2	ccs_metccs	4.49
AllCCS00000482	[M+H]+	134.5	135.9	ccs_metccs	1.04
AllCCS00000109	[M+Na]+	210.8	206.3	ccs_metccs	2.13
AllCCS00001612	[M+H]+	244.8	251.4	ccs_metccs	2.7
AllCCS00001437	[M+H]+	152.388	159	ccs_metccs	4.34
AllCCS00001974	[M+H]+	257.074	278.5	ccs_metccs	8.33
AllCCS00000625	[M+H]+	291.9	292.3	ccs_metccs	0.14
AllCCS00000414	[M+Na]+	141.4	142.2	ccs_metccs	0.57
AllCCS00001647	[M+Na]+	286.8	246.5	ccs_metccs	14.05
AllCCS00000142	[M+Na]+	167.137	169.4	ccs_metccs	1.35
AllCCS00001877	[M+H]+	222.791	242.7	ccs_metccs	8.94
AllCCS00000488	[M+H]+	209.8	209.1	ccs_metccs	0.33
AllCCS00000433	[M+H]+	141.375	139.4	ccs_metccs	1.4
AllCCS00000009	[M+H]+	154.6	153.9	ccs_metccs	0.45
AllCCS00000994	[M+H]+	144.64	148.8	ccs_metccs	2.88
AllCCS00001293	[M+H]+	226.264	266.1	ccs_metccs	17.61
AllCCS00001179	[M+H]+	212.475	221.2	ccs_metccs	4.11
AllCCS00001994	[M+Na]+	247.825	304.7	ccs_metccs	22.95
AllCCS00001096	[M+H]+	172.541	171.7	ccs_metccs	0.49
AllCCS00001400	[M+H]+	193.678	188.4	ccs_metccs	2.72
AllCCS00000372	[M+H]+	127.642	136.8	ccs_metccs	7.17
AllCCS00000892	[M+H]+	129.129	143.8	ccs_metccs	11.36
AllCCS00000951	[M+H]+	155.057	153.2	ccs_metccs	1.2
AllCCS00001262	[M+H]+	218.479	212.3	ccs_metccs	2.83
AllCCS00000117	[M+Na]+	222.3	219.7	ccs_metccs	1.17
AllCCS00001883	[M+Na]+	289.313	286.7	ccs_metccs	0.9
AllCCS00001340	[M+H]+	148.918	155.7	ccs_metccs	4.55
AllCCS00000851	[M+H]+	167.967	157.5	ccs_metccs	6.23
AllCCS00000456	[M+H]+	174.655	182.7	ccs_metccs	4.61
AllCCS00000146	[M+H]+	179.8	168.3	ccs_metccs	6.4
AllCCS00000850	[M+H]+	180.725	198.6	ccs_metccs	9.89
AllCCS00001807	[M+Na]+	156.436	155.7	ccs_metccs	0.47
AllCCS00001369	[M+H]+	175.882	166	ccs_metccs	5.62
AllCCS00000028	[M+H]+	128.4	129	ccs_metccs	0.47
AllCCS00001755	[M+H]+	139.033	140.4	ccs_metccs	0.98
AllCCS00001928	[M+Na]+	155.666	152	ccs_metccs	2.35
AllCCS00000777	[M+H]+	158.962	167.5	ccs_metccs	5.37
AllCCS00000749	[M+H]+	199.228	204	ccs_metccs	2.4
AllCCS00001320	[M+H]+	195.041	194.3	ccs_metccs	0.38
AllCCS00001942	[M+H]+	163.3	164.5	ccs_metccs	0.73
AllCCS00001021	[M+H]+	164.53	166.7	ccs_metccs	1.32
AllCCS00000324	[M+H]+	153.695	152.5	ccs_metccs	0.78
AllCCS00000166	[M+H]+	172.6	171.5	ccs_metccs	0.64
AllCCS00000755	[M+H]+	145.903	132.3	ccs_metccs	9.32
AllCCS00000124	[M+H]+	241.274	252	ccs_metccs	4.45
AllCCS00000863	[M+H]+	159.169	157.1	ccs_metccs	1.3
AllCCS00002162	[M+H]+	152.2	153.2	ccs_metccs	0.66
AllCCS00000756	[M+H]+	121.207	124.9	ccs_metccs	3.05
AllCCS00000750	[M+H]+	143.935	140.8	ccs_metccs	2.18
AllCCS00000373	[M+Na]+	178.472	177.4	ccs_metccs	0.6
AllCCS00001100	[M+H]+	176.383	172.4	ccs_metccs	2.26
AllCCS00000252	[M+H]+	248.694	251.7	ccs_metccs	1.21
AllCCS00001454	[M+Na]+	187.368	163	ccs_metccs	13.01
AllCCS00001430	[M+H]+	146.415	156.5	ccs_metccs	6.89
AllCCS00002177	[M+Na]+	142.2	142.4	ccs_metccs	0.14
AllCCS00001910	[M+H]+	179.1	191.7	ccs_metccs	7.04
AllCCS00000909	[M+H]+	154.632	141	ccs_metccs	8.82
AllCCS00001235	[M+H]+	163.992	173.1	ccs_metccs	5.55
AllCCS00001479	[M+H]+	191.253	214.6	ccs_metccs	12.21
AllCCS00000067	[M+Na]+	171.249	160.1	ccs_metccs	6.51
AllCCS00000868	[M+H]+	164.445	165.7	ccs_metccs	0.76
AllCCS00001440	[M+H]+	186.415	220.6	ccs_metccs	18.34
AllCCS00000980	[M+H]+	170.677	177.4	ccs_metccs	3.94
AllCCS00000612	[M+Na]+	295.1	321.1	ccs_metccs	8.81
AllCCS00000906	[M+H]+	124.114	138.1	ccs_metccs	11.27
AllCCS00001304	[M+H]+	144.23	148.7	ccs_metccs	3.1
AllCCS00000347	[M+Na]+	148.1	146.8	ccs_metccs	0.88
AllCCS00001450	[M+H]+	162.134	169.8	ccs_metccs	4.73
AllCCS00002015	[M+Na]+	174.6	170.8	ccs_metccs	2.18
AllCCS00000946	[M+H]+	178.628	193.5	ccs_metccs	8.33
AllCCS00000941	[M+H]+	187.388	184.5	ccs_metccs	1.54
AllCCS00000143	[M+H]+	162.482	163.1	ccs_metccs	0.38
AllCCS00001061	[M+H]+	191.979	202	ccs_metccs	5.22
AllCCS00000478	[M+H]+	143	137.4	ccs_metccs	3.92
AllCCS00001002	[M+H]+	214.519	245.5	ccs_metccs	14.44
AllCCS00001923	[M+H]+	153.32	154.5	ccs_metccs	0.77
AllCCS00000087	[M+Na]+	133.684	134.5	ccs_metccs	0.61
AllCCS00000501	[M+H]+	136.936	139.5	ccs_metccs	1.87
AllCCS00001408	[M+H]+	166.498	175.2	ccs_metccs	5.23
AllCCS00001971	[M+H]+	187.536	202.5	ccs_metccs	7.98
AllCCS00000006	[M+Na]+	147.3	149.8	ccs_metccs	1.7
AllCCS00000001	[M+H]+	133.594	138.8	ccs_metccs	3.9
AllCCS00001448	[M+H]+	163.351	171.6	ccs_metccs	5.05
AllCCS00000375	[M+Na]+	143	142.2	ccs_metccs	0.56
AllCCS00001819	[M+Na]+	203.233	207.5	ccs_metccs	2.1
AllCCS00000093	[M+H]+	225.466	232.3	ccs_metccs	3.03
AllCCS00000410	[M+Na]+	174	177.2	ccs_metccs	1.84
AllCCS00000337	[M+Na]+	157.8	158.9	ccs_metccs	0.7
AllCCS00000987	[M+H]+	162.136	153.3	ccs_metccs	5.45
AllCCS00000579	[M+H]+	280.5	287.5	ccs_metccs	2.5
AllCCS00001365	[M+H]+	219.605	238.7	ccs_metccs	8.7
AllCCS00002157	[M+H]+	158.9	149.2	ccs_metccs	6.1
AllCCS00000345	[M+Na]+	149.4	145	ccs_metccs	2.95
AllCCS00001504	[M+H]+	171.005	199	ccs_metccs	16.37
AllCCS00001226	[M+Na]+	183.98	196	ccs_metccs	6.53
AllCCS00000446	[M+H]+	221.857	220.4	ccs_metccs	0.66
AllCCS00000150	[M+H]+	175.4	167.7	ccs_metccs	4.39
AllCCS00000769	[M+H]+	153.308	156.2	ccs_metccs	1.89
AllCCS00000315	[M+H]+	153.025	149.4	ccs_metccs	2.37
AllCCS00000653	[M+Na]+	299.8	311	ccs_metccs	3.74
AllCCS00000983	[M+H]+	146.879	148	ccs_metccs	0.76
AllCCS00001780	[M+Na]+	142.696	143.6	ccs_metccs	0.63
AllCCS00001883	[M+H]+	294.474	283.7	ccs_metccs	3.66
AllCCS00000484	[M+Na]+	133.4	136.7	ccs_metccs	2.47
AllCCS00000092	[M+H]+	143.615	144.4	ccs_metccs	0.55
AllCCS00000050	[M+H]+	142.856	146.1	ccs_metccs	2.27
AllCCS00001496	[M+H]+	156.391	159.4	ccs_metccs	1.92
AllCCS00000719	[M+H]+	167.748	175.9	ccs_metccs	4.86
AllCCS00002016	[M+Na]+	175.84	176.4	ccs_metccs	0.32
AllCCS00001332	[M+H]+	124.357	129.8	ccs_metccs	4.38
AllCCS00000969	[M+H]+	161.037	168.5	ccs_metccs	4.63
AllCCS00000131	[M+Na]+	168.8	162.9	ccs_metccs	3.5
AllCCS00001874	[M+Na]+	205.533	193.3	ccs_metccs	5.95
AllCCS00001805	[M+Na]+	151.4	150.5	ccs_metccs	0.59
AllCCS00001462	[M+H]+	151.95	159.2	ccs_metccs	4.77
AllCCS00000897	[M+H]+	175.202	192.2	ccs_metccs	9.7
AllCCS00002186	[M+Na]+	291	257.3	ccs_metccs	11.58
AllCCS00001581	[M+Na]+	304.5	307.6	ccs_metccs	1.02
AllCCS00000843	[M+H]+	213.681	220.7	ccs_metccs	3.28
AllCCS00000947	[M+H]+	186.734	209.8	ccs_metccs	12.35
AllCCS00000416	[M+Na]+	175.4	176.6	ccs_metccs	0.68
AllCCS00000738	[M+H]+	157.528	162.6	ccs_metccs	3.22
AllCCS00001169	[M+H]+	201.176	216.4	ccs_metccs	7.57
AllCCS00000623	[M+Na]+	298.4	292.6	ccs_metccs	1.94
AllCCS00001978	[M+H]+	198.662	217.5	ccs_metccs	9.48
AllCCS00001870	[M+Na]+	197.891	196.2	ccs_metccs	0.85
AllCCS00000832	[M+H]+	170.001	170.6	ccs_metccs	0.35
AllCCS00001111	[M+H]+	190.627	191.2	ccs_metccs	0.3
AllCCS00000543	[M+Na]+	234.018	244.1	ccs_metccs	4.31
AllCCS00001465	[M+H]+	147.278	151.9	ccs_metccs	3.14
AllCCS00000558	[M+H]+	290.5	288.9	ccs_metccs	0.55
AllCCS00000063	[M+Na]+	144.613	146.7	ccs_metccs	1.44
AllCCS00000997	[M+H]+	181.3	197.7	ccs_metccs	9.05
AllCCS00000707	[M+H]+	223.924	253.5	ccs_metccs	13.21
AllCCS00000533	[M+Na]+	190.6	197.3	ccs_metccs	3.52
AllCCS00000357	[M+Na]+	141	141.9	ccs_metccs	0.64
AllCCS00000421	[M+Na]+	159.7	157.2	ccs_metccs	1.57
AllCCS00000748	[M+H]+	142.558	148.7	ccs_metccs	4.31
AllCCS00001027	[M+H]+	152.743	153.2	ccs_metccs	0.3
AllCCS00001441	[M+H]+	242.482	246	ccs_metccs	1.45
AllCCS00001747	[M+Na]+	131.939	130.2	ccs_metccs	1.32
AllCCS00000103	[M+Na]+	217.6	212	ccs_metccs	2.57
AllCCS00000071	[M+H]+	129.9	124.8	ccs_metccs	3.93
AllCCS00000785	[M+H]+	158.493	164.2	ccs_metccs	3.6
AllCCS00001847	[M+Na]+	177	176.5	ccs_metccs	0.28
AllCCS00000536	[M+Na]+	151.2	155.7	ccs_metccs	2.98
AllCCS00000166	[M+Na]+	184.1	175.2	ccs_metccs	4.83
AllCCS00001244	[M+H]+	207.818	202.7	ccs_metccs	2.46
AllCCS00000136	[M+Na]+	170.705	172.1	ccs_metccs	0.82
AllCCS00000469	[M+H]+	150.628	153.2	ccs_metccs	1.71
AllCCS00000510	[M+Na]+	134.2	136.9	ccs_metccs	2.01
AllCCS00000614	[M+Na]+	214.7	235.2	ccs_metccs	9.55
AllCCS00000915	[M+H]+	147.126	142	ccs_metccs	3.48
AllCCS00000412	[M+H]+	141.892	141.9	ccs_metccs	0.01
AllCCS00001765	[M+Na]+	136.7	141	ccs_metccs	3.15
AllCCS00000744	[M+H]+	182.447	185.4	ccs_metccs	1.62
AllCCS00001067	[M+H]+	187.231	200.8	ccs_metccs	7.25
AllCCS00000318	[M+H]+	189.6	183.9	ccs_metccs	3.01
AllCCS00000621	[M+H]+	286	291.1	ccs_metccs	1.78
AllCCS00000838	[M+H]+	196.545	206.9	ccs_metccs	5.27
AllCCS00001056	[M+H]+	193.903	211.3	ccs_metccs	8.97
AllCCS00000451	[M+H]+	170.463	171.9	ccs_metccs	0.84
AllCCS00000445	[M+H]+	286.588	288.6	ccs_metccs	0.7
AllCCS00001958	[M+Na]+	137.5	134.7	ccs_metccs	2.04
AllCCS00001550	[M+H]+	217.8	241.3	ccs_metccs	10.79
AllCCS00000616	[M+Na]+	219.7	240.1	ccs_metccs	9.29
AllCCS00001836	[M+H]+	150.167	149.2	ccs_metccs	0.64
AllCCS00001443	[M+H]+	160.712	169.9	ccs_metccs	5.72
AllCCS00000630	[M+H]+	276.8	257.6	ccs_metccs	6.94
AllCCS00001042	[M+H]+	119.942	121.6	ccs_metccs	1.38
AllCCS00001522	[M+H]+	185.234	190.6	ccs_metccs	2.9
AllCCS00000257	[M+Na]+	169.033	188.7	ccs_metccs	11.63
AllCCS00001055	[M+H]+	161.991	161.2	ccs_metccs	0.49
AllCCS00001029	[M+H]+	174.521	184.8	ccs_metccs	5.89
AllCCS00000887	[M+H]+	143.675	139.9	ccs_metccs	2.63
AllCCS00001477	[M+H]+	157.384	159.6	ccs_metccs	1.41
AllCCS00001303	[M+H]+	222.51	226.3	ccs_metccs	1.7
AllCCS00000709	[M+H]+	132.9	133	ccs_metccs	0.08
AllCCS00000752	[M+H]+	169.894	156.7	ccs_metccs	7.77
AllCCS00000070	[M+H]+	162.889	159.4	ccs_metccs	2.14
AllCCS00001065	[M+H]+	181.07	175.6	ccs_metccs	3.02
AllCCS00001121	[M+H]+	117.742	125.8	ccs_metccs	6.84
AllCCS00001571	[M+H]+	275.7	286.3	ccs_metccs	3.84
AllCCS00001392	[M+H]+	181.981	160.1	ccs_metccs	12.02
AllCCS00000300	[M+H]+	155.338	141.5	ccs_metccs	8.91
AllCCS00001005	[M+H]+	126.842	131.5	ccs_metccs	3.67
AllCCS00000327	[M+H]+	143.926	143.5	ccs_metccs	0.3
AllCCS00000010	[M+H]+	142.438	144.6	ccs_metccs	1.52
AllCCS00001215	[M+H]+	198.541	210.9	ccs_metccs	6.22
AllCCS00000757	[M+H]+	108.752	127.8	ccs_metccs	17.52
AllCCS00000208	[M+H]+	201.431	206.9	ccs_metccs	2.71
AllCCS00001937	[M+Na]+	209.989	202.2	ccs_metccs	3.71
AllCCS00000384	[M+Na]+	155.642	156.7	ccs_metccs	0.68
AllCCS00000543	[M+H]+	239.5	241.3	ccs_metccs	0.75
AllCCS00000953	[M+H]+	158.381	153	ccs_metccs	3.4
AllCCS00001059	[M+H]+	185.83	194.8	ccs_metccs	4.83
AllCCS00002184	[M+Na]+	252.2	249.5	ccs_metccs	1.07
AllCCS00001967	[M+H]+	222.791	218.8	ccs_metccs	1.79
AllCCS00002157	[M+Na]+	154.8	152.9	ccs_metccs	1.23
AllCCS00001178	[M+H]+	200.541	195.8	ccs_metccs	2.36
AllCCS00001972	[M+H]+	220.713	223.6	ccs_metccs	1.31
AllCCS00000587	[M+Na]+	290.1	292.6	ccs_metccs	0.86
AllCCS00000370	[M+H]+	188.6	193.3	ccs_metccs	2.49
AllCCS00000725	[M+H]+	149.923	149.9	ccs_metccs	0.02
AllCCS00000503	[M+Na]+	141.648	145.5	ccs_metccs	2.72
AllCCS00000751	[M+H]+	166.063	156.8	ccs_metccs	5.58
AllCCS00000101	[M+Na]+	162.9	162.9	ccs_metccs	0
AllCCS00000544	[M+H]+	146.798	148.5	ccs_metccs	1.16
AllCCS00000880	[M+H]+	134.722	130.7	ccs_metccs	2.99
AllCCS00001256	[M+Na]+	185.588	196.3	ccs_metccs	5.77
AllCCS00001020	[M+H]+	152.69	160.8	ccs_metccs	5.31
AllCCS00001487	[M+H]+	157.277	153.6	ccs_metccs	2.34
AllCCS00001987	[M+Na]+	225.767	220.2	ccs_metccs	2.47
AllCCS00001110	[M+H]+	153.904	153.5	ccs_metccs	0.26
AllCCS00000002	[M+H]+	159.066	162.7	ccs_metccs	2.28
AllCCS00000741	[M+H]+	166.272	147.9	ccs_metccs	11.05
AllCCS00000062	[M+H]+	139.035	139.8	ccs_metccs	0.55
AllCCS00000201	[M+Na]+	197.9	200	ccs_metccs	1.06
AllCCS00001899	[M+Na]+	193.367	190.9	ccs_metccs	1.28
AllCCS00000688	[M+H]+	232.4	236.1	ccs_metccs	1.59
AllCCS00000742	[M+H]+	185.061	189.4	ccs_metccs	2.34
AllCCS00001873	[M+Na]+	199.031	193.2	ccs_metccs	2.93
AllCCS00001862	[M+Na]+	186.833	200.3	ccs_metccs	7.21
AllCCS00000443	[M+H]+	155.725	152.8	ccs_metccs	1.88
AllCCS00001990	[M+H]+	233.3	228.7	ccs_metccs	1.97
AllCCS00000676	[M+H]+	297.8	292	ccs_metccs	1.95
AllCCS00000677	[M+H]+	298.8	291.3	ccs_metccs	2.51
AllCCS00001420	[M+H]+	153.83	164	ccs_metccs	6.61
AllCCS00001975	[M+Na]+	291.894	292.6	ccs_metccs	0.24
AllCCS00000467	[M+Na]+	148.8	147.1	ccs_metccs	1.14
AllCCS00002180	[M+Na]+	137.6	135.7	ccs_metccs	1.38
AllCCS00001899	[M+H]+	179.4	183.3	ccs_metccs	2.17
AllCCS00001983	[M+H]+	236.8	236.8	ccs_metccs	0
AllCCS00000854	[M+H]+	181.639	187.3	ccs_metccs	3.12
AllCCS00000672	[M+H]+	296	290.5	ccs_metccs	1.86
AllCCS00000021	[M+Na]+	188.7	185.501	ccs_isicle	1.7
AllCCS00001366	[M+H]+	178.952	182.602	ccs_isicle	2.04
AllCCS00000558	[M+Na]+	285.6	370.523	ccs_isicle	29.73
AllCCS00000656	[M+H]+	283	338.598	ccs_isicle	19.65
AllCCS00001638	[M+H]+	302.2	389.175	ccs_isicle	28.78
AllCCS00000016	[M+H]+	134.5	138.212	ccs_isicle	2.76
AllCCS00000336	[M+Na]+	153.9	152.38	ccs_isicle	0.99
AllCCS00002109	[M+Na]+	136.4	129.549	ccs_isicle	5.02
AllCCS00000402	[M+Na]+	158.458	148.62	ccs_isicle	6.21
AllCCS00000698	[M+H]+	138.594	129.542	ccs_isicle	6.53
AllCCS00000715	[M+H]+	132.924	137.76	ccs_isicle	3.64
AllCCS00000900	[M+H]+	124.67	128.953	ccs_isicle	3.44
AllCCS00001771	[M+Na]+	152.281	149.062	ccs_isicle	2.11
AllCCS00000956	[M+H]+	159.729	180.555	ccs_isicle	13.04
AllCCS00000058	[M+H]+	124.949	119.009	ccs_isicle	4.75
AllCCS00000921	[M+H]+	181.172	194.993	ccs_isicle	7.63
AllCCS00000351	[M+H]+	151.702	164.285	ccs_isicle	8.29
AllCCS00001776	[M+H]+	180.1	196.962	ccs_isicle	9.36
AllCCS00000767	[M+H]+	190.511	198.482	ccs_isicle	4.18
AllCCS00000808	[M+H]+	159.356	150.781	ccs_isicle	5.38
AllCCS00001218	[M+H]+	166.26	179.331	ccs_isicle	7.86
AllCCS00001162	[M+H]+	204.785	235.433	ccs_isicle	14.97
AllCCS00000460	[M+H]+	143.102	152.387	ccs_isicle	6.49
AllCCS00001329	[M+H]+	158.717	176.424	ccs_isicle	11.16
AllCCS00001917	[M+Na]+	178.521	183.005	ccs_isicle	2.51
AllCCS00001435	[M+H]+	138.276	153.659	ccs_isicle	11.12
AllCCS00000079	[M+H]+	132.2	135.993	ccs_isicle	2.87
AllCCS00000257	[M+H]+	184.3	188.304	ccs_isicle	2.17
AllCCS00000993	[M+H]+	165.149	176.307	ccs_isicle	6.76
AllCCS00000226	[M+H]+	180.954	176.817	ccs_isicle	2.29
AllCCS00001163	[M+H]+	183.16	191.392	ccs_isicle	4.49
AllCCS00000575	[M+H]+	274.4	339.367	ccs_isicle	23.68
AllCCS00001925	[M+H]+	162.603	176.716	ccs_isicle	8.68
AllCCS00000797	[M+H]+	168.905	173.843	ccs_isicle	2.92
AllCCS00000406	[M+Na]+	143.076	138.6	ccs_isicle	3.13
AllCCS00001272	[M+H]+	191.496	209.213	ccs_isicle	9.25
AllCCS00000705	[M+H]+	126.022	131.708	ccs_isicle	4.51
AllCCS00002090	[M+H]+	186.4	191.973	ccs_isicle	2.99
AllCCS00001804	[M+Na]+	153.253	148.68	ccs_isicle	2.98
AllCCS00002126	[M+H]+	133.9	138.222	ccs_isicle	3.23
AllCCS00000163	[M+H]+	163.843	181.743	ccs_isicle	10.93
AllCCS00000904	[M+H]+	133.536	150.198	ccs_isicle	12.48
AllCCS00000152	[M+Na]+	209.842	216.183	ccs_isicle	3.02
AllCCS00001858	[M+Na]+	189.145	211.702	ccs_isicle	11.93
AllCCS00001757	[M+Na]+	162.737	157.876	ccs_isicle	2.99
AllCCS00001813	[M+Na]+	176.5	175.361	ccs_isicle	0.65
AllCCS00001426	[M+H]+	180.799	206.111	ccs_isicle	14
AllCCS00000599	[M+H]+	288.1	396.278	ccs_isicle	37.55
AllCCS00001489	[M+H]+	164.785	186.105	ccs_isicle	12.94
AllCCS00000585	[M+H]+	284.9	344.578	ccs_isicle	20.95
AllCCS00001927	[M+Na]+	152.767	136.445	ccs_isicle	10.68
AllCCS00002087	[M+H]+	241.4	282.122	ccs_isicle	16.87
AllCCS00001972	[M+Na]+	225.405	247.02	ccs_isicle	9.59
AllCCS00000294	[M+Na]+	154.867	144.615	ccs_isicle	6.62
AllCCS00001791	[M+Na]+	146.115	137.851	ccs_isicle	5.66
AllCCS00002188	[M+H]+	147.1	142.145	ccs_isicle	3.37
AllCCS00001918	[M+H]+	128.789	118.382	ccs_isicle	8.08
AllCCS00001991	[M+Na]+	239.533	263.122	ccs_isicle	9.85
AllCCS00001016	[M+H]+	170.768	177.976	ccs_isicle	4.22
AllCCS00000613	[M+H]+	293.4	387.45	ccs_isicle	32.06
AllCCS00000343	[M+H]+	138.754	144.607	ccs_isicle	4.22
AllCCS00000506	[M+H]+	119.615	117.377	ccs_isicle	1.87
AllCCS00001068	[M+H]+	153.85	168.531	ccs_isicle	9.54
AllCCS00001223	[M+H]+	184.449	195.316	ccs_isicle	5.89
AllCCS00000328	[M+Na]+	152.2	144.469	ccs_isicle	5.08
AllCCS00000505	[M+Na]+	155.207	155.125	ccs_isicle	0.05
AllCCS00000036	[M+H]+	149.466	154.406	ccs_isicle	3.3
AllCCS00000513	[M+Na]+	135.8	130.788	ccs_isicle	3.69
AllCCS00000492	[M+Na]+	134.9	125.817	ccs_isicle	6.73
AllCCS00000390	[M+Na]+	160	154.88	ccs_isicle	3.2
AllCCS00000989	[M+H]+	195.668	211.55	ccs_isicle	8.12
AllCCS00002146	[M+Na]+	204.1	215.153	ccs_isicle	5.42
AllCCS00000006	[M+H]+	147.3	155.223	ccs_isicle	5.38
AllCCS00001183	[M+H]+	197.066	207.505	ccs_isicle	5.3
AllCCS00000377	[M+Na]+	147.1	149.861	ccs_isicle	1.88
AllCCS00000007	[M+H]+	147.1	147.55	ccs_isicle	0.31
AllCCS00001143	[M+H]+	150.01	158.011	ccs_isicle	5.33
AllCCS00001999	[M+H]+	151.074	152.983	ccs_isicle	1.26
AllCCS00000187	[M+H]+	174.336	186.814	ccs_isicle	7.16
AllCCS00000575	[M+Na]+	278.1	340.35	ccs_isicle	22.38
AllCCS00001860	[M+Na]+	193.334	225.616	ccs_isicle	16.7
AllCCS00001282	[M+H]+	179.888	208.298	ccs_isicle	15.79
AllCCS00000554	[M+Na]+	281	373.489	ccs_isicle	32.91
AllCCS00000468	[M+Na]+	150.7	147.773	ccs_isicle	1.94
AllCCS00001150	[M+H]+	198.784	223.314	ccs_isicle	12.34
AllCCS00000134	[M+H]+	219.637	239.178	ccs_isicle	8.9
AllCCS00001976	[M+Na]+	293.637	356.182	ccs_isicle	21.3
AllCCS00001831	[M+Na]+	267.798	265.277	ccs_isicle	0.94
AllCCS00000763	[M+H]+	148.272	157.291	ccs_isicle	6.08
AllCCS00001216	[M+H]+	147.027	162.293	ccs_isicle	10.38
AllCCS00000364	[M+H]+	126.1	122.71	ccs_isicle	2.69
AllCCS00002182	[M+Na]+	211.8	194.165	ccs_isicle	8.33
AllCCS00000659	[M+H]+	271.9	346.888	ccs_isicle	27.58
AllCCS00000105	[M+Na]+	196.166	225.591	ccs_isicle	15
AllCCS00002051	[M+H]+	134.251	132.588	ccs_isicle	1.24
AllCCS00001977	[M+Na]+	300.741	375.818	ccs_isicle	24.96
AllCCS00001165	[M+H]+	214.015	226.991	ccs_isicle	6.06
AllCCS00000118	[M+Na]+	221.502	229.435	ccs_isicle	3.58
AllCCS00001028	[M+H]+	141.731	150.547	ccs_isicle	6.22
AllCCS00001483	[M+H]+	186.413	210.703	ccs_isicle	13.03
AllCCS00000281	[M+Na]+	263.073	255.19	ccs_isicle	3
AllCCS00001108	[M+H]+	181.235	190.878	ccs_isicle	5.32
AllCCS00001966	[M+H]+	186.2	204.383	ccs_isicle	9.77
AllCCS00000158	[M+Na]+	189.7	209.568	ccs_isicle	10.47
AllCCS00000041	[M+H]+	194.136	238.093	ccs_isicle	22.64
AllCCS00000592	[M+H]+	280.6	350.391	ccs_isicle	24.87
AllCCS00000482	[M+H]+	134.5	139.489	ccs_isicle	3.71
AllCCS00000109	[M+Na]+	210.8	234.665	ccs_isicle	11.32
AllCCS00001612	[M+H]+	244.8	293.657	ccs_isicle	19.96
AllCCS00001437	[M+H]+	152.388	166.833	ccs_isicle	9.48
AllCCS00001974	[M+H]+	257.074	277.807	ccs_isicle	8.06
AllCCS00000625	[M+H]+	291.9	395.351	ccs_isicle	35.44
AllCCS00000414	[M+Na]+	141.4	140.618	ccs_isicle	0.55
AllCCS00001647	[M+Na]+	286.8	353.264	ccs_isicle	23.17
AllCCS00000142	[M+Na]+	167.137	183.518	ccs_isicle	9.8
AllCCS00001877	[M+H]+	222.791	250.684	ccs_isicle	12.52
AllCCS00000488	[M+H]+	209.8	188.57	ccs_isicle	10.12
AllCCS00000433	[M+H]+	141.375	150.569	ccs_isicle	6.5
AllCCS00000009	[M+H]+	154.6	163.246	ccs_isicle	5.59
AllCCS00000994	[M+H]+	144.64	154.028	ccs_isicle	6.49
AllCCS00001293	[M+H]+	226.264	271.056	ccs_isicle	19.8
AllCCS00001179	[M+H]+	212.475	219.322	ccs_isicle	3.22
AllCCS00001994	[M+Na]+	247.825	315.105	ccs_isicle	27.15
AllCCS00001096	[M+H]+	172.541	186.722	ccs_isicle	8.22
AllCCS00001400	[M+H]+	193.678	210.358	ccs_isicle	8.61
AllCCS00000372	[M+H]+	127.642	135.865	ccs_isicle	6.44
AllCCS00000892	[M+H]+	129.129	147.508	ccs_isicle	14.23
AllCCS00000951	[M+H]+	155.057	169.782	ccs_isicle	9.5
AllCCS00001262	[M+H]+	218.479	214.868	ccs_isicle	1.65
AllCCS00000117	[M+Na]+	222.3	248.132	ccs_isicle	11.62
AllCCS00001883	[M+Na]+	289.313	354.715	ccs_isicle	22.61
AllCCS00001340	[M+H]+	148.918	121.088	ccs_isicle	18.69
AllCCS00000851	[M+H]+	167.967	169.333	ccs_isicle	0.81
AllCCS00000456	[M+H]+	174.655	195.706	ccs_isicle	12.05
AllCCS00000146	[M+H]+	179.8	181.96	ccs_isicle	1.2
AllCCS00000850	[M+H]+	180.725	168.586	ccs_isicle	6.72
AllCCS00001807	[M+Na]+	156.436	157.188	ccs_isicle	0.48
AllCCS00001369	[M+H]+	175.882	195.228	ccs_isicle	11
AllCCS00000028	[M+H]+	128.4	124.045	ccs_isicle	3.39
AllCCS00001755	[M+H]+	139.033	142.994	ccs_isicle	2.85
AllCCS00001928	[M+Na]+	155.666	145.298	ccs_isicle	6.66
AllCCS00000777	[M+H]+	158.962	178.119	ccs_isicle	12.05
AllCCS00000749	[M+H]+	199.228	213.274	ccs_isicle	7.05
AllCCS00001320	[M+H]+	195.041	207.079	ccs_isicle	6.17
AllCCS00001942	[M+H]+	163.3	173.654	ccs_isicle	6.34
AllCCS00001021	[M+H]+	164.53	180.594	ccs_isicle	9.76
AllCCS00000324	[M+H]+	153.695	158.847	ccs_isicle	3.35
AllCCS00000166	[M+H]+	172.6	185.396	ccs_isicle	7.41
AllCCS00000755	[M+H]+	145.903	142.272	ccs_isicle	2.49
AllCCS00000124	[M+H]+	241.274	261.078	ccs_isicle	8.21
AllCCS00000863	[M+H]+	159.169	172.332	ccs_isicle	8.27
AllCCS00002162	[M+H]+	152.2	158.604	ccs_isicle	4.21
AllCCS00000756	[M+H]+	121.207	124.62	ccs_isicle	2.82
AllCCS00000750	[M+H]+	143.935	149.729	ccs_isicle	4.03
AllCCS00000373	[M+Na]+	178.472	182.232	ccs_isicle	2.11
AllCCS00001100	[M+H]+	176.383	181.075	ccs_isicle	2.66
AllCCS00000252	[M+H]+	248.694	304.971	ccs_isicle	22.63
AllCCS00001454	[M+Na]+	187.368	178.432	ccs_isicle	4.77
AllCCS00001430	[M+H]+	146.415	159.383	ccs_isicle	8.86
AllCCS00002177	[M+Na]+	142.2	136.796	ccs_isicle	3.8
AllCCS00001910	[M+H]+	179.1	220.732	ccs_isicle	23.24
AllCCS00000909	[M+H]+	154.632	161.133	ccs_isicle	4.2
AllCCS00001235	[M+H]+	163.992	178.395	ccs_isicle	8.78
AllCCS00001479	[M+H]+	191.253	214.372	ccs_isicle	12.09
AllCCS00000067	[M+Na]+	171.249	170.343	ccs_isicle	0.53
AllCCS00000868	[M+H]+	164.445	160.13	ccs_isicle	2.62
AllCCS00001440	[M+H]+	186.415	195.168	ccs_isicle	4.7
AllCCS00000980	[M+H]+	170.677	177.648	ccs_isicle	4.08
AllCCS00000612	[M+Na]+	295.1	404.581	ccs_isicle	37.1
AllCCS00000906	[M+H]+	124.114	144.152	ccs_isicle	16.14
AllCCS00001304	[M+H]+	144.23	152.642	ccs_isicle	5.83
AllCCS00000347	[M+Na]+	148.1	138.026	ccs_isicle	6.8
AllCCS00001450	[M+H]+	162.134	183.971	ccs_isicle	13.47
AllCCS00002015	[M+Na]+	174.6	163.367	ccs_isicle	6.43
AllCCS00000946	[M+H]+	178.628	189.93	ccs_isicle	6.33
AllCCS00000941	[M+H]+	187.388	189.44	ccs_isicle	1.1
AllCCS00000143	[M+H]+	162.482	174.718	ccs_isicle	7.53
AllCCS00001061	[M+H]+	191.979	203.972	ccs_isicle	6.25
AllCCS00000478	[M+H]+	143	143.895	ccs_isicle	0.63
AllCCS00001002	[M+H]+	214.519	212.469	ccs_isicle	0.96
AllCCS00001923	[M+H]+	153.32	142.108	ccs_isicle	7.31
AllCCS00000087	[M+Na]+	133.684	132.568	ccs_isicle	0.84
AllCCS00000501	[M+H]+	136.936	140.532	ccs_isicle	2.63
AllCCS00001408	[M+H]+	166.498	184.871	ccs_isicle	11.03
AllCCS00001971	[M+H]+	187.536	253.72	ccs_isicle	35.29
AllCCS00000006	[M+Na]+	147.3	154.883	ccs_isicle	5.15
AllCCS00000001	[M+H]+	133.594	142.156	ccs_isicle	6.41
AllCCS00001448	[M+H]+	163.351	184.288	ccs_isicle	12.82
AllCCS00000375	[M+Na]+	143	140.448	ccs_isicle	1.78
AllCCS00001819	[M+Na]+	203.233	205.924	ccs_isicle	1.32
AllCCS00000093	[M+H]+	225.466	245.956	ccs_isicle	9.09
AllCCS00000410	[M+Na]+	174	182.328	ccs_isicle	4.79
AllCCS00000337	[M+Na]+	157.8	158.675	ccs_isicle	0.55
AllCCS00000987	[M+H]+	162.136	175.663	ccs_isicle	8.34
AllCCS00000579	[M+H]+	280.5	349.811	ccs_isicle	24.71
AllCCS00001365	[M+H]+	219.605	226.363	ccs_isicle	3.08
AllCCS00002157	[M+H]+	158.9	156.251	ccs_isicle	1.67
AllCCS00000345	[M+Na]+	149.4	138.449	ccs_isicle	7.33
AllCCS00001504	[M+H]+	171.005	194.576	ccs_isicle	13.78
AllCCS00001226	[M+Na]+	183.98	213.884	ccs_isicle	16.25
AllCCS00000446	[M+H]+	221.857	251.377	ccs_isicle	13.31
AllCCS00000150	[M+H]+	175.4	189.26	ccs_isicle	7.9
AllCCS00000769	[M+H]+	153.308	166.713	ccs_isicle	8.74
AllCCS00000315	[M+H]+	153.025	160.375	ccs_isicle	4.8
AllCCS00000653	[M+Na]+	299.8	417.652	ccs_isicle	39.31
AllCCS00000983	[M+H]+	146.879	153.714	ccs_isicle	4.65
AllCCS00001780	[M+Na]+	142.696	141.158	ccs_isicle	1.08
AllCCS00001883	[M+H]+	294.474	357.803	ccs_isicle	21.51
AllCCS00000484	[M+Na]+	133.4	124.066	ccs_isicle	7
AllCCS00000092	[M+H]+	143.615	159.365	ccs_isicle	10.97
AllCCS00000050	[M+H]+	142.856	153.876	ccs_isicle	7.71
AllCCS00001496	[M+H]+	156.391	169.381	ccs_isicle	8.31
AllCCS00000719	[M+H]+	167.748	188.842	ccs_isicle	12.57
AllCCS00002016	[M+Na]+	175.84	167.73	ccs_isicle	4.61
AllCCS00001332	[M+H]+	124.357	129.91	ccs_isicle	4.47
AllCCS00000969	[M+H]+	161.037	159.674	ccs_isicle	0.85
AllCCS00000131	[M+Na]+	168.8	164.355	ccs_isicle	2.63
AllCCS00001874	[M+Na]+	205.533	221.802	ccs_isicle	7.92
AllCCS00001805	[M+Na]+	151.4	144.51	ccs_isicle	4.55
AllCCS00001462	[M+H]+	151.95	166.485	ccs_isicle	9.57
AllCCS00000897	[M+H]+	175.202	195.451	ccs_isicle	11.56
AllCCS00002186	[M+Na]+	291	359.749	ccs_isicle	23.63
AllCCS00001581	[M+Na]+	304.5	388.353	ccs_isicle	27.54
AllCCS00000843	[M+H]+	213.681	221.216	ccs_isicle	3.53
AllCCS00000947	[M+H]+	186.734	202.367	ccs_isicle	8.37
AllCCS00000416	[M+Na]+	175.4	179.495	ccs_isicle	2.33
AllCCS00000738	[M+H]+	157.528	175.747	ccs_isicle	11.57
AllCCS00001169	[M+H]+	201.176	209.402	ccs_isicle	4.09
AllCCS00000623	[M+Na]+	298.4	369.871	ccs_isicle	23.95
AllCCS00001978	[M+H]+	198.662	220.674	ccs_isicle	11.08
AllCCS00001870	[M+Na]+	197.891	229.05	ccs_isicle	15.75
AllCCS00000832	[M+H]+	170.001	176.503	ccs_isicle	3.82
AllCCS00001111	[M+H]+	190.627	202.333	ccs_isicle	6.14
AllCCS00000543	[M+Na]+	234.018	242.352	ccs_isicle	3.56
AllCCS00001465	[M+H]+	147.278	162.081	ccs_isicle	10.05
AllCCS00000558	[M+H]+	290.5	373.408	ccs_isicle	28.54
AllCCS00000063	[M+Na]+	144.613	144.366	ccs_isicle	0.17
AllCCS00000997	[M+H]+	181.3	192.271	ccs_isicle	6.05
AllCCS00000707	[M+H]+	223.924	235.735	ccs_isicle	5.27
AllCCS00000533	[M+Na]+	190.6	206.519	ccs_isicle	8.35
AllCCS00000357	[M+Na]+	141	136.443	ccs_isicle	3.23
AllCCS00000421	[M+Na]+	159.7	153.773	ccs_isicle	3.71
AllCCS00000748	[M+H]+	142.558	155.174	ccs_isicle	8.85
AllCCS00001027	[M+H]+	152.743	162.956	ccs_isicle	6.69
AllCCS00001441	[M+H]+	242.482	247.056	ccs_isicle	1.89
AllCCS00001747	[M+Na]+	131.939	123.68	ccs_isicle	6.26
AllCCS00000103	[M+Na]+	217.6	227.767	ccs_isicle	4.67
AllCCS00000071	[M+H]+	129.9	119.771	ccs_isicle	7.8
AllCCS00000785	[M+H]+	158.493	162.486	ccs_isicle	2.52
AllCCS00001847	[M+Na]+	177	178.057	ccs_isicle	0.6
AllCCS00000536	[M+Na]+	151.2	157.267	ccs_isicle	4.01
AllCCS00000166	[M+Na]+	184.1	185.375	ccs_isicle	0.69
AllCCS00001244	[M+H]+	207.818	209.849	ccs_isicle	0.98
AllCCS00000136	[M+Na]+	170.705	175.233	ccs_isicle	2.65
AllCCS00000469	[M+H]+	150.628	156.713	ccs_isicle	4.04
AllCCS00000510	[M+Na]+	134.2	124.382	ccs_isicle	7.32
AllCCS00000614	[M+Na]+	214.7	236.031	ccs_isicle	9.94
AllCCS00000915	[M+H]+	147.126	163.522	ccs_isicle	11.14
AllCCS00000412	[M+H]+	141.892	144.43	ccs_isicle	1.79
AllCCS00001765	[M+Na]+	136.7	130.279	ccs_isicle	4.7
AllCCS00000744	[M+H]+	182.447	195.799	ccs_isicle	7.32
AllCCS00001067	[M+H]+	187.231	201.782	ccs_isicle	7.77
AllCCS00000318	[M+H]+	189.6	201.449	ccs_isicle	6.25
AllCCS00000621	[M+H]+	286	360.312	ccs_isicle	25.98
AllCCS00000838	[M+H]+	196.545	210.53	ccs_isicle	7.12
AllCCS00001056	[M+H]+	193.903	204.086	ccs_isicle	5.25
AllCCS00000451	[M+H]+	170.463	202.629	ccs_isicle	18.87
AllCCS00000445	[M+H]+	286.588	327.942	ccs_isicle	14.43
AllCCS00001958	[M+Na]+	137.5	128.459	ccs_isicle	6.58
AllCCS00001550	[M+H]+	217.8	253.134	ccs_isicle	16.22
AllCCS00000616	[M+Na]+	219.7	249.973	ccs_isicle	13.78
AllCCS00001836	[M+H]+	150.167	147.039	ccs_isicle	2.08
AllCCS00001443	[M+H]+	160.712	179.128	ccs_isicle	11.46
AllCCS00000630	[M+H]+	276.8	367.962	ccs_isicle	32.93
AllCCS00001042	[M+H]+	119.942	117.884	ccs_isicle	1.72
AllCCS00001522	[M+H]+	185.234	205.25	ccs_isicle	10.81
AllCCS00000257	[M+Na]+	169.033	188.221	ccs_isicle	11.35
AllCCS00001055	[M+H]+	161.991	176.101	ccs_isicle	8.71
AllCCS00001029	[M+H]+	174.521	179.786	ccs_isicle	3.02
AllCCS00000887	[M+H]+	143.675	157.251	ccs_isicle	9.45
AllCCS00001477	[M+H]+	157.384	175.684	ccs_isicle	11.63
AllCCS00001303	[M+H]+	222.51	210.039	ccs_isicle	5.6
AllCCS00000709	[M+H]+	132.9	137.766	ccs_isicle	3.66
AllCCS00000752	[M+H]+	169.894	174.865	ccs_isicle	2.93
AllCCS00000070	[M+H]+	162.889	169.798	ccs_isicle	4.24
AllCCS00001065	[M+H]+	181.07	186.371	ccs_isicle	2.93
AllCCS00001121	[M+H]+	117.742	120.247	ccs_isicle	2.13
AllCCS00001571	[M+H]+	275.7	316.026	ccs_isicle	14.63
AllCCS00001392	[M+H]+	181.981	187.557	ccs_isicle	3.06
AllCCS00000300	[M+H]+	155.338	153.597	ccs_isicle	1.12
AllCCS00001005	[M+H]+	126.842	121.164	ccs_isicle	4.48
AllCCS00000327	[M+H]+	143.926	153.777	ccs_isicle	6.84
AllCCS00000010	[M+H]+	142.438	151.24	ccs_isicle	6.18
AllCCS00001215	[M+H]+	198.541	207.695	ccs_isicle	4.61
AllCCS00000757	[M+H]+	108.752	113.027	ccs_isicle	3.93
AllCCS00000208	[M+H]+	201.431	213.464	ccs_isicle	5.97
AllCCS00001937	[M+Na]+	209.989	199.371	ccs_isicle	5.06
AllCCS00000384	[M+Na]+	155.642	159.507	ccs_isicle	2.48
AllCCS00000543	[M+H]+	239.5	241.551	ccs_isicle	0.86
AllCCS00000953	[M+H]+	158.381	166.23	ccs_isicle	4.96
AllCCS00001059	[M+H]+	185.83	191.504	ccs_isicle	3.05
AllCCS00002184	[M+Na]+	252.2	312.016	ccs_isicle	23.72
AllCCS00001967	[M+H]+	222.791	273.981	ccs_isicle	22.98
AllCCS00002157	[M+Na]+	154.8	155.453	ccs_isicle	0.42
AllCCS00001178	[M+H]+	200.541	223.754	ccs_isicle	11.58
AllCCS00001972	[M+H]+	220.713	249.123	ccs_isicle	12.87
AllCCS00000587	[M+Na]+	290.1	371.487	ccs_isicle	28.05
AllCCS00000370	[M+H]+	188.6	213.498	ccs_isicle	13.2
AllCCS00000725	[M+H]+	149.923	159.726	ccs_isicle	6.54
AllCCS00000503	[M+Na]+	141.648	142.977	ccs_isicle	0.94
AllCCS00000751	[M+H]+	166.063	169.632	ccs_isicle	2.15
AllCCS00000101	[M+Na]+	162.9	165.124	ccs_isicle	1.37
AllCCS00000544	[M+H]+	146.798	157.451	ccs_isicle	7.26
AllCCS00000880	[M+H]+	134.722	133.007	ccs_isicle	1.27
AllCCS00001256	[M+Na]+	185.588	188.592	ccs_isicle	1.62
AllCCS00001020	[M+H]+	152.69	162.807	ccs_isicle	6.63
AllCCS00001487	[M+H]+	157.277	176.221	ccs_isicle	12.04
AllCCS00001987	[M+Na]+	225.767	247.624	ccs_isicle	9.68
AllCCS00001110	[M+H]+	153.904	169.374	ccs_isicle	10.05
AllCCS00000002	[M+H]+	159.066	148.305	ccs_isicle	6.76
AllCCS00000741	[M+H]+	166.272	183.092	ccs_isicle	10.12
AllCCS00000062	[M+H]+	139.035	152.04	ccs_isicle	9.35
AllCCS00000201	[M+Na]+	197.9	206.633	ccs_isicle	4.41
AllCCS00001899	[M+Na]+	193.367	212.302	ccs_isicle	9.79
AllCCS00000688	[M+H]+	232.4	261.415	ccs_isicle	12.48
AllCCS00000742	[M+H]+	185.061	202.658	ccs_isicle	9.51
AllCCS00001873	[M+Na]+	199.031	214.089	ccs_isicle	7.57
AllCCS00001862	[M+Na]+	186.833	214.269	ccs_isicle	14.68
AllCCS00000443	[M+H]+	155.725	167.401	ccs_isicle	7.5
AllCCS00001990	[M+H]+	233.3	267.077	ccs_isicle	14.48
AllCCS00000676	[M+H]+	297.8	384.946	ccs_isicle	29.26
AllCCS00000677	[M+H]+	298.8	358.239	ccs_isicle	19.89
AllCCS00001420	[M+H]+	153.83	172.72	ccs_isicle	12.28
AllCCS00001975	[M+Na]+	291.894	353.264	ccs_isicle	21.02
AllCCS00000467	[M+Na]+	148.8	146.977	ccs_isicle	1.22
AllCCS00002180	[M+Na]+	137.6	126.244	ccs_isicle	8.25
AllCCS00001899	[M+H]+	179.4	211.527	ccs_isicle	17.91
AllCCS00001983	[M+H]+	236.8	259.077	ccs_isicle	9.41
AllCCS00000854	[M+H]+	181.639	185.981	ccs_isicle	2.39
AllCCS00000672	[M+H]+	296	386.448	ccs_isicle	30.56
AllCCS00000021	[M+Na]+	188.7	199.113	ccs_deepccs	5.52
AllCCS00001366	[M+H]+	178.952	190.388	ccs_deepccs	6.39
AllCCS00000558	[M+Na]+	285.6	276.132	ccs_deepccs	3.32
AllCCS00000656	[M+H]+	283	249.637	ccs_deepccs	11.79
AllCCS00001638	[M+H]+	302.2	280.684	ccs_deepccs	7.12
AllCCS00000016	[M+H]+	134.5	137.946	ccs_deepccs	2.56
AllCCS00000336	[M+Na]+	153.9	157.469	ccs_deepccs	2.32
AllCCS00002109	[M+Na]+	136.4	151.745	ccs_deepccs	11.25
AllCCS00000402	[M+Na]+	158.458	156.921	ccs_deepccs	0.97
AllCCS00000698	[M+H]+	138.594	139.279	ccs_deepccs	0.49
AllCCS00000715	[M+H]+	132.924	135.483	ccs_deepccs	1.93
AllCCS00000900	[M+H]+	124.67	130.858	ccs_deepccs	4.96
AllCCS00001771	[M+Na]+	152.281	146.748	ccs_deepccs	3.63
AllCCS00000956	[M+H]+	159.729	174.847	ccs_deepccs	9.46
AllCCS00000058	[M+H]+	124.949	126.272	ccs_deepccs	1.06
AllCCS00000921	[M+H]+	181.172	182.481	ccs_deepccs	0.72
AllCCS00000351	[M+H]+	151.702	150.105	ccs_deepccs	1.05
AllCCS00001776	[M+H]+	180.1	185.78	ccs_deepccs	3.15
AllCCS00000767	[M+H]+	190.511	195.924	ccs_deepccs	2.84
AllCCS00000808	[M+H]+	159.356	156.507	ccs_deepccs	1.79
AllCCS00001218	[M+H]+	166.26	168.907	ccs_deepccs	1.59
AllCCS00001162	[M+H]+	204.785	209.323	ccs_deepccs	2.22
AllCCS00000460	[M+H]+	143.102	146.221	ccs_deepccs	2.18
AllCCS00001329	[M+H]+	158.717	158.258	ccs_deepccs	0.29
AllCCS00001917	[M+Na]+	178.521	177.965	ccs_deepccs	0.31
AllCCS00001435	[M+H]+	138.276	141.295	ccs_deepccs	2.18
AllCCS00000079	[M+H]+	132.2	133.199	ccs_deepccs	0.76
AllCCS00000257	[M+H]+	184.3	181.813	ccs_deepccs	1.35
AllCCS00000993	[M+H]+	165.149	165.746	ccs_deepccs	0.36
AllCCS00000226	[M+H]+	180.954	182.672	ccs_deepccs	0.95
AllCCS00001163	[M+H]+	183.16	192.436	ccs_deepccs	5.06
AllCCS00000575	[M+H]+	274.4	263.971	ccs_deepccs	3.8
AllCCS00001925	[M+H]+	162.603	172.431	ccs_deepccs	6.04
AllCCS00000797	[M+H]+	168.905	166.487	ccs_deepccs	1.43
AllCCS00000406	[M+Na]+	143.076	158.706	ccs_deepccs	10.92
AllCCS00001272	[M+H]+	191.496	192.463	ccs_deepccs	0.5
AllCCS00000705	[M+H]+	126.022	128.094	ccs_deepccs	1.64
AllCCS00002090	[M+H]+	186.4	181.628	ccs_deepccs	2.56
AllCCS00001804	[M+Na]+	153.253	149.929	ccs_deepccs	2.17
AllCCS00002126	[M+H]+	133.9	128.272	ccs_deepccs	4.2
AllCCS00000163	[M+H]+	163.843	162.858	ccs_deepccs	0.6
AllCCS00000904	[M+H]+	133.536	141.353	ccs_deepccs	5.85
AllCCS00000152	[M+Na]+	209.842	213.755	ccs_deepccs	1.86
AllCCS00001858	[M+Na]+	189.145	208.425	ccs_deepccs	10.19
AllCCS00001757	[M+Na]+	162.737	163.417	ccs_deepccs	0.42
AllCCS00001813	[M+Na]+	176.5	189.583	ccs_deepccs	7.41
AllCCS00001426	[M+H]+	180.799	185.353	ccs_deepccs	2.52
AllCCS00000599	[M+H]+	288.1	290.683	ccs_deepccs	0.9
AllCCS00001489	[M+H]+	164.785	173.572	ccs_deepccs	5.33
AllCCS00000585	[M+H]+	284.9	250.155	ccs_deepccs	12.2
AllCCS00001927	[M+Na]+	152.767	146.676	ccs_deepccs	3.99
AllCCS00002087	[M+H]+	241.4	242.775	ccs_deepccs	0.57
AllCCS00001972	[M+Na]+	225.405	226.974	ccs_deepccs	0.7
AllCCS00000294	[M+Na]+	154.867	149.1	ccs_deepccs	3.72
AllCCS00001791	[M+Na]+	146.115	145.181	ccs_deepccs	0.64
AllCCS00002188	[M+H]+	147.1	138.311	ccs_deepccs	5.97
AllCCS00001918	[M+H]+	128.789	126.154	ccs_deepccs	2.05
AllCCS00001991	[M+Na]+	239.533	238.816	ccs_deepccs	0.3
AllCCS00001016	[M+H]+	170.768	172.314	ccs_deepccs	0.91
AllCCS00000613	[M+H]+	293.4	298.883	ccs_deepccs	1.87
AllCCS00000343	[M+H]+	138.754	133.801	ccs_deepccs	3.57
AllCCS00000506	[M+H]+	119.615	124.671	ccs_deepccs	4.23
AllCCS00001068	[M+H]+	153.85	158.573	ccs_deepccs	3.07
AllCCS00001223	[M+H]+	184.449	196.231	ccs_deepccs	6.39
AllCCS00000328	[M+Na]+	152.2	147.495	ccs_deepccs	3.09
AllCCS00000505	[M+Na]+	155.207	153.364	ccs_deepccs	1.19
AllCCS00000036	[M+H]+	149.466	146.016	ccs_deepccs	2.31
AllCCS00000513	[M+Na]+	135.8	144.955	ccs_deepccs	6.74
AllCCS00000492	[M+Na]+	134.9	139.542	ccs_deepccs	3.44
AllCCS00000390	[M+Na]+	160	156.921	ccs_deepccs	1.92
AllCCS00000989	[M+H]+	195.668	201.539	ccs_deepccs	3
AllCCS00002146	[M+Na]+	204.1	208.439	ccs_deepccs	2.13
AllCCS00000006	[M+H]+	147.3	152.282	ccs_deepccs	3.38
AllCCS00001183	[M+H]+	197.066	206.943	ccs_deepccs	5.01
AllCCS00000377	[M+Na]+	147.1	156.975	ccs_deepccs	6.71
AllCCS00000007	[M+H]+	147.1	145.167	ccs_deepccs	1.31
AllCCS00001143	[M+H]+	150.01	148.915	ccs_deepccs	0.73
AllCCS00001999	[M+H]+	151.074	145.522	ccs_deepccs	3.68
AllCCS00000187	[M+H]+	174.336	185.897	ccs_deepccs	6.63
AllCCS00000575	[M+Na]+	278.1	270.064	ccs_deepccs	2.89
AllCCS00001860	[M+Na]+	193.334	191.691	ccs_deepccs	0.85
AllCCS00001282	[M+H]+	179.888	186.86	ccs_deepccs	3.88
AllCCS00000554	[M+Na]+	281	275.29	ccs_deepccs	2.03
AllCCS00000468	[M+Na]+	150.7	153.888	ccs_deepccs	2.12
AllCCS00001150	[M+H]+	198.784	197.439	ccs_deepccs	0.68
AllCCS00000134	[M+H]+	219.637	208.117	ccs_deepccs	5.25
AllCCS00001976	[M+Na]+	293.637	222.384	ccs_deepccs	24.27
AllCCS00001831	[M+Na]+	267.798	303.971	ccs_deepccs	13.51
AllCCS00000763	[M+H]+	148.272	159.037	ccs_deepccs	7.26
AllCCS00001216	[M+H]+	147.027	161.429	ccs_deepccs	9.79
AllCCS00000364	[M+H]+	126.1	126.325	ccs_deepccs	0.18
AllCCS00002182	[M+Na]+	211.8	196.232	ccs_deepccs	7.35
AllCCS00000659	[M+H]+	271.9	267.505	ccs_deepccs	1.62
AllCCS00000105	[M+Na]+	196.166	193.363	ccs_deepccs	1.43
AllCCS00002051	[M+H]+	134.251	136.612	ccs_deepccs	1.76
AllCCS00001977	[M+Na]+	300.741	296.159	ccs_deepccs	1.52
AllCCS00001165	[M+H]+	214.015	209.861	ccs_deepccs	1.94
AllCCS00000118	[M+Na]+	221.502	202.649	ccs_deepccs	8.51
AllCCS00001028	[M+H]+	141.731	143.891	ccs_deepccs	1.52
AllCCS00001483	[M+H]+	186.413	185.685	ccs_deepccs	0.39
AllCCS00000281	[M+Na]+	263.073	232.948	ccs_deepccs	11.45
AllCCS00001108	[M+H]+	181.235	175.477	ccs_deepccs	3.18
AllCCS00001966	[M+H]+	186.2	187.572	ccs_deepccs	0.74
AllCCS00000158	[M+Na]+	189.7	194.167	ccs_deepccs	2.35
AllCCS00000041	[M+H]+	194.136	197.128	ccs_deepccs	1.54
AllCCS00000592	[M+H]+	280.6	274.816	ccs_deepccs	2.06
AllCCS00000482	[M+H]+	134.5	137.43	ccs_deepccs	2.18
AllCCS00000109	[M+Na]+	210.8	204.986	ccs_deepccs	2.76
AllCCS00001612	[M+H]+	244.8	241.351	ccs_deepccs	1.41
AllCCS00001437	[M+H]+	152.388	160.629	ccs_deepccs	5.41
AllCCS00001974	[M+H]+	257.074	187.858	ccs_deepccs	26.92
AllCCS00000625	[M+H]+	291.9	280.977	ccs_deepccs	3.74
AllCCS00000414	[M+Na]+	141.4	158.706	ccs_deepccs	12.24
AllCCS00001647	[M+Na]+	286.8	283.308	ccs_deepccs	1.22
AllCCS00000142	[M+Na]+	167.137	183.989	ccs_deepccs	10.08
AllCCS00001877	[M+H]+	222.791	216.403	ccs_deepccs	2.87
AllCCS00000488	[M+H]+	209.8	209.088	ccs_deepccs	0.34
AllCCS00000433	[M+H]+	141.375	146.38	ccs_deepccs	3.54
AllCCS00000009	[M+H]+	154.6	151.558	ccs_deepccs	1.97
AllCCS00000994	[M+H]+	144.64	145.316	ccs_deepccs	0.47
AllCCS00001293	[M+H]+	226.264	230.276	ccs_deepccs	1.77
AllCCS00001179	[M+H]+	212.475	205.24	ccs_deepccs	3.41
AllCCS00001994	[M+Na]+	247.825	255.979	ccs_deepccs	3.29
AllCCS00001096	[M+H]+	172.541	166.279	ccs_deepccs	3.63
AllCCS00001400	[M+H]+	193.678	191.515	ccs_deepccs	1.12
AllCCS00000372	[M+H]+	127.642	145.04	ccs_deepccs	13.63
AllCCS00000892	[M+H]+	129.129	142.763	ccs_deepccs	10.56
AllCCS00000951	[M+H]+	155.057	151.668	ccs_deepccs	2.19
AllCCS00001262	[M+H]+	218.479	211.797	ccs_deepccs	3.06
AllCCS00000117	[M+Na]+	222.3	215.488	ccs_deepccs	3.06
AllCCS00001883	[M+Na]+	289.313	289.934	ccs_deepccs	0.21
AllCCS00001340	[M+H]+	148.918	151.402	ccs_deepccs	1.67
AllCCS00000851	[M+H]+	167.967	175.88	ccs_deepccs	4.71
AllCCS00000456	[M+H]+	174.655	181.032	ccs_deepccs	3.65
AllCCS00000146	[M+H]+	179.8	170.972	ccs_deepccs	4.91
AllCCS00000850	[M+H]+	180.725	172.107	ccs_deepccs	4.77
AllCCS00001807	[M+Na]+	156.436	169.966	ccs_deepccs	8.65
AllCCS00001369	[M+H]+	175.882	182.512	ccs_deepccs	3.77
AllCCS00000028	[M+H]+	128.4	132.59	ccs_deepccs	3.26
AllCCS00001755	[M+H]+	139.033	140.337	ccs_deepccs	0.94
AllCCS00001928	[M+Na]+	155.666	153.738	ccs_deepccs	1.24
AllCCS00000777	[M+H]+	158.962	165.951	ccs_deepccs	4.4
AllCCS00000749	[M+H]+	199.228	208.889	ccs_deepccs	4.85
AllCCS00001320	[M+H]+	195.041	192.755	ccs_deepccs	1.17
AllCCS00001942	[M+H]+	163.3	163.904	ccs_deepccs	0.37
AllCCS00001021	[M+H]+	164.53	163.493	ccs_deepccs	0.63
AllCCS00000324	[M+H]+	153.695	157.315	ccs_deepccs	2.36
AllCCS00000166	[M+H]+	172.6	173.481	ccs_deepccs	0.51
AllCCS00000755	[M+H]+	145.903	144.785	ccs_deepccs	0.77
AllCCS00000124	[M+H]+	241.274	242.775	ccs_deepccs	0.62
AllCCS00000863	[M+H]+	159.169	159.719	ccs_deepccs	0.35
AllCCS00002162	[M+H]+	152.2	156.426	ccs_deepccs	2.78
AllCCS00000756	[M+H]+	121.207	127.328	ccs_deepccs	5.05
AllCCS00000750	[M+H]+	143.935	147.55	ccs_deepccs	2.51
AllCCS00000373	[M+Na]+	178.472	188.771	ccs_deepccs	5.77
AllCCS00001100	[M+H]+	176.383	178.783	ccs_deepccs	1.36
AllCCS00000252	[M+H]+	248.694	235.698	ccs_deepccs	5.23
AllCCS00001454	[M+Na]+	187.368	170.873	ccs_deepccs	8.8
AllCCS00001430	[M+H]+	146.415	153.414	ccs_deepccs	4.78
AllCCS00002177	[M+Na]+	142.2	154.32	ccs_deepccs	8.52
AllCCS00001910	[M+H]+	179.1	194.317	ccs_deepccs	8.5
AllCCS00000909	[M+H]+	154.632	162.304	ccs_deepccs	4.96
AllCCS00001235	[M+H]+	163.992	179.31	ccs_deepccs	9.34
AllCCS00001479	[M+H]+	191.253	195.767	ccs_deepccs	2.36
AllCCS00000067	[M+Na]+	171.249	171.038	ccs_deepccs	0.12
AllCCS00000868	[M+H]+	164.445	163.109	ccs_deepccs	0.81
AllCCS00001440	[M+H]+	186.415	192.101	ccs_deepccs	3.05
AllCCS00000980	[M+H]+	170.677	170.175	ccs_deepccs	0.29
AllCCS00000612	[M+Na]+	295.1	297.754	ccs_deepccs	0.9
AllCCS00000906	[M+H]+	124.114	139.026	ccs_deepccs	12.01
AllCCS00001304	[M+H]+	144.23	157.007	ccs_deepccs	8.86
AllCCS00000347	[M+Na]+	148.1	140.894	ccs_deepccs	4.87
AllCCS00001450	[M+H]+	162.134	173.055	ccs_deepccs	6.74
AllCCS00002015	[M+Na]+	174.6	168.928	ccs_deepccs	3.25
AllCCS00000946	[M+H]+	178.628	182.279	ccs_deepccs	2.04
AllCCS00000941	[M+H]+	187.388	181.912	ccs_deepccs	2.92
AllCCS00000143	[M+H]+	162.482	173.032	ccs_deepccs	6.49
AllCCS00001061	[M+H]+	191.979	188.37	ccs_deepccs	1.88
AllCCS00000478	[M+H]+	143	136.748	ccs_deepccs	4.37
AllCCS00001002	[M+H]+	214.519	221.907	ccs_deepccs	3.44
AllCCS00001923	[M+H]+	153.32	154.421	ccs_deepccs	0.72
AllCCS00000087	[M+Na]+	133.684	142.176	ccs_deepccs	6.35
AllCCS00000501	[M+H]+	136.936	141.521	ccs_deepccs	3.35
AllCCS00001408	[M+H]+	166.498	170.507	ccs_deepccs	2.41
AllCCS00001971	[M+H]+	187.536	194.873	ccs_deepccs	3.91
AllCCS00000006	[M+Na]+	147.3	158.729	ccs_deepccs	7.76
AllCCS00000001	[M+H]+	133.594	135.363	ccs_deepccs	1.32
AllCCS00001448	[M+H]+	163.351	167.54	ccs_deepccs	2.56
AllCCS00000375	[M+Na]+	143	158.706	ccs_deepccs	10.98
AllCCS00001819	[M+Na]+	203.233	222.148	ccs_deepccs	9.31
AllCCS00000093	[M+H]+	225.466	223.094	ccs_deepccs	1.05
AllCCS00000410	[M+Na]+	174	188.964	ccs_deepccs	8.6
AllCCS00000337	[M+Na]+	157.8	163.325	ccs_deepccs	3.5
AllCCS00000987	[M+H]+	162.136	163.614	ccs_deepccs	0.91
AllCCS00000579	[M+H]+	280.5	272.588	ccs_deepccs	2.82
AllCCS00001365	[M+H]+	219.605	219.863	ccs_deepccs	0.12
AllCCS00002157	[M+H]+	158.9	149.803	ccs_deepccs	5.72
AllCCS00000345	[M+Na]+	149.4	145.113	ccs_deepccs	2.87
AllCCS00001504	[M+H]+	171.005	189.646	ccs_deepccs	10.9
AllCCS00001226	[M+Na]+	183.98	193.022	ccs_deepccs	4.91
AllCCS00000446	[M+H]+	221.857	219.35	ccs_deepccs	1.13
AllCCS00000150	[M+H]+	175.4	175.825	ccs_deepccs	0.24
AllCCS00000769	[M+H]+	153.308	152.027	ccs_deepccs	0.84
AllCCS00000315	[M+H]+	153.025	154.731	ccs_deepccs	1.12
AllCCS00000653	[M+Na]+	299.8	285.539	ccs_deepccs	4.76
AllCCS00000983	[M+H]+	146.879	146.942	ccs_deepccs	0.04
AllCCS00001780	[M+Na]+	142.696	142.535	ccs_deepccs	0.11
AllCCS00001883	[M+H]+	294.474	284.193	ccs_deepccs	3.49
AllCCS00000484	[M+Na]+	133.4	136.644	ccs_deepccs	2.43
AllCCS00000092	[M+H]+	143.615	152.658	ccs_deepccs	6.3
AllCCS00000050	[M+H]+	142.856	142.077	ccs_deepccs	0.55
AllCCS00001496	[M+H]+	156.391	167.97	ccs_deepccs	7.4
AllCCS00000719	[M+H]+	167.748	174.572	ccs_deepccs	4.07
AllCCS00002016	[M+Na]+	175.84	170.117	ccs_deepccs	3.26
AllCCS00001332	[M+H]+	124.357	121.934	ccs_deepccs	1.95
AllCCS00000969	[M+H]+	161.037	149.904	ccs_deepccs	6.91
AllCCS00000131	[M+Na]+	168.8	176.522	ccs_deepccs	4.57
AllCCS00001874	[M+Na]+	205.533	192.063	ccs_deepccs	6.55
AllCCS00001805	[M+Na]+	151.4	153.875	ccs_deepccs	1.63
AllCCS00001462	[M+H]+	151.95	163.953	ccs_deepccs	7.9
AllCCS00000897	[M+H]+	175.202	180.395	ccs_deepccs	2.96
AllCCS00002186	[M+Na]+	291	289.858	ccs_deepccs	0.39
AllCCS00001581	[M+Na]+	304.5	308.221	ccs_deepccs	1.22
AllCCS00000843	[M+H]+	213.681	209.094	ccs_deepccs	2.15
AllCCS00000947	[M+H]+	186.734	190.23	ccs_deepccs	1.87
AllCCS00000416	[M+Na]+	175.4	192.183	ccs_deepccs	9.57
AllCCS00000738	[M+H]+	157.528	157.005	ccs_deepccs	0.33
AllCCS00001169	[M+H]+	201.176	211.039	ccs_deepccs	4.9
AllCCS00000623	[M+Na]+	298.4	302.81	ccs_deepccs	1.48
AllCCS00001978	[M+H]+	198.662	209.749	ccs_deepccs	5.58
AllCCS00001870	[M+Na]+	197.891	197.163	ccs_deepccs	0.37
AllCCS00000832	[M+H]+	170.001	169.43	ccs_deepccs	0.34
AllCCS00001111	[M+H]+	190.627	184.042	ccs_deepccs	3.45
AllCCS00000543	[M+Na]+	234.018	248.972	ccs_deepccs	6.39
AllCCS00001465	[M+H]+	147.278	162.499	ccs_deepccs	10.33
AllCCS00000558	[M+H]+	290.5	270.219	ccs_deepccs	6.98
AllCCS00000063	[M+Na]+	144.613	149.753	ccs_deepccs	3.55
AllCCS00000997	[M+H]+	181.3	189.527	ccs_deepccs	4.54
AllCCS00000707	[M+H]+	223.924	224.365	ccs_deepccs	0.2
AllCCS00000533	[M+Na]+	190.6	201.159	ccs_deepccs	5.54
AllCCS00000357	[M+Na]+	141	152.31	ccs_deepccs	8.02
AllCCS00000421	[M+Na]+	159.7	165.751	ccs_deepccs	3.79
AllCCS00000748	[M+H]+	142.558	149.758	ccs_deepccs	5.05
AllCCS00001027	[M+H]+	152.743	159.447	ccs_deepccs	4.39
AllCCS00001441	[M+H]+	242.482	235.59	ccs_deepccs	2.84
AllCCS00001747	[M+Na]+	131.939	135.298	ccs_deepccs	2.55
AllCCS00000103	[M+Na]+	217.6	215.705	ccs_deepccs	0.87
AllCCS00000071	[M+H]+	129.9	122.078	ccs_deepccs	6.02
AllCCS00000785	[M+H]+	158.493	162.673	ccs_deepccs	2.64
AllCCS00001847	[M+Na]+	177	193.781	ccs_deepccs	9.48
AllCCS00000536	[M+Na]+	151.2	155.376	ccs_deepccs	2.76
AllCCS00000166	[M+Na]+	184.1	179.394	ccs_deepccs	2.56
AllCCS00001244	[M+H]+	207.818	207.333	ccs_deepccs	0.23
AllCCS00000136	[M+Na]+	170.705	186.207	ccs_deepccs	9.08
AllCCS00000469	[M+H]+	150.628	144.842	ccs_deepccs	3.84
AllCCS00000510	[M+Na]+	134.2	146.005	ccs_deepccs	8.8
AllCCS00000614	[M+Na]+	214.7	194.999	ccs_deepccs	9.18
AllCCS00000915	[M+H]+	147.126	160.475	ccs_deepccs	9.07
AllCCS00000412	[M+H]+	141.892	145.603	ccs_deepccs	2.62
AllCCS00001765	[M+Na]+	136.7	139.02	ccs_deepccs	1.7
AllCCS00000744	[M+H]+	182.447	173.965	ccs_deepccs	4.65
AllCCS00001067	[M+H]+	187.231	195.33	ccs_deepccs	4.33
AllCCS00000318	[M+H]+	189.6	188.397	ccs_deepccs	0.63
AllCCS00000621	[M+H]+	286	269.383	ccs_deepccs	5.81
AllCCS00000838	[M+H]+	196.545	200.748	ccs_deepccs	2.14
AllCCS00001056	[M+H]+	193.903	196.04	ccs_deepccs	1.1
AllCCS00000451	[M+H]+	170.463	184.292	ccs_deepccs	8.11
AllCCS00000445	[M+H]+	286.588	212.897	ccs_deepccs	25.71
AllCCS00001958	[M+Na]+	137.5	138.524	ccs_deepccs	0.74
AllCCS00001550	[M+H]+	217.8	191.334	ccs_deepccs	12.15
AllCCS00000616	[M+Na]+	219.7	172.086	ccs_deepccs	21.67
AllCCS00001836	[M+H]+	150.167	150.607	ccs_deepccs	0.29
AllCCS00001443	[M+H]+	160.712	175.166	ccs_deepccs	8.99
AllCCS00000630	[M+H]+	276.8	272.297	ccs_deepccs	1.63
AllCCS00001042	[M+H]+	119.942	122.421	ccs_deepccs	2.07
AllCCS00001522	[M+H]+	185.234	196.487	ccs_deepccs	6.08
AllCCS00000257	[M+Na]+	169.033	189.966	ccs_deepccs	12.38
AllCCS00001055	[M+H]+	161.991	165.674	ccs_deepccs	2.27
AllCCS00001029	[M+H]+	174.521	172.161	ccs_deepccs	1.35
AllCCS00000887	[M+H]+	143.675	149.779	ccs_deepccs	4.25
AllCCS00001477	[M+H]+	157.384	160.318	ccs_deepccs	1.86
AllCCS00001303	[M+H]+	222.51	215.199	ccs_deepccs	3.29
AllCCS00000709	[M+H]+	132.9	138.014	ccs_deepccs	3.85
AllCCS00000752	[M+H]+	169.894	165.92	ccs_deepccs	2.34
AllCCS00000070	[M+H]+	162.889	158.566	ccs_deepccs	2.65
AllCCS00001065	[M+H]+	181.07	180.695	ccs_deepccs	0.21
AllCCS00001121	[M+H]+	117.742	129.784	ccs_deepccs	10.23
AllCCS00001571	[M+H]+	275.7	261.343	ccs_deepccs	5.21
AllCCS00001392	[M+H]+	181.981	176.417	ccs_deepccs	3.06
AllCCS00000300	[M+H]+	155.338	143.495	ccs_deepccs	7.62
AllCCS00001005	[M+H]+	126.842	129.773	ccs_deepccs	2.31
AllCCS00000327	[M+H]+	143.926	142.16	ccs_deepccs	1.23
AllCCS00000010	[M+H]+	142.438	146.206	ccs_deepccs	2.65
AllCCS00001215	[M+H]+	198.541	206.969	ccs_deepccs	4.25
AllCCS00000757	[M+H]+	108.752	127.654	ccs_deepccs	17.38
AllCCS00000208	[M+H]+	201.431	197.114	ccs_deepccs	2.14
AllCCS00001937	[M+Na]+	209.989	189.965	ccs_deepccs	9.54
AllCCS00000384	[M+Na]+	155.642	162.67	ccs_deepccs	4.52
AllCCS00000543	[M+H]+	239.5	242.321	ccs_deepccs	1.18
AllCCS00000953	[M+H]+	158.381	164.296	ccs_deepccs	3.74
AllCCS00001059	[M+H]+	185.83	181.234	ccs_deepccs	2.47
AllCCS00002184	[M+Na]+	252.2	250.408	ccs_deepccs	0.71
AllCCS00001967	[M+H]+	222.791	227.908	ccs_deepccs	2.3
AllCCS00002157	[M+Na]+	154.8	155.962	ccs_deepccs	0.75
AllCCS00001178	[M+H]+	200.541	206.391	ccs_deepccs	2.92
AllCCS00001972	[M+H]+	220.713	218.161	ccs_deepccs	1.16
AllCCS00000587	[M+Na]+	290.1	278.423	ccs_deepccs	4.03
AllCCS00000370	[M+H]+	188.6	171.745	ccs_deepccs	8.94
AllCCS00000725	[M+H]+	149.923	149.127	ccs_deepccs	0.53
AllCCS00000503	[M+Na]+	141.648	141.101	ccs_deepccs	0.39
AllCCS00000751	[M+H]+	166.063	167.621	ccs_deepccs	0.94
AllCCS00000101	[M+Na]+	162.9	168.899	ccs_deepccs	3.68
AllCCS00000544	[M+H]+	146.798	156.251	ccs_deepccs	6.44
AllCCS00000880	[M+H]+	134.722	131.808	ccs_deepccs	2.16
AllCCS00001256	[M+Na]+	185.588	199.558	ccs_deepccs	7.53
AllCCS00001020	[M+H]+	152.69	164.583	ccs_deepccs	7.79
AllCCS00001487	[M+H]+	157.277	166.592	ccs_deepccs	5.92
AllCCS00001987	[M+Na]+	225.767	245.972	ccs_deepccs	8.95
AllCCS00001110	[M+H]+	153.904	154.286	ccs_deepccs	0.25
AllCCS00000002	[M+H]+	159.066	155.82	ccs_deepccs	2.04
AllCCS00000741	[M+H]+	166.272	166.892	ccs_deepccs	0.37
AllCCS00000062	[M+H]+	139.035	139.33	ccs_deepccs	0.21
AllCCS00000201	[M+Na]+	197.9	200.86	ccs_deepccs	1.5
AllCCS00001899	[M+Na]+	193.367	207.169	ccs_deepccs	7.14
AllCCS00000688	[M+H]+	232.4	238.896	ccs_deepccs	2.8
AllCCS00000742	[M+H]+	185.061	183.425	ccs_deepccs	0.88
AllCCS00001873	[M+Na]+	199.031	195.959	ccs_deepccs	1.54
AllCCS00001862	[M+Na]+	186.833	198.17	ccs_deepccs	6.07
AllCCS00000443	[M+H]+	155.725	162.51	ccs_deepccs	4.36
AllCCS00001990	[M+H]+	233.3	252.334	ccs_deepccs	8.16
AllCCS00000676	[M+H]+	297.8	282.518	ccs_deepccs	5.13
AllCCS00000677	[M+H]+	298.8	279.266	ccs_deepccs	6.54
AllCCS00001420	[M+H]+	153.83	166.063	ccs_deepccs	7.95
AllCCS00001975	[M+Na]+	291.894	249.432	ccs_deepccs	14.55
AllCCS00000467	[M+Na]+	148.8	146.345	ccs_deepccs	1.65
AllCCS00002180	[M+Na]+	137.6	137.45	ccs_deepccs	0.11
AllCCS00001899	[M+H]+	179.4	198.354	ccs_deepccs	10.57
AllCCS00001983	[M+H]+	236.8	220.601	ccs_deepccs	6.84
AllCCS00000854	[M+H]+	181.639	174.395	ccs_deepccs	3.99
AllCCS00000672	[M+H]+	296	295.358	ccs_deepccs	0.22
AllCCS00000011	[M-H]-	123.1	127.361	ccs_allccs	3.46
AllCCS00000389	[M-H]-	156.418	158.642	ccs_allccs	1.42
AllCCS00000214	[M-H]-	139.3	143.779	ccs_allccs	3.22
AllCCS00000279	[M-H]-	127.46	134.454	ccs_allccs	5.49
AllCCS00000128	[M-H]-	185.4	188.129	ccs_allccs	1.47
AllCCS00001837	[M-H]-	122.2	122.433	ccs_allccs	0.19
AllCCS00000150	[M-H]-	171.3	169.333	ccs_allccs	1.15
AllCCS00001853	[M-H]-	190.921	191.806	ccs_allccs	0.46
AllCCS00000308	[M-H]-	124.301	128.78	ccs_allccs	3.6
AllCCS00000317	[M-H]-	245.232	230.792	ccs_allccs	5.89
AllCCS00001868	[M-H]-	194.842	188.767	ccs_allccs	3.12
AllCCS00000420	[M-H]-	144.4	149.452	ccs_allccs	3.5
AllCCS00000405	[M-H]-	143.967	145.104	ccs_allccs	0.79
AllCCS00001756	[M-H]-	153.267	146.057	ccs_allccs	4.7
AllCCS00002083	[M-H]-	162.9	164.409	ccs_allccs	0.93
AllCCS00001866	[M-H]-	187.435	187.881	ccs_allccs	0.24
AllCCS00000422	[M-H]-	194.7	206.496	ccs_allccs	6.06
AllCCS00000337	[M-H]-	155.2	157.775	ccs_allccs	1.66
AllCCS00000352	[M-H]-	154.356	154.85	ccs_allccs	0.32
AllCCS00002103	[M-H]-	131.1	128.858	ccs_allccs	1.71
AllCCS00000590	[M-H]-	268	269.482	ccs_allccs	0.55
AllCCS00001925	[M-H]-	167.462	166.551	ccs_allccs	0.54
AllCCS00001797	[M-H]-	195.344	189.363	ccs_allccs	3.06
AllCCS00001827	[M-H]-	252.148	249.798	ccs_allccs	0.93
AllCCS00000208	[M-H]-	197.357	203.187	ccs_allccs	2.95
AllCCS00002131	[M-H]-	151.2	148.227	ccs_allccs	1.97
AllCCS00001804	[M-H]-	140.853	140.125	ccs_allccs	0.52
AllCCS00000427	[M-H]-	133.047	137.876	ccs_allccs	3.63
AllCCS00000096	[M-H]-	184.2	179.311	ccs_allccs	2.65
AllCCS00000585	[M-H]-	274.4	280.901	ccs_allccs	2.37
AllCCS00000117	[M-H]-	209.1	214.204	ccs_allccs	2.44
AllCCS00001921	[M-H]-	156.906	161.069	ccs_allccs	2.65
AllCCS00000341	[M-H]-	196.259	199.697	ccs_allccs	1.75
AllCCS00000149	[M-H]-	164.379	161.241	ccs_allccs	1.91
AllCCS00000303	[M-H]-	122.068	126.842	ccs_allccs	3.91
AllCCS00002136	[M-H]-	155.3	146.811	ccs_allccs	5.47
AllCCS00002100	[M-H]-	123.6	122.939	ccs_allccs	0.54
AllCCS00000070	[M-H]-	152.43	159.54	ccs_allccs	4.66
AllCCS00000387	[M-H]-	172.9	173.19	ccs_allccs	0.17
AllCCS00000065	[M-H]-	134.252	137.768	ccs_allccs	2.62
AllCCS00001885	[M-H]-	209.755	211.715	ccs_allccs	0.93
AllCCS00001840	[M-H]-	133.433	133.015	ccs_allccs	0.31
AllCCS00002107	[M-H]-	119.3	120.665	ccs_allccs	1.14
AllCCS00000224	[M-H]-	135.3	139.149	ccs_allccs	2.84
AllCCS00001911	[M-H]-	194.3	194.934	ccs_allccs	0.33
AllCCS00001935	[M-H]-	178.488	171.131	ccs_allccs	4.12
AllCCS00000112	[M-H]-	176.922	183.583	ccs_allccs	3.76
AllCCS00001850	[M-H]-	182.375	186.32	ccs_allccs	2.16
AllCCS00000125	[M-H]-	191.3	189.966	ccs_allccs	0.7
AllCCS00000199	[M-H]-	128.538	129.662	ccs_allccs	0.87
AllCCS00000287	[M-H]-	133.7	134.928	ccs_allccs	0.92
AllCCS00000597	[M-H]-	277.4	280.982	ccs_allccs	1.29
AllCCS00000426	[M-H]-	136.114	134.132	ccs_allccs	1.46
AllCCS00000237	[M-H]-	301.81	301.408	ccs_allccs	0.13
AllCCS00000126	[M-H]-	167.615	167.631	ccs_allccs	0.01
AllCCS00000186	[M-H]-	175.645	178.51	ccs_allccs	1.63
AllCCS00000180	[M-H]-	200.577	207.597	ccs_allccs	3.5
AllCCS00000480	[M-H]-	114	117.165	ccs_allccs	2.78
AllCCS00000178	[M-H]-	175.343	178.499	ccs_allccs	1.8
AllCCS00001764	[M-H]-	120.679	122.689	ccs_allccs	1.67
AllCCS00000181	[M-H]-	170.629	173.791	ccs_allccs	1.85
AllCCS00001787	[M-H]-	130.967	128.497	ccs_allccs	1.89
AllCCS00000171	[M-H]-	183.123	189.967	ccs_allccs	3.74
AllCCS00000138	[M-H]-	169.162	170.98	ccs_allccs	1.08
AllCCS00000206	[M-H]-	174.3	178.476	ccs_allccs	2.4
AllCCS00000575	[M-H]-	263.5	266.885	ccs_allccs	1.28
AllCCS00000134	[M-H]-	208.725	214.204	ccs_allccs	2.62
AllCCS00000557	[M-H]-	277.6	281.946	ccs_allccs	1.57
AllCCS00002114	[M-H]-	148.6	146.166	ccs_allccs	1.64
AllCCS00001931	[M-H]-	288.84	262.35	ccs_allccs	9.17
AllCCS00000075	[M-H]-	125.3	126.642	ccs_allccs	1.07
AllCCS00001858	[M-H]-	180.632	180.019	ccs_allccs	0.34
AllCCS00000611	[M-H]-	282.6	283.831	ccs_allccs	0.44
AllCCS00002089	[M-H]-	209.5	209.179	ccs_allccs	0.15
AllCCS00000163	[M-H]-	164.1	166.102	ccs_allccs	1.22
AllCCS00000556	[M-H]-	276.2	279.156	ccs_allccs	1.07
AllCCS00000239	[M-H]-	192.06	191.177	ccs_allccs	0.46
AllCCS00001777	[M-H]-	298.965	248.139	ccs_allccs	17
AllCCS00001839	[M-H]-	144.271	129.531	ccs_allccs	10.22
AllCCS00000311	[M-H]-	128.1	125.719	ccs_allccs	1.86
AllCCS00000083	[M-H]-	117.9	125.912	ccs_allccs	6.8
AllCCS00000580	[M-H]-	268.1	273.874	ccs_allccs	2.15
AllCCS00000288	[M-H]-	140.904	139.896	ccs_allccs	0.72
AllCCS00000257	[M-H]-	182.13	186.972	ccs_allccs	2.66
AllCCS00001795	[M-H]-	195.814	196.003	ccs_allccs	0.1
AllCCS00000041	[M-H]-	196.418	195.276	ccs_allccs	0.58
AllCCS00001938	[M-H]-	198.327	201.101	ccs_allccs	1.4
AllCCS00002088	[M-H]-	178.4	182.853	ccs_allccs	2.5
AllCCS00002069	[M-H]-	133.1	129.482	ccs_allccs	2.72
AllCCS00000047	[M-H]-	166.713	167.836	ccs_allccs	0.67
AllCCS00000416	[M-H]-	169.9	174.376	ccs_allccs	2.63
AllCCS00001765	[M-H]-	132.6	131.492	ccs_allccs	0.84
AllCCS00001538	[M-H]-	295.5	296.226	ccs_allccs	0.25
AllCCS00002074	[M-H]-	127.8	127.172	ccs_allccs	0.49
AllCCS00001774	[M-H]-	161.8	165.452	ccs_allccs	2.26
AllCCS00000472	[M-H]-	130.4	133.135	ccs_allccs	2.1
AllCCS00001887	[M-H]-	205.097	200.947	ccs_allccs	2.02
AllCCS00000013	[M-H]-	206.155	212.656	ccs_allccs	3.15
AllCCS00000216	[M-H]-	178.788	183.051	ccs_allccs	2.38
AllCCS00002058	[M-H]-	118.9	119.807	ccs_allccs	0.76
AllCCS00002077	[M-H]-	152.8	155.812	ccs_allccs	1.97
AllCCS00001926	[M-H]-	180.666	176.233	ccs_allccs	2.45
AllCCS00000140	[M-H]-	161.403	163.629	ccs_allccs	1.38
AllCCS00002091	[M-H]-	246.7	234.04	ccs_allccs	5.13
AllCCS00001920	[M-H]-	131.201	132.735	ccs_allccs	1.17
AllCCS00001741	[M-H]-	136.664	120.32	ccs_allccs	11.96
AllCCS00000278	[M-H]-	272.172	282.335	ccs_allccs	3.73
AllCCS00000055	[M-H]-	138.075	136.983	ccs_allccs	0.79
AllCCS00000005	[M-H]-	131.774	135.66	ccs_allccs	2.95
AllCCS00000391	[M-H]-	128.296	132.643	ccs_allccs	3.39
AllCCS00000362	[M-H]-	129.348	134.236	ccs_allccs	3.78
AllCCS00000594	[M-H]-	272	273.115	ccs_allccs	0.41
AllCCS00001854	[M-H]-	184.553	180.081	ccs_allccs	2.42
AllCCS00000213	[M-H]-	203.907	195.644	ccs_allccs	4.05
AllCCS00001937	[M-H]-	191.658	181.77	ccs_allccs	5.16
AllCCS00000217	[M-H]-	183.172	186.413	ccs_allccs	1.77
AllCCS00000613	[M-H]-	287.1	289.668	ccs_allccs	0.89
AllCCS00001917	[M-H]-	172.053	164.817	ccs_allccs	4.21
AllCCS00002087	[M-H]-	243.7	243.821	ccs_allccs	0.05
AllCCS00000346	[M-H]-	124.484	130.556	ccs_allccs	4.88
AllCCS00000371	[M-H]-	130.2	132.925	ccs_allccs	2.09
AllCCS00000577	[M-H]-	267.1	267.202	ccs_allccs	0.04
AllCCS00000343	[M-H]-	134.491	138.905	ccs_allccs	3.28
AllCCS00001826	[M-H]-	254.896	244.786	ccs_allccs	3.97
AllCCS00000605	[M-H]-	260.9	267.421	ccs_allccs	2.5
AllCCS00000432	[M-H]-	130.8	132.715	ccs_allccs	1.46
AllCCS00000331	[M-H]-	120.103	125.496	ccs_allccs	4.49
AllCCS00000056	[M-H]-	124.492	126.639	ccs_allccs	1.72
AllCCS00000330	[M-H]-	117.085	118.707	ccs_allccs	1.39
AllCCS00001791	[M-H]-	128.9	129.8	ccs_allccs	0.7
AllCCS00001897	[M-H]-	157.267	153.154	ccs_allccs	2.62
AllCCS00001768	[M-H]-	131.436	132.648	ccs_allccs	0.92
AllCCS00002147	[M-H]-	119.5	123.492	ccs_allccs	3.34
AllCCS00000011	[M-H]-	123.1	122.1	ccs_metccs	0.81
AllCCS00000389	[M-H]-	156.418	154.7	ccs_metccs	1.1
AllCCS00000214	[M-H]-	139.3	141.6	ccs_metccs	1.65
AllCCS00000279	[M-H]-	127.46	130.6	ccs_metccs	2.46
AllCCS00000128	[M-H]-	185.4	187.3	ccs_metccs	1.02
AllCCS00001837	[M-H]-	122.2	118.3	ccs_metccs	3.19
AllCCS00000150	[M-H]-	171.3	165.4	ccs_metccs	3.44
AllCCS00001853	[M-H]-	190.921	188	ccs_metccs	1.53
AllCCS00000308	[M-H]-	124.301	128.1	ccs_metccs	3.06
AllCCS00000317	[M-H]-	245.232	247.9	ccs_metccs	1.09
AllCCS00001868	[M-H]-	194.842	189.4	ccs_metccs	2.79
AllCCS00000420	[M-H]-	144.4	146.2	ccs_metccs	1.25
AllCCS00000405	[M-H]-	143.967	142.2	ccs_metccs	1.23
AllCCS00001756	[M-H]-	153.267	143	ccs_metccs	6.7
AllCCS00002083	[M-H]-	162.9	160.4	ccs_metccs	1.53
AllCCS00001866	[M-H]-	187.435	181.8	ccs_metccs	3.01
AllCCS00000422	[M-H]-	194.7	201.2	ccs_metccs	3.34
AllCCS00000337	[M-H]-	155.2	152.3	ccs_metccs	1.87
AllCCS00000352	[M-H]-	154.356	151.2	ccs_metccs	2.04
AllCCS00002103	[M-H]-	131.1	128.7	ccs_metccs	1.83
AllCCS00000590	[M-H]-	268	291.5	ccs_metccs	8.77
AllCCS00001925	[M-H]-	167.462	160	ccs_metccs	4.46
AllCCS00001797	[M-H]-	195.344	192.6	ccs_metccs	1.4
AllCCS00001827	[M-H]-	252.148	232.8	ccs_metccs	7.67
AllCCS00000208	[M-H]-	197.357	207.9	ccs_metccs	5.34
AllCCS00002131	[M-H]-	151.2	146.4	ccs_metccs	3.17
AllCCS00001804	[M-H]-	140.853	137.9	ccs_metccs	2.1
AllCCS00000427	[M-H]-	133.047	133.7	ccs_metccs	0.49
AllCCS00000096	[M-H]-	184.2	179.2	ccs_metccs	2.71
AllCCS00000585	[M-H]-	274.4	295.6	ccs_metccs	7.73
AllCCS00000117	[M-H]-	209.1	209.4	ccs_metccs	0.14
AllCCS00001921	[M-H]-	156.906	152.1	ccs_metccs	3.06
AllCCS00000341	[M-H]-	196.259	199.2	ccs_metccs	1.5
AllCCS00000149	[M-H]-	164.379	156.6	ccs_metccs	4.73
AllCCS00000303	[M-H]-	122.068	125.4	ccs_metccs	2.73
AllCCS00002136	[M-H]-	155.3	142.6	ccs_metccs	8.18
AllCCS00002100	[M-H]-	123.6	119.7	ccs_metccs	3.16
AllCCS00000070	[M-H]-	152.43	153.7	ccs_metccs	0.83
AllCCS00000387	[M-H]-	172.9	170.9	ccs_metccs	1.16
AllCCS00000065	[M-H]-	134.252	136.4	ccs_metccs	1.6
AllCCS00001885	[M-H]-	209.755	205	ccs_metccs	2.27
AllCCS00001840	[M-H]-	133.433	150.2	ccs_metccs	12.57
AllCCS00002107	[M-H]-	119.3	120.9	ccs_metccs	1.34
AllCCS00000224	[M-H]-	135.3	136.6	ccs_metccs	0.96
AllCCS00001911	[M-H]-	194.3	186.8	ccs_metccs	3.86
AllCCS00001935	[M-H]-	178.488	159.9	ccs_metccs	10.41
AllCCS00000112	[M-H]-	176.922	181.2	ccs_metccs	2.42
AllCCS00001850	[M-H]-	182.375	181.5	ccs_metccs	0.48
AllCCS00000125	[M-H]-	191.3	189.1	ccs_metccs	1.15
AllCCS00000199	[M-H]-	128.538	125	ccs_metccs	2.75
AllCCS00000287	[M-H]-	133.7	132.1	ccs_metccs	1.2
AllCCS00000597	[M-H]-	277.4	298.9	ccs_metccs	7.75
AllCCS00000426	[M-H]-	136.114	134	ccs_metccs	1.55
AllCCS00000237	[M-H]-	301.81	302.5	ccs_metccs	0.23
AllCCS00000126	[M-H]-	167.615	163.6	ccs_metccs	2.4
AllCCS00000186	[M-H]-	175.645	171.7	ccs_metccs	2.25
AllCCS00000180	[M-H]-	200.577	204.3	ccs_metccs	1.86
AllCCS00000480	[M-H]-	114	109.6	ccs_metccs	3.86
AllCCS00000178	[M-H]-	175.343	172.7	ccs_metccs	1.51
AllCCS00001764	[M-H]-	120.679	116.6	ccs_metccs	3.38
AllCCS00000181	[M-H]-	170.629	170.4	ccs_metccs	0.13
AllCCS00001787	[M-H]-	130.967	123.6	ccs_metccs	5.63
AllCCS00000171	[M-H]-	183.123	181.2	ccs_metccs	1.05
AllCCS00000138	[M-H]-	169.162	165.9	ccs_metccs	1.93
AllCCS00000206	[M-H]-	174.3	175.1	ccs_metccs	0.46
AllCCS00000575	[M-H]-	263.5	284.6	ccs_metccs	8.01
AllCCS00000134	[M-H]-	208.725	212.7	ccs_metccs	1.9
AllCCS00000557	[M-H]-	277.6	288.4	ccs_metccs	3.89
AllCCS00002114	[M-H]-	148.6	143	ccs_metccs	3.77
AllCCS00001931	[M-H]-	288.84	274.5	ccs_metccs	4.96
AllCCS00000075	[M-H]-	125.3	124.5	ccs_metccs	0.64
AllCCS00001858	[M-H]-	180.632	176.3	ccs_metccs	2.4
AllCCS00000611	[M-H]-	282.6	308.3	ccs_metccs	9.09
AllCCS00002089	[M-H]-	209.5	202.9	ccs_metccs	3.15
AllCCS00000163	[M-H]-	164.1	162.6	ccs_metccs	0.91
AllCCS00000556	[M-H]-	276.2	284.2	ccs_metccs	2.9
AllCCS00000239	[M-H]-	192.06	185.9	ccs_metccs	3.21
AllCCS00001777	[M-H]-	298.965	311.4	ccs_metccs	4.16
AllCCS00001839	[M-H]-	144.271	127.6	ccs_metccs	11.56
AllCCS00000311	[M-H]-	128.1	124.9	ccs_metccs	2.5
AllCCS00000083	[M-H]-	117.9	119.7	ccs_metccs	1.53
AllCCS00000580	[M-H]-	268.1	292.8	ccs_metccs	9.21
AllCCS00000288	[M-H]-	140.904	136.9	ccs_metccs	2.84
AllCCS00000257	[M-H]-	182.13	181.6	ccs_metccs	0.29
AllCCS00001795	[M-H]-	195.814	181.9	ccs_metccs	7.11
AllCCS00000041	[M-H]-	196.418	192.6	ccs_metccs	1.94
AllCCS00001938	[M-H]-	198.327	193.1	ccs_metccs	2.64
AllCCS00002088	[M-H]-	178.4	180.5	ccs_metccs	1.18
AllCCS00002069	[M-H]-	133.1	119.9	ccs_metccs	9.92
AllCCS00000047	[M-H]-	166.713	165.3	ccs_metccs	0.85
AllCCS00000416	[M-H]-	169.9	171.1	ccs_metccs	0.71
AllCCS00001765	[M-H]-	132.6	129.7	ccs_metccs	2.19
AllCCS00001538	[M-H]-	295.5	312.3	ccs_metccs	5.69
AllCCS00002074	[M-H]-	127.8	124.5	ccs_metccs	2.58
AllCCS00001774	[M-H]-	161.8	158.9	ccs_metccs	1.79
AllCCS00000472	[M-H]-	130.4	131.2	ccs_metccs	0.61
AllCCS00001887	[M-H]-	205.097	198.3	ccs_metccs	3.31
AllCCS00000013	[M-H]-	206.155	198.1	ccs_metccs	3.91
AllCCS00000216	[M-H]-	178.788	181.9	ccs_metccs	1.74
AllCCS00002058	[M-H]-	118.9	114.2	ccs_metccs	3.95
AllCCS00002077	[M-H]-	152.8	155.1	ccs_metccs	1.51
AllCCS00001926	[M-H]-	180.666	166.7	ccs_metccs	7.73
AllCCS00000140	[M-H]-	161.403	159.7	ccs_metccs	1.05
AllCCS00002091	[M-H]-	246.7	238.8	ccs_metccs	3.2
AllCCS00001920	[M-H]-	131.201	131.8	ccs_metccs	0.46
AllCCS00001741	[M-H]-	136.664	113.4	ccs_metccs	17.02
AllCCS00000278	[M-H]-	272.172	275.4	ccs_metccs	1.19
AllCCS00000055	[M-H]-	138.075	137.5	ccs_metccs	0.42
AllCCS00000005	[M-H]-	131.774	135.7	ccs_metccs	2.98
AllCCS00000391	[M-H]-	128.296	132.2	ccs_metccs	3.04
AllCCS00000362	[M-H]-	129.348	129.7	ccs_metccs	0.27
AllCCS00000594	[M-H]-	272	296.3	ccs_metccs	8.93
AllCCS00001854	[M-H]-	184.553	176.6	ccs_metccs	4.31
AllCCS00000213	[M-H]-	203.907	204.9	ccs_metccs	0.49
AllCCS00001937	[M-H]-	191.658	179.2	ccs_metccs	6.5
AllCCS00000217	[M-H]-	183.172	185.5	ccs_metccs	1.27
AllCCS00000613	[M-H]-	287.1	309.6	ccs_metccs	7.84
AllCCS00001917	[M-H]-	172.053	165.1	ccs_metccs	4.04
AllCCS00002087	[M-H]-	243.7	241.1	ccs_metccs	1.07
AllCCS00000346	[M-H]-	124.484	127.2	ccs_metccs	2.18
AllCCS00000371	[M-H]-	130.2	132.7	ccs_metccs	1.92
AllCCS00000577	[M-H]-	267.1	289.1	ccs_metccs	8.24
AllCCS00000343	[M-H]-	134.491	135.6	ccs_metccs	0.82
AllCCS00001826	[M-H]-	254.896	233.9	ccs_metccs	8.24
AllCCS00000605	[M-H]-	260.9	280.1	ccs_metccs	7.36
AllCCS00000432	[M-H]-	130.8	133.1	ccs_metccs	1.76
AllCCS00000331	[M-H]-	120.103	126.9	ccs_metccs	5.66
AllCCS00000056	[M-H]-	124.492	123.2	ccs_metccs	1.04
AllCCS00000330	[M-H]-	117.085	116.4	ccs_metccs	0.58
AllCCS00001791	[M-H]-	128.9	128.2	ccs_metccs	0.54
AllCCS00001897	[M-H]-	157.267	146.1	ccs_metccs	7.1
AllCCS00001768	[M-H]-	131.436	131.7	ccs_metccs	0.2
AllCCS00002147	[M-H]-	119.5	118.3	ccs_metccs	1
AllCCS00000011	[M-H]-	123.1	121.785	ccs_isicle	1.07
AllCCS00000389	[M-H]-	156.418	170.148	ccs_isicle	8.78
AllCCS00000214	[M-H]-	139.3	149.066	ccs_isicle	7.01
AllCCS00000279	[M-H]-	127.46	139.576	ccs_isicle	9.51
AllCCS00000128	[M-H]-	185.4	221.026	ccs_isicle	19.22
AllCCS00001837	[M-H]-	122.2	122.742	ccs_isicle	0.44
AllCCS00000150	[M-H]-	171.3	189.769	ccs_isicle	10.78
AllCCS00001853	[M-H]-	190.921	236.346	ccs_isicle	23.79
AllCCS00000308	[M-H]-	124.301	134.42	ccs_isicle	8.14
AllCCS00000317	[M-H]-	245.232	250.34	ccs_isicle	2.08
AllCCS00001868	[M-H]-	194.842	241.129	ccs_isicle	23.76
AllCCS00000420	[M-H]-	144.4	161.075	ccs_isicle	11.55
AllCCS00000405	[M-H]-	143.967	155.028	ccs_isicle	7.68
AllCCS00001756	[M-H]-	153.267	156.101	ccs_isicle	1.85
AllCCS00002083	[M-H]-	162.9	174.463	ccs_isicle	7.1
AllCCS00001866	[M-H]-	187.435	223.002	ccs_isicle	18.98
AllCCS00000422	[M-H]-	194.7	206.164	ccs_isicle	5.89
AllCCS00000337	[M-H]-	155.2	159.686	ccs_isicle	2.89
AllCCS00000352	[M-H]-	154.356	164.316	ccs_isicle	6.45
AllCCS00002103	[M-H]-	131.1	132.631	ccs_isicle	1.17
AllCCS00000590	[M-H]-	268	378.123	ccs_isicle	41.09
AllCCS00001925	[M-H]-	167.462	176.05	ccs_isicle	5.13
AllCCS00001797	[M-H]-	195.344	210.23	ccs_isicle	7.62
AllCCS00001827	[M-H]-	252.148	238.495	ccs_isicle	5.41
AllCCS00000208	[M-H]-	197.357	215.937	ccs_isicle	9.41
AllCCS00002131	[M-H]-	151.2	154.671	ccs_isicle	2.3
AllCCS00001804	[M-H]-	140.853	150.311	ccs_isicle	6.71
AllCCS00000427	[M-H]-	133.047	143.754	ccs_isicle	8.05
AllCCS00000096	[M-H]-	184.2	196.332	ccs_isicle	6.59
AllCCS00000585	[M-H]-	274.4	346.252	ccs_isicle	26.19
AllCCS00000117	[M-H]-	209.1	244.704	ccs_isicle	17.03
AllCCS00001921	[M-H]-	156.906	170.845	ccs_isicle	8.88
AllCCS00000341	[M-H]-	196.259	244.657	ccs_isicle	24.66
AllCCS00000149	[M-H]-	164.379	173.602	ccs_isicle	5.61
AllCCS00000303	[M-H]-	122.068	130.67	ccs_isicle	7.05
AllCCS00002136	[M-H]-	155.3	153.573	ccs_isicle	1.11
AllCCS00002100	[M-H]-	123.6	124.036	ccs_isicle	0.35
AllCCS00000070	[M-H]-	152.43	170.186	ccs_isicle	11.65
AllCCS00000387	[M-H]-	172.9	197.459	ccs_isicle	14.2
AllCCS00000065	[M-H]-	134.252	141.605	ccs_isicle	5.48
AllCCS00001885	[M-H]-	209.755	227.331	ccs_isicle	8.38
AllCCS00001840	[M-H]-	133.433	144.417	ccs_isicle	8.23
AllCCS00002107	[M-H]-	119.3	122.689	ccs_isicle	2.84
AllCCS00000224	[M-H]-	135.3	146.291	ccs_isicle	8.12
AllCCS00001911	[M-H]-	194.3	223.253	ccs_isicle	14.9
AllCCS00001935	[M-H]-	178.488	186.738	ccs_isicle	4.62
AllCCS00000112	[M-H]-	176.922	213.344	ccs_isicle	20.59
AllCCS00001850	[M-H]-	182.375	221.341	ccs_isicle	21.37
AllCCS00000125	[M-H]-	191.3	226.53	ccs_isicle	18.42
AllCCS00000199	[M-H]-	128.538	123.698	ccs_isicle	3.76
AllCCS00000287	[M-H]-	133.7	141.031	ccs_isicle	5.48
AllCCS00000597	[M-H]-	277.4	396.325	ccs_isicle	42.87
AllCCS00000426	[M-H]-	136.114	138.762	ccs_isicle	1.95
AllCCS00000237	[M-H]-	301.81	375.305	ccs_isicle	24.35
AllCCS00000126	[M-H]-	167.615	185.889	ccs_isicle	10.9
AllCCS00000186	[M-H]-	175.645	176.937	ccs_isicle	0.74
AllCCS00000180	[M-H]-	200.577	230.263	ccs_isicle	14.8
AllCCS00000480	[M-H]-	114	115.177	ccs_isicle	1.03
AllCCS00000178	[M-H]-	175.343	176.785	ccs_isicle	0.82
AllCCS00001764	[M-H]-	120.679	122.269	ccs_isicle	1.32
AllCCS00000181	[M-H]-	170.629	173.139	ccs_isicle	1.47
AllCCS00001787	[M-H]-	130.967	128.174	ccs_isicle	2.13
AllCCS00000171	[M-H]-	183.123	194.528	ccs_isicle	6.23
AllCCS00000138	[M-H]-	169.162	182.292	ccs_isicle	7.76
AllCCS00000206	[M-H]-	174.3	207.803	ccs_isicle	19.22
AllCCS00000575	[M-H]-	263.5	339.557	ccs_isicle	28.86
AllCCS00000134	[M-H]-	208.725	238.649	ccs_isicle	14.34
AllCCS00000557	[M-H]-	277.6	357.707	ccs_isicle	28.86
AllCCS00002114	[M-H]-	148.6	157.699	ccs_isicle	6.12
AllCCS00001931	[M-H]-	288.84	317.423	ccs_isicle	9.9
AllCCS00000075	[M-H]-	125.3	131.864	ccs_isicle	5.24
AllCCS00001858	[M-H]-	180.632	212.694	ccs_isicle	17.75
AllCCS00000611	[M-H]-	282.6	362.351	ccs_isicle	28.22
AllCCS00002089	[M-H]-	209.5	245.754	ccs_isicle	17.31
AllCCS00000163	[M-H]-	164.1	181.336	ccs_isicle	10.5
AllCCS00000556	[M-H]-	276.2	336.786	ccs_isicle	21.94
AllCCS00000239	[M-H]-	192.06	217.899	ccs_isicle	13.45
AllCCS00001777	[M-H]-	298.965	346.58	ccs_isicle	15.93
AllCCS00001839	[M-H]-	144.271	134.638	ccs_isicle	6.68
AllCCS00000311	[M-H]-	128.1	127.685	ccs_isicle	0.32
AllCCS00000083	[M-H]-	117.9	117.386	ccs_isicle	0.44
AllCCS00000580	[M-H]-	268.1	377.001	ccs_isicle	40.62
AllCCS00000288	[M-H]-	140.904	149.663	ccs_isicle	6.22
AllCCS00000257	[M-H]-	182.13	187.358	ccs_isicle	2.87
AllCCS00001795	[M-H]-	195.814	186.885	ccs_isicle	4.56
AllCCS00000041	[M-H]-	196.418	238.573	ccs_isicle	21.46
AllCCS00001938	[M-H]-	198.327	212.804	ccs_isicle	7.3
AllCCS00002088	[M-H]-	178.4	210.144	ccs_isicle	17.79
AllCCS00002069	[M-H]-	133.1	113.924	ccs_isicle	14.41
AllCCS00000047	[M-H]-	166.713	172.374	ccs_isicle	3.4
AllCCS00000416	[M-H]-	169.9	178.322	ccs_isicle	4.96
AllCCS00001765	[M-H]-	132.6	131.325	ccs_isicle	0.96
AllCCS00001538	[M-H]-	295.5	381.818	ccs_isicle	29.21
AllCCS00002074	[M-H]-	127.8	129.287	ccs_isicle	1.16
AllCCS00001774	[M-H]-	161.8	172.338	ccs_isicle	6.51
AllCCS00000472	[M-H]-	130.4	138.443	ccs_isicle	6.17
AllCCS00001887	[M-H]-	205.097	207.283	ccs_isicle	1.07
AllCCS00000013	[M-H]-	206.155	188.319	ccs_isicle	8.65
AllCCS00000216	[M-H]-	178.788	191.418	ccs_isicle	7.06
AllCCS00002058	[M-H]-	118.9	114.296	ccs_isicle	3.87
AllCCS00002077	[M-H]-	152.8	169.066	ccs_isicle	10.65
AllCCS00001926	[M-H]-	180.666	181.535	ccs_isicle	0.48
AllCCS00000140	[M-H]-	161.403	177.625	ccs_isicle	10.05
AllCCS00002091	[M-H]-	246.7	284.645	ccs_isicle	15.38
AllCCS00001920	[M-H]-	131.201	137.185	ccs_isicle	4.56
AllCCS00001741	[M-H]-	136.664	113.955	ccs_isicle	16.62
AllCCS00000278	[M-H]-	272.172	346.958	ccs_isicle	27.48
AllCCS00000055	[M-H]-	138.075	141.145	ccs_isicle	2.22
AllCCS00000005	[M-H]-	131.774	137.804	ccs_isicle	4.58
AllCCS00000391	[M-H]-	128.296	140.18	ccs_isicle	9.26
AllCCS00000362	[M-H]-	129.348	138.637	ccs_isicle	7.18
AllCCS00000594	[M-H]-	272	383.153	ccs_isicle	40.87
AllCCS00001854	[M-H]-	184.553	183.574	ccs_isicle	0.53
AllCCS00000213	[M-H]-	203.907	206.35	ccs_isicle	1.2
AllCCS00001937	[M-H]-	191.658	198.793	ccs_isicle	3.72
AllCCS00000217	[M-H]-	183.172	192.505	ccs_isicle	5.1
AllCCS00000613	[M-H]-	287.1	391.799	ccs_isicle	36.47
AllCCS00001917	[M-H]-	172.053	183.41	ccs_isicle	6.6
AllCCS00002087	[M-H]-	243.7	280.791	ccs_isicle	15.22
AllCCS00000346	[M-H]-	124.484	133.184	ccs_isicle	6.99
AllCCS00000371	[M-H]-	130.2	141.192	ccs_isicle	8.44
AllCCS00000577	[M-H]-	267.1	332.828	ccs_isicle	24.61
AllCCS00000343	[M-H]-	134.491	143.275	ccs_isicle	6.53
AllCCS00001826	[M-H]-	254.896	236.571	ccs_isicle	7.19
AllCCS00000605	[M-H]-	260.9	358.608	ccs_isicle	37.45
AllCCS00000432	[M-H]-	130.8	142.55	ccs_isicle	8.98
AllCCS00000331	[M-H]-	120.103	127.544	ccs_isicle	6.2
AllCCS00000056	[M-H]-	124.492	124.409	ccs_isicle	0.07
AllCCS00000330	[M-H]-	117.085	117.966	ccs_isicle	0.75
AllCCS00001791	[M-H]-	128.9	137.527	ccs_isicle	6.69
AllCCS00001897	[M-H]-	157.267	154.697	ccs_isicle	1.63
AllCCS00001768	[M-H]-	131.436	139.028	ccs_isicle	5.78
AllCCS00002147	[M-H]-	119.5	124.068	ccs_isicle	3.82
AllCCS00000011	[M-H]-	123.1	122.51	ccs_deepccs	0.48
AllCCS00000389	[M-H]-	156.418	163.492	ccs_deepccs	4.52
AllCCS00000214	[M-H]-	139.3	139.433	ccs_deepccs	0.1
AllCCS00000279	[M-H]-	127.46	139.085	ccs_deepccs	9.12
AllCCS00000128	[M-H]-	185.4	167.922	ccs_deepccs	9.43
AllCCS00001837	[M-H]-	122.2	127.296	ccs_deepccs	4.17
AllCCS00000150	[M-H]-	171.3	172.996	ccs_deepccs	0.99
AllCCS00001853	[M-H]-	190.921	191.422	ccs_deepccs	0.26
AllCCS00000308	[M-H]-	124.301	129.011	ccs_deepccs	3.79
AllCCS00000317	[M-H]-	245.232	232.45	ccs_deepccs	5.21
AllCCS00001868	[M-H]-	194.842	180.307	ccs_deepccs	7.46
AllCCS00000420	[M-H]-	144.4	156.482	ccs_deepccs	8.37
AllCCS00000405	[M-H]-	143.967	154.894	ccs_deepccs	7.59
AllCCS00001756	[M-H]-	153.267	149.223	ccs_deepccs	2.64
AllCCS00002083	[M-H]-	162.9	172.856	ccs_deepccs	6.11
AllCCS00001866	[M-H]-	187.435	184.527	ccs_deepccs	1.55
AllCCS00000422	[M-H]-	194.7	216.013	ccs_deepccs	10.95
AllCCS00000337	[M-H]-	155.2	154.88	ccs_deepccs	0.21
AllCCS00000352	[M-H]-	154.356	152.865	ccs_deepccs	0.97
AllCCS00002103	[M-H]-	131.1	134.473	ccs_deepccs	2.57
AllCCS00000590	[M-H]-	268	276.264	ccs_deepccs	3.08
AllCCS00001925	[M-H]-	167.462	170.073	ccs_deepccs	1.56
AllCCS00001797	[M-H]-	195.344	191.071	ccs_deepccs	2.19
AllCCS00001827	[M-H]-	252.148	269.035	ccs_deepccs	6.7
AllCCS00000208	[M-H]-	197.357	194.935	ccs_deepccs	1.23
AllCCS00002131	[M-H]-	151.2	139.255	ccs_deepccs	7.9
AllCCS00001804	[M-H]-	140.853	140.117	ccs_deepccs	0.52
AllCCS00000427	[M-H]-	133.047	137.61	ccs_deepccs	3.43
AllCCS00000096	[M-H]-	184.2	172.687	ccs_deepccs	6.25
AllCCS00000585	[M-H]-	274.4	247.358	ccs_deepccs	9.85
AllCCS00000117	[M-H]-	209.1	205.721	ccs_deepccs	1.62
AllCCS00001921	[M-H]-	156.906	163.361	ccs_deepccs	4.11
AllCCS00000341	[M-H]-	196.259	197.327	ccs_deepccs	0.54
AllCCS00000149	[M-H]-	164.379	169.348	ccs_deepccs	3.02
AllCCS00000303	[M-H]-	122.068	133.749	ccs_deepccs	9.57
AllCCS00002136	[M-H]-	155.3	162.201	ccs_deepccs	4.44
AllCCS00002100	[M-H]-	123.6	124.2	ccs_deepccs	0.49
AllCCS00000070	[M-H]-	152.43	156.208	ccs_deepccs	2.48
AllCCS00000387	[M-H]-	172.9	160.343	ccs_deepccs	7.26
AllCCS00000065	[M-H]-	134.252	140.493	ccs_deepccs	4.65
AllCCS00001885	[M-H]-	209.755	208.964	ccs_deepccs	0.38
AllCCS00001840	[M-H]-	133.433	141.552	ccs_deepccs	6.08
AllCCS00002107	[M-H]-	119.3	124.146	ccs_deepccs	4.06
AllCCS00000224	[M-H]-	135.3	134.733	ccs_deepccs	0.42
AllCCS00001911	[M-H]-	194.3	186.508	ccs_deepccs	4.01
AllCCS00001935	[M-H]-	178.488	173.996	ccs_deepccs	2.52
AllCCS00000112	[M-H]-	176.922	156.894	ccs_deepccs	11.32
AllCCS00001850	[M-H]-	182.375	200.145	ccs_deepccs	9.74
AllCCS00000125	[M-H]-	191.3	174.43	ccs_deepccs	8.82
AllCCS00000199	[M-H]-	128.538	133.446	ccs_deepccs	3.82
AllCCS00000287	[M-H]-	133.7	149.61	ccs_deepccs	11.9
AllCCS00000597	[M-H]-	277.4	248.156	ccs_deepccs	10.54
AllCCS00000426	[M-H]-	136.114	133.815	ccs_deepccs	1.69
AllCCS00000237	[M-H]-	301.81	281.365	ccs_deepccs	6.77
AllCCS00000126	[M-H]-	167.615	170.592	ccs_deepccs	1.78
AllCCS00000186	[M-H]-	175.645	177.701	ccs_deepccs	1.17
AllCCS00000180	[M-H]-	200.577	203.559	ccs_deepccs	1.49
AllCCS00000480	[M-H]-	114	121.692	ccs_deepccs	6.75
AllCCS00000178	[M-H]-	175.343	179.597	ccs_deepccs	2.43
AllCCS00001764	[M-H]-	120.679	122.805	ccs_deepccs	1.76
AllCCS00000181	[M-H]-	170.629	172.555	ccs_deepccs	1.13
AllCCS00001787	[M-H]-	130.967	126.598	ccs_deepccs	3.34
AllCCS00000171	[M-H]-	183.123	184.828	ccs_deepccs	0.93
AllCCS00000138	[M-H]-	169.162	178.802	ccs_deepccs	5.7
AllCCS00000206	[M-H]-	174.3	193.021	ccs_deepccs	10.74
AllCCS00000575	[M-H]-	263.5	261.613	ccs_deepccs	0.72
AllCCS00000134	[M-H]-	208.725	205.721	ccs_deepccs	1.44
AllCCS00000557	[M-H]-	277.6	282.432	ccs_deepccs	1.74
AllCCS00002114	[M-H]-	148.6	146.255	ccs_deepccs	1.58
AllCCS00001931	[M-H]-	288.84	288.812	ccs_deepccs	0.01
AllCCS00000075	[M-H]-	125.3	127.254	ccs_deepccs	1.56
AllCCS00001858	[M-H]-	180.632	195.59	ccs_deepccs	8.28
AllCCS00000611	[M-H]-	282.6	284.373	ccs_deepccs	0.63
AllCCS00002089	[M-H]-	209.5	207.855	ccs_deepccs	0.79
AllCCS00000163	[M-H]-	164.1	160.011	ccs_deepccs	2.49
AllCCS00000556	[M-H]-	276.2	284.983	ccs_deepccs	3.18
AllCCS00000239	[M-H]-	192.06	187.573	ccs_deepccs	2.34
AllCCS00001777	[M-H]-	298.965	316.096	ccs_deepccs	5.73
AllCCS00001839	[M-H]-	144.271	136.226	ccs_deepccs	5.58
AllCCS00000311	[M-H]-	128.1	130.314	ccs_deepccs	1.73
AllCCS00000083	[M-H]-	117.9	124.821	ccs_deepccs	5.87
AllCCS00000580	[M-H]-	268.1	252.319	ccs_deepccs	5.89
AllCCS00000288	[M-H]-	140.904	141.97	ccs_deepccs	0.76
AllCCS00000257	[M-H]-	182.13	178.776	ccs_deepccs	1.84
AllCCS00001795	[M-H]-	195.814	194.535	ccs_deepccs	0.65
AllCCS00000041	[M-H]-	196.418	194.733	ccs_deepccs	0.86
AllCCS00001938	[M-H]-	198.327	199.895	ccs_deepccs	0.79
AllCCS00002088	[M-H]-	178.4	153.185	ccs_deepccs	14.13
AllCCS00002069	[M-H]-	133.1	121.683	ccs_deepccs	8.58
AllCCS00000047	[M-H]-	166.713	163.92	ccs_deepccs	1.68
AllCCS00000416	[M-H]-	169.9	183.629	ccs_deepccs	8.08
AllCCS00001765	[M-H]-	132.6	127.986	ccs_deepccs	3.48
AllCCS00001538	[M-H]-	295.5	285.595	ccs_deepccs	3.35
AllCCS00002074	[M-H]-	127.8	136.235	ccs_deepccs	6.6
AllCCS00001774	[M-H]-	161.8	167.025	ccs_deepccs	3.23
AllCCS00000472	[M-H]-	130.4	131.979	ccs_deepccs	1.21
AllCCS00001887	[M-H]-	205.097	192.878	ccs_deepccs	5.96
AllCCS00000013	[M-H]-	206.155	215.181	ccs_deepccs	4.38
AllCCS00000216	[M-H]-	178.788	180.734	ccs_deepccs	1.09
AllCCS00002058	[M-H]-	118.9	120.115	ccs_deepccs	1.02
AllCCS00002077	[M-H]-	152.8	150.607	ccs_deepccs	1.44
AllCCS00001926	[M-H]-	180.666	179.963	ccs_deepccs	0.39
AllCCS00000140	[M-H]-	161.403	168.306	ccs_deepccs	4.28
AllCCS00002091	[M-H]-	246.7	229.857	ccs_deepccs	6.83
AllCCS00001920	[M-H]-	131.201	128.869	ccs_deepccs	1.78
AllCCS00001741	[M-H]-	136.664	119.302	ccs_deepccs	12.7
AllCCS00000278	[M-H]-	272.172	270.769	ccs_deepccs	0.52
AllCCS00000055	[M-H]-	138.075	135.607	ccs_deepccs	1.79
AllCCS00000005	[M-H]-	131.774	146.149	ccs_deepccs	10.91
AllCCS00000391	[M-H]-	128.296	144.116	ccs_deepccs	12.33
AllCCS00000362	[M-H]-	129.348	130.678	ccs_deepccs	1.03
AllCCS00000594	[M-H]-	272	280.625	ccs_deepccs	3.17
AllCCS00001854	[M-H]-	184.553	176.423	ccs_deepccs	4.41
AllCCS00000213	[M-H]-	203.907	186.64	ccs_deepccs	8.47
AllCCS00001937	[M-H]-	191.658	180.959	ccs_deepccs	5.58
AllCCS00000217	[M-H]-	183.172	185.623	ccs_deepccs	1.34
AllCCS00000613	[M-H]-	287.1	296.488	ccs_deepccs	3.27
AllCCS00001917	[M-H]-	172.053	169.513	ccs_deepccs	1.48
AllCCS00002087	[M-H]-	243.7	240.879	ccs_deepccs	1.16
AllCCS00000346	[M-H]-	124.484	126.083	ccs_deepccs	1.28
AllCCS00000371	[M-H]-	130.2	147.895	ccs_deepccs	13.59
AllCCS00000577	[M-H]-	267.1	269.618	ccs_deepccs	0.94
AllCCS00000343	[M-H]-	134.491	130.14	ccs_deepccs	3.23
AllCCS00001826	[M-H]-	254.896	280.892	ccs_deepccs	10.2
AllCCS00000605	[M-H]-	260.9	253.806	ccs_deepccs	2.72
AllCCS00000432	[M-H]-	130.8	139.978	ccs_deepccs	7.02
AllCCS00000331	[M-H]-	120.103	119.353	ccs_deepccs	0.62
AllCCS00000056	[M-H]-	124.492	126.316	ccs_deepccs	1.46
AllCCS00000330	[M-H]-	117.085	115.432	ccs_deepccs	1.41
AllCCS00001791	[M-H]-	128.9	136.554	ccs_deepccs	5.94
AllCCS00001897	[M-H]-	157.267	174.721	ccs_deepccs	11.1
AllCCS00001768	[M-H]-	131.436	125.2	ccs_deepccs	4.74
AllCCS00002147	[M-H]-	119.5	123.74	ccs_deepccs	3.55

## Sheet: Figure 2i
Figure 2i
Raw data								Summary table (barplot)
id_zhulab	adduct	ccs	pred_ccs	tool	rela_error			tool	number_less_2	number_less_4	number_less_10	group	percentage
L0608	[M+H]+	130	133.369	ccs_allccs	2.59			AllCCS	84	136	160	pcg_less_2	49.7
L0614	[M+H]+	261.058	258.809	ccs_allccs	0.86			DeepCCS	58	105	164	pcg_less_2	34.3
L0621	[M+H]+	135.922	138.876	ccs_allccs	2.17			ISiCLE	27	59	137	pcg_less_2	16
L0622	[M+H]+	178.856	180.208	ccs_allccs	0.76			MetCCS	67	109	158	pcg_less_2	39.6
L0625	[M+H]+	138.811	143.654	ccs_allccs	3.49			AllCCS	84	136	160	pcg_less_4	80.5
L0626	[M+H]+	152.62	167.293	ccs_allccs	9.61			DeepCCS	58	105	164	pcg_less_4	62.1
L0628	[M+H]+	164.182	164.532	ccs_allccs	0.21			ISiCLE	27	59	137	pcg_less_4	34.9
L0632	[M+H]+	173.83	163.257	ccs_allccs	6.08			MetCCS	67	109	158	pcg_less_4	64.5
L0633	[M+H]+	151.081	153.34	ccs_allccs	1.5			AllCCS	84	136	160	pcg_less_10	94.7
L0637	[M+H]+	210.995	200.588	ccs_allccs	4.93			DeepCCS	58	105	164	pcg_less_10	97
L0638	[M+H]+	180.27	168.696	ccs_allccs	6.42			ISiCLE	27	59	137	pcg_less_10	81.1
L0640	[M+H]+	141.046	145.524	ccs_allccs	3.17			MetCCS	67	109	158	pcg_less_10	93.5
L0643	[M+H]+	151.126	154.733	ccs_allccs	2.39
L0650	[M+H]+	157.956	159.114	ccs_allccs	0.73
L0654	[M+H]+	214.687	204.577	ccs_allccs	4.71
L0656	[M+H]+	144.765	148.058	ccs_allccs	2.27
L0657	[M+H]+	181.285	175.542	ccs_allccs	3.17
L0658	[M+H]+	158.749	163.291	ccs_allccs	2.86
L0663	[M+H]+	131.242	129.152	ccs_allccs	1.59
L0667	[M+H]+	233.957	233.747	ccs_allccs	0.09
L0678	[M+H]+	209.007	202.778	ccs_allccs	2.98
L0689	[M+H]+	230.487	223.74	ccs_allccs	2.93
L0691	[M+H]+	235.367	233.53	ccs_allccs	0.78
L0692	[M+H]+	231.509	240	ccs_allccs	3.67
L0697	[M+H]+	141.916	146.371	ccs_allccs	3.14
L0698	[M+H]+	144.574	144.239	ccs_allccs	0.23
L0699	[M+H]+	136.886	138.807	ccs_allccs	1.4
L0701	[M+H]+	136.801	139.234	ccs_allccs	1.78
L0702	[M+H]+	129.585	132.533	ccs_allccs	2.27
L0703	[M+H]+	156.503	156.334	ccs_allccs	0.11
L0704	[M+H]+	167.454	163.508	ccs_allccs	2.36
L0706	[M+H]+	191.256	183.686	ccs_allccs	3.96
L0708	[M+H]+	161.997	159.397	ccs_allccs	1.61
L0709	[M+H]+	180.628	179.207	ccs_allccs	0.79
L0713	[M+H]+	164.017	163.374	ccs_allccs	0.39
L0716	[M+H]+	154.233	159.309	ccs_allccs	3.29
L0717	[M+H]+	176.337	174.262	ccs_allccs	1.18
L0718	[M+H]+	163.538	164.858	ccs_allccs	0.81
L0722	[M+H]+	173.628	173.622	ccs_allccs	0
L0725	[M+H]+	242.901	253.954	ccs_allccs	4.55
L0726	[M+H]+	238.393	250.908	ccs_allccs	5.25
L0727	[M+H]+	172.415	172.298	ccs_allccs	0.07
L0733	[M+H]+	218.817	216.732	ccs_allccs	0.95
L0740	[M+H]+	160.075	157.26	ccs_allccs	1.76
L0743	[M+H]+	179.463	175.347	ccs_allccs	2.29
L0745	[M+H]+	176.358	175.629	ccs_allccs	0.41
L0747	[M+H]+	150.518	153.666	ccs_allccs	2.09
L0748	[M+H]+	149.111	154.989	ccs_allccs	3.94
L0749	[M+H]+	177.202	168.368	ccs_allccs	4.99
L0759	[M+H]+	208.542	209.998	ccs_allccs	0.7
L0760	[M+H]+	214.418	210.055	ccs_allccs	2.03
L0762	[M+H]+	179.985	179.837	ccs_allccs	0.08
L0768	[M+H]+	193.333	184.178	ccs_allccs	4.74
L0774	[M+H]+	160.758	163.39	ccs_allccs	1.64
L0785	[M+H]+	149.526	149.274	ccs_allccs	0.17
L0792	[M+H]+	155.859	158.158	ccs_allccs	1.48
L0793	[M+H]+	158.195	166.266	ccs_allccs	5.1
L0796	[M+H]+	181.256	181.212	ccs_allccs	0.02
L0799	[M+H]+	207.599	205.405	ccs_allccs	1.06
L0804	[M+H]+	154.75	156.105	ccs_allccs	0.88
L0805	[M+H]+	125.249	125.441	ccs_allccs	0.15
L0807	[M+H]+	119.969	130.519	ccs_allccs	8.79
L0808	[M+H]+	185.041	186.252	ccs_allccs	0.65
L0819	[M+H]+	202.648	209.333	ccs_allccs	3.3
L0826	[M+H]+	149.166	148.905	ccs_allccs	0.18
L0836	[M+H]+	132.57	137.632	ccs_allccs	3.82
L0839	[M+H]+	151.365	154.222	ccs_allccs	1.89
L0841	[M+H]+	159.388	160.686	ccs_allccs	0.81
L0848	[M+H]+	124.713	129.155	ccs_allccs	3.56
L0851	[M+H]+	195.939	194.34	ccs_allccs	0.82
L0856	[M+H]+	156.695	160.985	ccs_allccs	2.74
L0859	[M+H]+	195.487	195.289	ccs_allccs	0.1
L0865	[M+H]+	196.495	195.622	ccs_allccs	0.44
L0608	[M+H]+	130	132.2	ccs_metccs	1.69
L0614	[M+H]+	261.058	231.6	ccs_metccs	11.28
L0621	[M+H]+	135.922	130.7	ccs_metccs	3.84
L0622	[M+H]+	178.856	177.9	ccs_metccs	0.53
L0625	[M+H]+	138.811	140	ccs_metccs	0.86
L0626	[M+H]+	152.62	171.6	ccs_metccs	12.44
L0628	[M+H]+	164.182	164.3	ccs_metccs	0.07
L0632	[M+H]+	173.83	175.1	ccs_metccs	0.73
L0633	[M+H]+	151.081	171.1	ccs_metccs	13.25
L0637	[M+H]+	210.995	218.6	ccs_metccs	3.6
L0638	[M+H]+	180.27	180.9	ccs_metccs	0.35
L0640	[M+H]+	141.046	140.5	ccs_metccs	0.39
L0643	[M+H]+	151.126	153	ccs_metccs	1.24
L0650	[M+H]+	157.956	159	ccs_metccs	0.66
L0654	[M+H]+	214.687	204.9	ccs_metccs	4.56
L0656	[M+H]+	144.765	147.1	ccs_metccs	1.61
L0657	[M+H]+	181.285	171.7	ccs_metccs	5.29
L0658	[M+H]+	158.749	168.4	ccs_metccs	6.08
L0663	[M+H]+	131.242	128.5	ccs_metccs	2.09
L0667	[M+H]+	233.957	246	ccs_metccs	5.15
L0678	[M+H]+	209.007	213.9	ccs_metccs	2.34
L0689	[M+H]+	230.487	253.3	ccs_metccs	9.9
L0691	[M+H]+	235.367	275.2	ccs_metccs	16.92
L0692	[M+H]+	231.509	266.1	ccs_metccs	14.94
L0697	[M+H]+	141.916	149.1	ccs_metccs	5.06
L0698	[M+H]+	144.574	147.6	ccs_metccs	2.09
L0699	[M+H]+	136.886	140.1	ccs_metccs	2.35
L0701	[M+H]+	136.801	140	ccs_metccs	2.34
L0702	[M+H]+	129.585	132.4	ccs_metccs	2.17
L0703	[M+H]+	156.503	153.8	ccs_metccs	1.73
L0704	[M+H]+	167.454	162.8	ccs_metccs	2.78
L0706	[M+H]+	191.256	184.8	ccs_metccs	3.38
L0708	[M+H]+	161.997	159.9	ccs_metccs	1.29
L0709	[M+H]+	180.628	179.8	ccs_metccs	0.46
L0713	[M+H]+	164.017	162	ccs_metccs	1.23
L0716	[M+H]+	154.233	160.6	ccs_metccs	4.13
L0717	[M+H]+	176.337	183.9	ccs_metccs	4.29
L0718	[M+H]+	163.538	170.4	ccs_metccs	4.2
L0722	[M+H]+	173.628	174.6	ccs_metccs	0.56
L0725	[M+H]+	242.901	261.2	ccs_metccs	7.53
L0726	[M+H]+	238.393	249.7	ccs_metccs	4.74
L0727	[M+H]+	172.415	173.6	ccs_metccs	0.69
L0733	[M+H]+	218.817	219.2	ccs_metccs	0.17
L0740	[M+H]+	160.075	153.5	ccs_metccs	4.11
L0743	[M+H]+	179.463	177.9	ccs_metccs	0.87
L0745	[M+H]+	176.358	181.9	ccs_metccs	3.14
L0747	[M+H]+	150.518	150.7	ccs_metccs	0.12
L0748	[M+H]+	149.111	152.4	ccs_metccs	2.21
L0749	[M+H]+	177.202	172.8	ccs_metccs	2.48
L0759	[M+H]+	208.542	229.5	ccs_metccs	10.05
L0760	[M+H]+	214.418	231.6	ccs_metccs	8.01
L0762	[M+H]+	179.985	177.1	ccs_metccs	1.6
L0768	[M+H]+	193.333	186.1	ccs_metccs	3.74
L0774	[M+H]+	160.758	166.4	ccs_metccs	3.51
L0785	[M+H]+	149.526	151.8	ccs_metccs	1.52
L0792	[M+H]+	155.859	161.2	ccs_metccs	3.43
L0793	[M+H]+	158.195	172.9	ccs_metccs	9.3
L0796	[M+H]+	181.256	197.7	ccs_metccs	9.07
L0799	[M+H]+	207.599	208.8	ccs_metccs	0.58
L0804	[M+H]+	154.75	156.2	ccs_metccs	0.94
L0805	[M+H]+	125.249	122.4	ccs_metccs	2.27
L0807	[M+H]+	119.969	121.2	ccs_metccs	1.03
L0808	[M+H]+	185.041	189.7	ccs_metccs	2.52
L0819	[M+H]+	202.648	226.6	ccs_metccs	11.82
L0826	[M+H]+	149.166	148.8	ccs_metccs	0.25
L0836	[M+H]+	132.57	134	ccs_metccs	1.08
L0839	[M+H]+	151.365	147.2	ccs_metccs	2.75
L0841	[M+H]+	159.388	171.2	ccs_metccs	7.41
L0848	[M+H]+	124.713	125.6	ccs_metccs	0.71
L0851	[M+H]+	195.939	196.9	ccs_metccs	0.49
L0856	[M+H]+	156.695	161	ccs_metccs	2.75
L0859	[M+H]+	195.487	210.8	ccs_metccs	7.83
L0865	[M+H]+	196.495	210.1	ccs_metccs	6.92
L0608	[M+H]+	130	137.317	ccs_isicle	5.63
L0614	[M+H]+	261.058	269	ccs_isicle	3.04
L0621	[M+H]+	135.922	140.398	ccs_isicle	3.29
L0622	[M+H]+	178.856	187.835	ccs_isicle	5.02
L0625	[M+H]+	138.811	145.209	ccs_isicle	4.61
L0626	[M+H]+	152.62	156.515	ccs_isicle	2.55
L0628	[M+H]+	164.182	177.584	ccs_isicle	8.16
L0632	[M+H]+	173.83	166.92	ccs_isicle	3.98
L0633	[M+H]+	151.081	147.079	ccs_isicle	2.65
L0637	[M+H]+	210.995	216.7	ccs_isicle	2.7
L0638	[M+H]+	180.27	172.518	ccs_isicle	4.3
L0640	[M+H]+	141.046	146.955	ccs_isicle	4.19
L0643	[M+H]+	151.126	168.634	ccs_isicle	11.59
L0650	[M+H]+	157.956	169.741	ccs_isicle	7.46
L0654	[M+H]+	214.687	210.654	ccs_isicle	1.88
L0656	[M+H]+	144.765	161.889	ccs_isicle	11.83
L0657	[M+H]+	181.285	180.252	ccs_isicle	0.57
L0658	[M+H]+	158.749	174.591	ccs_isicle	9.98
L0663	[M+H]+	131.242	139.225	ccs_isicle	6.08
L0667	[M+H]+	233.957	245.113	ccs_isicle	4.77
L0678	[M+H]+	209.007	214.194	ccs_isicle	2.48
L0689	[M+H]+	230.487	259.349	ccs_isicle	12.52
L0691	[M+H]+	235.367	268.407	ccs_isicle	14.04
L0692	[M+H]+	231.509	254.634	ccs_isicle	9.99
L0697	[M+H]+	141.916	154.368	ccs_isicle	8.77
L0698	[M+H]+	144.574	151.797	ccs_isicle	5
L0699	[M+H]+	136.886	144.942	ccs_isicle	5.89
L0701	[M+H]+	136.801	146.817	ccs_isicle	7.32
L0702	[M+H]+	129.585	134.493	ccs_isicle	3.79
L0703	[M+H]+	156.503	166.761	ccs_isicle	6.55
L0704	[M+H]+	167.454	182.068	ccs_isicle	8.73
L0706	[M+H]+	191.256	205.982	ccs_isicle	7.7
L0708	[M+H]+	161.997	171.426	ccs_isicle	5.82
L0709	[M+H]+	180.628	196.657	ccs_isicle	8.87
L0713	[M+H]+	164.017	179.891	ccs_isicle	9.68
L0716	[M+H]+	154.233	162.298	ccs_isicle	5.23
L0717	[M+H]+	176.337	176.614	ccs_isicle	0.16
L0718	[M+H]+	163.538	184.013	ccs_isicle	12.52
L0722	[M+H]+	173.628	190.335	ccs_isicle	9.62
L0725	[M+H]+	242.901	284.596	ccs_isicle	17.17
L0726	[M+H]+	238.393	281.578	ccs_isicle	18.12
L0727	[M+H]+	172.415	180.345	ccs_isicle	4.6
L0733	[M+H]+	218.817	224.004	ccs_isicle	2.37
L0740	[M+H]+	160.075	180.497	ccs_isicle	12.76
L0743	[M+H]+	179.463	197.838	ccs_isicle	10.24
L0745	[M+H]+	176.358	202.353	ccs_isicle	14.74
L0747	[M+H]+	150.518	168.131	ccs_isicle	11.7
L0748	[M+H]+	149.111	160.878	ccs_isicle	7.89
L0749	[M+H]+	177.202	193.056	ccs_isicle	8.95
L0759	[M+H]+	208.542	247.676	ccs_isicle	18.77
L0760	[M+H]+	214.418	244.041	ccs_isicle	13.82
L0762	[M+H]+	179.985	182.658	ccs_isicle	1.48
L0768	[M+H]+	193.333	218.797	ccs_isicle	13.17
L0774	[M+H]+	160.758	176.619	ccs_isicle	9.87
L0785	[M+H]+	149.526	156.998	ccs_isicle	5
L0792	[M+H]+	155.859	158.415	ccs_isicle	1.64
L0793	[M+H]+	158.195	167.247	ccs_isicle	5.72
L0796	[M+H]+	181.256	192.271	ccs_isicle	6.08
L0799	[M+H]+	207.599	216.712	ccs_isicle	4.39
L0804	[M+H]+	154.75	166.713	ccs_isicle	7.73
L0805	[M+H]+	125.249	121.841	ccs_isicle	2.72
L0807	[M+H]+	119.969	115.45	ccs_isicle	3.77
L0808	[M+H]+	185.041	194.686	ccs_isicle	5.21
L0819	[M+H]+	202.648	210.029	ccs_isicle	3.64
L0826	[M+H]+	149.166	158.454	ccs_isicle	6.23
L0836	[M+H]+	132.57	130.36	ccs_isicle	1.67
L0839	[M+H]+	151.365	166.158	ccs_isicle	9.77
L0841	[M+H]+	159.388	166.089	ccs_isicle	4.2
L0848	[M+H]+	124.713	126.984	ccs_isicle	1.82
L0851	[M+H]+	195.939	212.46	ccs_isicle	8.43
L0856	[M+H]+	156.695	172.141	ccs_isicle	9.86
L0859	[M+H]+	195.487	210.938	ccs_isicle	7.9
L0865	[M+H]+	196.495	214.108	ccs_isicle	8.96
L0608	[M+H]+	130	133.675	ccs_deepccs	2.83
L0614	[M+H]+	261.058	246.112	ccs_deepccs	5.73
L0621	[M+H]+	135.922	134.695	ccs_deepccs	0.9
L0622	[M+H]+	178.856	182.176	ccs_deepccs	1.86
L0625	[M+H]+	138.811	136.657	ccs_deepccs	1.55
L0626	[M+H]+	152.62	157.666	ccs_deepccs	3.31
L0628	[M+H]+	164.182	163.267	ccs_deepccs	0.56
L0632	[M+H]+	173.83	161.063	ccs_deepccs	7.34
L0633	[M+H]+	151.081	153.762	ccs_deepccs	1.77
L0637	[M+H]+	210.995	195.179	ccs_deepccs	7.5
L0638	[M+H]+	180.27	169.976	ccs_deepccs	5.71
L0640	[M+H]+	141.046	146.067	ccs_deepccs	3.56
L0643	[M+H]+	151.126	146.918	ccs_deepccs	2.78
L0650	[M+H]+	157.956	158.463	ccs_deepccs	0.32
L0654	[M+H]+	214.687	197.119	ccs_deepccs	8.18
L0656	[M+H]+	144.765	147.179	ccs_deepccs	1.67
L0657	[M+H]+	181.285	174.96	ccs_deepccs	3.49
L0658	[M+H]+	158.749	173.209	ccs_deepccs	9.11
L0663	[M+H]+	131.242	131.369	ccs_deepccs	0.1
L0667	[M+H]+	233.957	229.74	ccs_deepccs	1.8
L0678	[M+H]+	209.007	207.626	ccs_deepccs	0.66
L0689	[M+H]+	230.487	217.916	ccs_deepccs	5.45
L0691	[M+H]+	235.367	222.62	ccs_deepccs	5.42
L0692	[M+H]+	231.509	229.851	ccs_deepccs	0.72
L0697	[M+H]+	141.916	142.929	ccs_deepccs	0.71
L0698	[M+H]+	144.574	142.582	ccs_deepccs	1.38
L0699	[M+H]+	136.886	142.601	ccs_deepccs	4.18
L0701	[M+H]+	136.801	141.193	ccs_deepccs	3.21
L0702	[M+H]+	129.585	135.049	ccs_deepccs	4.22
L0703	[M+H]+	156.503	160.043	ccs_deepccs	2.26
L0704	[M+H]+	167.454	162.134	ccs_deepccs	3.18
L0706	[M+H]+	191.256	185.56	ccs_deepccs	2.98
L0708	[M+H]+	161.997	159.76	ccs_deepccs	1.38
L0709	[M+H]+	180.628	171.118	ccs_deepccs	5.26
L0713	[M+H]+	164.017	160.759	ccs_deepccs	1.99
L0716	[M+H]+	154.233	164.187	ccs_deepccs	6.45
L0717	[M+H]+	176.337	183.84	ccs_deepccs	4.25
L0718	[M+H]+	163.538	168.205	ccs_deepccs	2.85
L0722	[M+H]+	173.628	177.131	ccs_deepccs	2.02
L0725	[M+H]+	242.901	251.671	ccs_deepccs	3.61
L0726	[M+H]+	238.393	247.987	ccs_deepccs	4.02
L0727	[M+H]+	172.415	171.797	ccs_deepccs	0.36
L0733	[M+H]+	218.817	216.661	ccs_deepccs	0.99
L0740	[M+H]+	160.075	156.365	ccs_deepccs	2.32
L0743	[M+H]+	179.463	171.751	ccs_deepccs	4.3
L0745	[M+H]+	176.358	180.527	ccs_deepccs	2.36
L0747	[M+H]+	150.518	153.622	ccs_deepccs	2.06
L0748	[M+H]+	149.111	153.53	ccs_deepccs	2.96
L0749	[M+H]+	177.202	169.135	ccs_deepccs	4.55
L0759	[M+H]+	208.542	207.129	ccs_deepccs	0.68
L0760	[M+H]+	214.418	195.64	ccs_deepccs	8.76
L0762	[M+H]+	179.985	183.192	ccs_deepccs	1.78
L0768	[M+H]+	193.333	179.631	ccs_deepccs	7.09
L0774	[M+H]+	160.758	160.038	ccs_deepccs	0.45
L0785	[M+H]+	149.526	160.167	ccs_deepccs	7.12
L0792	[M+H]+	155.859	158.869	ccs_deepccs	1.93
L0793	[M+H]+	158.195	164.595	ccs_deepccs	4.05
L0796	[M+H]+	181.256	172.632	ccs_deepccs	4.76
L0799	[M+H]+	207.599	205.424	ccs_deepccs	1.05
L0804	[M+H]+	154.75	149.922	ccs_deepccs	3.12
L0805	[M+H]+	125.249	125.548	ccs_deepccs	0.24
L0807	[M+H]+	119.969	132.766	ccs_deepccs	10.67
L0808	[M+H]+	185.041	192.737	ccs_deepccs	4.16
L0819	[M+H]+	202.648	201.264	ccs_deepccs	0.68
L0826	[M+H]+	149.166	152.643	ccs_deepccs	2.33
L0836	[M+H]+	132.57	134.657	ccs_deepccs	1.57
L0839	[M+H]+	151.365	147.25	ccs_deepccs	2.72
L0841	[M+H]+	159.388	160.339	ccs_deepccs	0.6
L0848	[M+H]+	124.713	129.435	ccs_deepccs	3.79
L0851	[M+H]+	195.939	183.32	ccs_deepccs	6.44
L0856	[M+H]+	156.695	155.643	ccs_deepccs	0.67
L0859	[M+H]+	195.487	192.615	ccs_deepccs	1.47
L0865	[M+H]+	196.495	196.467	ccs_deepccs	0.01
L0608	[M-H]-	131.827	132.023	ccs_allccs	0.15
L0610	[M-H]-	133.685	134.355	ccs_allccs	0.5
L0611	[M-H]-	169.568	175.225	ccs_allccs	3.34
L0614	[M-H]-	262.323	261.755	ccs_allccs	0.22
L0617	[M-H]-	140.539	138.133	ccs_allccs	1.71
L0620	[M-H]-	144.359	144.971	ccs_allccs	0.42
L0622	[M-H]-	180.564	185.535	ccs_allccs	2.75
L0626	[M-H]-	156.051	153.337	ccs_allccs	1.74
L0627	[M-H]-	135.878	134.463	ccs_allccs	1.04
L0632	[M-H]-	178.674	152.083	ccs_allccs	14.88
L0640	[M-H]-	139.801	140.29	ccs_allccs	0.35
L0643	[M-H]-	158.158	154.951	ccs_allccs	2.03
L0644	[M-H]-	169.351	124.652	ccs_allccs	26.39
L0650	[M-H]-	159.736	159.097	ccs_allccs	0.4
L0654	[M-H]-	205.689	198.256	ccs_allccs	3.61
L0657	[M-H]-	176.357	177.629	ccs_allccs	0.72
L0658	[M-H]-	160.854	166.424	ccs_allccs	3.46
L0661	[M-H]-	167.912	154.726	ccs_allccs	7.85
L0662	[M-H]-	176.937	169.706	ccs_allccs	4.09
L0669	[M-H]-	229.497	220.82	ccs_allccs	3.78
L0671	[M-H]-	222.535	214.375	ccs_allccs	3.67
L0673	[M-H]-	310.804	308.628	ccs_allccs	0.7
L0677	[M-H]-	144.124	143.057	ccs_allccs	0.74
L0678	[M-H]-	210.138	199.174	ccs_allccs	5.22
L0679	[M-H]-	324.147	248.124	ccs_allccs	23.45
L0686	[M-H]-	208.189	200.808	ccs_allccs	3.55
L0687	[M-H]-	184.169	183.082	ccs_allccs	0.59
L0688	[M-H]-	184.596	187.708	ccs_allccs	1.69
L0689	[M-H]-	221.44	192.959	ccs_allccs	12.86
L0690	[M-H]-	190.918	194.841	ccs_allccs	2.05
L0691	[M-H]-	235.496	196.106	ccs_allccs	16.73
L0692	[M-H]-	230.776	219.755	ccs_allccs	4.78
L0693	[M-H]-	162.396	175.995	ccs_allccs	8.37
L0696	[M-H]-	127.474	129.557	ccs_allccs	1.63
L0699	[M-H]-	135.277	137.409	ccs_allccs	1.58
L0700	[M-H]-	135.48	135.195	ccs_allccs	0.21
L0701	[M-H]-	135.332	138.52	ccs_allccs	2.36
L0702	[M-H]-	129.614	130.799	ccs_allccs	0.91
L0703	[M-H]-	157.013	157.524	ccs_allccs	0.33
L0704	[M-H]-	171.539	165.344	ccs_allccs	3.61
L0706	[M-H]-	194.56	185.459	ccs_allccs	4.68
L0708	[M-H]-	161.748	160.049	ccs_allccs	1.05
L0709	[M-H]-	184.459	181.5	ccs_allccs	1.6
L0711	[M-H]-	146.355	145.429	ccs_allccs	0.63
L0713	[M-H]-	167.351	164.502	ccs_allccs	1.7
L0718	[M-H]-	166.118	165.814	ccs_allccs	0.18
L0719	[M-H]-	190.501	189.315	ccs_allccs	0.62
L0722	[M-H]-	162.731	170.603	ccs_allccs	4.84
L0725	[M-H]-	252.963	238.352	ccs_allccs	5.78
L0726	[M-H]-	232.333	234.587	ccs_allccs	0.97
L0728	[M-H]-	133.807	134.064	ccs_allccs	0.19
L0729	[M-H]-	217.919	212.998	ccs_allccs	2.26
L0730	[M-H]-	259.181	228.667	ccs_allccs	11.77
L0735	[M-H]-	222.945	215.319	ccs_allccs	3.42
L0736	[M-H]-	310.463	255.081	ccs_allccs	17.84
L0737	[M-H]-	257.914	226.33	ccs_allccs	12.25
L0739	[M-H]-	266.624	228.445	ccs_allccs	14.32
L0740	[M-H]-	166.259	159.095	ccs_allccs	4.31
L0742	[M-H]-	185.725	183.205	ccs_allccs	1.36
L0744	[M-H]-	139.495	139.588	ccs_allccs	0.07
L0745	[M-H]-	184.748	176.955	ccs_allccs	4.22
L0750	[M-H]-	193.108	193.675	ccs_allccs	0.29
L0753	[M-H]-	178.934	185.432	ccs_allccs	3.63
L0759	[M-H]-	204.631	201.011	ccs_allccs	1.77
L0762	[M-H]-	179.42	184.067	ccs_allccs	2.59
L0769	[M-H]-	178.083	184.998	ccs_allccs	3.88
L0770	[M-H]-	167.209	172.989	ccs_allccs	3.46
L0771	[M-H]-	188.003	190.098	ccs_allccs	1.11
L0772	[M-H]-	146.569	144.927	ccs_allccs	1.12
L0773	[M-H]-	170.037	174.945	ccs_allccs	2.89
L0775	[M-H]-	185.551	190.172	ccs_allccs	2.49
L0777	[M-H]-	138.023	134.761	ccs_allccs	2.36
L0781	[M-H]-	148.588	139.467	ccs_allccs	6.14
L0784	[M-H]-	132.467	132.925	ccs_allccs	0.35
L0788	[M-H]-	185.752	191.812	ccs_allccs	3.26
L0793	[M-H]-	162.031	161.987	ccs_allccs	0.03
L0797	[M-H]-	121.241	123.577	ccs_allccs	1.93
L0799	[M-H]-	205.735	205.586	ccs_allccs	0.07
L0808	[M-H]-	191.156	191.114	ccs_allccs	0.02
L0816	[M-H]-	166.946	163.067	ccs_allccs	2.32
L0819	[M-H]-	203.66	199.596	ccs_allccs	2
L0822	[M-H]-	151.886	152.527	ccs_allccs	0.42
L0826	[M-H]-	148.314	149.081	ccs_allccs	0.52
L0829	[M-H]-	193.522	185.986	ccs_allccs	3.89
L0835	[M-H]-	281.463	259.242	ccs_allccs	7.89
L0836	[M-H]-	128.856	128.919	ccs_allccs	0.05
L0839	[M-H]-	150.879	152.276	ccs_allccs	0.93
L0841	[M-H]-	160.69	156.3	ccs_allccs	2.73
L0848	[M-H]-	122.432	124.334	ccs_allccs	1.55
L0850	[M-H]-	155.144	154.904	ccs_allccs	0.15
L0851	[M-H]-	199.971	182.928	ccs_allccs	8.52
L0855	[M-H]-	220.58	213.998	ccs_allccs	2.98
L0856	[M-H]-	155.061	158.551	ccs_allccs	2.25
L0858	[M-H]-	177.688	183.81	ccs_allccs	3.45
L0859	[M-H]-	198.709	194.522	ccs_allccs	2.11
L0865	[M-H]-	198.361	195.249	ccs_allccs	1.57
L0608	[M-H]-	131.827	134.5	ccs_metccs	2.03
L0610	[M-H]-	133.685	134.1	ccs_metccs	0.31
L0611	[M-H]-	169.568	170.5	ccs_metccs	0.55
L0614	[M-H]-	262.323	231.5	ccs_metccs	11.75
L0617	[M-H]-	140.539	146.4	ccs_metccs	4.17
L0620	[M-H]-	144.359	146.9	ccs_metccs	1.76
L0622	[M-H]-	180.564	178.9	ccs_metccs	0.92
L0626	[M-H]-	156.051	167.2	ccs_metccs	7.14
L0627	[M-H]-	135.878	131.3	ccs_metccs	3.37
L0632	[M-H]-	178.674	165.1	ccs_metccs	7.6
L0640	[M-H]-	139.801	140.4	ccs_metccs	0.43
L0643	[M-H]-	158.158	155.4	ccs_metccs	1.74
L0644	[M-H]-	169.351	187.5	ccs_metccs	10.72
L0650	[M-H]-	159.736	155.1	ccs_metccs	2.9
L0654	[M-H]-	205.689	197.3	ccs_metccs	4.08
L0657	[M-H]-	176.357	170	ccs_metccs	3.6
L0658	[M-H]-	160.854	162.3	ccs_metccs	0.9
L0661	[M-H]-	167.912	157.1	ccs_metccs	6.44
L0662	[M-H]-	176.937	165.5	ccs_metccs	6.46
L0669	[M-H]-	229.497	228.5	ccs_metccs	0.43
L0671	[M-H]-	222.535	223.5	ccs_metccs	0.43
L0673	[M-H]-	310.804	288	ccs_metccs	7.34
L0677	[M-H]-	144.124	141.2	ccs_metccs	2.03
L0678	[M-H]-	210.138	191.8	ccs_metccs	8.73
L0679	[M-H]-	324.147	278.2	ccs_metccs	14.17
L0686	[M-H]-	208.189	193.2	ccs_metccs	7.2
L0687	[M-H]-	184.169	175.8	ccs_metccs	4.54
L0688	[M-H]-	184.596	183.1	ccs_metccs	0.81
L0689	[M-H]-	221.44	225.3	ccs_metccs	1.74
L0690	[M-H]-	190.918	185.9	ccs_metccs	2.63
L0691	[M-H]-	235.496	229.2	ccs_metccs	2.67
L0692	[M-H]-	230.776	233.1	ccs_metccs	1.01
L0693	[M-H]-	162.396	169.6	ccs_metccs	4.44
L0696	[M-H]-	127.474	128.3	ccs_metccs	0.65
L0699	[M-H]-	135.277	135.1	ccs_metccs	0.13
L0700	[M-H]-	135.48	136.5	ccs_metccs	0.75
L0701	[M-H]-	135.332	135.1	ccs_metccs	0.17
L0702	[M-H]-	129.614	128.4	ccs_metccs	0.94
L0703	[M-H]-	157.013	156.4	ccs_metccs	0.39
L0704	[M-H]-	171.539	160.9	ccs_metccs	6.2
L0706	[M-H]-	194.56	180.8	ccs_metccs	7.07
L0708	[M-H]-	161.748	157.2	ccs_metccs	2.81
L0709	[M-H]-	184.459	175.9	ccs_metccs	4.64
L0711	[M-H]-	146.355	145.9	ccs_metccs	0.31
L0713	[M-H]-	167.351	159.8	ccs_metccs	4.51
L0718	[M-H]-	166.118	163.4	ccs_metccs	1.64
L0719	[M-H]-	190.501	179.1	ccs_metccs	5.98
L0722	[M-H]-	162.731	157.1	ccs_metccs	3.46
L0725	[M-H]-	252.963	233.9	ccs_metccs	7.54
L0726	[M-H]-	232.333	228.6	ccs_metccs	1.61
L0728	[M-H]-	133.807	133.8	ccs_metccs	0.01
L0729	[M-H]-	217.919	214.1	ccs_metccs	1.75
L0730	[M-H]-	259.181	241.5	ccs_metccs	6.82
L0735	[M-H]-	222.945	214	ccs_metccs	4.01
L0736	[M-H]-	310.463	292.4	ccs_metccs	5.82
L0737	[M-H]-	257.914	239.2	ccs_metccs	7.26
L0739	[M-H]-	266.624	241.6	ccs_metccs	9.39
L0740	[M-H]-	166.259	156.1	ccs_metccs	6.11
L0742	[M-H]-	185.725	186.7	ccs_metccs	0.52
L0744	[M-H]-	139.495	137.2	ccs_metccs	1.65
L0745	[M-H]-	184.748	173.1	ccs_metccs	6.3
L0750	[M-H]-	193.108	189.7	ccs_metccs	1.76
L0753	[M-H]-	178.934	176.8	ccs_metccs	1.19
L0759	[M-H]-	204.631	198.8	ccs_metccs	2.85
L0762	[M-H]-	179.42	184.5	ccs_metccs	2.83
L0769	[M-H]-	178.083	176.9	ccs_metccs	0.66
L0770	[M-H]-	167.209	166.5	ccs_metccs	0.42
L0771	[M-H]-	188.003	179.2	ccs_metccs	4.68
L0772	[M-H]-	146.569	142.9	ccs_metccs	2.5
L0773	[M-H]-	170.037	159.9	ccs_metccs	5.96
L0775	[M-H]-	185.551	180	ccs_metccs	2.99
L0777	[M-H]-	138.023	134	ccs_metccs	2.91
L0781	[M-H]-	148.588	139.4	ccs_metccs	6.18
L0784	[M-H]-	132.467	131	ccs_metccs	1.11
L0788	[M-H]-	185.752	194.6	ccs_metccs	4.76
L0793	[M-H]-	162.031	158.5	ccs_metccs	2.18
L0797	[M-H]-	121.241	122.3	ccs_metccs	0.87
L0799	[M-H]-	205.735	204.8	ccs_metccs	0.45
L0808	[M-H]-	191.156	184	ccs_metccs	3.74
L0816	[M-H]-	166.946	162.9	ccs_metccs	2.42
L0819	[M-H]-	203.66	193.8	ccs_metccs	4.84
L0822	[M-H]-	151.886	147	ccs_metccs	3.22
L0826	[M-H]-	148.314	144.4	ccs_metccs	2.64
L0829	[M-H]-	193.522	191.6	ccs_metccs	0.99
L0835	[M-H]-	281.463	275.5	ccs_metccs	2.12
L0836	[M-H]-	128.856	128	ccs_metccs	0.66
L0839	[M-H]-	150.879	149.6	ccs_metccs	0.85
L0841	[M-H]-	160.69	152.1	ccs_metccs	5.35
L0848	[M-H]-	122.432	121.3	ccs_metccs	0.92
L0850	[M-H]-	155.144	149.3	ccs_metccs	3.77
L0851	[M-H]-	199.971	181.4	ccs_metccs	9.29
L0855	[M-H]-	220.58	217.2	ccs_metccs	1.53
L0856	[M-H]-	155.061	152.1	ccs_metccs	1.91
L0858	[M-H]-	177.688	198.4	ccs_metccs	11.66
L0859	[M-H]-	198.709	197.1	ccs_metccs	0.81
L0865	[M-H]-	198.361	192.2	ccs_metccs	3.11
L0608	[M-H]-	131.827	136.685	ccs_isicle	3.69
L0610	[M-H]-	133.685	141.211	ccs_isicle	5.63
L0611	[M-H]-	169.568	180.181	ccs_isicle	6.26
L0614	[M-H]-	262.323	267.239	ccs_isicle	1.87
L0617	[M-H]-	140.539	140.655	ccs_isicle	0.08
L0620	[M-H]-	144.359	150.395	ccs_isicle	4.18
L0622	[M-H]-	180.564	187.658	ccs_isicle	3.93
L0626	[M-H]-	156.051	155.164	ccs_isicle	0.57
L0627	[M-H]-	135.878	138.535	ccs_isicle	1.96
L0632	[M-H]-	178.674	159.843	ccs_isicle	10.54
L0640	[M-H]-	139.801	146.637	ccs_isicle	4.89
L0643	[M-H]-	158.158	167.796	ccs_isicle	6.09
L0644	[M-H]-	169.351	157.622	ccs_isicle	6.93
L0650	[M-H]-	159.736	169.719	ccs_isicle	6.25
L0654	[M-H]-	205.689	209.823	ccs_isicle	2.01
L0657	[M-H]-	176.357	178.877	ccs_isicle	1.43
L0658	[M-H]-	160.854	173.672	ccs_isicle	7.97
L0661	[M-H]-	167.912	171.398	ccs_isicle	2.08
L0662	[M-H]-	176.937	174.453	ccs_isicle	1.4
L0669	[M-H]-	229.497	248.333	ccs_isicle	8.21
L0671	[M-H]-	222.535	223.166	ccs_isicle	0.28
L0673	[M-H]-	310.804	380.865	ccs_isicle	22.54
L0677	[M-H]-	144.124	149.816	ccs_isicle	3.95
L0678	[M-H]-	210.138	216.961	ccs_isicle	3.25
L0679	[M-H]-	324.147	289.74	ccs_isicle	10.61
L0686	[M-H]-	208.189	209.147	ccs_isicle	0.46
L0687	[M-H]-	184.169	182.692	ccs_isicle	0.8
L0688	[M-H]-	184.596	189.412	ccs_isicle	2.61
L0689	[M-H]-	221.44	258.042	ccs_isicle	16.53
L0690	[M-H]-	190.918	219.231	ccs_isicle	14.83
L0691	[M-H]-	235.496	270.754	ccs_isicle	14.97
L0692	[M-H]-	230.776	252.676	ccs_isicle	9.49
L0693	[M-H]-	162.396	171.461	ccs_isicle	5.58
L0696	[M-H]-	127.474	130.332	ccs_isicle	2.24
L0699	[M-H]-	135.277	143.896	ccs_isicle	6.37
L0700	[M-H]-	135.48	139.677	ccs_isicle	3.1
L0701	[M-H]-	135.332	144.561	ccs_isicle	6.82
L0702	[M-H]-	129.614	133.392	ccs_isicle	2.91
L0703	[M-H]-	157.013	165.706	ccs_isicle	5.54
L0704	[M-H]-	171.539	181.702	ccs_isicle	5.92
L0706	[M-H]-	194.56	206.752	ccs_isicle	6.27
L0708	[M-H]-	161.748	171.639	ccs_isicle	6.12
L0709	[M-H]-	184.459	194.484	ccs_isicle	5.43
L0711	[M-H]-	146.355	158.688	ccs_isicle	8.43
L0713	[M-H]-	167.351	180.11	ccs_isicle	7.62
L0718	[M-H]-	166.118	179.437	ccs_isicle	8.02
L0719	[M-H]-	190.501	206.52	ccs_isicle	8.41
L0722	[M-H]-	162.731	186.96	ccs_isicle	14.89
L0725	[M-H]-	252.963	283.483	ccs_isicle	12.06
L0726	[M-H]-	232.333	282.451	ccs_isicle	21.57
L0728	[M-H]-	133.807	141.001	ccs_isicle	5.38
L0729	[M-H]-	217.919	227.963	ccs_isicle	4.61
L0730	[M-H]-	259.181	249.797	ccs_isicle	3.62
L0735	[M-H]-	222.945	231.203	ccs_isicle	3.7
L0736	[M-H]-	310.463	306.279	ccs_isicle	1.35
L0737	[M-H]-	257.914	257.35	ccs_isicle	0.22
L0739	[M-H]-	266.624	255.147	ccs_isicle	4.3
L0740	[M-H]-	166.259	175.698	ccs_isicle	5.68
L0742	[M-H]-	185.725	185.792	ccs_isicle	0.04
L0744	[M-H]-	139.495	149.736	ccs_isicle	7.34
L0745	[M-H]-	184.748	189.204	ccs_isicle	2.41
L0750	[M-H]-	193.108	213.153	ccs_isicle	10.38
L0753	[M-H]-	178.934	183.822	ccs_isicle	2.73
L0759	[M-H]-	204.631	244.785	ccs_isicle	19.62
L0762	[M-H]-	179.42	182.503	ccs_isicle	1.72
L0769	[M-H]-	178.083	207.988	ccs_isicle	16.79
L0770	[M-H]-	167.209	193.334	ccs_isicle	15.62
L0771	[M-H]-	188.003	213.218	ccs_isicle	13.41
L0772	[M-H]-	146.569	150.82	ccs_isicle	2.9
L0773	[M-H]-	170.037	188.517	ccs_isicle	10.87
L0775	[M-H]-	185.551	217.253	ccs_isicle	17.09
L0777	[M-H]-	138.023	144.125	ccs_isicle	4.42
L0781	[M-H]-	148.588	150.355	ccs_isicle	1.19
L0784	[M-H]-	132.467	139.189	ccs_isicle	5.07
L0788	[M-H]-	185.752	197.99	ccs_isicle	6.59
L0793	[M-H]-	162.031	167.344	ccs_isicle	3.28
L0797	[M-H]-	121.241	125.53	ccs_isicle	3.54
L0799	[M-H]-	205.735	215.873	ccs_isicle	4.93
L0808	[M-H]-	191.156	192.993	ccs_isicle	0.96
L0816	[M-H]-	166.946	170.284	ccs_isicle	2
L0819	[M-H]-	203.66	208.898	ccs_isicle	2.57
L0822	[M-H]-	151.886	161.017	ccs_isicle	6.01
L0826	[M-H]-	148.314	157.481	ccs_isicle	6.18
L0829	[M-H]-	193.522	193.616	ccs_isicle	0.05
L0835	[M-H]-	281.463	278.878	ccs_isicle	0.92
L0836	[M-H]-	128.856	130.863	ccs_isicle	1.56
L0839	[M-H]-	150.879	162.834	ccs_isicle	7.92
L0841	[M-H]-	160.69	159.976	ccs_isicle	0.44
L0848	[M-H]-	122.432	126.073	ccs_isicle	2.97
L0850	[M-H]-	155.144	167.055	ccs_isicle	7.68
L0851	[M-H]-	199.971	211.022	ccs_isicle	5.53
L0855	[M-H]-	220.58	253.248	ccs_isicle	14.81
L0856	[M-H]-	155.061	170.845	ccs_isicle	10.18
L0858	[M-H]-	177.688	184.651	ccs_isicle	3.92
L0859	[M-H]-	198.709	211.208	ccs_isicle	6.29
L0865	[M-H]-	198.361	213.573	ccs_isicle	7.67
L0608	[M-H]-	131.827	129.848	ccs_deepccs	1.5
L0610	[M-H]-	133.685	130.945	ccs_deepccs	2.05
L0611	[M-H]-	169.568	172.927	ccs_deepccs	1.98
L0614	[M-H]-	262.323	244.452	ccs_deepccs	6.81
L0617	[M-H]-	140.539	129.935	ccs_deepccs	7.54
L0620	[M-H]-	144.359	131.735	ccs_deepccs	8.75
L0622	[M-H]-	180.564	179.781	ccs_deepccs	0.43
L0626	[M-H]-	156.051	155.271	ccs_deepccs	0.5
L0627	[M-H]-	135.878	132.794	ccs_deepccs	2.27
L0632	[M-H]-	178.674	158.705	ccs_deepccs	11.18
L0640	[M-H]-	139.801	143.672	ccs_deepccs	2.77
L0643	[M-H]-	158.158	144.56	ccs_deepccs	8.6
L0644	[M-H]-	169.351	153.95	ccs_deepccs	9.09
L0650	[M-H]-	159.736	156.067	ccs_deepccs	2.3
L0654	[M-H]-	205.689	195.294	ccs_deepccs	5.05
L0657	[M-H]-	176.357	172.602	ccs_deepccs	2.13
L0658	[M-H]-	160.854	170.851	ccs_deepccs	6.21
L0661	[M-H]-	167.912	151.864	ccs_deepccs	9.56
L0662	[M-H]-	176.937	166.403	ccs_deepccs	5.95
L0669	[M-H]-	229.497	225.192	ccs_deepccs	1.88
L0671	[M-H]-	222.535	225.771	ccs_deepccs	1.45
L0673	[M-H]-	310.804	284.995	ccs_deepccs	8.3
L0677	[M-H]-	144.124	138.98	ccs_deepccs	3.57
L0678	[M-H]-	210.138	205.73	ccs_deepccs	2.1
L0679	[M-H]-	324.147	278.431	ccs_deepccs	14.1
L0686	[M-H]-	208.189	205.859	ccs_deepccs	1.12
L0687	[M-H]-	184.169	187.563	ccs_deepccs	1.84
L0688	[M-H]-	184.596	184.15	ccs_deepccs	0.24
L0689	[M-H]-	221.44	215.52	ccs_deepccs	2.67
L0690	[M-H]-	190.918	188.128	ccs_deepccs	1.46
L0691	[M-H]-	235.496	220.225	ccs_deepccs	6.48
L0692	[M-H]-	230.776	228.026	ccs_deepccs	1.19
L0693	[M-H]-	162.396	172.663	ccs_deepccs	6.32
L0696	[M-H]-	127.474	118.271	ccs_deepccs	7.22
L0699	[M-H]-	135.277	140.243	ccs_deepccs	3.67
L0700	[M-H]-	135.48	138.11	ccs_deepccs	1.94
L0701	[M-H]-	135.332	138.826	ccs_deepccs	2.58
L0702	[M-H]-	129.614	132.683	ccs_deepccs	2.37
L0703	[M-H]-	157.013	157.685	ccs_deepccs	0.43
L0704	[M-H]-	171.539	159.776	ccs_deepccs	6.86
L0706	[M-H]-	194.56	183.202	ccs_deepccs	5.84
L0708	[M-H]-	161.748	157.364	ccs_deepccs	2.71
L0709	[M-H]-	184.459	168.76	ccs_deepccs	8.51
L0711	[M-H]-	146.355	132.664	ccs_deepccs	9.35
L0713	[M-H]-	167.351	158.401	ccs_deepccs	5.35
L0718	[M-H]-	166.118	165.847	ccs_deepccs	0.16
L0719	[M-H]-	190.501	186.151	ccs_deepccs	2.28
L0722	[M-H]-	162.731	174.735	ccs_deepccs	7.38
L0725	[M-H]-	252.963	249.775	ccs_deepccs	1.26
L0726	[M-H]-	232.333	245.802	ccs_deepccs	5.8
L0728	[M-H]-	133.807	123.974	ccs_deepccs	7.35
L0729	[M-H]-	217.919	228.055	ccs_deepccs	4.65
L0730	[M-H]-	259.181	228.496	ccs_deepccs	11.84
L0735	[M-H]-	222.945	225.166	ccs_deepccs	1
L0736	[M-H]-	310.463	287.618	ccs_deepccs	7.36
L0737	[M-H]-	257.914	240.141	ccs_deepccs	6.89
L0739	[M-H]-	266.624	235.316	ccs_deepccs	11.74
L0740	[M-H]-	166.259	154.006	ccs_deepccs	7.37
L0742	[M-H]-	185.725	174.783	ccs_deepccs	5.89
L0744	[M-H]-	139.495	140.442	ccs_deepccs	0.68
L0745	[M-H]-	184.748	178.169	ccs_deepccs	3.56
L0750	[M-H]-	193.108	199.601	ccs_deepccs	3.36
L0753	[M-H]-	178.934	183.548	ccs_deepccs	2.58
L0759	[M-H]-	204.631	205.234	ccs_deepccs	0.29
L0762	[M-H]-	179.42	180.769	ccs_deepccs	0.75
L0769	[M-H]-	178.083	185.204	ccs_deepccs	4
L0770	[M-H]-	167.209	167.497	ccs_deepccs	0.17
L0771	[M-H]-	188.003	186.478	ccs_deepccs	0.81
L0772	[M-H]-	146.569	134.038	ccs_deepccs	8.55
L0773	[M-H]-	170.037	176.486	ccs_deepccs	3.79
L0775	[M-H]-	185.551	181.604	ccs_deepccs	2.13
L0777	[M-H]-	138.023	128.975	ccs_deepccs	6.56
L0781	[M-H]-	148.588	137.446	ccs_deepccs	7.5
L0784	[M-H]-	132.467	134.408	ccs_deepccs	1.47
L0788	[M-H]-	185.752	191.922	ccs_deepccs	3.32
L0793	[M-H]-	162.031	162.237	ccs_deepccs	0.13
L0797	[M-H]-	121.241	127.561	ccs_deepccs	5.21
L0799	[M-H]-	205.735	203.599	ccs_deepccs	1.04
L0808	[M-H]-	191.156	190.388	ccs_deepccs	0.4
L0816	[M-H]-	166.946	160.645	ccs_deepccs	3.77
L0819	[M-H]-	203.66	199.359	ccs_deepccs	2.11
L0822	[M-H]-	151.886	151.393	ccs_deepccs	0.32
L0826	[M-H]-	148.314	150.33	ccs_deepccs	1.36
L0829	[M-H]-	193.522	178.856	ccs_deepccs	7.58
L0835	[M-H]-	281.463	268.338	ccs_deepccs	4.66
L0836	[M-H]-	128.856	132.261	ccs_deepccs	2.64
L0839	[M-H]-	150.879	144.668	ccs_deepccs	4.12
L0841	[M-H]-	160.69	157.981	ccs_deepccs	1.69
L0848	[M-H]-	122.432	127.046	ccs_deepccs	3.77
L0850	[M-H]-	155.144	161.139	ccs_deepccs	3.86
L0851	[M-H]-	199.971	180.531	ccs_deepccs	9.72
L0855	[M-H]-	220.58	215.4	ccs_deepccs	2.35
L0856	[M-H]-	155.061	153.285	ccs_deepccs	1.15
L0858	[M-H]-	177.688	185.272	ccs_deepccs	4.27
L0859	[M-H]-	198.709	190.257	ccs_deepccs	4.25
L0865	[M-H]-	198.361	194.109	ccs_deepccs	2.14

## Sheet: Figure 2j
Figure 2j
Raw data											Summary table (N≥5)
id	adduct	ccs	pred_ccs	tool	rela_error	superclass					superclass	number	ccs_allccs	ccs_deepccs	ccs_isicle	ccs_metccs
AllCCS00000021	[M+Na]+	188.7	198.403	ccs_allccs	5.14	Organic acids and derivatives					Alkaloids and derivatives	5	0.55	3.77	4.6	2.48
AllCCS00001366	[M+H]+	178.952	179.609	ccs_allccs	0.37	Alkaloids and derivatives					Benzenoids	96	2.615	3.285	6.155	2.95
AllCCS00000558	[M+Na]+	285.6	287.362	ccs_allccs	0.62	Lipids and lipid-like molecules					Lignans, neolignans and related compounds	5	2.03	2.35	14.81	8.01
AllCCS00000656	[M+H]+	283	284.89	ccs_allccs	0.67	Lipids and lipid-like molecules					Lipids and lipid-like molecules	162	1.62	3.32	11.465	2.865
AllCCS00001638	[M+H]+	302.2	298.314	ccs_allccs	1.29	Lipids and lipid-like molecules					Nucleosides, nucleotides, and analogues	46	1.475	2.66	8.605	1.875
AllCCS00000016	[M+H]+	134.5	137.938	ccs_allccs	2.56	Organic acids and derivatives					Organic acids and derivatives	68	1.93	2.515	4.725	1.83
AllCCS00000336	[M+Na]+	153.9	153.759	ccs_allccs	0.09	Organoheterocyclic compounds					Organic nitrogen compounds	7	1.28	1.93	4.51	3.52
AllCCS00002109	[M+Na]+	136.4	140.592	ccs_allccs	3.07	Organic oxygen compounds					Organic oxygen compounds	60	2.045	5.75	4.51	1.695
AllCCS00000402	[M+Na]+	158.458	160.639	ccs_allccs	1.38	Organic oxygen compounds					Organoheterocyclic compounds	96	1.635	2.19	5.325	2.11
AllCCS00000698	[M+H]+	138.594	134.882	ccs_allccs	2.68	Organic nitrogen compounds					Phenylpropanoids and polyketides	94	2.165	2.845	7.685	3.14
AllCCS00000715	[M+H]+	132.924	134.202	ccs_allccs	0.96	Organic nitrogen compounds
AllCCS00000900	[M+H]+	124.67	129.811	ccs_allccs	4.12	Benzenoids
AllCCS00001771	[M+Na]+	152.281	153.897	ccs_allccs	1.06	Organic acids and derivatives
AllCCS00000956	[M+H]+	159.729	169.495	ccs_allccs	6.11	Organoheterocyclic compounds
AllCCS00000058	[M+H]+	124.949	125.08	ccs_allccs	0.1	Organic acids and derivatives
AllCCS00000921	[M+H]+	181.172	183.022	ccs_allccs	1.02	Organoheterocyclic compounds
AllCCS00000351	[M+H]+	151.702	149.671	ccs_allccs	1.34	Organoheterocyclic compounds
AllCCS00001776	[M+H]+	180.1	183.096	ccs_allccs	1.66	Organic acids and derivatives
AllCCS00000767	[M+H]+	190.511	185.224	ccs_allccs	2.77	Benzenoids
AllCCS00000808	[M+H]+	159.356	144.577	ccs_allccs	9.27	Benzenoids
AllCCS00001218	[M+H]+	166.26	166.595	ccs_allccs	0.2	Lipids and lipid-like molecules
AllCCS00001162	[M+H]+	204.785	208.194	ccs_allccs	1.66	Lipids and lipid-like molecules
AllCCS00000460	[M+H]+	143.102	145.176	ccs_allccs	1.45	Lipids and lipid-like molecules
AllCCS00001329	[M+H]+	158.717	159.564	ccs_allccs	0.53	Organic oxygen compounds
AllCCS00001917	[M+Na]+	178.521	170.898	ccs_allccs	4.27	Benzenoids
AllCCS00001435	[M+H]+	138.276	142.665	ccs_allccs	3.17	Phenylpropanoids and polyketides
AllCCS00000079	[M+H]+	132.2	134.444	ccs_allccs	1.7	Organic acids and derivatives
AllCCS00000257	[M+H]+	184.3	180.191	ccs_allccs	2.23	Lipids and lipid-like molecules
AllCCS00000993	[M+H]+	165.149	167.78	ccs_allccs	1.59	Organoheterocyclic compounds
AllCCS00000226	[M+H]+	180.954	173.463	ccs_allccs	4.14	Lipids and lipid-like molecules
AllCCS00001163	[M+H]+	183.16	186.079	ccs_allccs	1.59	Lipids and lipid-like molecules
AllCCS00000575	[M+H]+	274.4	277.717	ccs_allccs	1.21	Lipids and lipid-like molecules
AllCCS00001925	[M+H]+	162.603	164.818	ccs_allccs	1.36	Benzenoids
AllCCS00000797	[M+H]+	168.905	155.604	ccs_allccs	7.87	Benzenoids
AllCCS00000406	[M+Na]+	143.076	146.122	ccs_allccs	2.13	Organic oxygen compounds
AllCCS00001272	[M+H]+	191.496	194.151	ccs_allccs	1.39	Organic acids and derivatives
AllCCS00000705	[M+H]+	126.022	128.337	ccs_allccs	1.84	Organic nitrogen compounds
AllCCS00002090	[M+H]+	186.4	187.208	ccs_allccs	0.43	Nucleosides, nucleotides, and analogues
AllCCS00001804	[M+Na]+	153.253	152.502	ccs_allccs	0.49	Organic oxygen compounds
AllCCS00002126	[M+H]+	133.9	134.863	ccs_allccs	0.72	Organoheterocyclic compounds
AllCCS00000163	[M+H]+	163.843	169.664	ccs_allccs	3.55	Nucleosides, nucleotides, and analogues
AllCCS00000904	[M+H]+	133.536	140.295	ccs_allccs	5.06	Benzenoids
AllCCS00000152	[M+Na]+	209.842	213.898	ccs_allccs	1.93	Nucleosides, nucleotides, and analogues
AllCCS00001858	[M+Na]+	189.145	184.728	ccs_allccs	2.34	Lipids and lipid-like molecules
AllCCS00001757	[M+Na]+	162.737	160.586	ccs_allccs	1.32	Organic acids and derivatives
AllCCS00001813	[M+Na]+	176.5	179.426	ccs_allccs	1.66	Organic oxygen compounds
AllCCS00001426	[M+H]+	180.799	183.566	ccs_allccs	1.53	Phenylpropanoids and polyketides
AllCCS00000599	[M+H]+	288.1	291.114	ccs_allccs	1.05	Lipids and lipid-like molecules
AllCCS00001489	[M+H]+	164.785	168.506	ccs_allccs	2.26	Phenylpropanoids and polyketides
AllCCS00000585	[M+H]+	284.9	285.635	ccs_allccs	0.26	Lipids and lipid-like molecules
AllCCS00001927	[M+Na]+	152.767	143.191	ccs_allccs	6.27	Benzenoids
AllCCS00002087	[M+H]+	241.4	242.423	ccs_allccs	0.42	Nucleosides, nucleotides, and analogues
AllCCS00001972	[M+Na]+	225.405	221.117	ccs_allccs	1.9	Lipids and lipid-like molecules
AllCCS00000294	[M+Na]+	154.867	146.86	ccs_allccs	5.17	Benzenoids
AllCCS00001791	[M+Na]+	146.115	143.28	ccs_allccs	1.94	Organoheterocyclic compounds
AllCCS00002188	[M+H]+	147.1	136.963	ccs_allccs	6.89	Benzenoids
AllCCS00001918	[M+H]+	128.789	123.192	ccs_allccs	4.35	Benzenoids
AllCCS00001991	[M+Na]+	239.533	237.796	ccs_allccs	0.73	Lipids and lipid-like molecules
AllCCS00001016	[M+H]+	170.768	175.385	ccs_allccs	2.7	Organoheterocyclic compounds
AllCCS00000613	[M+H]+	293.4	296.052	ccs_allccs	0.9	Lipids and lipid-like molecules
AllCCS00000343	[M+H]+	138.754	138.692	ccs_allccs	0.05	Organoheterocyclic compounds
AllCCS00000506	[M+H]+	119.615	125.782	ccs_allccs	5.16	Organic acids and derivatives
AllCCS00001068	[M+H]+	153.85	156.759	ccs_allccs	1.89	Organoheterocyclic compounds
AllCCS00001223	[M+H]+	184.449	186.95	ccs_allccs	1.36	Lipids and lipid-like molecules
AllCCS00000328	[M+Na]+	152.2	144.558	ccs_allccs	5.02	Organoheterocyclic compounds
AllCCS00000505	[M+Na]+	155.207	153.846	ccs_allccs	0.88	Organic acids and derivatives
AllCCS00000036	[M+H]+	149.466	145.409	ccs_allccs	2.71	Organic acids and derivatives
AllCCS00000513	[M+Na]+	135.8	139.548	ccs_allccs	2.76	Organic oxygen compounds
AllCCS00000492	[M+Na]+	134.9	136.812	ccs_allccs	1.42	Organic acids and derivatives
AllCCS00000390	[M+Na]+	160	160.639	ccs_allccs	0.4	Organic oxygen compounds
AllCCS00000989	[M+H]+	195.668	196.951	ccs_allccs	0.66	Organoheterocyclic compounds
AllCCS00002146	[M+Na]+	204.1	213.771	ccs_allccs	4.74	Lipids and lipid-like molecules
AllCCS00000006	[M+H]+	147.3	146.702	ccs_allccs	0.41	Organic acids and derivatives
AllCCS00001183	[M+H]+	197.066	201.946	ccs_allccs	2.48	Lipids and lipid-like molecules
AllCCS00000377	[M+Na]+	147.1	150.437	ccs_allccs	2.27	Organic oxygen compounds
AllCCS00000007	[M+H]+	147.1	143.995	ccs_allccs	2.11	Organic acids and derivatives
AllCCS00001143	[M+H]+	150.01	152.401	ccs_allccs	1.59	Organoheterocyclic compounds
AllCCS00001999	[M+H]+	151.074	146.957	ccs_allccs	2.73	Organic oxygen compounds
AllCCS00000187	[M+H]+	174.336	181.924	ccs_allccs	4.35	Lipids and lipid-like molecules
AllCCS00000575	[M+Na]+	278.1	277.986	ccs_allccs	0.04	Lipids and lipid-like molecules
AllCCS00001860	[M+Na]+	193.334	190.375	ccs_allccs	1.53	Lipids and lipid-like molecules
AllCCS00001282	[M+H]+	179.888	190.629	ccs_allccs	5.97	Organic acids and derivatives
AllCCS00000554	[M+Na]+	281	284.052	ccs_allccs	1.09	Lipids and lipid-like molecules
AllCCS00000468	[M+Na]+	150.7	148.296	ccs_allccs	1.6	Organoheterocyclic compounds
AllCCS00001150	[M+H]+	198.784	200.024	ccs_allccs	0.62	Organoheterocyclic compounds
AllCCS00000134	[M+H]+	219.637	218.564	ccs_allccs	0.49	Nucleosides, nucleotides, and analogues
AllCCS00001976	[M+Na]+	293.637	291.385	ccs_allccs	0.77	Lipids and lipid-like molecules
AllCCS00001831	[M+Na]+	267.798	263.14	ccs_allccs	1.74	Organic oxygen compounds
AllCCS00000763	[M+H]+	148.272	152.184	ccs_allccs	2.64	Benzenoids
AllCCS00001216	[M+H]+	147.027	151.001	ccs_allccs	2.7	Lipids and lipid-like molecules
AllCCS00000364	[M+H]+	126.1	128.781	ccs_allccs	2.13	Organoheterocyclic compounds
AllCCS00002182	[M+Na]+	211.8	188.967	ccs_allccs	10.78	Lipids and lipid-like molecules
AllCCS00000659	[M+H]+	271.9	276.866	ccs_allccs	1.83	Lipids and lipid-like molecules
AllCCS00000105	[M+Na]+	196.166	197.68	ccs_allccs	0.77	Nucleosides, nucleotides, and analogues
AllCCS00002051	[M+H]+	134.251	126.982	ccs_allccs	5.41	Phenylpropanoids and polyketides
AllCCS00001977	[M+Na]+	300.741	294.377	ccs_allccs	2.12	Lipids and lipid-like molecules
AllCCS00001165	[M+H]+	214.015	211.983	ccs_allccs	0.95	Lipids and lipid-like molecules
AllCCS00000118	[M+Na]+	221.502	226.776	ccs_allccs	2.38	Nucleosides, nucleotides, and analogues
AllCCS00001028	[M+H]+	141.731	144.429	ccs_allccs	1.9	Organoheterocyclic compounds
AllCCS00001483	[M+H]+	186.413	187.721	ccs_allccs	0.7	Phenylpropanoids and polyketides
AllCCS00000281	[M+Na]+	263.073	249.427	ccs_allccs	5.19	Lipids and lipid-like molecules
AllCCS00001108	[M+H]+	181.235	181.533	ccs_allccs	0.16	Organoheterocyclic compounds
AllCCS00001966	[M+H]+	186.2	187.413	ccs_allccs	0.65	Nucleosides, nucleotides, and analogues
AllCCS00000158	[M+Na]+	189.7	186.477	ccs_allccs	1.7	Nucleosides, nucleotides, and analogues
AllCCS00000041	[M+H]+	194.136	197.403	ccs_allccs	1.68	Organic acids and derivatives
AllCCS00000592	[M+H]+	280.6	286.553	ccs_allccs	2.12	Lipids and lipid-like molecules
AllCCS00000482	[M+H]+	134.5	136.517	ccs_allccs	1.5	Organoheterocyclic compounds
AllCCS00000109	[M+Na]+	210.8	214.508	ccs_allccs	1.76	Nucleosides, nucleotides, and analogues
AllCCS00001612	[M+H]+	244.8	248.755	ccs_allccs	1.62	Lipids and lipid-like molecules
AllCCS00001437	[M+H]+	152.388	156.831	ccs_allccs	2.92	Phenylpropanoids and polyketides
AllCCS00001974	[M+H]+	257.074	258.047	ccs_allccs	0.38	Lipids and lipid-like molecules
AllCCS00000625	[M+H]+	291.9	293.094	ccs_allccs	0.41	Lipids and lipid-like molecules
AllCCS00000414	[M+Na]+	141.4	146.122	ccs_allccs	3.34	Organic oxygen compounds
AllCCS00001647	[M+Na]+	286.8	287.261	ccs_allccs	0.16	Lipids and lipid-like molecules
AllCCS00000142	[M+Na]+	167.137	175.123	ccs_allccs	4.78	Nucleosides, nucleotides, and analogues
AllCCS00001877	[M+H]+	222.791	223.575	ccs_allccs	0.35	Lipids and lipid-like molecules
AllCCS00000488	[M+H]+	209.8	203.723	ccs_allccs	2.9	Organic acids and derivatives
AllCCS00000433	[M+H]+	141.375	138.206	ccs_allccs	2.24	Phenylpropanoids and polyketides
AllCCS00000009	[M+H]+	154.6	155.096	ccs_allccs	0.32	Organic acids and derivatives
AllCCS00000994	[M+H]+	144.64	145.309	ccs_allccs	0.46	Organoheterocyclic compounds
AllCCS00001293	[M+H]+	226.264	236.381	ccs_allccs	4.47	Organic acids and derivatives
AllCCS00001179	[M+H]+	212.475	208.249	ccs_allccs	1.99	Lipids and lipid-like molecules
AllCCS00001994	[M+Na]+	247.825	270.481	ccs_allccs	9.14	Lipids and lipid-like molecules
AllCCS00001096	[M+H]+	172.541	173.225	ccs_allccs	0.4	Organoheterocyclic compounds
AllCCS00001400	[M+H]+	193.678	201.305	ccs_allccs	3.94	Phenylpropanoids and polyketides
AllCCS00000372	[M+H]+	127.642	139.869	ccs_allccs	9.58	Organic oxygen compounds
AllCCS00000892	[M+H]+	129.129	141.186	ccs_allccs	9.34	Benzenoids
AllCCS00000951	[M+H]+	155.057	155.022	ccs_allccs	0.02	Organoheterocyclic compounds
AllCCS00001262	[M+H]+	218.479	207.334	ccs_allccs	5.1	Lipids and lipid-like molecules
AllCCS00000117	[M+Na]+	222.3	219.849	ccs_allccs	1.1	Nucleosides, nucleotides, and analogues
AllCCS00001883	[M+Na]+	289.313	288.547	ccs_allccs	0.26	Lipids and lipid-like molecules
AllCCS00001340	[M+H]+	148.918	144.205	ccs_allccs	3.16	Organic oxygen compounds
AllCCS00000851	[M+H]+	167.967	167.408	ccs_allccs	0.33	Benzenoids
AllCCS00000456	[M+H]+	174.655	179.479	ccs_allccs	2.76	Lipids and lipid-like molecules
AllCCS00000146	[M+H]+	179.8	172.297	ccs_allccs	4.17	Nucleosides, nucleotides, and analogues
AllCCS00000850	[M+H]+	180.725	180.249	ccs_allccs	0.26	Benzenoids
AllCCS00001807	[M+Na]+	156.436	159.795	ccs_allccs	2.15	Organic oxygen compounds
AllCCS00001369	[M+H]+	175.882	179.373	ccs_allccs	1.99	Alkaloids and derivatives
AllCCS00000028	[M+H]+	128.4	127.914	ccs_allccs	0.38	Organic acids and derivatives
AllCCS00001755	[M+H]+	139.033	142.722	ccs_allccs	2.65	Organic acids and derivatives
AllCCS00001928	[M+Na]+	155.666	146.623	ccs_allccs	5.81	Benzenoids
AllCCS00000777	[M+H]+	158.962	164.254	ccs_allccs	3.33	Benzenoids
AllCCS00000749	[M+H]+	199.228	201.55	ccs_allccs	1.17	Benzenoids
AllCCS00001320	[M+H]+	195.041	191.804	ccs_allccs	1.66	Organic oxygen compounds
AllCCS00001942	[M+H]+	163.3	160.988	ccs_allccs	1.42	Phenylpropanoids and polyketides
AllCCS00001021	[M+H]+	164.53	163.955	ccs_allccs	0.35	Organoheterocyclic compounds
AllCCS00000324	[M+H]+	153.695	153.131	ccs_allccs	0.37	Organoheterocyclic compounds
AllCCS00000166	[M+H]+	172.6	174.111	ccs_allccs	0.88	Nucleosides, nucleotides, and analogues
AllCCS00000755	[M+H]+	145.903	136.058	ccs_allccs	6.75	Benzenoids
AllCCS00000124	[M+H]+	241.274	242.423	ccs_allccs	0.48	Nucleosides, nucleotides, and analogues
AllCCS00000863	[M+H]+	159.169	161.321	ccs_allccs	1.35	Benzenoids
AllCCS00002162	[M+H]+	152.2	156.134	ccs_allccs	2.59	Organic acids and derivatives
AllCCS00000756	[M+H]+	121.207	125.389	ccs_allccs	3.45	Benzenoids
AllCCS00000750	[M+H]+	143.935	147.891	ccs_allccs	2.75	Benzenoids
AllCCS00000373	[M+Na]+	178.472	179.654	ccs_allccs	0.66	Organic oxygen compounds
AllCCS00001100	[M+H]+	176.383	175.068	ccs_allccs	0.75	Organoheterocyclic compounds
AllCCS00000252	[M+H]+	248.694	255.777	ccs_allccs	2.85	Lipids and lipid-like molecules
AllCCS00001454	[M+Na]+	187.368	163.892	ccs_allccs	12.53	Phenylpropanoids and polyketides
AllCCS00001430	[M+H]+	146.415	152.611	ccs_allccs	4.23	Phenylpropanoids and polyketides
AllCCS00002177	[M+Na]+	142.2	145.776	ccs_allccs	2.51	Organic oxygen compounds
AllCCS00001910	[M+H]+	179.1	197.419	ccs_allccs	10.23	Lipids and lipid-like molecules
AllCCS00000909	[M+H]+	154.632	152.377	ccs_allccs	1.46	Benzenoids
AllCCS00001235	[M+H]+	163.992	168.727	ccs_allccs	2.89	Lipids and lipid-like molecules
AllCCS00001479	[M+H]+	191.253	194.504	ccs_allccs	1.7	Phenylpropanoids and polyketides
AllCCS00000067	[M+Na]+	171.249	163.421	ccs_allccs	4.57	Organic acids and derivatives
AllCCS00000868	[M+H]+	164.445	158.962	ccs_allccs	3.33	Benzenoids
AllCCS00001440	[M+H]+	186.415	185.028	ccs_allccs	0.74	Phenylpropanoids and polyketides
AllCCS00000980	[M+H]+	170.677	176.264	ccs_allccs	3.27	Organoheterocyclic compounds
AllCCS00000612	[M+Na]+	295.1	294.779	ccs_allccs	0.11	Lipids and lipid-like molecules
AllCCS00000906	[M+H]+	124.114	138.833	ccs_allccs	11.86	Benzenoids
AllCCS00001304	[M+H]+	144.23	147.346	ccs_allccs	2.16	Organic acids and derivatives
AllCCS00000347	[M+Na]+	148.1	142.891	ccs_allccs	3.52	Organoheterocyclic compounds
AllCCS00001450	[M+H]+	162.134	165.404	ccs_allccs	2.02	Phenylpropanoids and polyketides
AllCCS00002015	[M+Na]+	174.6	164.898	ccs_allccs	5.56	Benzenoids
AllCCS00000946	[M+H]+	178.628	178.334	ccs_allccs	0.16	Organoheterocyclic compounds
AllCCS00000941	[M+H]+	187.388	180.384	ccs_allccs	3.74	Organoheterocyclic compounds
AllCCS00000143	[M+H]+	162.482	165.888	ccs_allccs	2.1	Nucleosides, nucleotides, and analogues
AllCCS00001061	[M+H]+	191.979	192.764	ccs_allccs	0.41	Organoheterocyclic compounds
AllCCS00000478	[M+H]+	143	138.433	ccs_allccs	3.19	Organoheterocyclic compounds
AllCCS00001002	[M+H]+	214.519	219.394	ccs_allccs	2.27	Organoheterocyclic compounds
AllCCS00001923	[M+H]+	153.32	145.882	ccs_allccs	4.85	Benzenoids
AllCCS00000087	[M+Na]+	133.684	139.004	ccs_allccs	3.98	Organic acids and derivatives
AllCCS00000501	[M+H]+	136.936	140.137	ccs_allccs	2.34	Organic acids and derivatives
AllCCS00001408	[M+H]+	166.498	171.065	ccs_allccs	2.74	Phenylpropanoids and polyketides
AllCCS00001971	[M+H]+	187.536	217.326	ccs_allccs	15.89	Lipids and lipid-like molecules
AllCCS00000006	[M+Na]+	147.3	150.64	ccs_allccs	2.27	Organic acids and derivatives
AllCCS00000001	[M+H]+	133.594	138.137	ccs_allccs	3.4	Organic acids and derivatives
AllCCS00001448	[M+H]+	163.351	167.923	ccs_allccs	2.8	Phenylpropanoids and polyketides
AllCCS00000375	[M+Na]+	143	146.122	ccs_allccs	2.18	Organic oxygen compounds
AllCCS00001819	[M+Na]+	203.233	209.669	ccs_allccs	3.17	Organic oxygen compounds
AllCCS00000093	[M+H]+	225.466	227.764	ccs_allccs	1.02	Organic acids and derivatives
AllCCS00000410	[M+Na]+	174	178.995	ccs_allccs	2.87	Organic oxygen compounds
AllCCS00000337	[M+Na]+	157.8	157.86	ccs_allccs	0.04	Organoheterocyclic compounds
AllCCS00000987	[M+H]+	162.136	164.633	ccs_allccs	1.54	Organoheterocyclic compounds
AllCCS00000579	[M+H]+	280.5	284.254	ccs_allccs	1.34	Lipids and lipid-like molecules
AllCCS00001365	[M+H]+	219.605	218.396	ccs_allccs	0.55	Alkaloids and derivatives
AllCCS00002157	[M+H]+	158.9	149.014	ccs_allccs	6.22	Organic acids and derivatives
AllCCS00000345	[M+Na]+	149.4	143.636	ccs_allccs	3.86	Organoheterocyclic compounds
AllCCS00001504	[M+H]+	171.005	185.787	ccs_allccs	8.64	Lignans, neolignans and related compounds
AllCCS00001226	[M+Na]+	183.98	193.558	ccs_allccs	5.21	Lipids and lipid-like molecules
AllCCS00000446	[M+H]+	221.857	226.458	ccs_allccs	2.07	Lipids and lipid-like molecules
AllCCS00000150	[M+H]+	175.4	174.592	ccs_allccs	0.46	Nucleosides, nucleotides, and analogues
AllCCS00000769	[M+H]+	153.308	153.651	ccs_allccs	0.22	Benzenoids
AllCCS00000315	[M+H]+	153.025	152.177	ccs_allccs	0.55	Organoheterocyclic compounds
AllCCS00000653	[M+Na]+	299.8	303.484	ccs_allccs	1.23	Lipids and lipid-like molecules
AllCCS00000983	[M+H]+	146.879	148.578	ccs_allccs	1.16	Organoheterocyclic compounds
AllCCS00001780	[M+Na]+	142.696	143.249	ccs_allccs	0.39	Organic acids and derivatives
AllCCS00001883	[M+H]+	294.474	288.601	ccs_allccs	1.99	Lipids and lipid-like molecules
AllCCS00000484	[M+Na]+	133.4	135.711	ccs_allccs	1.73	Organic acids and derivatives
AllCCS00000092	[M+H]+	143.615	146.974	ccs_allccs	2.34	Organic acids and derivatives
AllCCS00000050	[M+H]+	142.856	143.435	ccs_allccs	0.41	Organic acids and derivatives
AllCCS00001496	[M+H]+	156.391	160.422	ccs_allccs	2.58	Nucleosides, nucleotides, and analogues
AllCCS00000719	[M+H]+	167.748	170.578	ccs_allccs	1.69	Benzenoids
AllCCS00002016	[M+Na]+	175.84	170.038	ccs_allccs	3.3	Benzenoids
AllCCS00001332	[M+H]+	124.357	134.882	ccs_allccs	8.46	Organic oxygen compounds
AllCCS00000969	[M+H]+	161.037	160.036	ccs_allccs	0.62	Organoheterocyclic compounds
AllCCS00000131	[M+Na]+	168.8	161.983	ccs_allccs	4.04	Nucleosides, nucleotides, and analogues
AllCCS00001874	[M+Na]+	205.533	197.489	ccs_allccs	3.91	Lipids and lipid-like molecules
AllCCS00001805	[M+Na]+	151.4	153.644	ccs_allccs	1.48	Organic oxygen compounds
AllCCS00001462	[M+H]+	151.95	156.907	ccs_allccs	3.26	Phenylpropanoids and polyketides
AllCCS00000897	[M+H]+	175.202	178.716	ccs_allccs	2.01	Benzenoids
AllCCS00002186	[M+Na]+	291	296.416	ccs_allccs	1.86	Lipids and lipid-like molecules
AllCCS00001581	[M+Na]+	304.5	304.978	ccs_allccs	0.16	Lipids and lipid-like molecules
AllCCS00000843	[M+H]+	213.681	219.598	ccs_allccs	2.77	Benzenoids
AllCCS00000947	[M+H]+	186.734	189.735	ccs_allccs	1.61	Organoheterocyclic compounds
AllCCS00000416	[M+Na]+	175.4	179.649	ccs_allccs	2.42	Organic oxygen compounds
AllCCS00000738	[M+H]+	157.528	158.091	ccs_allccs	0.36	Benzenoids
AllCCS00001169	[M+H]+	201.176	202.784	ccs_allccs	0.8	Lipids and lipid-like molecules
AllCCS00000623	[M+Na]+	298.4	296.268	ccs_allccs	0.71	Lipids and lipid-like molecules
AllCCS00001978	[M+H]+	198.662	220.817	ccs_allccs	11.15	Lipids and lipid-like molecules
AllCCS00001870	[M+Na]+	197.891	197.785	ccs_allccs	0.05	Lipids and lipid-like molecules
AllCCS00000832	[M+H]+	170.001	174.879	ccs_allccs	2.87	Benzenoids
AllCCS00001111	[M+H]+	190.627	183.9	ccs_allccs	3.53	Organoheterocyclic compounds
AllCCS00000543	[M+Na]+	234.018	229.879	ccs_allccs	1.77	Phenylpropanoids and polyketides
AllCCS00001465	[M+H]+	147.278	152.991	ccs_allccs	3.88	Phenylpropanoids and polyketides
AllCCS00000558	[M+H]+	290.5	287.297	ccs_allccs	1.1	Lipids and lipid-like molecules
AllCCS00000063	[M+Na]+	144.613	147.503	ccs_allccs	2	Organic acids and derivatives
AllCCS00000997	[M+H]+	181.3	181.445	ccs_allccs	0.08	Organoheterocyclic compounds
AllCCS00000707	[M+H]+	223.924	215.911	ccs_allccs	3.58	Organic nitrogen compounds
AllCCS00000533	[M+Na]+	190.6	191.122	ccs_allccs	0.27	Organic nitrogen compounds
AllCCS00000357	[M+Na]+	141	144.741	ccs_allccs	2.65	Organoheterocyclic compounds
AllCCS00000421	[M+Na]+	159.7	160.542	ccs_allccs	0.53	Organic oxygen compounds
AllCCS00000748	[M+H]+	142.558	149.521	ccs_allccs	4.88	Benzenoids
AllCCS00001027	[M+H]+	152.743	156.821	ccs_allccs	2.67	Organoheterocyclic compounds
AllCCS00001441	[M+H]+	242.482	233.124	ccs_allccs	3.86	Phenylpropanoids and polyketides
AllCCS00001747	[M+Na]+	131.939	136.918	ccs_allccs	3.77	Organic acids and derivatives
AllCCS00000103	[M+Na]+	217.6	221.274	ccs_allccs	1.69	Nucleosides, nucleotides, and analogues
AllCCS00000071	[M+H]+	129.9	128.72	ccs_allccs	0.91	Organic acids and derivatives
AllCCS00000785	[M+H]+	158.493	158.813	ccs_allccs	0.2	Benzenoids
AllCCS00001847	[M+Na]+	177	176.992	ccs_allccs	0	Lipids and lipid-like molecules
AllCCS00000536	[M+Na]+	151.2	149.27	ccs_allccs	1.28	Organic nitrogen compounds
AllCCS00000166	[M+Na]+	184.1	177.726	ccs_allccs	3.46	Nucleosides, nucleotides, and analogues
AllCCS00001244	[M+H]+	207.818	207.888	ccs_allccs	0.03	Lipids and lipid-like molecules
AllCCS00000136	[M+Na]+	170.705	168.994	ccs_allccs	1	Nucleosides, nucleotides, and analogues
AllCCS00000469	[M+H]+	150.628	153.663	ccs_allccs	2.01	Organoheterocyclic compounds
AllCCS00000510	[M+Na]+	134.2	139.488	ccs_allccs	3.94	Organic oxygen compounds
AllCCS00000614	[M+Na]+	214.7	214.273	ccs_allccs	0.2	Lipids and lipid-like molecules
AllCCS00000915	[M+H]+	147.126	150.941	ccs_allccs	2.59	Benzenoids
AllCCS00000412	[M+H]+	141.892	143.869	ccs_allccs	1.39	Organic oxygen compounds
AllCCS00001765	[M+Na]+	136.7	138.062	ccs_allccs	1	Organic acids and derivatives
AllCCS00000744	[M+H]+	182.447	175.632	ccs_allccs	3.74	Benzenoids
AllCCS00001067	[M+H]+	187.231	190.278	ccs_allccs	1.63	Organoheterocyclic compounds
AllCCS00000318	[M+H]+	189.6	185.99	ccs_allccs	1.9	Organoheterocyclic compounds
AllCCS00000621	[M+H]+	286	289.648	ccs_allccs	1.28	Lipids and lipid-like molecules
AllCCS00000838	[M+H]+	196.545	203.793	ccs_allccs	3.69	Benzenoids
AllCCS00001056	[M+H]+	193.903	193.018	ccs_allccs	0.46	Organoheterocyclic compounds
AllCCS00000451	[M+H]+	170.463	174.537	ccs_allccs	2.39	Lipids and lipid-like molecules
AllCCS00000445	[M+H]+	286.588	290.2	ccs_allccs	1.26	Lipids and lipid-like molecules
AllCCS00001958	[M+Na]+	137.5	137.85	ccs_allccs	0.25	Organoheterocyclic compounds
AllCCS00001550	[M+H]+	217.8	219.876	ccs_allccs	0.95	Lipids and lipid-like molecules
AllCCS00000616	[M+Na]+	219.7	217.519	ccs_allccs	0.99	Lipids and lipid-like molecules
AllCCS00001836	[M+H]+	150.167	149.659	ccs_allccs	0.34	Organic oxygen compounds
AllCCS00001443	[M+H]+	160.712	164.273	ccs_allccs	2.22	Phenylpropanoids and polyketides
AllCCS00000630	[M+H]+	276.8	278.048	ccs_allccs	0.45	Lipids and lipid-like molecules
AllCCS00001042	[M+H]+	119.942	122.394	ccs_allccs	2.04	Organoheterocyclic compounds
AllCCS00001522	[M+H]+	185.234	194.797	ccs_allccs	5.16	NA
AllCCS00000257	[M+Na]+	169.033	183.64	ccs_allccs	8.64	Lipids and lipid-like molecules
AllCCS00001055	[M+H]+	161.991	159.34	ccs_allccs	1.64	Organoheterocyclic compounds
AllCCS00001029	[M+H]+	174.521	177.814	ccs_allccs	1.89	Organoheterocyclic compounds
AllCCS00000887	[M+H]+	143.675	146.019	ccs_allccs	1.63	Benzenoids
AllCCS00001477	[M+H]+	157.384	159.904	ccs_allccs	1.6	Phenylpropanoids and polyketides
AllCCS00001303	[M+H]+	222.51	223.738	ccs_allccs	0.55	Organic acids and derivatives
AllCCS00000709	[M+H]+	132.9	134.202	ccs_allccs	0.98	Organic nitrogen compounds
AllCCS00000752	[M+H]+	169.894	159.745	ccs_allccs	5.97	Benzenoids
AllCCS00000070	[M+H]+	162.889	159.804	ccs_allccs	1.89	Organic acids and derivatives
AllCCS00001065	[M+H]+	181.07	177.627	ccs_allccs	1.9	Organoheterocyclic compounds
AllCCS00001121	[M+H]+	117.742	124.162	ccs_allccs	5.45	Organoheterocyclic compounds
AllCCS00001571	[M+H]+	275.7	281.266	ccs_allccs	2.02	Lipids and lipid-like molecules
AllCCS00001392	[M+H]+	181.981	178.815	ccs_allccs	1.74	Phenylpropanoids and polyketides
AllCCS00000300	[M+H]+	155.338	142.313	ccs_allccs	8.39	Benzenoids
AllCCS00001005	[M+H]+	126.842	130.421	ccs_allccs	2.82	Organoheterocyclic compounds
AllCCS00000327	[M+H]+	143.926	146.025	ccs_allccs	1.46	Organoheterocyclic compounds
AllCCS00000010	[M+H]+	142.438	143.046	ccs_allccs	0.43	Organic acids and derivatives
AllCCS00001215	[M+H]+	198.541	200.13	ccs_allccs	0.8	Lipids and lipid-like molecules
AllCCS00000757	[M+H]+	108.752	124.715	ccs_allccs	14.68	Benzenoids
AllCCS00000208	[M+H]+	201.431	209.574	ccs_allccs	4.04	Lipids and lipid-like molecules
AllCCS00001937	[M+Na]+	209.989	183.423	ccs_allccs	12.65	Phenylpropanoids and polyketides
AllCCS00000384	[M+Na]+	155.642	159.792	ccs_allccs	2.67	Organic oxygen compounds
AllCCS00000543	[M+H]+	239.5	228.49	ccs_allccs	4.6	Phenylpropanoids and polyketides
AllCCS00000953	[M+H]+	158.381	157.554	ccs_allccs	0.52	Organoheterocyclic compounds
AllCCS00001059	[M+H]+	185.83	181.644	ccs_allccs	2.25	Organoheterocyclic compounds
AllCCS00002184	[M+Na]+	252.2	261.9	ccs_allccs	3.85	Lipids and lipid-like molecules
AllCCS00001967	[M+H]+	222.791	229.043	ccs_allccs	2.81	Nucleosides, nucleotides, and analogues
AllCCS00002157	[M+Na]+	154.8	153.596	ccs_allccs	0.78	Organic acids and derivatives
AllCCS00001178	[M+H]+	200.541	203.67	ccs_allccs	1.56	Lipids and lipid-like molecules
AllCCS00001972	[M+H]+	220.713	219.21	ccs_allccs	0.68	Lipids and lipid-like molecules
AllCCS00000587	[M+Na]+	290.1	289.215	ccs_allccs	0.3	Lipids and lipid-like molecules
AllCCS00000370	[M+H]+	188.6	193.606	ccs_allccs	2.65	Organic oxygen compounds
AllCCS00000725	[M+H]+	149.923	149.351	ccs_allccs	0.38	Benzenoids
AllCCS00000503	[M+Na]+	141.648	147.333	ccs_allccs	4.01	Organic acids and derivatives
AllCCS00000751	[M+H]+	166.063	163.158	ccs_allccs	1.75	Benzenoids
AllCCS00000101	[M+Na]+	162.9	158.852	ccs_allccs	2.49	Nucleosides, nucleotides, and analogues
AllCCS00000544	[M+H]+	146.798	148.912	ccs_allccs	1.44	Phenylpropanoids and polyketides
AllCCS00000880	[M+H]+	134.722	133.095	ccs_allccs	1.21	Benzenoids
AllCCS00001256	[M+Na]+	185.588	190.135	ccs_allccs	2.45	Lipids and lipid-like molecules
AllCCS00001020	[M+H]+	152.69	154.424	ccs_allccs	1.14	Organoheterocyclic compounds
AllCCS00001487	[M+H]+	157.277	155.391	ccs_allccs	1.2	Phenylpropanoids and polyketides
AllCCS00001987	[M+Na]+	225.767	225.547	ccs_allccs	0.1	Lipids and lipid-like molecules
AllCCS00001110	[M+H]+	153.904	155.92	ccs_allccs	1.31	Organoheterocyclic compounds
AllCCS00000002	[M+H]+	159.066	162.427	ccs_allccs	2.11	Organic acids and derivatives
AllCCS00000741	[M+H]+	166.272	167.797	ccs_allccs	0.92	Benzenoids
AllCCS00000062	[M+H]+	139.035	141.585	ccs_allccs	1.83	Organic acids and derivatives
AllCCS00000201	[M+Na]+	197.9	205.423	ccs_allccs	3.8	Lipids and lipid-like molecules
AllCCS00001899	[M+Na]+	193.367	182.746	ccs_allccs	5.49	Lipids and lipid-like molecules
AllCCS00000688	[M+H]+	232.4	236.28	ccs_allccs	1.67	Lipids and lipid-like molecules
AllCCS00000742	[M+H]+	185.061	183.746	ccs_allccs	0.71	Benzenoids
AllCCS00001873	[M+Na]+	199.031	197.349	ccs_allccs	0.84	Lipids and lipid-like molecules
AllCCS00001862	[M+Na]+	186.833	192.11	ccs_allccs	2.82	Lipids and lipid-like molecules
AllCCS00000443	[M+H]+	155.725	155.553	ccs_allccs	0.11	Lipids and lipid-like molecules
AllCCS00001990	[M+H]+	233.3	232.564	ccs_allccs	0.32	Lipids and lipid-like molecules
AllCCS00000676	[M+H]+	297.8	298.601	ccs_allccs	0.27	Lipids and lipid-like molecules
AllCCS00000677	[M+H]+	298.8	300.208	ccs_allccs	0.47	Lipids and lipid-like molecules
AllCCS00001420	[M+H]+	153.83	161.054	ccs_allccs	4.7	Phenylpropanoids and polyketides
AllCCS00001975	[M+Na]+	291.894	287.179	ccs_allccs	1.62	Lipids and lipid-like molecules
AllCCS00000467	[M+Na]+	148.8	146.305	ccs_allccs	1.68	Organoheterocyclic compounds
AllCCS00002180	[M+Na]+	137.6	139.715	ccs_allccs	1.54	Organic oxygen compounds
AllCCS00001899	[M+H]+	179.4	179.148	ccs_allccs	0.14	Lipids and lipid-like molecules
AllCCS00001983	[M+H]+	236.8	237.84	ccs_allccs	0.44	Lipids and lipid-like molecules
AllCCS00000854	[M+H]+	181.639	177.133	ccs_allccs	2.48	Benzenoids
AllCCS00000672	[M+H]+	296	298.807	ccs_allccs	0.95	Lipids and lipid-like molecules
AllCCS00000021	[M+Na]+	188.7	198.3	ccs_metccs	5.09	Organic acids and derivatives
AllCCS00001366	[M+H]+	178.952	177.6	ccs_metccs	0.76	Alkaloids and derivatives
AllCCS00000558	[M+Na]+	285.6	291.8	ccs_metccs	2.17	Lipids and lipid-like molecules
AllCCS00000656	[M+H]+	283	293.5	ccs_metccs	3.71	Lipids and lipid-like molecules
AllCCS00001638	[M+H]+	302.2	291.7	ccs_metccs	3.47	Lipids and lipid-like molecules
AllCCS00000016	[M+H]+	134.5	137.8	ccs_metccs	2.45	Organic acids and derivatives
AllCCS00000336	[M+Na]+	153.9	153.3	ccs_metccs	0.39	Organoheterocyclic compounds
AllCCS00002109	[M+Na]+	136.4	134.1	ccs_metccs	1.69	Organic oxygen compounds
AllCCS00000402	[M+Na]+	158.458	156.8	ccs_metccs	1.05	Organic oxygen compounds
AllCCS00000698	[M+H]+	138.594	129.3	ccs_metccs	6.71	Organic nitrogen compounds
AllCCS00000715	[M+H]+	132.924	140	ccs_metccs	5.32	Organic nitrogen compounds
AllCCS00000900	[M+H]+	124.67	129.8	ccs_metccs	4.12	Benzenoids
AllCCS00001771	[M+Na]+	152.281	150.1	ccs_metccs	1.43	Organic acids and derivatives
AllCCS00000956	[M+H]+	159.729	165.1	ccs_metccs	3.36	Organoheterocyclic compounds
AllCCS00000058	[M+H]+	124.949	123.5	ccs_metccs	1.16	Organic acids and derivatives
AllCCS00000921	[M+H]+	181.172	183	ccs_metccs	1.01	Organoheterocyclic compounds
AllCCS00000351	[M+H]+	151.702	148.9	ccs_metccs	1.85	Organoheterocyclic compounds
AllCCS00001776	[M+H]+	180.1	182.1	ccs_metccs	1.11	Organic acids and derivatives
AllCCS00000767	[M+H]+	190.511	197	ccs_metccs	3.41	Benzenoids
AllCCS00000808	[M+H]+	159.356	139.3	ccs_metccs	12.59	Benzenoids
AllCCS00001218	[M+H]+	166.26	239.2	ccs_metccs	43.87	Lipids and lipid-like molecules
AllCCS00001162	[M+H]+	204.785	225.3	ccs_metccs	10.02	Lipids and lipid-like molecules
AllCCS00000460	[M+H]+	143.102	136.3	ccs_metccs	4.75	Lipids and lipid-like molecules
AllCCS00001329	[M+H]+	158.717	161.8	ccs_metccs	1.94	Organic oxygen compounds
AllCCS00001917	[M+Na]+	178.521	173.5	ccs_metccs	2.81	Benzenoids
AllCCS00001435	[M+H]+	138.276	142.7	ccs_metccs	3.2	Phenylpropanoids and polyketides
AllCCS00000079	[M+H]+	132.2	132.8	ccs_metccs	0.45	Organic acids and derivatives
AllCCS00000257	[M+H]+	184.3	181.9	ccs_metccs	1.3	Lipids and lipid-like molecules
AllCCS00000993	[M+H]+	165.149	158.8	ccs_metccs	3.84	Organoheterocyclic compounds
AllCCS00000226	[M+H]+	180.954	176.7	ccs_metccs	2.35	Lipids and lipid-like molecules
AllCCS00001163	[M+H]+	183.16	190.5	ccs_metccs	4.01	Lipids and lipid-like molecules
AllCCS00000575	[M+H]+	274.4	286.4	ccs_metccs	4.37	Lipids and lipid-like molecules
AllCCS00001925	[M+H]+	162.603	166.9	ccs_metccs	2.64	Benzenoids
AllCCS00000797	[M+H]+	168.905	152.4	ccs_metccs	9.77	Benzenoids
AllCCS00000406	[M+Na]+	143.076	142.3	ccs_metccs	0.54	Organic oxygen compounds
AllCCS00001272	[M+H]+	191.496	204.8	ccs_metccs	6.95	Organic acids and derivatives
AllCCS00000705	[M+H]+	126.022	124.7	ccs_metccs	1.05	Organic nitrogen compounds
AllCCS00002090	[M+H]+	186.4	188.1	ccs_metccs	0.91	Nucleosides, nucleotides, and analogues
AllCCS00001804	[M+Na]+	153.253	149.6	ccs_metccs	2.38	Organic oxygen compounds
AllCCS00002126	[M+H]+	133.9	135.1	ccs_metccs	0.9	Organoheterocyclic compounds
AllCCS00000163	[M+H]+	163.843	165.6	ccs_metccs	1.07	Nucleosides, nucleotides, and analogues
AllCCS00000904	[M+H]+	133.536	138.1	ccs_metccs	3.42	Benzenoids
AllCCS00000152	[M+Na]+	209.842	207.3	ccs_metccs	1.21	Nucleosides, nucleotides, and analogues
AllCCS00001858	[M+Na]+	189.145	188.8	ccs_metccs	0.18	Lipids and lipid-like molecules
AllCCS00001757	[M+Na]+	162.737	160.5	ccs_metccs	1.37	Organic acids and derivatives
AllCCS00001813	[M+Na]+	176.5	173.5	ccs_metccs	1.7	Organic oxygen compounds
AllCCS00001426	[M+H]+	180.799	200.3	ccs_metccs	10.79	Phenylpropanoids and polyketides
AllCCS00000599	[M+H]+	288.1	295.3	ccs_metccs	2.5	Lipids and lipid-like molecules
AllCCS00001489	[M+H]+	164.785	175.4	ccs_metccs	6.44	Phenylpropanoids and polyketides
AllCCS00000585	[M+H]+	284.9	291.8	ccs_metccs	2.42	Lipids and lipid-like molecules
AllCCS00001927	[M+Na]+	152.767	142.3	ccs_metccs	6.85	Benzenoids
AllCCS00002087	[M+H]+	241.4	240.2	ccs_metccs	0.5	Nucleosides, nucleotides, and analogues
AllCCS00001972	[M+Na]+	225.405	228.2	ccs_metccs	1.24	Lipids and lipid-like molecules
AllCCS00000294	[M+Na]+	154.867	148.1	ccs_metccs	4.37	Benzenoids
AllCCS00001791	[M+Na]+	146.115	144	ccs_metccs	1.45	Organoheterocyclic compounds
AllCCS00002188	[M+H]+	147.1	134.7	ccs_metccs	8.43	Benzenoids
AllCCS00001918	[M+H]+	128.789	123.7	ccs_metccs	3.95	Benzenoids
AllCCS00001991	[M+Na]+	239.533	240.3	ccs_metccs	0.32	Lipids and lipid-like molecules
AllCCS00001016	[M+H]+	170.768	176	ccs_metccs	3.06	Organoheterocyclic compounds
AllCCS00000613	[M+H]+	293.4	318.3	ccs_metccs	8.49	Lipids and lipid-like molecules
AllCCS00000343	[M+H]+	138.754	137.8	ccs_metccs	0.69	Organoheterocyclic compounds
AllCCS00000506	[M+H]+	119.615	120.6	ccs_metccs	0.82	Organic acids and derivatives
AllCCS00001068	[M+H]+	153.85	158.3	ccs_metccs	2.89	Organoheterocyclic compounds
AllCCS00001223	[M+H]+	184.449	189.6	ccs_metccs	2.79	Lipids and lipid-like molecules
AllCCS00000328	[M+Na]+	152.2	146.9	ccs_metccs	3.48	Organoheterocyclic compounds
AllCCS00000505	[M+Na]+	155.207	152.1	ccs_metccs	2	Organic acids and derivatives
AllCCS00000036	[M+H]+	149.466	144.8	ccs_metccs	3.12	Organic acids and derivatives
AllCCS00000513	[M+Na]+	135.8	136.2	ccs_metccs	0.29	Organic oxygen compounds
AllCCS00000492	[M+Na]+	134.9	138.5	ccs_metccs	2.67	Organic acids and derivatives
AllCCS00000390	[M+Na]+	160	156.8	ccs_metccs	2	Organic oxygen compounds
AllCCS00000989	[M+H]+	195.668	202.8	ccs_metccs	3.65	Organoheterocyclic compounds
AllCCS00002146	[M+Na]+	204.1	207.4	ccs_metccs	1.62	Lipids and lipid-like molecules
AllCCS00000006	[M+H]+	147.3	147	ccs_metccs	0.2	Organic acids and derivatives
AllCCS00001183	[M+H]+	197.066	218.2	ccs_metccs	10.72	Lipids and lipid-like molecules
AllCCS00000377	[M+Na]+	147.1	145.9	ccs_metccs	0.82	Organic oxygen compounds
AllCCS00000007	[M+H]+	147.1	143.2	ccs_metccs	2.65	Organic acids and derivatives
AllCCS00001143	[M+H]+	150.01	151.9	ccs_metccs	1.26	Organoheterocyclic compounds
AllCCS00001999	[M+H]+	151.074	145.3	ccs_metccs	3.82	Organic oxygen compounds
AllCCS00000187	[M+H]+	174.336	182.5	ccs_metccs	4.68	Lipids and lipid-like molecules
AllCCS00000575	[M+Na]+	278.1	289.2	ccs_metccs	3.99	Lipids and lipid-like molecules
AllCCS00001860	[M+Na]+	193.334	189.7	ccs_metccs	1.88	Lipids and lipid-like molecules
AllCCS00001282	[M+H]+	179.888	195.8	ccs_metccs	8.85	Organic acids and derivatives
AllCCS00000554	[M+Na]+	281	289.7	ccs_metccs	3.1	Lipids and lipid-like molecules
AllCCS00000468	[M+Na]+	150.7	151.8	ccs_metccs	0.73	Organoheterocyclic compounds
AllCCS00001150	[M+H]+	198.784	203.4	ccs_metccs	2.32	Organoheterocyclic compounds
AllCCS00000134	[M+H]+	219.637	222.8	ccs_metccs	1.44	Nucleosides, nucleotides, and analogues
AllCCS00001976	[M+Na]+	293.637	292.1	ccs_metccs	0.52	Lipids and lipid-like molecules
AllCCS00001831	[M+Na]+	267.798	240.8	ccs_metccs	10.08	Organic oxygen compounds
AllCCS00000763	[M+H]+	148.272	151.6	ccs_metccs	2.24	Benzenoids
AllCCS00001216	[M+H]+	147.027	152	ccs_metccs	3.38	Lipids and lipid-like molecules
AllCCS00000364	[M+H]+	126.1	122.4	ccs_metccs	2.93	Organoheterocyclic compounds
AllCCS00002182	[M+Na]+	211.8	193.6	ccs_metccs	8.59	Lipids and lipid-like molecules
AllCCS00000659	[M+H]+	271.9	293.4	ccs_metccs	7.91	Lipids and lipid-like molecules
AllCCS00000105	[M+Na]+	196.166	194.5	ccs_metccs	0.85	Nucleosides, nucleotides, and analogues
AllCCS00002051	[M+H]+	134.251	122.2	ccs_metccs	8.98	Phenylpropanoids and polyketides
AllCCS00001977	[M+Na]+	300.741	306.8	ccs_metccs	2.01	Lipids and lipid-like molecules
AllCCS00001165	[M+H]+	214.015	234.9	ccs_metccs	9.76	Lipids and lipid-like molecules
AllCCS00000118	[M+Na]+	221.502	217.4	ccs_metccs	1.85	Nucleosides, nucleotides, and analogues
AllCCS00001028	[M+H]+	141.731	143.1	ccs_metccs	0.97	Organoheterocyclic compounds
AllCCS00001483	[M+H]+	186.413	203.7	ccs_metccs	9.27	Phenylpropanoids and polyketides
AllCCS00000281	[M+Na]+	263.073	245.4	ccs_metccs	6.72	Lipids and lipid-like molecules
AllCCS00001108	[M+H]+	181.235	187.9	ccs_metccs	3.68	Organoheterocyclic compounds
AllCCS00001966	[M+H]+	186.2	190.6	ccs_metccs	2.36	Nucleosides, nucleotides, and analogues
AllCCS00000158	[M+Na]+	189.7	191	ccs_metccs	0.69	Nucleosides, nucleotides, and analogues
AllCCS00000041	[M+H]+	194.136	197.5	ccs_metccs	1.73	Organic acids and derivatives
AllCCS00000592	[M+H]+	280.6	293.2	ccs_metccs	4.49	Lipids and lipid-like molecules
AllCCS00000482	[M+H]+	134.5	135.9	ccs_metccs	1.04	Organoheterocyclic compounds
AllCCS00000109	[M+Na]+	210.8	206.3	ccs_metccs	2.13	Nucleosides, nucleotides, and analogues
AllCCS00001612	[M+H]+	244.8	251.4	ccs_metccs	2.7	Lipids and lipid-like molecules
AllCCS00001437	[M+H]+	152.388	159	ccs_metccs	4.34	Phenylpropanoids and polyketides
AllCCS00001974	[M+H]+	257.074	278.5	ccs_metccs	8.33	Lipids and lipid-like molecules
AllCCS00000625	[M+H]+	291.9	292.3	ccs_metccs	0.14	Lipids and lipid-like molecules
AllCCS00000414	[M+Na]+	141.4	142.2	ccs_metccs	0.57	Organic oxygen compounds
AllCCS00001647	[M+Na]+	286.8	246.5	ccs_metccs	14.05	Lipids and lipid-like molecules
AllCCS00000142	[M+Na]+	167.137	169.4	ccs_metccs	1.35	Nucleosides, nucleotides, and analogues
AllCCS00001877	[M+H]+	222.791	242.7	ccs_metccs	8.94	Lipids and lipid-like molecules
AllCCS00000488	[M+H]+	209.8	209.1	ccs_metccs	0.33	Organic acids and derivatives
AllCCS00000433	[M+H]+	141.375	139.4	ccs_metccs	1.4	Phenylpropanoids and polyketides
AllCCS00000009	[M+H]+	154.6	153.9	ccs_metccs	0.45	Organic acids and derivatives
AllCCS00000994	[M+H]+	144.64	148.8	ccs_metccs	2.88	Organoheterocyclic compounds
AllCCS00001293	[M+H]+	226.264	266.1	ccs_metccs	17.61	Organic acids and derivatives
AllCCS00001179	[M+H]+	212.475	221.2	ccs_metccs	4.11	Lipids and lipid-like molecules
AllCCS00001994	[M+Na]+	247.825	304.7	ccs_metccs	22.95	Lipids and lipid-like molecules
AllCCS00001096	[M+H]+	172.541	171.7	ccs_metccs	0.49	Organoheterocyclic compounds
AllCCS00001400	[M+H]+	193.678	188.4	ccs_metccs	2.72	Phenylpropanoids and polyketides
AllCCS00000372	[M+H]+	127.642	136.8	ccs_metccs	7.17	Organic oxygen compounds
AllCCS00000892	[M+H]+	129.129	143.8	ccs_metccs	11.36	Benzenoids
AllCCS00000951	[M+H]+	155.057	153.2	ccs_metccs	1.2	Organoheterocyclic compounds
AllCCS00001262	[M+H]+	218.479	212.3	ccs_metccs	2.83	Lipids and lipid-like molecules
AllCCS00000117	[M+Na]+	222.3	219.7	ccs_metccs	1.17	Nucleosides, nucleotides, and analogues
AllCCS00001883	[M+Na]+	289.313	286.7	ccs_metccs	0.9	Lipids and lipid-like molecules
AllCCS00001340	[M+H]+	148.918	155.7	ccs_metccs	4.55	Organic oxygen compounds
AllCCS00000851	[M+H]+	167.967	157.5	ccs_metccs	6.23	Benzenoids
AllCCS00000456	[M+H]+	174.655	182.7	ccs_metccs	4.61	Lipids and lipid-like molecules
AllCCS00000146	[M+H]+	179.8	168.3	ccs_metccs	6.4	Nucleosides, nucleotides, and analogues
AllCCS00000850	[M+H]+	180.725	198.6	ccs_metccs	9.89	Benzenoids
AllCCS00001807	[M+Na]+	156.436	155.7	ccs_metccs	0.47	Organic oxygen compounds
AllCCS00001369	[M+H]+	175.882	166	ccs_metccs	5.62	Alkaloids and derivatives
AllCCS00000028	[M+H]+	128.4	129	ccs_metccs	0.47	Organic acids and derivatives
AllCCS00001755	[M+H]+	139.033	140.4	ccs_metccs	0.98	Organic acids and derivatives
AllCCS00001928	[M+Na]+	155.666	152	ccs_metccs	2.35	Benzenoids
AllCCS00000777	[M+H]+	158.962	167.5	ccs_metccs	5.37	Benzenoids
AllCCS00000749	[M+H]+	199.228	204	ccs_metccs	2.4	Benzenoids
AllCCS00001320	[M+H]+	195.041	194.3	ccs_metccs	0.38	Organic oxygen compounds
AllCCS00001942	[M+H]+	163.3	164.5	ccs_metccs	0.73	Phenylpropanoids and polyketides
AllCCS00001021	[M+H]+	164.53	166.7	ccs_metccs	1.32	Organoheterocyclic compounds
AllCCS00000324	[M+H]+	153.695	152.5	ccs_metccs	0.78	Organoheterocyclic compounds
AllCCS00000166	[M+H]+	172.6	171.5	ccs_metccs	0.64	Nucleosides, nucleotides, and analogues
AllCCS00000755	[M+H]+	145.903	132.3	ccs_metccs	9.32	Benzenoids
AllCCS00000124	[M+H]+	241.274	252	ccs_metccs	4.45	Nucleosides, nucleotides, and analogues
AllCCS00000863	[M+H]+	159.169	157.1	ccs_metccs	1.3	Benzenoids
AllCCS00002162	[M+H]+	152.2	153.2	ccs_metccs	0.66	Organic acids and derivatives
AllCCS00000756	[M+H]+	121.207	124.9	ccs_metccs	3.05	Benzenoids
AllCCS00000750	[M+H]+	143.935	140.8	ccs_metccs	2.18	Benzenoids
AllCCS00000373	[M+Na]+	178.472	177.4	ccs_metccs	0.6	Organic oxygen compounds
AllCCS00001100	[M+H]+	176.383	172.4	ccs_metccs	2.26	Organoheterocyclic compounds
AllCCS00000252	[M+H]+	248.694	251.7	ccs_metccs	1.21	Lipids and lipid-like molecules
AllCCS00001454	[M+Na]+	187.368	163	ccs_metccs	13.01	Phenylpropanoids and polyketides
AllCCS00001430	[M+H]+	146.415	156.5	ccs_metccs	6.89	Phenylpropanoids and polyketides
AllCCS00002177	[M+Na]+	142.2	142.4	ccs_metccs	0.14	Organic oxygen compounds
AllCCS00001910	[M+H]+	179.1	191.7	ccs_metccs	7.04	Lipids and lipid-like molecules
AllCCS00000909	[M+H]+	154.632	141	ccs_metccs	8.82	Benzenoids
AllCCS00001235	[M+H]+	163.992	173.1	ccs_metccs	5.55	Lipids and lipid-like molecules
AllCCS00001479	[M+H]+	191.253	214.6	ccs_metccs	12.21	Phenylpropanoids and polyketides
AllCCS00000067	[M+Na]+	171.249	160.1	ccs_metccs	6.51	Organic acids and derivatives
AllCCS00000868	[M+H]+	164.445	165.7	ccs_metccs	0.76	Benzenoids
AllCCS00001440	[M+H]+	186.415	220.6	ccs_metccs	18.34	Phenylpropanoids and polyketides
AllCCS00000980	[M+H]+	170.677	177.4	ccs_metccs	3.94	Organoheterocyclic compounds
AllCCS00000612	[M+Na]+	295.1	321.1	ccs_metccs	8.81	Lipids and lipid-like molecules
AllCCS00000906	[M+H]+	124.114	138.1	ccs_metccs	11.27	Benzenoids
AllCCS00001304	[M+H]+	144.23	148.7	ccs_metccs	3.1	Organic acids and derivatives
AllCCS00000347	[M+Na]+	148.1	146.8	ccs_metccs	0.88	Organoheterocyclic compounds
AllCCS00001450	[M+H]+	162.134	169.8	ccs_metccs	4.73	Phenylpropanoids and polyketides
AllCCS00002015	[M+Na]+	174.6	170.8	ccs_metccs	2.18	Benzenoids
AllCCS00000946	[M+H]+	178.628	193.5	ccs_metccs	8.33	Organoheterocyclic compounds
AllCCS00000941	[M+H]+	187.388	184.5	ccs_metccs	1.54	Organoheterocyclic compounds
AllCCS00000143	[M+H]+	162.482	163.1	ccs_metccs	0.38	Nucleosides, nucleotides, and analogues
AllCCS00001061	[M+H]+	191.979	202	ccs_metccs	5.22	Organoheterocyclic compounds
AllCCS00000478	[M+H]+	143	137.4	ccs_metccs	3.92	Organoheterocyclic compounds
AllCCS00001002	[M+H]+	214.519	245.5	ccs_metccs	14.44	Organoheterocyclic compounds
AllCCS00001923	[M+H]+	153.32	154.5	ccs_metccs	0.77	Benzenoids
AllCCS00000087	[M+Na]+	133.684	134.5	ccs_metccs	0.61	Organic acids and derivatives
AllCCS00000501	[M+H]+	136.936	139.5	ccs_metccs	1.87	Organic acids and derivatives
AllCCS00001408	[M+H]+	166.498	175.2	ccs_metccs	5.23	Phenylpropanoids and polyketides
AllCCS00001971	[M+H]+	187.536	202.5	ccs_metccs	7.98	Lipids and lipid-like molecules
AllCCS00000006	[M+Na]+	147.3	149.8	ccs_metccs	1.7	Organic acids and derivatives
AllCCS00000001	[M+H]+	133.594	138.8	ccs_metccs	3.9	Organic acids and derivatives
AllCCS00001448	[M+H]+	163.351	171.6	ccs_metccs	5.05	Phenylpropanoids and polyketides
AllCCS00000375	[M+Na]+	143	142.2	ccs_metccs	0.56	Organic oxygen compounds
AllCCS00001819	[M+Na]+	203.233	207.5	ccs_metccs	2.1	Organic oxygen compounds
AllCCS00000093	[M+H]+	225.466	232.3	ccs_metccs	3.03	Organic acids and derivatives
AllCCS00000410	[M+Na]+	174	177.2	ccs_metccs	1.84	Organic oxygen compounds
AllCCS00000337	[M+Na]+	157.8	158.9	ccs_metccs	0.7	Organoheterocyclic compounds
AllCCS00000987	[M+H]+	162.136	153.3	ccs_metccs	5.45	Organoheterocyclic compounds
AllCCS00000579	[M+H]+	280.5	287.5	ccs_metccs	2.5	Lipids and lipid-like molecules
AllCCS00001365	[M+H]+	219.605	238.7	ccs_metccs	8.7	Alkaloids and derivatives
AllCCS00002157	[M+H]+	158.9	149.2	ccs_metccs	6.1	Organic acids and derivatives
AllCCS00000345	[M+Na]+	149.4	145	ccs_metccs	2.95	Organoheterocyclic compounds
AllCCS00001504	[M+H]+	171.005	199	ccs_metccs	16.37	Lignans, neolignans and related compounds
AllCCS00001226	[M+Na]+	183.98	196	ccs_metccs	6.53	Lipids and lipid-like molecules
AllCCS00000446	[M+H]+	221.857	220.4	ccs_metccs	0.66	Lipids and lipid-like molecules
AllCCS00000150	[M+H]+	175.4	167.7	ccs_metccs	4.39	Nucleosides, nucleotides, and analogues
AllCCS00000769	[M+H]+	153.308	156.2	ccs_metccs	1.89	Benzenoids
AllCCS00000315	[M+H]+	153.025	149.4	ccs_metccs	2.37	Organoheterocyclic compounds
AllCCS00000653	[M+Na]+	299.8	311	ccs_metccs	3.74	Lipids and lipid-like molecules
AllCCS00000983	[M+H]+	146.879	148	ccs_metccs	0.76	Organoheterocyclic compounds
AllCCS00001780	[M+Na]+	142.696	143.6	ccs_metccs	0.63	Organic acids and derivatives
AllCCS00001883	[M+H]+	294.474	283.7	ccs_metccs	3.66	Lipids and lipid-like molecules
AllCCS00000484	[M+Na]+	133.4	136.7	ccs_metccs	2.47	Organic acids and derivatives
AllCCS00000092	[M+H]+	143.615	144.4	ccs_metccs	0.55	Organic acids and derivatives
AllCCS00000050	[M+H]+	142.856	146.1	ccs_metccs	2.27	Organic acids and derivatives
AllCCS00001496	[M+H]+	156.391	159.4	ccs_metccs	1.92	Nucleosides, nucleotides, and analogues
AllCCS00000719	[M+H]+	167.748	175.9	ccs_metccs	4.86	Benzenoids
AllCCS00002016	[M+Na]+	175.84	176.4	ccs_metccs	0.32	Benzenoids
AllCCS00001332	[M+H]+	124.357	129.8	ccs_metccs	4.38	Organic oxygen compounds
AllCCS00000969	[M+H]+	161.037	168.5	ccs_metccs	4.63	Organoheterocyclic compounds
AllCCS00000131	[M+Na]+	168.8	162.9	ccs_metccs	3.5	Nucleosides, nucleotides, and analogues
AllCCS00001874	[M+Na]+	205.533	193.3	ccs_metccs	5.95	Lipids and lipid-like molecules
AllCCS00001805	[M+Na]+	151.4	150.5	ccs_metccs	0.59	Organic oxygen compounds
AllCCS00001462	[M+H]+	151.95	159.2	ccs_metccs	4.77	Phenylpropanoids and polyketides
AllCCS00000897	[M+H]+	175.202	192.2	ccs_metccs	9.7	Benzenoids
AllCCS00002186	[M+Na]+	291	257.3	ccs_metccs	11.58	Lipids and lipid-like molecules
AllCCS00001581	[M+Na]+	304.5	307.6	ccs_metccs	1.02	Lipids and lipid-like molecules
AllCCS00000843	[M+H]+	213.681	220.7	ccs_metccs	3.28	Benzenoids
AllCCS00000947	[M+H]+	186.734	209.8	ccs_metccs	12.35	Organoheterocyclic compounds
AllCCS00000416	[M+Na]+	175.4	176.6	ccs_metccs	0.68	Organic oxygen compounds
AllCCS00000738	[M+H]+	157.528	162.6	ccs_metccs	3.22	Benzenoids
AllCCS00001169	[M+H]+	201.176	216.4	ccs_metccs	7.57	Lipids and lipid-like molecules
AllCCS00000623	[M+Na]+	298.4	292.6	ccs_metccs	1.94	Lipids and lipid-like molecules
AllCCS00001978	[M+H]+	198.662	217.5	ccs_metccs	9.48	Lipids and lipid-like molecules
AllCCS00001870	[M+Na]+	197.891	196.2	ccs_metccs	0.85	Lipids and lipid-like molecules
AllCCS00000832	[M+H]+	170.001	170.6	ccs_metccs	0.35	Benzenoids
AllCCS00001111	[M+H]+	190.627	191.2	ccs_metccs	0.3	Organoheterocyclic compounds
AllCCS00000543	[M+Na]+	234.018	244.1	ccs_metccs	4.31	Phenylpropanoids and polyketides
AllCCS00001465	[M+H]+	147.278	151.9	ccs_metccs	3.14	Phenylpropanoids and polyketides
AllCCS00000558	[M+H]+	290.5	288.9	ccs_metccs	0.55	Lipids and lipid-like molecules
AllCCS00000063	[M+Na]+	144.613	146.7	ccs_metccs	1.44	Organic acids and derivatives
AllCCS00000997	[M+H]+	181.3	197.7	ccs_metccs	9.05	Organoheterocyclic compounds
AllCCS00000707	[M+H]+	223.924	253.5	ccs_metccs	13.21	Organic nitrogen compounds
AllCCS00000533	[M+Na]+	190.6	197.3	ccs_metccs	3.52	Organic nitrogen compounds
AllCCS00000357	[M+Na]+	141	141.9	ccs_metccs	0.64	Organoheterocyclic compounds
AllCCS00000421	[M+Na]+	159.7	157.2	ccs_metccs	1.57	Organic oxygen compounds
AllCCS00000748	[M+H]+	142.558	148.7	ccs_metccs	4.31	Benzenoids
AllCCS00001027	[M+H]+	152.743	153.2	ccs_metccs	0.3	Organoheterocyclic compounds
AllCCS00001441	[M+H]+	242.482	246	ccs_metccs	1.45	Phenylpropanoids and polyketides
AllCCS00001747	[M+Na]+	131.939	130.2	ccs_metccs	1.32	Organic acids and derivatives
AllCCS00000103	[M+Na]+	217.6	212	ccs_metccs	2.57	Nucleosides, nucleotides, and analogues
AllCCS00000071	[M+H]+	129.9	124.8	ccs_metccs	3.93	Organic acids and derivatives
AllCCS00000785	[M+H]+	158.493	164.2	ccs_metccs	3.6	Benzenoids
AllCCS00001847	[M+Na]+	177	176.5	ccs_metccs	0.28	Lipids and lipid-like molecules
AllCCS00000536	[M+Na]+	151.2	155.7	ccs_metccs	2.98	Organic nitrogen compounds
AllCCS00000166	[M+Na]+	184.1	175.2	ccs_metccs	4.83	Nucleosides, nucleotides, and analogues
AllCCS00001244	[M+H]+	207.818	202.7	ccs_metccs	2.46	Lipids and lipid-like molecules
AllCCS00000136	[M+Na]+	170.705	172.1	ccs_metccs	0.82	Nucleosides, nucleotides, and analogues
AllCCS00000469	[M+H]+	150.628	153.2	ccs_metccs	1.71	Organoheterocyclic compounds
AllCCS00000510	[M+Na]+	134.2	136.9	ccs_metccs	2.01	Organic oxygen compounds
AllCCS00000614	[M+Na]+	214.7	235.2	ccs_metccs	9.55	Lipids and lipid-like molecules
AllCCS00000915	[M+H]+	147.126	142	ccs_metccs	3.48	Benzenoids
AllCCS00000412	[M+H]+	141.892	141.9	ccs_metccs	0.01	Organic oxygen compounds
AllCCS00001765	[M+Na]+	136.7	141	ccs_metccs	3.15	Organic acids and derivatives
AllCCS00000744	[M+H]+	182.447	185.4	ccs_metccs	1.62	Benzenoids
AllCCS00001067	[M+H]+	187.231	200.8	ccs_metccs	7.25	Organoheterocyclic compounds
AllCCS00000318	[M+H]+	189.6	183.9	ccs_metccs	3.01	Organoheterocyclic compounds
AllCCS00000621	[M+H]+	286	291.1	ccs_metccs	1.78	Lipids and lipid-like molecules
AllCCS00000838	[M+H]+	196.545	206.9	ccs_metccs	5.27	Benzenoids
AllCCS00001056	[M+H]+	193.903	211.3	ccs_metccs	8.97	Organoheterocyclic compounds
AllCCS00000451	[M+H]+	170.463	171.9	ccs_metccs	0.84	Lipids and lipid-like molecules
AllCCS00000445	[M+H]+	286.588	288.6	ccs_metccs	0.7	Lipids and lipid-like molecules
AllCCS00001958	[M+Na]+	137.5	134.7	ccs_metccs	2.04	Organoheterocyclic compounds
AllCCS00001550	[M+H]+	217.8	241.3	ccs_metccs	10.79	Lipids and lipid-like molecules
AllCCS00000616	[M+Na]+	219.7	240.1	ccs_metccs	9.29	Lipids and lipid-like molecules
AllCCS00001836	[M+H]+	150.167	149.2	ccs_metccs	0.64	Organic oxygen compounds
AllCCS00001443	[M+H]+	160.712	169.9	ccs_metccs	5.72	Phenylpropanoids and polyketides
AllCCS00000630	[M+H]+	276.8	257.6	ccs_metccs	6.94	Lipids and lipid-like molecules
AllCCS00001042	[M+H]+	119.942	121.6	ccs_metccs	1.38	Organoheterocyclic compounds
AllCCS00001522	[M+H]+	185.234	190.6	ccs_metccs	2.9	NA
AllCCS00000257	[M+Na]+	169.033	188.7	ccs_metccs	11.63	Lipids and lipid-like molecules
AllCCS00001055	[M+H]+	161.991	161.2	ccs_metccs	0.49	Organoheterocyclic compounds
AllCCS00001029	[M+H]+	174.521	184.8	ccs_metccs	5.89	Organoheterocyclic compounds
AllCCS00000887	[M+H]+	143.675	139.9	ccs_metccs	2.63	Benzenoids
AllCCS00001477	[M+H]+	157.384	159.6	ccs_metccs	1.41	Phenylpropanoids and polyketides
AllCCS00001303	[M+H]+	222.51	226.3	ccs_metccs	1.7	Organic acids and derivatives
AllCCS00000709	[M+H]+	132.9	133	ccs_metccs	0.08	Organic nitrogen compounds
AllCCS00000752	[M+H]+	169.894	156.7	ccs_metccs	7.77	Benzenoids
AllCCS00000070	[M+H]+	162.889	159.4	ccs_metccs	2.14	Organic acids and derivatives
AllCCS00001065	[M+H]+	181.07	175.6	ccs_metccs	3.02	Organoheterocyclic compounds
AllCCS00001121	[M+H]+	117.742	125.8	ccs_metccs	6.84	Organoheterocyclic compounds
AllCCS00001571	[M+H]+	275.7	286.3	ccs_metccs	3.84	Lipids and lipid-like molecules
AllCCS00001392	[M+H]+	181.981	160.1	ccs_metccs	12.02	Phenylpropanoids and polyketides
AllCCS00000300	[M+H]+	155.338	141.5	ccs_metccs	8.91	Benzenoids
AllCCS00001005	[M+H]+	126.842	131.5	ccs_metccs	3.67	Organoheterocyclic compounds
AllCCS00000327	[M+H]+	143.926	143.5	ccs_metccs	0.3	Organoheterocyclic compounds
AllCCS00000010	[M+H]+	142.438	144.6	ccs_metccs	1.52	Organic acids and derivatives
AllCCS00001215	[M+H]+	198.541	210.9	ccs_metccs	6.22	Lipids and lipid-like molecules
AllCCS00000757	[M+H]+	108.752	127.8	ccs_metccs	17.52	Benzenoids
AllCCS00000208	[M+H]+	201.431	206.9	ccs_metccs	2.71	Lipids and lipid-like molecules
AllCCS00001937	[M+Na]+	209.989	202.2	ccs_metccs	3.71	Phenylpropanoids and polyketides
AllCCS00000384	[M+Na]+	155.642	156.7	ccs_metccs	0.68	Organic oxygen compounds
AllCCS00000543	[M+H]+	239.5	241.3	ccs_metccs	0.75	Phenylpropanoids and polyketides
AllCCS00000953	[M+H]+	158.381	153	ccs_metccs	3.4	Organoheterocyclic compounds
AllCCS00001059	[M+H]+	185.83	194.8	ccs_metccs	4.83	Organoheterocyclic compounds
AllCCS00002184	[M+Na]+	252.2	249.5	ccs_metccs	1.07	Lipids and lipid-like molecules
AllCCS00001967	[M+H]+	222.791	218.8	ccs_metccs	1.79	Nucleosides, nucleotides, and analogues
AllCCS00002157	[M+Na]+	154.8	152.9	ccs_metccs	1.23	Organic acids and derivatives
AllCCS00001178	[M+H]+	200.541	195.8	ccs_metccs	2.36	Lipids and lipid-like molecules
AllCCS00001972	[M+H]+	220.713	223.6	ccs_metccs	1.31	Lipids and lipid-like molecules
AllCCS00000587	[M+Na]+	290.1	292.6	ccs_metccs	0.86	Lipids and lipid-like molecules
AllCCS00000370	[M+H]+	188.6	193.3	ccs_metccs	2.49	Organic oxygen compounds
AllCCS00000725	[M+H]+	149.923	149.9	ccs_metccs	0.02	Benzenoids
AllCCS00000503	[M+Na]+	141.648	145.5	ccs_metccs	2.72	Organic acids and derivatives
AllCCS00000751	[M+H]+	166.063	156.8	ccs_metccs	5.58	Benzenoids
AllCCS00000101	[M+Na]+	162.9	162.9	ccs_metccs	0	Nucleosides, nucleotides, and analogues
AllCCS00000544	[M+H]+	146.798	148.5	ccs_metccs	1.16	Phenylpropanoids and polyketides
AllCCS00000880	[M+H]+	134.722	130.7	ccs_metccs	2.99	Benzenoids
AllCCS00001256	[M+Na]+	185.588	196.3	ccs_metccs	5.77	Lipids and lipid-like molecules
AllCCS00001020	[M+H]+	152.69	160.8	ccs_metccs	5.31	Organoheterocyclic compounds
AllCCS00001487	[M+H]+	157.277	153.6	ccs_metccs	2.34	Phenylpropanoids and polyketides
AllCCS00001987	[M+Na]+	225.767	220.2	ccs_metccs	2.47	Lipids and lipid-like molecules
AllCCS00001110	[M+H]+	153.904	153.5	ccs_metccs	0.26	Organoheterocyclic compounds
AllCCS00000002	[M+H]+	159.066	162.7	ccs_metccs	2.28	Organic acids and derivatives
AllCCS00000741	[M+H]+	166.272	147.9	ccs_metccs	11.05	Benzenoids
AllCCS00000062	[M+H]+	139.035	139.8	ccs_metccs	0.55	Organic acids and derivatives
AllCCS00000201	[M+Na]+	197.9	200	ccs_metccs	1.06	Lipids and lipid-like molecules
AllCCS00001899	[M+Na]+	193.367	190.9	ccs_metccs	1.28	Lipids and lipid-like molecules
AllCCS00000688	[M+H]+	232.4	236.1	ccs_metccs	1.59	Lipids and lipid-like molecules
AllCCS00000742	[M+H]+	185.061	189.4	ccs_metccs	2.34	Benzenoids
AllCCS00001873	[M+Na]+	199.031	193.2	ccs_metccs	2.93	Lipids and lipid-like molecules
AllCCS00001862	[M+Na]+	186.833	200.3	ccs_metccs	7.21	Lipids and lipid-like molecules
AllCCS00000443	[M+H]+	155.725	152.8	ccs_metccs	1.88	Lipids and lipid-like molecules
AllCCS00001990	[M+H]+	233.3	228.7	ccs_metccs	1.97	Lipids and lipid-like molecules
AllCCS00000676	[M+H]+	297.8	292	ccs_metccs	1.95	Lipids and lipid-like molecules
AllCCS00000677	[M+H]+	298.8	291.3	ccs_metccs	2.51	Lipids and lipid-like molecules
AllCCS00001420	[M+H]+	153.83	164	ccs_metccs	6.61	Phenylpropanoids and polyketides
AllCCS00001975	[M+Na]+	291.894	292.6	ccs_metccs	0.24	Lipids and lipid-like molecules
AllCCS00000467	[M+Na]+	148.8	147.1	ccs_metccs	1.14	Organoheterocyclic compounds
AllCCS00002180	[M+Na]+	137.6	135.7	ccs_metccs	1.38	Organic oxygen compounds
AllCCS00001899	[M+H]+	179.4	183.3	ccs_metccs	2.17	Lipids and lipid-like molecules
AllCCS00001983	[M+H]+	236.8	236.8	ccs_metccs	0	Lipids and lipid-like molecules
AllCCS00000854	[M+H]+	181.639	187.3	ccs_metccs	3.12	Benzenoids
AllCCS00000672	[M+H]+	296	290.5	ccs_metccs	1.86	Lipids and lipid-like molecules
AllCCS00000021	[M+Na]+	188.7	185.501	ccs_isicle	1.7	Organic acids and derivatives
AllCCS00001366	[M+H]+	178.952	182.602	ccs_isicle	2.04	Alkaloids and derivatives
AllCCS00000558	[M+Na]+	285.6	370.523	ccs_isicle	29.73	Lipids and lipid-like molecules
AllCCS00000656	[M+H]+	283	338.598	ccs_isicle	19.65	Lipids and lipid-like molecules
AllCCS00001638	[M+H]+	302.2	389.175	ccs_isicle	28.78	Lipids and lipid-like molecules
AllCCS00000016	[M+H]+	134.5	138.212	ccs_isicle	2.76	Organic acids and derivatives
AllCCS00000336	[M+Na]+	153.9	152.38	ccs_isicle	0.99	Organoheterocyclic compounds
AllCCS00002109	[M+Na]+	136.4	129.549	ccs_isicle	5.02	Organic oxygen compounds
AllCCS00000402	[M+Na]+	158.458	148.62	ccs_isicle	6.21	Organic oxygen compounds
AllCCS00000698	[M+H]+	138.594	129.542	ccs_isicle	6.53	Organic nitrogen compounds
AllCCS00000715	[M+H]+	132.924	137.76	ccs_isicle	3.64	Organic nitrogen compounds
AllCCS00000900	[M+H]+	124.67	128.953	ccs_isicle	3.44	Benzenoids
AllCCS00001771	[M+Na]+	152.281	149.062	ccs_isicle	2.11	Organic acids and derivatives
AllCCS00000956	[M+H]+	159.729	180.555	ccs_isicle	13.04	Organoheterocyclic compounds
AllCCS00000058	[M+H]+	124.949	119.009	ccs_isicle	4.75	Organic acids and derivatives
AllCCS00000921	[M+H]+	181.172	194.993	ccs_isicle	7.63	Organoheterocyclic compounds
AllCCS00000351	[M+H]+	151.702	164.285	ccs_isicle	8.29	Organoheterocyclic compounds
AllCCS00001776	[M+H]+	180.1	196.962	ccs_isicle	9.36	Organic acids and derivatives
AllCCS00000767	[M+H]+	190.511	198.482	ccs_isicle	4.18	Benzenoids
AllCCS00000808	[M+H]+	159.356	150.781	ccs_isicle	5.38	Benzenoids
AllCCS00001218	[M+H]+	166.26	179.331	ccs_isicle	7.86	Lipids and lipid-like molecules
AllCCS00001162	[M+H]+	204.785	235.433	ccs_isicle	14.97	Lipids and lipid-like molecules
AllCCS00000460	[M+H]+	143.102	152.387	ccs_isicle	6.49	Lipids and lipid-like molecules
AllCCS00001329	[M+H]+	158.717	176.424	ccs_isicle	11.16	Organic oxygen compounds
AllCCS00001917	[M+Na]+	178.521	183.005	ccs_isicle	2.51	Benzenoids
AllCCS00001435	[M+H]+	138.276	153.659	ccs_isicle	11.12	Phenylpropanoids and polyketides
AllCCS00000079	[M+H]+	132.2	135.993	ccs_isicle	2.87	Organic acids and derivatives
AllCCS00000257	[M+H]+	184.3	188.304	ccs_isicle	2.17	Lipids and lipid-like molecules
AllCCS00000993	[M+H]+	165.149	176.307	ccs_isicle	6.76	Organoheterocyclic compounds
AllCCS00000226	[M+H]+	180.954	176.817	ccs_isicle	2.29	Lipids and lipid-like molecules
AllCCS00001163	[M+H]+	183.16	191.392	ccs_isicle	4.49	Lipids and lipid-like molecules
AllCCS00000575	[M+H]+	274.4	339.367	ccs_isicle	23.68	Lipids and lipid-like molecules
AllCCS00001925	[M+H]+	162.603	176.716	ccs_isicle	8.68	Benzenoids
AllCCS00000797	[M+H]+	168.905	173.843	ccs_isicle	2.92	Benzenoids
AllCCS00000406	[M+Na]+	143.076	138.6	ccs_isicle	3.13	Organic oxygen compounds
AllCCS00001272	[M+H]+	191.496	209.213	ccs_isicle	9.25	Organic acids and derivatives
AllCCS00000705	[M+H]+	126.022	131.708	ccs_isicle	4.51	Organic nitrogen compounds
AllCCS00002090	[M+H]+	186.4	191.973	ccs_isicle	2.99	Nucleosides, nucleotides, and analogues
AllCCS00001804	[M+Na]+	153.253	148.68	ccs_isicle	2.98	Organic oxygen compounds
AllCCS00002126	[M+H]+	133.9	138.222	ccs_isicle	3.23	Organoheterocyclic compounds
AllCCS00000163	[M+H]+	163.843	181.743	ccs_isicle	10.93	Nucleosides, nucleotides, and analogues
AllCCS00000904	[M+H]+	133.536	150.198	ccs_isicle	12.48	Benzenoids
AllCCS00000152	[M+Na]+	209.842	216.183	ccs_isicle	3.02	Nucleosides, nucleotides, and analogues
AllCCS00001858	[M+Na]+	189.145	211.702	ccs_isicle	11.93	Lipids and lipid-like molecules
AllCCS00001757	[M+Na]+	162.737	157.876	ccs_isicle	2.99	Organic acids and derivatives
AllCCS00001813	[M+Na]+	176.5	175.361	ccs_isicle	0.65	Organic oxygen compounds
AllCCS00001426	[M+H]+	180.799	206.111	ccs_isicle	14	Phenylpropanoids and polyketides
AllCCS00000599	[M+H]+	288.1	396.278	ccs_isicle	37.55	Lipids and lipid-like molecules
AllCCS00001489	[M+H]+	164.785	186.105	ccs_isicle	12.94	Phenylpropanoids and polyketides
AllCCS00000585	[M+H]+	284.9	344.578	ccs_isicle	20.95	Lipids and lipid-like molecules
AllCCS00001927	[M+Na]+	152.767	136.445	ccs_isicle	10.68	Benzenoids
AllCCS00002087	[M+H]+	241.4	282.122	ccs_isicle	16.87	Nucleosides, nucleotides, and analogues
AllCCS00001972	[M+Na]+	225.405	247.02	ccs_isicle	9.59	Lipids and lipid-like molecules
AllCCS00000294	[M+Na]+	154.867	144.615	ccs_isicle	6.62	Benzenoids
AllCCS00001791	[M+Na]+	146.115	137.851	ccs_isicle	5.66	Organoheterocyclic compounds
AllCCS00002188	[M+H]+	147.1	142.145	ccs_isicle	3.37	Benzenoids
AllCCS00001918	[M+H]+	128.789	118.382	ccs_isicle	8.08	Benzenoids
AllCCS00001991	[M+Na]+	239.533	263.122	ccs_isicle	9.85	Lipids and lipid-like molecules
AllCCS00001016	[M+H]+	170.768	177.976	ccs_isicle	4.22	Organoheterocyclic compounds
AllCCS00000613	[M+H]+	293.4	387.45	ccs_isicle	32.06	Lipids and lipid-like molecules
AllCCS00000343	[M+H]+	138.754	144.607	ccs_isicle	4.22	Organoheterocyclic compounds
AllCCS00000506	[M+H]+	119.615	117.377	ccs_isicle	1.87	Organic acids and derivatives
AllCCS00001068	[M+H]+	153.85	168.531	ccs_isicle	9.54	Organoheterocyclic compounds
AllCCS00001223	[M+H]+	184.449	195.316	ccs_isicle	5.89	Lipids and lipid-like molecules
AllCCS00000328	[M+Na]+	152.2	144.469	ccs_isicle	5.08	Organoheterocyclic compounds
AllCCS00000505	[M+Na]+	155.207	155.125	ccs_isicle	0.05	Organic acids and derivatives
AllCCS00000036	[M+H]+	149.466	154.406	ccs_isicle	3.3	Organic acids and derivatives
AllCCS00000513	[M+Na]+	135.8	130.788	ccs_isicle	3.69	Organic oxygen compounds
AllCCS00000492	[M+Na]+	134.9	125.817	ccs_isicle	6.73	Organic acids and derivatives
AllCCS00000390	[M+Na]+	160	154.88	ccs_isicle	3.2	Organic oxygen compounds
AllCCS00000989	[M+H]+	195.668	211.55	ccs_isicle	8.12	Organoheterocyclic compounds
AllCCS00002146	[M+Na]+	204.1	215.153	ccs_isicle	5.42	Lipids and lipid-like molecules
AllCCS00000006	[M+H]+	147.3	155.223	ccs_isicle	5.38	Organic acids and derivatives
AllCCS00001183	[M+H]+	197.066	207.505	ccs_isicle	5.3	Lipids and lipid-like molecules
AllCCS00000377	[M+Na]+	147.1	149.861	ccs_isicle	1.88	Organic oxygen compounds
AllCCS00000007	[M+H]+	147.1	147.55	ccs_isicle	0.31	Organic acids and derivatives
AllCCS00001143	[M+H]+	150.01	158.011	ccs_isicle	5.33	Organoheterocyclic compounds
AllCCS00001999	[M+H]+	151.074	152.983	ccs_isicle	1.26	Organic oxygen compounds
AllCCS00000187	[M+H]+	174.336	186.814	ccs_isicle	7.16	Lipids and lipid-like molecules
AllCCS00000575	[M+Na]+	278.1	340.35	ccs_isicle	22.38	Lipids and lipid-like molecules
AllCCS00001860	[M+Na]+	193.334	225.616	ccs_isicle	16.7	Lipids and lipid-like molecules
AllCCS00001282	[M+H]+	179.888	208.298	ccs_isicle	15.79	Organic acids and derivatives
AllCCS00000554	[M+Na]+	281	373.489	ccs_isicle	32.91	Lipids and lipid-like molecules
AllCCS00000468	[M+Na]+	150.7	147.773	ccs_isicle	1.94	Organoheterocyclic compounds
AllCCS00001150	[M+H]+	198.784	223.314	ccs_isicle	12.34	Organoheterocyclic compounds
AllCCS00000134	[M+H]+	219.637	239.178	ccs_isicle	8.9	Nucleosides, nucleotides, and analogues
AllCCS00001976	[M+Na]+	293.637	356.182	ccs_isicle	21.3	Lipids and lipid-like molecules
AllCCS00001831	[M+Na]+	267.798	265.277	ccs_isicle	0.94	Organic oxygen compounds
AllCCS00000763	[M+H]+	148.272	157.291	ccs_isicle	6.08	Benzenoids
AllCCS00001216	[M+H]+	147.027	162.293	ccs_isicle	10.38	Lipids and lipid-like molecules
AllCCS00000364	[M+H]+	126.1	122.71	ccs_isicle	2.69	Organoheterocyclic compounds
AllCCS00002182	[M+Na]+	211.8	194.165	ccs_isicle	8.33	Lipids and lipid-like molecules
AllCCS00000659	[M+H]+	271.9	346.888	ccs_isicle	27.58	Lipids and lipid-like molecules
AllCCS00000105	[M+Na]+	196.166	225.591	ccs_isicle	15	Nucleosides, nucleotides, and analogues
AllCCS00002051	[M+H]+	134.251	132.588	ccs_isicle	1.24	Phenylpropanoids and polyketides
AllCCS00001977	[M+Na]+	300.741	375.818	ccs_isicle	24.96	Lipids and lipid-like molecules
AllCCS00001165	[M+H]+	214.015	226.991	ccs_isicle	6.06	Lipids and lipid-like molecules
AllCCS00000118	[M+Na]+	221.502	229.435	ccs_isicle	3.58	Nucleosides, nucleotides, and analogues
AllCCS00001028	[M+H]+	141.731	150.547	ccs_isicle	6.22	Organoheterocyclic compounds
AllCCS00001483	[M+H]+	186.413	210.703	ccs_isicle	13.03	Phenylpropanoids and polyketides
AllCCS00000281	[M+Na]+	263.073	255.19	ccs_isicle	3	Lipids and lipid-like molecules
AllCCS00001108	[M+H]+	181.235	190.878	ccs_isicle	5.32	Organoheterocyclic compounds
AllCCS00001966	[M+H]+	186.2	204.383	ccs_isicle	9.77	Nucleosides, nucleotides, and analogues
AllCCS00000158	[M+Na]+	189.7	209.568	ccs_isicle	10.47	Nucleosides, nucleotides, and analogues
AllCCS00000041	[M+H]+	194.136	238.093	ccs_isicle	22.64	Organic acids and derivatives
AllCCS00000592	[M+H]+	280.6	350.391	ccs_isicle	24.87	Lipids and lipid-like molecules
AllCCS00000482	[M+H]+	134.5	139.489	ccs_isicle	3.71	Organoheterocyclic compounds
AllCCS00000109	[M+Na]+	210.8	234.665	ccs_isicle	11.32	Nucleosides, nucleotides, and analogues
AllCCS00001612	[M+H]+	244.8	293.657	ccs_isicle	19.96	Lipids and lipid-like molecules
AllCCS00001437	[M+H]+	152.388	166.833	ccs_isicle	9.48	Phenylpropanoids and polyketides
AllCCS00001974	[M+H]+	257.074	277.807	ccs_isicle	8.06	Lipids and lipid-like molecules
AllCCS00000625	[M+H]+	291.9	395.351	ccs_isicle	35.44	Lipids and lipid-like molecules
AllCCS00000414	[M+Na]+	141.4	140.618	ccs_isicle	0.55	Organic oxygen compounds
AllCCS00001647	[M+Na]+	286.8	353.264	ccs_isicle	23.17	Lipids and lipid-like molecules
AllCCS00000142	[M+Na]+	167.137	183.518	ccs_isicle	9.8	Nucleosides, nucleotides, and analogues
AllCCS00001877	[M+H]+	222.791	250.684	ccs_isicle	12.52	Lipids and lipid-like molecules
AllCCS00000488	[M+H]+	209.8	188.57	ccs_isicle	10.12	Organic acids and derivatives
AllCCS00000433	[M+H]+	141.375	150.569	ccs_isicle	6.5	Phenylpropanoids and polyketides
AllCCS00000009	[M+H]+	154.6	163.246	ccs_isicle	5.59	Organic acids and derivatives
AllCCS00000994	[M+H]+	144.64	154.028	ccs_isicle	6.49	Organoheterocyclic compounds
AllCCS00001293	[M+H]+	226.264	271.056	ccs_isicle	19.8	Organic acids and derivatives
AllCCS00001179	[M+H]+	212.475	219.322	ccs_isicle	3.22	Lipids and lipid-like molecules
AllCCS00001994	[M+Na]+	247.825	315.105	ccs_isicle	27.15	Lipids and lipid-like molecules
AllCCS00001096	[M+H]+	172.541	186.722	ccs_isicle	8.22	Organoheterocyclic compounds
AllCCS00001400	[M+H]+	193.678	210.358	ccs_isicle	8.61	Phenylpropanoids and polyketides
AllCCS00000372	[M+H]+	127.642	135.865	ccs_isicle	6.44	Organic oxygen compounds
AllCCS00000892	[M+H]+	129.129	147.508	ccs_isicle	14.23	Benzenoids
AllCCS00000951	[M+H]+	155.057	169.782	ccs_isicle	9.5	Organoheterocyclic compounds
AllCCS00001262	[M+H]+	218.479	214.868	ccs_isicle	1.65	Lipids and lipid-like molecules
AllCCS00000117	[M+Na]+	222.3	248.132	ccs_isicle	11.62	Nucleosides, nucleotides, and analogues
AllCCS00001883	[M+Na]+	289.313	354.715	ccs_isicle	22.61	Lipids and lipid-like molecules
AllCCS00001340	[M+H]+	148.918	121.088	ccs_isicle	18.69	Organic oxygen compounds
AllCCS00000851	[M+H]+	167.967	169.333	ccs_isicle	0.81	Benzenoids
AllCCS00000456	[M+H]+	174.655	195.706	ccs_isicle	12.05	Lipids and lipid-like molecules
AllCCS00000146	[M+H]+	179.8	181.96	ccs_isicle	1.2	Nucleosides, nucleotides, and analogues
AllCCS00000850	[M+H]+	180.725	168.586	ccs_isicle	6.72	Benzenoids
AllCCS00001807	[M+Na]+	156.436	157.188	ccs_isicle	0.48	Organic oxygen compounds
AllCCS00001369	[M+H]+	175.882	195.228	ccs_isicle	11	Alkaloids and derivatives
AllCCS00000028	[M+H]+	128.4	124.045	ccs_isicle	3.39	Organic acids and derivatives
AllCCS00001755	[M+H]+	139.033	142.994	ccs_isicle	2.85	Organic acids and derivatives
AllCCS00001928	[M+Na]+	155.666	145.298	ccs_isicle	6.66	Benzenoids
AllCCS00000777	[M+H]+	158.962	178.119	ccs_isicle	12.05	Benzenoids
AllCCS00000749	[M+H]+	199.228	213.274	ccs_isicle	7.05	Benzenoids
AllCCS00001320	[M+H]+	195.041	207.079	ccs_isicle	6.17	Organic oxygen compounds
AllCCS00001942	[M+H]+	163.3	173.654	ccs_isicle	6.34	Phenylpropanoids and polyketides
AllCCS00001021	[M+H]+	164.53	180.594	ccs_isicle	9.76	Organoheterocyclic compounds
AllCCS00000324	[M+H]+	153.695	158.847	ccs_isicle	3.35	Organoheterocyclic compounds
AllCCS00000166	[M+H]+	172.6	185.396	ccs_isicle	7.41	Nucleosides, nucleotides, and analogues
AllCCS00000755	[M+H]+	145.903	142.272	ccs_isicle	2.49	Benzenoids
AllCCS00000124	[M+H]+	241.274	261.078	ccs_isicle	8.21	Nucleosides, nucleotides, and analogues
AllCCS00000863	[M+H]+	159.169	172.332	ccs_isicle	8.27	Benzenoids
AllCCS00002162	[M+H]+	152.2	158.604	ccs_isicle	4.21	Organic acids and derivatives
AllCCS00000756	[M+H]+	121.207	124.62	ccs_isicle	2.82	Benzenoids
AllCCS00000750	[M+H]+	143.935	149.729	ccs_isicle	4.03	Benzenoids
AllCCS00000373	[M+Na]+	178.472	182.232	ccs_isicle	2.11	Organic oxygen compounds
AllCCS00001100	[M+H]+	176.383	181.075	ccs_isicle	2.66	Organoheterocyclic compounds
AllCCS00000252	[M+H]+	248.694	304.971	ccs_isicle	22.63	Lipids and lipid-like molecules
AllCCS00001454	[M+Na]+	187.368	178.432	ccs_isicle	4.77	Phenylpropanoids and polyketides
AllCCS00001430	[M+H]+	146.415	159.383	ccs_isicle	8.86	Phenylpropanoids and polyketides
AllCCS00002177	[M+Na]+	142.2	136.796	ccs_isicle	3.8	Organic oxygen compounds
AllCCS00001910	[M+H]+	179.1	220.732	ccs_isicle	23.24	Lipids and lipid-like molecules
AllCCS00000909	[M+H]+	154.632	161.133	ccs_isicle	4.2	Benzenoids
AllCCS00001235	[M+H]+	163.992	178.395	ccs_isicle	8.78	Lipids and lipid-like molecules
AllCCS00001479	[M+H]+	191.253	214.372	ccs_isicle	12.09	Phenylpropanoids and polyketides
AllCCS00000067	[M+Na]+	171.249	170.343	ccs_isicle	0.53	Organic acids and derivatives
AllCCS00000868	[M+H]+	164.445	160.13	ccs_isicle	2.62	Benzenoids
AllCCS00001440	[M+H]+	186.415	195.168	ccs_isicle	4.7	Phenylpropanoids and polyketides
AllCCS00000980	[M+H]+	170.677	177.648	ccs_isicle	4.08	Organoheterocyclic compounds
AllCCS00000612	[M+Na]+	295.1	404.581	ccs_isicle	37.1	Lipids and lipid-like molecules
AllCCS00000906	[M+H]+	124.114	144.152	ccs_isicle	16.14	Benzenoids
AllCCS00001304	[M+H]+	144.23	152.642	ccs_isicle	5.83	Organic acids and derivatives
AllCCS00000347	[M+Na]+	148.1	138.026	ccs_isicle	6.8	Organoheterocyclic compounds
AllCCS00001450	[M+H]+	162.134	183.971	ccs_isicle	13.47	Phenylpropanoids and polyketides
AllCCS00002015	[M+Na]+	174.6	163.367	ccs_isicle	6.43	Benzenoids
AllCCS00000946	[M+H]+	178.628	189.93	ccs_isicle	6.33	Organoheterocyclic compounds
AllCCS00000941	[M+H]+	187.388	189.44	ccs_isicle	1.1	Organoheterocyclic compounds
AllCCS00000143	[M+H]+	162.482	174.718	ccs_isicle	7.53	Nucleosides, nucleotides, and analogues
AllCCS00001061	[M+H]+	191.979	203.972	ccs_isicle	6.25	Organoheterocyclic compounds
AllCCS00000478	[M+H]+	143	143.895	ccs_isicle	0.63	Organoheterocyclic compounds
AllCCS00001002	[M+H]+	214.519	212.469	ccs_isicle	0.96	Organoheterocyclic compounds
AllCCS00001923	[M+H]+	153.32	142.108	ccs_isicle	7.31	Benzenoids
AllCCS00000087	[M+Na]+	133.684	132.568	ccs_isicle	0.84	Organic acids and derivatives
AllCCS00000501	[M+H]+	136.936	140.532	ccs_isicle	2.63	Organic acids and derivatives
AllCCS00001408	[M+H]+	166.498	184.871	ccs_isicle	11.03	Phenylpropanoids and polyketides
AllCCS00001971	[M+H]+	187.536	253.72	ccs_isicle	35.29	Lipids and lipid-like molecules
AllCCS00000006	[M+Na]+	147.3	154.883	ccs_isicle	5.15	Organic acids and derivatives
AllCCS00000001	[M+H]+	133.594	142.156	ccs_isicle	6.41	Organic acids and derivatives
AllCCS00001448	[M+H]+	163.351	184.288	ccs_isicle	12.82	Phenylpropanoids and polyketides
AllCCS00000375	[M+Na]+	143	140.448	ccs_isicle	1.78	Organic oxygen compounds
AllCCS00001819	[M+Na]+	203.233	205.924	ccs_isicle	1.32	Organic oxygen compounds
AllCCS00000093	[M+H]+	225.466	245.956	ccs_isicle	9.09	Organic acids and derivatives
AllCCS00000410	[M+Na]+	174	182.328	ccs_isicle	4.79	Organic oxygen compounds
AllCCS00000337	[M+Na]+	157.8	158.675	ccs_isicle	0.55	Organoheterocyclic compounds
AllCCS00000987	[M+H]+	162.136	175.663	ccs_isicle	8.34	Organoheterocyclic compounds
AllCCS00000579	[M+H]+	280.5	349.811	ccs_isicle	24.71	Lipids and lipid-like molecules
AllCCS00001365	[M+H]+	219.605	226.363	ccs_isicle	3.08	Alkaloids and derivatives
AllCCS00002157	[M+H]+	158.9	156.251	ccs_isicle	1.67	Organic acids and derivatives
AllCCS00000345	[M+Na]+	149.4	138.449	ccs_isicle	7.33	Organoheterocyclic compounds
AllCCS00001504	[M+H]+	171.005	194.576	ccs_isicle	13.78	Lignans, neolignans and related compounds
AllCCS00001226	[M+Na]+	183.98	213.884	ccs_isicle	16.25	Lipids and lipid-like molecules
AllCCS00000446	[M+H]+	221.857	251.377	ccs_isicle	13.31	Lipids and lipid-like molecules
AllCCS00000150	[M+H]+	175.4	189.26	ccs_isicle	7.9	Nucleosides, nucleotides, and analogues
AllCCS00000769	[M+H]+	153.308	166.713	ccs_isicle	8.74	Benzenoids
AllCCS00000315	[M+H]+	153.025	160.375	ccs_isicle	4.8	Organoheterocyclic compounds
AllCCS00000653	[M+Na]+	299.8	417.652	ccs_isicle	39.31	Lipids and lipid-like molecules
AllCCS00000983	[M+H]+	146.879	153.714	ccs_isicle	4.65	Organoheterocyclic compounds
AllCCS00001780	[M+Na]+	142.696	141.158	ccs_isicle	1.08	Organic acids and derivatives
AllCCS00001883	[M+H]+	294.474	357.803	ccs_isicle	21.51	Lipids and lipid-like molecules
AllCCS00000484	[M+Na]+	133.4	124.066	ccs_isicle	7	Organic acids and derivatives
AllCCS00000092	[M+H]+	143.615	159.365	ccs_isicle	10.97	Organic acids and derivatives
AllCCS00000050	[M+H]+	142.856	153.876	ccs_isicle	7.71	Organic acids and derivatives
AllCCS00001496	[M+H]+	156.391	169.381	ccs_isicle	8.31	Nucleosides, nucleotides, and analogues
AllCCS00000719	[M+H]+	167.748	188.842	ccs_isicle	12.57	Benzenoids
AllCCS00002016	[M+Na]+	175.84	167.73	ccs_isicle	4.61	Benzenoids
AllCCS00001332	[M+H]+	124.357	129.91	ccs_isicle	4.47	Organic oxygen compounds
AllCCS00000969	[M+H]+	161.037	159.674	ccs_isicle	0.85	Organoheterocyclic compounds
AllCCS00000131	[M+Na]+	168.8	164.355	ccs_isicle	2.63	Nucleosides, nucleotides, and analogues
AllCCS00001874	[M+Na]+	205.533	221.802	ccs_isicle	7.92	Lipids and lipid-like molecules
AllCCS00001805	[M+Na]+	151.4	144.51	ccs_isicle	4.55	Organic oxygen compounds
AllCCS00001462	[M+H]+	151.95	166.485	ccs_isicle	9.57	Phenylpropanoids and polyketides
AllCCS00000897	[M+H]+	175.202	195.451	ccs_isicle	11.56	Benzenoids
AllCCS00002186	[M+Na]+	291	359.749	ccs_isicle	23.63	Lipids and lipid-like molecules
AllCCS00001581	[M+Na]+	304.5	388.353	ccs_isicle	27.54	Lipids and lipid-like molecules
AllCCS00000843	[M+H]+	213.681	221.216	ccs_isicle	3.53	Benzenoids
AllCCS00000947	[M+H]+	186.734	202.367	ccs_isicle	8.37	Organoheterocyclic compounds
AllCCS00000416	[M+Na]+	175.4	179.495	ccs_isicle	2.33	Organic oxygen compounds
AllCCS00000738	[M+H]+	157.528	175.747	ccs_isicle	11.57	Benzenoids
AllCCS00001169	[M+H]+	201.176	209.402	ccs_isicle	4.09	Lipids and lipid-like molecules
AllCCS00000623	[M+Na]+	298.4	369.871	ccs_isicle	23.95	Lipids and lipid-like molecules
AllCCS00001978	[M+H]+	198.662	220.674	ccs_isicle	11.08	Lipids and lipid-like molecules
AllCCS00001870	[M+Na]+	197.891	229.05	ccs_isicle	15.75	Lipids and lipid-like molecules
AllCCS00000832	[M+H]+	170.001	176.503	ccs_isicle	3.82	Benzenoids
AllCCS00001111	[M+H]+	190.627	202.333	ccs_isicle	6.14	Organoheterocyclic compounds
AllCCS00000543	[M+Na]+	234.018	242.352	ccs_isicle	3.56	Phenylpropanoids and polyketides
AllCCS00001465	[M+H]+	147.278	162.081	ccs_isicle	10.05	Phenylpropanoids and polyketides
AllCCS00000558	[M+H]+	290.5	373.408	ccs_isicle	28.54	Lipids and lipid-like molecules
AllCCS00000063	[M+Na]+	144.613	144.366	ccs_isicle	0.17	Organic acids and derivatives
AllCCS00000997	[M+H]+	181.3	192.271	ccs_isicle	6.05	Organoheterocyclic compounds
AllCCS00000707	[M+H]+	223.924	235.735	ccs_isicle	5.27	Organic nitrogen compounds
AllCCS00000533	[M+Na]+	190.6	206.519	ccs_isicle	8.35	Organic nitrogen compounds
AllCCS00000357	[M+Na]+	141	136.443	ccs_isicle	3.23	Organoheterocyclic compounds
AllCCS00000421	[M+Na]+	159.7	153.773	ccs_isicle	3.71	Organic oxygen compounds
AllCCS00000748	[M+H]+	142.558	155.174	ccs_isicle	8.85	Benzenoids
AllCCS00001027	[M+H]+	152.743	162.956	ccs_isicle	6.69	Organoheterocyclic compounds
AllCCS00001441	[M+H]+	242.482	247.056	ccs_isicle	1.89	Phenylpropanoids and polyketides
AllCCS00001747	[M+Na]+	131.939	123.68	ccs_isicle	6.26	Organic acids and derivatives
AllCCS00000103	[M+Na]+	217.6	227.767	ccs_isicle	4.67	Nucleosides, nucleotides, and analogues
AllCCS00000071	[M+H]+	129.9	119.771	ccs_isicle	7.8	Organic acids and derivatives
AllCCS00000785	[M+H]+	158.493	162.486	ccs_isicle	2.52	Benzenoids
AllCCS00001847	[M+Na]+	177	178.057	ccs_isicle	0.6	Lipids and lipid-like molecules
AllCCS00000536	[M+Na]+	151.2	157.267	ccs_isicle	4.01	Organic nitrogen compounds
AllCCS00000166	[M+Na]+	184.1	185.375	ccs_isicle	0.69	Nucleosides, nucleotides, and analogues
AllCCS00001244	[M+H]+	207.818	209.849	ccs_isicle	0.98	Lipids and lipid-like molecules
AllCCS00000136	[M+Na]+	170.705	175.233	ccs_isicle	2.65	Nucleosides, nucleotides, and analogues
AllCCS00000469	[M+H]+	150.628	156.713	ccs_isicle	4.04	Organoheterocyclic compounds
AllCCS00000510	[M+Na]+	134.2	124.382	ccs_isicle	7.32	Organic oxygen compounds
AllCCS00000614	[M+Na]+	214.7	236.031	ccs_isicle	9.94	Lipids and lipid-like molecules
AllCCS00000915	[M+H]+	147.126	163.522	ccs_isicle	11.14	Benzenoids
AllCCS00000412	[M+H]+	141.892	144.43	ccs_isicle	1.79	Organic oxygen compounds
AllCCS00001765	[M+Na]+	136.7	130.279	ccs_isicle	4.7	Organic acids and derivatives
AllCCS00000744	[M+H]+	182.447	195.799	ccs_isicle	7.32	Benzenoids
AllCCS00001067	[M+H]+	187.231	201.782	ccs_isicle	7.77	Organoheterocyclic compounds
AllCCS00000318	[M+H]+	189.6	201.449	ccs_isicle	6.25	Organoheterocyclic compounds
AllCCS00000621	[M+H]+	286	360.312	ccs_isicle	25.98	Lipids and lipid-like molecules
AllCCS00000838	[M+H]+	196.545	210.53	ccs_isicle	7.12	Benzenoids
AllCCS00001056	[M+H]+	193.903	204.086	ccs_isicle	5.25	Organoheterocyclic compounds
AllCCS00000451	[M+H]+	170.463	202.629	ccs_isicle	18.87	Lipids and lipid-like molecules
AllCCS00000445	[M+H]+	286.588	327.942	ccs_isicle	14.43	Lipids and lipid-like molecules
AllCCS00001958	[M+Na]+	137.5	128.459	ccs_isicle	6.58	Organoheterocyclic compounds
AllCCS00001550	[M+H]+	217.8	253.134	ccs_isicle	16.22	Lipids and lipid-like molecules
AllCCS00000616	[M+Na]+	219.7	249.973	ccs_isicle	13.78	Lipids and lipid-like molecules
AllCCS00001836	[M+H]+	150.167	147.039	ccs_isicle	2.08	Organic oxygen compounds
AllCCS00001443	[M+H]+	160.712	179.128	ccs_isicle	11.46	Phenylpropanoids and polyketides
AllCCS00000630	[M+H]+	276.8	367.962	ccs_isicle	32.93	Lipids and lipid-like molecules
AllCCS00001042	[M+H]+	119.942	117.884	ccs_isicle	1.72	Organoheterocyclic compounds
AllCCS00001522	[M+H]+	185.234	205.25	ccs_isicle	10.81	NA
AllCCS00000257	[M+Na]+	169.033	188.221	ccs_isicle	11.35	Lipids and lipid-like molecules
AllCCS00001055	[M+H]+	161.991	176.101	ccs_isicle	8.71	Organoheterocyclic compounds
AllCCS00001029	[M+H]+	174.521	179.786	ccs_isicle	3.02	Organoheterocyclic compounds
AllCCS00000887	[M+H]+	143.675	157.251	ccs_isicle	9.45	Benzenoids
AllCCS00001477	[M+H]+	157.384	175.684	ccs_isicle	11.63	Phenylpropanoids and polyketides
AllCCS00001303	[M+H]+	222.51	210.039	ccs_isicle	5.6	Organic acids and derivatives
AllCCS00000709	[M+H]+	132.9	137.766	ccs_isicle	3.66	Organic nitrogen compounds
AllCCS00000752	[M+H]+	169.894	174.865	ccs_isicle	2.93	Benzenoids
AllCCS00000070	[M+H]+	162.889	169.798	ccs_isicle	4.24	Organic acids and derivatives
AllCCS00001065	[M+H]+	181.07	186.371	ccs_isicle	2.93	Organoheterocyclic compounds
AllCCS00001121	[M+H]+	117.742	120.247	ccs_isicle	2.13	Organoheterocyclic compounds
AllCCS00001571	[M+H]+	275.7	316.026	ccs_isicle	14.63	Lipids and lipid-like molecules
AllCCS00001392	[M+H]+	181.981	187.557	ccs_isicle	3.06	Phenylpropanoids and polyketides
AllCCS00000300	[M+H]+	155.338	153.597	ccs_isicle	1.12	Benzenoids
AllCCS00001005	[M+H]+	126.842	121.164	ccs_isicle	4.48	Organoheterocyclic compounds
AllCCS00000327	[M+H]+	143.926	153.777	ccs_isicle	6.84	Organoheterocyclic compounds
AllCCS00000010	[M+H]+	142.438	151.24	ccs_isicle	6.18	Organic acids and derivatives
AllCCS00001215	[M+H]+	198.541	207.695	ccs_isicle	4.61	Lipids and lipid-like molecules
AllCCS00000757	[M+H]+	108.752	113.027	ccs_isicle	3.93	Benzenoids
AllCCS00000208	[M+H]+	201.431	213.464	ccs_isicle	5.97	Lipids and lipid-like molecules
AllCCS00001937	[M+Na]+	209.989	199.371	ccs_isicle	5.06	Phenylpropanoids and polyketides
AllCCS00000384	[M+Na]+	155.642	159.507	ccs_isicle	2.48	Organic oxygen compounds
AllCCS00000543	[M+H]+	239.5	241.551	ccs_isicle	0.86	Phenylpropanoids and polyketides
AllCCS00000953	[M+H]+	158.381	166.23	ccs_isicle	4.96	Organoheterocyclic compounds
AllCCS00001059	[M+H]+	185.83	191.504	ccs_isicle	3.05	Organoheterocyclic compounds
AllCCS00002184	[M+Na]+	252.2	312.016	ccs_isicle	23.72	Lipids and lipid-like molecules
AllCCS00001967	[M+H]+	222.791	273.981	ccs_isicle	22.98	Nucleosides, nucleotides, and analogues
AllCCS00002157	[M+Na]+	154.8	155.453	ccs_isicle	0.42	Organic acids and derivatives
AllCCS00001178	[M+H]+	200.541	223.754	ccs_isicle	11.58	Lipids and lipid-like molecules
AllCCS00001972	[M+H]+	220.713	249.123	ccs_isicle	12.87	Lipids and lipid-like molecules
AllCCS00000587	[M+Na]+	290.1	371.487	ccs_isicle	28.05	Lipids and lipid-like molecules
AllCCS00000370	[M+H]+	188.6	213.498	ccs_isicle	13.2	Organic oxygen compounds
AllCCS00000725	[M+H]+	149.923	159.726	ccs_isicle	6.54	Benzenoids
AllCCS00000503	[M+Na]+	141.648	142.977	ccs_isicle	0.94	Organic acids and derivatives
AllCCS00000751	[M+H]+	166.063	169.632	ccs_isicle	2.15	Benzenoids
AllCCS00000101	[M+Na]+	162.9	165.124	ccs_isicle	1.37	Nucleosides, nucleotides, and analogues
AllCCS00000544	[M+H]+	146.798	157.451	ccs_isicle	7.26	Phenylpropanoids and polyketides
AllCCS00000880	[M+H]+	134.722	133.007	ccs_isicle	1.27	Benzenoids
AllCCS00001256	[M+Na]+	185.588	188.592	ccs_isicle	1.62	Lipids and lipid-like molecules
AllCCS00001020	[M+H]+	152.69	162.807	ccs_isicle	6.63	Organoheterocyclic compounds
AllCCS00001487	[M+H]+	157.277	176.221	ccs_isicle	12.04	Phenylpropanoids and polyketides
AllCCS00001987	[M+Na]+	225.767	247.624	ccs_isicle	9.68	Lipids and lipid-like molecules
AllCCS00001110	[M+H]+	153.904	169.374	ccs_isicle	10.05	Organoheterocyclic compounds
AllCCS00000002	[M+H]+	159.066	148.305	ccs_isicle	6.76	Organic acids and derivatives
AllCCS00000741	[M+H]+	166.272	183.092	ccs_isicle	10.12	Benzenoids
AllCCS00000062	[M+H]+	139.035	152.04	ccs_isicle	9.35	Organic acids and derivatives
AllCCS00000201	[M+Na]+	197.9	206.633	ccs_isicle	4.41	Lipids and lipid-like molecules
AllCCS00001899	[M+Na]+	193.367	212.302	ccs_isicle	9.79	Lipids and lipid-like molecules
AllCCS00000688	[M+H]+	232.4	261.415	ccs_isicle	12.48	Lipids and lipid-like molecules
AllCCS00000742	[M+H]+	185.061	202.658	ccs_isicle	9.51	Benzenoids
AllCCS00001873	[M+Na]+	199.031	214.089	ccs_isicle	7.57	Lipids and lipid-like molecules
AllCCS00001862	[M+Na]+	186.833	214.269	ccs_isicle	14.68	Lipids and lipid-like molecules
AllCCS00000443	[M+H]+	155.725	167.401	ccs_isicle	7.5	Lipids and lipid-like molecules
AllCCS00001990	[M+H]+	233.3	267.077	ccs_isicle	14.48	Lipids and lipid-like molecules
AllCCS00000676	[M+H]+	297.8	384.946	ccs_isicle	29.26	Lipids and lipid-like molecules
AllCCS00000677	[M+H]+	298.8	358.239	ccs_isicle	19.89	Lipids and lipid-like molecules
AllCCS00001420	[M+H]+	153.83	172.72	ccs_isicle	12.28	Phenylpropanoids and polyketides
AllCCS00001975	[M+Na]+	291.894	353.264	ccs_isicle	21.02	Lipids and lipid-like molecules
AllCCS00000467	[M+Na]+	148.8	146.977	ccs_isicle	1.22	Organoheterocyclic compounds
AllCCS00002180	[M+Na]+	137.6	126.244	ccs_isicle	8.25	Organic oxygen compounds
AllCCS00001899	[M+H]+	179.4	211.527	ccs_isicle	17.91	Lipids and lipid-like molecules
AllCCS00001983	[M+H]+	236.8	259.077	ccs_isicle	9.41	Lipids and lipid-like molecules
AllCCS00000854	[M+H]+	181.639	185.981	ccs_isicle	2.39	Benzenoids
AllCCS00000672	[M+H]+	296	386.448	ccs_isicle	30.56	Lipids and lipid-like molecules
AllCCS00000021	[M+Na]+	188.7	199.113	ccs_deepccs	5.52	Organic acids and derivatives
AllCCS00001366	[M+H]+	178.952	190.388	ccs_deepccs	6.39	Alkaloids and derivatives
AllCCS00000558	[M+Na]+	285.6	276.132	ccs_deepccs	3.32	Lipids and lipid-like molecules
AllCCS00000656	[M+H]+	283	249.637	ccs_deepccs	11.79	Lipids and lipid-like molecules
AllCCS00001638	[M+H]+	302.2	280.684	ccs_deepccs	7.12	Lipids and lipid-like molecules
AllCCS00000016	[M+H]+	134.5	137.946	ccs_deepccs	2.56	Organic acids and derivatives
AllCCS00000336	[M+Na]+	153.9	157.469	ccs_deepccs	2.32	Organoheterocyclic compounds
AllCCS00002109	[M+Na]+	136.4	151.745	ccs_deepccs	11.25	Organic oxygen compounds
AllCCS00000402	[M+Na]+	158.458	156.921	ccs_deepccs	0.97	Organic oxygen compounds
AllCCS00000698	[M+H]+	138.594	139.279	ccs_deepccs	0.49	Organic nitrogen compounds
AllCCS00000715	[M+H]+	132.924	135.483	ccs_deepccs	1.93	Organic nitrogen compounds
AllCCS00000900	[M+H]+	124.67	130.858	ccs_deepccs	4.96	Benzenoids
AllCCS00001771	[M+Na]+	152.281	146.748	ccs_deepccs	3.63	Organic acids and derivatives
AllCCS00000956	[M+H]+	159.729	174.847	ccs_deepccs	9.46	Organoheterocyclic compounds
AllCCS00000058	[M+H]+	124.949	126.272	ccs_deepccs	1.06	Organic acids and derivatives
AllCCS00000921	[M+H]+	181.172	182.481	ccs_deepccs	0.72	Organoheterocyclic compounds
AllCCS00000351	[M+H]+	151.702	150.105	ccs_deepccs	1.05	Organoheterocyclic compounds
AllCCS00001776	[M+H]+	180.1	185.78	ccs_deepccs	3.15	Organic acids and derivatives
AllCCS00000767	[M+H]+	190.511	195.924	ccs_deepccs	2.84	Benzenoids
AllCCS00000808	[M+H]+	159.356	156.507	ccs_deepccs	1.79	Benzenoids
AllCCS00001218	[M+H]+	166.26	168.907	ccs_deepccs	1.59	Lipids and lipid-like molecules
AllCCS00001162	[M+H]+	204.785	209.323	ccs_deepccs	2.22	Lipids and lipid-like molecules
AllCCS00000460	[M+H]+	143.102	146.221	ccs_deepccs	2.18	Lipids and lipid-like molecules
AllCCS00001329	[M+H]+	158.717	158.258	ccs_deepccs	0.29	Organic oxygen compounds
AllCCS00001917	[M+Na]+	178.521	177.965	ccs_deepccs	0.31	Benzenoids
AllCCS00001435	[M+H]+	138.276	141.295	ccs_deepccs	2.18	Phenylpropanoids and polyketides
AllCCS00000079	[M+H]+	132.2	133.199	ccs_deepccs	0.76	Organic acids and derivatives
AllCCS00000257	[M+H]+	184.3	181.813	ccs_deepccs	1.35	Lipids and lipid-like molecules
AllCCS00000993	[M+H]+	165.149	165.746	ccs_deepccs	0.36	Organoheterocyclic compounds
AllCCS00000226	[M+H]+	180.954	182.672	ccs_deepccs	0.95	Lipids and lipid-like molecules
AllCCS00001163	[M+H]+	183.16	192.436	ccs_deepccs	5.06	Lipids and lipid-like molecules
AllCCS00000575	[M+H]+	274.4	263.971	ccs_deepccs	3.8	Lipids and lipid-like molecules
AllCCS00001925	[M+H]+	162.603	172.431	ccs_deepccs	6.04	Benzenoids
AllCCS00000797	[M+H]+	168.905	166.487	ccs_deepccs	1.43	Benzenoids
AllCCS00000406	[M+Na]+	143.076	158.706	ccs_deepccs	10.92	Organic oxygen compounds
AllCCS00001272	[M+H]+	191.496	192.463	ccs_deepccs	0.5	Organic acids and derivatives
AllCCS00000705	[M+H]+	126.022	128.094	ccs_deepccs	1.64	Organic nitrogen compounds
AllCCS00002090	[M+H]+	186.4	181.628	ccs_deepccs	2.56	Nucleosides, nucleotides, and analogues
AllCCS00001804	[M+Na]+	153.253	149.929	ccs_deepccs	2.17	Organic oxygen compounds
AllCCS00002126	[M+H]+	133.9	128.272	ccs_deepccs	4.2	Organoheterocyclic compounds
AllCCS00000163	[M+H]+	163.843	162.858	ccs_deepccs	0.6	Nucleosides, nucleotides, and analogues
AllCCS00000904	[M+H]+	133.536	141.353	ccs_deepccs	5.85	Benzenoids
AllCCS00000152	[M+Na]+	209.842	213.755	ccs_deepccs	1.86	Nucleosides, nucleotides, and analogues
AllCCS00001858	[M+Na]+	189.145	208.425	ccs_deepccs	10.19	Lipids and lipid-like molecules
AllCCS00001757	[M+Na]+	162.737	163.417	ccs_deepccs	0.42	Organic acids and derivatives
AllCCS00001813	[M+Na]+	176.5	189.583	ccs_deepccs	7.41	Organic oxygen compounds
AllCCS00001426	[M+H]+	180.799	185.353	ccs_deepccs	2.52	Phenylpropanoids and polyketides
AllCCS00000599	[M+H]+	288.1	290.683	ccs_deepccs	0.9	Lipids and lipid-like molecules
AllCCS00001489	[M+H]+	164.785	173.572	ccs_deepccs	5.33	Phenylpropanoids and polyketides
AllCCS00000585	[M+H]+	284.9	250.155	ccs_deepccs	12.2	Lipids and lipid-like molecules
AllCCS00001927	[M+Na]+	152.767	146.676	ccs_deepccs	3.99	Benzenoids
AllCCS00002087	[M+H]+	241.4	242.775	ccs_deepccs	0.57	Nucleosides, nucleotides, and analogues
AllCCS00001972	[M+Na]+	225.405	226.974	ccs_deepccs	0.7	Lipids and lipid-like molecules
AllCCS00000294	[M+Na]+	154.867	149.1	ccs_deepccs	3.72	Benzenoids
AllCCS00001791	[M+Na]+	146.115	145.181	ccs_deepccs	0.64	Organoheterocyclic compounds
AllCCS00002188	[M+H]+	147.1	138.311	ccs_deepccs	5.97	Benzenoids
AllCCS00001918	[M+H]+	128.789	126.154	ccs_deepccs	2.05	Benzenoids
AllCCS00001991	[M+Na]+	239.533	238.816	ccs_deepccs	0.3	Lipids and lipid-like molecules
AllCCS00001016	[M+H]+	170.768	172.314	ccs_deepccs	0.91	Organoheterocyclic compounds
AllCCS00000613	[M+H]+	293.4	298.883	ccs_deepccs	1.87	Lipids and lipid-like molecules
AllCCS00000343	[M+H]+	138.754	133.801	ccs_deepccs	3.57	Organoheterocyclic compounds
AllCCS00000506	[M+H]+	119.615	124.671	ccs_deepccs	4.23	Organic acids and derivatives
AllCCS00001068	[M+H]+	153.85	158.573	ccs_deepccs	3.07	Organoheterocyclic compounds
AllCCS00001223	[M+H]+	184.449	196.231	ccs_deepccs	6.39	Lipids and lipid-like molecules
AllCCS00000328	[M+Na]+	152.2	147.495	ccs_deepccs	3.09	Organoheterocyclic compounds
AllCCS00000505	[M+Na]+	155.207	153.364	ccs_deepccs	1.19	Organic acids and derivatives
AllCCS00000036	[M+H]+	149.466	146.016	ccs_deepccs	2.31	Organic acids and derivatives
AllCCS00000513	[M+Na]+	135.8	144.955	ccs_deepccs	6.74	Organic oxygen compounds
AllCCS00000492	[M+Na]+	134.9	139.542	ccs_deepccs	3.44	Organic acids and derivatives
AllCCS00000390	[M+Na]+	160	156.921	ccs_deepccs	1.92	Organic oxygen compounds
AllCCS00000989	[M+H]+	195.668	201.539	ccs_deepccs	3	Organoheterocyclic compounds
AllCCS00002146	[M+Na]+	204.1	208.439	ccs_deepccs	2.13	Lipids and lipid-like molecules
AllCCS00000006	[M+H]+	147.3	152.282	ccs_deepccs	3.38	Organic acids and derivatives
AllCCS00001183	[M+H]+	197.066	206.943	ccs_deepccs	5.01	Lipids and lipid-like molecules
AllCCS00000377	[M+Na]+	147.1	156.975	ccs_deepccs	6.71	Organic oxygen compounds
AllCCS00000007	[M+H]+	147.1	145.167	ccs_deepccs	1.31	Organic acids and derivatives
AllCCS00001143	[M+H]+	150.01	148.915	ccs_deepccs	0.73	Organoheterocyclic compounds
AllCCS00001999	[M+H]+	151.074	145.522	ccs_deepccs	3.68	Organic oxygen compounds
AllCCS00000187	[M+H]+	174.336	185.897	ccs_deepccs	6.63	Lipids and lipid-like molecules
AllCCS00000575	[M+Na]+	278.1	270.064	ccs_deepccs	2.89	Lipids and lipid-like molecules
AllCCS00001860	[M+Na]+	193.334	191.691	ccs_deepccs	0.85	Lipids and lipid-like molecules
AllCCS00001282	[M+H]+	179.888	186.86	ccs_deepccs	3.88	Organic acids and derivatives
AllCCS00000554	[M+Na]+	281	275.29	ccs_deepccs	2.03	Lipids and lipid-like molecules
AllCCS00000468	[M+Na]+	150.7	153.888	ccs_deepccs	2.12	Organoheterocyclic compounds
AllCCS00001150	[M+H]+	198.784	197.439	ccs_deepccs	0.68	Organoheterocyclic compounds
AllCCS00000134	[M+H]+	219.637	208.117	ccs_deepccs	5.25	Nucleosides, nucleotides, and analogues
AllCCS00001976	[M+Na]+	293.637	222.384	ccs_deepccs	24.27	Lipids and lipid-like molecules
AllCCS00001831	[M+Na]+	267.798	303.971	ccs_deepccs	13.51	Organic oxygen compounds
AllCCS00000763	[M+H]+	148.272	159.037	ccs_deepccs	7.26	Benzenoids
AllCCS00001216	[M+H]+	147.027	161.429	ccs_deepccs	9.79	Lipids and lipid-like molecules
AllCCS00000364	[M+H]+	126.1	126.325	ccs_deepccs	0.18	Organoheterocyclic compounds
AllCCS00002182	[M+Na]+	211.8	196.232	ccs_deepccs	7.35	Lipids and lipid-like molecules
AllCCS00000659	[M+H]+	271.9	267.505	ccs_deepccs	1.62	Lipids and lipid-like molecules
AllCCS00000105	[M+Na]+	196.166	193.363	ccs_deepccs	1.43	Nucleosides, nucleotides, and analogues
AllCCS00002051	[M+H]+	134.251	136.612	ccs_deepccs	1.76	Phenylpropanoids and polyketides
AllCCS00001977	[M+Na]+	300.741	296.159	ccs_deepccs	1.52	Lipids and lipid-like molecules
AllCCS00001165	[M+H]+	214.015	209.861	ccs_deepccs	1.94	Lipids and lipid-like molecules
AllCCS00000118	[M+Na]+	221.502	202.649	ccs_deepccs	8.51	Nucleosides, nucleotides, and analogues
AllCCS00001028	[M+H]+	141.731	143.891	ccs_deepccs	1.52	Organoheterocyclic compounds
AllCCS00001483	[M+H]+	186.413	185.685	ccs_deepccs	0.39	Phenylpropanoids and polyketides
AllCCS00000281	[M+Na]+	263.073	232.948	ccs_deepccs	11.45	Lipids and lipid-like molecules
AllCCS00001108	[M+H]+	181.235	175.477	ccs_deepccs	3.18	Organoheterocyclic compounds
AllCCS00001966	[M+H]+	186.2	187.572	ccs_deepccs	0.74	Nucleosides, nucleotides, and analogues
AllCCS00000158	[M+Na]+	189.7	194.167	ccs_deepccs	2.35	Nucleosides, nucleotides, and analogues
AllCCS00000041	[M+H]+	194.136	197.128	ccs_deepccs	1.54	Organic acids and derivatives
AllCCS00000592	[M+H]+	280.6	274.816	ccs_deepccs	2.06	Lipids and lipid-like molecules
AllCCS00000482	[M+H]+	134.5	137.43	ccs_deepccs	2.18	Organoheterocyclic compounds
AllCCS00000109	[M+Na]+	210.8	204.986	ccs_deepccs	2.76	Nucleosides, nucleotides, and analogues
AllCCS00001612	[M+H]+	244.8	241.351	ccs_deepccs	1.41	Lipids and lipid-like molecules
AllCCS00001437	[M+H]+	152.388	160.629	ccs_deepccs	5.41	Phenylpropanoids and polyketides
AllCCS00001974	[M+H]+	257.074	187.858	ccs_deepccs	26.92	Lipids and lipid-like molecules
AllCCS00000625	[M+H]+	291.9	280.977	ccs_deepccs	3.74	Lipids and lipid-like molecules
AllCCS00000414	[M+Na]+	141.4	158.706	ccs_deepccs	12.24	Organic oxygen compounds
AllCCS00001647	[M+Na]+	286.8	283.308	ccs_deepccs	1.22	Lipids and lipid-like molecules
AllCCS00000142	[M+Na]+	167.137	183.989	ccs_deepccs	10.08	Nucleosides, nucleotides, and analogues
AllCCS00001877	[M+H]+	222.791	216.403	ccs_deepccs	2.87	Lipids and lipid-like molecules
AllCCS00000488	[M+H]+	209.8	209.088	ccs_deepccs	0.34	Organic acids and derivatives
AllCCS00000433	[M+H]+	141.375	146.38	ccs_deepccs	3.54	Phenylpropanoids and polyketides
AllCCS00000009	[M+H]+	154.6	151.558	ccs_deepccs	1.97	Organic acids and derivatives
AllCCS00000994	[M+H]+	144.64	145.316	ccs_deepccs	0.47	Organoheterocyclic compounds
AllCCS00001293	[M+H]+	226.264	230.276	ccs_deepccs	1.77	Organic acids and derivatives
AllCCS00001179	[M+H]+	212.475	205.24	ccs_deepccs	3.41	Lipids and lipid-like molecules
AllCCS00001994	[M+Na]+	247.825	255.979	ccs_deepccs	3.29	Lipids and lipid-like molecules
AllCCS00001096	[M+H]+	172.541	166.279	ccs_deepccs	3.63	Organoheterocyclic compounds
AllCCS00001400	[M+H]+	193.678	191.515	ccs_deepccs	1.12	Phenylpropanoids and polyketides
AllCCS00000372	[M+H]+	127.642	145.04	ccs_deepccs	13.63	Organic oxygen compounds
AllCCS00000892	[M+H]+	129.129	142.763	ccs_deepccs	10.56	Benzenoids
AllCCS00000951	[M+H]+	155.057	151.668	ccs_deepccs	2.19	Organoheterocyclic compounds
AllCCS00001262	[M+H]+	218.479	211.797	ccs_deepccs	3.06	Lipids and lipid-like molecules
AllCCS00000117	[M+Na]+	222.3	215.488	ccs_deepccs	3.06	Nucleosides, nucleotides, and analogues
AllCCS00001883	[M+Na]+	289.313	289.934	ccs_deepccs	0.21	Lipids and lipid-like molecules
AllCCS00001340	[M+H]+	148.918	151.402	ccs_deepccs	1.67	Organic oxygen compounds
AllCCS00000851	[M+H]+	167.967	175.88	ccs_deepccs	4.71	Benzenoids
AllCCS00000456	[M+H]+	174.655	181.032	ccs_deepccs	3.65	Lipids and lipid-like molecules
AllCCS00000146	[M+H]+	179.8	170.972	ccs_deepccs	4.91	Nucleosides, nucleotides, and analogues
AllCCS00000850	[M+H]+	180.725	172.107	ccs_deepccs	4.77	Benzenoids
AllCCS00001807	[M+Na]+	156.436	169.966	ccs_deepccs	8.65	Organic oxygen compounds
AllCCS00001369	[M+H]+	175.882	182.512	ccs_deepccs	3.77	Alkaloids and derivatives
AllCCS00000028	[M+H]+	128.4	132.59	ccs_deepccs	3.26	Organic acids and derivatives
AllCCS00001755	[M+H]+	139.033	140.337	ccs_deepccs	0.94	Organic acids and derivatives
AllCCS00001928	[M+Na]+	155.666	153.738	ccs_deepccs	1.24	Benzenoids
AllCCS00000777	[M+H]+	158.962	165.951	ccs_deepccs	4.4	Benzenoids
AllCCS00000749	[M+H]+	199.228	208.889	ccs_deepccs	4.85	Benzenoids
AllCCS00001320	[M+H]+	195.041	192.755	ccs_deepccs	1.17	Organic oxygen compounds
AllCCS00001942	[M+H]+	163.3	163.904	ccs_deepccs	0.37	Phenylpropanoids and polyketides
AllCCS00001021	[M+H]+	164.53	163.493	ccs_deepccs	0.63	Organoheterocyclic compounds
AllCCS00000324	[M+H]+	153.695	157.315	ccs_deepccs	2.36	Organoheterocyclic compounds
AllCCS00000166	[M+H]+	172.6	173.481	ccs_deepccs	0.51	Nucleosides, nucleotides, and analogues
AllCCS00000755	[M+H]+	145.903	144.785	ccs_deepccs	0.77	Benzenoids
AllCCS00000124	[M+H]+	241.274	242.775	ccs_deepccs	0.62	Nucleosides, nucleotides, and analogues
AllCCS00000863	[M+H]+	159.169	159.719	ccs_deepccs	0.35	Benzenoids
AllCCS00002162	[M+H]+	152.2	156.426	ccs_deepccs	2.78	Organic acids and derivatives
AllCCS00000756	[M+H]+	121.207	127.328	ccs_deepccs	5.05	Benzenoids
AllCCS00000750	[M+H]+	143.935	147.55	ccs_deepccs	2.51	Benzenoids
AllCCS00000373	[M+Na]+	178.472	188.771	ccs_deepccs	5.77	Organic oxygen compounds
AllCCS00001100	[M+H]+	176.383	178.783	ccs_deepccs	1.36	Organoheterocyclic compounds
AllCCS00000252	[M+H]+	248.694	235.698	ccs_deepccs	5.23	Lipids and lipid-like molecules
AllCCS00001454	[M+Na]+	187.368	170.873	ccs_deepccs	8.8	Phenylpropanoids and polyketides
AllCCS00001430	[M+H]+	146.415	153.414	ccs_deepccs	4.78	Phenylpropanoids and polyketides
AllCCS00002177	[M+Na]+	142.2	154.32	ccs_deepccs	8.52	Organic oxygen compounds
AllCCS00001910	[M+H]+	179.1	194.317	ccs_deepccs	8.5	Lipids and lipid-like molecules
AllCCS00000909	[M+H]+	154.632	162.304	ccs_deepccs	4.96	Benzenoids
AllCCS00001235	[M+H]+	163.992	179.31	ccs_deepccs	9.34	Lipids and lipid-like molecules
AllCCS00001479	[M+H]+	191.253	195.767	ccs_deepccs	2.36	Phenylpropanoids and polyketides
AllCCS00000067	[M+Na]+	171.249	171.038	ccs_deepccs	0.12	Organic acids and derivatives
AllCCS00000868	[M+H]+	164.445	163.109	ccs_deepccs	0.81	Benzenoids
AllCCS00001440	[M+H]+	186.415	192.101	ccs_deepccs	3.05	Phenylpropanoids and polyketides
AllCCS00000980	[M+H]+	170.677	170.175	ccs_deepccs	0.29	Organoheterocyclic compounds
AllCCS00000612	[M+Na]+	295.1	297.754	ccs_deepccs	0.9	Lipids and lipid-like molecules
AllCCS00000906	[M+H]+	124.114	139.026	ccs_deepccs	12.01	Benzenoids
AllCCS00001304	[M+H]+	144.23	157.007	ccs_deepccs	8.86	Organic acids and derivatives
AllCCS00000347	[M+Na]+	148.1	140.894	ccs_deepccs	4.87	Organoheterocyclic compounds
AllCCS00001450	[M+H]+	162.134	173.055	ccs_deepccs	6.74	Phenylpropanoids and polyketides
AllCCS00002015	[M+Na]+	174.6	168.928	ccs_deepccs	3.25	Benzenoids
AllCCS00000946	[M+H]+	178.628	182.279	ccs_deepccs	2.04	Organoheterocyclic compounds
AllCCS00000941	[M+H]+	187.388	181.912	ccs_deepccs	2.92	Organoheterocyclic compounds
AllCCS00000143	[M+H]+	162.482	173.032	ccs_deepccs	6.49	Nucleosides, nucleotides, and analogues
AllCCS00001061	[M+H]+	191.979	188.37	ccs_deepccs	1.88	Organoheterocyclic compounds
AllCCS00000478	[M+H]+	143	136.748	ccs_deepccs	4.37	Organoheterocyclic compounds
AllCCS00001002	[M+H]+	214.519	221.907	ccs_deepccs	3.44	Organoheterocyclic compounds
AllCCS00001923	[M+H]+	153.32	154.421	ccs_deepccs	0.72	Benzenoids
AllCCS00000087	[M+Na]+	133.684	142.176	ccs_deepccs	6.35	Organic acids and derivatives
AllCCS00000501	[M+H]+	136.936	141.521	ccs_deepccs	3.35	Organic acids and derivatives
AllCCS00001408	[M+H]+	166.498	170.507	ccs_deepccs	2.41	Phenylpropanoids and polyketides
AllCCS00001971	[M+H]+	187.536	194.873	ccs_deepccs	3.91	Lipids and lipid-like molecules
AllCCS00000006	[M+Na]+	147.3	158.729	ccs_deepccs	7.76	Organic acids and derivatives
AllCCS00000001	[M+H]+	133.594	135.363	ccs_deepccs	1.32	Organic acids and derivatives
AllCCS00001448	[M+H]+	163.351	167.54	ccs_deepccs	2.56	Phenylpropanoids and polyketides
AllCCS00000375	[M+Na]+	143	158.706	ccs_deepccs	10.98	Organic oxygen compounds
AllCCS00001819	[M+Na]+	203.233	222.148	ccs_deepccs	9.31	Organic oxygen compounds
AllCCS00000093	[M+H]+	225.466	223.094	ccs_deepccs	1.05	Organic acids and derivatives
AllCCS00000410	[M+Na]+	174	188.964	ccs_deepccs	8.6	Organic oxygen compounds
AllCCS00000337	[M+Na]+	157.8	163.325	ccs_deepccs	3.5	Organoheterocyclic compounds
AllCCS00000987	[M+H]+	162.136	163.614	ccs_deepccs	0.91	Organoheterocyclic compounds
AllCCS00000579	[M+H]+	280.5	272.588	ccs_deepccs	2.82	Lipids and lipid-like molecules
AllCCS00001365	[M+H]+	219.605	219.863	ccs_deepccs	0.12	Alkaloids and derivatives
AllCCS00002157	[M+H]+	158.9	149.803	ccs_deepccs	5.72	Organic acids and derivatives
AllCCS00000345	[M+Na]+	149.4	145.113	ccs_deepccs	2.87	Organoheterocyclic compounds
AllCCS00001504	[M+H]+	171.005	189.646	ccs_deepccs	10.9	Lignans, neolignans and related compounds
AllCCS00001226	[M+Na]+	183.98	193.022	ccs_deepccs	4.91	Lipids and lipid-like molecules
AllCCS00000446	[M+H]+	221.857	219.35	ccs_deepccs	1.13	Lipids and lipid-like molecules
AllCCS00000150	[M+H]+	175.4	175.825	ccs_deepccs	0.24	Nucleosides, nucleotides, and analogues
AllCCS00000769	[M+H]+	153.308	152.027	ccs_deepccs	0.84	Benzenoids
AllCCS00000315	[M+H]+	153.025	154.731	ccs_deepccs	1.12	Organoheterocyclic compounds
AllCCS00000653	[M+Na]+	299.8	285.539	ccs_deepccs	4.76	Lipids and lipid-like molecules
AllCCS00000983	[M+H]+	146.879	146.942	ccs_deepccs	0.04	Organoheterocyclic compounds
AllCCS00001780	[M+Na]+	142.696	142.535	ccs_deepccs	0.11	Organic acids and derivatives
AllCCS00001883	[M+H]+	294.474	284.193	ccs_deepccs	3.49	Lipids and lipid-like molecules
AllCCS00000484	[M+Na]+	133.4	136.644	ccs_deepccs	2.43	Organic acids and derivatives
AllCCS00000092	[M+H]+	143.615	152.658	ccs_deepccs	6.3	Organic acids and derivatives
AllCCS00000050	[M+H]+	142.856	142.077	ccs_deepccs	0.55	Organic acids and derivatives
AllCCS00001496	[M+H]+	156.391	167.97	ccs_deepccs	7.4	Nucleosides, nucleotides, and analogues
AllCCS00000719	[M+H]+	167.748	174.572	ccs_deepccs	4.07	Benzenoids
AllCCS00002016	[M+Na]+	175.84	170.117	ccs_deepccs	3.26	Benzenoids
AllCCS00001332	[M+H]+	124.357	121.934	ccs_deepccs	1.95	Organic oxygen compounds
AllCCS00000969	[M+H]+	161.037	149.904	ccs_deepccs	6.91	Organoheterocyclic compounds
AllCCS00000131	[M+Na]+	168.8	176.522	ccs_deepccs	4.57	Nucleosides, nucleotides, and analogues
AllCCS00001874	[M+Na]+	205.533	192.063	ccs_deepccs	6.55	Lipids and lipid-like molecules
AllCCS00001805	[M+Na]+	151.4	153.875	ccs_deepccs	1.63	Organic oxygen compounds
AllCCS00001462	[M+H]+	151.95	163.953	ccs_deepccs	7.9	Phenylpropanoids and polyketides
AllCCS00000897	[M+H]+	175.202	180.395	ccs_deepccs	2.96	Benzenoids
AllCCS00002186	[M+Na]+	291	289.858	ccs_deepccs	0.39	Lipids and lipid-like molecules
AllCCS00001581	[M+Na]+	304.5	308.221	ccs_deepccs	1.22	Lipids and lipid-like molecules
AllCCS00000843	[M+H]+	213.681	209.094	ccs_deepccs	2.15	Benzenoids
AllCCS00000947	[M+H]+	186.734	190.23	ccs_deepccs	1.87	Organoheterocyclic compounds
AllCCS00000416	[M+Na]+	175.4	192.183	ccs_deepccs	9.57	Organic oxygen compounds
AllCCS00000738	[M+H]+	157.528	157.005	ccs_deepccs	0.33	Benzenoids
AllCCS00001169	[M+H]+	201.176	211.039	ccs_deepccs	4.9	Lipids and lipid-like molecules
AllCCS00000623	[M+Na]+	298.4	302.81	ccs_deepccs	1.48	Lipids and lipid-like molecules
AllCCS00001978	[M+H]+	198.662	209.749	ccs_deepccs	5.58	Lipids and lipid-like molecules
AllCCS00001870	[M+Na]+	197.891	197.163	ccs_deepccs	0.37	Lipids and lipid-like molecules
AllCCS00000832	[M+H]+	170.001	169.43	ccs_deepccs	0.34	Benzenoids
AllCCS00001111	[M+H]+	190.627	184.042	ccs_deepccs	3.45	Organoheterocyclic compounds
AllCCS00000543	[M+Na]+	234.018	248.972	ccs_deepccs	6.39	Phenylpropanoids and polyketides
AllCCS00001465	[M+H]+	147.278	162.499	ccs_deepccs	10.33	Phenylpropanoids and polyketides
AllCCS00000558	[M+H]+	290.5	270.219	ccs_deepccs	6.98	Lipids and lipid-like molecules
AllCCS00000063	[M+Na]+	144.613	149.753	ccs_deepccs	3.55	Organic acids and derivatives
AllCCS00000997	[M+H]+	181.3	189.527	ccs_deepccs	4.54	Organoheterocyclic compounds
AllCCS00000707	[M+H]+	223.924	224.365	ccs_deepccs	0.2	Organic nitrogen compounds
AllCCS00000533	[M+Na]+	190.6	201.159	ccs_deepccs	5.54	Organic nitrogen compounds
AllCCS00000357	[M+Na]+	141	152.31	ccs_deepccs	8.02	Organoheterocyclic compounds
AllCCS00000421	[M+Na]+	159.7	165.751	ccs_deepccs	3.79	Organic oxygen compounds
AllCCS00000748	[M+H]+	142.558	149.758	ccs_deepccs	5.05	Benzenoids
AllCCS00001027	[M+H]+	152.743	159.447	ccs_deepccs	4.39	Organoheterocyclic compounds
AllCCS00001441	[M+H]+	242.482	235.59	ccs_deepccs	2.84	Phenylpropanoids and polyketides
AllCCS00001747	[M+Na]+	131.939	135.298	ccs_deepccs	2.55	Organic acids and derivatives
AllCCS00000103	[M+Na]+	217.6	215.705	ccs_deepccs	0.87	Nucleosides, nucleotides, and analogues
AllCCS00000071	[M+H]+	129.9	122.078	ccs_deepccs	6.02	Organic acids and derivatives
AllCCS00000785	[M+H]+	158.493	162.673	ccs_deepccs	2.64	Benzenoids
AllCCS00001847	[M+Na]+	177	193.781	ccs_deepccs	9.48	Lipids and lipid-like molecules
AllCCS00000536	[M+Na]+	151.2	155.376	ccs_deepccs	2.76	Organic nitrogen compounds
AllCCS00000166	[M+Na]+	184.1	179.394	ccs_deepccs	2.56	Nucleosides, nucleotides, and analogues
AllCCS00001244	[M+H]+	207.818	207.333	ccs_deepccs	0.23	Lipids and lipid-like molecules
AllCCS00000136	[M+Na]+	170.705	186.207	ccs_deepccs	9.08	Nucleosides, nucleotides, and analogues
AllCCS00000469	[M+H]+	150.628	144.842	ccs_deepccs	3.84	Organoheterocyclic compounds
AllCCS00000510	[M+Na]+	134.2	146.005	ccs_deepccs	8.8	Organic oxygen compounds
AllCCS00000614	[M+Na]+	214.7	194.999	ccs_deepccs	9.18	Lipids and lipid-like molecules
AllCCS00000915	[M+H]+	147.126	160.475	ccs_deepccs	9.07	Benzenoids
AllCCS00000412	[M+H]+	141.892	145.603	ccs_deepccs	2.62	Organic oxygen compounds
AllCCS00001765	[M+Na]+	136.7	139.02	ccs_deepccs	1.7	Organic acids and derivatives
AllCCS00000744	[M+H]+	182.447	173.965	ccs_deepccs	4.65	Benzenoids
AllCCS00001067	[M+H]+	187.231	195.33	ccs_deepccs	4.33	Organoheterocyclic compounds
AllCCS00000318	[M+H]+	189.6	188.397	ccs_deepccs	0.63	Organoheterocyclic compounds
AllCCS00000621	[M+H]+	286	269.383	ccs_deepccs	5.81	Lipids and lipid-like molecules
AllCCS00000838	[M+H]+	196.545	200.748	ccs_deepccs	2.14	Benzenoids
AllCCS00001056	[M+H]+	193.903	196.04	ccs_deepccs	1.1	Organoheterocyclic compounds
AllCCS00000451	[M+H]+	170.463	184.292	ccs_deepccs	8.11	Lipids and lipid-like molecules
AllCCS00000445	[M+H]+	286.588	212.897	ccs_deepccs	25.71	Lipids and lipid-like molecules
AllCCS00001958	[M+Na]+	137.5	138.524	ccs_deepccs	0.74	Organoheterocyclic compounds
AllCCS00001550	[M+H]+	217.8	191.334	ccs_deepccs	12.15	Lipids and lipid-like molecules
AllCCS00000616	[M+Na]+	219.7	172.086	ccs_deepccs	21.67	Lipids and lipid-like molecules
AllCCS00001836	[M+H]+	150.167	150.607	ccs_deepccs	0.29	Organic oxygen compounds
AllCCS00001443	[M+H]+	160.712	175.166	ccs_deepccs	8.99	Phenylpropanoids and polyketides
AllCCS00000630	[M+H]+	276.8	272.297	ccs_deepccs	1.63	Lipids and lipid-like molecules
AllCCS00001042	[M+H]+	119.942	122.421	ccs_deepccs	2.07	Organoheterocyclic compounds
AllCCS00001522	[M+H]+	185.234	196.487	ccs_deepccs	6.08	NA
AllCCS00000257	[M+Na]+	169.033	189.966	ccs_deepccs	12.38	Lipids and lipid-like molecules
AllCCS00001055	[M+H]+	161.991	165.674	ccs_deepccs	2.27	Organoheterocyclic compounds
AllCCS00001029	[M+H]+	174.521	172.161	ccs_deepccs	1.35	Organoheterocyclic compounds
AllCCS00000887	[M+H]+	143.675	149.779	ccs_deepccs	4.25	Benzenoids
AllCCS00001477	[M+H]+	157.384	160.318	ccs_deepccs	1.86	Phenylpropanoids and polyketides
AllCCS00001303	[M+H]+	222.51	215.199	ccs_deepccs	3.29	Organic acids and derivatives
AllCCS00000709	[M+H]+	132.9	138.014	ccs_deepccs	3.85	Organic nitrogen compounds
AllCCS00000752	[M+H]+	169.894	165.92	ccs_deepccs	2.34	Benzenoids
AllCCS00000070	[M+H]+	162.889	158.566	ccs_deepccs	2.65	Organic acids and derivatives
AllCCS00001065	[M+H]+	181.07	180.695	ccs_deepccs	0.21	Organoheterocyclic compounds
AllCCS00001121	[M+H]+	117.742	129.784	ccs_deepccs	10.23	Organoheterocyclic compounds
AllCCS00001571	[M+H]+	275.7	261.343	ccs_deepccs	5.21	Lipids and lipid-like molecules
AllCCS00001392	[M+H]+	181.981	176.417	ccs_deepccs	3.06	Phenylpropanoids and polyketides
AllCCS00000300	[M+H]+	155.338	143.495	ccs_deepccs	7.62	Benzenoids
AllCCS00001005	[M+H]+	126.842	129.773	ccs_deepccs	2.31	Organoheterocyclic compounds
AllCCS00000327	[M+H]+	143.926	142.16	ccs_deepccs	1.23	Organoheterocyclic compounds
AllCCS00000010	[M+H]+	142.438	146.206	ccs_deepccs	2.65	Organic acids and derivatives
AllCCS00001215	[M+H]+	198.541	206.969	ccs_deepccs	4.25	Lipids and lipid-like molecules
AllCCS00000757	[M+H]+	108.752	127.654	ccs_deepccs	17.38	Benzenoids
AllCCS00000208	[M+H]+	201.431	197.114	ccs_deepccs	2.14	Lipids and lipid-like molecules
AllCCS00001937	[M+Na]+	209.989	189.965	ccs_deepccs	9.54	Phenylpropanoids and polyketides
AllCCS00000384	[M+Na]+	155.642	162.67	ccs_deepccs	4.52	Organic oxygen compounds
AllCCS00000543	[M+H]+	239.5	242.321	ccs_deepccs	1.18	Phenylpropanoids and polyketides
AllCCS00000953	[M+H]+	158.381	164.296	ccs_deepccs	3.74	Organoheterocyclic compounds
AllCCS00001059	[M+H]+	185.83	181.234	ccs_deepccs	2.47	Organoheterocyclic compounds
AllCCS00002184	[M+Na]+	252.2	250.408	ccs_deepccs	0.71	Lipids and lipid-like molecules
AllCCS00001967	[M+H]+	222.791	227.908	ccs_deepccs	2.3	Nucleosides, nucleotides, and analogues
AllCCS00002157	[M+Na]+	154.8	155.962	ccs_deepccs	0.75	Organic acids and derivatives
AllCCS00001178	[M+H]+	200.541	206.391	ccs_deepccs	2.92	Lipids and lipid-like molecules
AllCCS00001972	[M+H]+	220.713	218.161	ccs_deepccs	1.16	Lipids and lipid-like molecules
AllCCS00000587	[M+Na]+	290.1	278.423	ccs_deepccs	4.03	Lipids and lipid-like molecules
AllCCS00000370	[M+H]+	188.6	171.745	ccs_deepccs	8.94	Organic oxygen compounds
AllCCS00000725	[M+H]+	149.923	149.127	ccs_deepccs	0.53	Benzenoids
AllCCS00000503	[M+Na]+	141.648	141.101	ccs_deepccs	0.39	Organic acids and derivatives
AllCCS00000751	[M+H]+	166.063	167.621	ccs_deepccs	0.94	Benzenoids
AllCCS00000101	[M+Na]+	162.9	168.899	ccs_deepccs	3.68	Nucleosides, nucleotides, and analogues
AllCCS00000544	[M+H]+	146.798	156.251	ccs_deepccs	6.44	Phenylpropanoids and polyketides
AllCCS00000880	[M+H]+	134.722	131.808	ccs_deepccs	2.16	Benzenoids
AllCCS00001256	[M+Na]+	185.588	199.558	ccs_deepccs	7.53	Lipids and lipid-like molecules
AllCCS00001020	[M+H]+	152.69	164.583	ccs_deepccs	7.79	Organoheterocyclic compounds
AllCCS00001487	[M+H]+	157.277	166.592	ccs_deepccs	5.92	Phenylpropanoids and polyketides
AllCCS00001987	[M+Na]+	225.767	245.972	ccs_deepccs	8.95	Lipids and lipid-like molecules
AllCCS00001110	[M+H]+	153.904	154.286	ccs_deepccs	0.25	Organoheterocyclic compounds
AllCCS00000002	[M+H]+	159.066	155.82	ccs_deepccs	2.04	Organic acids and derivatives
AllCCS00000741	[M+H]+	166.272	166.892	ccs_deepccs	0.37	Benzenoids
AllCCS00000062	[M+H]+	139.035	139.33	ccs_deepccs	0.21	Organic acids and derivatives
AllCCS00000201	[M+Na]+	197.9	200.86	ccs_deepccs	1.5	Lipids and lipid-like molecules
AllCCS00001899	[M+Na]+	193.367	207.169	ccs_deepccs	7.14	Lipids and lipid-like molecules
AllCCS00000688	[M+H]+	232.4	238.896	ccs_deepccs	2.8	Lipids and lipid-like molecules
AllCCS00000742	[M+H]+	185.061	183.425	ccs_deepccs	0.88	Benzenoids
AllCCS00001873	[M+Na]+	199.031	195.959	ccs_deepccs	1.54	Lipids and lipid-like molecules
AllCCS00001862	[M+Na]+	186.833	198.17	ccs_deepccs	6.07	Lipids and lipid-like molecules
AllCCS00000443	[M+H]+	155.725	162.51	ccs_deepccs	4.36	Lipids and lipid-like molecules
AllCCS00001990	[M+H]+	233.3	252.334	ccs_deepccs	8.16	Lipids and lipid-like molecules
AllCCS00000676	[M+H]+	297.8	282.518	ccs_deepccs	5.13	Lipids and lipid-like molecules
AllCCS00000677	[M+H]+	298.8	279.266	ccs_deepccs	6.54	Lipids and lipid-like molecules
AllCCS00001420	[M+H]+	153.83	166.063	ccs_deepccs	7.95	Phenylpropanoids and polyketides
AllCCS00001975	[M+Na]+	291.894	249.432	ccs_deepccs	14.55	Lipids and lipid-like molecules
AllCCS00000467	[M+Na]+	148.8	146.345	ccs_deepccs	1.65	Organoheterocyclic compounds
AllCCS00002180	[M+Na]+	137.6	137.45	ccs_deepccs	0.11	Organic oxygen compounds
AllCCS00001899	[M+H]+	179.4	198.354	ccs_deepccs	10.57	Lipids and lipid-like molecules
AllCCS00001983	[M+H]+	236.8	220.601	ccs_deepccs	6.84	Lipids and lipid-like molecules
AllCCS00000854	[M+H]+	181.639	174.395	ccs_deepccs	3.99	Benzenoids
AllCCS00000672	[M+H]+	296	295.358	ccs_deepccs	0.22	Lipids and lipid-like molecules
AllCCS00000011	[M-H]-	123.1	127.361	ccs_allccs	3.46	Organic acids and derivatives
AllCCS00000389	[M-H]-	156.418	158.642	ccs_allccs	1.42	Organic oxygen compounds
AllCCS00000214	[M-H]-	139.3	143.779	ccs_allccs	3.22	Lipids and lipid-like molecules
AllCCS00000279	[M-H]-	127.46	134.454	ccs_allccs	5.49	Lipids and lipid-like molecules
AllCCS00000128	[M-H]-	185.4	188.129	ccs_allccs	1.47	Nucleosides, nucleotides, and analogues
AllCCS00001837	[M-H]-	122.2	122.433	ccs_allccs	0.19	Organic oxygen compounds
AllCCS00000150	[M-H]-	171.3	169.333	ccs_allccs	1.15	Nucleosides, nucleotides, and analogues
AllCCS00001853	[M-H]-	190.921	191.806	ccs_allccs	0.46	Lipids and lipid-like molecules
AllCCS00000308	[M-H]-	124.301	128.78	ccs_allccs	3.6	Benzenoids
AllCCS00000317	[M-H]-	245.232	230.792	ccs_allccs	5.89	Organoheterocyclic compounds
AllCCS00001868	[M-H]-	194.842	188.767	ccs_allccs	3.12	Lipids and lipid-like molecules
AllCCS00000420	[M-H]-	144.4	149.452	ccs_allccs	3.5	Organic oxygen compounds
AllCCS00000405	[M-H]-	143.967	145.104	ccs_allccs	0.79	Organic oxygen compounds
AllCCS00001756	[M-H]-	153.267	146.057	ccs_allccs	4.7	Organic acids and derivatives
AllCCS00002083	[M-H]-	162.9	164.409	ccs_allccs	0.93	Nucleosides, nucleotides, and analogues
AllCCS00001866	[M-H]-	187.435	187.881	ccs_allccs	0.24	Lipids and lipid-like molecules
AllCCS00000422	[M-H]-	194.7	206.496	ccs_allccs	6.06	Organic oxygen compounds
AllCCS00000337	[M-H]-	155.2	157.775	ccs_allccs	1.66	Organoheterocyclic compounds
AllCCS00000352	[M-H]-	154.356	154.85	ccs_allccs	0.32	Organoheterocyclic compounds
AllCCS00002103	[M-H]-	131.1	128.858	ccs_allccs	1.71	Benzenoids
AllCCS00000590	[M-H]-	268	269.482	ccs_allccs	0.55	Lipids and lipid-like molecules
AllCCS00001925	[M-H]-	167.462	166.551	ccs_allccs	0.54	Benzenoids
AllCCS00001797	[M-H]-	195.344	189.363	ccs_allccs	3.06	Organoheterocyclic compounds
AllCCS00001827	[M-H]-	252.148	249.798	ccs_allccs	0.93	Organic oxygen compounds
AllCCS00000208	[M-H]-	197.357	203.187	ccs_allccs	2.95	Lipids and lipid-like molecules
AllCCS00002131	[M-H]-	151.2	148.227	ccs_allccs	1.97	Organoheterocyclic compounds
AllCCS00001804	[M-H]-	140.853	140.125	ccs_allccs	0.52	Organic oxygen compounds
AllCCS00000427	[M-H]-	133.047	137.876	ccs_allccs	3.63	Phenylpropanoids and polyketides
AllCCS00000096	[M-H]-	184.2	179.311	ccs_allccs	2.65	Nucleosides, nucleotides, and analogues
AllCCS00000585	[M-H]-	274.4	280.901	ccs_allccs	2.37	Lipids and lipid-like molecules
AllCCS00000117	[M-H]-	209.1	214.204	ccs_allccs	2.44	Nucleosides, nucleotides, and analogues
AllCCS00001921	[M-H]-	156.906	161.069	ccs_allccs	2.65	Benzenoids
AllCCS00000341	[M-H]-	196.259	199.697	ccs_allccs	1.75	Organoheterocyclic compounds
AllCCS00000149	[M-H]-	164.379	161.241	ccs_allccs	1.91	Nucleosides, nucleotides, and analogues
AllCCS00000303	[M-H]-	122.068	126.842	ccs_allccs	3.91	Benzenoids
AllCCS00002136	[M-H]-	155.3	146.811	ccs_allccs	5.47	NA
AllCCS00002100	[M-H]-	123.6	122.939	ccs_allccs	0.54	Benzenoids
AllCCS00000070	[M-H]-	152.43	159.54	ccs_allccs	4.66	Organic acids and derivatives
AllCCS00000387	[M-H]-	172.9	173.19	ccs_allccs	0.17	Organic oxygen compounds
AllCCS00000065	[M-H]-	134.252	137.768	ccs_allccs	2.62	Organic acids and derivatives
AllCCS00001885	[M-H]-	209.755	211.715	ccs_allccs	0.93	Lipids and lipid-like molecules
AllCCS00001840	[M-H]-	133.433	133.015	ccs_allccs	0.31	Organic oxygen compounds
AllCCS00002107	[M-H]-	119.3	120.665	ccs_allccs	1.14	Organic oxygen compounds
AllCCS00000224	[M-H]-	135.3	139.149	ccs_allccs	2.84	Lipids and lipid-like molecules
AllCCS00001911	[M-H]-	194.3	194.934	ccs_allccs	0.33	Lipids and lipid-like molecules
AllCCS00001935	[M-H]-	178.488	171.131	ccs_allccs	4.12	Phenylpropanoids and polyketides
AllCCS00000112	[M-H]-	176.922	183.583	ccs_allccs	3.76	Nucleosides, nucleotides, and analogues
AllCCS00001850	[M-H]-	182.375	186.32	ccs_allccs	2.16	Lipids and lipid-like molecules
AllCCS00000125	[M-H]-	191.3	189.966	ccs_allccs	0.7	Nucleosides, nucleotides, and analogues
AllCCS00000199	[M-H]-	128.538	129.662	ccs_allccs	0.87	Lipids and lipid-like molecules
AllCCS00000287	[M-H]-	133.7	134.928	ccs_allccs	0.92	Benzenoids
AllCCS00000597	[M-H]-	277.4	280.982	ccs_allccs	1.29	Lipids and lipid-like molecules
AllCCS00000426	[M-H]-	136.114	134.132	ccs_allccs	1.46	Phenylpropanoids and polyketides
AllCCS00000237	[M-H]-	301.81	301.408	ccs_allccs	0.13	Lipids and lipid-like molecules
AllCCS00000126	[M-H]-	167.615	167.631	ccs_allccs	0.01	Nucleosides, nucleotides, and analogues
AllCCS00000186	[M-H]-	175.645	178.51	ccs_allccs	1.63	Lipids and lipid-like molecules
AllCCS00000180	[M-H]-	200.577	207.597	ccs_allccs	3.5	Lipids and lipid-like molecules
AllCCS00000480	[M-H]-	114	117.165	ccs_allccs	2.78	Organoheterocyclic compounds
AllCCS00000178	[M-H]-	175.343	178.499	ccs_allccs	1.8	Lipids and lipid-like molecules
AllCCS00001764	[M-H]-	120.679	122.689	ccs_allccs	1.67	Organic acids and derivatives
AllCCS00000181	[M-H]-	170.629	173.791	ccs_allccs	1.85	Lipids and lipid-like molecules
AllCCS00001787	[M-H]-	130.967	128.497	ccs_allccs	1.89	Organoheterocyclic compounds
AllCCS00000171	[M-H]-	183.123	189.967	ccs_allccs	3.74	Lipids and lipid-like molecules
AllCCS00000138	[M-H]-	169.162	170.98	ccs_allccs	1.08	Nucleosides, nucleotides, and analogues
AllCCS00000206	[M-H]-	174.3	178.476	ccs_allccs	2.4	Lipids and lipid-like molecules
AllCCS00000575	[M-H]-	263.5	266.885	ccs_allccs	1.28	Lipids and lipid-like molecules
AllCCS00000134	[M-H]-	208.725	214.204	ccs_allccs	2.62	Nucleosides, nucleotides, and analogues
AllCCS00000557	[M-H]-	277.6	281.946	ccs_allccs	1.57	Lipids and lipid-like molecules
AllCCS00002114	[M-H]-	148.6	146.166	ccs_allccs	1.64	Organic oxygen compounds
AllCCS00001931	[M-H]-	288.84	262.35	ccs_allccs	9.17	Phenylpropanoids and polyketides
AllCCS00000075	[M-H]-	125.3	126.642	ccs_allccs	1.07	Organic acids and derivatives
AllCCS00001858	[M-H]-	180.632	180.019	ccs_allccs	0.34	Lipids and lipid-like molecules
AllCCS00000611	[M-H]-	282.6	283.831	ccs_allccs	0.44	Lipids and lipid-like molecules
AllCCS00002089	[M-H]-	209.5	209.179	ccs_allccs	0.15	Nucleosides, nucleotides, and analogues
AllCCS00000163	[M-H]-	164.1	166.102	ccs_allccs	1.22	Nucleosides, nucleotides, and analogues
AllCCS00000556	[M-H]-	276.2	279.156	ccs_allccs	1.07	Lipids and lipid-like molecules
AllCCS00000239	[M-H]-	192.06	191.177	ccs_allccs	0.46	Lipids and lipid-like molecules
AllCCS00001777	[M-H]-	298.965	248.139	ccs_allccs	17	Organic acids and derivatives
AllCCS00001839	[M-H]-	144.271	129.531	ccs_allccs	10.22	Organic oxygen compounds
AllCCS00000311	[M-H]-	128.1	125.719	ccs_allccs	1.86	Benzenoids
AllCCS00000083	[M-H]-	117.9	125.912	ccs_allccs	6.8	Organic acids and derivatives
AllCCS00000580	[M-H]-	268.1	273.874	ccs_allccs	2.15	Lipids and lipid-like molecules
AllCCS00000288	[M-H]-	140.904	139.896	ccs_allccs	0.72	Benzenoids
AllCCS00000257	[M-H]-	182.13	186.972	ccs_allccs	2.66	Lipids and lipid-like molecules
AllCCS00001795	[M-H]-	195.814	196.003	ccs_allccs	0.1	Organoheterocyclic compounds
AllCCS00000041	[M-H]-	196.418	195.276	ccs_allccs	0.58	Organic acids and derivatives
AllCCS00001938	[M-H]-	198.327	201.101	ccs_allccs	1.4	Phenylpropanoids and polyketides
AllCCS00002088	[M-H]-	178.4	182.853	ccs_allccs	2.5	Nucleosides, nucleotides, and analogues
AllCCS00002069	[M-H]-	133.1	129.482	ccs_allccs	2.72	Organic acids and derivatives
AllCCS00000047	[M-H]-	166.713	167.836	ccs_allccs	0.67	Organic acids and derivatives
AllCCS00000416	[M-H]-	169.9	174.376	ccs_allccs	2.63	Organic oxygen compounds
AllCCS00001765	[M-H]-	132.6	131.492	ccs_allccs	0.84	Organic acids and derivatives
AllCCS00001538	[M-H]-	295.5	296.226	ccs_allccs	0.25	Lipids and lipid-like molecules
AllCCS00002074	[M-H]-	127.8	127.172	ccs_allccs	0.49	Organic acids and derivatives
AllCCS00001774	[M-H]-	161.8	165.452	ccs_allccs	2.26	Organic acids and derivatives
AllCCS00000472	[M-H]-	130.4	133.135	ccs_allccs	2.1	Organoheterocyclic compounds
AllCCS00001887	[M-H]-	205.097	200.947	ccs_allccs	2.02	Lipids and lipid-like molecules
AllCCS00000013	[M-H]-	206.155	212.656	ccs_allccs	3.15	Organic acids and derivatives
AllCCS00000216	[M-H]-	178.788	183.051	ccs_allccs	2.38	Lipids and lipid-like molecules
AllCCS00002058	[M-H]-	118.9	119.807	ccs_allccs	0.76	Organic acids and derivatives
AllCCS00002077	[M-H]-	152.8	155.812	ccs_allccs	1.97	Organic acids and derivatives
AllCCS00001926	[M-H]-	180.666	176.233	ccs_allccs	2.45	Benzenoids
AllCCS00000140	[M-H]-	161.403	163.629	ccs_allccs	1.38	Nucleosides, nucleotides, and analogues
AllCCS00002091	[M-H]-	246.7	234.04	ccs_allccs	5.13	Nucleosides, nucleotides, and analogues
AllCCS00001920	[M-H]-	131.201	132.735	ccs_allccs	1.17	Benzenoids
AllCCS00001741	[M-H]-	136.664	120.32	ccs_allccs	11.96	Organic acids and derivatives
AllCCS00000278	[M-H]-	272.172	282.335	ccs_allccs	3.73	Lipids and lipid-like molecules
AllCCS00000055	[M-H]-	138.075	136.983	ccs_allccs	0.79	Organic acids and derivatives
AllCCS00000005	[M-H]-	131.774	135.66	ccs_allccs	2.95	Organic acids and derivatives
AllCCS00000391	[M-H]-	128.296	132.643	ccs_allccs	3.39	Organic oxygen compounds
AllCCS00000362	[M-H]-	129.348	134.236	ccs_allccs	3.78	Organoheterocyclic compounds
AllCCS00000594	[M-H]-	272	273.115	ccs_allccs	0.41	Lipids and lipid-like molecules
AllCCS00001854	[M-H]-	184.553	180.081	ccs_allccs	2.42	Lipids and lipid-like molecules
AllCCS00000213	[M-H]-	203.907	195.644	ccs_allccs	4.05	Lipids and lipid-like molecules
AllCCS00001937	[M-H]-	191.658	181.77	ccs_allccs	5.16	Phenylpropanoids and polyketides
AllCCS00000217	[M-H]-	183.172	186.413	ccs_allccs	1.77	Lipids and lipid-like molecules
AllCCS00000613	[M-H]-	287.1	289.668	ccs_allccs	0.89	Lipids and lipid-like molecules
AllCCS00001917	[M-H]-	172.053	164.817	ccs_allccs	4.21	Benzenoids
AllCCS00002087	[M-H]-	243.7	243.821	ccs_allccs	0.05	Nucleosides, nucleotides, and analogues
AllCCS00000346	[M-H]-	124.484	130.556	ccs_allccs	4.88	Organoheterocyclic compounds
AllCCS00000371	[M-H]-	130.2	132.925	ccs_allccs	2.09	Organic oxygen compounds
AllCCS00000577	[M-H]-	267.1	267.202	ccs_allccs	0.04	Lipids and lipid-like molecules
AllCCS00000343	[M-H]-	134.491	138.905	ccs_allccs	3.28	Organoheterocyclic compounds
AllCCS00001826	[M-H]-	254.896	244.786	ccs_allccs	3.97	Organic oxygen compounds
AllCCS00000605	[M-H]-	260.9	267.421	ccs_allccs	2.5	Lipids and lipid-like molecules
AllCCS00000432	[M-H]-	130.8	132.715	ccs_allccs	1.46	Phenylpropanoids and polyketides
AllCCS00000331	[M-H]-	120.103	125.496	ccs_allccs	4.49	Organoheterocyclic compounds
AllCCS00000056	[M-H]-	124.492	126.639	ccs_allccs	1.72	Organic acids and derivatives
AllCCS00000330	[M-H]-	117.085	118.707	ccs_allccs	1.39	Organoheterocyclic compounds
AllCCS00001791	[M-H]-	128.9	129.8	ccs_allccs	0.7	Organoheterocyclic compounds
AllCCS00001897	[M-H]-	157.267	153.154	ccs_allccs	2.62	Lipids and lipid-like molecules
AllCCS00001768	[M-H]-	131.436	132.648	ccs_allccs	0.92	Organic acids and derivatives
AllCCS00002147	[M-H]-	119.5	123.492	ccs_allccs	3.34	Lipids and lipid-like molecules
AllCCS00000011	[M-H]-	123.1	122.1	ccs_metccs	0.81	Organic acids and derivatives
AllCCS00000389	[M-H]-	156.418	154.7	ccs_metccs	1.1	Organic oxygen compounds
AllCCS00000214	[M-H]-	139.3	141.6	ccs_metccs	1.65	Lipids and lipid-like molecules
AllCCS00000279	[M-H]-	127.46	130.6	ccs_metccs	2.46	Lipids and lipid-like molecules
AllCCS00000128	[M-H]-	185.4	187.3	ccs_metccs	1.02	Nucleosides, nucleotides, and analogues
AllCCS00001837	[M-H]-	122.2	118.3	ccs_metccs	3.19	Organic oxygen compounds
AllCCS00000150	[M-H]-	171.3	165.4	ccs_metccs	3.44	Nucleosides, nucleotides, and analogues
AllCCS00001853	[M-H]-	190.921	188	ccs_metccs	1.53	Lipids and lipid-like molecules
AllCCS00000308	[M-H]-	124.301	128.1	ccs_metccs	3.06	Benzenoids
AllCCS00000317	[M-H]-	245.232	247.9	ccs_metccs	1.09	Organoheterocyclic compounds
AllCCS00001868	[M-H]-	194.842	189.4	ccs_metccs	2.79	Lipids and lipid-like molecules
AllCCS00000420	[M-H]-	144.4	146.2	ccs_metccs	1.25	Organic oxygen compounds
AllCCS00000405	[M-H]-	143.967	142.2	ccs_metccs	1.23	Organic oxygen compounds
AllCCS00001756	[M-H]-	153.267	143	ccs_metccs	6.7	Organic acids and derivatives
AllCCS00002083	[M-H]-	162.9	160.4	ccs_metccs	1.53	Nucleosides, nucleotides, and analogues
AllCCS00001866	[M-H]-	187.435	181.8	ccs_metccs	3.01	Lipids and lipid-like molecules
AllCCS00000422	[M-H]-	194.7	201.2	ccs_metccs	3.34	Organic oxygen compounds
AllCCS00000337	[M-H]-	155.2	152.3	ccs_metccs	1.87	Organoheterocyclic compounds
AllCCS00000352	[M-H]-	154.356	151.2	ccs_metccs	2.04	Organoheterocyclic compounds
AllCCS00002103	[M-H]-	131.1	128.7	ccs_metccs	1.83	Benzenoids
AllCCS00000590	[M-H]-	268	291.5	ccs_metccs	8.77	Lipids and lipid-like molecules
AllCCS00001925	[M-H]-	167.462	160	ccs_metccs	4.46	Benzenoids
AllCCS00001797	[M-H]-	195.344	192.6	ccs_metccs	1.4	Organoheterocyclic compounds
AllCCS00001827	[M-H]-	252.148	232.8	ccs_metccs	7.67	Organic oxygen compounds
AllCCS00000208	[M-H]-	197.357	207.9	ccs_metccs	5.34	Lipids and lipid-like molecules
AllCCS00002131	[M-H]-	151.2	146.4	ccs_metccs	3.17	Organoheterocyclic compounds
AllCCS00001804	[M-H]-	140.853	137.9	ccs_metccs	2.1	Organic oxygen compounds
AllCCS00000427	[M-H]-	133.047	133.7	ccs_metccs	0.49	Phenylpropanoids and polyketides
AllCCS00000096	[M-H]-	184.2	179.2	ccs_metccs	2.71	Nucleosides, nucleotides, and analogues
AllCCS00000585	[M-H]-	274.4	295.6	ccs_metccs	7.73	Lipids and lipid-like molecules
AllCCS00000117	[M-H]-	209.1	209.4	ccs_metccs	0.14	Nucleosides, nucleotides, and analogues
AllCCS00001921	[M-H]-	156.906	152.1	ccs_metccs	3.06	Benzenoids
AllCCS00000341	[M-H]-	196.259	199.2	ccs_metccs	1.5	Organoheterocyclic compounds
AllCCS00000149	[M-H]-	164.379	156.6	ccs_metccs	4.73	Nucleosides, nucleotides, and analogues
AllCCS00000303	[M-H]-	122.068	125.4	ccs_metccs	2.73	Benzenoids
AllCCS00002136	[M-H]-	155.3	142.6	ccs_metccs	8.18	NA
AllCCS00002100	[M-H]-	123.6	119.7	ccs_metccs	3.16	Benzenoids
AllCCS00000070	[M-H]-	152.43	153.7	ccs_metccs	0.83	Organic acids and derivatives
AllCCS00000387	[M-H]-	172.9	170.9	ccs_metccs	1.16	Organic oxygen compounds
AllCCS00000065	[M-H]-	134.252	136.4	ccs_metccs	1.6	Organic acids and derivatives
AllCCS00001885	[M-H]-	209.755	205	ccs_metccs	2.27	Lipids and lipid-like molecules
AllCCS00001840	[M-H]-	133.433	150.2	ccs_metccs	12.57	Organic oxygen compounds
AllCCS00002107	[M-H]-	119.3	120.9	ccs_metccs	1.34	Organic oxygen compounds
AllCCS00000224	[M-H]-	135.3	136.6	ccs_metccs	0.96	Lipids and lipid-like molecules
AllCCS00001911	[M-H]-	194.3	186.8	ccs_metccs	3.86	Lipids and lipid-like molecules
AllCCS00001935	[M-H]-	178.488	159.9	ccs_metccs	10.41	Phenylpropanoids and polyketides
AllCCS00000112	[M-H]-	176.922	181.2	ccs_metccs	2.42	Nucleosides, nucleotides, and analogues
AllCCS00001850	[M-H]-	182.375	181.5	ccs_metccs	0.48	Lipids and lipid-like molecules
AllCCS00000125	[M-H]-	191.3	189.1	ccs_metccs	1.15	Nucleosides, nucleotides, and analogues
AllCCS00000199	[M-H]-	128.538	125	ccs_metccs	2.75	Lipids and lipid-like molecules
AllCCS00000287	[M-H]-	133.7	132.1	ccs_metccs	1.2	Benzenoids
AllCCS00000597	[M-H]-	277.4	298.9	ccs_metccs	7.75	Lipids and lipid-like molecules
AllCCS00000426	[M-H]-	136.114	134	ccs_metccs	1.55	Phenylpropanoids and polyketides
AllCCS00000237	[M-H]-	301.81	302.5	ccs_metccs	0.23	Lipids and lipid-like molecules
AllCCS00000126	[M-H]-	167.615	163.6	ccs_metccs	2.4	Nucleosides, nucleotides, and analogues
AllCCS00000186	[M-H]-	175.645	171.7	ccs_metccs	2.25	Lipids and lipid-like molecules
AllCCS00000180	[M-H]-	200.577	204.3	ccs_metccs	1.86	Lipids and lipid-like molecules
AllCCS00000480	[M-H]-	114	109.6	ccs_metccs	3.86	Organoheterocyclic compounds
AllCCS00000178	[M-H]-	175.343	172.7	ccs_metccs	1.51	Lipids and lipid-like molecules
AllCCS00001764	[M-H]-	120.679	116.6	ccs_metccs	3.38	Organic acids and derivatives
AllCCS00000181	[M-H]-	170.629	170.4	ccs_metccs	0.13	Lipids and lipid-like molecules
AllCCS00001787	[M-H]-	130.967	123.6	ccs_metccs	5.63	Organoheterocyclic compounds
AllCCS00000171	[M-H]-	183.123	181.2	ccs_metccs	1.05	Lipids and lipid-like molecules
AllCCS00000138	[M-H]-	169.162	165.9	ccs_metccs	1.93	Nucleosides, nucleotides, and analogues
AllCCS00000206	[M-H]-	174.3	175.1	ccs_metccs	0.46	Lipids and lipid-like molecules
AllCCS00000575	[M-H]-	263.5	284.6	ccs_metccs	8.01	Lipids and lipid-like molecules
AllCCS00000134	[M-H]-	208.725	212.7	ccs_metccs	1.9	Nucleosides, nucleotides, and analogues
AllCCS00000557	[M-H]-	277.6	288.4	ccs_metccs	3.89	Lipids and lipid-like molecules
AllCCS00002114	[M-H]-	148.6	143	ccs_metccs	3.77	Organic oxygen compounds
AllCCS00001931	[M-H]-	288.84	274.5	ccs_metccs	4.96	Phenylpropanoids and polyketides
AllCCS00000075	[M-H]-	125.3	124.5	ccs_metccs	0.64	Organic acids and derivatives
AllCCS00001858	[M-H]-	180.632	176.3	ccs_metccs	2.4	Lipids and lipid-like molecules
AllCCS00000611	[M-H]-	282.6	308.3	ccs_metccs	9.09	Lipids and lipid-like molecules
AllCCS00002089	[M-H]-	209.5	202.9	ccs_metccs	3.15	Nucleosides, nucleotides, and analogues
AllCCS00000163	[M-H]-	164.1	162.6	ccs_metccs	0.91	Nucleosides, nucleotides, and analogues
AllCCS00000556	[M-H]-	276.2	284.2	ccs_metccs	2.9	Lipids and lipid-like molecules
AllCCS00000239	[M-H]-	192.06	185.9	ccs_metccs	3.21	Lipids and lipid-like molecules
AllCCS00001777	[M-H]-	298.965	311.4	ccs_metccs	4.16	Organic acids and derivatives
AllCCS00001839	[M-H]-	144.271	127.6	ccs_metccs	11.56	Organic oxygen compounds
AllCCS00000311	[M-H]-	128.1	124.9	ccs_metccs	2.5	Benzenoids
AllCCS00000083	[M-H]-	117.9	119.7	ccs_metccs	1.53	Organic acids and derivatives
AllCCS00000580	[M-H]-	268.1	292.8	ccs_metccs	9.21	Lipids and lipid-like molecules
AllCCS00000288	[M-H]-	140.904	136.9	ccs_metccs	2.84	Benzenoids
AllCCS00000257	[M-H]-	182.13	181.6	ccs_metccs	0.29	Lipids and lipid-like molecules
AllCCS00001795	[M-H]-	195.814	181.9	ccs_metccs	7.11	Organoheterocyclic compounds
AllCCS00000041	[M-H]-	196.418	192.6	ccs_metccs	1.94	Organic acids and derivatives
AllCCS00001938	[M-H]-	198.327	193.1	ccs_metccs	2.64	Phenylpropanoids and polyketides
AllCCS00002088	[M-H]-	178.4	180.5	ccs_metccs	1.18	Nucleosides, nucleotides, and analogues
AllCCS00002069	[M-H]-	133.1	119.9	ccs_metccs	9.92	Organic acids and derivatives
AllCCS00000047	[M-H]-	166.713	165.3	ccs_metccs	0.85	Organic acids and derivatives
AllCCS00000416	[M-H]-	169.9	171.1	ccs_metccs	0.71	Organic oxygen compounds
AllCCS00001765	[M-H]-	132.6	129.7	ccs_metccs	2.19	Organic acids and derivatives
AllCCS00001538	[M-H]-	295.5	312.3	ccs_metccs	5.69	Lipids and lipid-like molecules
AllCCS00002074	[M-H]-	127.8	124.5	ccs_metccs	2.58	Organic acids and derivatives
AllCCS00001774	[M-H]-	161.8	158.9	ccs_metccs	1.79	Organic acids and derivatives
AllCCS00000472	[M-H]-	130.4	131.2	ccs_metccs	0.61	Organoheterocyclic compounds
AllCCS00001887	[M-H]-	205.097	198.3	ccs_metccs	3.31	Lipids and lipid-like molecules
AllCCS00000013	[M-H]-	206.155	198.1	ccs_metccs	3.91	Organic acids and derivatives
AllCCS00000216	[M-H]-	178.788	181.9	ccs_metccs	1.74	Lipids and lipid-like molecules
AllCCS00002058	[M-H]-	118.9	114.2	ccs_metccs	3.95	Organic acids and derivatives
AllCCS00002077	[M-H]-	152.8	155.1	ccs_metccs	1.51	Organic acids and derivatives
AllCCS00001926	[M-H]-	180.666	166.7	ccs_metccs	7.73	Benzenoids
AllCCS00000140	[M-H]-	161.403	159.7	ccs_metccs	1.05	Nucleosides, nucleotides, and analogues
AllCCS00002091	[M-H]-	246.7	238.8	ccs_metccs	3.2	Nucleosides, nucleotides, and analogues
AllCCS00001920	[M-H]-	131.201	131.8	ccs_metccs	0.46	Benzenoids
AllCCS00001741	[M-H]-	136.664	113.4	ccs_metccs	17.02	Organic acids and derivatives
AllCCS00000278	[M-H]-	272.172	275.4	ccs_metccs	1.19	Lipids and lipid-like molecules
AllCCS00000055	[M-H]-	138.075	137.5	ccs_metccs	0.42	Organic acids and derivatives
AllCCS00000005	[M-H]-	131.774	135.7	ccs_metccs	2.98	Organic acids and derivatives
AllCCS00000391	[M-H]-	128.296	132.2	ccs_metccs	3.04	Organic oxygen compounds
AllCCS00000362	[M-H]-	129.348	129.7	ccs_metccs	0.27	Organoheterocyclic compounds
AllCCS00000594	[M-H]-	272	296.3	ccs_metccs	8.93	Lipids and lipid-like molecules
AllCCS00001854	[M-H]-	184.553	176.6	ccs_metccs	4.31	Lipids and lipid-like molecules
AllCCS00000213	[M-H]-	203.907	204.9	ccs_metccs	0.49	Lipids and lipid-like molecules
AllCCS00001937	[M-H]-	191.658	179.2	ccs_metccs	6.5	Phenylpropanoids and polyketides
AllCCS00000217	[M-H]-	183.172	185.5	ccs_metccs	1.27	Lipids and lipid-like molecules
AllCCS00000613	[M-H]-	287.1	309.6	ccs_metccs	7.84	Lipids and lipid-like molecules
AllCCS00001917	[M-H]-	172.053	165.1	ccs_metccs	4.04	Benzenoids
AllCCS00002087	[M-H]-	243.7	241.1	ccs_metccs	1.07	Nucleosides, nucleotides, and analogues
AllCCS00000346	[M-H]-	124.484	127.2	ccs_metccs	2.18	Organoheterocyclic compounds
AllCCS00000371	[M-H]-	130.2	132.7	ccs_metccs	1.92	Organic oxygen compounds
AllCCS00000577	[M-H]-	267.1	289.1	ccs_metccs	8.24	Lipids and lipid-like molecules
AllCCS00000343	[M-H]-	134.491	135.6	ccs_metccs	0.82	Organoheterocyclic compounds
AllCCS00001826	[M-H]-	254.896	233.9	ccs_metccs	8.24	Organic oxygen compounds
AllCCS00000605	[M-H]-	260.9	280.1	ccs_metccs	7.36	Lipids and lipid-like molecules
AllCCS00000432	[M-H]-	130.8	133.1	ccs_metccs	1.76	Phenylpropanoids and polyketides
AllCCS00000331	[M-H]-	120.103	126.9	ccs_metccs	5.66	Organoheterocyclic compounds
AllCCS00000056	[M-H]-	124.492	123.2	ccs_metccs	1.04	Organic acids and derivatives
AllCCS00000330	[M-H]-	117.085	116.4	ccs_metccs	0.58	Organoheterocyclic compounds
AllCCS00001791	[M-H]-	128.9	128.2	ccs_metccs	0.54	Organoheterocyclic compounds
AllCCS00001897	[M-H]-	157.267	146.1	ccs_metccs	7.1	Lipids and lipid-like molecules
AllCCS00001768	[M-H]-	131.436	131.7	ccs_metccs	0.2	Organic acids and derivatives
AllCCS00002147	[M-H]-	119.5	118.3	ccs_metccs	1	Lipids and lipid-like molecules
AllCCS00000011	[M-H]-	123.1	121.785	ccs_isicle	1.07	Organic acids and derivatives
AllCCS00000389	[M-H]-	156.418	170.148	ccs_isicle	8.78	Organic oxygen compounds
AllCCS00000214	[M-H]-	139.3	149.066	ccs_isicle	7.01	Lipids and lipid-like molecules
AllCCS00000279	[M-H]-	127.46	139.576	ccs_isicle	9.51	Lipids and lipid-like molecules
AllCCS00000128	[M-H]-	185.4	221.026	ccs_isicle	19.22	Nucleosides, nucleotides, and analogues
AllCCS00001837	[M-H]-	122.2	122.742	ccs_isicle	0.44	Organic oxygen compounds
AllCCS00000150	[M-H]-	171.3	189.769	ccs_isicle	10.78	Nucleosides, nucleotides, and analogues
AllCCS00001853	[M-H]-	190.921	236.346	ccs_isicle	23.79	Lipids and lipid-like molecules
AllCCS00000308	[M-H]-	124.301	134.42	ccs_isicle	8.14	Benzenoids
AllCCS00000317	[M-H]-	245.232	250.34	ccs_isicle	2.08	Organoheterocyclic compounds
AllCCS00001868	[M-H]-	194.842	241.129	ccs_isicle	23.76	Lipids and lipid-like molecules
AllCCS00000420	[M-H]-	144.4	161.075	ccs_isicle	11.55	Organic oxygen compounds
AllCCS00000405	[M-H]-	143.967	155.028	ccs_isicle	7.68	Organic oxygen compounds
AllCCS00001756	[M-H]-	153.267	156.101	ccs_isicle	1.85	Organic acids and derivatives
AllCCS00002083	[M-H]-	162.9	174.463	ccs_isicle	7.1	Nucleosides, nucleotides, and analogues
AllCCS00001866	[M-H]-	187.435	223.002	ccs_isicle	18.98	Lipids and lipid-like molecules
AllCCS00000422	[M-H]-	194.7	206.164	ccs_isicle	5.89	Organic oxygen compounds
AllCCS00000337	[M-H]-	155.2	159.686	ccs_isicle	2.89	Organoheterocyclic compounds
AllCCS00000352	[M-H]-	154.356	164.316	ccs_isicle	6.45	Organoheterocyclic compounds
AllCCS00002103	[M-H]-	131.1	132.631	ccs_isicle	1.17	Benzenoids
AllCCS00000590	[M-H]-	268	378.123	ccs_isicle	41.09	Lipids and lipid-like molecules
AllCCS00001925	[M-H]-	167.462	176.05	ccs_isicle	5.13	Benzenoids
AllCCS00001797	[M-H]-	195.344	210.23	ccs_isicle	7.62	Organoheterocyclic compounds
AllCCS00001827	[M-H]-	252.148	238.495	ccs_isicle	5.41	Organic oxygen compounds
AllCCS00000208	[M-H]-	197.357	215.937	ccs_isicle	9.41	Lipids and lipid-like molecules
AllCCS00002131	[M-H]-	151.2	154.671	ccs_isicle	2.3	Organoheterocyclic compounds
AllCCS00001804	[M-H]-	140.853	150.311	ccs_isicle	6.71	Organic oxygen compounds
AllCCS00000427	[M-H]-	133.047	143.754	ccs_isicle	8.05	Phenylpropanoids and polyketides
AllCCS00000096	[M-H]-	184.2	196.332	ccs_isicle	6.59	Nucleosides, nucleotides, and analogues
AllCCS00000585	[M-H]-	274.4	346.252	ccs_isicle	26.19	Lipids and lipid-like molecules
AllCCS00000117	[M-H]-	209.1	244.704	ccs_isicle	17.03	Nucleosides, nucleotides, and analogues
AllCCS00001921	[M-H]-	156.906	170.845	ccs_isicle	8.88	Benzenoids
AllCCS00000341	[M-H]-	196.259	244.657	ccs_isicle	24.66	Organoheterocyclic compounds
AllCCS00000149	[M-H]-	164.379	173.602	ccs_isicle	5.61	Nucleosides, nucleotides, and analogues
AllCCS00000303	[M-H]-	122.068	130.67	ccs_isicle	7.05	Benzenoids
AllCCS00002136	[M-H]-	155.3	153.573	ccs_isicle	1.11	NA
AllCCS00002100	[M-H]-	123.6	124.036	ccs_isicle	0.35	Benzenoids
AllCCS00000070	[M-H]-	152.43	170.186	ccs_isicle	11.65	Organic acids and derivatives
AllCCS00000387	[M-H]-	172.9	197.459	ccs_isicle	14.2	Organic oxygen compounds
AllCCS00000065	[M-H]-	134.252	141.605	ccs_isicle	5.48	Organic acids and derivatives
AllCCS00001885	[M-H]-	209.755	227.331	ccs_isicle	8.38	Lipids and lipid-like molecules
AllCCS00001840	[M-H]-	133.433	144.417	ccs_isicle	8.23	Organic oxygen compounds
AllCCS00002107	[M-H]-	119.3	122.689	ccs_isicle	2.84	Organic oxygen compounds
AllCCS00000224	[M-H]-	135.3	146.291	ccs_isicle	8.12	Lipids and lipid-like molecules
AllCCS00001911	[M-H]-	194.3	223.253	ccs_isicle	14.9	Lipids and lipid-like molecules
AllCCS00001935	[M-H]-	178.488	186.738	ccs_isicle	4.62	Phenylpropanoids and polyketides
AllCCS00000112	[M-H]-	176.922	213.344	ccs_isicle	20.59	Nucleosides, nucleotides, and analogues
AllCCS00001850	[M-H]-	182.375	221.341	ccs_isicle	21.37	Lipids and lipid-like molecules
AllCCS00000125	[M-H]-	191.3	226.53	ccs_isicle	18.42	Nucleosides, nucleotides, and analogues
AllCCS00000199	[M-H]-	128.538	123.698	ccs_isicle	3.76	Lipids and lipid-like molecules
AllCCS00000287	[M-H]-	133.7	141.031	ccs_isicle	5.48	Benzenoids
AllCCS00000597	[M-H]-	277.4	396.325	ccs_isicle	42.87	Lipids and lipid-like molecules
AllCCS00000426	[M-H]-	136.114	138.762	ccs_isicle	1.95	Phenylpropanoids and polyketides
AllCCS00000237	[M-H]-	301.81	375.305	ccs_isicle	24.35	Lipids and lipid-like molecules
AllCCS00000126	[M-H]-	167.615	185.889	ccs_isicle	10.9	Nucleosides, nucleotides, and analogues
AllCCS00000186	[M-H]-	175.645	176.937	ccs_isicle	0.74	Lipids and lipid-like molecules
AllCCS00000180	[M-H]-	200.577	230.263	ccs_isicle	14.8	Lipids and lipid-like molecules
AllCCS00000480	[M-H]-	114	115.177	ccs_isicle	1.03	Organoheterocyclic compounds
AllCCS00000178	[M-H]-	175.343	176.785	ccs_isicle	0.82	Lipids and lipid-like molecules
AllCCS00001764	[M-H]-	120.679	122.269	ccs_isicle	1.32	Organic acids and derivatives
AllCCS00000181	[M-H]-	170.629	173.139	ccs_isicle	1.47	Lipids and lipid-like molecules
AllCCS00001787	[M-H]-	130.967	128.174	ccs_isicle	2.13	Organoheterocyclic compounds
AllCCS00000171	[M-H]-	183.123	194.528	ccs_isicle	6.23	Lipids and lipid-like molecules
AllCCS00000138	[M-H]-	169.162	182.292	ccs_isicle	7.76	Nucleosides, nucleotides, and analogues
AllCCS00000206	[M-H]-	174.3	207.803	ccs_isicle	19.22	Lipids and lipid-like molecules
AllCCS00000575	[M-H]-	263.5	339.557	ccs_isicle	28.86	Lipids and lipid-like molecules
AllCCS00000134	[M-H]-	208.725	238.649	ccs_isicle	14.34	Nucleosides, nucleotides, and analogues
AllCCS00000557	[M-H]-	277.6	357.707	ccs_isicle	28.86	Lipids and lipid-like molecules
AllCCS00002114	[M-H]-	148.6	157.699	ccs_isicle	6.12	Organic oxygen compounds
AllCCS00001931	[M-H]-	288.84	317.423	ccs_isicle	9.9	Phenylpropanoids and polyketides
AllCCS00000075	[M-H]-	125.3	131.864	ccs_isicle	5.24	Organic acids and derivatives
AllCCS00001858	[M-H]-	180.632	212.694	ccs_isicle	17.75	Lipids and lipid-like molecules
AllCCS00000611	[M-H]-	282.6	362.351	ccs_isicle	28.22	Lipids and lipid-like molecules
AllCCS00002089	[M-H]-	209.5	245.754	ccs_isicle	17.31	Nucleosides, nucleotides, and analogues
AllCCS00000163	[M-H]-	164.1	181.336	ccs_isicle	10.5	Nucleosides, nucleotides, and analogues
AllCCS00000556	[M-H]-	276.2	336.786	ccs_isicle	21.94	Lipids and lipid-like molecules
AllCCS00000239	[M-H]-	192.06	217.899	ccs_isicle	13.45	Lipids and lipid-like molecules
AllCCS00001777	[M-H]-	298.965	346.58	ccs_isicle	15.93	Organic acids and derivatives
AllCCS00001839	[M-H]-	144.271	134.638	ccs_isicle	6.68	Organic oxygen compounds
AllCCS00000311	[M-H]-	128.1	127.685	ccs_isicle	0.32	Benzenoids
AllCCS00000083	[M-H]-	117.9	117.386	ccs_isicle	0.44	Organic acids and derivatives
AllCCS00000580	[M-H]-	268.1	377.001	ccs_isicle	40.62	Lipids and lipid-like molecules
AllCCS00000288	[M-H]-	140.904	149.663	ccs_isicle	6.22	Benzenoids
AllCCS00000257	[M-H]-	182.13	187.358	ccs_isicle	2.87	Lipids and lipid-like molecules
AllCCS00001795	[M-H]-	195.814	186.885	ccs_isicle	4.56	Organoheterocyclic compounds
AllCCS00000041	[M-H]-	196.418	238.573	ccs_isicle	21.46	Organic acids and derivatives
AllCCS00001938	[M-H]-	198.327	212.804	ccs_isicle	7.3	Phenylpropanoids and polyketides
AllCCS00002088	[M-H]-	178.4	210.144	ccs_isicle	17.79	Nucleosides, nucleotides, and analogues
AllCCS00002069	[M-H]-	133.1	113.924	ccs_isicle	14.41	Organic acids and derivatives
AllCCS00000047	[M-H]-	166.713	172.374	ccs_isicle	3.4	Organic acids and derivatives
AllCCS00000416	[M-H]-	169.9	178.322	ccs_isicle	4.96	Organic oxygen compounds
AllCCS00001765	[M-H]-	132.6	131.325	ccs_isicle	0.96	Organic acids and derivatives
AllCCS00001538	[M-H]-	295.5	381.818	ccs_isicle	29.21	Lipids and lipid-like molecules
AllCCS00002074	[M-H]-	127.8	129.287	ccs_isicle	1.16	Organic acids and derivatives
AllCCS00001774	[M-H]-	161.8	172.338	ccs_isicle	6.51	Organic acids and derivatives
AllCCS00000472	[M-H]-	130.4	138.443	ccs_isicle	6.17	Organoheterocyclic compounds
AllCCS00001887	[M-H]-	205.097	207.283	ccs_isicle	1.07	Lipids and lipid-like molecules
AllCCS00000013	[M-H]-	206.155	188.319	ccs_isicle	8.65	Organic acids and derivatives
AllCCS00000216	[M-H]-	178.788	191.418	ccs_isicle	7.06	Lipids and lipid-like molecules
AllCCS00002058	[M-H]-	118.9	114.296	ccs_isicle	3.87	Organic acids and derivatives
AllCCS00002077	[M-H]-	152.8	169.066	ccs_isicle	10.65	Organic acids and derivatives
AllCCS00001926	[M-H]-	180.666	181.535	ccs_isicle	0.48	Benzenoids
AllCCS00000140	[M-H]-	161.403	177.625	ccs_isicle	10.05	Nucleosides, nucleotides, and analogues
AllCCS00002091	[M-H]-	246.7	284.645	ccs_isicle	15.38	Nucleosides, nucleotides, and analogues
AllCCS00001920	[M-H]-	131.201	137.185	ccs_isicle	4.56	Benzenoids
AllCCS00001741	[M-H]-	136.664	113.955	ccs_isicle	16.62	Organic acids and derivatives
AllCCS00000278	[M-H]-	272.172	346.958	ccs_isicle	27.48	Lipids and lipid-like molecules
AllCCS00000055	[M-H]-	138.075	141.145	ccs_isicle	2.22	Organic acids and derivatives
AllCCS00000005	[M-H]-	131.774	137.804	ccs_isicle	4.58	Organic acids and derivatives
AllCCS00000391	[M-H]-	128.296	140.18	ccs_isicle	9.26	Organic oxygen compounds
AllCCS00000362	[M-H]-	129.348	138.637	ccs_isicle	7.18	Organoheterocyclic compounds
AllCCS00000594	[M-H]-	272	383.153	ccs_isicle	40.87	Lipids and lipid-like molecules
AllCCS00001854	[M-H]-	184.553	183.574	ccs_isicle	0.53	Lipids and lipid-like molecules
AllCCS00000213	[M-H]-	203.907	206.35	ccs_isicle	1.2	Lipids and lipid-like molecules
AllCCS00001937	[M-H]-	191.658	198.793	ccs_isicle	3.72	Phenylpropanoids and polyketides
AllCCS00000217	[M-H]-	183.172	192.505	ccs_isicle	5.1	Lipids and lipid-like molecules
AllCCS00000613	[M-H]-	287.1	391.799	ccs_isicle	36.47	Lipids and lipid-like molecules
AllCCS00001917	[M-H]-	172.053	183.41	ccs_isicle	6.6	Benzenoids
AllCCS00002087	[M-H]-	243.7	280.791	ccs_isicle	15.22	Nucleosides, nucleotides, and analogues
AllCCS00000346	[M-H]-	124.484	133.184	ccs_isicle	6.99	Organoheterocyclic compounds
AllCCS00000371	[M-H]-	130.2	141.192	ccs_isicle	8.44	Organic oxygen compounds
AllCCS00000577	[M-H]-	267.1	332.828	ccs_isicle	24.61	Lipids and lipid-like molecules
AllCCS00000343	[M-H]-	134.491	143.275	ccs_isicle	6.53	Organoheterocyclic compounds
AllCCS00001826	[M-H]-	254.896	236.571	ccs_isicle	7.19	Organic oxygen compounds
AllCCS00000605	[M-H]-	260.9	358.608	ccs_isicle	37.45	Lipids and lipid-like molecules
AllCCS00000432	[M-H]-	130.8	142.55	ccs_isicle	8.98	Phenylpropanoids and polyketides
AllCCS00000331	[M-H]-	120.103	127.544	ccs_isicle	6.2	Organoheterocyclic compounds
AllCCS00000056	[M-H]-	124.492	124.409	ccs_isicle	0.07	Organic acids and derivatives
AllCCS00000330	[M-H]-	117.085	117.966	ccs_isicle	0.75	Organoheterocyclic compounds
AllCCS00001791	[M-H]-	128.9	137.527	ccs_isicle	6.69	Organoheterocyclic compounds
AllCCS00001897	[M-H]-	157.267	154.697	ccs_isicle	1.63	Lipids and lipid-like molecules
AllCCS00001768	[M-H]-	131.436	139.028	ccs_isicle	5.78	Organic acids and derivatives
AllCCS00002147	[M-H]-	119.5	124.068	ccs_isicle	3.82	Lipids and lipid-like molecules
AllCCS00000011	[M-H]-	123.1	122.51	ccs_deepccs	0.48	Organic acids and derivatives
AllCCS00000389	[M-H]-	156.418	163.492	ccs_deepccs	4.52	Organic oxygen compounds
AllCCS00000214	[M-H]-	139.3	139.433	ccs_deepccs	0.1	Lipids and lipid-like molecules
AllCCS00000279	[M-H]-	127.46	139.085	ccs_deepccs	9.12	Lipids and lipid-like molecules
AllCCS00000128	[M-H]-	185.4	167.922	ccs_deepccs	9.43	Nucleosides, nucleotides, and analogues
AllCCS00001837	[M-H]-	122.2	127.296	ccs_deepccs	4.17	Organic oxygen compounds
AllCCS00000150	[M-H]-	171.3	172.996	ccs_deepccs	0.99	Nucleosides, nucleotides, and analogues
AllCCS00001853	[M-H]-	190.921	191.422	ccs_deepccs	0.26	Lipids and lipid-like molecules
AllCCS00000308	[M-H]-	124.301	129.011	ccs_deepccs	3.79	Benzenoids
AllCCS00000317	[M-H]-	245.232	232.45	ccs_deepccs	5.21	Organoheterocyclic compounds
AllCCS00001868	[M-H]-	194.842	180.307	ccs_deepccs	7.46	Lipids and lipid-like molecules
AllCCS00000420	[M-H]-	144.4	156.482	ccs_deepccs	8.37	Organic oxygen compounds
AllCCS00000405	[M-H]-	143.967	154.894	ccs_deepccs	7.59	Organic oxygen compounds
AllCCS00001756	[M-H]-	153.267	149.223	ccs_deepccs	2.64	Organic acids and derivatives
AllCCS00002083	[M-H]-	162.9	172.856	ccs_deepccs	6.11	Nucleosides, nucleotides, and analogues
AllCCS00001866	[M-H]-	187.435	184.527	ccs_deepccs	1.55	Lipids and lipid-like molecules
AllCCS00000422	[M-H]-	194.7	216.013	ccs_deepccs	10.95	Organic oxygen compounds
AllCCS00000337	[M-H]-	155.2	154.88	ccs_deepccs	0.21	Organoheterocyclic compounds
AllCCS00000352	[M-H]-	154.356	152.865	ccs_deepccs	0.97	Organoheterocyclic compounds
AllCCS00002103	[M-H]-	131.1	134.473	ccs_deepccs	2.57	Benzenoids
AllCCS00000590	[M-H]-	268	276.264	ccs_deepccs	3.08	Lipids and lipid-like molecules
AllCCS00001925	[M-H]-	167.462	170.073	ccs_deepccs	1.56	Benzenoids
AllCCS00001797	[M-H]-	195.344	191.071	ccs_deepccs	2.19	Organoheterocyclic compounds
AllCCS00001827	[M-H]-	252.148	269.035	ccs_deepccs	6.7	Organic oxygen compounds
AllCCS00000208	[M-H]-	197.357	194.935	ccs_deepccs	1.23	Lipids and lipid-like molecules
AllCCS00002131	[M-H]-	151.2	139.255	ccs_deepccs	7.9	Organoheterocyclic compounds
AllCCS00001804	[M-H]-	140.853	140.117	ccs_deepccs	0.52	Organic oxygen compounds
AllCCS00000427	[M-H]-	133.047	137.61	ccs_deepccs	3.43	Phenylpropanoids and polyketides
AllCCS00000096	[M-H]-	184.2	172.687	ccs_deepccs	6.25	Nucleosides, nucleotides, and analogues
AllCCS00000585	[M-H]-	274.4	247.358	ccs_deepccs	9.85	Lipids and lipid-like molecules
AllCCS00000117	[M-H]-	209.1	205.721	ccs_deepccs	1.62	Nucleosides, nucleotides, and analogues
AllCCS00001921	[M-H]-	156.906	163.361	ccs_deepccs	4.11	Benzenoids
AllCCS00000341	[M-H]-	196.259	197.327	ccs_deepccs	0.54	Organoheterocyclic compounds
AllCCS00000149	[M-H]-	164.379	169.348	ccs_deepccs	3.02	Nucleosides, nucleotides, and analogues
AllCCS00000303	[M-H]-	122.068	133.749	ccs_deepccs	9.57	Benzenoids
AllCCS00002136	[M-H]-	155.3	162.201	ccs_deepccs	4.44	NA
AllCCS00002100	[M-H]-	123.6	124.2	ccs_deepccs	0.49	Benzenoids
AllCCS00000070	[M-H]-	152.43	156.208	ccs_deepccs	2.48	Organic acids and derivatives
AllCCS00000387	[M-H]-	172.9	160.343	ccs_deepccs	7.26	Organic oxygen compounds
AllCCS00000065	[M-H]-	134.252	140.493	ccs_deepccs	4.65	Organic acids and derivatives
AllCCS00001885	[M-H]-	209.755	208.964	ccs_deepccs	0.38	Lipids and lipid-like molecules
AllCCS00001840	[M-H]-	133.433	141.552	ccs_deepccs	6.08	Organic oxygen compounds
AllCCS00002107	[M-H]-	119.3	124.146	ccs_deepccs	4.06	Organic oxygen compounds
AllCCS00000224	[M-H]-	135.3	134.733	ccs_deepccs	0.42	Lipids and lipid-like molecules
AllCCS00001911	[M-H]-	194.3	186.508	ccs_deepccs	4.01	Lipids and lipid-like molecules
AllCCS00001935	[M-H]-	178.488	173.996	ccs_deepccs	2.52	Phenylpropanoids and polyketides
AllCCS00000112	[M-H]-	176.922	156.894	ccs_deepccs	11.32	Nucleosides, nucleotides, and analogues
AllCCS00001850	[M-H]-	182.375	200.145	ccs_deepccs	9.74	Lipids and lipid-like molecules
AllCCS00000125	[M-H]-	191.3	174.43	ccs_deepccs	8.82	Nucleosides, nucleotides, and analogues
AllCCS00000199	[M-H]-	128.538	133.446	ccs_deepccs	3.82	Lipids and lipid-like molecules
AllCCS00000287	[M-H]-	133.7	149.61	ccs_deepccs	11.9	Benzenoids
AllCCS00000597	[M-H]-	277.4	248.156	ccs_deepccs	10.54	Lipids and lipid-like molecules
AllCCS00000426	[M-H]-	136.114	133.815	ccs_deepccs	1.69	Phenylpropanoids and polyketides
AllCCS00000237	[M-H]-	301.81	281.365	ccs_deepccs	6.77	Lipids and lipid-like molecules
AllCCS00000126	[M-H]-	167.615	170.592	ccs_deepccs	1.78	Nucleosides, nucleotides, and analogues
AllCCS00000186	[M-H]-	175.645	177.701	ccs_deepccs	1.17	Lipids and lipid-like molecules
AllCCS00000180	[M-H]-	200.577	203.559	ccs_deepccs	1.49	Lipids and lipid-like molecules
AllCCS00000480	[M-H]-	114	121.692	ccs_deepccs	6.75	Organoheterocyclic compounds
AllCCS00000178	[M-H]-	175.343	179.597	ccs_deepccs	2.43	Lipids and lipid-like molecules
AllCCS00001764	[M-H]-	120.679	122.805	ccs_deepccs	1.76	Organic acids and derivatives
AllCCS00000181	[M-H]-	170.629	172.555	ccs_deepccs	1.13	Lipids and lipid-like molecules
AllCCS00001787	[M-H]-	130.967	126.598	ccs_deepccs	3.34	Organoheterocyclic compounds
AllCCS00000171	[M-H]-	183.123	184.828	ccs_deepccs	0.93	Lipids and lipid-like molecules
AllCCS00000138	[M-H]-	169.162	178.802	ccs_deepccs	5.7	Nucleosides, nucleotides, and analogues
AllCCS00000206	[M-H]-	174.3	193.021	ccs_deepccs	10.74	Lipids and lipid-like molecules
AllCCS00000575	[M-H]-	263.5	261.613	ccs_deepccs	0.72	Lipids and lipid-like molecules
AllCCS00000134	[M-H]-	208.725	205.721	ccs_deepccs	1.44	Nucleosides, nucleotides, and analogues
AllCCS00000557	[M-H]-	277.6	282.432	ccs_deepccs	1.74	Lipids and lipid-like molecules
AllCCS00002114	[M-H]-	148.6	146.255	ccs_deepccs	1.58	Organic oxygen compounds
AllCCS00001931	[M-H]-	288.84	288.812	ccs_deepccs	0.01	Phenylpropanoids and polyketides
AllCCS00000075	[M-H]-	125.3	127.254	ccs_deepccs	1.56	Organic acids and derivatives
AllCCS00001858	[M-H]-	180.632	195.59	ccs_deepccs	8.28	Lipids and lipid-like molecules
AllCCS00000611	[M-H]-	282.6	284.373	ccs_deepccs	0.63	Lipids and lipid-like molecules
AllCCS00002089	[M-H]-	209.5	207.855	ccs_deepccs	0.79	Nucleosides, nucleotides, and analogues
AllCCS00000163	[M-H]-	164.1	160.011	ccs_deepccs	2.49	Nucleosides, nucleotides, and analogues
AllCCS00000556	[M-H]-	276.2	284.983	ccs_deepccs	3.18	Lipids and lipid-like molecules
AllCCS00000239	[M-H]-	192.06	187.573	ccs_deepccs	2.34	Lipids and lipid-like molecules
AllCCS00001777	[M-H]-	298.965	316.096	ccs_deepccs	5.73	Organic acids and derivatives
AllCCS00001839	[M-H]-	144.271	136.226	ccs_deepccs	5.58	Organic oxygen compounds
AllCCS00000311	[M-H]-	128.1	130.314	ccs_deepccs	1.73	Benzenoids
AllCCS00000083	[M-H]-	117.9	124.821	ccs_deepccs	5.87	Organic acids and derivatives
AllCCS00000580	[M-H]-	268.1	252.319	ccs_deepccs	5.89	Lipids and lipid-like molecules
AllCCS00000288	[M-H]-	140.904	141.97	ccs_deepccs	0.76	Benzenoids
AllCCS00000257	[M-H]-	182.13	178.776	ccs_deepccs	1.84	Lipids and lipid-like molecules
AllCCS00001795	[M-H]-	195.814	194.535	ccs_deepccs	0.65	Organoheterocyclic compounds
AllCCS00000041	[M-H]-	196.418	194.733	ccs_deepccs	0.86	Organic acids and derivatives
AllCCS00001938	[M-H]-	198.327	199.895	ccs_deepccs	0.79	Phenylpropanoids and polyketides
AllCCS00002088	[M-H]-	178.4	153.185	ccs_deepccs	14.13	Nucleosides, nucleotides, and analogues
AllCCS00002069	[M-H]-	133.1	121.683	ccs_deepccs	8.58	Organic acids and derivatives
AllCCS00000047	[M-H]-	166.713	163.92	ccs_deepccs	1.68	Organic acids and derivatives
AllCCS00000416	[M-H]-	169.9	183.629	ccs_deepccs	8.08	Organic oxygen compounds
AllCCS00001765	[M-H]-	132.6	127.986	ccs_deepccs	3.48	Organic acids and derivatives
AllCCS00001538	[M-H]-	295.5	285.595	ccs_deepccs	3.35	Lipids and lipid-like molecules
AllCCS00002074	[M-H]-	127.8	136.235	ccs_deepccs	6.6	Organic acids and derivatives
AllCCS00001774	[M-H]-	161.8	167.025	ccs_deepccs	3.23	Organic acids and derivatives
AllCCS00000472	[M-H]-	130.4	131.979	ccs_deepccs	1.21	Organoheterocyclic compounds
AllCCS00001887	[M-H]-	205.097	192.878	ccs_deepccs	5.96	Lipids and lipid-like molecules
AllCCS00000013	[M-H]-	206.155	215.181	ccs_deepccs	4.38	Organic acids and derivatives
AllCCS00000216	[M-H]-	178.788	180.734	ccs_deepccs	1.09	Lipids and lipid-like molecules
AllCCS00002058	[M-H]-	118.9	120.115	ccs_deepccs	1.02	Organic acids and derivatives
AllCCS00002077	[M-H]-	152.8	150.607	ccs_deepccs	1.44	Organic acids and derivatives
AllCCS00001926	[M-H]-	180.666	179.963	ccs_deepccs	0.39	Benzenoids
AllCCS00000140	[M-H]-	161.403	168.306	ccs_deepccs	4.28	Nucleosides, nucleotides, and analogues
AllCCS00002091	[M-H]-	246.7	229.857	ccs_deepccs	6.83	Nucleosides, nucleotides, and analogues
AllCCS00001920	[M-H]-	131.201	128.869	ccs_deepccs	1.78	Benzenoids
AllCCS00001741	[M-H]-	136.664	119.302	ccs_deepccs	12.7	Organic acids and derivatives
AllCCS00000278	[M-H]-	272.172	270.769	ccs_deepccs	0.52	Lipids and lipid-like molecules
AllCCS00000055	[M-H]-	138.075	135.607	ccs_deepccs	1.79	Organic acids and derivatives
AllCCS00000005	[M-H]-	131.774	146.149	ccs_deepccs	10.91	Organic acids and derivatives
AllCCS00000391	[M-H]-	128.296	144.116	ccs_deepccs	12.33	Organic oxygen compounds
AllCCS00000362	[M-H]-	129.348	130.678	ccs_deepccs	1.03	Organoheterocyclic compounds
AllCCS00000594	[M-H]-	272	280.625	ccs_deepccs	3.17	Lipids and lipid-like molecules
AllCCS00001854	[M-H]-	184.553	176.423	ccs_deepccs	4.41	Lipids and lipid-like molecules
AllCCS00000213	[M-H]-	203.907	186.64	ccs_deepccs	8.47	Lipids and lipid-like molecules
AllCCS00001937	[M-H]-	191.658	180.959	ccs_deepccs	5.58	Phenylpropanoids and polyketides
AllCCS00000217	[M-H]-	183.172	185.623	ccs_deepccs	1.34	Lipids and lipid-like molecules
AllCCS00000613	[M-H]-	287.1	296.488	ccs_deepccs	3.27	Lipids and lipid-like molecules
AllCCS00001917	[M-H]-	172.053	169.513	ccs_deepccs	1.48	Benzenoids
AllCCS00002087	[M-H]-	243.7	240.879	ccs_deepccs	1.16	Nucleosides, nucleotides, and analogues
AllCCS00000346	[M-H]-	124.484	126.083	ccs_deepccs	1.28	Organoheterocyclic compounds
AllCCS00000371	[M-H]-	130.2	147.895	ccs_deepccs	13.59	Organic oxygen compounds
AllCCS00000577	[M-H]-	267.1	269.618	ccs_deepccs	0.94	Lipids and lipid-like molecules
AllCCS00000343	[M-H]-	134.491	130.14	ccs_deepccs	3.23	Organoheterocyclic compounds
AllCCS00001826	[M-H]-	254.896	280.892	ccs_deepccs	10.2	Organic oxygen compounds
AllCCS00000605	[M-H]-	260.9	253.806	ccs_deepccs	2.72	Lipids and lipid-like molecules
AllCCS00000432	[M-H]-	130.8	139.978	ccs_deepccs	7.02	Phenylpropanoids and polyketides
AllCCS00000331	[M-H]-	120.103	119.353	ccs_deepccs	0.62	Organoheterocyclic compounds
AllCCS00000056	[M-H]-	124.492	126.316	ccs_deepccs	1.46	Organic acids and derivatives
AllCCS00000330	[M-H]-	117.085	115.432	ccs_deepccs	1.41	Organoheterocyclic compounds
AllCCS00001791	[M-H]-	128.9	136.554	ccs_deepccs	5.94	Organoheterocyclic compounds
AllCCS00001897	[M-H]-	157.267	174.721	ccs_deepccs	11.1	Lipids and lipid-like molecules
AllCCS00001768	[M-H]-	131.436	125.2	ccs_deepccs	4.74	Organic acids and derivatives
AllCCS00002147	[M-H]-	119.5	123.74	ccs_deepccs	3.55	Lipids and lipid-like molecules
L0608	[M+H]+	130	133.369	ccs_allccs	2.59	Organic oxygen compounds
L0614	[M+H]+	261.058	258.809	ccs_allccs	0.86	Organic oxygen compounds
L0621	[M+H]+	135.922	138.876	ccs_allccs	2.17	Organoheterocyclic compounds
L0622	[M+H]+	178.856	180.208	ccs_allccs	0.76	Lipids and lipid-like molecules
L0625	[M+H]+	138.811	143.654	ccs_allccs	3.49	Organoheterocyclic compounds
L0626	[M+H]+	152.62	167.293	ccs_allccs	9.61	Benzenoids
L0628	[M+H]+	164.182	164.532	ccs_allccs	0.21	Benzenoids
L0632	[M+H]+	173.83	163.257	ccs_allccs	6.08	Benzenoids
L0633	[M+H]+	151.081	153.34	ccs_allccs	1.5	Organic acids and derivatives
L0637	[M+H]+	210.995	200.588	ccs_allccs	4.93	Benzenoids
L0638	[M+H]+	180.27	168.696	ccs_allccs	6.42	Organoheterocyclic compounds
L0640	[M+H]+	141.046	145.524	ccs_allccs	3.17	Organic oxygen compounds
L0643	[M+H]+	151.126	154.733	ccs_allccs	2.39	Benzenoids
L0650	[M+H]+	157.956	159.114	ccs_allccs	0.73	Phenylpropanoids and polyketides
L0654	[M+H]+	214.687	204.577	ccs_allccs	4.71	Organic oxygen compounds
L0656	[M+H]+	144.765	148.058	ccs_allccs	2.27	Benzenoids
L0657	[M+H]+	181.285	175.542	ccs_allccs	3.17	Phenylpropanoids and polyketides
L0658	[M+H]+	158.749	163.291	ccs_allccs	2.86	Benzenoids
L0663	[M+H]+	131.242	129.152	ccs_allccs	1.59	Benzenoids
L0667	[M+H]+	233.957	233.747	ccs_allccs	0.09	Phenylpropanoids and polyketides
L0678	[M+H]+	209.007	202.778	ccs_allccs	2.98	Phenylpropanoids and polyketides
L0689	[M+H]+	230.487	223.74	ccs_allccs	2.93	Phenylpropanoids and polyketides
L0691	[M+H]+	235.367	233.53	ccs_allccs	0.78	Phenylpropanoids and polyketides
L0692	[M+H]+	231.509	240	ccs_allccs	3.67	Phenylpropanoids and polyketides
L0697	[M+H]+	141.916	146.371	ccs_allccs	3.14	Phenylpropanoids and polyketides
L0698	[M+H]+	144.574	144.239	ccs_allccs	0.23	Phenylpropanoids and polyketides
L0699	[M+H]+	136.886	138.807	ccs_allccs	1.4	Phenylpropanoids and polyketides
L0701	[M+H]+	136.801	139.234	ccs_allccs	1.78	Phenylpropanoids and polyketides
L0702	[M+H]+	129.585	132.533	ccs_allccs	2.27	Phenylpropanoids and polyketides
L0703	[M+H]+	156.503	156.334	ccs_allccs	0.11	Phenylpropanoids and polyketides
L0704	[M+H]+	167.454	163.508	ccs_allccs	2.36	Phenylpropanoids and polyketides
L0706	[M+H]+	191.256	183.686	ccs_allccs	3.96	Phenylpropanoids and polyketides
L0708	[M+H]+	161.997	159.397	ccs_allccs	1.61	Phenylpropanoids and polyketides
L0709	[M+H]+	180.628	179.207	ccs_allccs	0.79	Phenylpropanoids and polyketides
L0713	[M+H]+	164.017	163.374	ccs_allccs	0.39	Phenylpropanoids and polyketides
L0716	[M+H]+	154.233	159.309	ccs_allccs	3.29	Lipids and lipid-like molecules
L0717	[M+H]+	176.337	174.262	ccs_allccs	1.18	Organoheterocyclic compounds
L0718	[M+H]+	163.538	164.858	ccs_allccs	0.81	Phenylpropanoids and polyketides
L0722	[M+H]+	173.628	173.622	ccs_allccs	0	Phenylpropanoids and polyketides
L0725	[M+H]+	242.901	253.954	ccs_allccs	4.55	Organoheterocyclic compounds
L0726	[M+H]+	238.393	250.908	ccs_allccs	5.25	Organoheterocyclic compounds
L0727	[M+H]+	172.415	172.298	ccs_allccs	0.07	Alkaloids and derivatives
L0733	[M+H]+	218.817	216.732	ccs_allccs	0.95	Lipids and lipid-like molecules
L0740	[M+H]+	160.075	157.26	ccs_allccs	1.76	Phenylpropanoids and polyketides
L0743	[M+H]+	179.463	175.347	ccs_allccs	2.29	Phenylpropanoids and polyketides
L0745	[M+H]+	176.358	175.629	ccs_allccs	0.41	Phenylpropanoids and polyketides
L0747	[M+H]+	150.518	153.666	ccs_allccs	2.09	Phenylpropanoids and polyketides
L0748	[M+H]+	149.111	154.989	ccs_allccs	3.94	Phenylpropanoids and polyketides
L0749	[M+H]+	177.202	168.368	ccs_allccs	4.99	Alkaloids and derivatives
L0759	[M+H]+	208.542	209.998	ccs_allccs	0.7	Lignans, neolignans and related compounds
L0760	[M+H]+	214.418	210.055	ccs_allccs	2.03	Lignans, neolignans and related compounds
L0762	[M+H]+	179.985	179.837	ccs_allccs	0.08	Lipids and lipid-like molecules
L0768	[M+H]+	193.333	184.178	ccs_allccs	4.74	Phenylpropanoids and polyketides
L0774	[M+H]+	160.758	163.39	ccs_allccs	1.64	Phenylpropanoids and polyketides
L0785	[M+H]+	149.526	149.274	ccs_allccs	0.17	Lipids and lipid-like molecules
L0792	[M+H]+	155.859	158.158	ccs_allccs	1.48	Nucleosides, nucleotides, and analogues
L0793	[M+H]+	158.195	166.266	ccs_allccs	5.1	Nucleosides, nucleotides, and analogues
L0796	[M+H]+	181.256	181.212	ccs_allccs	0.02	Organoheterocyclic compounds
L0799	[M+H]+	207.599	205.405	ccs_allccs	1.06	Organoheterocyclic compounds
L0804	[M+H]+	154.75	156.105	ccs_allccs	0.88	Benzenoids
L0805	[M+H]+	125.249	125.441	ccs_allccs	0.15	Organoheterocyclic compounds
L0807	[M+H]+	119.969	130.519	ccs_allccs	8.79	Organoheterocyclic compounds
L0808	[M+H]+	185.041	186.252	ccs_allccs	0.65	Lipids and lipid-like molecules
L0819	[M+H]+	202.648	209.333	ccs_allccs	3.3	Organic oxygen compounds
L0826	[M+H]+	149.166	148.905	ccs_allccs	0.18	Organoheterocyclic compounds
L0836	[M+H]+	132.57	137.632	ccs_allccs	3.82	Organoheterocyclic compounds
L0839	[M+H]+	151.365	154.222	ccs_allccs	1.89	Benzenoids
L0841	[M+H]+	159.388	160.686	ccs_allccs	0.81	Benzenoids
L0848	[M+H]+	124.713	129.155	ccs_allccs	3.56	Benzenoids
L0851	[M+H]+	195.939	194.34	ccs_allccs	0.82	Organoheterocyclic compounds
L0856	[M+H]+	156.695	160.985	ccs_allccs	2.74	Benzenoids
L0859	[M+H]+	195.487	195.289	ccs_allccs	0.1	Phenylpropanoids and polyketides
L0865	[M+H]+	196.495	195.622	ccs_allccs	0.44	Phenylpropanoids and polyketides
L0608	[M+H]+	130	132.2	ccs_metccs	1.69	Organic oxygen compounds
L0614	[M+H]+	261.058	231.6	ccs_metccs	11.28	Organic oxygen compounds
L0621	[M+H]+	135.922	130.7	ccs_metccs	3.84	Organoheterocyclic compounds
L0622	[M+H]+	178.856	177.9	ccs_metccs	0.53	Lipids and lipid-like molecules
L0625	[M+H]+	138.811	140	ccs_metccs	0.86	Organoheterocyclic compounds
L0626	[M+H]+	152.62	171.6	ccs_metccs	12.44	Benzenoids
L0628	[M+H]+	164.182	164.3	ccs_metccs	0.07	Benzenoids
L0632	[M+H]+	173.83	175.1	ccs_metccs	0.73	Benzenoids
L0633	[M+H]+	151.081	171.1	ccs_metccs	13.25	Organic acids and derivatives
L0637	[M+H]+	210.995	218.6	ccs_metccs	3.6	Benzenoids
L0638	[M+H]+	180.27	180.9	ccs_metccs	0.35	Organoheterocyclic compounds
L0640	[M+H]+	141.046	140.5	ccs_metccs	0.39	Organic oxygen compounds
L0643	[M+H]+	151.126	153	ccs_metccs	1.24	Benzenoids
L0650	[M+H]+	157.956	159	ccs_metccs	0.66	Phenylpropanoids and polyketides
L0654	[M+H]+	214.687	204.9	ccs_metccs	4.56	Organic oxygen compounds
L0656	[M+H]+	144.765	147.1	ccs_metccs	1.61	Benzenoids
L0657	[M+H]+	181.285	171.7	ccs_metccs	5.29	Phenylpropanoids and polyketides
L0658	[M+H]+	158.749	168.4	ccs_metccs	6.08	Benzenoids
L0663	[M+H]+	131.242	128.5	ccs_metccs	2.09	Benzenoids
L0667	[M+H]+	233.957	246	ccs_metccs	5.15	Phenylpropanoids and polyketides
L0678	[M+H]+	209.007	213.9	ccs_metccs	2.34	Phenylpropanoids and polyketides
L0689	[M+H]+	230.487	253.3	ccs_metccs	9.9	Phenylpropanoids and polyketides
L0691	[M+H]+	235.367	275.2	ccs_metccs	16.92	Phenylpropanoids and polyketides
L0692	[M+H]+	231.509	266.1	ccs_metccs	14.94	Phenylpropanoids and polyketides
L0697	[M+H]+	141.916	149.1	ccs_metccs	5.06	Phenylpropanoids and polyketides
L0698	[M+H]+	144.574	147.6	ccs_metccs	2.09	Phenylpropanoids and polyketides
L0699	[M+H]+	136.886	140.1	ccs_metccs	2.35	Phenylpropanoids and polyketides
L0701	[M+H]+	136.801	140	ccs_metccs	2.34	Phenylpropanoids and polyketides
L0702	[M+H]+	129.585	132.4	ccs_metccs	2.17	Phenylpropanoids and polyketides
L0703	[M+H]+	156.503	153.8	ccs_metccs	1.73	Phenylpropanoids and polyketides
L0704	[M+H]+	167.454	162.8	ccs_metccs	2.78	Phenylpropanoids and polyketides
L0706	[M+H]+	191.256	184.8	ccs_metccs	3.38	Phenylpropanoids and polyketides
[truncated: 571 more rows]

## Sheet: Figure 3b
Figure 3b
Raw data						Summary table
rela_error	rss	superclass	label	interval		label	median_rela_error	mean_rela_error
13.6977	0.576502	Lipids and lipid-like molecules	Lipids and lipid-like molecules (simulation)	<=0.6		Lipids and lipid-like molecules (simulation)	8.79941	18.375
14.2826	0.509297	Lipids and lipid-like molecules	Lipids and lipid-like molecules (simulation)	<=0.6		Other compounds(simulation)	1.61522	2.43223
31.8708	0.52034	Lipids and lipid-like molecules	Lipids and lipid-like molecules (simulation)	<=0.6		Lipids and lipid-like molecules (Normal)	1.24525	1.71498
45.9409	0.600946	Lipids and lipid-like molecules	Lipids and lipid-like molecules (simulation)	0.6-0.8		Other compounds (Normal)	1.87481	2.55178
51.5131	0.600946	Lipids and lipid-like molecules	Lipids and lipid-like molecules (simulation)	0.6-0.8
6.39389	0.618796	Lipids and lipid-like molecules	Lipids and lipid-like molecules (simulation)	0.6-0.8
0.110898	0.758759	Lipids and lipid-like molecules	Lipids and lipid-like molecules (simulation)	0.6-0.8
8.01133	0.589314	Lipids and lipid-like molecules	Lipids and lipid-like molecules (simulation)	<=0.6
2.59982	0.599731	Lipids and lipid-like molecules	Lipids and lipid-like molecules (simulation)	<=0.6
23.4075	0.527656	Lipids and lipid-like molecules	Lipids and lipid-like molecules (simulation)	<=0.6
52.5738	0.600946	Lipids and lipid-like molecules	Lipids and lipid-like molecules (simulation)	0.6-0.8
4.96042	0.658311	Lipids and lipid-like molecules	Lipids and lipid-like molecules (simulation)	0.6-0.8
34.2861	0.576502	Lipids and lipid-like molecules	Lipids and lipid-like molecules (simulation)	<=0.6
36.2693	0.611126	Lipids and lipid-like molecules	Lipids and lipid-like molecules (simulation)	0.6-0.8
5.6301	0.548306	Lipids and lipid-like molecules	Lipids and lipid-like molecules (simulation)	<=0.6
1.15194	0.77486	Lipids and lipid-like molecules	Lipids and lipid-like molecules (simulation)	0.6-0.8
20.6694	0.532332	Lipids and lipid-like molecules	Lipids and lipid-like molecules (simulation)	<=0.6
2.28756	0.631365	Lipids and lipid-like molecules	Lipids and lipid-like molecules (simulation)	0.6-0.8
25.2879	0.538149	Lipids and lipid-like molecules	Lipids and lipid-like molecules (simulation)	<=0.6
17.1058	0.509297	Lipids and lipid-like molecules	Lipids and lipid-like molecules (simulation)	<=0.6
3.42382	0.57095	Lipids and lipid-like molecules	Lipids and lipid-like molecules (simulation)	<=0.6
19.3314	0.575339	Lipids and lipid-like molecules	Lipids and lipid-like molecules (simulation)	<=0.6
8.0064	0.542255	Lipids and lipid-like molecules	Lipids and lipid-like molecules (simulation)	<=0.6
0.0209646	0.70423	Lipids and lipid-like molecules	Lipids and lipid-like molecules (simulation)	0.6-0.8
5.34394	0.542255	Lipids and lipid-like molecules	Lipids and lipid-like molecules (simulation)	<=0.6
22.5059	0.565422	Lipids and lipid-like molecules	Lipids and lipid-like molecules (simulation)	<=0.6
1.59943	0.741021	Lipids and lipid-like molecules	Lipids and lipid-like molecules (simulation)	0.6-0.8
23.189	0.575339	Lipids and lipid-like molecules	Lipids and lipid-like molecules (simulation)	<=0.6
5.85609	0.542255	Lipids and lipid-like molecules	Lipids and lipid-like molecules (simulation)	<=0.6
49.2264	0.600946	Lipids and lipid-like molecules	Lipids and lipid-like molecules (simulation)	0.6-0.8
21.6531	0.564949	Lipids and lipid-like molecules	Lipids and lipid-like molecules (simulation)	<=0.6
6.00136	0.581778	Lipids and lipid-like molecules	Lipids and lipid-like molecules (simulation)	<=0.6
1.10504	0.779175	Lipids and lipid-like molecules	Lipids and lipid-like molecules (simulation)	0.6-0.8
1.46756	0.753731	Lipids and lipid-like molecules	Lipids and lipid-like molecules (simulation)	0.6-0.8
20.2426	0.564949	Lipids and lipid-like molecules	Lipids and lipid-like molecules (simulation)	<=0.6
21.6695	0.532332	Lipids and lipid-like molecules	Lipids and lipid-like molecules (simulation)	<=0.6
49.1232	0.600946	Lipids and lipid-like molecules	Lipids and lipid-like molecules (simulation)	0.6-0.8
7.01179	0.583854	Lipids and lipid-like molecules	Lipids and lipid-like molecules (simulation)	<=0.6
13.7964	0.576502	Lipids and lipid-like molecules	Lipids and lipid-like molecules (simulation)	<=0.6
19.6212	0.527656	Lipids and lipid-like molecules	Lipids and lipid-like molecules (simulation)	<=0.6
51.9885	0.600946	Lipids and lipid-like molecules	Lipids and lipid-like molecules (simulation)	0.6-0.8
32.6835	0.527656	Lipids and lipid-like molecules	Lipids and lipid-like molecules (simulation)	<=0.6
34.1883	0.527656	Lipids and lipid-like molecules	Lipids and lipid-like molecules (simulation)	<=0.6
0.751782	0.814106	Lipids and lipid-like molecules	Lipids and lipid-like molecules (simulation)	>=0.8
0.659025	0.623394	Lipids and lipid-like molecules	Lipids and lipid-like molecules (simulation)	0.6-0.8
2.55441	0.422874	Lipids and lipid-like molecules	Lipids and lipid-like molecules (simulation)	<=0.6
13.3378	0.764621	Lipids and lipid-like molecules	Lipids and lipid-like molecules (simulation)	0.6-0.8
14.2795	0.538149	Lipids and lipid-like molecules	Lipids and lipid-like molecules (simulation)	<=0.6
54.4308	0.600946	Lipids and lipid-like molecules	Lipids and lipid-like molecules (simulation)	0.6-0.8
32.3974	0.52845	Lipids and lipid-like molecules	Lipids and lipid-like molecules (simulation)	<=0.6
39.0613	0.564949	Lipids and lipid-like molecules	Lipids and lipid-like molecules (simulation)	<=0.6
17.3852	0.576502	Lipids and lipid-like molecules	Lipids and lipid-like molecules (simulation)	<=0.6
1.15465	0.83446	Lipids and lipid-like molecules	Lipids and lipid-like molecules (simulation)	>=0.8
41.0093	0.600946	Lipids and lipid-like molecules	Lipids and lipid-like molecules (simulation)	0.6-0.8
7.15526	0.515598	Lipids and lipid-like molecules	Lipids and lipid-like molecules (simulation)	<=0.6
43.5174	0.600946	Lipids and lipid-like molecules	Lipids and lipid-like molecules (simulation)	0.6-0.8
3.25481	0.892266	Lipids and lipid-like molecules	Lipids and lipid-like molecules (simulation)	>=0.8
30.0882	0.538149	Lipids and lipid-like molecules	Lipids and lipid-like molecules (simulation)	<=0.6
0.757067	0.57095	Lipids and lipid-like molecules	Lipids and lipid-like molecules (simulation)	<=0.6
12.4805	0.558015	Lipids and lipid-like molecules	Lipids and lipid-like molecules (simulation)	<=0.6
1.06826	0.556525	Lipids and lipid-like molecules	Lipids and lipid-like molecules (simulation)	<=0.6
22.0522	0.527656	Lipids and lipid-like molecules	Lipids and lipid-like molecules (simulation)	<=0.6
25.4037	0.554968	Lipids and lipid-like molecules	Lipids and lipid-like molecules (simulation)	<=0.6
29.3371	0.550415	Lipids and lipid-like molecules	Lipids and lipid-like molecules (simulation)	<=0.6
5.33131	0.636222	Lipids and lipid-like molecules	Lipids and lipid-like molecules (simulation)	0.6-0.8
21.8232	0.538149	Lipids and lipid-like molecules	Lipids and lipid-like molecules (simulation)	<=0.6
0.909756	0.832069	Lipids and lipid-like molecules	Lipids and lipid-like molecules (simulation)	>=0.8
15.4285	0.576502	Lipids and lipid-like molecules	Lipids and lipid-like molecules (simulation)	<=0.6
10.811	0.558015	Lipids and lipid-like molecules	Lipids and lipid-like molecules (simulation)	<=0.6
5.79374	0.63665	Lipids and lipid-like molecules	Lipids and lipid-like molecules (simulation)	0.6-0.8
9.87692	0.642865	Lipids and lipid-like molecules	Lipids and lipid-like molecules (simulation)	0.6-0.8
25.1561	0.582029	Lipids and lipid-like molecules	Lipids and lipid-like molecules (simulation)	<=0.6
0.0670552	0.526922	Lipids and lipid-like molecules	Lipids and lipid-like molecules (simulation)	<=0.6
8.05012	0.606845	Lipids and lipid-like molecules	Lipids and lipid-like molecules (simulation)	0.6-0.8
44.8044	0.600946	Lipids and lipid-like molecules	Lipids and lipid-like molecules (simulation)	0.6-0.8
4.85459	0.694513	Lipids and lipid-like molecules	Lipids and lipid-like molecules (simulation)	0.6-0.8
29.4847	0.625559	Lipids and lipid-like molecules	Lipids and lipid-like molecules (simulation)	0.6-0.8
4.78588	0.864245	Lipids and lipid-like molecules	Lipids and lipid-like molecules (simulation)	>=0.8
15.0639	0.583759	Lipids and lipid-like molecules	Lipids and lipid-like molecules (simulation)	<=0.6
7.7784	0.680884	Lipids and lipid-like molecules	Lipids and lipid-like molecules (simulation)	0.6-0.8
2.03539	0.784931	Lipids and lipid-like molecules	Lipids and lipid-like molecules (simulation)	0.6-0.8
18.5547	0.558015	Lipids and lipid-like molecules	Lipids and lipid-like molecules (simulation)	<=0.6
2.04553	0.735027	Lipids and lipid-like molecules	Lipids and lipid-like molecules (simulation)	0.6-0.8
19.7144	0.565422	Lipids and lipid-like molecules	Lipids and lipid-like molecules (simulation)	<=0.6
14.2932	0.698588	Lipids and lipid-like molecules	Lipids and lipid-like molecules (simulation)	0.6-0.8
25.9204	0.543013	Lipids and lipid-like molecules	Lipids and lipid-like molecules (simulation)	<=0.6
28.1139	0.532332	Lipids and lipid-like molecules	Lipids and lipid-like molecules (simulation)	<=0.6
30.4018	0.564949	Lipids and lipid-like molecules	Lipids and lipid-like molecules (simulation)	<=0.6
8.70686	0.594735	Lipids and lipid-like molecules	Lipids and lipid-like molecules (simulation)	<=0.6
8.29251	0.597805	Lipids and lipid-like molecules	Lipids and lipid-like molecules (simulation)	<=0.6
21.3876	0.575339	Lipids and lipid-like molecules	Lipids and lipid-like molecules (simulation)	<=0.6
16.9608	0.575339	Lipids and lipid-like molecules	Lipids and lipid-like molecules (simulation)	<=0.6
49.4681	0.600946	Lipids and lipid-like molecules	Lipids and lipid-like molecules (simulation)	0.6-0.8
19.5701	0.564949	Lipids and lipid-like molecules	Lipids and lipid-like molecules (simulation)	<=0.6
34.6269	0.564949	Lipids and lipid-like molecules	Lipids and lipid-like molecules (simulation)	<=0.6
26.4698	0.582029	Lipids and lipid-like molecules	Lipids and lipid-like molecules (simulation)	<=0.6
50.6714	0.600946	Lipids and lipid-like molecules	Lipids and lipid-like molecules (simulation)	0.6-0.8
7.24135	0.65003	Lipids and lipid-like molecules	Lipids and lipid-like molecules (simulation)	0.6-0.8
40.9696	0.611126	Lipids and lipid-like molecules	Lipids and lipid-like molecules (simulation)	0.6-0.8
40.1359	0.564949	Lipids and lipid-like molecules	Lipids and lipid-like molecules (simulation)	<=0.6
3.69587	0.742731	Lipids and lipid-like molecules	Lipids and lipid-like molecules (simulation)	0.6-0.8
1.17356	0.779341	Lipids and lipid-like molecules	Lipids and lipid-like molecules (simulation)	0.6-0.8
38.3595	0.527656	Lipids and lipid-like molecules	Lipids and lipid-like molecules (simulation)	<=0.6
23.809	0.924494	Lipids and lipid-like molecules	Lipids and lipid-like molecules (simulation)	>=0.8
6.33032	0.669512	Lipids and lipid-like molecules	Lipids and lipid-like molecules (simulation)	0.6-0.8
42.0827	0.600946	Lipids and lipid-like molecules	Lipids and lipid-like molecules (simulation)	0.6-0.8
0.31956	0.826823	Lipids and lipid-like molecules	Lipids and lipid-like molecules (simulation)	>=0.8
15.2146	0.576502	Lipids and lipid-like molecules	Lipids and lipid-like molecules (simulation)	<=0.6
2.48268	0.690725	Lipids and lipid-like molecules	Lipids and lipid-like molecules (simulation)	0.6-0.8
2.502	0.836905	Lipids and lipid-like molecules	Lipids and lipid-like molecules (simulation)	>=0.8
1.18032	0.585984	Lipids and lipid-like molecules	Lipids and lipid-like molecules (simulation)	<=0.6
4.22269	0.543818	Lipids and lipid-like molecules	Lipids and lipid-like molecules (simulation)	<=0.6
18.4371	0.550415	Lipids and lipid-like molecules	Lipids and lipid-like molecules (simulation)	<=0.6
4.49543	0.788021	Lipids and lipid-like molecules	Lipids and lipid-like molecules (simulation)	0.6-0.8
14.8432	0.564949	Lipids and lipid-like molecules	Lipids and lipid-like molecules (simulation)	<=0.6
19.9905	0.527656	Lipids and lipid-like molecules	Lipids and lipid-like molecules (simulation)	<=0.6
0.84963	0.515095	Lipids and lipid-like molecules	Lipids and lipid-like molecules (simulation)	<=0.6
33.5521	0.554968	Lipids and lipid-like molecules	Lipids and lipid-like molecules (simulation)	<=0.6
5.44883	0.599437	Lipids and lipid-like molecules	Lipids and lipid-like molecules (simulation)	<=0.6
3.48966	0.614276	Lipids and lipid-like molecules	Lipids and lipid-like molecules (simulation)	0.6-0.8
29.8426	0.575339	Lipids and lipid-like molecules	Lipids and lipid-like molecules (simulation)	<=0.6
18.2176	0.588497	Lipids and lipid-like molecules	Lipids and lipid-like molecules (simulation)	<=0.6
5.65759	0.658311	Lipids and lipid-like molecules	Lipids and lipid-like molecules (simulation)	0.6-0.8
24.3795	0.577596	Lipids and lipid-like molecules	Lipids and lipid-like molecules (simulation)	<=0.6
44.4569	0.550415	Lipids and lipid-like molecules	Lipids and lipid-like molecules (simulation)	<=0.6
30.3539	0.518327	Lipids and lipid-like molecules	Lipids and lipid-like molecules (simulation)	<=0.6
0.86441	0.779341	Lipids and lipid-like molecules	Lipids and lipid-like molecules (simulation)	0.6-0.8
6.34212	0.574596	Lipids and lipid-like molecules	Lipids and lipid-like molecules (simulation)	<=0.6
2.35784	0.486656	Lipids and lipid-like molecules	Lipids and lipid-like molecules (simulation)	<=0.6
0.525402	0.826823	Lipids and lipid-like molecules	Lipids and lipid-like molecules (simulation)	>=0.8
45.1927	0.655473	Lipids and lipid-like molecules	Lipids and lipid-like molecules (simulation)	0.6-0.8
16.9297	0.658122	Lipids and lipid-like molecules	Lipids and lipid-like molecules (simulation)	0.6-0.8
1.42977	0.693298	Lipids and lipid-like molecules	Lipids and lipid-like molecules (simulation)	0.6-0.8
5.48464	0.57095	Lipids and lipid-like molecules	Lipids and lipid-like molecules (simulation)	<=0.6
24.8732	0.532332	Lipids and lipid-like molecules	Lipids and lipid-like molecules (simulation)	<=0.6
53.429	0.600946	Lipids and lipid-like molecules	Lipids and lipid-like molecules (simulation)	0.6-0.8
1.04265	0.68432	Lipids and lipid-like molecules	Lipids and lipid-like molecules (simulation)	0.6-0.8
5.34592	0.57095	Lipids and lipid-like molecules	Lipids and lipid-like molecules (simulation)	<=0.6
17.9567	0.564949	Lipids and lipid-like molecules	Lipids and lipid-like molecules (simulation)	<=0.6
49.7218	0.600946	Lipids and lipid-like molecules	Lipids and lipid-like molecules (simulation)	0.6-0.8
1.11249	0.698866	Lipids and lipid-like molecules	Lipids and lipid-like molecules (simulation)	0.6-0.8
31.6571	0.564949	Lipids and lipid-like molecules	Lipids and lipid-like molecules (simulation)	<=0.6
0.435421	0.586247	Lipids and lipid-like molecules	Lipids and lipid-like molecules (simulation)	<=0.6
8.63815	0.542255	Lipids and lipid-like molecules	Lipids and lipid-like molecules (simulation)	<=0.6
2.50417	0.551066	Lipids and lipid-like molecules	Lipids and lipid-like molecules (simulation)	<=0.6
5.47937	0.760618	Lipids and lipid-like molecules	Lipids and lipid-like molecules (simulation)	0.6-0.8
4.27387	0.634753	Lipids and lipid-like molecules	Lipids and lipid-like molecules (simulation)	0.6-0.8
2.99231	0.567872	Lipids and lipid-like molecules	Lipids and lipid-like molecules (simulation)	<=0.6
0.481336	0.555434	Lipids and lipid-like molecules	Lipids and lipid-like molecules (simulation)	<=0.6
2.945	0.558886	Lipids and lipid-like molecules	Lipids and lipid-like molecules (simulation)	<=0.6
4.59314	0.57095	Lipids and lipid-like molecules	Lipids and lipid-like molecules (simulation)	<=0.6
27.9645	0.527656	Lipids and lipid-like molecules	Lipids and lipid-like molecules (simulation)	<=0.6
32.2298	0.527656	Lipids and lipid-like molecules	Lipids and lipid-like molecules (simulation)	<=0.6
20.9273	0.564949	Lipids and lipid-like molecules	Lipids and lipid-like molecules (simulation)	<=0.6
29.7386	0.525091	Lipids and lipid-like molecules	Lipids and lipid-like molecules (simulation)	<=0.6
6.88813	0.586247	Lipids and lipid-like molecules	Lipids and lipid-like molecules (simulation)	<=0.6
3.32648	0.477724	Lipids and lipid-like molecules	Lipids and lipid-like molecules (simulation)	<=0.6
0.457444	0.760618	Lipids and lipid-like molecules	Lipids and lipid-like molecules (simulation)	0.6-0.8
36.5194	0.527656	Lipids and lipid-like molecules	Lipids and lipid-like molecules (simulation)	<=0.6
2.90229	0.681095	Lipids and lipid-like molecules	Other compounds(simulation)	0.6-0.8
1.75346	0.945287	Lipids and lipid-like molecules	Other compounds(simulation)	>=0.8
1.9337	0.969729	Lipids and lipid-like molecules	Other compounds(simulation)	>=0.8
2.34279	0.941394	Lipids and lipid-like molecules	Other compounds(simulation)	>=0.8
2.85116	0.721963	Lipids and lipid-like molecules	Other compounds(simulation)	0.6-0.8
1.87519	0.873795	Lipids and lipid-like molecules	Other compounds(simulation)	>=0.8
1.3404	0.976656	Lipids and lipid-like molecules	Other compounds(simulation)	>=0.8
5.71309	0.706911	Lipids and lipid-like molecules	Other compounds(simulation)	0.6-0.8
0.278924	0.92	Lipids and lipid-like molecules	Other compounds(simulation)	>=0.8
4.37835	0.963277	Lipids and lipid-like molecules	Other compounds(simulation)	>=0.8
1.75468	0.897909	Lipids and lipid-like molecules	Other compounds(simulation)	>=0.8
1.29535	1	Lipids and lipid-like molecules	Other compounds(simulation)	>=0.8
2.96388	0.963814	Lipids and lipid-like molecules	Other compounds(simulation)	>=0.8
4.98289	0.969841	Lipids and lipid-like molecules	Other compounds(simulation)	>=0.8
0.00371104	0.811952	Lipids and lipid-like molecules	Other compounds(simulation)	>=0.8
2.0258	0.945845	Lipids and lipid-like molecules	Other compounds(simulation)	>=0.8
0.526303	0.867921	Lipids and lipid-like molecules	Other compounds(simulation)	>=0.8
1.62649	0.860984	Lipids and lipid-like molecules	Other compounds(simulation)	>=0.8
0.568146	0.799716	Lipids and lipid-like molecules	Other compounds(simulation)	0.6-0.8
0.221414	0.978068	Lipids and lipid-like molecules	Other compounds(simulation)	>=0.8
2.86864	0.743112	Lipids and lipid-like molecules	Other compounds(simulation)	0.6-0.8
0.467714	0.949412	Lipids and lipid-like molecules	Other compounds(simulation)	>=0.8
0.463672	0.887024	Lipids and lipid-like molecules	Other compounds(simulation)	>=0.8
2.44101	0.924468	Lipids and lipid-like molecules	Other compounds(simulation)	>=0.8
0.382459	0.646978	Lipids and lipid-like molecules	Other compounds(simulation)	0.6-0.8
0.029485	0.935714	Lipids and lipid-like molecules	Other compounds(simulation)	>=0.8
0.716369	0.798756	Lipids and lipid-like molecules	Other compounds(simulation)	0.6-0.8
2.12827	0.949778	Lipids and lipid-like molecules	Other compounds(simulation)	>=0.8
1.39363	0.874033	Lipids and lipid-like molecules	Other compounds(simulation)	>=0.8
3.35946	0.948327	Lipids and lipid-like molecules	Other compounds(simulation)	>=0.8
4.60894	0.838705	Lipids and lipid-like molecules	Other compounds(simulation)	>=0.8
4.02365	0.982395	Lipids and lipid-like molecules	Other compounds(simulation)	>=0.8
0.713057	0.806239	Lipids and lipid-like molecules	Other compounds(simulation)	>=0.8
1.0916	0.846055	Lipids and lipid-like molecules	Other compounds(simulation)	>=0.8
0.786276	0.627658	Lipids and lipid-like molecules	Other compounds(simulation)	0.6-0.8
2.25937	0.87144	Lipids and lipid-like molecules	Other compounds(simulation)	>=0.8
1.54762	0.627875	Lipids and lipid-like molecules	Other compounds(simulation)	0.6-0.8
3.0873	0.841443	Lipids and lipid-like molecules	Other compounds(simulation)	>=0.8
1.27354	0.673566	Lipids and lipid-like molecules	Other compounds(simulation)	0.6-0.8
1.95085	0.898868	Lipids and lipid-like molecules	Other compounds(simulation)	>=0.8
0.722333	0.662661	Lipids and lipid-like molecules	Other compounds(simulation)	0.6-0.8
0.756374	0.963959	Lipids and lipid-like molecules	Other compounds(simulation)	>=0.8
3.77437	0.791506	Lipids and lipid-like molecules	Other compounds(simulation)	0.6-0.8
0.45874	0.949412	Lipids and lipid-like molecules	Other compounds(simulation)	>=0.8
9.45397	0.686013	Lipids and lipid-like molecules	Other compounds(simulation)	0.6-0.8
0.0279889	0.702881	Lipids and lipid-like molecules	Other compounds(simulation)	0.6-0.8
1.62398	0.979761	Lipids and lipid-like molecules	Other compounds(simulation)	>=0.8
0.436754	0.861062	Lipids and lipid-like molecules	Other compounds(simulation)	>=0.8
3.60737	0.962645	Lipids and lipid-like molecules	Other compounds(simulation)	>=0.8
1.80293	0.978068	Lipids and lipid-like molecules	Other compounds(simulation)	>=0.8
0.81072	0.918644	Lipids and lipid-like molecules	Other compounds(simulation)	>=0.8
8.47468	0.854229	Lipids and lipid-like molecules	Other compounds(simulation)	>=0.8
2.90963	0.681535	Lipids and lipid-like molecules	Other compounds(simulation)	0.6-0.8
15.4748	0.713977	Lipids and lipid-like molecules	Other compounds(simulation)	0.6-0.8
5.39498	0.679124	Lipids and lipid-like molecules	Other compounds(simulation)	0.6-0.8
0.446636	0.976595	Lipids and lipid-like molecules	Other compounds(simulation)	>=0.8
0.829781	0.887417	Lipids and lipid-like molecules	Other compounds(simulation)	>=0.8
2.81423	0.716933	Lipids and lipid-like molecules	Other compounds(simulation)	0.6-0.8
5.84369	0.832014	Lipids and lipid-like molecules	Other compounds(simulation)	>=0.8
8.39005	0.888974	Lipids and lipid-like molecules	Other compounds(simulation)	>=0.8
0.713149	0.98481	Lipids and lipid-like molecules	Other compounds(simulation)	>=0.8
3.70839	0.524828	Lipids and lipid-like molecules	Other compounds(simulation)	<=0.6
0.481777	0.893387	Lipids and lipid-like molecules	Other compounds(simulation)	>=0.8
0.0568861	0.874714	Lipids and lipid-like molecules	Other compounds(simulation)	>=0.8
0.0720362	0.80016	Lipids and lipid-like molecules	Other compounds(simulation)	>=0.8
3.53041	0.605867	Lipids and lipid-like molecules	Other compounds(simulation)	0.6-0.8
1.36345	0.804654	Lipids and lipid-like molecules	Other compounds(simulation)	>=0.8
0.170856	0.686051	Lipids and lipid-like molecules	Other compounds(simulation)	0.6-0.8
0.183689	0.946626	Lipids and lipid-like molecules	Other compounds(simulation)	>=0.8
1.78011	0.923297	Lipids and lipid-like molecules	Other compounds(simulation)	>=0.8
1.24166	0.682083	Lipids and lipid-like molecules	Other compounds(simulation)	0.6-0.8
12.5246	0.968679	Lipids and lipid-like molecules	Other compounds(simulation)	>=0.8
7.53194	0.852077	Lipids and lipid-like molecules	Other compounds(simulation)	>=0.8
0.145972	0.723528	Lipids and lipid-like molecules	Other compounds(simulation)	0.6-0.8
0.105751	0.99863	Lipids and lipid-like molecules	Other compounds(simulation)	>=0.8
0.382722	0.925194	Lipids and lipid-like molecules	Other compounds(simulation)	>=0.8
4.99706	0.867666	Lipids and lipid-like molecules	Other compounds(simulation)	>=0.8
0.47634	0.955507	Lipids and lipid-like molecules	Other compounds(simulation)	>=0.8
2.77322	0.948303	Lipids and lipid-like molecules	Other compounds(simulation)	>=0.8
2.65312	0.856074	Lipids and lipid-like molecules	Other compounds(simulation)	>=0.8
1.16222	0.762468	Lipids and lipid-like molecules	Other compounds(simulation)	0.6-0.8
0.965357	0.960097	Lipids and lipid-like molecules	Other compounds(simulation)	>=0.8
0.0465909	0.731365	Lipids and lipid-like molecules	Other compounds(simulation)	0.6-0.8
1.47628	0.978099	Lipids and lipid-like molecules	Other compounds(simulation)	>=0.8
3.64931	0.960784	Lipids and lipid-like molecules	Other compounds(simulation)	>=0.8
1.02294	0.888576	Lipids and lipid-like molecules	Other compounds(simulation)	>=0.8
3.9261	0.847256	Lipids and lipid-like molecules	Other compounds(simulation)	>=0.8
0.709033	0.952562	Lipids and lipid-like molecules	Other compounds(simulation)	>=0.8
3.11008	0.918667	Lipids and lipid-like molecules	Other compounds(simulation)	>=0.8
1.00893	0.849443	Lipids and lipid-like molecules	Other compounds(simulation)	>=0.8
2.35005	0.959461	Lipids and lipid-like molecules	Other compounds(simulation)	>=0.8
0.106659	0.756046	Lipids and lipid-like molecules	Other compounds(simulation)	0.6-0.8
1.63203	0.800095	Lipids and lipid-like molecules	Other compounds(simulation)	>=0.8
2.37271	0.838556	Lipids and lipid-like molecules	Other compounds(simulation)	>=0.8
4.77569	0.729529	Lipids and lipid-like molecules	Other compounds(simulation)	0.6-0.8
1.20379	0.995455	Lipids and lipid-like molecules	Other compounds(simulation)	>=0.8
0.276336	1	Lipids and lipid-like molecules	Other compounds(simulation)	>=0.8
3.19498	0.868547	Lipids and lipid-like molecules	Other compounds(simulation)	>=0.8
1.21747	0.953349	Lipids and lipid-like molecules	Other compounds(simulation)	>=0.8
0.962398	0.728586	Lipids and lipid-like molecules	Other compounds(simulation)	0.6-0.8
0.0611445	0.758208	Lipids and lipid-like molecules	Other compounds(simulation)	0.6-0.8
1.37261	0.737577	Lipids and lipid-like molecules	Other compounds(simulation)	0.6-0.8
6.48981	0.697632	Lipids and lipid-like molecules	Other compounds(simulation)	0.6-0.8
1.52061	0.95954	Lipids and lipid-like molecules	Other compounds(simulation)	>=0.8
1.55419	0.750454	Lipids and lipid-like molecules	Other compounds(simulation)	0.6-0.8
0.560096	0.944382	Lipids and lipid-like molecules	Other compounds(simulation)	>=0.8
9.56076	0.852077	Lipids and lipid-like molecules	Other compounds(simulation)	>=0.8
3.57465	0.972273	Lipids and lipid-like molecules	Other compounds(simulation)	>=0.8
2.10847	0.75595	Lipids and lipid-like molecules	Other compounds(simulation)	0.6-0.8
0.105323	0.674443	Lipids and lipid-like molecules	Other compounds(simulation)	0.6-0.8
0.760868	0.951702	Lipids and lipid-like molecules	Other compounds(simulation)	>=0.8
1.24191	0.761223	Lipids and lipid-like molecules	Other compounds(simulation)	0.6-0.8
2.31723	0.855779	Lipids and lipid-like molecules	Other compounds(simulation)	>=0.8
3.23274	0.854766	Lipids and lipid-like molecules	Other compounds(simulation)	>=0.8
1.59741	0.674444	Lipids and lipid-like molecules	Other compounds(simulation)	0.6-0.8
1.32742	0.976932	Lipids and lipid-like molecules	Other compounds(simulation)	>=0.8
0.764476	0.862456	Lipids and lipid-like molecules	Other compounds(simulation)	>=0.8
3.75565	0.751277	Lipids and lipid-like molecules	Other compounds(simulation)	0.6-0.8
1.29461	0.95814	Lipids and lipid-like molecules	Other compounds(simulation)	>=0.8
1.88334	0.801238	Lipids and lipid-like molecules	Other compounds(simulation)	>=0.8
2.87585	0.862014	Lipids and lipid-like molecules	Other compounds(simulation)	>=0.8
6.06987	0.841786	Lipids and lipid-like molecules	Other compounds(simulation)	>=0.8
7.06449	0.889109	Lipids and lipid-like molecules	Other compounds(simulation)	>=0.8
5.35302	0.800308	Lipids and lipid-like molecules	Other compounds(simulation)	>=0.8
0.737337	0.621454	Lipids and lipid-like molecules	Other compounds(simulation)	0.6-0.8
0.935392	0.922663	Lipids and lipid-like molecules	Other compounds(simulation)	>=0.8
2.58176	0.947533	Lipids and lipid-like molecules	Other compounds(simulation)	>=0.8
5.94415	0.737376	Lipids and lipid-like molecules	Other compounds(simulation)	0.6-0.8
9.63703	0.807284	Lipids and lipid-like molecules	Other compounds(simulation)	>=0.8
0.116179	0.897553	Lipids and lipid-like molecules	Other compounds(simulation)	>=0.8
4.09485	0.758788	Lipids and lipid-like molecules	Other compounds(simulation)	0.6-0.8
1.69357	0.960976	Lipids and lipid-like molecules	Other compounds(simulation)	>=0.8
2.10059	0.986466	Lipids and lipid-like molecules	Other compounds(simulation)	>=0.8
2.73355	0.896695	Lipids and lipid-like molecules	Other compounds(simulation)	>=0.8
3.84452	0.87585	Lipids and lipid-like molecules	Other compounds(simulation)	>=0.8
0.766722	0.64757	Lipids and lipid-like molecules	Other compounds(simulation)	0.6-0.8
0.103505	0.708376	Lipids and lipid-like molecules	Other compounds(simulation)	0.6-0.8
0.579866	0.867921	Lipids and lipid-like molecules	Other compounds(simulation)	>=0.8
0.538865	0.693375	Lipids and lipid-like molecules	Other compounds(simulation)	0.6-0.8
0.0122983	0.60449	Lipids and lipid-like molecules	Other compounds(simulation)	0.6-0.8
0.96238	0.975502	Lipids and lipid-like molecules	Other compounds(simulation)	>=0.8
1.99845	0.795107	Lipids and lipid-like molecules	Other compounds(simulation)	0.6-0.8
1.01853	0.782061	Lipids and lipid-like molecules	Other compounds(simulation)	0.6-0.8
1.77973	0.549444	Lipids and lipid-like molecules	Other compounds(simulation)	<=0.6
0.413664	0.899487	Lipids and lipid-like molecules	Other compounds(simulation)	>=0.8
1.5683	0.947533	Lipids and lipid-like molecules	Other compounds(simulation)	>=0.8
0.673174	0.726373	Lipids and lipid-like molecules	Other compounds(simulation)	0.6-0.8
1.18697	0.771783	Lipids and lipid-like molecules	Other compounds(simulation)	0.6-0.8
1.64078	0.737806	Lipids and lipid-like molecules	Other compounds(simulation)	0.6-0.8
0.888518	0.671593	Lipids and lipid-like molecules	Other compounds(simulation)	0.6-0.8
1.68464	0.870125	Lipids and lipid-like molecules	Other compounds(simulation)	>=0.8
5.19514	0.851806	Lipids and lipid-like molecules	Other compounds(simulation)	>=0.8
0.182777	0.978167	Lipids and lipid-like molecules	Other compounds(simulation)	>=0.8
0.976524	0.924468	Lipids and lipid-like molecules	Other compounds(simulation)	>=0.8
1.23082	0.34303	Lipids and lipid-like molecules	Other compounds(simulation)	<=0.6
1.2769	0.944249	Lipids and lipid-like molecules	Other compounds(simulation)	>=0.8
4.03344	0.837736	Lipids and lipid-like molecules	Other compounds(simulation)	>=0.8
0.963552	0.447074	Lipids and lipid-like molecules	Other compounds(simulation)	<=0.6
6.80986	0.718968	Lipids and lipid-like molecules	Other compounds(simulation)	0.6-0.8
0.617101	1	Lipids and lipid-like molecules	Lipids and lipid-like molecules (Normal)	>=0.8
0.667896	0.988406	Lipids and lipid-like molecules	Lipids and lipid-like molecules (Normal)	>=0.8
1.286	0.98067	Lipids and lipid-like molecules	Lipids and lipid-like molecules (Normal)	>=0.8
1.47746	1	Lipids and lipid-like molecules	Lipids and lipid-like molecules (Normal)	>=0.8
0.771871	1	Lipids and lipid-like molecules	Lipids and lipid-like molecules (Normal)	>=0.8
4.06262	0.877195	Lipids and lipid-like molecules	Lipids and lipid-like molecules (Normal)	>=0.8
0.201035	0.777455	Lipids and lipid-like molecules	Lipids and lipid-like molecules (Normal)	0.6-0.8
1.66459	0.75	Lipids and lipid-like molecules	Lipids and lipid-like molecules (Normal)	0.6-0.8
1.44915	0.804257	Lipids and lipid-like molecules	Lipids and lipid-like molecules (Normal)	>=0.8
0.0907617	1	Lipids and lipid-like molecules	Lipids and lipid-like molecules (Normal)	>=0.8
1.10462	1	Lipids and lipid-like molecules	Lipids and lipid-like molecules (Normal)	>=0.8
2.22942	0.911312	Lipids and lipid-like molecules	Lipids and lipid-like molecules (Normal)	>=0.8
0.900069	1	Lipids and lipid-like molecules	Lipids and lipid-like molecules (Normal)	>=0.8
0.808622	0.948936	Lipids and lipid-like molecules	Lipids and lipid-like molecules (Normal)	>=0.8
4.13992	0.751683	Lipids and lipid-like molecules	Lipids and lipid-like molecules (Normal)	0.6-0.8
1.59392	0.936074	Lipids and lipid-like molecules	Lipids and lipid-like molecules (Normal)	>=0.8
1.20887	1	Lipids and lipid-like molecules	Lipids and lipid-like molecules (Normal)	>=0.8
2.33528	0.882355	Lipids and lipid-like molecules	Lipids and lipid-like molecules (Normal)	>=0.8
1.04628	1	Lipids and lipid-like molecules	Lipids and lipid-like molecules (Normal)	>=0.8
0.257822	0.988406	Lipids and lipid-like molecules	Lipids and lipid-like molecules (Normal)	>=0.8
1.90235	1	Lipids and lipid-like molecules	Lipids and lipid-like molecules (Normal)	>=0.8
2.24571	1	Lipids and lipid-like molecules	Lipids and lipid-like molecules (Normal)	>=0.8
1.09142	1	Lipids and lipid-like molecules	Lipids and lipid-like molecules (Normal)	>=0.8
1.66704	0.742435	Lipids and lipid-like molecules	Lipids and lipid-like molecules (Normal)	0.6-0.8
0.725212	1	Lipids and lipid-like molecules	Lipids and lipid-like molecules (Normal)	>=0.8
0.903988	1	Lipids and lipid-like molecules	Lipids and lipid-like molecules (Normal)	>=0.8
1.35595	0.980836	Lipids and lipid-like molecules	Lipids and lipid-like molecules (Normal)	>=0.8
1.32617	1	Lipids and lipid-like molecules	Lipids and lipid-like molecules (Normal)	>=0.8
1.55887	1	Lipids and lipid-like molecules	Lipids and lipid-like molecules (Normal)	>=0.8
1.05778	1	Lipids and lipid-like molecules	Lipids and lipid-like molecules (Normal)	>=0.8
0.464108	1	Lipids and lipid-like molecules	Lipids and lipid-like molecules (Normal)	>=0.8
4.73851	1	Lipids and lipid-like molecules	Lipids and lipid-like molecules (Normal)	>=0.8
2.47647	0.978538	Lipids and lipid-like molecules	Lipids and lipid-like molecules (Normal)	>=0.8
4.35279	0.986944	Lipids and lipid-like molecules	Lipids and lipid-like molecules (Normal)	>=0.8
0.473149	1	Lipids and lipid-like molecules	Lipids and lipid-like molecules (Normal)	>=0.8
0.0408665	1	Lipids and lipid-like molecules	Lipids and lipid-like molecules (Normal)	>=0.8
1.23094	1	Lipids and lipid-like molecules	Lipids and lipid-like molecules (Normal)	>=0.8
1.53057	0.951293	Lipids and lipid-like molecules	Lipids and lipid-like molecules (Normal)	>=0.8
1.08613	1	Lipids and lipid-like molecules	Lipids and lipid-like molecules (Normal)	>=0.8
0.8019	1	Lipids and lipid-like molecules	Lipids and lipid-like molecules (Normal)	>=0.8
1.72576	1	Lipids and lipid-like molecules	Lipids and lipid-like molecules (Normal)	>=0.8
0.766814	1	Lipids and lipid-like molecules	Lipids and lipid-like molecules (Normal)	>=0.8
0.893046	1	Lipids and lipid-like molecules	Lipids and lipid-like molecules (Normal)	>=0.8
[truncated: 551 more rows]

## Sheet: Figure 3c-d
Figure 3c-d
[truncated: 2,254 more rows]

## Sheet: Figure 3e
Figure 3e
[truncated: 1,127 more rows]

[truncated: 11 more sheets: Figure 3f, Figure 4a, Figure 4e, Figure 4f, Figure 4g, Figure 5d, Figure 6a, Figure 6b, Figure 6c, Figure 6d, Figure 6e]
